# Supplementary material for: A gene desert required for regulatory control of pleiotropic Shox2 expression and embryonic survival
Source: Nat Commun. 2024 Oct 10;15:8793. doi: 10.1038/s41467-024-53009-7 (PMC11467299; doi:10.1038/s41467-024-53009-7)
Supplement: Supplementary file 6 — Supplementary Data 3 [file 41467_2024_53009_MOESM6_ESM.xlsx]

## Sheet: Sheet1
Supplementary Data 3. Reprocessed ATAC-seq and ChIP-seq datasets used in this study. List of previously published mouse ATAC-seq and ChIP-seq datasets from embryonic hearts (E12.5), sinoatrial node (SAN, P0) and limb re-processed as part of this study using uniform pipelines (see Methods). The resulting peak datasets (r: replicate; int: intersected) are listed and provided as NarrowPeak files in …
Re-processed peak file ID	Assay	Tissue	Stage	PMID	GEO accession No.
Bonev_2017_mESC_CTCF_r1	CTCF ChIP-seq	mESC	-	29053968	GSM2533853
Bonev_2017_mESC_CTCF_r2	CTCF ChIP-seq	mESC	-	29053968	GSM2533854
Bonev_2017_mESC_CTCF_input	CTCF ChIP-seq	mESC	-	29053968	GSM2533857
Bonev_2017_mESC_CTCF_int
ENCODE_2016_Heart_CTCF_r1	CTCF ChIP-seq	heart	P0	32728249	ENCFF310VOQ
ENCODE_2016_Heart_CTCF_r2	CTCF ChIP-seq	heart	P0	32728249	ENCFF464DYI
ENCODE_2016_Heart_CTCF_int
Justice_2020_mESC_RAD21_r1	RAD21 ChIP-seq	mESC	-	32294452	GSM4074281
Justice_2020_mESC_RAD21_r2	RAD21 ChIP-seq	mESC	-	32294452	GSM4074282
Justice_2020_mESC_RAD21_int
Justice_2020_mESC_SMC1A_r1	SMC1A ChIP-seq	mESC	-	32294452	GSM4074285
Justice_2020_mESC_SMC1A_r2	SMC1A ChIP-seq	mESC	-	32294452	GSM4074286
Justice_2020_mESC_SMC1A_int
Fernandez_2019_PC_ATAC_r1	ATAC-seq	SAN	P0	31116981	GSM3529864
Fernandez_2019_PC_ATAC_r2	ATAC-seq	SAN	P0	31116981	GSM3529865
Fernandez_2019_PC_ATAC_int
Galang_2020_PC_ATAC_r1	ATAC-seq	SAN	P0	33044128	GSM4473027
Galang_2020_PC_ATAC_r2	ATAC-seq	SAN	P0	33044128	GSM4473028
Galang_2020_PC_ATAC_r3	ATAC-seq	SAN	P0	33044128	GSM4473029
Galang_2020_PC_ATAC_r4	ATAC-seq	SAN	P0	33044128	GSM4473030
Galang_2020_PC_ATAC_int
Akerberg_2019_TBX5_r1	TBX5 ChIP-seq	heart	E12.5	31659164	GSM3518657
Akerberg_2019_TBX5_input1	TBX5 ChIP-seq	heart	E12.5	31659164	GSM3518658
Akerberg_2019_TBX5_r2	TBX5 ChIP-seq	heart	E12.5	31659164	GSM3518659
Akerberg_2019_TBX5_input2	TBX5 ChIP-seq	heart	E12.5	31659164	GSM3518660
Akerberg_2019_TBX5_int
Akerberg_2019_TEAD_r1	TEAD ChIP-seq	heart	E12.5	31659164	GSM3518661
Akerberg_2019_TEAD_input1	TEAD ChIP-seq	heart	E12.5	31659164	GSM3518662
Akerberg_2019_TEAD_r2	TEAD ChIP-seq	heart	E12.5	31659164	GSM3518663
Akerberg_2019_TEAD_input2	TEAD ChIP-seq	heart	E12.5	31659164	GSM3518664
Akerberg_2019_TEAD_int
He_2014_GATA4_r1	GATA4 ChIP-seq	heart	E12.5	25249388	GSM1260026
He_2014_GATA4_r2	GATA4 ChIP-seq	heart	E12.5	25249388	GSM1260027
He_2014_GATA4_input	GATA4 ChIP-seq	heart	E12.5	25249388	GSM1260028
He_2014_GATA4_int
Liang_2015_ISL1	ISL1 ChIP-seq	SAN	P0	26193633	GSM1689148
Liang_2015_ISL1_input	ISL1 ChIP-seq	SAN	P0	26193633	GSM1689149
Tissieres_2020_ATAC_r1	ATAC-seq	limb	E10.5	32268095	GSM3595750
Tissieres_2020_ATAC_r2	ATAC-seq	limb	E10.5	32268095	GSM3595751
Tissieres_2020_ATAC_int
Paliou_2019_CTCF_r1	CTCF ChIP-seq	FL	E10.5	31147463	GSM3502477
Paliou_2019_CTCF_r2	CTCF ChIP-seq	FL	E10.5	31147463	GSM3502478
Paliou_2019_CTCF_int
Paliou_2019_H3K27ac_r1	H3K27ac ChIP-seq	FL/HL	E10.5	31147463	GSM3502482
Paliou_2019_H3K27ac_r2	H3K27ac ChIP-seq	FL/HL	E10.5	31147463	GSM3502483
Paliou_2019_H3K27ac_int
Rodriguez-Carballo_H3K27me3_dFL	H3K27me3 ChIP-seq	distal FL	E12	31299961	GSM3712732
Rodriguez-Carballo_H3K27me3_pFL	H3K27me3 ChIP-seq	proximal FL	E12	31299961	GSM3712733
Rodriguez-Carballo_H3K27ac_dFL	H3K27ac ChIP-seq	distal FL	E12	31299961	GSM3712740
Rodriguez-Carballo_H3K27ac_pFL	H3K27ac ChIP-seq	proximal FL	E12	31299961	GSM3712741
