# Supplementary material for: A gene desert required for regulatory control of pleiotropic Shox2 expression and embryonic survival
Source: Nat Commun. 2024 Oct 10;15:8793. doi: 10.1038/s41467-024-53009-7 (PMC11467299; doi:10.1038/s41467-024-53009-7)
Supplement: Supplementary file 8 — Supplementary Data 5 [file 41467_2024_53009_MOESM8_ESM.zip]

Archive with 86 entries (86 files):
- Akerberg_2019_TBX5_int.narrowPeak.gz
- __MACOSX/._Akerberg_2019_TBX5_int.narrowPeak.gz
- Akerberg_2019_TBX5_r1.narrowPeak.gz
- __MACOSX/._Akerberg_2019_TBX5_r1.narrowPeak.gz
- Akerberg_2019_TBX5_r2.narrowPeak.gz
- __MACOSX/._Akerberg_2019_TBX5_r2.narrowPeak.gz
- Akerberg_2019_TEAD_int.narrowPeak.gz
- __MACOSX/._Akerberg_2019_TEAD_int.narrowPeak.gz
- Akerberg_2019_TEAD_r1.narrowPeak.gz
- __MACOSX/._Akerberg_2019_TEAD_r1.narrowPeak.gz
- Akerberg_2019_TEAD_r2.narrowPeak.gz
- __MACOSX/._Akerberg_2019_TEAD_r2.narrowPeak.gz
- Bonev_2017_mESC_CTCF_int.narrowPeak
- __MACOSX/._Bonev_2017_mESC_CTCF_int.narrowPeak
- Bonev_2017_mESC_CTCF_r1.narrowPeak
- __MACOSX/._Bonev_2017_mESC_CTCF_r1.narrowPeak
- Bonev_2017_mESC_CTCF_r2.narrowPeak
- __MACOSX/._Bonev_2017_mESC_CTCF_r2.narrowPeak
- ENCODE_2016_Heart_CTCF_int.narrowPeak
- __MACOSX/._ENCODE_2016_Heart_CTCF_int.narrowPeak
- ENCODE_2016_Heart_CTCF_r1.narrowPeak
- __MACOSX/._ENCODE_2016_Heart_CTCF_r1.narrowPeak
- ENCODE_2016_Heart_CTCF_r2.narrowPeak
- __MACOSX/._ENCODE_2016_Heart_CTCF_r2.narrowPeak
- Fernandez_2019_PC_ATAC_int.narrowPeak.gz
- __MACOSX/._Fernandez_2019_PC_ATAC_int.narrowPeak.gz
- Fernandez_2019_PC_ATAC_r1.narrowPeak.gz
- __MACOSX/._Fernandez_2019_PC_ATAC_r1.narrowPeak.gz
- Fernandez_2019_PC_ATAC_r2.narrowPeak.gz
- __MACOSX/._Fernandez_2019_PC_ATAC_r2.narrowPeak.gz
- Galang_2020_PC_ATAC_int.narrowPeak.gz
- __MACOSX/._Galang_2020_PC_ATAC_int.narrowPeak.gz
- Galang_2020_PC_ATAC_r1.narrowPeak.gz
- __MACOSX/._Galang_2020_PC_ATAC_r1.narrowPeak.gz
- Galang_2020_PC_ATAC_r2.narrowPeak.gz
- __MACOSX/._Galang_2020_PC_ATAC_r2.narrowPeak.gz
- Galang_2020_PC_ATAC_r3.narrowPeak.gz
- __MACOSX/._Galang_2020_PC_ATAC_r3.narrowPeak.gz
- Galang_2020_PC_ATAC_r4.narrowPeak.gz
- __MACOSX/._Galang_2020_PC_ATAC_r4.narrowPeak.gz
- He_2014_GATA4_int.narrowPeak.gz
- __MACOSX/._He_2014_GATA4_int.narrowPeak.gz
- He_2014_GATA4_r1.narrowPeak.gz
- __MACOSX/._He_2014_GATA4_r1.narrowPeak.gz
- He_2014_GATA4_r2.narrowPeak.gz
- __MACOSX/._He_2014_GATA4_r2.narrowPeak.gz
- Justice_2020_mESC_RAD21_int.narrowPeak
- __MACOSX/._Justice_2020_mESC_RAD21_int.narrowPeak
- Justice_2020_mESC_RAD21_r1.narrowPeak
- __MACOSX/._Justice_2020_mESC_RAD21_r1.narrowPeak
- Justice_2020_mESC_RAD21_r2.narrowPeak
- __MACOSX/._Justice_2020_mESC_RAD21_r2.narrowPeak
- Justice_2020_mESC_SMC1A_int.narrowPeak
- __MACOSX/._Justice_2020_mESC_SMC1A_int.narrowPeak
- Justice_2020_mESC_SMC1A_r1.narrowPeak
- __MACOSX/._Justice_2020_mESC_SMC1A_r1.narrowPeak
- Justice_2020_mESC_SMC1A_r2.narrowPeak
- __MACOSX/._Justice_2020_mESC_SMC1A_r2.narrowPeak
- Liang_2015_ISL1.narrowPeak.gz
- __MACOSX/._Liang_2015_ISL1.narrowPeak.gz
- Paliou_2019_CTCF_int.narrowPeak
- __MACOSX/._Paliou_2019_CTCF_int.narrowPeak
- Paliou_2019_CTCF_r1.narrowPeak
- __MACOSX/._Paliou_2019_CTCF_r1.narrowPeak
- Paliou_2019_CTCF_r2.narrowPeak
- __MACOSX/._Paliou_2019_CTCF_r2.narrowPeak
- Paliou_2019_H3K27ac_int.narrowPeak
- __MACOSX/._Paliou_2019_H3K27ac_int.narrowPeak
- Paliou_2019_H3K27ac_r1.narrowPeak
- __MACOSX/._Paliou_2019_H3K27ac_r1.narrowPeak
- Paliou_2019_H3K27ac_r2.narrowPeak
- __MACOSX/._Paliou_2019_H3K27ac_r2.narrowPeak
- Rodriguez-Carballo_H3K27ac_dFL.narrowPeak
- __MACOSX/._Rodriguez-Carballo_H3K27ac_dFL.narrowPeak
- Rodriguez-Carballo_H3K27ac_pFL.narrowPeak
- __MACOSX/._Rodriguez-Carballo_H3K27ac_pFL.narrowPeak
- Rodriguez-Carballo_H3K27me3_dFL.narrowPeak
- __MACOSX/._Rodriguez-Carballo_H3K27me3_dFL.narrowPeak
- Rodriguez-Carballo_H3K27me3_pFL.narrowPeak
- __MACOSX/._Rodriguez-Carballo_H3K27me3_pFL.narrowPeak
- Tissieres_2020_ATAC_int.narrowPeak
- __MACOSX/._Tissieres_2020_ATAC_int.narrowPeak
- Tissieres_2020_ATAC_r1.narrowPeak
- __MACOSX/._Tissieres_2020_ATAC_r1.narrowPeak
- Tissieres_2020_ATAC_r2.narrowPeak
- __MACOSX/._Tissieres_2020_ATAC_r2.narrowPeak
