# Supplementary material for: A gene desert required for regulatory control of pleiotropic Shox2 expression and embryonic survival
Source: Nat Commun. 2024 Oct 10;15:8793. doi: 10.1038/s41467-024-53009-7 (PMC11467299; doi:10.1038/s41467-024-53009-7)
Supplement: Supplementary file 8 — Supplementary Data 5 [file 41467_2024_53009_MOESM8_ESM.zip › Bonev_2017_mESC_CTCF_r1.narrowPeak]

chr1	3012548	3012829	SRR5339950_sample_SRR5339954_input_peak_1	160	.	7.41934	18.2387	16.0303	161
chr1	3063265	3063553	SRR5339950_sample_SRR5339954_input_peak_2	131	.	6.62441	15.2692	13.1002	159
chr1	3140172	3140382	SRR5339950_sample_SRR5339954_input_peak_3	99	.	5.62777	12.0529	9.93614	99
chr1	3325271	3325586	SRR5339950_sample_SRR5339954_input_peak_4	72	.	4.10351	9.35085	7.28547	145
chr1	3448186	3448509	SRR5339950_sample_SRR5339954_input_peak_5	352	.	11.7672	37.6428	35.2619	156
chr1	3549421	3549673	SRR5339950_sample_SRR5339954_input_peak_6	170	.	7.68432	19.2595	17.0395	132
chr1	3611281	3611536	SRR5339950_sample_SRR5339954_input_peak_7	233	.	9.27418	25.6759	23.3911	134
chr1	3671430	3671720	SRR5339950_sample_SRR5339954_input_peak_8	160	.	7.2144	18.293	16.0841	158
chr1	3818885	3819169	SRR5339950_sample_SRR5339954_input_peak_9	206	.	8.44165	22.8589	20.6022	142
chr1	3841422	3841649	SRR5339950_sample_SRR5339954_input_peak_10	52	.	3.37324	7.23005	5.21931	116
chr1	4142539	4142917	SRR5339950_sample_SRR5339954_input_peak_11	1619	.	34.7119	165.078	161.972	168
chr1	4150845	4151022	SRR5339950_sample_SRR5339954_input_peak_12	75	.	4.93254	9.60966	7.54067	96
chr1	4173310	4173677	SRR5339950_sample_SRR5339954_input_peak_13	175	.	7.67423	19.7313	17.5082	166
chr1	4228212	4228574	SRR5339950_sample_SRR5339954_input_peak_14	566	.	16.4285	59.2112	56.6954	162
chr1	4255696	4256027	SRR5339950_sample_SRR5339954_input_peak_15	85	.	5.29953	10.6679	8.57249	170
chr1	4297131	4297430	SRR5339950_sample_SRR5339954_input_peak_16	380	.	12.4611	40.4595	38.0602	149
chr1	4332503	4332837	SRR5339950_sample_SRR5339954_input_peak_17	649	.	17.6507	67.4781	64.9142	172
chr1	4346112	4346714	SRR5339950_sample_SRR5339954_input_peak_18	1391	.	21.1194	142.122	139.154	261
chr1	4382857	4383161	SRR5339950_sample_SRR5339954_input_peak_19	1074	.	25.7027	110.195	107.404	155
chr1	4416718	4417123	SRR5339950_sample_SRR5339954_input_peak_20	2505	.	47.0686	254.271	250.51	200
chr1	4478357	4478545	SRR5339950_sample_SRR5339954_input_peak_21	41	.	3.48438	6.1238	4.14286	96
chr1	4491865	4492316	SRR5339950_sample_SRR5339954_input_peak_22	1586	.	29.6325	161.745	158.661	255
chr1	4516547	4517123	SRR5339950_sample_SRR5339954_input_peak_23	1527	.	32.4876	155.833	152.785	181
chr1	4549324	4549570	SRR5339950_sample_SRR5339954_input_peak_24	121	.	6.35944	14.3123	12.1568	126
chr1	4567495	4567754	SRR5339950_sample_SRR5339954_input_peak_25	216	.	8.69746	23.9278	21.6608	140
chr1	4602076	4602301	SRR5339950_sample_SRR5339954_input_peak_26	50	.	4.09292	7.08319	5.07466	138
chr1	4669796	4670030	SRR5339950_sample_SRR5339954_input_peak_27	121	.	6.35944	14.3123	12.1568	94
chr1	4758116	4758369	SRR5339950_sample_SRR5339954_input_peak_28	81	.	5.05992	10.199	8.11632	89
chr1	4768374	4768756	SRR5339950_sample_SRR5339954_input_peak_29	2760	.	51.9354	280.058	276.062	192
chr1	4769840	4770247	SRR5339950_sample_SRR5339954_input_peak_30	1891	.	29.0666	192.399	189.115	208
chr1	4779273	4779701	SRR5339950_sample_SRR5339954_input_peak_31	593	.	16.9585	61.9312	59.3994	226
chr1	4780095	4780683	SRR5339950_sample_SRR5339954_input_peak_32	1471	.	32.3271	150.132	147.118	190
chr1	4783332	4783605	SRR5339950_sample_SRR5339954_input_peak_33	180	.	7.94929	20.295	18.0638	136
chr1	4808042	4808226	SRR5339950_sample_SRR5339954_input_peak_34	58	.	3.5199	7.85076	5.82292	61
chr1	4825521	4825706	SRR5339950_sample_SRR5339954_input_peak_35	61	.	4.5046	8.15122	6.11068	123
chr1	4828837	4829187	SRR5339950_sample_SRR5339954_input_peak_36	201	.	8.47925	22.4078	20.1543	206
chr1	4836616	4836855	SRR5339950_sample_SRR5339954_input_peak_37	135	.	6.651	15.7617	13.5868	137
chr1	4840609	4840807	SRR5339950_sample_SRR5339954_input_peak_38	66	.	4.60454	8.6504	6.60146	98
chr1	4842826	4843075	SRR5339950_sample_SRR5339954_input_peak_39	211	.	8.45827	23.4236	21.1631	119
chr1	4855361	4855979	SRR5339950_sample_SRR5339954_input_peak_40	423	.	9.67973	44.7464	42.3193	418
chr1	4866014	4866482	SRR5339950_sample_SRR5339954_input_peak_41	180	.	7.94929	20.295	18.0638	263
chr1	4877161	4877440	SRR5339950_sample_SRR5339954_input_peak_42	474	.	14.5737	49.9162	47.4545	134
chr1	4888588	4888834	SRR5339950_sample_SRR5339954_input_peak_43	145	.	6.90681	16.7311	14.5434	115
chr1	4892337	4892637	SRR5339950_sample_SRR5339954_input_peak_44	230	.	7.35213	25.3547	23.0742	135
chr1	4914452	4914704	SRR5339950_sample_SRR5339954_input_peak_45	271	.	9.9765	29.4532	27.1352	107
chr1	4936543	4936849	SRR5339950_sample_SRR5339954_input_peak_46	349	.	11.9239	37.3163	34.9377	118
chr1	4971170	4971429	SRR5339950_sample_SRR5339954_input_peak_47	155	.	7.16261	17.7162	15.5162	110
chr1	5017856	5018253	SRR5339950_sample_SRR5339954_input_peak_48	747	.	19.8732	77.3511	74.7341	224
chr1	5019444	5020068	SRR5339950_sample_SRR5339954_input_peak_49	121	.	5.96979	14.3366	12.1807	137
chr1	5047319	5047595	SRR5339950_sample_SRR5339954_input_peak_50	289	.	9.22336	31.2323	28.9018	119
chr1	5070243	5070720	SRR5339950_sample_SRR5339954_input_peak_51	819	.	21.1981	84.5968	81.9411	172
chr1	5099206	5099482	SRR5339950_sample_SRR5339954_input_peak_52	124	.	5.73898	14.6228	12.4644	155
chr1	5103158	5103518	SRR5339950_sample_SRR5339954_input_peak_53	997	.	24.3778	102.522	99.771	164
chr1	5138482	5138868	SRR5339950_sample_SRR5339954_input_peak_54	775	.	20.4032	80.2327	77.5997	202
chr1	5183505	5183856	SRR5339950_sample_SRR5339954_input_peak_55	1144	.	20.3466	117.245	114.417	191
chr1	5196116	5196298	SRR5339950_sample_SRR5339954_input_peak_56	55	.	4.22913	7.62419	5.59907	126
chr1	5206818	5207203	SRR5339950_sample_SRR5339954_input_peak_57	493	.	12.9127	51.8659	49.3926	166
chr1	5238579	5238808	SRR5339950_sample_SRR5339954_input_peak_58	99	.	5.62777	12.0529	9.93614	112
chr1	5668990	5669232	SRR5339950_sample_SRR5339954_input_peak_59	124	.	5.73898	14.6228	12.4644	129
chr1	5863182	5863452	SRR5339950_sample_SRR5339954_input_peak_60	244	.	9.53915	26.7901	24.4952	136
chr1	5867624	5867857	SRR5339950_sample_SRR5339954_input_peak_61	112	.	6.09446	13.373	11.232	124
chr1	5904898	5905173	SRR5339950_sample_SRR5339954_input_peak_62	526	.	15.6336	55.1836	52.6913	141
chr1	5915306	5915680	SRR5339950_sample_SRR5339954_input_peak_63	1036	.	21.3162	106.455	103.685	185
chr1	5917887	5918222	SRR5339950_sample_SRR5339954_input_peak_64	662	.	18.2834	68.847	66.2765	166
chr1	5964106	5964396	SRR5339950_sample_SRR5339954_input_peak_65	212	.	8.74422	23.4844	21.2196	133
chr1	5974641	5974886	SRR5339950_sample_SRR5339954_input_peak_66	94	.	5.56451	11.5499	9.43799	123
chr1	6040575	6040771	SRR5339950_sample_SRR5339954_input_peak_67	156	.	6.6087	17.8842	15.6835	118
chr1	6133774	6133980	SRR5339950_sample_SRR5339954_input_peak_68	85	.	5.29953	10.6679	8.57249	119
chr1	6135114	6135461	SRR5339950_sample_SRR5339954_input_peak_69	1526	.	31.0448	155.736	152.689	167
chr1	6141321	6141621	SRR5339950_sample_SRR5339954_input_peak_70	212	.	7.01017	23.4666	21.2053	141
chr1	6142181	6142474	SRR5339950_sample_SRR5339954_input_peak_71	398	.	12.9838	42.2524	39.8399	127
chr1	6143723	6144288	SRR5339950_sample_SRR5339954_input_peak_72	1314	.	25.2105	134.344	131.42	375
chr1	6152476	6152808	SRR5339950_sample_SRR5339954_input_peak_73	798	.	12.446	82.5153	79.8721	146
chr1	6166668	6166928	SRR5339950_sample_SRR5339954_input_peak_74	135	.	6.651	15.7617	13.5868	131
chr1	6190603	6190870	SRR5339950_sample_SRR5339954_input_peak_75	328	.	11.2555	35.2531	32.89	155
chr1	6214755	6215127	SRR5339950_sample_SRR5339954_input_peak_76	94	.	4.61645	11.549	9.43799	167
chr1	6233036	6233332	SRR5339950_sample_SRR5339954_input_peak_77	94	.	5.56451	11.5499	9.43799	159
chr1	6233992	6234206	SRR5339950_sample_SRR5339954_input_peak_78	103	.	5.82948	12.4519	10.325	99
chr1	6272224	6272630	SRR5339950_sample_SRR5339954_input_peak_79	1120	.	26.4976	114.853	112.037	214
chr1	6330677	6330964	SRR5339950_sample_SRR5339954_input_peak_80	301	.	10.864	32.5326	30.1894	170
chr1	6382701	6383090	SRR5339950_sample_SRR5339954_input_peak_81	801	.	17.8318	82.771	80.1261	163
chr1	6401571	6401944	SRR5339950_sample_SRR5339954_input_peak_82	343	.	10.2482	36.6978	34.324	135
chr1	6406244	6406729	SRR5339950_sample_SRR5339954_input_peak_83	1130	.	20.1756	115.855	113.035	271
chr1	6410048	6410409	SRR5339950_sample_SRR5339954_input_peak_84	761	.	20.1382	78.7891	76.1637	202
chr1	6417861	6418279	SRR5339950_sample_SRR5339954_input_peak_85	1398	.	30.4411	142.81	139.84	224
chr1	6457871	6458102	SRR5339950_sample_SRR5339954_input_peak_86	83	.	4.71416	10.4808	8.39235	116
chr1	6483295	6483632	SRR5339950_sample_SRR5339954_input_peak_87	997	.	24.3778	102.522	99.771	174
chr1	6859025	6859397	SRR5339950_sample_SRR5339954_input_peak_88	1058	.	25.4377	108.651	105.869	182
chr1	6962104	6962360	SRR5339950_sample_SRR5339954_input_peak_89	112	.	6.09446	13.373	11.232	144
chr1	6969381	6969689	SRR5339950_sample_SRR5339954_input_peak_90	385	.	11.4967	40.9672	38.5654	116
chr1	6977968	6978276	SRR5339950_sample_SRR5339954_input_peak_91	94	.	5.56451	11.5499	9.43799	153
chr1	6979640	6979978	SRR5339950_sample_SRR5339954_input_peak_92	526	.	15.6336	55.1836	52.6913	177
chr1	6997635	6998210	SRR5339950_sample_SRR5339954_input_peak_93	1054	.	24.8133	108.248	105.468	172
chr1	7006808	7006990	SRR5339950_sample_SRR5339954_input_peak_94	77	.	5.03455	9.80668	7.72816	118
chr1	7010226	7010540	SRR5339950_sample_SRR5339954_input_peak_95	361	.	9.57487	38.5243	36.1392	153
chr1	7012666	7012839	SRR5339950_sample_SRR5339954_input_peak_96	45	.	3.97465	6.59317	4.59569	43
chr1	7099314	7099607	SRR5339950_sample_SRR5339954_input_peak_97	320	.	11.1631	34.4194	32.0636	152
chr1	7103676	7103962	SRR5339950_sample_SRR5339954_input_peak_98	337	.	11.659	36.1056	33.7357	117
chr1	7141592	7141879	SRR5339950_sample_SRR5339954_input_peak_99	233	.	9.27418	25.6759	23.3911	152
chr1	7204765	7205219	SRR5339950_sample_SRR5339954_input_peak_100	1654	.	33.8331	168.589	165.462	188
chr1	7218956	7219241	SRR5339950_sample_SRR5339954_input_peak_101	415	.	10.4298	43.9531	41.5291	137
chr1	7237408	7237626	SRR5339950_sample_SRR5339954_input_peak_102	61	.	4.5046	8.15122	6.11068	89
chr1	7251297	7251471	SRR5339950_sample_SRR5339954_input_peak_103	77	.	5.03455	9.80668	7.72816	76
chr1	7253123	7253379	SRR5339950_sample_SRR5339954_input_peak_104	325	.	11.394	34.9046	32.5433	106
chr1	7263134	7263307	SRR5339950_sample_SRR5339954_input_peak_105	45	.	3.97465	6.59317	4.59569	65
chr1	7360572	7360854	SRR5339950_sample_SRR5339954_input_peak_106	267	.	10.0691	29.0537	26.7395	159
chr1	7396836	7397654	SRR5339950_sample_SRR5339954_input_peak_107	2198	.	36.6885	223.344	219.837	233
chr1	7398139	7398626	SRR5339950_sample_SRR5339954_input_peak_108	2618	.	41.8126	265.702	261.838	246
chr1	7543499	7543884	SRR5339950_sample_SRR5339954_input_peak_109	1479	.	31.7201	150.923	147.905	192
chr1	7563739	7563915	SRR5339950_sample_SRR5339954_input_peak_110	85	.	5.29953	10.6679	8.57249	67
chr1	7698585	7698843	SRR5339950_sample_SRR5339954_input_peak_111	94	.	5.56451	11.5499	9.43799	140
chr1	7769618	7769973	SRR5339950_sample_SRR5339954_input_peak_112	412	.	9.53306	43.6911	41.269	179
chr1	7964151	7964346	SRR5339950_sample_SRR5339954_input_peak_113	77	.	5.03455	9.80668	7.72816	115
chr1	8287607	8287912	SRR5339950_sample_SRR5339954_input_peak_114	513	.	15.3686	53.8555	51.3707	150
chr1	8341326	8341552	SRR5339950_sample_SRR5339954_input_peak_115	121	.	6.35944	14.3123	12.1568	98
chr1	8451226	8451485	SRR5339950_sample_SRR5339954_input_peak_116	195	.	8.18584	21.803	19.5568	112
chr1	8490002	8490254	SRR5339950_sample_SRR5339954_input_peak_117	31	.	3.44469	5.14451	3.19626	93
chr1	8533736	8534066	SRR5339950_sample_SRR5339954_input_peak_118	254	.	8.27866	27.7858	25.4845	160
chr1	8760317	8760663	SRR5339950_sample_SRR5339954_input_peak_120	747	.	19.8732	77.3511	74.7341	176
chr1	8870120	8870339	SRR5339950_sample_SRR5339954_input_peak_121	107	.	5.32905	12.9168	10.7856	106
chr1	8938075	8938299	SRR5339950_sample_SRR5339954_input_peak_122	77	.	5.03455	9.80668	7.72816	117
chr1	8939101	8939322	SRR5339950_sample_SRR5339954_input_peak_123	121	.	6.35944	14.3123	12.1568	121
chr1	9100871	9101195	SRR5339950_sample_SRR5339954_input_peak_124	337	.	11.659	36.1056	33.7357	134
chr1	9142322	9142597	SRR5339950_sample_SRR5339954_input_peak_125	180	.	7.94929	20.295	18.0638	150
chr1	9296440	9296637	SRR5339950_sample_SRR5339954_input_peak_126	50	.	4.09292	7.08319	5.07466	111
chr1	9408112	9408335	SRR5339950_sample_SRR5339954_input_peak_127	150	.	7.15436	17.233	15.0382	102
chr1	9449035	9449377	SRR5339950_sample_SRR5339954_input_peak_128	487	.	14.8387	51.2217	48.7519	161
chr1	9463306	9463550	SRR5339950_sample_SRR5339954_input_peak_129	150	.	7.15436	17.233	15.0382	119
chr1	9469412	9469850	SRR5339950_sample_SRR5339954_input_peak_130	2484	.	47.2485	252.216	248.475	219
chr1	9513644	9513936	SRR5339950_sample_SRR5339954_input_peak_131	76	.	4.5092	9.70423	7.63214	179
chr1	9517768	9518031	SRR5339950_sample_SRR5339954_input_peak_132	45	.	3.97465	6.59317	4.59569	116
chr1	9536556	9536756	SRR5339950_sample_SRR5339954_input_peak_133	108	.	5.88358	12.9534	10.8205	79
chr1	9541229	9541709	SRR5339950_sample_SRR5339954_input_peak_134	3187	.	58.0298	323.178	318.756	216
chr1	9545198	9545532	SRR5339950_sample_SRR5339954_input_peak_135	1411	.	30.1015	144.132	141.154	162
chr1	9545631	9546157	SRR5339950_sample_SRR5339954_input_peak_136	570	.	10.7857	59.5654	57.0466	302
chr1	9549010	9549335	SRR5339950_sample_SRR5339954_input_peak_137	290	.	10.5991	31.3622	29.0277	183
chr1	9569449	9569650	SRR5339950_sample_SRR5339954_input_peak_138	92	.	4.93974	11.322	9.21755	127
chr1	9573198	9573589	SRR5339950_sample_SRR5339954_input_peak_139	1658	.	32.145	168.974	165.846	192
chr1	9621473	9621739	SRR5339950_sample_SRR5339954_input_peak_140	397	.	12.9463	42.1733	39.7634	125
chr1	9690834	9691297	SRR5339950_sample_SRR5339954_input_peak_141	112	.	6.09446	13.373	11.232	161
chr1	9695539	9695867	SRR5339950_sample_SRR5339954_input_peak_142	607	.	17.2235	63.3013	60.7617	157
chr1	9696752	9697195	SRR5339950_sample_SRR5339954_input_peak_143	1022	.	21.1112	105.027	102.264	271
chr1	9700160	9700487	SRR5339950_sample_SRR5339954_input_peak_144	236	.	6.89314	25.9379	23.6517	156
chr1	9703046	9703470	SRR5339950_sample_SRR5339954_input_peak_145	1438	.	31.7972	146.849	143.853	224
chr1	9707767	9707991	SRR5339950_sample_SRR5339954_input_peak_146	61	.	4.5046	8.15122	6.11068	119
chr1	9725660	9725883	SRR5339950_sample_SRR5339954_input_peak_147	135	.	6.651	15.7617	13.5868	95
chr1	9729468	9729737	SRR5339950_sample_SRR5339954_input_peak_148	436	.	13.7788	46.0471	43.6094	125
chr1	9737785	9738091	SRR5339950_sample_SRR5339954_input_peak_149	321	.	9.83825	34.4846	32.1278	149
chr1	9740720	9741038	SRR5339950_sample_SRR5339954_input_peak_150	271	.	9.9765	29.4532	27.1352	145
chr1	9772769	9773146	SRR5339950_sample_SRR5339954_input_peak_151	2253	.	43.8736	228.942	225.393	168
chr1	9814866	9815104	SRR5339950_sample_SRR5339954_input_peak_152	131	.	6.62441	15.2692	13.1002	112
chr1	9845842	9846179	SRR5339950_sample_SRR5339954_input_peak_153	423	.	13.5138	44.7738	42.344	165
chr1	9865374	9865674	SRR5339950_sample_SRR5339954_input_peak_154	461	.	14.3087	48.6185	46.1646	152
chr1	9894499	9894764	SRR5339950_sample_SRR5339954_input_peak_155	188	.	7.17372	21.0446	18.8069	146
chr1	9935496	9935759	SRR5339950_sample_SRR5339954_input_peak_156	188	.	7.17372	21.0446	18.8069	135
chr1	9938854	9939428	SRR5339950_sample_SRR5339954_input_peak_157	90	.	5.37196	11.1714	9.07031	115
chr1	9945007	9945207	SRR5339950_sample_SRR5339954_input_peak_158	77	.	5.03455	9.80668	7.72816	125
chr1	9952019	9952192	SRR5339950_sample_SRR5339954_input_peak_159	54	.	3.89431	7.49169	5.46798	46
chr1	9953802	9954086	SRR5339950_sample_SRR5339954_input_peak_160	110	.	6.02343	13.2324	11.0965	120
chr1	9987033	9987256	SRR5339950_sample_SRR5339954_input_peak_161	112	.	6.09446	13.373	11.232	151
chr1	9990011	9990336	SRR5339950_sample_SRR5339954_input_peak_162	542	.	13.7326	56.7775	54.2747	158
chr1	9992422	9992616	SRR5339950_sample_SRR5339954_input_peak_163	48	.	3.98036	6.86871	4.86423	103
chr1	9995443	9995674	SRR5339950_sample_SRR5339954_input_peak_164	61	.	4.5046	8.15122	6.11068	116
chr1	10007207	10007590	SRR5339950_sample_SRR5339954_input_peak_165	1130	.	20.1756	115.855	113.035	204
chr1	10037343	10037516	SRR5339950_sample_SRR5339954_input_peak_166	38	.	3.70967	5.85431	3.87998	98
chr1	10037770	10038017	SRR5339950_sample_SRR5339954_input_peak_167	109	.	4.95841	13.0932	10.958	118
chr1	10039457	10040012	SRR5339950_sample_SRR5339954_input_peak_168	3735	.	54.9546	378.628	373.567	223
chr1	10089541	10090071	SRR5339950_sample_SRR5339954_input_peak_169	2957	.	53.9983	299.945	295.759	215
chr1	10114676	10115073	SRR5339950_sample_SRR5339954_input_peak_170	587	.	12.9945	61.2458	58.7183	227
chr1	10179432	10179667	SRR5339950_sample_SRR5339954_input_peak_171	61	.	4.09927	8.20879	6.16604	101
chr1	10181767	10182142	SRR5339950_sample_SRR5339954_input_peak_172	848	.	21.7281	87.5333	84.8621	207
chr1	10196951	10197329	SRR5339950_sample_SRR5339954_input_peak_173	1104	.	26.2327	113.296	110.489	192
chr1	10221111	10221361	SRR5339950_sample_SRR5339954_input_peak_174	191	.	8.21427	21.3445	19.1022	162
chr1	10228970	10229362	SRR5339950_sample_SRR5339954_input_peak_175	345	.	11.7334	36.9153	34.5407	246
chr1	10239416	10239604	SRR5339950_sample_SRR5339954_input_peak_176	53	.	4.23962	7.35933	5.3387	97
chr1	10332858	10333190	SRR5339950_sample_SRR5339954_input_peak_177	313	.	11.129	33.7135	31.361	171
chr1	10369077	10369371	SRR5339950_sample_SRR5339954_input_peak_178	222	.	9.0092	24.5739	22.299	144
chr1	10397803	10398251	SRR5339950_sample_SRR5339954_input_peak_179	1108	.	22.341	113.659	110.849	229
chr1	10429977	10430255	SRR5339950_sample_SRR5339954_input_peak_180	233	.	9.27418	25.6759	23.3911	138
chr1	10488216	10488605	SRR5339950_sample_SRR5339954_input_peak_181	1569	.	33.917	160.065	156.992	193
chr1	10507362	10507615	SRR5339950_sample_SRR5339954_input_peak_182	140	.	6.88939	16.243	14.0613	112
chr1	10607229	10607602	SRR5339950_sample_SRR5339954_input_peak_183	184	.	6.49723	20.7132	18.4792	129
chr1	10617984	10618211	SRR5339950_sample_SRR5339954_input_peak_184	94	.	5.56451	11.5499	9.43799	143
chr1	10656376	10656556	SRR5339950_sample_SRR5339954_input_peak_185	47	.	3.68934	6.79633	4.79316	83
chr1	10759599	10760110	SRR5339950_sample_SRR5339954_input_peak_186	869	.	18.8566	89.5995	86.9179	187
chr1	10771895	10772077	SRR5339950_sample_SRR5339954_input_peak_187	66	.	4.60454	8.6504	6.60146	68
chr1	10832062	10832561	SRR5339950_sample_SRR5339954_input_peak_188	103	.	5.82948	12.4519	10.325	129
chr1	10835493	10835993	SRR5339950_sample_SRR5339954_input_peak_189	733	.	19.6083	75.9189	73.3101	343
chr1	10837196	10837525	SRR5339950_sample_SRR5339954_input_peak_190	530	.	13.5276	55.5397	53.0446	180
chr1	10880009	10880234	SRR5339950_sample_SRR5339954_input_peak_191	71	.	4.59214	9.25385	7.19002	134
chr1	10943042	10943222	SRR5339950_sample_SRR5339954_input_peak_192	58	.	3.5199	7.85076	5.82292	119
chr1	10957632	10957883	SRR5339950_sample_SRR5339954_input_peak_193	94	.	5.56451	11.5499	9.43799	131
chr1	11004100	11004431	SRR5339950_sample_SRR5339954_input_peak_194	155	.	7.16261	17.7162	15.5162	169
chr1	11065173	11065532	SRR5339950_sample_SRR5339954_input_peak_195	1325	.	29.9423	135.473	132.544	169
chr1	11097273	11097561	SRR5339950_sample_SRR5339954_input_peak_196	401	.	12.7904	42.5325	40.1177	130
chr1	11139958	11140267	SRR5339950_sample_SRR5339954_input_peak_197	436	.	13.7788	46.0471	43.6094	165
chr1	11145237	11145583	SRR5339950_sample_SRR5339954_input_peak_198	271	.	9.9765	29.4532	27.1352	208
chr1	11151568	11151836	SRR5339950_sample_SRR5339954_input_peak_199	187	.	8.04782	21.0037	18.7672	150
chr1	11217672	11217947	SRR5339950_sample_SRR5339954_input_peak_200	191	.	8.21427	21.3445	19.1022	139
chr1	11233869	11234275	SRR5339950_sample_SRR5339954_input_peak_201	919	.	22.5111	94.7054	91.9982	196
chr1	11351040	11351366	SRR5339950_sample_SRR5339954_input_peak_202	673	.	16.5818	69.8854	67.3102	159
chr1	11353299	11353538	SRR5339950_sample_SRR5339954_input_peak_203	132	.	6.46809	15.3866	13.2169	117
chr1	11385811	11386282	SRR5339950_sample_SRR5339954_input_peak_204	1221	.	17.7193	124.985	122.115	202
chr1	11413982	11414451	SRR5339950_sample_SRR5339954_input_peak_205	2092	.	40.3011	212.638	209.214	239
chr1	11466349	11466722	SRR5339950_sample_SRR5339954_input_peak_206	892	.	22.523	91.9773	89.2825	157
chr1	11565358	11565760	SRR5339950_sample_SRR5339954_input_peak_207	997	.	24.3778	102.522	99.771	172
chr1	11644178	11644532	SRR5339950_sample_SRR5339954_input_peak_208	373	.	12.4539	39.7661	37.3701	122
chr1	11657719	11658094	SRR5339950_sample_SRR5339954_input_peak_209	1603	.	34.4469	163.404	160.31	181
chr1	11757909	11758200	SRR5339950_sample_SRR5339954_input_peak_210	364	.	12.023	38.8517	36.4623	138
chr1	11871041	11871293	SRR5339950_sample_SRR5339954_input_peak_211	217	.	7.78861	23.9867	21.7185	82
chr1	11873694	11873943	SRR5339950_sample_SRR5339954_input_peak_212	160	.	6.55883	18.212	16.0076	105
chr1	11903500	11903787	SRR5339950_sample_SRR5339954_input_peak_213	150	.	7.15436	17.233	15.0382	139
chr1	12028151	12028462	SRR5339950_sample_SRR5339954_input_peak_214	690	.	18.8133	71.6576	69.0715	151
chr1	12289806	12290082	SRR5339950_sample_SRR5339954_input_peak_215	130	.	4.75084	15.2271	13.0629	106
chr1	12634038	12634226	SRR5339950_sample_SRR5339954_input_peak_216	34	.	3.07764	5.44533	3.49145	72
chr1	12699085	12699478	SRR5339950_sample_SRR5339954_input_peak_217	1534	.	29.6262	156.531	153.48	170
chr1	12701638	12702011	SRR5339950_sample_SRR5339954_input_peak_218	1198	.	27.8225	122.702	119.843	187
chr1	12740955	12741137	SRR5339950_sample_SRR5339954_input_peak_219	75	.	4.93254	9.60966	7.54067	90
chr1	12805672	12805936	SRR5339950_sample_SRR5339954_input_peak_220	52	.	3.37324	7.23005	5.21931	155
chr1	12818835	12819101	SRR5339950_sample_SRR5339954_input_peak_221	328	.	10.3913	35.2046	32.8425	129
chr1	12824327	12824519	SRR5339950_sample_SRR5339954_input_peak_222	29	.	2.90666	4.86782	2.93718	50
chr1	12836790	12837397	SRR5339950_sample_SRR5339954_input_peak_223	1376	.	30.374	140.575	137.616	229
chr1	12842724	12843057	SRR5339950_sample_SRR5339954_input_peak_224	787	.	17.6269	81.42	78.7828	145
chr1	12863996	12864417	SRR5339950_sample_SRR5339954_input_peak_225	1907	.	39.2165	194.026	190.732	210
chr1	12865324	12865690	SRR5339950_sample_SRR5339954_input_peak_226	423	.	13.5138	44.7738	42.344	231
chr1	12901243	12901511	SRR5339950_sample_SRR5339954_input_peak_227	119	.	4.83986	14.1461	11.9961	144
chr1	12913344	12913656	SRR5339950_sample_SRR5339954_input_peak_228	425	.	13.302	45.0295	42.5983	137
chr1	12935798	12936168	SRR5339950_sample_SRR5339954_input_peak_229	1389	.	26.2353	141.903	138.937	198
chr1	12989917	12990539	SRR5339950_sample_SRR5339954_input_peak_230	3069	.	41.5481	311.252	306.949	428
chr1	12992596	12992881	SRR5339950_sample_SRR5339954_input_peak_231	148	.	4.79571	17.0618	14.8726	170
chr1	12993969	12994142	SRR5339950_sample_SRR5339954_input_peak_232	61	.	4.5046	8.15122	6.11068	101
chr1	13000678	13000913	SRR5339950_sample_SRR5339954_input_peak_233	94	.	5.56451	11.5499	9.43799	139
chr1	13025836	13026017	SRR5339950_sample_SRR5339954_input_peak_234	38	.	3.70967	5.85431	3.87998	62
chr1	13037536	13037808	SRR5339950_sample_SRR5339954_input_peak_235	121	.	6.35944	14.3123	12.1568	116
chr1	13049893	13050549	SRR5339950_sample_SRR5339954_input_peak_236	1877	.	37.8595	191.024	187.751	418
chr1	13051921	13052349	SRR5339950_sample_SRR5339954_input_peak_237	1465	.	27.2601	149.546	146.535	241
chr1	13060350	13060571	SRR5339950_sample_SRR5339954_input_peak_238	121	.	5.96979	14.3366	12.1807	106
chr1	13071509	13071793	SRR5339950_sample_SRR5339954_input_peak_239	325	.	11.394	34.9046	32.5433	130
chr1	13079549	13079882	SRR5339950_sample_SRR5339954_input_peak_240	761	.	16.911	78.7604	76.1373	162
chr1	13087870	13088043	SRR5339950_sample_SRR5339954_input_peak_241	100	.	5.66204	12.1211	10.0026	108
chr1	13117728	13118121	SRR5339950_sample_SRR5339954_input_peak_242	905	.	21.0705	93.251	90.5514	170
chr1	13134323	13134742	SRR5339950_sample_SRR5339954_input_peak_243	1654	.	34.7874	168.539	165.412	198
chr1	13138155	13138656	SRR5339950_sample_SRR5339954_input_peak_244	1867	.	36.913	190.017	186.752	294
chr1	13142859	13143259	SRR5339950_sample_SRR5339954_input_peak_245	1489	.	22.146	151.961	148.935	202
chr1	13151043	13151424	SRR5339950_sample_SRR5339954_input_peak_246	1581	.	28.2513	161.27	158.19	182
chr1	13178535	13178793	SRR5339950_sample_SRR5339954_input_peak_247	83	.	4.71416	10.4808	8.39235	166
chr1	13189081	13189296	SRR5339950_sample_SRR5339954_input_peak_248	85	.	5.29953	10.6679	8.57249	67
chr1	13190541	13190878	SRR5339950_sample_SRR5339954_input_peak_249	126	.	6.39519	14.8085	12.6469	219
chr1	13199129	13199472	SRR5339950_sample_SRR5339954_input_peak_250	450	.	11.7441	47.5158	45.0694	157
chr1	13216513	13216718	SRR5339950_sample_SRR5339954_input_peak_251	77	.	5.03455	9.80668	7.72816	82
chr1	13227236	13227663	SRR5339950_sample_SRR5339954_input_peak_252	1108	.	22.341	113.659	110.849	177
chr1	13230066	13230330	SRR5339950_sample_SRR5339954_input_peak_253	233	.	9.27418	25.6759	23.3911	152
chr1	13263083	13263271	SRR5339950_sample_SRR5339954_input_peak_254	38	.	3.70967	5.85431	3.87998	107
chr1	13264001	13264279	SRR5339950_sample_SRR5339954_input_peak_255	278	.	10.3341	30.2025	27.8781	129
chr1	13276295	13276487	SRR5339950_sample_SRR5339954_input_peak_256	59	.	4.41332	7.97805	5.94581	120
chr1	13328240	13328463	SRR5339950_sample_SRR5339954_input_peak_257	112	.	6.09446	13.373	11.232	119
chr1	13355648	13356066	SRR5339950_sample_SRR5339954_input_peak_258	810	.	20.7686	83.6661	81.0167	234
chr1	13372798	13373275	SRR5339950_sample_SRR5339954_input_peak_259	456	.	13.0876	48.0727	45.6237	285
chr1	13376798	13377168	SRR5339950_sample_SRR5339954_input_peak_260	680	.	13.053	70.6482	68.0687	178
chr1	13402835	13403068	SRR5339950_sample_SRR5339954_input_peak_261	124	.	5.73898	14.6228	12.4644	104
chr1	13424198	13424450	SRR5339950_sample_SRR5339954_input_peak_262	69	.	4.76958	8.96742	6.90658	159
chr1	13500496	13500882	SRR5339950_sample_SRR5339954_input_peak_263	1293	.	29.4124	132.257	129.345	184
chr1	13531500	13531916	SRR5339950_sample_SRR5339954_input_peak_264	2797	.	52.4653	283.763	279.734	206
chr1	13589682	13590245	SRR5339950_sample_SRR5339954_input_peak_265	3528	.	62.7994	357.661	352.859	341
chr1	13624756	13625059	SRR5339950_sample_SRR5339954_input_peak_266	313	.	11.129	33.7135	31.361	147
chr1	13625673	13625964	SRR5339950_sample_SRR5339954_input_peak_267	233	.	9.27418	25.6759	23.3911	149
chr1	13632274	13632545	SRR5339950_sample_SRR5339954_input_peak_268	455	.	13.6825	47.9928	45.5444	124
chr1	13659818	13660223	SRR5339950_sample_SRR5339954_input_peak_269	233	.	9.27418	25.6759	23.3911	146
chr1	13697341	13697736	SRR5339950_sample_SRR5339954_input_peak_270	1704	.	35.5662	173.575	170.416	208
chr1	13697861	13698240	SRR5339950_sample_SRR5339954_input_peak_271	1054	.	24.8133	108.248	105.468	180
chr1	13701677	13701850	SRR5339950_sample_SRR5339954_input_peak_272	61	.	4.5046	8.15122	6.11068	89
chr1	13706164	13706701	SRR5339950_sample_SRR5339954_input_peak_273	1617	.	23.466	164.816	161.715	353
chr1	13758142	13758398	SRR5339950_sample_SRR5339954_input_peak_274	41	.	3.48438	6.1238	4.14286	83
chr1	13784368	13784792	SRR5339950_sample_SRR5339954_input_peak_275	1927	.	22.4941	196.073	192.766	213
chr1	13789096	13789586	SRR5339950_sample_SRR5339954_input_peak_276	2361	.	28.1198	239.798	236.163	277
chr1	13839635	13840047	SRR5339950_sample_SRR5339954_input_peak_277	1491	.	31.3453	152.2	149.174	167
chr1	13933061	13933241	SRR5339950_sample_SRR5339954_input_peak_278	45	.	3.97465	6.59317	4.59569	58
chr1	14133686	14133953	SRR5339950_sample_SRR5339954_input_peak_279	112	.	6.09446	13.373	11.232	123
chr1	14137685	14137984	SRR5339950_sample_SRR5339954_input_peak_280	212	.	8.74422	23.4844	21.2196	160
chr1	14177200	14177549	SRR5339950_sample_SRR5339954_input_peak_281	422	.	11.6829	44.7058	42.279	193
chr1	14309778	14309951	SRR5339950_sample_SRR5339954_input_peak_282	58	.	4.34873	7.85465	5.82466	62
chr1	14331125	14331447	SRR5339950_sample_SRR5339954_input_peak_283	240	.	7.52311	26.3137	24.0238	160
chr1	14393207	14393380	SRR5339950_sample_SRR5339954_input_peak_284	53	.	4.23962	7.35933	5.3387	98
chr1	14473572	14473811	SRR5339950_sample_SRR5339954_input_peak_285	103	.	5.82948	12.4519	10.325	119
chr1	14570678	14571080	SRR5339950_sample_SRR5339954_input_peak_286	1177	.	26.8598	120.589	117.743	232
chr1	14635948	14636208	SRR5339950_sample_SRR5339954_input_peak_287	165	.	7.41842	18.7165	16.5047	133
chr1	14686227	14686575	SRR5339950_sample_SRR5339954_input_peak_288	662	.	18.2834	68.847	66.2765	155
chr1	14701915	14702088	SRR5339950_sample_SRR5339954_input_peak_289	53	.	4.23962	7.35933	5.3387	109
chr1	14706249	14706613	SRR5339950_sample_SRR5339954_input_peak_290	1384	.	23.2532	141.409	138.446	163
chr1	14729042	14729494	SRR5339950_sample_SRR5339954_input_peak_291	1686	.	35.7718	171.808	168.661	197
chr1	14734324	14734539	SRR5339950_sample_SRR5339954_input_peak_292	131	.	6.62441	15.2692	13.1002	77
chr1	14738293	14738813	SRR5339950_sample_SRR5339954_input_peak_293	244	.	9.53915	26.7901	24.4952	169
chr1	14739613	14739797	SRR5339950_sample_SRR5339954_input_peak_294	61	.	4.5046	8.15122	6.11068	85
chr1	14739978	14740385	SRR5339950_sample_SRR5339954_input_peak_295	2723	.	51.4054	276.362	272.399	213
chr1	14857525	14857779	SRR5339950_sample_SRR5339954_input_peak_296	160	.	6.55883	18.212	16.0076	142
chr1	14862406	14862774	SRR5339950_sample_SRR5339954_input_peak_297	474	.	14.5737	49.9162	47.4545	146
chr1	14915563	14915790	SRR5339950_sample_SRR5339954_input_peak_298	103	.	5.82948	12.4519	10.325	120
chr1	14918713	14919063	SRR5339950_sample_SRR5339954_input_peak_299	461	.	14.3087	48.6185	46.1646	181
chr1	14951699	14951916	SRR5339950_sample_SRR5339954_input_peak_300	61	.	4.5046	8.15122	6.11068	122
chr1	15007636	15008017	SRR5339950_sample_SRR5339954_input_peak_303	502	.	14.8368	52.7139	50.2356	197
chr1	15017636	15018030	SRR5339950_sample_SRR5339954_input_peak_304	425	.	11.5393	45.0045	42.5742	256
chr1	15111422	15111784	SRR5339950_sample_SRR5339954_input_peak_305	976	.	16.5729	100.43	97.6932	191
chr1	15283440	15283613	SRR5339950_sample_SRR5339954_input_peak_306	61	.	4.5046	8.15122	6.11068	83
chr1	15286487	15286791	SRR5339950_sample_SRR5339954_input_peak_307	206	.	8.44165	22.8589	20.6022	131
chr1	15327352	15327803	SRR5339950_sample_SRR5339954_input_peak_308	2014	.	39.906	204.78	201.412	192
chr1	15621908	15622284	SRR5339950_sample_SRR5339954_input_peak_309	1729	.	30.7445	176.124	172.949	184
chr1	15627124	15627386	SRR5339950_sample_SRR5339954_input_peak_310	150	.	7.15436	17.233	15.0382	131
chr1	15644028	15644378	SRR5339950_sample_SRR5339954_input_peak_311	593	.	16.9585	61.9312	59.3994	157
chr1	15683597	15684002	SRR5339950_sample_SRR5339954_input_peak_312	1703	.	36.0368	173.498	170.341	238
chr1	15699231	15699475	SRR5339950_sample_SRR5339954_input_peak_313	108	.	5.88358	12.9534	10.8205	104
chr1	15719536	15719844	SRR5339950_sample_SRR5339954_input_peak_314	294	.	10.4881	31.7421	29.4056	157
chr1	15791804	15792525	SRR5339950_sample_SRR5339954_input_peak_315	1008	.	20.9063	103.602	100.848	293
chr1	15819187	15819410	SRR5339950_sample_SRR5339954_input_peak_316	109	.	4.95841	13.0932	10.958	95
chr1	15875096	15875376	SRR5339950_sample_SRR5339954_input_peak_317	160	.	6.55883	18.212	16.0076	128
chr1	15889610	15889783	SRR5339950_sample_SRR5339954_input_peak_318	52	.	4.19021	7.26674	5.25546	79
chr1	15902451	15902885	SRR5339950_sample_SRR5339954_input_peak_319	1697	.	30.3346	172.952	169.797	200
chr1	15993579	15993936	SRR5339950_sample_SRR5339954_input_peak_320	1565	.	33.2001	159.571	156.501	187
chr1	16006908	16007274	SRR5339950_sample_SRR5339954_input_peak_321	1210	.	23.7758	123.91	121.046	186
chr1	16061946	16062320	SRR5339950_sample_SRR5339954_input_peak_322	2132	.	42.6612	216.739	213.283	177
chr1	16065636	16065909	SRR5339950_sample_SRR5339954_input_peak_323	256	.	9.80413	27.9161	25.6113	129
chr1	16068055	16068530	SRR5339950_sample_SRR5339954_input_peak_324	938	.	19.8815	96.5453	93.8267	222
chr1	16090866	16091159	SRR5339950_sample_SRR5339954_input_peak_325	541	.	15.6043	56.658	54.1566	138
chr1	16095756	16096029	SRR5339950_sample_SRR5339954_input_peak_326	249	.	7.69409	27.2824	24.9831	145
chr1	16105385	16105994	SRR5339950_sample_SRR5339954_input_peak_327	1894	.	38.1153	192.734	189.448	390
chr1	16115199	16115615	SRR5339950_sample_SRR5339954_input_peak_328	892	.	22.523	91.9773	89.2825	153
chr1	16116560	16116747	SRR5339950_sample_SRR5339954_input_peak_329	45	.	3.97465	6.59317	4.59569	116
chr1	16154774	16154982	SRR5339950_sample_SRR5339954_input_peak_330	90	.	5.37196	11.1714	9.07031	90
chr1	16160099	16160503	SRR5339950_sample_SRR5339954_input_peak_331	1686	.	35.7718	171.808	168.661	192
chr1	16219472	16219714	SRR5339950_sample_SRR5339954_input_peak_332	34	.	3.07764	5.44533	3.49145	121
chr1	16225244	16225524	SRR5339950_sample_SRR5339954_input_peak_333	290	.	10.5991	31.3622	29.0277	152
chr1	16255728	16255992	SRR5339950_sample_SRR5339954_input_peak_334	244	.	9.53915	26.7901	24.4952	156
chr1	16304941	16305246	SRR5339950_sample_SRR5339954_input_peak_335	431	.	12.8955	45.5354	43.1026	167
chr1	16408372	16408553	SRR5339950_sample_SRR5339954_input_peak_336	71	.	4.72668	9.20668	7.14339	96
chr1	16433413	16433811	SRR5339950_sample_SRR5339954_input_peak_337	1379	.	29.6039	140.93	137.97	174
chr1	16440195	16440581	SRR5339950_sample_SRR5339954_input_peak_338	1487	.	32.5921	151.779	148.754	172
chr1	16444857	16445030	SRR5339950_sample_SRR5339954_input_peak_339	45	.	3.97465	6.59317	4.59569	39
chr1	16491133	16491776	SRR5339950_sample_SRR5339954_input_peak_340	1270	.	21.8854	129.916	127.018	212
chr1	16519686	16519995	SRR5339950_sample_SRR5339954_input_peak_341	863	.	21.993	89.0094	86.3299	137
chr1	16538745	16538939	SRR5339950_sample_SRR5339954_input_peak_342	85	.	5.29953	10.6679	8.57249	117
chr1	16553914	16554319	SRR5339950_sample_SRR5339954_input_peak_343	1277	.	29.1474	130.654	127.752	196
chr1	16577734	16578061	SRR5339950_sample_SRR5339954_input_peak_344	790	.	20.6682	81.6819	79.0411	161
chr1	16578677	16578965	SRR5339950_sample_SRR5339954_input_peak_345	103	.	5.82948	12.4519	10.325	165
chr1	16582947	16583144	SRR5339950_sample_SRR5339954_input_peak_346	69	.	4.76958	8.96742	6.90658	127
chr1	16584136	16584332	SRR5339950_sample_SRR5339954_input_peak_347	112	.	6.09446	13.373	11.232	64
chr1	16602534	16602856	SRR5339950_sample_SRR5339954_input_peak_348	278	.	10.3341	30.2025	27.8781	155
chr1	16631772	16632132	SRR5339950_sample_SRR5339954_input_peak_349	1873	.	38.6866	190.575	187.304	198
chr1	16638030	16638282	SRR5339950_sample_SRR5339954_input_peak_350	117	.	6.13938	13.8722	11.7247	124
chr1	16645997	16646327	SRR5339950_sample_SRR5339954_input_peak_351	442	.	13.7592	46.7233	44.2832	162
chr1	16668444	16668729	SRR5339950_sample_SRR5339954_input_peak_352	94	.	5.56451	11.5499	9.43799	143
chr1	16675089	16675318	SRR5339950_sample_SRR5339954_input_peak_353	124	.	5.73898	14.6228	12.4644	152
chr1	16680496	16680674	SRR5339950_sample_SRR5339954_input_peak_354	71	.	4.72668	9.20668	7.14339	96
chr1	16721150	16721356	SRR5339950_sample_SRR5339954_input_peak_355	90	.	5.37196	11.1714	9.07031	74
chr1	16746068	16746392	SRR5339950_sample_SRR5339954_input_peak_356	170	.	7.68432	19.2595	17.0395	127
chr1	16798354	16798702	SRR5339950_sample_SRR5339954_input_peak_357	1465	.	27.2601	149.546	146.535	180
chr1	16926598	16926873	SRR5339950_sample_SRR5339954_input_peak_358	337	.	11.659	36.1056	33.7357	137
chr1	17099372	17099642	SRR5339950_sample_SRR5339954_input_peak_359	212	.	8.74422	23.4844	21.2196	141
chr1	17113041	17113386	SRR5339950_sample_SRR5339954_input_peak_360	1195	.	23.5708	122.434	119.578	172
chr1	17123449	17123800	SRR5339950_sample_SRR5339954_input_peak_361	1483	.	29.6193	151.324	148.303	189
chr1	17145500	17145867	SRR5339950_sample_SRR5339954_input_peak_362	721	.	16.602	74.7412	72.1383	167
chr1	17154053	17154268	SRR5339950_sample_SRR5339954_input_peak_363	77	.	5.03455	9.80668	7.72816	118
chr1	17163545	17163910	SRR5339950_sample_SRR5339954_input_peak_364	789	.	20.2088	81.561	78.9226	200
chr1	17234625	17234804	SRR5339950_sample_SRR5339954_input_peak_365	69	.	4.76958	8.96742	6.90658	100
chr1	17250740	17250963	SRR5339950_sample_SRR5339954_input_peak_366	58	.	4.34873	7.85465	5.82466	127
chr1	17581368	17581550	SRR5339950_sample_SRR5339954_input_peak_367	69	.	4.76958	8.96742	6.90658	96
chr1	17629609	17629925	SRR5339950_sample_SRR5339954_input_peak_368	594	.	16.6275	62.015	59.482	164
chr1	17636097	17636313	SRR5339950_sample_SRR5339954_input_peak_369	69	.	4.76958	8.96742	6.90658	125
chr1	17669876	17670188	SRR5339950_sample_SRR5339954_input_peak_370	150	.	7.15436	17.233	15.0382	148
chr1	17685874	17686047	SRR5339950_sample_SRR5339954_input_peak_371	75	.	4.93254	9.60966	7.54067	80
chr1	17707197	17707641	SRR5339950_sample_SRR5339954_input_peak_372	165	.	7.41842	18.7165	16.5047	302
chr1	17792737	17793000	SRR5339950_sample_SRR5339954_input_peak_373	155	.	7.16261	17.7162	15.5162	131
chr1	17911203	17911437	SRR5339950_sample_SRR5339954_input_peak_374	191	.	8.21427	21.3445	19.1022	119
chr1	17931502	17931675	SRR5339950_sample_SRR5339954_input_peak_375	38	.	3.70967	5.85431	3.87998	88
chr1	17932031	17932298	SRR5339950_sample_SRR5339954_input_peak_376	160	.	7.41934	18.2387	16.0303	126
chr1	17972764	17972974	SRR5339950_sample_SRR5339954_input_peak_377	61	.	4.5046	8.15122	6.11068	114
chr1	17978115	17978468	SRR5339950_sample_SRR5339954_input_peak_378	801	.	17.8318	82.771	80.1261	181
chr1	17980597	17980985	SRR5339950_sample_SRR5339954_input_peak_379	1787	.	37.3617	181.998	178.786	205
chr1	18001047	18001247	SRR5339950_sample_SRR5339954_input_peak_380	38	.	3.70967	5.85431	3.87998	106
chr1	18010533	18010738	SRR5339950_sample_SRR5339954_input_peak_381	103	.	5.82948	12.4519	10.325	92
chr1	18012856	18013410	SRR5339950_sample_SRR5339954_input_peak_382	1120	.	26.4976	114.853	112.037	381
chr1	18015728	18015998	SRR5339950_sample_SRR5339954_input_peak_383	337	.	11.659	36.1056	33.7357	139
chr1	18106178	18106599	SRR5339950_sample_SRR5339954_input_peak_384	823	.	16.2431	84.9634	82.3062	163
chr1	18106773	18107106	SRR5339950_sample_SRR5339954_input_peak_385	982	.	24.1129	101.001	98.258	171
chr1	18118431	18118636	SRR5339950_sample_SRR5339954_input_peak_386	61	.	4.5046	8.15122	6.11068	107
chr1	18131711	18132050	SRR5339950_sample_SRR5339954_input_peak_387	891	.	21.6432	91.8628	89.1704	168
chr1	18168284	18168505	SRR5339950_sample_SRR5339954_input_peak_388	94	.	5.56451	11.5499	9.43799	126
chr1	18177093	18177337	SRR5339950_sample_SRR5339954_input_peak_389	170	.	7.68432	19.2595	17.0395	104
chr1	18206969	18207224	SRR5339950_sample_SRR5339954_input_peak_390	180	.	7.94929	20.295	18.0638	166
chr1	18249473	18249719	SRR5339950_sample_SRR5339954_input_peak_391	131	.	6.62441	15.2692	13.1002	132
chr1	18269571	18269800	SRR5339950_sample_SRR5339954_input_peak_392	133	.	5.94394	15.4987	13.3274	89
chr1	18284320	18284616	SRR5339950_sample_SRR5339954_input_peak_393	410	.	13.2488	43.5088	41.0882	125
chr1	18288905	18289267	SRR5339950_sample_SRR5339954_input_peak_394	2416	.	46.9008	245.315	241.629	174
chr1	18290087	18290445	SRR5339950_sample_SRR5339954_input_peak_395	1224	.	27.6272	125.286	122.415	172
chr1	18359933	18360298	SRR5339950_sample_SRR5339954_input_peak_396	337	.	11.659	36.1056	33.7357	235
chr1	18379225	18379505	SRR5339950_sample_SRR5339954_input_peak_397	227	.	8.95327	25.0092	22.7308	146
chr1	18384162	18384430	SRR5339950_sample_SRR5339954_input_peak_398	165	.	7.41842	18.7165	16.5047	141
chr1	18406377	18406693	SRR5339950_sample_SRR5339954_input_peak_399	290	.	10.0299	31.3537	29.0221	105
chr1	18410976	18411196	SRR5339950_sample_SRR5339954_input_peak_400	77	.	5.03455	9.80668	7.72816	99
chr1	18412772	18413103	SRR5339950_sample_SRR5339954_input_peak_401	718	.	19.3433	74.4926	71.8913	177
chr1	18610673	18610990	SRR5339950_sample_SRR5339954_input_peak_402	690	.	18.4181	71.6412	69.0573	150
chr1	18743480	18743658	SRR5339950_sample_SRR5339954_input_peak_403	69	.	4.76958	8.96742	6.90658	82
chr1	18793684	18794036	SRR5339950_sample_SRR5339954_input_peak_404	1720	.	36.3018	175.192	172.024	177
chr1	18814937	18815130	SRR5339950_sample_SRR5339954_input_peak_405	53	.	4.23962	7.35933	5.3387	67
chr1	18976743	18977118	SRR5339950_sample_SRR5339954_input_peak_406	1012	.	24.6428	104.047	101.289	173
chr1	19001623	19001841	SRR5339950_sample_SRR5339954_input_peak_407	150	.	7.15436	17.233	15.0382	113
chr1	19056335	19056743	SRR5339950_sample_SRR5339954_input_peak_408	1993	.	40.5414	202.706	199.351	189
chr1	19149761	19150116	SRR5339950_sample_SRR5339954_input_peak_409	461	.	14.3087	48.6185	46.1646	164
chr1	19179045	19179445	SRR5339950_sample_SRR5339954_input_peak_410	1826	.	37.0921	185.913	182.674	165
chr1	19192501	19192893	SRR5339950_sample_SRR5339954_input_peak_411	530	.	13.5276	55.5397	53.0446	169
chr1	19205547	19206098	SRR5339950_sample_SRR5339954_input_peak_412	1588	.	28.8999	161.943	158.857	225
chr1	19206213	19206538	SRR5339950_sample_SRR5339954_input_peak_413	721	.	14.8752	74.756	72.1525	168
chr1	19231712	19231885	SRR5339950_sample_SRR5339954_input_peak_414	61	.	4.5046	8.15122	6.11068	108
chr1	19232909	19233178	SRR5339950_sample_SRR5339954_input_peak_415	388	.	11.068	41.2258	38.8201	115
chr1	19236720	19237023	SRR5339950_sample_SRR5339954_input_peak_416	411	.	11.478	43.5381	41.1166	154
chr1	19290004	19290488	SRR5339950_sample_SRR5339954_input_peak_417	1089	.	25.9677	111.744	108.944	312
chr1	19416955	19417298	SRR5339950_sample_SRR5339954_input_peak_418	247	.	8.4035	27.0299	24.733	196
chr1	19467110	19467348	SRR5339950_sample_SRR5339954_input_peak_419	112	.	6.09446	13.373	11.232	131
chr1	19577161	19577481	SRR5339950_sample_SRR5339954_input_peak_420	513	.	15.3686	53.8555	51.3707	153
chr1	19782957	19783378	SRR5339950_sample_SRR5339954_input_peak_421	121	.	6.35944	14.3123	12.1568	257
chr1	19811825	19812111	SRR5339950_sample_SRR5339954_input_peak_422	233	.	9.27418	25.6759	23.3911	146
chr1	19927204	19927464	SRR5339950_sample_SRR5339954_input_peak_423	278	.	10.3341	30.2025	27.8781	129
chr1	19970001	19970174	SRR5339950_sample_SRR5339954_input_peak_424	25	.	3.17972	4.46579	2.54616	99
chr1	20289811	20290176	SRR5339950_sample_SRR5339954_input_peak_425	733	.	19.6083	75.9189	73.3101	153
chr1	20306258	20306465	SRR5339950_sample_SRR5339954_input_peak_426	125	.	5.30037	14.6956	12.5358	103
chr1	20311495	20311857	SRR5339950_sample_SRR5339954_input_peak_427	1239	.	27.883	126.86	123.981	201
chr1	20374091	20374396	SRR5339950_sample_SRR5339954_input_peak_428	340	.	11.5113	36.4432	34.0709	142
chr1	20450137	20450503	SRR5339950_sample_SRR5339954_input_peak_429	1167	.	27.2926	119.55	116.708	186
chr1	20513746	20514100	SRR5339950_sample_SRR5339954_input_peak_430	967	.	23.8479	99.4847	96.7499	162
chr1	20544522	20544947	SRR5339950_sample_SRR5339954_input_peak_431	1907	.	39.2165	194.026	190.732	205
chr1	20548080	20548304	SRR5339950_sample_SRR5339954_input_peak_432	180	.	7.94929	20.295	18.0638	117
chr1	20554413	20554811	SRR5339950_sample_SRR5339954_input_peak_433	2416	.	46.9008	245.315	241.629	215
chr1	20612719	20613099	SRR5339950_sample_SRR5339954_input_peak_434	2132	.	42.6612	216.739	213.283	193
chr1	20666820	20667038	SRR5339950_sample_SRR5339954_input_peak_435	112	.	6.09446	13.373	11.232	104
chr1	20699994	20700378	SRR5339950_sample_SRR5339954_input_peak_436	1588	.	28.8999	161.943	158.857	204
chr1	20733608	20733897	SRR5339950_sample_SRR5339954_input_peak_437	106	.	4.11061	12.8076	10.6782	170
chr1	20738486	20738829	SRR5339950_sample_SRR5339954_input_peak_438	593	.	16.9585	61.9312	59.3994	184
chr1	20751093	20751418	SRR5339950_sample_SRR5339954_input_peak_439	599	.	13.1654	62.447	59.9123	157
chr1	20762150	20762616	SRR5339950_sample_SRR5339954_input_peak_440	1511	.	32.2318	154.193	151.155	288
chr1	20795798	20796072	SRR5339950_sample_SRR5339954_input_peak_441	91	.	4.91912	11.2756	9.1721	129
chr1	20801738	20802068	SRR5339950_sample_SRR5339954_input_peak_442	1181	.	23.3658	120.962	118.114	160
chr1	20838328	20838589	SRR5339950_sample_SRR5339954_input_peak_443	131	.	6.62441	15.2692	13.1002	151
chr1	20880139	20880404	SRR5339950_sample_SRR5339954_input_peak_444	160	.	7.41934	18.2387	16.0303	159
chr1	20890885	20891273	SRR5339950_sample_SRR5339954_input_peak_445	444	.	12.858	46.842	44.4011	248
chr1	20909502	20909831	SRR5339950_sample_SRR5339954_input_peak_446	451	.	13.8136	47.5595	45.1123	159
chr1	20925334	20925702	SRR5339950_sample_SRR5339954_input_peak_447	526	.	15.6336	55.1836	52.6913	163
chr1	20933451	20933880	SRR5339950_sample_SRR5339954_input_peak_448	1284	.	22.0564	131.341	128.436	181
chr1	20939041	20939377	SRR5339950_sample_SRR5339954_input_peak_449	1503	.	32.8571	153.429	150.394	165
chr1	20940122	20940412	SRR5339950_sample_SRR5339954_input_peak_450	222	.	9.0092	24.5739	22.299	154
chr1	20943042	20943438	SRR5339950_sample_SRR5339954_input_peak_451	1540	.	32.0917	157.082	154.027	182
chr1	20974710	20975008	SRR5339950_sample_SRR5339954_input_peak_452	240	.	7.52311	26.3137	24.0238	146
chr1	20994501	20994778	SRR5339950_sample_SRR5339954_input_peak_453	155	.	7.16261	17.7162	15.5162	130
chr1	21080451	21080810	SRR5339950_sample_SRR5339954_input_peak_454	740	.	19.5557	76.6657	74.0534	150
chr1	21101224	21101651	SRR5339950_sample_SRR5339954_input_peak_455	1757	.	32.7215	178.984	175.791	197
chr1	21125314	21125546	SRR5339950_sample_SRR5339954_input_peak_456	77	.	5.03455	9.80668	7.72816	137
chr1	21128623	21128916	SRR5339950_sample_SRR5339954_input_peak_457	411	.	11.478	43.5381	41.1166	141
chr1	21161802	21162191	SRR5339950_sample_SRR5339954_input_peak_458	1873	.	38.6866	190.575	187.304	208
chr1	21162885	21163130	SRR5339950_sample_SRR5339954_input_peak_459	201	.	8.47925	22.4078	20.1543	136
chr1	21166151	21166558	SRR5339950_sample_SRR5339954_input_peak_460	2701	.	50.3638	274.058	270.121	224
chr1	21213572	21213939	SRR5339950_sample_SRR5339954_input_peak_461	907	.	22.788	93.4688	90.7664	170
chr1	21218228	21218808	SRR5339950_sample_SRR5339954_input_peak_462	3106	.	55.5103	314.956	310.617	345
chr1	21236142	21236396	SRR5339950_sample_SRR5339954_input_peak_463	94	.	5.56451	11.5499	9.43799	147
chr1	21266698	21267131	SRR5339950_sample_SRR5339954_input_peak_464	780	.	18.3505	80.7135	78.0793	262
chr1	21271406	21272067	SRR5339950_sample_SRR5339954_input_peak_465	2253	.	35.81	228.886	225.337	246
chr1	21272214	21272501	SRR5339950_sample_SRR5339954_input_peak_466	160	.	7.41934	18.2387	16.0303	129
chr1	21276161	21276461	SRR5339950_sample_SRR5339954_input_peak_467	461	.	14.3087	48.6185	46.1646	149
chr1	21314648	21314906	SRR5339950_sample_SRR5339954_input_peak_468	90	.	5.37196	11.1714	9.07031	109
chr1	21344316	21344885	SRR5339950_sample_SRR5339954_input_peak_469	1495	.	31.976	152.557	149.529	195
chr1	21354497	21354838	SRR5339950_sample_SRR5339954_input_peak_470	209	.	6.45315	23.2403	20.9807	211
chr1	21373223	21373464	SRR5339950_sample_SRR5339954_input_peak_471	246	.	9.07463	26.9348	24.6391	138
chr1	21394231	21394515	SRR5339950_sample_SRR5339954_input_peak_472	487	.	14.8387	51.2217	48.7519	143
chr1	21411163	21411574	SRR5339950_sample_SRR5339954_input_peak_473	1924	.	39.4815	195.756	192.45	235
chr1	21419440	21419754	SRR5339950_sample_SRR5339954_input_peak_474	325	.	11.394	34.9046	32.5433	157
chr1	21449389	21449703	SRR5339950_sample_SRR5339954_input_peak_475	410	.	13.2488	43.5088	41.0882	154
chr1	21460924	21461524	SRR5339950_sample_SRR5339954_input_peak_476	2314	.	38.1232	235.06	231.46	366
chr1	21522069	21522405	SRR5339950_sample_SRR5339954_input_peak_477	952	.	23.5829	97.9734	95.2469	178
chr1	21947809	21947984	SRR5339950_sample_SRR5339954_input_peak_478	53	.	4.23962	7.35933	5.3387	76
chr1	21960687	21960939	SRR5339950_sample_SRR5339954_input_peak_479	135	.	6.651	15.7617	13.5868	132
chr1	21961113	21961898	SRR5339950_sample_SRR5339954_input_peak_480	937	.	23.3179	96.467	93.7494	289
chr1	21967251	21967491	SRR5339950_sample_SRR5339954_input_peak_481	170	.	7.68432	19.2595	17.0395	95
chr1	21973320	21973519	SRR5339950_sample_SRR5339954_input_peak_482	45	.	3.97465	6.59317	4.59569	139
chr1	21983113	21983466	SRR5339950_sample_SRR5339954_input_peak_483	540	.	15.8986	56.519	54.0185	151
chr1	22088665	22088957	SRR5339950_sample_SRR5339954_input_peak_484	195	.	8.18584	21.803	19.5568	156
chr1	22105529	22105879	SRR5339950_sample_SRR5339954_input_peak_485	1167	.	27.2926	119.55	116.708	182
chr1	22267732	22267921	SRR5339950_sample_SRR5339954_input_peak_486	99	.	5.62777	12.0529	9.93614	141
chr1	22268967	22269362	SRR5339950_sample_SRR5339954_input_peak_487	2592	.	46.0896	263.047	259.21	222
chr1	22293976	22294276	SRR5339950_sample_SRR5339954_input_peak_488	233	.	9.27418	25.6759	23.3911	139
chr1	22358292	22358575	SRR5339950_sample_SRR5339954_input_peak_489	704	.	19.0783	73.0721	70.4781	155
chr1	22373334	22373649	SRR5339950_sample_SRR5339954_input_peak_490	94	.	5.56451	11.5499	9.43799	182
chr1	22375806	22376173	SRR5339950_sample_SRR5339954_input_peak_491	140	.	6.88939	16.243	14.0613	125
chr1	22377707	22378070	SRR5339950_sample_SRR5339954_input_peak_492	1120	.	26.4976	114.853	112.037	170
chr1	22386367	22386758	SRR5339950_sample_SRR5339954_input_peak_493	1619	.	34.7119	165.078	161.972	181
chr1	22409043	22409318	SRR5339950_sample_SRR5339954_input_peak_494	278	.	10.3341	30.2025	27.8781	133
chr1	22487331	22487756	SRR5339950_sample_SRR5339954_input_peak_495	1224	.	27.6272	125.286	122.415	176
chr1	22497992	22498295	SRR5339950_sample_SRR5339954_input_peak_496	238	.	9.20907	26.1027	23.8141	109
chr1	22532028	22532235	SRR5339950_sample_SRR5339954_input_peak_497	121	.	6.35944	14.3123	12.1568	91
chr1	22533084	22533386	SRR5339950_sample_SRR5339954_input_peak_498	260	.	9.72069	28.325	26.0164	154
chr1	22540511	22540836	SRR5339950_sample_SRR5339954_input_peak_499	325	.	11.394	34.9046	32.5433	164
chr1	22604317	22604682	SRR5339950_sample_SRR5339954_input_peak_500	804	.	20.9331	83.1366	80.4883	172
chr1	22627022	22627278	SRR5339950_sample_SRR5339954_input_peak_501	150	.	7.15436	17.233	15.0382	120
chr1	22671953	22672239	SRR5339950_sample_SRR5339954_input_peak_502	69	.	4.76958	8.96742	6.90658	160
chr1	22734484	22734693	SRR5339950_sample_SRR5339954_input_peak_503	74	.	4.86034	9.46919	7.40125	71
chr1	22756435	22756774	SRR5339950_sample_SRR5339954_input_peak_504	1028	.	24.9078	105.577	102.811	171
chr1	22960588	22960813	SRR5339950_sample_SRR5339954_input_peak_505	99	.	5.62777	12.0529	9.93614	142
chr1	22961050	22961287	SRR5339950_sample_SRR5339954_input_peak_506	131	.	6.62441	15.2692	13.1002	118
chr1	23059710	23059977	SRR5339950_sample_SRR5339954_input_peak_507	175	.	7.67423	19.7313	17.5082	125
chr1	23061997	23062394	SRR5339950_sample_SRR5339954_input_peak_508	1692	.	35.0456	172.418	169.267	194
chr1	23114836	23115177	SRR5339950_sample_SRR5339954_input_peak_509	733	.	19.6083	75.9189	73.3101	183
chr1	23140517	23140841	SRR5339950_sample_SRR5339954_input_peak_510	278	.	10.3341	30.2025	27.8781	171
chr1	23160500	23160727	SRR5339950_sample_SRR5339954_input_peak_511	69	.	4.76958	8.96742	6.90658	157
chr1	23168502	23168878	SRR5339950_sample_SRR5339954_input_peak_512	1214	.	28.0875	124.285	121.416	211
chr1	23286727	23287141	SRR5339950_sample_SRR5339954_input_peak_513	1224	.	27.6272	125.286	122.415	229
chr1	23301012	23301255	SRR5339950_sample_SRR5339954_input_peak_514	212	.	8.74422	23.4844	21.2196	123
chr1	23324216	23324569	SRR5339950_sample_SRR5339954_input_peak_515	648	.	18.0184	67.451	64.8879	188
chr1	23453148	23453448	SRR5339950_sample_SRR5339954_input_peak_516	349	.	11.9239	37.3163	34.9377	149
chr1	23495435	23495827	SRR5339950_sample_SRR5339954_input_peak_517	516	.	11.9686	54.16	51.6734	172
chr1	23610074	23610386	SRR5339950_sample_SRR5339954_input_peak_518	299	.	9.42832	32.3072	29.9673	153
chr1	23645800	23646082	SRR5339950_sample_SRR5339954_input_peak_519	188	.	7.17372	21.0446	18.8069	114
chr1	23674985	23675332	SRR5339950_sample_SRR5339954_input_peak_520	461	.	14.3087	48.6185	46.1646	162
chr1	23684105	23684320	SRR5339950_sample_SRR5339954_input_peak_521	61	.	4.5046	8.15122	6.11068	97
chr1	23684470	23684814	SRR5339950_sample_SRR5339954_input_peak_522	790	.	20.6682	81.6819	79.0411	194
chr1	23705529	23705898	SRR5339950_sample_SRR5339954_input_peak_523	1406	.	19.5169	143.62	140.643	168
chr1	23761860	23762189	SRR5339950_sample_SRR5339954_input_peak_524	100	.	5.49254	12.156	10.0365	166
chr1	23762741	23763252	SRR5339950_sample_SRR5339954_input_peak_525	3219	.	55.9738	326.413	321.957	212
chr1	23763843	23764086	SRR5339950_sample_SRR5339954_input_peak_526	131	.	6.62441	15.2692	13.1002	86
chr1	23792762	23793154	SRR5339950_sample_SRR5339954_input_peak_527	2499	.	40.3778	253.7	249.945	209
chr1	23818709	23818919	SRR5339950_sample_SRR5339954_input_peak_528	140	.	6.88939	16.243	14.0613	86
chr1	23827069	23827464	SRR5339950_sample_SRR5339954_input_peak_529	1487	.	32.5921	151.779	148.754	206
chr1	23850400	23850727	SRR5339950_sample_SRR5339954_input_peak_530	290	.	10.5991	31.3622	29.0277	154
chr1	23893546	23893833	SRR5339950_sample_SRR5339954_input_peak_531	160	.	6.55883	18.212	16.0076	128
chr1	23905931	23906439	SRR5339950_sample_SRR5339954_input_peak_532	937	.	23.3179	96.467	93.7494	344
chr1	23920291	23920566	SRR5339950_sample_SRR5339954_input_peak_533	244	.	9.53915	26.7901	24.4952	126
chr1	23935397	23935728	SRR5339950_sample_SRR5339954_input_peak_534	244	.	9.53915	26.7901	24.4952	171
chr1	23959413	23959857	SRR5339950_sample_SRR5339954_input_peak_535	306	.	9.94909	32.9621	30.6164	276
chr1	23968239	23968412	SRR5339950_sample_SRR5339954_input_peak_536	45	.	3.97465	6.59317	4.59569	71
chr1	23995454	23995822	SRR5339950_sample_SRR5339954_input_peak_537	1536	.	33.387	156.74	153.687	198
chr1	24001472	24001797	SRR5339950_sample_SRR5339954_input_peak_538	500	.	15.1037	52.5348	50.0575	165
chr1	24022260	24022561	SRR5339950_sample_SRR5339954_input_peak_539	267	.	10.0691	29.0537	26.7395	130
chr1	24034102	24034357	SRR5339950_sample_SRR5339954_input_peak_540	140	.	6.88939	16.243	14.0613	118
chr1	24059505	24059697	SRR5339950_sample_SRR5339954_input_peak_541	61	.	4.5046	8.15122	6.11068	86
chr1	24076247	24076567	SRR5339950_sample_SRR5339954_input_peak_542	373	.	12.4539	39.7661	37.3701	163
chr1	24134854	24135267	SRR5339950_sample_SRR5339954_input_peak_543	1686	.	35.7718	171.808	168.661	223
chr1	24137120	24137559	SRR5339950_sample_SRR5339954_input_peak_544	2648	.	49.1151	268.763	264.875	205
chr1	24169418	24169646	SRR5339950_sample_SRR5339954_input_peak_545	145	.	6.90681	16.7311	14.5434	124
chr1	24171475	24171849	SRR5339950_sample_SRR5339954_input_peak_546	2010	.	40.8064	204.45	201.084	193
chr1	24175132	24175495	SRR5339950_sample_SRR5339954_input_peak_547	774	.	17.4219	80.074	77.4443	203
chr1	24239300	24239642	SRR5339950_sample_SRR5339954_input_peak_548	505	.	14.006	53.0692	50.5898	195
chr1	24249156	24249525	SRR5339950_sample_SRR5339954_input_peak_549	1672	.	33.194	170.378	167.24	171
chr1	24256454	24256749	SRR5339950_sample_SRR5339954_input_peak_550	256	.	9.80413	27.9161	25.6113	171
chr1	24261241	24261545	SRR5339950_sample_SRR5339954_input_peak_551	410	.	13.2488	43.5088	41.0882	153
chr1	24297393	24297791	SRR5339950_sample_SRR5339954_input_peak_552	721	.	16.602	74.7412	72.1383	200
chr1	24300740	24301137	SRR5339950_sample_SRR5339954_input_peak_553	1686	.	35.7718	171.808	168.661	194
chr1	24302631	24303069	SRR5339950_sample_SRR5339954_input_peak_554	2468	.	44.4179	250.62	246.893	207
chr1	24337422	24337983	SRR5339950_sample_SRR5339954_input_peak_555	1653	.	35.2419	168.437	165.31	326
chr1	24367533	24367912	SRR5339950_sample_SRR5339954_input_peak_556	1586	.	34.182	161.733	158.65	205
chr1	24374940	24375285	SRR5339950_sample_SRR5339954_input_peak_557	1471	.	32.3271	150.132	147.118	171
chr1	24378436	24378809	SRR5339950_sample_SRR5339954_input_peak_558	863	.	21.993	89.0094	86.3299	207
chr1	24586495	24586729	SRR5339950_sample_SRR5339954_input_peak_559	113	.	5.97054	13.5293	11.3863	99
chr1	24633731	24634290	SRR5339950_sample_SRR5339954_input_peak_560	1479	.	31.7201	150.923	147.905	249
chr1	24665503	24665693	SRR5339950_sample_SRR5339954_input_peak_561	85	.	5.29953	10.6679	8.57249	98
chr1	24678395	24678806	SRR5339950_sample_SRR5339954_input_peak_562	3864	.	66.4594	391.65	386.403	192
chr1	24680875	24681200	SRR5339950_sample_SRR5339954_input_peak_563	193	.	6.66821	21.6202	19.3759	127
chr1	24681378	24681730	SRR5339950_sample_SRR5339954_input_peak_564	413	.	13.0462	43.7768	41.3536	190
chr1	24687504	24687736	SRR5339950_sample_SRR5339954_input_peak_565	94	.	5.56451	11.5499	9.43799	96
chr1	24713144	24713398	SRR5339950_sample_SRR5339954_input_peak_566	112	.	6.09446	13.373	11.232	120
chr1	24716857	24717218	SRR5339950_sample_SRR5339954_input_peak_567	1271	.	28.3946	130.02	127.121	177
chr1	24719658	24719996	SRR5339950_sample_SRR5339954_input_peak_568	487	.	14.8387	51.2217	48.7519	166
chr1	24901212	24901658	SRR5339950_sample_SRR5339954_input_peak_569	1181	.	23.3658	120.962	118.114	238
chr1	25085662	25085882	SRR5339950_sample_SRR5339954_input_peak_570	85	.	5.29953	10.6679	8.57249	77
chr1	25237124	25237425	SRR5339950_sample_SRR5339954_input_peak_571	289	.	9.22336	31.2323	28.9018	134
chr1	25504435	25504613	SRR5339950_sample_SRR5339954_input_peak_572	77	.	5.03455	9.80668	7.72816	96
chr1	25510288	25510679	SRR5339950_sample_SRR5339954_input_peak_573	1686	.	35.7718	171.808	168.661	221
chr1	25516510	25516758	SRR5339950_sample_SRR5339954_input_peak_574	212	.	8.74422	23.4844	21.2196	108
chr1	25527023	25527295	SRR5339950_sample_SRR5339954_input_peak_575	222	.	9.0092	24.5739	22.299	144
chr1	25597667	25597856	SRR5339950_sample_SRR5339954_input_peak_576	99	.	5.62777	12.0529	9.93614	99
chr1	25613982	25614167	SRR5339950_sample_SRR5339954_input_peak_577	25	.	3.17972	4.46579	2.54616	159
chr1	25616986	25617291	SRR5339950_sample_SRR5339954_input_peak_578	580	.	16.6935	60.5678	58.0436	152
chr1	25696739	25697128	SRR5339950_sample_SRR5339954_input_peak_579	1406	.	31.2672	143.58	140.603	182
chr1	25826757	25827231	SRR5339950_sample_SRR5339954_input_peak_580	1120	.	26.4976	114.853	112.037	230
chr1	25885070	25885434	SRR5339950_sample_SRR5339954_input_peak_581	775	.	20.4032	80.2327	77.5997	194
chr1	25888184	25888433	SRR5339950_sample_SRR5339954_input_peak_582	85	.	5.29953	10.6679	8.57249	145
chr1	25894260	25894501	SRR5339950_sample_SRR5339954_input_peak_583	160	.	7.41934	18.2387	16.0303	118
chr1	25944065	25944245	SRR5339950_sample_SRR5339954_input_peak_584	50	.	4.09292	7.08319	5.07466	128
chr1	26047872	26048092	SRR5339950_sample_SRR5339954_input_peak_585	108	.	5.88358	12.9534	10.8205	94
chr1	26203454	26203643	SRR5339950_sample_SRR5339954_input_peak_586	77	.	5.03455	9.80668	7.72816	92
chr1	26210642	26210856	SRR5339950_sample_SRR5339954_input_peak_587	94	.	5.56451	11.5499	9.43799	125
chr1	26524505	26525023	SRR5339950_sample_SRR5339954_input_peak_588	350	.	9.40389	37.461	35.0817	172
chr1	26824247	26824596	SRR5339950_sample_SRR5339954_input_peak_589	349	.	11.9239	37.3163	34.9377	153
chr1	26828334	26828617	SRR5339950_sample_SRR5339954_input_peak_590	233	.	9.27418	25.6759	23.3911	146
chr1	26837916	26838189	SRR5339950_sample_SRR5339954_input_peak_591	150	.	6.35387	17.2937	15.0974	113
chr1	26877128	26877414	SRR5339950_sample_SRR5339954_input_peak_592	191	.	8.21427	21.3445	19.1022	161
chr1	26899852	26900262	SRR5339950_sample_SRR5339954_input_peak_593	553	.	16.1636	57.8616	55.3536	243
chr1	26902364	26902628	SRR5339950_sample_SRR5339954_input_peak_594	140	.	6.88939	16.243	14.0613	143
chr1	27125941	27126228	SRR5339950_sample_SRR5339954_input_peak_595	180	.	7.94929	20.295	18.0638	127
chr1	27269783	27269956	SRR5339950_sample_SRR5339954_input_peak_596	61	.	4.09927	8.20879	6.16604	85
chr1	27307471	27307784	SRR5339950_sample_SRR5339954_input_peak_597	662	.	18.2834	68.847	66.2765	152
chr1	27308363	27308551	SRR5339950_sample_SRR5339954_input_peak_598	69	.	4.76958	8.96742	6.90658	76
chr1	27485603	27485776	SRR5339950_sample_SRR5339954_input_peak_599	43	.	3.83711	6.33741	4.35087	91
chr1	27522697	27522870	SRR5339950_sample_SRR5339954_input_peak_600	53	.	4.23962	7.35933	5.3387	62
chr1	27900280	27900680	SRR5339950_sample_SRR5339954_input_peak_601	566	.	16.4285	59.2112	56.6954	160
chr1	28229706	28229906	SRR5339950_sample_SRR5339954_input_peak_602	69	.	4.76958	8.96742	6.90658	85
chr1	28321265	28321438	SRR5339950_sample_SRR5339954_input_peak_603	61	.	4.5046	8.15122	6.11068	120
chr1	28388053	28388283	SRR5339950_sample_SRR5339954_input_peak_604	112	.	6.09446	13.373	11.232	89
chr1	28392088	28392438	SRR5339950_sample_SRR5339954_input_peak_605	404	.	10.2588	42.8528	40.4366	172
chr1	28415184	28415482	SRR5339950_sample_SRR5339954_input_peak_606	267	.	10.0691	29.0537	26.7395	147
chr1	28428863	28429065	SRR5339950_sample_SRR5339954_input_peak_607	103	.	5.82948	12.4519	10.325	70
chr1	28431129	28431475	SRR5339950_sample_SRR5339954_input_peak_608	1186	.	27.2588	121.47	118.619	155
chr1	28448950	28449139	SRR5339950_sample_SRR5339954_input_peak_609	85	.	5.29953	10.6679	8.57249	78
chr1	28622824	28623103	SRR5339950_sample_SRR5339954_input_peak_610	233	.	9.27418	25.6759	23.3911	136
chr1	28629200	28629446	SRR5339950_sample_SRR5339954_input_peak_611	238	.	9.20907	26.1027	23.8141	113
chr1	28784390	28784622	SRR5339950_sample_SRR5339954_input_peak_612	68	.	4.30423	8.94661	6.89201	80
chr1	29160115	29160377	SRR5339950_sample_SRR5339954_input_peak_613	201	.	8.47925	22.4078	20.1543	141
chr1	29253947	29254262	SRR5339950_sample_SRR5339954_input_peak_614	436	.	13.7788	46.0471	43.6094	143
chr1	29264976	29265297	SRR5339950_sample_SRR5339954_input_peak_615	718	.	18.9298	74.4467	71.8476	159
chr1	29272091	29272296	SRR5339950_sample_SRR5339954_input_peak_616	53	.	4.23962	7.35933	5.3387	81
chr1	29525309	29525536	SRR5339950_sample_SRR5339954_input_peak_617	112	.	6.09446	13.373	11.232	96
chr1	29566135	29566483	SRR5339950_sample_SRR5339954_input_peak_618	461	.	14.3087	48.6185	46.1646	161
chr1	29846723	29846959	SRR5339950_sample_SRR5339954_input_peak_619	160	.	7.41934	18.2387	16.0303	121
chr1	29903010	29903185	SRR5339950_sample_SRR5339954_input_peak_620	69	.	4.76958	8.96742	6.90658	63
chr1	29995004	29995256	SRR5339950_sample_SRR5339954_input_peak_621	112	.	6.09446	13.373	11.232	113
chr1	30145069	30145338	SRR5339950_sample_SRR5339954_input_peak_622	201	.	8.47925	22.4078	20.1543	122
chr1	30259533	30259899	SRR5339950_sample_SRR5339954_input_peak_623	1222	.	27.1162	125.142	122.272	196
chr1	30503292	30503605	SRR5339950_sample_SRR5339954_input_peak_624	354	.	10.4531	37.8174	35.4351	160
chr1	30584169	30584491	SRR5339950_sample_SRR5339954_input_peak_625	160	.	7.41934	18.2387	16.0303	158
chr1	30584868	30585238	SRR5339950_sample_SRR5339954_input_peak_626	1277	.	29.1474	130.654	127.752	168
chr1	30596156	30596503	SRR5339950_sample_SRR5339954_input_peak_627	718	.	19.3433	74.4926	71.8913	171
chr1	30637862	30638128	SRR5339950_sample_SRR5339954_input_peak_628	206	.	8.44165	22.8589	20.6022	110
chr1	30696361	30696721	SRR5339950_sample_SRR5339954_input_peak_629	625	.	11.4277	65.1061	62.5562	169
chr1	30700397	30700739	SRR5339950_sample_SRR5339954_input_peak_630	761	.	20.1382	78.7891	76.1637	188
chr1	30740843	30741193	SRR5339950_sample_SRR5339954_input_peak_631	771	.	15.5592	79.8217	77.1936	169
chr1	30771751	30772151	SRR5339950_sample_SRR5339954_input_peak_632	197	.	7.37869	22.0136	19.7655	250
chr1	30778535	30779024	SRR5339950_sample_SRR5339954_input_peak_633	1669	.	35.5068	170.121	166.984	307
chr1	30780281	30780627	SRR5339950_sample_SRR5339954_input_peak_634	1737	.	36.5668	176.889	173.71	171
chr1	30811632	30811903	SRR5339950_sample_SRR5339954_input_peak_635	112	.	6.09446	13.373	11.232	110
chr1	30873426	30873659	SRR5339950_sample_SRR5339954_input_peak_636	29	.	3.07445	4.85228	2.92347	205
chr1	30876493	30876728	SRR5339950_sample_SRR5339954_input_peak_637	85	.	5.29953	10.6679	8.57249	117
chr1	30890642	30890843	SRR5339950_sample_SRR5339954_input_peak_638	90	.	5.37196	11.1714	9.07031	144
chr1	30913742	30913959	SRR5339950_sample_SRR5339954_input_peak_639	112	.	6.09446	13.373	11.232	139
chr1	30918456	30918682	SRR5339950_sample_SRR5339954_input_peak_640	212	.	8.74422	23.4844	21.2196	126
chr1	30920736	30921180	SRR5339950_sample_SRR5339954_input_peak_641	1195	.	23.5708	122.434	119.578	230
chr1	30930875	30931231	SRR5339950_sample_SRR5339954_input_peak_642	542	.	11.293	56.7654	54.2636	172
chr1	30943646	30943901	SRR5339950_sample_SRR5339954_input_peak_643	423	.	13.5138	44.7738	42.344	138
chr1	30948344	30948787	SRR5339950_sample_SRR5339954_input_peak_644	1079	.	21.9311	110.765	107.972	169
chr1	30949893	30950116	SRR5339950_sample_SRR5339954_input_peak_645	32	.	2.98364	5.22834	3.2788	172
chr1	30963887	30964169	SRR5339950_sample_SRR5339954_input_peak_646	649	.	17.6507	67.4781	64.9142	132
chr1	30968490	30968694	SRR5339950_sample_SRR5339954_input_peak_647	45	.	3.97465	6.59317	4.59569	127
chr1	31103429	31103602	SRR5339950_sample_SRR5339954_input_peak_648	38	.	3.70967	5.85431	3.87998	112
chr1	31153092	31153356	SRR5339950_sample_SRR5339954_input_peak_649	365	.	10.6581	38.9453	36.5549	122
chr1	31153962	31154370	SRR5339950_sample_SRR5339954_input_peak_650	1603	.	34.4469	163.404	160.31	221
chr1	31210021	31210490	SRR5339950_sample_SRR5339954_input_peak_651	833	.	21.4631	86.0624	83.3988	318
chr1	31337128	31337460	SRR5339950_sample_SRR5339954_input_peak_652	465	.	10.2664	49.0321	46.5765	161
chr1	31379086	31379351	SRR5339950_sample_SRR5339954_input_peak_653	175	.	7.67423	19.7313	17.5082	131
chr1	31617057	31617232	SRR5339950_sample_SRR5339954_input_peak_654	61	.	4.5046	8.15122	6.11068	50
chr1	31835299	31835614	SRR5339950_sample_SRR5339954_input_peak_655	540	.	15.8986	56.519	54.0185	166
chr1	31891895	31892224	SRR5339950_sample_SRR5339954_input_peak_656	704	.	18.674	73.041	70.4494	176
chr1	31995929	31996251	SRR5339950_sample_SRR5339954_input_peak_657	593	.	16.9585	61.9312	59.3994	167
chr1	32174536	32174839	SRR5339950_sample_SRR5339954_input_peak_658	325	.	11.394	34.9046	32.5433	136
chr1	32221046	32221219	SRR5339950_sample_SRR5339954_input_peak_659	38	.	3.70967	5.85431	3.87998	78
chr1	32554072	32554245	SRR5339950_sample_SRR5339954_input_peak_660	61	.	4.5046	8.15122	6.11068	99
chr1	32700135	32700511	SRR5339950_sample_SRR5339954_input_peak_661	1373	.	30.7373	140.326	137.369	207
chr1	32768633	32768866	SRR5339950_sample_SRR5339954_input_peak_662	185	.	7.93004	20.7603	18.5249	122
chr1	32964977	32965372	SRR5339950_sample_SRR5339954_input_peak_663	1856	.	32.3842	188.926	185.666	186
chr1	33022911	33023333	SRR5339950_sample_SRR5339954_input_peak_664	817	.	20.7204	84.4455	81.7921	160
chr1	33059108	33059314	SRR5339950_sample_SRR5339954_input_peak_665	77	.	5.03455	9.80668	7.72816	134
chr1	33203517	33203827	SRR5339950_sample_SRR5339954_input_peak_666	580	.	16.6935	60.5678	58.0436	142
chr1	33296152	33296493	SRR5339950_sample_SRR5339954_input_peak_667	617	.	14.9623	64.3357	61.7917	170
chr1	33331901	33332117	SRR5339950_sample_SRR5339954_input_peak_668	121	.	6.35944	14.3123	12.1568	115
chr1	33512778	33512953	SRR5339950_sample_SRR5339954_input_peak_669	85	.	5.29953	10.6679	8.57249	60
chr1	33524055	33524312	SRR5339950_sample_SRR5339954_input_peak_670	227	.	8.02708	25.0709	22.792	117
chr1	33536599	33537040	SRR5339950_sample_SRR5339954_input_peak_671	967	.	23.8479	99.4847	96.7499	210
chr1	33563723	33563939	SRR5339950_sample_SRR5339954_input_peak_672	109	.	4.95841	13.0932	10.958	84
chr1	33565700	33566143	SRR5339950_sample_SRR5339954_input_peak_673	2887	.	46.2609	292.868	288.751	241
chr1	33597031	33597412	SRR5339950_sample_SRR5339954_input_peak_674	1214	.	28.0875	124.285	121.416	210
chr1	33610896	33611126	SRR5339950_sample_SRR5339954_input_peak_675	126	.	6.39519	14.8085	12.6469	136
chr1	33627899	33628078	SRR5339950_sample_SRR5339954_input_peak_676	83	.	4.71416	10.4808	8.39235	76
chr1	33640653	33640998	SRR5339950_sample_SRR5339954_input_peak_677	290	.	10.5991	31.3622	29.0277	199
chr1	33647283	33647486	SRR5339950_sample_SRR5339954_input_peak_678	74	.	4.86034	9.46919	7.40125	116
chr1	33662582	33662853	SRR5339950_sample_SRR5339954_input_peak_679	36	.	3.58131	5.61889	3.65656	124
chr1	33663047	33663538	SRR5339950_sample_SRR5339954_input_peak_680	1182	.	27.5576	121.124	118.274	295
chr1	33664901	33665132	SRR5339950_sample_SRR5339954_input_peak_681	156	.	6.6087	17.8842	15.6835	108
chr1	33670362	33670652	SRR5339950_sample_SRR5339954_input_peak_682	337	.	11.659	36.1056	33.7357	140
chr1	33672465	33672863	SRR5339950_sample_SRR5339954_input_peak_683	1389	.	31.0022	141.951	138.984	222
chr1	33684244	33684848	SRR5339950_sample_SRR5339954_input_peak_684	1694	.	34.6196	172.561	169.409	407
chr1	33702346	33702668	SRR5339950_sample_SRR5339954_input_peak_685	502	.	14.8368	52.7139	50.2356	155
chr1	33723085	33723398	SRR5339950_sample_SRR5339954_input_peak_686	239	.	9.01643	26.2506	23.9615	156
chr1	33727377	33727652	SRR5339950_sample_SRR5339954_input_peak_687	332	.	10.0432	35.5869	33.2213	131
chr1	33728132	33728379	SRR5339950_sample_SRR5339954_input_peak_688	252	.	6.67685	27.5444	25.2441	127
chr1	33733144	33733389	SRR5339950_sample_SRR5339954_input_peak_689	60	.	4.4521	8.0518	6.01868	135
chr1	33737794	33738146	SRR5339950_sample_SRR5339954_input_peak_690	232	.	8.95581	25.5662	23.2848	208
chr1	33739368	33739931	SRR5339950_sample_SRR5339954_input_peak_691	2672	.	45.9214	271.201	267.287	179
chr1	33742832	33743562	SRR5339950_sample_SRR5339954_input_peak_692	2487	.	31.9724	252.464	248.721	207
chr1	33749191	33749430	SRR5339950_sample_SRR5339954_input_peak_693	97	.	5.34271	11.8432	9.72906	121
chr1	33757475	33757722	SRR5339950_sample_SRR5339954_input_peak_694	145	.	5.00764	16.7391	14.5512	114
chr1	33782472	33782735	SRR5339950_sample_SRR5339954_input_peak_695	201	.	8.47925	22.4078	20.1543	106
chr1	33784282	33784574	SRR5339950_sample_SRR5339954_input_peak_696	137	.	6.74979	15.9622	13.7861	150
chr1	33785607	33785862	SRR5339950_sample_SRR5339954_input_peak_697	108	.	5.88358	12.9534	10.8205	108
chr1	33806006	33806213	SRR5339950_sample_SRR5339954_input_peak_698	103	.	5.82948	12.4519	10.325	134
chr1	33810053	33810439	SRR5339950_sample_SRR5339954_input_peak_699	313	.	11.129	33.7135	31.361	165
chr1	33814259	33814550	SRR5339950_sample_SRR5339954_input_peak_700	82	.	3.85203	10.3129	8.22782	136
chr1	33842050	33842322	SRR5339950_sample_SRR5339954_input_peak_701	99	.	5.12409	12.0878	9.96937	166
chr1	33846853	33847268	SRR5339950_sample_SRR5339954_input_peak_702	1104	.	26.2327	113.296	110.489	152
chr1	33849313	33849618	SRR5339950_sample_SRR5339954_input_peak_703	256	.	9.80413	27.9161	25.6113	154
chr1	33872515	33872792	SRR5339950_sample_SRR5339954_input_peak_704	170	.	7.68432	19.2595	17.0395	155
chr1	33874527	33874787	SRR5339950_sample_SRR5339954_input_peak_705	135	.	6.651	15.7617	13.5868	163
chr1	33875700	33876280	SRR5339950_sample_SRR5339954_input_peak_706	2416	.	46.9008	245.315	241.629	205
chr1	33883445	33884176	SRR5339950_sample_SRR5339954_input_peak_707	150	.	7.15436	17.233	15.0382	624
chr1	33885204	33885554	SRR5339950_sample_SRR5339954_input_peak_708	193	.	6.66821	21.6202	19.3759	213
chr1	33891720	33891930	SRR5339950_sample_SRR5339954_input_peak_709	76	.	4.5092	9.70423	7.63214	107
chr1	33892476	33893343	SRR5339950_sample_SRR5339954_input_peak_710	1434	.	26.8502	146.479	143.486	491
chr1	33906911	33907101	SRR5339950_sample_SRR5339954_input_peak_711	87	.	5.22422	10.8768	8.77888	57
chr1	33907449	33907955	SRR5339950_sample_SRR5339954_input_peak_712	2030	.	30.6054	206.416	203.035	184
chr1	33943971	33944351	SRR5339950_sample_SRR5339954_input_peak_713	2018	.	34.4339	205.174	201.802	212
chr1	33947921	33948264	SRR5339950_sample_SRR5339954_input_peak_714	620	.	17.4379	64.5698	62.0252	178
chr1	33964625	33965024	SRR5339950_sample_SRR5339954_input_peak_715	762	.	19.4043	78.911	76.2852	165
chr1	33966311	33966862	SRR5339950_sample_SRR5339954_input_peak_716	1904	.	34.7113	193.724	190.435	205
chr1	33997874	33998068	SRR5339950_sample_SRR5339954_input_peak_717	66	.	4.63258	8.70459	6.65418	101
chr1	34002626	34002955	SRR5339950_sample_SRR5339954_input_peak_718	206	.	8.44165	22.8589	20.6022	185
chr1	34005519	34005991	SRR5339950_sample_SRR5339954_input_peak_719	1398	.	30.4411	142.81	139.84	290
chr1	34010994	34011402	SRR5339950_sample_SRR5339954_input_peak_720	1171	.	20.6885	120.036	117.192	189
chr1	34020956	34021223	SRR5339950_sample_SRR5339954_input_peak_721	351	.	10.8335	37.4836	35.104	124
chr1	34029759	34029952	SRR5339950_sample_SRR5339954_input_peak_722	43	.	3.83711	6.33741	4.35087	145
chr1	34045716	34045900	SRR5339950_sample_SRR5339954_input_peak_723	47	.	3.68934	6.79633	4.79316	86
chr1	34049626	34050001	SRR5339950_sample_SRR5339954_input_peak_724	278	.	10.3341	30.2025	27.8781	213
chr1	34050503	34050690	SRR5339950_sample_SRR5339954_input_peak_725	61	.	4.09927	8.20879	6.16604	116
chr1	34061067	34061526	SRR5339950_sample_SRR5339954_input_peak_726	1247	.	17.9761	127.611	124.725	241
chr1	34064482	34064797	SRR5339950_sample_SRR5339954_input_peak_727	170	.	7.68432	19.2595	17.0395	152
chr1	34068189	34068728	SRR5339950_sample_SRR5339954_input_peak_728	2499	.	40.3778	253.7	249.945	348
chr1	34090370	34090685	SRR5339950_sample_SRR5339954_input_peak_729	170	.	7.68432	19.2595	17.0395	160
chr1	34093637	34094056	SRR5339950_sample_SRR5339954_input_peak_730	2198	.	36.6885	223.344	219.837	205
chr1	34096381	34096663	SRR5339950_sample_SRR5339954_input_peak_731	325	.	11.394	34.9046	32.5433	147
chr1	34097621	34097941	SRR5339950_sample_SRR5339954_input_peak_732	500	.	15.1037	52.5348	50.0575	189
chr1	34117663	34117916	SRR5339950_sample_SRR5339954_input_peak_733	121	.	6.35944	14.3123	12.1568	115
chr1	34118556	34118766	SRR5339950_sample_SRR5339954_input_peak_734	135	.	6.651	15.7617	13.5868	102
chr1	34164674	34165259	SRR5339950_sample_SRR5339954_input_peak_735	1993	.	40.5414	202.706	199.351	166
chr1	34168323	34168859	SRR5339950_sample_SRR5339954_input_peak_736	481	.	12.7077	50.6549	48.1895	384
chr1	34174945	34175204	SRR5339950_sample_SRR5339954_input_peak_737	103	.	5.82948	12.4519	10.325	132
chr1	34178218	34178395	SRR5339950_sample_SRR5339954_input_peak_738	58	.	4.34873	7.85465	5.82466	108
chr1	34189575	34189751	SRR5339950_sample_SRR5339954_input_peak_739	53	.	4.23962	7.35933	5.3387	96
chr1	34189954	34190362	SRR5339950_sample_SRR5339954_input_peak_740	2963	.	54.8501	300.543	296.35	197
chr1	34201232	34201945	SRR5339950_sample_SRR5339954_input_peak_741	994	.	20.7013	102.182	99.4347	421
chr1	34213326	34213590	SRR5339950_sample_SRR5339954_input_peak_742	164	.	7.16418	18.6575	16.4472	143
chr1	34218228	34218705	SRR5339950_sample_SRR5339954_input_peak_743	2102	.	37.3644	213.722	210.289	282
chr1	34232313	34232516	SRR5339950_sample_SRR5339954_input_peak_744	66	.	4.60454	8.6504	6.60146	142
chr1	34247004	34247190	SRR5339950_sample_SRR5339954_input_peak_745	58	.	4.34873	7.85465	5.82466	80
chr1	34290824	34291193	SRR5339950_sample_SRR5339954_input_peak_746	506	.	13.1177	53.0838	50.6034	209
chr1	34291356	34291639	SRR5339950_sample_SRR5339954_input_peak_747	80	.	3.49522	10.1468	8.06463	164
chr1	34409918	34410281	SRR5339950_sample_SRR5339954_input_peak_748	967	.	23.8479	99.4847	96.7499	169
chr1	34434199	34434501	SRR5339950_sample_SRR5339954_input_peak_749	331	.	11.3732	35.5034	33.1389	134
chr1	34442040	34442354	SRR5339950_sample_SRR5339954_input_peak_750	436	.	13.7788	46.0471	43.6094	152
chr1	34443137	34443462	SRR5339950_sample_SRR5339954_input_peak_751	159	.	5.57318	18.1131	15.9103	186
chr1	34462812	34463423	SRR5339950_sample_SRR5339954_input_peak_752	2743	.	46.8399	278.324	274.344	190
chr1	34469002	34469257	SRR5339950_sample_SRR5339954_input_peak_753	61	.	4.5046	8.15122	6.11068	83
chr1	34472029	34472301	SRR5339950_sample_SRR5339954_input_peak_754	340	.	9.23291	36.4055	34.0342	131
chr1	34472773	34472974	SRR5339950_sample_SRR5339954_input_peak_755	80	.	4.69004	10.1017	8.01964	123
chr1	34474661	34474974	SRR5339950_sample_SRR5339954_input_peak_756	195	.	8.16518	21.7599	19.5149	197
chr1	34482659	34482989	SRR5339950_sample_SRR5339954_input_peak_757	185	.	7.93004	20.7603	18.5249	188
chr1	34485852	34486219	SRR5339950_sample_SRR5339954_input_peak_758	2019	.	37.1964	205.37	201.997	200
chr1	34487442	34487758	SRR5339950_sample_SRR5339954_input_peak_759	738	.	19.4705	76.4807	73.8691	166
chr1	34511049	34511453	SRR5339950_sample_SRR5339954_input_peak_760	2431	.	39.558	246.89	243.195	203
chr1	34513095	34513382	SRR5339950_sample_SRR5339954_input_peak_761	299	.	10.4484	32.2689	29.93	168
chr1	34516046	34516461	SRR5339950_sample_SRR5339954_input_peak_762	580	.	16.6935	60.5678	58.0436	178
chr1	34518339	34518588	SRR5339950_sample_SRR5339954_input_peak_763	361	.	12.1889	38.5366	36.1488	120
chr1	34529006	34529249	SRR5339950_sample_SRR5339954_input_peak_764	159	.	6.35339	18.1562	15.9532	112
chr1	34531819	34532094	SRR5339950_sample_SRR5339954_input_peak_765	53	.	4.23962	7.35933	5.3387	149
chr1	34534203	34534434	SRR5339950_sample_SRR5339954_input_peak_766	160	.	7.41934	18.2387	16.0303	124
chr1	34541178	34541568	SRR5339950_sample_SRR5339954_input_peak_767	1454	.	32.0622	148.489	145.484	194
chr1	34544000	34544244	SRR5339950_sample_SRR5339954_input_peak_768	140	.	6.88939	16.243	14.0613	123
chr1	34545770	34545970	SRR5339950_sample_SRR5339954_input_peak_769	77	.	5.03455	9.80668	7.72816	82
chr1	34574065	34574378	SRR5339950_sample_SRR5339954_input_peak_770	373	.	12.4539	39.7661	37.3701	152
chr1	34584028	34584405	SRR5339950_sample_SRR5339954_input_peak_771	684	.	14.3623	71.0085	68.4266	198
chr1	34602348	34602770	SRR5339950_sample_SRR5339954_input_peak_772	3273	.	57.8125	331.9	327.387	226
chr1	34641509	34641792	SRR5339950_sample_SRR5339954_input_peak_773	154	.	6.92537	17.6822	15.4835	172
chr1	34642357	34642827	SRR5339950_sample_SRR5339954_input_peak_774	2744	.	49.5057	278.387	274.405	278
chr1	34664867	34665176	SRR5339950_sample_SRR5339954_input_peak_775	351	.	8.65309	37.5014	35.1215	146
chr1	34700688	34701075	SRR5339950_sample_SRR5339954_input_peak_776	1998	.	39.7201	203.207	199.85	180
chr1	34738226	34738760	SRR5339950_sample_SRR5339954_input_peak_777	2214	.	36.8934	225.01	221.49	325
chr1	34775527	34775891	SRR5339950_sample_SRR5339954_input_peak_778	922	.	23.053	94.9654	92.2555	201
chr1	34776450	34776810	SRR5339950_sample_SRR5339954_input_peak_779	1024	.	24.3017	105.206	102.443	183
chr1	34791808	34792097	SRR5339950_sample_SRR5339954_input_peak_780	319	.	8.89095	34.3185	31.9631	140
chr1	34795051	34795373	SRR5339950_sample_SRR5339954_input_peak_781	188	.	7.17372	21.0446	18.8069	156
chr1	34798519	34798831	SRR5339950_sample_SRR5339954_input_peak_782	349	.	11.0211	37.2854	34.9097	144
chr1	34807989	34808268	SRR5339950_sample_SRR5339954_input_peak_783	79	.	4.97545	10.0313	7.95101	155
chr1	34812687	34813021	SRR5339950_sample_SRR5339954_input_peak_784	435	.	13.7389	45.9628	43.5278	130
chr1	34818112	34818285	SRR5339950_sample_SRR5339954_input_peak_785	60	.	4.29851	8.04965	6.01661	47
chr1	34842531	34842922	SRR5339950_sample_SRR5339954_input_peak_786	868	.	21.807	89.5119	86.8314	201
chr1	34843477	34843667	SRR5339950_sample_SRR5339954_input_peak_787	61	.	4.5046	8.15122	6.11068	41
chr1	34867149	34867856	SRR5339950_sample_SRR5339954_input_peak_788	2903	.	52.6964	294.469	290.336	224
chr1	34891560	34891888	SRR5339950_sample_SRR5339954_input_peak_789	617	.	14.9623	64.3357	61.7917	169
chr1	34893824	34894116	SRR5339950_sample_SRR5339954_input_peak_790	227	.	7.99358	24.9903	22.713	141
chr1	34896942	34897300	SRR5339950_sample_SRR5339954_input_peak_791	593	.	16.9585	61.9312	59.3994	160
chr1	34912022	34912353	SRR5339950_sample_SRR5339954_input_peak_792	718	.	19.3433	74.4926	71.8913	146
chr1	34930114	34930429	SRR5339950_sample_SRR5339954_input_peak_793	333	.	10.0853	35.6902	33.3243	147
chr1	34946221	34946499	SRR5339950_sample_SRR5339954_input_peak_794	216	.	8.69746	23.9278	21.6608	157
chr1	34961716	34962035	SRR5339950_sample_SRR5339954_input_peak_795	662	.	18.2834	68.847	66.2765	150
chr1	34966428	34966754	SRR5339950_sample_SRR5339954_input_peak_796	178	.	6.96876	20.0878	17.8609	125
chr1	34988221	34988586	SRR5339950_sample_SRR5339954_input_peak_797	746	.	19.4414	77.2755	74.6614	179
chr1	34996904	34997164	SRR5339950_sample_SRR5339954_input_peak_798	103	.	5.82948	12.4519	10.325	137
chr1	35032610	35033036	SRR5339950_sample_SRR5339954_input_peak_799	919	.	22.5111	94.7054	91.9982	193
chr1	35055974	35056232	SRR5339950_sample_SRR5339954_input_peak_800	140	.	6.88939	16.243	14.0613	120
chr1	35072884	35073103	SRR5339950_sample_SRR5339954_input_peak_801	155	.	7.16261	17.7162	15.5162	90
chr1	35129788	35130180	SRR5339950_sample_SRR5339954_input_peak_802	191	.	8.21427	21.3445	19.1022	118
chr1	35182069	35182259	SRR5339950_sample_SRR5339954_input_peak_803	67	.	4.67293	8.78234	6.7312	80
chr1	35200286	35200549	SRR5339950_sample_SRR5339954_input_peak_804	112	.	6.09446	13.373	11.232	120
chr1	35215884	35216071	SRR5339950_sample_SRR5339954_input_peak_805	61	.	4.09927	8.20879	6.16604	111
chr1	35220732	35221038	SRR5339950_sample_SRR5339954_input_peak_806	317	.	10.9997	34.0728	31.7184	152
chr1	35266675	35267028	SRR5339950_sample_SRR5339954_input_peak_807	952	.	23.5829	97.9734	95.2469	137
chr1	35383745	35384193	SRR5339950_sample_SRR5339954_input_peak_808	676	.	18.5484	70.2492	67.6706	166
chr1	35385340	35385789	SRR5339950_sample_SRR5339954_input_peak_809	3273	.	57.8125	331.9	327.387	229
chr1	35387955	35388585	SRR5339950_sample_SRR5339954_input_peak_810	1821	.	37.8916	185.42	182.184	397
chr1	35392289	35392787	SRR5339950_sample_SRR5339954_input_peak_811	469	.	12.5028	49.4507	46.9929	307
chr1	35447377	35447713	SRR5339950_sample_SRR5339954_input_peak_812	555	.	13.9375	58.0216	55.5115	169
chr1	35465130	35465483	SRR5339950_sample_SRR5339954_input_peak_813	1151	.	27.0276	117.98	115.148	164
chr1	35475953	35476237	SRR5339950_sample_SRR5339954_input_peak_814	244	.	9.53915	26.7901	24.4952	126
chr1	35478258	35478661	SRR5339950_sample_SRR5339954_input_peak_815	2433	.	46.0454	247.08	243.383	188
chr1	35495421	35495724	SRR5339950_sample_SRR5339954_input_peak_816	399	.	11.273	42.3781	39.9644	142
chr1	35500127	35500382	SRR5339950_sample_SRR5339954_input_peak_817	41	.	3.48438	6.1238	4.14286	151
chr1	35575632	35575881	SRR5339950_sample_SRR5339954_input_peak_818	92	.	5.45175	11.329	9.22419	131
chr1	35705626	35705802	SRR5339950_sample_SRR5339954_input_peak_819	66	.	4.60454	8.6504	6.60146	76
chr1	35708246	35708479	SRR5339950_sample_SRR5339954_input_peak_820	155	.	7.16261	17.7162	15.5162	91
chr1	35715946	35716473	SRR5339950_sample_SRR5339954_input_peak_821	2191	.	40.597	222.65	219.148	195
chr1	35726628	35726995	SRR5339950_sample_SRR5339954_input_peak_822	2187	.	42.4641	222.224	218.723	185
chr1	35758662	35758987	SRR5339950_sample_SRR5339954_input_peak_823	278	.	10.3341	30.2025	27.8781	169
chr1	35765611	35765947	SRR5339950_sample_SRR5339954_input_peak_824	696	.	14.5333	72.2526	69.6635	166
chr1	35783502	35783712	SRR5339950_sample_SRR5339954_input_peak_825	129	.	5.30425	15.0763	12.9129	135
chr1	35839402	35839874	SRR5339950_sample_SRR5339954_input_peak_826	2985	.	51.3433	302.802	298.584	244
chr1	35846551	35846972	SRR5339950_sample_SRR5339954_input_peak_827	1515	.	24.7921	154.582	151.541	207
chr1	35915013	35915361	SRR5339950_sample_SRR5339954_input_peak_828	434	.	11.8879	45.8811	43.4461	156
chr1	35919582	35919836	SRR5339950_sample_SRR5339954_input_peak_829	61	.	4.09927	8.20879	6.16604	140
chr1	35966065	35966247	SRR5339950_sample_SRR5339954_input_peak_830	69	.	4.64907	9.05278	6.99113	86
chr1	35980699	35981004	SRR5339950_sample_SRR5339954_input_peak_831	410	.	13.2105	43.4279	41.0101	156
chr1	35983193	35983418	SRR5339950_sample_SRR5339954_input_peak_832	145	.	6.88937	16.6955	14.5095	104
chr1	36008002	36008297	SRR5339950_sample_SRR5339954_input_peak_833	198	.	8.30743	22.055	19.8066	148
chr1	36010171	36010626	SRR5339950_sample_SRR5339954_input_peak_834	1095	.	25.8135	112.383	109.581	206
chr1	36022767	36022992	SRR5339950_sample_SRR5339954_input_peak_835	88	.	3.98043	10.9762	8.87754	134
chr1	36063353	36063709	SRR5339950_sample_SRR5339954_input_peak_836	99	.	5.12409	12.0878	9.96937	222
chr1	36064823	36065256	SRR5339950_sample_SRR5339954_input_peak_837	2364	.	38.7381	240.116	236.474	242
chr1	36068298	36068664	SRR5339950_sample_SRR5339954_input_peak_838	71	.	4.70703	9.16783	7.10525	136
chr1	36102065	36102299	SRR5339950_sample_SRR5339954_input_peak_839	127	.	6.43413	14.8873	12.7251	138
chr1	36103965	36104258	SRR5339950_sample_SRR5339954_input_peak_840	230	.	9.126	25.3696	23.0891	155
chr1	36106911	36107316	SRR5339950_sample_SRR5339954_input_peak_841	137	.	6.5262	15.9415	13.7658	117
chr1	36134616	36135006	SRR5339950_sample_SRR5339954_input_peak_842	2987	.	53.6097	302.926	298.707	186
chr1	36137014	36137187	SRR5339950_sample_SRR5339954_input_peak_843	18	.	2.66453	3.68856	1.81789	38
chr1	36144884	36145424	SRR5339950_sample_SRR5339954_input_peak_844	1350	.	27.875	137.949	135.007	343
chr1	36149416	36149797	SRR5339950_sample_SRR5339954_input_peak_845	1341	.	22.7403	137.075	134.138	215
chr1	36150357	36150656	SRR5339950_sample_SRR5339954_input_peak_846	126	.	6.20896	14.8459	12.6838	141
chr1	36159639	36159812	SRR5339950_sample_SRR5339954_input_peak_847	41	.	3.48438	6.1238	4.14286	81
chr1	36163750	36163997	SRR5339950_sample_SRR5339954_input_peak_848	142	.	6.14891	16.3892	14.2044	121
chr1	36193899	36194101	SRR5339950_sample_SRR5339954_input_peak_849	90	.	5.37196	11.1714	9.07031	71
chr1	36211870	36212149	SRR5339950_sample_SRR5339954_input_peak_850	169	.	7.66209	19.2145	16.9984	116
chr1	36213182	36213373	SRR5339950_sample_SRR5339954_input_peak_851	79	.	4.9963	10.0728	7.99102	43
chr1	36215044	36215241	SRR5339950_sample_SRR5339954_input_peak_852	72	.	4.78661	9.32477	7.26043	81
chr1	36219036	36219250	SRR5339950_sample_SRR5339954_input_peak_853	126	.	6.20896	14.8459	12.6838	109
chr1	36224717	36225042	SRR5339950_sample_SRR5339954_input_peak_854	448	.	10.9427	47.2958	44.8522	142
chr1	36236637	36236861	SRR5339950_sample_SRR5339954_input_peak_855	94	.	5.56451	11.5499	9.43799	141
chr1	36248335	36248633	SRR5339950_sample_SRR5339954_input_peak_856	140	.	6.86946	16.2031	14.0257	135
chr1	36252767	36253247	SRR5339950_sample_SRR5339954_input_peak_857	2442	.	35.0508	247.978	244.271	253
chr1	36254601	36255173	SRR5339950_sample_SRR5339954_input_peak_858	1941	.	22.6083	197.48	194.164	221
chr1	36256235	36256629	SRR5339950_sample_SRR5339954_input_peak_859	1522	.	32.7105	155.256	152.211	191
chr1	36258583	36258776	SRR5339950_sample_SRR5339954_input_peak_860	31	.	3.44469	5.14451	3.19626	135
chr1	36277244	36277843	SRR5339950_sample_SRR5339954_input_peak_861	3460	.	59.7066	350.736	346.015	217
chr1	36278021	36278454	SRR5339950_sample_SRR5339954_input_peak_862	46	.	3.41959	6.66712	4.66736	276
chr1	36279197	36279604	SRR5339950_sample_SRR5339954_input_peak_863	2516	.	45.4417	255.437	251.666	209
chr1	36310619	36310929	SRR5339950_sample_SRR5339954_input_peak_864	414	.	12.1645	43.8606	41.4373	150
chr1	36321766	36322148	SRR5339950_sample_SRR5339954_input_peak_865	1377	.	20.9727	140.728	137.769	216
chr1	36324021	36324403	SRR5339950_sample_SRR5339954_input_peak_866	1633	.	32.4564	166.493	163.382	193
chr1	36325292	36325549	SRR5339950_sample_SRR5339954_input_peak_867	245	.	9.03842	26.8552	24.5602	106
chr1	36349043	36349273	SRR5339950_sample_SRR5339954_input_peak_868	109	.	5.73134	13.0353	10.9013	136
chr1	36371647	36371955	SRR5339950_sample_SRR5339954_input_peak_869	390	.	12.6109	41.4605	39.0535	139
chr1	36396587	36396900	SRR5339950_sample_SRR5339954_input_peak_870	204	.	8.38445	22.7394	20.4839	147
chr1	36412690	36412942	SRR5339950_sample_SRR5339954_input_peak_871	207	.	8.03625	23.0286	20.7702	115
chr1	36439949	36440145	SRR5339950_sample_SRR5339954_input_peak_872	48	.	3.98036	6.86871	4.86423	49
chr1	36444854	36445150	SRR5339950_sample_SRR5339954_input_peak_873	158	.	5.98429	18.0607	15.8584	142
chr1	36454406	36454829	SRR5339950_sample_SRR5339954_input_peak_874	2312	.	42.2687	234.81	231.213	194
chr1	36471586	36471949	SRR5339950_sample_SRR5339954_input_peak_875	1579	.	17.2006	160.992	157.913	168
chr1	36488742	36488995	SRR5339950_sample_SRR5339954_input_peak_876	175	.	5.8665	19.7803	17.5566	127
chr1	36492468	36492804	SRR5339950_sample_SRR5339954_input_peak_877	688	.	17.2205	71.4027	68.8199	157
chr1	36496804	36497133	SRR5339950_sample_SRR5339954_input_peak_878	457	.	12.8233	48.1534	45.7041	162
chr1	36501251	36501708	SRR5339950_sample_SRR5339954_input_peak_879	2933	.	45.6926	297.531	293.368	234
chr1	36511257	36511793	SRR5339950_sample_SRR5339954_input_peak_880	2235	.	36.4084	227.124	223.589	235
chr1	36512182	36512400	SRR5339950_sample_SRR5339954_input_peak_881	29	.	3.07445	4.85228	2.92347	133
chr1	36512528	36512892	SRR5339950_sample_SRR5339954_input_peak_882	204	.	8.38445	22.7394	20.4839	172
chr1	36513680	36514110	SRR5339950_sample_SRR5339954_input_peak_883	1713	.	30.5396	174.536	171.372	226
chr1	36533136	36533453	SRR5339950_sample_SRR5339954_input_peak_884	175	.	6.32625	19.8175	17.593	194
chr1	36534887	36535124	SRR5339950_sample_SRR5339954_input_peak_885	167	.	6.15527	18.9332	16.7201	95
chr1	36545827	36546242	SRR5339950_sample_SRR5339954_input_peak_886	918	.	14.6377	94.5077	91.8015	202
chr1	36547100	36547555	SRR5339950_sample_SRR5339954_input_peak_887	2484	.	37.6736	252.177	248.437	276
chr1	36551896	36552142	SRR5339950_sample_SRR5339954_input_peak_888	169	.	6.7638	19.1434	16.9276	141
chr1	36557061	36557578	SRR5339950_sample_SRR5339954_input_peak_889	4147	.	68.1637	420.36	414.714	205
chr1	36558218	36558445	SRR5339950_sample_SRR5339954_input_peak_890	61	.	4.09927	8.20879	6.16604	112
chr1	36608313	36608486	SRR5339950_sample_SRR5339954_input_peak_891	48	.	3.98036	6.86871	4.86423	106
chr1	36615927	36616471	SRR5339950_sample_SRR5339954_input_peak_892	1311	.	27.0937	134.08	131.159	253
chr1	36624355	36624562	SRR5339950_sample_SRR5339954_input_peak_893	55	.	4.22913	7.62419	5.59907	110
chr1	36634833	36635345	SRR5339950_sample_SRR5339954_input_peak_894	3156	.	48.1664	320.057	315.665	309
chr1	36664417	36664828	SRR5339950_sample_SRR5339954_input_peak_895	310	.	9.63329	33.3913	31.043	223
chr1	36664906	36665145	SRR5339950_sample_SRR5339954_input_peak_896	121	.	6.35944	14.3123	12.1568	120
chr1	36672044	36672339	SRR5339950_sample_SRR5339954_input_peak_897	112	.	6.09446	13.373	11.232	154
chr1	36678089	36678377	SRR5339950_sample_SRR5339954_input_peak_898	331	.	11.3732	35.5034	33.1389	163
chr1	36683650	36683837	SRR5339950_sample_SRR5339954_input_peak_899	45	.	3.8209	6.56077	4.57153	97
chr1	36683912	36684498	SRR5339950_sample_SRR5339954_input_peak_900	2364	.	38.7381	240.116	236.474	376
chr1	36684614	36684885	SRR5339950_sample_SRR5339954_input_peak_901	170	.	7.46318	19.2917	17.0713	155
chr1	36708163	36708428	SRR5339950_sample_SRR5339954_input_peak_902	81	.	5.08149	10.2416	8.15872	132
chr1	36709251	36709576	SRR5339950_sample_SRR5339954_input_peak_903	286	.	6.73683	30.9566	28.628	164
chr1	36734408	36734618	SRR5339950_sample_SRR5339954_input_peak_904	124	.	5.73898	14.6228	12.4644	88
chr1	36736004	36736284	SRR5339950_sample_SRR5339954_input_peak_905	301	.	10.864	32.5326	30.1894	135
chr1	36737320	36737695	SRR5339950_sample_SRR5339954_input_peak_906	2099	.	35.4587	213.395	209.964	191
chr1	36744518	36744988	SRR5339950_sample_SRR5339954_input_peak_907	2261	.	31.2479	229.676	226.12	287
chr1	36746449	36747071	SRR5339950_sample_SRR5339954_input_peak_908	2702	.	49.8825	274.235	270.296	196
chr1	36758570	36758914	SRR5339950_sample_SRR5339954_input_peak_909	559	.	15.0403	58.448	55.9363	186
chr1	36784445	36785053	SRR5339950_sample_SRR5339954_input_peak_910	2053	.	37.6556	208.746	205.349	367
chr1	36786387	36786765	SRR5339950_sample_SRR5339954_input_peak_911	2490	.	34.8092	252.818	249.069	183
chr1	36787004	36787303	SRR5339950_sample_SRR5339954_input_peak_912	339	.	10.6124	36.3396	33.969	150
chr1	36791000	36791492	SRR5339950_sample_SRR5339954_input_peak_913	185	.	7.24825	20.7428	18.5085	405
chr1	36805499	36805884	SRR5339950_sample_SRR5339954_input_peak_914	337	.	11.659	36.1056	33.7357	137
chr1	36821905	36822288	SRR5339950_sample_SRR5339954_input_peak_915	787	.	17.6269	81.42	78.7828	199
chr1	36823557	36823876	SRR5339950_sample_SRR5339954_input_peak_916	542	.	15.6318	56.7178	54.2163	167
chr1	36824714	36825053	SRR5339950_sample_SRR5339954_input_peak_917	493	.	11.6266	51.8464	49.3741	156
chr1	36830359	36830695	SRR5339950_sample_SRR5339954_input_peak_918	119	.	6.23057	14.0555	11.9061	123
chr1	36833088	36833444	SRR5339950_sample_SRR5339954_input_peak_919	388	.	11.068	41.2258	38.8201	172
chr1	36833847	36834175	SRR5339950_sample_SRR5339954_input_peak_920	309	.	10.9512	33.3409	30.9936	150
chr1	36848048	36848518	SRR5339950_sample_SRR5339954_input_peak_921	1438	.	31.7972	146.849	143.853	183
chr1	36853100	36853437	SRR5339950_sample_SRR5339954_input_peak_922	267	.	10.0691	29.0537	26.7395	167
chr1	36870640	36870837	SRR5339950_sample_SRR5339954_input_peak_923	101	.	5.73634	12.2685	10.1482	90
chr1	36890242	36890435	SRR5339950_sample_SRR5339954_input_peak_924	75	.	4.77612	9.63055	7.56102	100
chr1	36904156	36904389	SRR5339950_sample_SRR5339954_input_peak_925	133	.	5.94394	15.4987	13.3274	125
chr1	36928804	36929002	SRR5339950_sample_SRR5339954_input_peak_926	82	.	5.11615	10.3099	8.22494	115
chr1	36929948	36930345	SRR5339950_sample_SRR5339954_input_peak_927	679	.	17.9116	70.5223	67.9431	254
chr1	36933050	36933449	SRR5339950_sample_SRR5339954_input_peak_928	515	.	15.0927	54.0214	51.5356	188
chr1	36937681	36937946	SRR5339950_sample_SRR5339954_input_peak_929	350	.	11.6874	37.4718	35.0925	150
chr1	36943466	36943639	SRR5339950_sample_SRR5339954_input_peak_930	39	.	3.61102	5.90953	3.93471	62
chr1	36943956	36944294	SRR5339950_sample_SRR5339954_input_peak_931	388	.	11.068	41.2258	38.8201	172
chr1	37013087	37013262	SRR5339950_sample_SRR5339954_input_peak_932	83	.	4.71416	10.4808	8.39235	98
chr1	37017342	37017634	SRR5339950_sample_SRR5339954_input_peak_933	87	.	5.22422	10.8768	8.77888	169
chr1	37034553	37034841	SRR5339950_sample_SRR5339954_input_peak_934	222	.	9.0092	24.5739	22.299	149
chr1	37039454	37039627	SRR5339950_sample_SRR5339954_input_peak_935	61	.	4.5046	8.15122	6.11068	88
chr1	37040622	37040966	SRR5339950_sample_SRR5339954_input_peak_936	256	.	9.80413	27.9161	25.6113	160
chr1	37048349	37048573	SRR5339950_sample_SRR5339954_input_peak_937	160	.	7.41934	18.2387	16.0303	110
chr1	37049308	37049571	SRR5339950_sample_SRR5339954_input_peak_938	165	.	7.41842	18.7165	16.5047	96
chr1	37067834	37068082	SRR5339950_sample_SRR5339954_input_peak_939	83	.	4.864	10.477	8.39029	126
chr1	37098540	37099027	SRR5339950_sample_SRR5339954_input_peak_940	176	.	5.52124	19.8915	17.6668	363
chr1	37110933	37111251	SRR5339950_sample_SRR5339954_input_peak_941	492	.	14.7334	51.7431	49.272	148
chr1	37132498	37132793	SRR5339950_sample_SRR5339954_input_peak_942	289	.	8.37801	31.2502	28.9192	126
chr1	37151913	37152260	SRR5339950_sample_SRR5339954_input_peak_943	1350	.	29.6737	137.986	135.042	169
chr1	37175467	37175666	SRR5339950_sample_SRR5339954_input_peak_944	103	.	5.82948	12.4519	10.325	113
chr1	37194401	37194928	SRR5339950_sample_SRR5339954_input_peak_945	1415	.	28.9168	144.492	141.511	343
chr1	37211825	37212092	SRR5339950_sample_SRR5339954_input_peak_946	324	.	10.7463	34.7757	32.4175	122
chr1	37228374	37228806	SRR5339950_sample_SRR5339954_input_peak_947	91	.	4.91912	11.2756	9.1721	124
chr1	37236107	37236634	SRR5339950_sample_SRR5339954_input_peak_948	238	.	9.22532	26.1369	23.8481	357
chr1	37245780	37245962	SRR5339950_sample_SRR5339954_input_peak_949	71	.	4.59214	9.25385	7.19002	125
chr1	37249213	37249547	SRR5339950_sample_SRR5339954_input_peak_950	136	.	6.66273	15.7856	13.6102	218
chr1	37250393	37251183	SRR5339950_sample_SRR5339954_input_peak_951	1803	.	36.072	183.613	180.392	464
chr1	37254772	37255022	SRR5339950_sample_SRR5339954_input_peak_952	201	.	6.30649	22.3602	20.1106	126
chr1	37258399	37258821	SRR5339950_sample_SRR5339954_input_peak_953	2028	.	41.0714	206.198	202.819	228
chr1	37263168	37263363	SRR5339950_sample_SRR5339954_input_peak_954	41	.	3.48438	6.1238	4.14286	108
chr1	37272472	37272843	SRR5339950_sample_SRR5339954_input_peak_955	1419	.	21.4127	144.918	141.936	194
chr1	37272955	37273480	SRR5339950_sample_SRR5339954_input_peak_956	201	.	8.47925	22.4078	20.1543	366
chr1	37329130	37329511	SRR5339950_sample_SRR5339954_input_peak_957	1160	.	26.1211	118.936	116.099	210
chr1	37353940	37354202	SRR5339950_sample_SRR5339954_input_peak_958	79	.	4.27449	10.067	7.98532	116
chr1	37383410	37383684	SRR5339950_sample_SRR5339954_input_peak_959	251	.	8.35602	27.4476	25.148	138
chr1	37401659	37402100	SRR5339950_sample_SRR5339954_input_peak_960	2036	.	37.426	207.057	203.672	212
chr1	37413865	37414072	SRR5339950_sample_SRR5339954_input_peak_961	99	.	5.62777	12.0529	9.93614	109
chr1	37419386	37419903	SRR5339950_sample_SRR5339954_input_peak_962	2907	.	54.0552	294.93	290.791	217
chr1	37430151	37430679	SRR5339950_sample_SRR5339954_input_peak_963	33	.	3.18325	5.27548	3.32536	150
chr1	37448290	37448919	SRR5339950_sample_SRR5339954_input_peak_964	2522	.	47.3244	256.074	252.299	265
chr1	37460111	37460310	SRR5339950_sample_SRR5339954_input_peak_965	48	.	3.98036	6.86871	4.86423	95
chr1	37466639	37466941	SRR5339950_sample_SRR5339954_input_peak_966	259	.	7.86507	28.2606	25.9533	144
chr1	37471789	37472062	SRR5339950_sample_SRR5339954_input_peak_967	295	.	9.728	31.855	29.5181	123
chr1	37479086	37479454	SRR5339950_sample_SRR5339954_input_peak_968	1325	.	29.9423	135.473	132.544	170
chr1	37538727	37539114	SRR5339950_sample_SRR5339954_input_peak_969	718	.	18.9298	74.4467	71.8476	143
chr1	37553714	37553887	SRR5339950_sample_SRR5339954_input_peak_970	25	.	3.17972	4.46579	2.54616	122
chr1	37624203	37624569	SRR5339950_sample_SRR5339954_input_peak_971	513	.	15.3686	53.8555	51.3707	202
chr1	37634657	37635042	SRR5339950_sample_SRR5339954_input_peak_972	2007	.	33.623	204.139	200.776	196
chr1	37635763	37636014	SRR5339950_sample_SRR5339954_input_peak_973	201	.	8.47925	22.4078	20.1543	114
chr1	37636131	37636789	SRR5339950_sample_SRR5339954_input_peak_974	1653	.	35.2419	168.437	165.31	242
chr1	37637068	37637261	SRR5339950_sample_SRR5339954_input_peak_975	50	.	4.09292	7.08319	5.07466	151
chr1	37639000	37639575	SRR5339950_sample_SRR5339954_input_peak_976	1845	.	28.5536	187.772	184.52	379
chr1	37641960	37642297	SRR5339950_sample_SRR5339954_input_peak_977	669	.	15.7822	69.4937	66.9202	172
chr1	37654011	37654401	SRR5339950_sample_SRR5339954_input_peak_978	1887	.	37.3159	192.064	188.787	180
chr1	37654582	37655017	SRR5339950_sample_SRR5339954_input_peak_979	494	.	13.2174	51.9132	49.4396	193
chr1	37675428	37675853	SRR5339950_sample_SRR5339954_input_peak_980	1591	.	32	162.211	159.124	217
chr1	37678351	37678905	SRR5339950_sample_SRR5339954_input_peak_981	2834	.	52.9953	287.477	283.413	229
chr1	37690662	37691011	SRR5339950_sample_SRR5339954_input_peak_982	577	.	16.5718	60.3075	57.7867	165
chr1	37705136	37705487	SRR5339950_sample_SRR5339954_input_peak_983	892	.	22.523	91.9773	89.2825	171
chr1	37708301	37708670	SRR5339950_sample_SRR5339954_input_peak_984	1376	.	30.374	140.575	137.616	195
chr1	37719748	37720156	SRR5339950_sample_SRR5339954_input_peak_985	1512	.	32.2886	154.32	151.281	193
chr1	37729127	37729300	SRR5339950_sample_SRR5339954_input_peak_986	23	.	2.86949	4.25613	2.35663	88
chr1	37759476	37759759	SRR5339950_sample_SRR5339954_input_peak_987	325	.	11.394	34.9046	32.5433	139
chr1	37802361	37802673	SRR5339950_sample_SRR5339954_input_peak_988	566	.	16.4285	59.2112	56.6954	150
chr1	37864938	37865254	SRR5339950_sample_SRR5339954_input_peak_989	197	.	7.37869	22.0136	19.7655	163
chr1	37867104	37867509	SRR5339950_sample_SRR5339954_input_peak_990	2885	.	52.4406	292.618	288.505	171
chr1	37878396	37878651	SRR5339950_sample_SRR5339954_input_peak_991	140	.	6.88939	16.243	14.0613	94
chr1	37881866	37882132	SRR5339950_sample_SRR5339954_input_peak_992	434	.	11.8879	45.8811	43.4461	138
chr1	37891470	37891744	SRR5339950_sample_SRR5339954_input_peak_993	241	.	8.62255	26.4699	24.1794	123
chr1	37896667	37896858	SRR5339950_sample_SRR5339954_input_peak_994	50	.	4.09292	7.08319	5.07466	132
chr1	37901658	37902080	SRR5339950_sample_SRR5339954_input_peak_995	833	.	21.4631	86.0624	83.3988	249
chr1	37903188	37903526	SRR5339950_sample_SRR5339954_input_peak_996	607	.	17.2235	63.3013	60.7617	161
chr1	37904702	37904973	SRR5339950_sample_SRR5339954_input_peak_997	180	.	7.94929	20.295	18.0638	117
chr1	37931751	37932185	SRR5339950_sample_SRR5339954_input_peak_998	980	.	20.4964	100.767	98.027	239
chr1	37946252	37946519	SRR5339950_sample_SRR5339954_input_peak_999	149	.	6.65861	17.1063	14.9167	141
chr1	37961780	37962116	SRR5339950_sample_SRR5339954_input_peak_1000	343	.	10.2482	36.6978	34.324	167
chr1	37965533	37965882	SRR5339950_sample_SRR5339954_input_peak_1001	790	.	20.6682	81.6819	79.0411	190
chr1	37968203	37968508	SRR5339950_sample_SRR5339954_input_peak_1002	221	.	8.18036	24.3907	22.1206	151
chr1	37973563	37973824	SRR5339950_sample_SRR5339954_input_peak_1003	233	.	9.27418	25.6759	23.3911	113
chr1	37985719	37986172	SRR5339950_sample_SRR5339954_input_peak_1004	3576	.	62.5653	362.535	357.675	250
chr1	37997774	37998188	SRR5339950_sample_SRR5339954_input_peak_1005	1888	.	32.7942	192.154	188.875	228
chr1	38002134	38002317	SRR5339950_sample_SRR5339954_input_peak_1006	59	.	3.76155	7.97127	5.93948	89
chr1	38019986	38020251	SRR5339950_sample_SRR5339954_input_peak_1007	122	.	6.21931	14.4495	12.293	106
chr1	38033036	38033252	SRR5339950_sample_SRR5339954_input_peak_1008	143	.	5.27985	16.4907	14.3053	128
chr1	38052235	38052497	SRR5339950_sample_SRR5339954_input_peak_1009	290	.	10.5991	31.3622	29.0277	112
chr1	38063539	38063743	SRR5339950_sample_SRR5339954_input_peak_1010	68	.	4.30423	8.94661	6.89201	92
chr1	38078757	38078971	SRR5339950_sample_SRR5339954_input_peak_1011	85	.	5.29953	10.6679	8.57249	82
chr1	38084196	38084444	SRR5339950_sample_SRR5339954_input_peak_1012	85	.	5.29953	10.6679	8.57249	129
chr1	38096723	38096914	SRR5339950_sample_SRR5339954_input_peak_1013	85	.	5.29953	10.6679	8.57249	117
chr1	38129902	38130335	SRR5339950_sample_SRR5339954_input_peak_1014	3493	.	53.5091	354.159	349.399	239
chr1	38150363	38150709	SRR5339950_sample_SRR5339954_input_peak_1015	314	.	10.3323	33.8445	31.4915	157
chr1	38185390	38185884	SRR5339950_sample_SRR5339954_input_peak_1016	2674	.	42.6053	271.342	267.427	306
chr1	38202777	38203173	SRR5339950_sample_SRR5339954_input_peak_1017	2076	.	40.6519	211.103	207.69	202
chr1	38252672	38253181	SRR5339950_sample_SRR5339954_input_peak_1018	1996	.	39.6502	203.051	199.695	220
chr1	38264657	38264949	SRR5339950_sample_SRR5339954_input_peak_1019	648	.	18.0184	67.451	64.8879	164
chr1	38307261	38307616	SRR5339950_sample_SRR5339954_input_peak_1020	1389	.	31.0022	141.951	138.984	182
chr1	38307778	38307996	SRR5339950_sample_SRR5339954_input_peak_1021	38	.	3.70967	5.85431	3.87998	68
chr1	38390925	38391152	SRR5339950_sample_SRR5339954_input_peak_1022	195	.	8.18584	21.803	19.5568	114
chr1	38392347	38392520	SRR5339950_sample_SRR5339954_input_peak_1023	53	.	4.23962	7.35933	5.3387	115
chr1	38392937	38393298	SRR5339950_sample_SRR5339954_input_peak_1024	875	.	21.7436	90.2777	87.5932	189
chr1	38502596	38502780	SRR5339950_sample_SRR5339954_input_peak_1025	77	.	5.03455	9.80668	7.72816	133
chr1	38525460	38525635	SRR5339950_sample_SRR5339954_input_peak_1026	53	.	4.23962	7.35933	5.3387	73
chr1	38569753	38570028	SRR5339950_sample_SRR5339954_input_peak_1027	349	.	11.9239	37.3163	34.9377	143
chr1	38605503	38605784	SRR5339950_sample_SRR5339954_input_peak_1028	131	.	6.62441	15.2692	13.1002	132
chr1	38627380	38627568	SRR5339950_sample_SRR5339954_input_peak_1029	35	.	3.27942	5.47534	3.5185	39
chr1	38628480	38628690	SRR5339950_sample_SRR5339954_input_peak_1030	66	.	4.60454	8.6504	6.60146	111
chr1	38639654	38640019	SRR5339950_sample_SRR5339954_input_peak_1031	530	.	13.5276	55.5397	53.0446	210
chr1	38654754	38655379	SRR5339950_sample_SRR5339954_input_peak_1032	1520	.	33.1221	155.083	152.039	416
chr1	38711486	38711677	SRR5339950_sample_SRR5339954_input_peak_1033	52	.	3.59057	7.30936	5.29613	88
chr1	38720288	38720689	SRR5339950_sample_SRR5339954_input_peak_1034	1670	.	35.047	170.215	167.078	214
chr1	38767883	38768256	SRR5339950_sample_SRR5339954_input_peak_1035	1260	.	18.1045	128.929	126.037	178
chr1	38769791	38770368	SRR5339950_sample_SRR5339954_input_peak_1036	2723	.	51.4054	276.362	272.399	281
chr1	38778310	38778624	SRR5339950_sample_SRR5339954_input_peak_1037	635	.	13.6784	66.084	63.5284	169
chr1	38787489	38787851	SRR5339950_sample_SRR5339954_input_peak_1038	2137	.	35.2147	217.214	213.754	167
chr1	38788945	38789322	SRR5339950_sample_SRR5339954_input_peak_1039	1639	.	20.0963	167.052	163.935	172
chr1	38799189	38799759	SRR5339950_sample_SRR5339954_input_peak_1040	2280	.	44.0095	231.641	228.071	359
chr1	38834761	38835273	SRR5339950_sample_SRR5339954_input_peak_1041	1770	.	37.0967	180.292	177.09	313
chr1	38856167	38856593	SRR5339950_sample_SRR5339954_input_peak_1042	2434	.	47.1658	247.122	243.422	218
chr1	38862186	38862591	SRR5339950_sample_SRR5339954_input_peak_1043	2687	.	50.8755	272.675	268.746	216
chr1	38898000	38898179	SRR5339950_sample_SRR5339954_input_peak_1044	34	.	3.07764	5.44533	3.49145	52
chr1	38919877	38920142	SRR5339950_sample_SRR5339954_input_peak_1045	238	.	9.20907	26.1027	23.8141	152
chr1	38934669	38935097	SRR5339950_sample_SRR5339954_input_peak_1046	1873	.	38.6866	190.575	187.304	221
chr1	38935804	38936099	SRR5339950_sample_SRR5339954_input_peak_1047	140	.	6.88939	16.243	14.0613	141
chr1	38936782	38937218	SRR5339950_sample_SRR5339954_input_peak_1048	1750	.	22.727	178.256	175.069	200
chr1	38989541	38989827	SRR5339950_sample_SRR5339954_input_peak_1049	145	.	6.90681	16.7311	14.5434	136
chr1	39001092	39001499	SRR5339950_sample_SRR5339954_input_peak_1050	1941	.	39.2007	197.439	194.123	217
chr1	39010685	39011079	SRR5339950_sample_SRR5339954_input_peak_1051	1259	.	23.4883	128.839	125.948	187
chr1	39016407	39016580	SRR5339950_sample_SRR5339954_input_peak_1052	38	.	3.70967	5.85431	3.87998	78
chr1	39048645	39048988	SRR5339950_sample_SRR5339954_input_peak_1053	1167	.	27.2926	119.55	116.708	174
chr1	39094043	39094368	SRR5339950_sample_SRR5339954_input_peak_1054	480	.	13.5468	50.5564	48.0922	160
chr1	39133689	39133990	SRR5339950_sample_SRR5339954_input_peak_1055	325	.	11.394	34.9046	32.5433	142
chr1	39153681	39153854	SRR5339950_sample_SRR5339954_input_peak_1056	53	.	4.23962	7.35933	5.3387	51
chr1	39180550	39180889	SRR5339950_sample_SRR5339954_input_peak_1057	841	.	18.4467	86.8537	84.1869	169
chr1	39188837	39189107	SRR5339950_sample_SRR5339954_input_peak_1058	349	.	11.9239	37.3163	34.9377	125
chr1	39192056	39192254	SRR5339950_sample_SRR5339954_input_peak_1059	35	.	3.27942	5.47534	3.5185	44
chr1	39192373	39192700	SRR5339950_sample_SRR5339954_input_peak_1060	150	.	7.15436	17.233	15.0382	163
chr1	39192786	39193080	SRR5339950_sample_SRR5339954_input_peak_1061	184	.	6.49723	20.7132	18.4792	134
chr1	39193810	39194014	SRR5339950_sample_SRR5339954_input_peak_1062	94	.	5.56451	11.5499	9.43799	135
chr1	39196375	39197011	SRR5339950_sample_SRR5339954_input_peak_1063	964	.	23.2785	99.1772	96.4468	445
chr1	39206809	39207295	SRR5339950_sample_SRR5339954_input_peak_1064	1325	.	29.9423	135.473	132.544	318
chr1	39211000	39211261	SRR5339950_sample_SRR5339954_input_peak_1065	297	.	7.31885	32.0922	29.7547	131
chr1	39217574	39217961	SRR5339950_sample_SRR5339954_input_peak_1066	1890	.	38.9515	192.299	189.017	177
chr1	39227718	39228020	SRR5339950_sample_SRR5339954_input_peak_1067	373	.	12.4539	39.7661	37.3701	142
chr1	39229992	39230461	SRR5339950_sample_SRR5339954_input_peak_1068	2324	.	44.912	236.059	232.453	228
chr1	39253745	39254136	SRR5339950_sample_SRR5339954_input_peak_1069	1531	.	33.1435	156.208	153.158	189
chr1	39291393	39291731	SRR5339950_sample_SRR5339954_input_peak_1070	320	.	11.1631	34.4194	32.0636	182
chr1	39340672	39341053	SRR5339950_sample_SRR5339954_input_peak_1071	1212	.	28.0063	124.108	121.243	214
chr1	39344991	39345326	SRR5339950_sample_SRR5339954_input_peak_1072	799	.	17.1349	82.6038	79.9605	164
chr1	39352755	39353251	SRR5339950_sample_SRR5339954_input_peak_1073	1357	.	30.4723	138.705	135.757	210
chr1	39362181	39362478	SRR5339950_sample_SRR5339954_input_peak_1074	688	.	17.2205	71.4027	68.8199	151
chr1	39390790	39391303	SRR5339950_sample_SRR5339954_input_peak_1075	340	.	11.5113	36.4432	34.0709	150
chr1	39392169	39392624	SRR5339950_sample_SRR5339954_input_peak_1076	2885	.	39.6673	292.652	288.537	223
chr1	39392942	39393169	SRR5339950_sample_SRR5339954_input_peak_1077	74	.	4.86034	9.46919	7.40125	102
chr1	39414085	39414385	SRR5339950_sample_SRR5339954_input_peak_1078	340	.	11.5113	36.4432	34.0709	140
chr1	39414442	39414717	SRR5339950_sample_SRR5339954_input_peak_1079	94	.	5.56451	11.5499	9.43799	147
chr1	39416386	39416710	SRR5339950_sample_SRR5339954_input_peak_1080	257	.	8.60847	28.0655	25.7592	163
chr1	39416928	39417250	SRR5339950_sample_SRR5339954_input_peak_1081	340	.	11.5113	36.4432	34.0709	159
chr1	39429063	39429661	SRR5339950_sample_SRR5339954_input_peak_1082	797	.	19.0574	82.4003	79.7575	168
chr1	39432159	39432500	SRR5339950_sample_SRR5339954_input_peak_1083	1229	.	26.1184	125.812	122.938	177
chr1	39436879	39437187	SRR5339950_sample_SRR5339954_input_peak_1084	422	.	11.6829	44.7058	42.279	165
chr1	39470346	39470594	SRR5339950_sample_SRR5339954_input_peak_1085	131	.	6.62441	15.2692	13.1002	91
chr1	39478715	39478902	SRR5339950_sample_SRR5339954_input_peak_1086	55	.	4.22913	7.62419	5.59907	29
chr1	39480974	39481242	SRR5339950_sample_SRR5339954_input_peak_1087	99	.	5.62777	12.0529	9.93614	128
chr1	39489451	39489684	SRR5339950_sample_SRR5339954_input_peak_1088	92	.	5.45175	11.329	9.22419	101
chr1	39497019	39497385	SRR5339950_sample_SRR5339954_input_peak_1089	635	.	13.6784	66.084	63.5284	194
chr1	39497773	39498279	SRR5339950_sample_SRR5339954_input_peak_1090	2669	.	50.6105	270.834	266.925	235
chr1	39504307	39504635	SRR5339950_sample_SRR5339954_input_peak_1091	1135	.	25.8392	116.343	113.521	163
chr1	39518627	39518819	SRR5339950_sample_SRR5339954_input_peak_1092	38	.	3.70967	5.85431	3.87998	110
chr1	39522367	39522968	SRR5339950_sample_SRR5339954_input_peak_1093	1511	.	32.2318	154.193	151.155	394
chr1	39523146	39523590	SRR5339950_sample_SRR5339954_input_peak_1094	94	.	5.56451	11.5499	9.43799	127
chr1	39527435	39527873	SRR5339950_sample_SRR5339954_input_peak_1095	2565	.	32.7057	260.362	256.548	191
chr1	39530279	39530792	SRR5339950_sample_SRR5339954_input_peak_1096	1805	.	25.3726	183.769	180.544	201
chr1	39531737	39531979	SRR5339950_sample_SRR5339954_input_peak_1097	79	.	4.9963	10.0728	7.99102	125
chr1	39540596	39540947	SRR5339950_sample_SRR5339954_input_peak_1098	1085	.	25.325	111.307	108.511	166
chr1	39547351	39547554	SRR5339950_sample_SRR5339954_input_peak_1099	112	.	6.09446	13.373	11.232	65
chr1	39561948	39562262	SRR5339950_sample_SRR5339954_input_peak_1100	301	.	10.864	32.5326	30.1894	162
chr1	39576740	39577074	SRR5339950_sample_SRR5339954_input_peak_1101	36	.	3.44411	5.58725	3.62794	169
chr1	39611490	39611920	SRR5339950_sample_SRR5339954_input_peak_1102	553	.	16.1636	57.8616	55.3536	168
chr1	39614901	39615430	SRR5339950_sample_SRR5339954_input_peak_1103	2167	.	43.1912	220.275	216.792	202
chr1	39641634	39642026	SRR5339950_sample_SRR5339954_input_peak_1104	1531	.	22.586	156.221	153.17	188
chr1	39650816	39651189	SRR5339950_sample_SRR5339954_input_peak_1105	1498	.	29.8489	152.912	149.882	206
chr1	39664333	39664670	SRR5339950_sample_SRR5339954_input_peak_1106	382	.	9.91683	40.6737	38.2728	158
chr1	39679801	39680051	SRR5339950_sample_SRR5339954_input_peak_1107	91	.	4.91912	11.2756	9.1721	93
chr1	39680553	39680980	SRR5339950_sample_SRR5339954_input_peak_1108	1753	.	30.4398	178.489	175.301	174
chr1	39685795	39686194	SRR5339950_sample_SRR5339954_input_peak_1109	1259	.	27.405	128.798	125.907	228
chr1	39710053	39710337	SRR5339950_sample_SRR5339954_input_peak_1110	191	.	8.21427	21.3445	19.1022	131
chr1	39720615	39720988	SRR5339950_sample_SRR5339954_input_peak_1111	259	.	9.18429	28.3028	25.9951	224
chr1	39750901	39751101	SRR5339950_sample_SRR5339954_input_peak_1112	69	.	4.76958	8.96742	6.90658	87
chr1	39758358	39758843	SRR5339950_sample_SRR5339954_input_peak_1113	325	.	11.394	34.9046	32.5433	322
chr1	39761338	39761739	SRR5339950_sample_SRR5339954_input_peak_1114	1253	.	27.6137	128.269	125.382	236
chr1	39834295	39834541	SRR5339950_sample_SRR5339954_input_peak_1115	160	.	7.41934	18.2387	16.0303	109
chr1	39840037	39840210	SRR5339950_sample_SRR5339954_input_peak_1116	73	.	4.37696	9.40861	7.34276	85
chr1	39911355	39911880	SRR5339950_sample_SRR5339954_input_peak_1117	2118	.	28.4525	215.266	211.82	338
chr1	39936525	39936953	SRR5339950_sample_SRR5339954_input_peak_1118	2231	.	37.0984	226.679	223.147	193
chr1	39949248	39949588	SRR5339950_sample_SRR5339954_input_peak_1119	101	.	4.78743	12.3136	10.1924	127
chr1	39950067	39950390	SRR5339950_sample_SRR5339954_input_peak_1120	198	.	8.30743	22.055	19.8066	138
chr1	39955413	39955678	SRR5339950_sample_SRR5339954_input_peak_1121	170	.	7.68432	19.2595	17.0395	146
chr1	39970153	39970334	SRR5339950_sample_SRR5339954_input_peak_1122	47	.	3.68934	6.79633	4.79316	65
chr1	39976909	39977219	SRR5339950_sample_SRR5339954_input_peak_1123	398	.	11.5119	42.3116	39.899	155
chr1	39983189	39983496	SRR5339950_sample_SRR5339954_input_peak_1124	216	.	8.69746	23.9278	21.6608	183
chr1	40000559	40000776	SRR5339950_sample_SRR5339954_input_peak_1125	77	.	5.03455	9.80668	7.72816	91
chr1	40000906	40001339	SRR5339950_sample_SRR5339954_input_peak_1126	1759	.	36.0689	179.141	175.947	196
chr1	40002069	40002389	SRR5339950_sample_SRR5339954_input_peak_1127	197	.	7.37869	22.0136	19.7655	185
chr1	40095407	40095982	SRR5339950_sample_SRR5339954_input_peak_1128	1792	.	31.5644	182.502	179.286	373
chr1	40115059	40115664	SRR5339950_sample_SRR5339954_input_peak_1129	2045	.	41.3363	207.948	204.557	387
chr1	40116338	40116788	SRR5339950_sample_SRR5339954_input_peak_1130	2277	.	41.791	231.324	227.754	254
chr1	40290614	40290926	SRR5339950_sample_SRR5339954_input_peak_1131	738	.	19.4705	76.4807	73.8691	157
chr1	40293932	40294295	SRR5339950_sample_SRR5339954_input_peak_1132	1043	.	25.1728	107.112	104.337	201
chr1	40329204	40329429	SRR5339950_sample_SRR5339954_input_peak_1133	170	.	7.68432	19.2595	17.0395	104
chr1	40357064	40357295	SRR5339950_sample_SRR5339954_input_peak_1134	53	.	4.23962	7.35933	5.3387	122
chr1	40378756	40379264	SRR5339950_sample_SRR5339954_input_peak_1135	2723	.	51.4054	276.362	272.399	210
chr1	40379930	40380519	SRR5339950_sample_SRR5339954_input_peak_1136	1479	.	31.7201	150.923	147.905	300
chr1	40443509	40443698	SRR5339950_sample_SRR5339954_input_peak_1137	53	.	4.23962	7.35933	5.3387	81
chr1	40537572	40537911	SRR5339950_sample_SRR5339954_input_peak_1138	513	.	15.3686	53.8555	51.3707	186
chr1	40544668	40545030	SRR5339950_sample_SRR5339954_input_peak_1139	1261	.	28.8824	129.056	126.162	194
chr1	40579729	40580183	SRR5339950_sample_SRR5339954_input_peak_1140	1713	.	30.5396	174.536	171.372	249
chr1	40607787	40607997	SRR5339950_sample_SRR5339954_input_peak_1141	94	.	5.56451	11.5499	9.43799	103
chr1	40619151	40619450	SRR5339950_sample_SRR5339954_input_peak_1142	540	.	15.8986	56.519	54.0185	162
chr1	40649454	40649713	SRR5339950_sample_SRR5339954_input_peak_1143	191	.	8.21427	21.3445	19.1022	141
chr1	40657969	40658437	SRR5339950_sample_SRR5339954_input_peak_1144	1653	.	35.2419	168.437	165.31	217
chr1	40677337	40677681	SRR5339950_sample_SRR5339954_input_peak_1145	398	.	12.9838	42.2524	39.8399	182
chr1	40764089	40764420	SRR5339950_sample_SRR5339954_input_peak_1146	458	.	12.2978	48.2536	45.8034	168
chr1	40767682	40767941	SRR5339950_sample_SRR5339954_input_peak_1147	41	.	3.48438	6.1238	4.14286	114
chr1	40768604	40769073	SRR5339950_sample_SRR5339954_input_peak_1148	1633	.	26.1599	166.494	163.382	228
chr1	40797357	40797731	SRR5339950_sample_SRR5339954_input_peak_1149	2065	.	40.6734	209.985	206.579	172
chr1	40802781	40803146	SRR5339950_sample_SRR5339954_input_peak_1150	1526	.	28.08	155.719	152.672	171
chr1	40844647	40845200	SRR5339950_sample_SRR5339954_input_peak_1151	1511	.	27.875	154.171	151.133	196
chr1	40865110	40865383	SRR5339950_sample_SRR5339954_input_peak_1152	108	.	5.88358	12.9534	10.8205	100
chr1	40879047	40879408	SRR5339950_sample_SRR5339954_input_peak_1153	1576	.	33.255	160.774	157.695	184
chr1	40884956	40885304	SRR5339950_sample_SRR5339954_input_peak_1154	1120	.	26.4976	114.853	112.037	168
chr1	40887589	40887995	SRR5339950_sample_SRR5339954_input_peak_1155	1636	.	34.9769	166.756	163.64	215
chr1	40902462	40902700	SRR5339950_sample_SRR5339954_input_peak_1156	121	.	6.35944	14.3123	12.1568	104
chr1	40924227	40924552	SRR5339950_sample_SRR5339954_input_peak_1157	301	.	10.864	32.5326	30.1894	154
chr1	40983956	40984131	SRR5339950_sample_SRR5339954_input_peak_1158	69	.	4.76958	8.96742	6.90658	86
chr1	41001574	41001936	SRR5339950_sample_SRR5339954_input_peak_1159	1177	.	26.8598	120.589	117.743	163
chr1	41037801	41038050	SRR5339950_sample_SRR5339954_input_peak_1160	244	.	9.53915	26.7901	24.4952	118
chr1	41058291	41058675	SRR5339950_sample_SRR5339954_input_peak_1161	1166	.	23.1609	119.494	116.654	179
chr1	41105435	41105787	SRR5339950_sample_SRR5339954_input_peak_1162	774	.	19.953	80.127	77.4963	179
chr1	41127546	41127748	SRR5339950_sample_SRR5339954_input_peak_1163	61	.	4.5046	8.15122	6.11068	75
chr1	41152541	41152901	SRR5339950_sample_SRR5339954_input_peak_1164	804	.	20.9331	83.1366	80.4883	198
chr1	41264141	41264697	SRR5339950_sample_SRR5339954_input_peak_1165	1036	.	21.3162	106.455	103.685	256
chr1	41274655	41274923	SRR5339950_sample_SRR5339954_input_peak_1166	145	.	6.90681	16.7311	14.5434	96
chr1	41302119	41302310	SRR5339950_sample_SRR5339954_input_peak_1167	61	.	4.5046	8.15122	6.11068	103
chr1	41386461	41386824	SRR5339950_sample_SRR5339954_input_peak_1168	1008	.	20.9063	103.602	100.848	179
chr1	41597241	41597497	SRR5339950_sample_SRR5339954_input_peak_1169	222	.	9.0092	24.5739	22.299	99
chr1	41597648	41597910	SRR5339950_sample_SRR5339954_input_peak_1170	131	.	6.62441	15.2692	13.1002	138
chr1	41654450	41654717	SRR5339950_sample_SRR5339954_input_peak_1171	107	.	5.32905	12.9168	10.7856	121
chr1	41729052	41729229	SRR5339950_sample_SRR5339954_input_peak_1172	31	.	3.44469	5.14451	3.19626	125
chr1	41744643	41744874	SRR5339950_sample_SRR5339954_input_peak_1173	94	.	5.56451	11.5499	9.43799	138
chr1	41798375	41798565	SRR5339950_sample_SRR5339954_input_peak_1174	103	.	5.82948	12.4519	10.325	105
chr1	41810346	41810678	SRR5339950_sample_SRR5339954_input_peak_1175	1636	.	34.9769	166.756	163.64	148
chr1	41845279	41845526	SRR5339950_sample_SRR5339954_input_peak_1176	187	.	8.04782	21.0037	18.7672	138
chr1	41897798	41898094	SRR5339950_sample_SRR5339954_input_peak_1177	461	.	14.3087	48.6185	46.1646	151
chr1	41961079	41961350	SRR5339950_sample_SRR5339954_input_peak_1178	282	.	10.2323	30.5923	28.265	120
chr1	42075470	42075781	SRR5339950_sample_SRR5339954_input_peak_1179	401	.	12.7904	42.5325	40.1177	138
chr1	42106498	42106671	SRR5339950_sample_SRR5339954_input_peak_1180	69	.	4.76958	8.96742	6.90658	105
chr1	42160777	42161121	SRR5339950_sample_SRR5339954_input_peak_1181	833	.	21.4631	86.0624	83.3988	165
chr1	42238333	42238776	SRR5339950_sample_SRR5339954_input_peak_1182	967	.	23.8479	99.4847	96.7499	250
chr1	42376141	42376444	SRR5339950_sample_SRR5339954_input_peak_1183	222	.	9.0092	24.5739	22.299	151
chr1	42500817	42501028	SRR5339950_sample_SRR5339954_input_peak_1184	53	.	4.23962	7.35933	5.3387	123
chr1	42514462	42514800	SRR5339950_sample_SRR5339954_input_peak_1185	361	.	12.1889	38.5366	36.1488	167
chr1	42684785	42685156	SRR5339950_sample_SRR5339954_input_peak_1186	1871	.	37.0671	190.368	187.102	178
chr1	42686328	42686551	SRR5339950_sample_SRR5339954_input_peak_1187	109	.	5.97096	13.1281	10.9925	97
chr1	42691225	42691821	SRR5339950_sample_SRR5339954_input_peak_1188	1520	.	33.1221	155.083	152.039	177
chr1	42714497	42714922	SRR5339950_sample_SRR5339954_input_peak_1189	619	.	15.3492	64.5348	61.9903	223
chr1	42716930	42717144	SRR5339950_sample_SRR5339954_input_peak_1190	31	.	3.44469	5.14451	3.19626	74
chr1	42718554	42718925	SRR5339950_sample_SRR5339954_input_peak_1191	775	.	20.4032	80.2327	77.5997	206
chr1	42738174	42738431	SRR5339950_sample_SRR5339954_input_peak_1192	322	.	10.946	34.5873	32.2295	116
chr1	42779834	42780138	SRR5339950_sample_SRR5339954_input_peak_1193	352	.	11.7672	37.6428	35.2619	166
chr1	42807938	42808239	SRR5339950_sample_SRR5339954_input_peak_1194	267	.	10.0691	29.0537	26.7395	133
chr1	42820836	42821046	SRR5339950_sample_SRR5339954_input_peak_1195	83	.	5.01493	10.4528	8.36673	67
chr1	42822754	42823103	SRR5339950_sample_SRR5339954_input_peak_1196	516	.	11.9686	54.16	51.6734	203
chr1	42856002	42856367	SRR5339950_sample_SRR5339954_input_peak_1197	317	.	10.1702	34.0787	31.7242	166
chr1	42856417	42856764	SRR5339950_sample_SRR5339954_input_peak_1198	709	.	14.7043	73.5018	70.9055	167
chr1	42864169	42864467	SRR5339950_sample_SRR5339954_input_peak_1199	201	.	8.47925	22.4078	20.1543	147
chr1	42915040	42915375	SRR5339950_sample_SRR5339954_input_peak_1200	967	.	23.8479	99.4847	96.7499	173
chr1	42927726	42927899	SRR5339950_sample_SRR5339954_input_peak_1201	31	.	3.44469	5.14451	3.19626	139
chr1	42980431	42980604	SRR5339950_sample_SRR5339954_input_peak_1202	35	.	3.27942	5.47534	3.5185	101
chr1	42993807	42994151	SRR5339950_sample_SRR5339954_input_peak_1203	665	.	17.6628	69.1447	66.5728	172
chr1	43000474	43000667	SRR5339950_sample_SRR5339954_input_peak_1204	85	.	5.29953	10.6679	8.57249	95
chr1	43051968	43052265	SRR5339950_sample_SRR5339954_input_peak_1205	337	.	11.659	36.1056	33.7357	157
chr1	43059259	43059524	SRR5339950_sample_SRR5339954_input_peak_1206	259	.	7.86507	28.2606	25.9533	116
chr1	43065924	43066329	SRR5339950_sample_SRR5339954_input_peak_1207	2040	.	39.5548	207.457	204.07	209
chr1	43110570	43111110	SRR5339950_sample_SRR5339954_input_peak_1208	2870	.	53.5252	291.199	287.097	205
chr1	43112853	43113259	SRR5339950_sample_SRR5339954_input_peak_1209	1471	.	32.3271	150.132	147.118	234
chr1	43138211	43138665	SRR5339950_sample_SRR5339954_input_peak_1210	2234	.	32.8281	227.006	223.471	204
chr1	43139577	43139981	SRR5339950_sample_SRR5339954_input_peak_1211	2332	.	30.5058	236.818	233.203	213
chr1	43143333	43143561	SRR5339950_sample_SRR5339954_input_peak_1212	150	.	7.15436	17.233	15.0382	103
chr1	43149404	43149664	SRR5339950_sample_SRR5339954_input_peak_1213	217	.	7.78861	23.9867	21.7185	118
chr1	43264371	43264793	SRR5339950_sample_SRR5339954_input_peak_1214	1471	.	32.3271	150.132	147.118	205
chr1	43269702	43270081	SRR5339950_sample_SRR5339954_input_peak_1215	1703	.	36.0368	173.498	170.341	208
chr1	43277001	43277263	SRR5339950_sample_SRR5339954_input_peak_1216	180	.	7.94929	20.295	18.0638	136
chr1	43280109	43280441	SRR5339950_sample_SRR5339954_input_peak_1217	500	.	15.1037	52.5348	50.0575	164
chr1	43299423	43299822	SRR5339950_sample_SRR5339954_input_peak_1218	1135	.	26.7626	116.415	113.59	227
chr1	43304658	43304886	SRR5339950_sample_SRR5339954_input_peak_1219	91	.	4.91912	11.2756	9.1721	125
chr1	43445442	43445978	SRR5339950_sample_SRR5339954_input_peak_1220	290	.	10.5991	31.3622	29.0277	162
chr1	43446168	43446341	SRR5339950_sample_SRR5339954_input_peak_1221	41	.	3.48438	6.1238	4.14286	50
chr1	43511290	43511642	SRR5339950_sample_SRR5339954_input_peak_1222	1366	.	29.9295	139.59	136.637	188
chr1	43561524	43561872	SRR5339950_sample_SRR5339954_input_peak_1223	109	.	4.36563	13.0458	10.9116	225
chr1	43589984	43590196	SRR5339950_sample_SRR5339954_input_peak_1224	121	.	6.35944	14.3123	12.1568	98
chr1	43602253	43602519	SRR5339950_sample_SRR5339954_input_peak_1225	103	.	5.82948	12.4519	10.325	113
chr1	43635773	43636078	SRR5339950_sample_SRR5339954_input_peak_1226	761	.	20.1382	78.7891	76.1637	149
chr1	43676555	43676831	SRR5339950_sample_SRR5339954_input_peak_1227	116	.	5.53402	13.762	11.6169	152
chr1	43732072	43732455	SRR5339950_sample_SRR5339954_input_peak_1228	1026	.	22.7311	105.365	102.601	168
chr1	43738199	43738661	SRR5339950_sample_SRR5339954_input_peak_1229	1720	.	36.3018	175.192	172.024	196
chr1	43753844	43754023	SRR5339950_sample_SRR5339954_input_peak_1230	32	.	3.34328	5.17452	3.22523	95
chr1	43760126	43760473	SRR5339950_sample_SRR5339954_input_peak_1231	892	.	22.523	91.9773	89.2825	178
chr1	43762683	43762975	SRR5339950_sample_SRR5339954_input_peak_1232	394	.	12.1791	41.8716	39.4624	160
chr1	43766807	43766980	SRR5339950_sample_SRR5339954_input_peak_1233	46	.	3.41959	6.66712	4.66736	71
chr1	43809060	43809303	SRR5339950_sample_SRR5339954_input_peak_1234	121	.	6.35944	14.3123	12.1568	88
chr1	43824604	43824864	SRR5339950_sample_SRR5339954_input_peak_1235	260	.	9.72069	28.325	26.0164	137
chr1	43841747	43841956	SRR5339950_sample_SRR5339954_input_peak_1236	74	.	4.86034	9.46919	7.40125	99
chr1	43891614	43891971	SRR5339950_sample_SRR5339954_input_peak_1237	337	.	11.659	36.1056	33.7357	187
chr1	43892953	43893447	SRR5339950_sample_SRR5339954_input_peak_1238	718	.	19.3433	74.4926	71.8913	172
chr1	43898953	43899398	SRR5339950_sample_SRR5339954_input_peak_1239	2760	.	51.9354	280.058	276.062	207
chr1	43902769	43903140	SRR5339950_sample_SRR5339954_input_peak_1240	935	.	22.3895	96.2715	93.5563	180
chr1	43949787	43950118	SRR5339950_sample_SRR5339954_input_peak_1241	587	.	12.9945	61.2458	58.7183	166
chr1	43959004	43959237	SRR5339950_sample_SRR5339954_input_peak_1242	53	.	4.23962	7.35933	5.3387	74
chr1	43966744	43967205	SRR5339950_sample_SRR5339954_input_peak_1243	1341	.	22.7403	137.075	134.138	248
chr1	44041673	44042187	SRR5339950_sample_SRR5339954_input_peak_1244	2097	.	42.1313	213.214	209.785	331
chr1	44054299	44054588	SRR5339950_sample_SRR5339954_input_peak_1245	112	.	6.09446	13.373	11.232	128
chr1	44064648	44065010	SRR5339950_sample_SRR5339954_input_peak_1246	1706	.	32.8338	173.854	170.694	170
chr1	44065087	44065311	SRR5339950_sample_SRR5339954_input_peak_1247	50	.	4.09292	7.08319	5.07466	83
chr1	44085668	44085920	SRR5339950_sample_SRR5339954_input_peak_1248	50	.	4.09292	7.08319	5.07466	115
chr1	44109182	44109478	SRR5339950_sample_SRR5339954_input_peak_1249	267	.	10.0691	29.0537	26.7395	141
chr1	44119756	44120260	SRR5339950_sample_SRR5339954_input_peak_1250	1139	.	26.4799	116.784	113.958	184
chr1	44148151	44148406	SRR5339950_sample_SRR5339954_input_peak_1251	43	.	3.83711	6.33741	4.35087	153
chr1	44148610	44149140	SRR5339950_sample_SRR5339954_input_peak_1252	635	.	17.3949	66.1027	63.5463	376
chr1	44155263	44155955	SRR5339950_sample_SRR5339954_input_peak_1253	1214	.	28.0875	124.285	121.416	199
chr1	44164845	44165159	SRR5339950_sample_SRR5339954_input_peak_1254	337	.	11.659	36.1056	33.7357	148
chr1	44167998	44168480	SRR5339950_sample_SRR5339954_input_peak_1255	1454	.	32.0622	148.489	145.484	172
chr1	44173329	44173668	SRR5339950_sample_SRR5339954_input_peak_1256	436	.	13.7788	46.0471	43.6094	137
chr1	44173934	44174330	SRR5339950_sample_SRR5339954_input_peak_1257	1536	.	33.387	156.74	153.687	197
chr1	44176901	44177076	SRR5339950_sample_SRR5339954_input_peak_1258	59	.	4.41332	7.97805	5.94581	66
chr1	44202893	44203158	SRR5339950_sample_SRR5339954_input_peak_1259	191	.	8.21427	21.3445	19.1022	154
chr1	44229049	44229401	SRR5339950_sample_SRR5339954_input_peak_1260	1245	.	28.6175	127.461	124.576	183
chr1	44234514	44234748	SRR5339950_sample_SRR5339954_input_peak_1261	151	.	6.96563	17.3089	15.1118	130
chr1	44237360	44237656	SRR5339950_sample_SRR5339954_input_peak_1262	282	.	10.2323	30.5923	28.265	180
chr1	44437858	44438178	SRR5339950_sample_SRR5339954_input_peak_1263	518	.	13.3226	54.3085	51.8208	156
chr1	44473723	44473896	SRR5339950_sample_SRR5339954_input_peak_1264	61	.	4.5046	8.15122	6.11068	89
chr1	44532085	44532368	SRR5339950_sample_SRR5339954_input_peak_1265	140	.	6.88939	16.243	14.0613	127
chr1	44551425	44551810	SRR5339950_sample_SRR5339954_input_peak_1266	1871	.	37.0671	190.368	187.102	172
chr1	44741317	44741614	SRR5339950_sample_SRR5339954_input_peak_1267	513	.	15.3686	53.8555	51.3707	157
chr1	44745670	44746046	SRR5339950_sample_SRR5339954_input_peak_1268	1309	.	29.6774	133.863	130.943	212
chr1	44858810	44859031	SRR5339950_sample_SRR5339954_input_peak_1269	84	.	4.10655	10.5002	8.41125	83
chr1	45313959	45314352	SRR5339950_sample_SRR5339954_input_peak_1270	997	.	24.3778	102.522	99.771	168
chr1	45431337	45431781	SRR5339950_sample_SRR5339954_input_peak_1271	201	.	8.47925	22.4078	20.1543	161
chr1	45431892	45432254	SRR5339950_sample_SRR5339954_input_peak_1272	1438	.	31.7972	146.849	143.853	190
chr1	45492151	45492324	SRR5339950_sample_SRR5339954_input_peak_1273	69	.	4.76958	8.96742	6.90658	112
chr1	45501446	45501712	SRR5339950_sample_SRR5339954_input_peak_1274	256	.	9.80413	27.9161	25.6113	150
chr1	45554265	45554618	SRR5339950_sample_SRR5339954_input_peak_1275	819	.	21.1981	84.5968	81.9411	214
chr1	45627861	45628235	SRR5339950_sample_SRR5339954_input_peak_1276	1043	.	25.1728	107.112	104.337	203
chr1	45668915	45669176	SRR5339950_sample_SRR5339954_input_peak_1277	170	.	7.68432	19.2595	17.0395	154
chr1	45672755	45673094	SRR5339950_sample_SRR5339954_input_peak_1278	540	.	15.8986	56.519	54.0185	208
chr1	45675132	45675426	SRR5339950_sample_SRR5339954_input_peak_1279	566	.	16.4285	59.2112	56.6954	146
chr1	45751040	45751307	SRR5339950_sample_SRR5339954_input_peak_1280	140	.	6.88939	16.243	14.0613	107
chr1	45766193	45766564	SRR5339950_sample_SRR5339954_input_peak_1281	1135	.	26.7626	116.415	113.59	160
chr1	45769951	45770426	SRR5339950_sample_SRR5339954_input_peak_1282	500	.	15.1037	52.5348	50.0575	307
chr1	45798651	45798908	SRR5339950_sample_SRR5339954_input_peak_1283	77	.	5.03455	9.80668	7.72816	109
chr1	45816665	45817290	SRR5339950_sample_SRR5339954_input_peak_1284	2488	.	47.9607	252.559	248.811	405
chr1	45825103	45825584	SRR5339950_sample_SRR5339954_input_peak_1285	1872	.	32.5892	190.538	187.27	223
chr1	45862852	45863305	SRR5339950_sample_SRR5339954_input_peak_1286	718	.	19.3433	74.4926	71.8913	227
chr1	45901144	45901358	SRR5339950_sample_SRR5339954_input_peak_1287	103	.	5.82948	12.4519	10.325	94
chr1	45931221	45931444	SRR5339950_sample_SRR5339954_input_peak_1288	175	.	7.67423	19.7313	17.5082	109
chr1	45949091	45949269	SRR5339950_sample_SRR5339954_input_peak_1289	53	.	4.23962	7.35933	5.3387	102
chr1	46018412	46018776	SRR5339950_sample_SRR5339954_input_peak_1290	621	.	17.1391	64.7337	62.1855	203
chr1	46022327	46022675	SRR5339950_sample_SRR5339954_input_peak_1291	448	.	10.9427	47.2958	44.8522	187
chr1	46066444	46066645	SRR5339950_sample_SRR5339954_input_peak_1292	117	.	6.13938	13.8722	11.7247	119
chr1	46066948	46067330	SRR5339950_sample_SRR5339954_input_peak_1293	938	.	19.8815	96.5453	93.8267	209
chr1	46068948	46069145	SRR5339950_sample_SRR5339954_input_peak_1294	121	.	6.35944	14.3123	12.1568	121
chr1	46168135	46168347	SRR5339950_sample_SRR5339954_input_peak_1295	94	.	5.56451	11.5499	9.43799	123
chr1	46342091	46342345	SRR5339950_sample_SRR5339954_input_peak_1296	256	.	9.80413	27.9161	25.6113	144
chr1	46416766	46417322	SRR5339950_sample_SRR5339954_input_peak_1297	982	.	24.1129	101.001	98.258	388
chr1	46422370	46422633	SRR5339950_sample_SRR5339954_input_peak_1298	180	.	7.94929	20.295	18.0638	119
chr1	46425689	46426039	SRR5339950_sample_SRR5339954_input_peak_1299	748	.	19.1555	77.4986	74.8803	131
chr1	46428373	46428738	SRR5339950_sample_SRR5339954_input_peak_1300	461	.	14.3087	48.6185	46.1646	183
chr1	46580353	46580693	SRR5339950_sample_SRR5339954_input_peak_1301	398	.	12.9838	42.2524	39.8399	169
chr1	46698016	46698229	SRR5339950_sample_SRR5339954_input_peak_1302	112	.	6.09446	13.373	11.232	112
chr1	46769339	46769576	SRR5339950_sample_SRR5339954_input_peak_1304	325	.	11.394	34.9046	32.5433	129
chr1	46778733	46778909	SRR5339950_sample_SRR5339954_input_peak_1305	61	.	4.5046	8.15122	6.11068	99
chr1	46779536	46779831	SRR5339950_sample_SRR5339954_input_peak_1306	373	.	12.4539	39.7661	37.3701	134
chr1	46815082	46815360	SRR5339950_sample_SRR5339954_input_peak_1307	131	.	6.62441	15.2692	13.1002	159
chr1	46817596	46817911	SRR5339950_sample_SRR5339954_input_peak_1308	61	.	4.09927	8.20879	6.16604	123
chr1	46845431	46845619	SRR5339950_sample_SRR5339954_input_peak_1309	38	.	3.70967	5.85431	3.87998	116
chr1	46849736	46850127	SRR5339950_sample_SRR5339954_input_peak_1310	1293	.	29.4124	132.257	129.345	192
chr1	46853733	46853948	SRR5339950_sample_SRR5339954_input_peak_1311	67	.	4.67293	8.78234	6.7312	85
chr1	46856596	46856833	SRR5339950_sample_SRR5339954_input_peak_1312	170	.	7.68432	19.2595	17.0395	129
chr1	46914285	46914863	SRR5339950_sample_SRR5339954_input_peak_1313	1406	.	25.4136	143.668	140.691	280
chr1	46923176	46923431	SRR5339950_sample_SRR5339954_input_peak_1314	191	.	8.21427	21.3445	19.1022	129
chr1	46939329	46939658	SRR5339950_sample_SRR5339954_input_peak_1315	474	.	14.5737	49.9162	47.4545	171
chr1	46957399	46957670	SRR5339950_sample_SRR5339954_input_peak_1316	76	.	4.5092	9.70423	7.63214	131
chr1	46970553	46970965	SRR5339950_sample_SRR5339954_input_peak_1317	967	.	23.8479	99.4847	96.7499	172
chr1	47168301	47168497	SRR5339950_sample_SRR5339954_input_peak_1318	69	.	4.76958	8.96742	6.90658	99
chr1	47277788	47278073	SRR5339950_sample_SRR5339954_input_peak_1319	337	.	11.659	36.1056	33.7357	112
chr1	47752522	47752752	SRR5339950_sample_SRR5339954_input_peak_1320	74	.	4.86034	9.46919	7.40125	123
chr1	47774062	47774312	SRR5339950_sample_SRR5339954_input_peak_1321	155	.	7.16261	17.7162	15.5162	127
chr1	47804255	47804433	SRR5339950_sample_SRR5339954_input_peak_1322	52	.	3.37324	7.23005	5.21931	123
chr1	47809639	47810014	SRR5339950_sample_SRR5339954_input_peak_1323	474	.	14.5737	49.9162	47.4545	125
chr1	47891348	47891659	SRR5339950_sample_SRR5339954_input_peak_1324	461	.	14.3087	48.6185	46.1646	157
chr1	47997637	47997857	SRR5339950_sample_SRR5339954_input_peak_1325	77	.	5.03455	9.80668	7.72816	137
chr1	48066399	48066582	SRR5339950_sample_SRR5339954_input_peak_1326	90	.	5.37196	11.1714	9.07031	86
chr1	48708025	48708286	SRR5339950_sample_SRR5339954_input_peak_1327	112	.	6.09446	13.373	11.232	160
chr1	48708697	48708923	SRR5339950_sample_SRR5339954_input_peak_1328	191	.	8.21427	21.3445	19.1022	135
chr1	49116483	49116782	SRR5339950_sample_SRR5339954_input_peak_1329	413	.	13.0462	43.7768	41.3536	146
chr1	49260764	49261064	SRR5339950_sample_SRR5339954_input_peak_1330	361	.	12.1889	38.5366	36.1488	159
chr1	49338258	49338526	SRR5339950_sample_SRR5339954_input_peak_1331	131	.	6.62441	15.2692	13.1002	124
chr1	49379460	49379687	SRR5339950_sample_SRR5339954_input_peak_1332	103	.	5.82948	12.4519	10.325	91
chr1	49462734	49463033	SRR5339950_sample_SRR5339954_input_peak_1333	170	.	7.68432	19.2595	17.0395	132
chr1	49563812	49564040	SRR5339950_sample_SRR5339954_input_peak_1334	82	.	5.11615	10.3099	8.22494	102
chr1	49565096	49565380	SRR5339950_sample_SRR5339954_input_peak_1335	233	.	9.27418	25.6759	23.3911	133
chr1	49592625	49592847	SRR5339950_sample_SRR5339954_input_peak_1336	165	.	7.41842	18.7165	16.5047	99
chr1	49785763	49786102	SRR5339950_sample_SRR5339954_input_peak_1337	593	.	16.9585	61.9312	59.3994	168
chr1	49915670	49915945	SRR5339950_sample_SRR5339954_input_peak_1338	85	.	5.29953	10.6679	8.57249	137
chr1	50029790	50030101	SRR5339950_sample_SRR5339954_input_peak_1339	398	.	12.9838	42.2524	39.8399	161
chr1	50212334	50212537	SRR5339950_sample_SRR5339954_input_peak_1340	103	.	5.82948	12.4519	10.325	103
chr1	50831718	50832011	SRR5339950_sample_SRR5339954_input_peak_1341	267	.	10.0691	29.0537	26.7395	142
chr1	50927078	50927581	SRR5339950_sample_SRR5339954_input_peak_1342	857	.	18.7299	88.4235	85.7489	165
chr1	50962261	50962645	SRR5339950_sample_SRR5339954_input_peak_1343	1245	.	28.6175	127.461	124.576	211
chr1	51010993	51011208	SRR5339950_sample_SRR5339954_input_peak_1344	85	.	5.29953	10.6679	8.57249	86
chr1	51288723	51288984	SRR5339950_sample_SRR5339954_input_peak_1345	79	.	4.97545	10.0313	7.95101	108
chr1	51289052	51289359	SRR5339950_sample_SRR5339954_input_peak_1346	237	.	8.19854	26.0048	23.7174	144
chr1	51333970	51334522	SRR5339950_sample_SRR5339954_input_peak_1347	1325	.	29.9423	135.473	132.544	165
chr1	51338129	51338428	SRR5339950_sample_SRR5339954_input_peak_1348	648	.	18.0184	67.451	64.8879	147
chr1	51347575	51347966	SRR5339950_sample_SRR5339954_input_peak_1349	1753	.	36.8317	178.589	175.398	194
chr1	51357590	51357873	SRR5339950_sample_SRR5339954_input_peak_1350	321	.	9.83825	34.4846	32.1278	126
chr1	51367778	51368009	SRR5339950_sample_SRR5339954_input_peak_1351	117	.	6.13938	13.8722	11.7247	110
chr1	51446178	51446393	SRR5339950_sample_SRR5339954_input_peak_1352	103	.	5.82948	12.4519	10.325	116
chr1	51458804	51459382	SRR5339950_sample_SRR5339954_input_peak_1353	2448	.	46.7293	248.608	244.898	371
chr1	51465349	51465636	SRR5339950_sample_SRR5339954_input_peak_1354	361	.	8.79975	38.5155	36.131	130
chr1	51466406	51466820	SRR5339950_sample_SRR5339954_input_peak_1355	761	.	17.2169	78.733	76.11	167
chr1	51478378	51478555	SRR5339950_sample_SRR5339954_input_peak_1356	44	.	3.43605	6.47727	4.48904	39
chr1	51485005	51485397	SRR5339950_sample_SRR5339954_input_peak_1357	35	.	3.27942	5.47534	3.5185	291
chr1	51523755	51523929	SRR5339950_sample_SRR5339954_input_peak_1358	69	.	4.76958	8.96742	6.90658	65
chr1	51549072	51549337	SRR5339950_sample_SRR5339954_input_peak_1359	191	.	8.21427	21.3445	19.1022	124
chr1	51597008	51597405	SRR5339950_sample_SRR5339954_input_peak_1360	1952	.	29.7505	198.603	195.281	175
chr1	51600382	51600818	SRR5339950_sample_SRR5339954_input_peak_1361	1709	.	35.3015	174.094	170.932	234
chr1	51615495	51615912	SRR5339950_sample_SRR5339954_input_peak_1362	1669	.	35.5068	170.121	166.984	191
chr1	51638855	51639267	SRR5339950_sample_SRR5339954_input_peak_1363	1357	.	30.4723	138.705	135.757	201
chr1	51644419	51644821	SRR5339950_sample_SRR5339954_input_peak_1364	2012	.	27.4259	204.652	201.285	199
chr1	51648430	51648723	SRR5339950_sample_SRR5339954_input_peak_1365	99	.	5.62777	12.0529	9.93614	139
chr1	51668931	51669237	SRR5339950_sample_SRR5339954_input_peak_1366	474	.	14.5737	49.9162	47.4545	141
chr1	51689598	51689810	SRR5339950_sample_SRR5339954_input_peak_1367	68	.	4.30423	8.94661	6.89201	88
chr1	51709720	51709908	SRR5339950_sample_SRR5339954_input_peak_1368	90	.	5.37196	11.1714	9.07031	101
chr1	51710390	51710679	SRR5339950_sample_SRR5339954_input_peak_1369	94	.	5.56451	11.5499	9.43799	130
chr1	51710891	51711116	SRR5339950_sample_SRR5339954_input_peak_1370	69	.	4.76958	8.96742	6.90658	110
chr1	51727192	51727453	SRR5339950_sample_SRR5339954_input_peak_1371	170	.	7.68432	19.2595	17.0395	133
chr1	51730615	51730906	SRR5339950_sample_SRR5339954_input_peak_1372	249	.	9.46488	27.2081	24.9098	144
chr1	51744121	51744475	SRR5339950_sample_SRR5339954_input_peak_1373	150	.	7.15436	17.233	15.0382	200
chr1	51837883	51838112	SRR5339950_sample_SRR5339954_input_peak_1374	170	.	7.68432	19.2595	17.0395	131
chr1	51895578	51895811	SRR5339950_sample_SRR5339954_input_peak_1375	160	.	7.41934	18.2387	16.0303	115
chr1	51915906	51916242	SRR5339950_sample_SRR5339954_input_peak_1376	505	.	11.7976	53.0001	50.521	164
chr1	51926878	51927139	SRR5339950_sample_SRR5339954_input_peak_1377	167	.	6.15527	18.9332	16.7201	115
chr1	51944845	51945252	SRR5339950_sample_SRR5339954_input_peak_1378	1214	.	28.0875	124.285	121.416	214
chr1	51948580	51948824	SRR5339950_sample_SRR5339954_input_peak_1379	155	.	7.16261	17.7162	15.5162	125
chr1	51986515	51986792	SRR5339950_sample_SRR5339954_input_peak_1380	301	.	10.864	32.5326	30.1894	122
chr1	51998572	51998929	SRR5339950_sample_SRR5339954_input_peak_1381	1229	.	28.3525	125.871	122.994	185
chr1	52003488	52003865	SRR5339950_sample_SRR5339954_input_peak_1382	487	.	14.8387	51.2217	48.7519	144
chr1	52004088	52004505	SRR5339950_sample_SRR5339954_input_peak_1383	1985	.	34.0239	201.903	198.555	195
chr1	52023682	52023893	SRR5339950_sample_SRR5339954_input_peak_1384	94	.	4.61645	11.549	9.43799	132
chr1	52037860	52038170	SRR5339950_sample_SRR5339954_input_peak_1385	648	.	18.0184	67.451	64.8879	151
chr1	52084988	52085245	SRR5339950_sample_SRR5339954_input_peak_1386	46	.	3.22658	6.62731	4.62917	114
chr1	52086301	52086615	SRR5339950_sample_SRR5339954_input_peak_1387	476	.	14.3252	50.1214	47.6583	145
chr1	52098873	52099252	SRR5339950_sample_SRR5339954_input_peak_1388	1298	.	22.2274	132.769	129.856	196
chr1	52100504	52100863	SRR5339950_sample_SRR5339954_input_peak_1389	1305	.	27.7015	133.503	130.585	166
chr1	52113750	52114175	SRR5339950_sample_SRR5339954_input_peak_1390	3581	.	38.1351	362.968	358.104	208
chr1	52119188	52119506	SRR5339950_sample_SRR5339954_input_peak_1391	136	.	6.44776	15.7759	13.6006	157
chr1	52131929	52132256	SRR5339950_sample_SRR5339954_input_peak_1392	365	.	10.6581	38.9453	36.5549	171
chr1	52146374	52146927	SRR5339950_sample_SRR5339954_input_peak_1393	1357	.	30.4723	138.705	135.757	392
chr1	52147449	52147740	SRR5339950_sample_SRR5339954_input_peak_1394	240	.	7.52311	26.3137	24.0238	170
chr1	52169894	52170461	SRR5339950_sample_SRR5339954_input_peak_1395	3255	.	57.5567	330.009	325.518	322
chr1	52216785	52217155	SRR5339950_sample_SRR5339954_input_peak_1396	2505	.	47.0686	254.271	250.51	188
chr1	52267602	52267991	SRR5339950_sample_SRR5339954_input_peak_1397	1135	.	26.7626	116.415	113.59	190
chr1	52299659	52299902	SRR5339950_sample_SRR5339954_input_peak_1398	249	.	9.46488	27.2081	24.9098	103
chr1	52301226	52301615	SRR5339950_sample_SRR5339954_input_peak_1399	1511	.	32.2318	154.193	151.155	218
chr1	52302599	52302953	SRR5339950_sample_SRR5339954_input_peak_1400	2327	.	45.576	236.315	232.706	190
chr1	52303947	52304166	SRR5339950_sample_SRR5339954_input_peak_1401	131	.	6.62441	15.2692	13.1002	92
chr1	52306963	52307315	SRR5339950_sample_SRR5339954_input_peak_1402	1776	.	36.3247	180.83	177.625	175
chr1	52328550	52328846	SRR5339950_sample_SRR5339954_input_peak_1403	481	.	13.2655	50.6094	48.1449	149
chr1	52387126	52387354	SRR5339950_sample_SRR5339954_input_peak_1404	99	.	5.62777	12.0529	9.93614	127
chr1	52392978	52393277	SRR5339950_sample_SRR5339954_input_peak_1405	540	.	15.8986	56.519	54.0185	145
chr1	52428928	52429124	SRR5339950_sample_SRR5339954_input_peak_1406	76	.	4.5092	9.70423	7.63214	112
chr1	52486207	52486532	SRR5339950_sample_SRR5339954_input_peak_1407	922	.	23.053	94.9654	92.2555	158
chr1	52489651	52490264	SRR5339950_sample_SRR5339954_input_peak_1408	989	.	16.7195	101.722	98.978	307
chr1	52581813	52582305	SRR5339950_sample_SRR5339954_input_peak_1409	530	.	13.5276	55.5397	53.0446	320
chr1	52626408	52626753	SRR5339950_sample_SRR5339954_input_peak_1410	309	.	8.71997	33.2873	30.9402	193
chr1	52630441	52630952	SRR5339950_sample_SRR5339954_input_peak_1411	3662	.	64.6543	371.233	366.267	190
chr1	52631623	52632007	SRR5339950_sample_SRR5339954_input_peak_1412	814	.	18.0368	84.127	81.4749	186
chr1	52635593	52635826	SRR5339950_sample_SRR5339954_input_peak_1413	90	.	5.37196	11.1714	9.07031	120
chr1	52648020	52648501	SRR5339950_sample_SRR5339954_input_peak_1414	690	.	18.4181	71.6412	69.0573	287
chr1	52671764	52672053	SRR5339950_sample_SRR5339954_input_peak_1415	290	.	10.5991	31.3622	29.0277	170
chr1	52691376	52691674	SRR5339950_sample_SRR5339954_input_peak_1416	165	.	7.41842	18.7165	16.5047	145
chr1	52709228	52709477	SRR5339950_sample_SRR5339954_input_peak_1417	131	.	6.62441	15.2692	13.1002	125
chr1	52718897	52719482	SRR5339950_sample_SRR5339954_input_peak_1418	997	.	24.3778	102.522	99.771	406
chr1	52727018	52727330	SRR5339950_sample_SRR5339954_input_peak_1419	40	.	3.07991	6.04328	4.06688	74
chr1	52748283	52748862	SRR5339950_sample_SRR5339954_input_peak_1420	1843	.	37.3479	187.614	184.364	176
chr1	52793669	52794100	SRR5339950_sample_SRR5339954_input_peak_1421	566	.	16.4285	59.2112	56.6954	212
chr1	52816961	52817272	SRR5339950_sample_SRR5339954_input_peak_1422	596	.	16	62.1943	59.6606	163
chr1	52854061	52854424	SRR5339950_sample_SRR5339954_input_peak_1423	982	.	24.1129	101.001	98.258	155
chr1	52856962	52857202	SRR5339950_sample_SRR5339954_input_peak_1424	194	.	7.8806	21.6665	19.4219	118
chr1	52935665	52935894	SRR5339950_sample_SRR5339954_input_peak_1425	131	.	6.62441	15.2692	13.1002	116
chr1	52955163	52955541	SRR5339950_sample_SRR5339954_input_peak_1426	2030	.	30.6054	206.416	203.035	178
chr1	52964593	52964984	SRR5339950_sample_SRR5339954_input_peak_1427	1889	.	38.4219	192.276	188.997	208
chr1	53032600	53032931	SRR5339950_sample_SRR5339954_input_peak_1428	863	.	21.993	89.0094	86.3299	151
chr1	53053066	53053481	SRR5339950_sample_SRR5339954_input_peak_1429	1619	.	34.7119	165.078	161.972	169
chr1	53093233	53093568	SRR5339950_sample_SRR5339954_input_peak_1430	952	.	23.5829	97.9734	95.2469	141
chr1	53099958	53100158	SRR5339950_sample_SRR5339954_input_peak_1431	92	.	5.45175	11.329	9.22419	69
chr1	53103451	53103661	SRR5339950_sample_SRR5339954_input_peak_1432	160	.	7.41934	18.2387	16.0303	80
chr1	53272712	53273042	SRR5339950_sample_SRR5339954_input_peak_1433	682	.	15.9872	70.7973	68.2166	160
chr1	53313322	53313513	SRR5339950_sample_SRR5339954_input_peak_1434	61	.	4.09927	8.20879	6.16604	96
chr1	53331551	53331744	SRR5339950_sample_SRR5339954_input_peak_1435	131	.	6.62441	15.2692	13.1002	96
chr1	53352699	53353079	SRR5339950_sample_SRR5339954_input_peak_1436	506	.	13.1177	53.0838	50.6034	168
chr1	53622386	53622923	SRR5339950_sample_SRR5339954_input_peak_1437	1538	.	32.9701	156.904	153.85	209
chr1	53632528	53632701	SRR5339950_sample_SRR5339954_input_peak_1438	36	.	3.58131	5.61889	3.65656	89
chr1	53704175	53704541	SRR5339950_sample_SRR5339954_input_peak_1439	1572	.	32.5892	160.353	157.279	162
chr1	53706303	53706709	SRR5339950_sample_SRR5339954_input_peak_1440	1588	.	28.8999	161.943	158.857	207
chr1	53712352	53712716	SRR5339950_sample_SRR5339954_input_peak_1441	520	.	15.3168	54.5059	52.017	184
chr1	53715447	53715862	SRR5339950_sample_SRR5339954_input_peak_1442	2167	.	43.1912	220.275	216.792	186
chr1	53748556	53748966	SRR5339950_sample_SRR5339954_input_peak_1443	878	.	22.258	90.4908	87.8035	216
chr1	53890374	53890725	SRR5339950_sample_SRR5339954_input_peak_1444	1373	.	30.7373	140.326	137.369	193
chr1	53908955	53909479	SRR5339950_sample_SRR5339954_input_peak_1445	1576	.	33.255	160.774	157.695	340
chr1	53917078	53917271	SRR5339950_sample_SRR5339954_input_peak_1446	35	.	3.27942	5.47534	3.5185	96
chr1	53925196	53925370	SRR5339950_sample_SRR5339954_input_peak_1447	77	.	5.03455	9.80668	7.72816	138
chr1	53927481	53928013	SRR5339950_sample_SRR5339954_input_peak_1448	1759	.	36.0689	179.141	175.947	336
chr1	53933413	53933630	SRR5339950_sample_SRR5339954_input_peak_1449	77	.	5.03455	9.80668	7.72816	129
chr1	54039097	54039561	SRR5339950_sample_SRR5339954_input_peak_1450	1720	.	36.3018	175.192	172.024	208
chr1	54194169	54194474	SRR5339950_sample_SRR5339954_input_peak_1451	98	.	4.39988	11.9169	9.80226	102
chr1	54250405	54250684	SRR5339950_sample_SRR5339954_input_peak_1452	157	.	7.269	17.9339	15.7329	132
chr1	54275589	54276137	SRR5339950_sample_SRR5339954_input_peak_1453	1151	.	27.0276	117.98	115.148	165
chr1	54282988	54283300	SRR5339950_sample_SRR5339954_input_peak_1454	244	.	8.52735	26.7889	24.4952	159
chr1	54333036	54333357	SRR5339950_sample_SRR5339954_input_peak_1455	635	.	17.7534	66.0613	63.5062	168
chr1	54361044	54361283	SRR5339950_sample_SRR5339954_input_peak_1456	119	.	6.23057	14.0555	11.9061	129
chr1	54362661	54363027	SRR5339950_sample_SRR5339954_input_peak_1457	833	.	21.4631	86.0624	83.3988	144
chr1	54373805	54374112	SRR5339950_sample_SRR5339954_input_peak_1458	282	.	10.2323	30.5923	28.265	171
chr1	54381244	54381936	SRR5339950_sample_SRR5339954_input_peak_1459	2683	.	50.1042	272.225	268.306	466
chr1	54437097	54437383	SRR5339950_sample_SRR5339954_input_peak_1460	233	.	9.27418	25.6759	23.3911	137
chr1	54451824	54452131	SRR5339950_sample_SRR5339954_input_peak_1461	192	.	7.1623	21.4926	19.2493	104
chr1	54477906	54478285	SRR5339950_sample_SRR5339954_input_peak_1462	924	.	19.6765	95.147	92.4359	194
chr1	54480488	54480843	SRR5339950_sample_SRR5339954_input_peak_1463	748	.	19.1555	77.4986	74.8803	164
chr1	54490874	54491134	SRR5339950_sample_SRR5339954_input_peak_1464	160	.	6.55883	18.212	16.0076	144
chr1	54492393	54492589	SRR5339950_sample_SRR5339954_input_peak_1465	94	.	5.56451	11.5499	9.43799	75
chr1	54513862	54514218	SRR5339950_sample_SRR5339954_input_peak_1466	1120	.	26.4976	114.853	112.037	183
chr1	54532774	54532947	SRR5339950_sample_SRR5339954_input_peak_1467	29	.	2.90666	4.86782	2.93718	30
chr1	54541085	54541396	SRR5339950_sample_SRR5339954_input_peak_1468	448	.	14.0438	47.3288	44.8827	146
chr1	54555437	54555732	SRR5339950_sample_SRR5339954_input_peak_1469	206	.	8.44165	22.8589	20.6022	148
chr1	54567614	54567844	SRR5339950_sample_SRR5339954_input_peak_1470	85	.	5.29953	10.6679	8.57249	86
chr1	54666008	54666350	SRR5339950_sample_SRR5339954_input_peak_1471	1089	.	19.6627	111.707	108.91	150
chr1	54675493	54675816	SRR5339950_sample_SRR5339954_input_peak_1472	278	.	10.3341	30.2025	27.8781	161
chr1	54676983	54677190	SRR5339950_sample_SRR5339954_input_peak_1473	96	.	5.473	11.7422	9.6286	81
chr1	54706627	54707032	SRR5339950_sample_SRR5339954_input_peak_1474	2345	.	44.7663	238.147	234.523	190
chr1	54736931	54737292	SRR5339950_sample_SRR5339954_input_peak_1475	771	.	15.5592	79.8217	77.1936	170
chr1	54755793	54756032	SRR5339950_sample_SRR5339954_input_peak_1476	191	.	8.21427	21.3445	19.1022	141
chr1	54832617	54833094	SRR5339950_sample_SRR5339954_input_peak_1477	997	.	24.3778	102.522	99.771	299
chr1	54869874	54870208	SRR5339950_sample_SRR5339954_input_peak_1478	398	.	12.9838	42.2524	39.8399	193
chr1	54926306	54926651	SRR5339950_sample_SRR5339954_input_peak_1479	905	.	22.2553	93.2245	90.525	160
chr1	54930172	54930388	SRR5339950_sample_SRR5339954_input_peak_1480	99	.	5.12409	12.0878	9.96937	99
chr1	54933248	54933561	SRR5339950_sample_SRR5339954_input_peak_1481	150	.	7.15436	17.233	15.0382	146
chr1	54934756	54935119	SRR5339950_sample_SRR5339954_input_peak_1482	676	.	18.5484	70.2492	67.6706	165
chr1	54947788	54948376	SRR5339950_sample_SRR5339954_input_peak_1483	290	.	10.5991	31.3622	29.0277	370
chr1	54951663	54951874	SRR5339950_sample_SRR5339954_input_peak_1484	85	.	5.29953	10.6679	8.57249	123
chr1	54956238	54956473	SRR5339950_sample_SRR5339954_input_peak_1485	53	.	4.23962	7.35933	5.3387	129
chr1	54958529	54958912	SRR5339950_sample_SRR5339954_input_peak_1486	1604	.	29.1048	163.506	160.41	188
chr1	54979251	54979598	SRR5339950_sample_SRR5339954_input_peak_1487	611	.	13.3364	63.6539	61.1118	187
chr1	54983361	54983717	SRR5339950_sample_SRR5339954_input_peak_1488	1114	.	24.1088	114.276	111.465	159
chr1	54994828	54995291	SRR5339950_sample_SRR5339954_input_peak_1489	226	.	6.29165	24.9133	22.6373	133
chr1	55008293	55008843	SRR5339950_sample_SRR5339954_input_peak_1490	890	.	21.9995	91.7486	89.0566	225
chr1	55012542	55012880	SRR5339950_sample_SRR5339954_input_peak_1491	861	.	21.4878	88.8119	86.1359	190
chr1	55017607	55017873	SRR5339950_sample_SRR5339954_input_peak_1492	131	.	6.62441	15.2692	13.1002	139
chr1	55025603	55025999	SRR5339950_sample_SRR5339954_input_peak_1493	520	.	15.3168	54.5059	52.017	226
chr1	55033350	55033678	SRR5339950_sample_SRR5339954_input_peak_1494	361	.	9.57487	38.5243	36.1392	159
chr1	55042268	55042627	SRR5339950_sample_SRR5339954_input_peak_1495	1259	.	27.405	128.798	125.907	170
chr1	55052408	55052639	SRR5339950_sample_SRR5339954_input_peak_1496	188	.	7.17372	21.0446	18.8069	100
chr1	55053142	55053376	SRR5339950_sample_SRR5339954_input_peak_1497	140	.	6.88939	16.243	14.0613	125
chr1	55061866	55062070	SRR5339950_sample_SRR5339954_input_peak_1498	95	.	5.45025	11.6962	9.5837	107
chr1	55068534	55068760	SRR5339950_sample_SRR5339954_input_peak_1499	100	.	5.30618	12.1312	10.0124	149
chr1	55076683	55076889	SRR5339950_sample_SRR5339954_input_peak_1500	103	.	5.82948	12.4519	10.325	147
chr1	55082032	55082474	SRR5339950_sample_SRR5339954_input_peak_1501	967	.	23.8479	99.4847	96.7499	269
chr1	55086075	55086369	SRR5339950_sample_SRR5339954_input_peak_1502	317	.	10.1702	34.0787	31.7242	137
chr1	55088044	55088261	SRR5339950_sample_SRR5339954_input_peak_1503	29	.	3.08734	4.87842	2.94748	121
chr1	55089602	55089818	SRR5339950_sample_SRR5339954_input_peak_1504	177	.	7.34743	20.0077	17.7822	109
chr1	55106420	55106726	SRR5339950_sample_SRR5339954_input_peak_1505	325	.	11.394	34.9046	32.5433	157
chr1	55115464	55115927	SRR5339950_sample_SRR5339954_input_peak_1506	233	.	9.27418	25.6759	23.3911	170
chr1	55135850	55136230	SRR5339950_sample_SRR5339954_input_peak_1507	882	.	19.0616	90.9795	88.2904	197
chr1	55161932	55162424	SRR5339950_sample_SRR5339954_input_peak_1508	2976	.	53.7196	301.89	297.684	186
chr1	55169107	55169285	SRR5339950_sample_SRR5339954_input_peak_1509	61	.	4.09927	8.20879	6.16604	67
chr1	55171122	55171320	SRR5339950_sample_SRR5339954_input_peak_1510	70	.	3.81323	9.14338	7.08091	111
chr1	55180171	55180589	SRR5339950_sample_SRR5339954_input_peak_1511	1273	.	18.2329	130.249	127.35	185
chr1	55185738	55186189	SRR5339950_sample_SRR5339954_input_peak_1512	761	.	20.1382	78.7891	76.1637	172
chr1	55192609	55193192	SRR5339950_sample_SRR5339954_input_peak_1513	2718	.	45.3236	275.839	271.886	374
chr1	55197751	55198003	SRR5339950_sample_SRR5339954_input_peak_1514	221	.	8.67085	24.4117	22.1408	153
chr1	55203329	55203600	SRR5339950_sample_SRR5339954_input_peak_1515	85	.	5.29953	10.6679	8.57249	132
chr1	55203826	55204161	SRR5339950_sample_SRR5339954_input_peak_1516	337	.	10.7915	36.1293	33.7592	168
chr1	55212855	55213107	SRR5339950_sample_SRR5339954_input_peak_1517	99	.	5.62777	12.0529	9.93614	99
chr1	55213309	55213628	SRR5339950_sample_SRR5339954_input_peak_1518	313	.	11.129	33.7135	31.361	172
chr1	55237083	55237596	SRR5339950_sample_SRR5339954_input_peak_1519	169	.	6.7638	19.1434	16.9276	124
chr1	55239298	55239648	SRR5339950_sample_SRR5339954_input_peak_1520	1612	.	32.9233	164.345	161.245	172
chr1	55251534	55251780	SRR5339950_sample_SRR5339954_input_peak_1521	69	.	4.76958	8.96742	6.90658	135
chr1	55263649	55263961	SRR5339950_sample_SRR5339954_input_peak_1522	225	.	8.59702	24.7916	22.516	140
chr1	55265497	55265777	SRR5339950_sample_SRR5339954_input_peak_1523	337	.	11.659	36.1056	33.7357	154
chr1	55277590	55277777	SRR5339950_sample_SRR5339954_input_peak_1524	67	.	4.53731	8.82917	6.77733	90
chr1	55293742	55294066	SRR5339950_sample_SRR5339954_input_peak_1525	313	.	11.129	33.7135	31.361	142
chr1	55295130	55295480	SRR5339950_sample_SRR5339954_input_peak_1526	654	.	17.9129	68.0488	65.4839	164
chr1	55301085	55301428	SRR5339950_sample_SRR5339954_input_peak_1527	593	.	16.9585	61.9312	59.3994	187
chr1	55349498	55349745	SRR5339950_sample_SRR5339954_input_peak_1528	233	.	9.27418	25.6759	23.3911	113
chr1	55350247	55350451	SRR5339950_sample_SRR5339954_input_peak_1529	61	.	4.5046	8.15122	6.11068	150
chr1	55363212	55363943	SRR5339950_sample_SRR5339954_input_peak_1530	3289	.	43.7708	333.512	328.983	216
chr1	55383139	55383545	SRR5339950_sample_SRR5339954_input_peak_1531	2772	.	43.6572	281.285	277.278	193
chr1	55404244	55404962	SRR5339950_sample_SRR5339954_input_peak_1532	1389	.	31.0022	141.951	138.984	311
chr1	55429719	55430047	SRR5339950_sample_SRR5339954_input_peak_1533	747	.	17.012	77.3972	74.7793	164
chr1	55447670	55448045	SRR5339950_sample_SRR5339954_input_peak_1534	1048	.	19.1497	107.593	104.816	204
chr1	55473746	55474205	SRR5339950_sample_SRR5339954_input_peak_1535	938	.	19.8815	96.5453	93.8267	291
chr1	55584850	55585155	SRR5339950_sample_SRR5339954_input_peak_1536	278	.	10.3341	30.2025	27.8781	145
chr1	55599789	55600028	SRR5339950_sample_SRR5339954_input_peak_1537	260	.	9.72069	28.325	26.0164	95
chr1	55693048	55693261	SRR5339950_sample_SRR5339954_input_peak_1538	131	.	6.62441	15.2692	13.1002	127
chr1	55736374	55736758	SRR5339950_sample_SRR5339954_input_peak_1539	1907	.	39.2165	194.026	190.732	197
chr1	55755746	55756156	SRR5339950_sample_SRR5339954_input_peak_1540	1804	.	37.6267	183.707	180.484	205
chr1	55838203	55838579	SRR5339950_sample_SRR5339954_input_peak_1541	1877	.	37.8595	191.024	187.751	172
chr1	55874177	55875138	SRR5339950_sample_SRR5339954_input_peak_1542	2014	.	39.906	204.78	201.412	190
chr1	55886385	55886741	SRR5339950_sample_SRR5339954_input_peak_1543	817	.	20.7204	84.4455	81.7921	167
chr1	55890779	55891081	SRR5339950_sample_SRR5339954_input_peak_1544	361	.	9.57487	38.5243	36.1392	150
chr1	55905251	55905614	SRR5339950_sample_SRR5339954_input_peak_1545	1048	.	19.1497	107.593	104.816	162
chr1	55960294	55960695	SRR5339950_sample_SRR5339954_input_peak_1546	2222	.	42.9757	225.745	222.218	189
chr1	56195255	56195594	SRR5339950_sample_SRR5339954_input_peak_1547	890	.	21.9995	91.7486	89.0566	160
chr1	56344198	56344455	SRR5339950_sample_SRR5339954_input_peak_1548	175	.	7.67423	19.7313	17.5082	114
chr1	56556041	56556371	SRR5339950_sample_SRR5339954_input_peak_1549	85	.	5.29953	10.6679	8.57249	187
chr1	56567610	56567940	SRR5339950_sample_SRR5339954_input_peak_1550	621	.	17.1391	64.7337	62.1855	159
chr1	56615811	56616036	SRR5339950_sample_SRR5339954_input_peak_1551	94	.	5.56451	11.5499	9.43799	147
chr1	56637158	56637444	SRR5339950_sample_SRR5339954_input_peak_1552	170	.	7.68432	19.2595	17.0395	159
chr1	56668210	56668516	SRR5339950_sample_SRR5339954_input_peak_1553	191	.	8.21427	21.3445	19.1022	145
chr1	56753259	56753655	SRR5339950_sample_SRR5339954_input_peak_1554	833	.	21.4631	86.0624	83.3988	207
chr1	56892849	56893039	SRR5339950_sample_SRR5339954_input_peak_1555	112	.	6.09446	13.373	11.232	128
chr1	56898394	56898776	SRR5339950_sample_SRR5339954_input_peak_1556	278	.	10.3341	30.2025	27.8781	220
chr1	56977100	56977613	SRR5339950_sample_SRR5339954_input_peak_1557	2448	.	39.7629	248.59	244.88	206
chr1	56991667	56991971	SRR5339950_sample_SRR5339954_input_peak_1558	425	.	13.302	45.0295	42.5983	155
chr1	56995081	56995391	SRR5339950_sample_SRR5339954_input_peak_1559	371	.	8.94641	39.5368	37.1444	146
chr1	57000385	57000772	SRR5339950_sample_SRR5339954_input_peak_1560	1104	.	26.2327	113.296	110.489	179
chr1	57003198	57003548	SRR5339950_sample_SRR5339954_input_peak_1561	438	.	13.5578	46.2904	43.851	154
chr1	57048907	57049228	SRR5339950_sample_SRR5339954_input_peak_1562	944	.	20.4656	97.139	94.4182	158
chr1	57052017	57052362	SRR5339950_sample_SRR5339954_input_peak_1563	386	.	12.7189	41.0048	38.6004	192
chr1	57095584	57095897	SRR5339950_sample_SRR5339954_input_peak_1564	507	.	15.0572	53.1898	50.7086	160
chr1	57134841	57135151	SRR5339950_sample_SRR5339954_input_peak_1565	410	.	13.2488	43.5088	41.0882	137
chr1	57164914	57165101	SRR5339950_sample_SRR5339954_input_peak_1566	53	.	4.23962	7.35933	5.3387	93
chr1	57205652	57206054	SRR5339950_sample_SRR5339954_input_peak_1567	1872	.	38.1623	190.561	187.293	183
chr1	57245664	57245844	SRR5339950_sample_SRR5339954_input_peak_1568	58	.	4.34873	7.85465	5.82466	49
chr1	57268966	57269225	SRR5339950_sample_SRR5339954_input_peak_1569	326	.	10.5619	34.9822	32.6205	131
chr1	57269755	57270130	SRR5339950_sample_SRR5339954_input_peak_1570	1576	.	33.255	160.774	157.695	178
chr1	57281471	57281818	SRR5339950_sample_SRR5339954_input_peak_1571	676	.	18.5484	70.2492	67.6706	174
chr1	57339160	57339551	SRR5339950_sample_SRR5339954_input_peak_1572	1603	.	34.4469	163.404	160.31	187
chr1	57382277	57382505	SRR5339950_sample_SRR5339954_input_peak_1573	29	.	2.90666	4.86782	2.93718	109
chr1	57394042	57394583	SRR5339950_sample_SRR5339954_input_peak_1574	1366	.	29.9295	139.59	136.637	200
chr1	57403737	57404129	SRR5339950_sample_SRR5339954_input_peak_1575	212	.	8.74422	23.4844	21.2196	153
chr1	57406533	57406768	SRR5339950_sample_SRR5339954_input_peak_1576	83	.	4.71416	10.4808	8.39235	117
chr1	57423659	57424020	SRR5339950_sample_SRR5339954_input_peak_1577	649	.	17.6507	67.4781	64.9142	171
chr1	57428878	57429317	SRR5339950_sample_SRR5339954_input_peak_1578	1629	.	30.9527	166.08	162.97	211
chr1	57512000	57512251	SRR5339950_sample_SRR5339954_input_peak_1579	108	.	5.88358	12.9534	10.8205	109
chr1	57564672	57564996	SRR5339950_sample_SRR5339954_input_peak_1580	376	.	12.2788	40.0698	37.6722	152
chr1	57688789	57689119	SRR5339950_sample_SRR5339954_input_peak_1581	621	.	17.1391	64.7337	62.1855	146
chr1	57773950	57774304	SRR5339950_sample_SRR5339954_input_peak_1582	319	.	8.89095	34.3185	31.9631	137
chr1	57774718	57775392	SRR5339950_sample_SRR5339954_input_peak_1583	171	.	7.07491	19.4	17.1792	531
chr1	57776930	57777235	SRR5339950_sample_SRR5339954_input_peak_1584	121	.	6.35944	14.3123	12.1568	163
chr1	57839938	57840116	SRR5339950_sample_SRR5339954_input_peak_1585	85	.	5.29953	10.6679	8.57249	38
chr1	57949227	57949583	SRR5339950_sample_SRR5339954_input_peak_1586	773	.	19.1045	79.9456	77.3171	159
chr1	57969181	57969452	SRR5339950_sample_SRR5339954_input_peak_1587	85	.	5.29953	10.6679	8.57249	128
chr1	57969872	57970406	SRR5339950_sample_SRR5339954_input_peak_1588	3745	.	62.9394	379.588	374.513	263
chr1	58011866	58012167	SRR5339950_sample_SRR5339954_input_peak_1589	230	.	9.08625	25.287	23.0073	156
chr1	58023680	58023968	SRR5339950_sample_SRR5339954_input_peak_1590	247	.	8.4035	27.0299	24.733	146
chr1	58031124	58031578	SRR5339950_sample_SRR5339954_input_peak_1591	2661	.	43.4895	270.025	266.124	279
chr1	58038367	58038599	SRR5339950_sample_SRR5339954_input_peak_1592	126	.	6.20896	14.8459	12.6838	162
chr1	58079714	58080085	SRR5339950_sample_SRR5339954_input_peak_1593	1058	.	25.4377	108.651	105.869	178
chr1	58089482	58089823	SRR5339950_sample_SRR5339954_input_peak_1594	349	.	11.9239	37.3163	34.9377	170
chr1	58112737	58113229	SRR5339950_sample_SRR5339954_input_peak_1595	2431	.	39.558	246.89	243.195	251
chr1	58138977	58139431	SRR5339950_sample_SRR5339954_input_peak_1596	1703	.	36.0368	173.498	170.341	193
chr1	58140613	58140983	SRR5339950_sample_SRR5339954_input_peak_1597	1527	.	32.4876	155.833	152.785	162
chr1	58144785	58145074	SRR5339950_sample_SRR5339954_input_peak_1598	337	.	11.659	36.1056	33.7357	119
chr1	58149973	58150293	SRR5339950_sample_SRR5339954_input_peak_1599	324	.	10.7463	34.7757	32.4175	167
chr1	58156735	58157089	SRR5339950_sample_SRR5339954_input_peak_1600	1431	.	29.6119	146.123	143.133	182
chr1	58240340	58240686	SRR5339950_sample_SRR5339954_input_peak_1601	459	.	11.1137	48.4236	45.9725	147
chr1	58271131	58271536	SRR5339950_sample_SRR5339954_input_peak_1602	1048	.	19.1497	107.593	104.816	234
chr1	58296313	58296877	SRR5339950_sample_SRR5339954_input_peak_1603	2654	.	48.2619	269.314	265.416	228
chr1	58306874	58307102	SRR5339950_sample_SRR5339954_input_peak_1604	168	.	7.37089	19.0974	16.8829	92
chr1	58337745	58338104	SRR5339950_sample_SRR5339954_input_peak_1605	980	.	20.4964	100.767	98.027	169
chr1	58391509	58391766	SRR5339950_sample_SRR5339954_input_peak_1606	217	.	7.78861	23.9867	21.7185	116
chr1	58393010	58393209	SRR5339950_sample_SRR5339954_input_peak_1607	109	.	5.94507	13.0765	10.9421	148
chr1	58393882	58394160	SRR5339950_sample_SRR5339954_input_peak_1608	255	.	8.74053	27.8356	25.5341	132
chr1	58395415	58395878	SRR5339950_sample_SRR5339954_input_peak_1609	690	.	18.8133	71.6576	69.0715	170
chr1	58396230	58396540	SRR5339950_sample_SRR5339954_input_peak_1610	429	.	8.01845	45.4039	42.9718	162
chr1	58401749	58402037	SRR5339950_sample_SRR5339954_input_peak_1611	160	.	6.55883	18.212	16.0076	166
chr1	58415553	58415827	SRR5339950_sample_SRR5339954_input_peak_1612	344	.	11.6823	36.8071	34.4328	114
chr1	58420986	58421277	SRR5339950_sample_SRR5339954_input_peak_1613	301	.	10.864	32.5326	30.1894	153
chr1	58429734	58429974	SRR5339950_sample_SRR5339954_input_peak_1614	94	.	4.61645	11.549	9.43799	149
chr1	58430817	58431021	SRR5339950_sample_SRR5339954_input_peak_1615	100	.	5.30618	12.1312	10.0124	123
chr1	58445161	58445582	SRR5339950_sample_SRR5339954_input_peak_1616	82	.	5.11615	10.3099	8.22494	136
chr1	58448334	58448941	SRR5339950_sample_SRR5339954_input_peak_1617	1465	.	27.2601	149.546	146.535	288
chr1	58455945	58456168	SRR5339950_sample_SRR5339954_input_peak_1618	67	.	4.53731	8.82917	6.77733	82
chr1	58466608	58466800	SRR5339950_sample_SRR5339954_input_peak_1619	90	.	5.37196	11.1714	9.07031	119
chr1	58474131	58474408	SRR5339950_sample_SRR5339954_input_peak_1620	195	.	8.18584	21.803	19.5568	156
chr1	58476741	58477053	SRR5339950_sample_SRR5339954_input_peak_1621	244	.	9.53915	26.7901	24.4952	141
chr1	58496950	58497123	SRR5339950_sample_SRR5339954_input_peak_1622	43	.	3.83711	6.33741	4.35087	43
chr1	58498776	58499143	SRR5339950_sample_SRR5339954_input_peak_1623	1406	.	31.2672	143.58	140.603	184
chr1	58500990	58501288	SRR5339950_sample_SRR5339954_input_peak_1624	290	.	10.0299	31.3537	29.0221	158
chr1	58560322	58560799	SRR5339950_sample_SRR5339954_input_peak_1625	662	.	18.2834	68.847	66.2765	208
chr1	58562373	58562859	SRR5339950_sample_SRR5339954_input_peak_1626	2019	.	37.1964	205.37	201.997	280
chr1	58575439	58575613	SRR5339950_sample_SRR5339954_input_peak_1627	51	.	4.15371	7.19807	5.18816	65
chr1	58576364	58576604	SRR5339950_sample_SRR5339954_input_peak_1628	45	.	3.97465	6.59317	4.59569	127
chr1	58579101	58579593	SRR5339950_sample_SRR5339954_input_peak_1629	2273	.	44.781	230.945	227.378	280
chr1	58600930	58601331	SRR5339950_sample_SRR5339954_input_peak_1630	593	.	16.9585	61.9312	59.3994	183
chr1	58618787	58619284	SRR5339950_sample_SRR5339954_input_peak_1631	1094	.	22.1361	112.21	109.408	168
chr1	58631069	58631255	SRR5339950_sample_SRR5339954_input_peak_1632	38	.	3.70967	5.85431	3.87998	97
chr1	58668926	58669185	SRR5339950_sample_SRR5339954_input_peak_1633	170	.	7.68432	19.2595	17.0395	128
chr1	58677603	58678116	SRR5339950_sample_SRR5339954_input_peak_1634	1087	.	21.178	111.516	108.719	196
chr1	58697633	58697999	SRR5339950_sample_SRR5339954_input_peak_1635	911	.	17.0731	93.8727	91.1688	202
chr1	58710182	58710433	SRR5339950_sample_SRR5339954_input_peak_1636	155	.	7.16261	17.7162	15.5162	110
chr1	58746909	58747278	SRR5339950_sample_SRR5339954_input_peak_1637	1573	.	28.6949	160.382	157.306	196
chr1	58761484	58761808	SRR5339950_sample_SRR5339954_input_peak_1638	319	.	8.89095	34.3185	31.9631	174
chr1	58769528	58769872	SRR5339950_sample_SRR5339954_input_peak_1639	53	.	4.23962	7.35933	5.3387	90
chr1	58770045	58770439	SRR5339950_sample_SRR5339954_input_peak_1640	1094	.	22.1361	112.21	109.408	216
chr1	58800854	58801116	SRR5339950_sample_SRR5339954_input_peak_1641	53	.	4.23962	7.35933	5.3387	133
chr1	58802444	58802801	SRR5339950_sample_SRR5339954_input_peak_1642	811	.	16.9718	83.7943	81.144	159
chr1	58882357	58882559	SRR5339950_sample_SRR5339954_input_peak_1643	112	.	6.09446	13.373	11.232	107
chr1	58897629	58897939	SRR5339950_sample_SRR5339954_input_peak_1644	244	.	9.53915	26.7901	24.4952	152
chr1	58911760	58911933	SRR5339950_sample_SRR5339954_input_peak_1645	25	.	2.98457	4.48363	2.56314	106
chr1	58993769	58994116	SRR5339950_sample_SRR5339954_input_peak_1646	436	.	13.7788	46.0471	43.6094	186
chr1	59009117	59009577	SRR5339950_sample_SRR5339954_input_peak_1647	493	.	11.6266	51.8464	49.3741	306
chr1	59041902	59042173	SRR5339950_sample_SRR5339954_input_peak_1648	82	.	5.11615	10.3099	8.22494	135
chr1	59068002	59068357	SRR5339950_sample_SRR5339954_input_peak_1649	940	.	17.7819	96.7935	94.0734	172
chr1	59070784	59071462	SRR5339950_sample_SRR5339954_input_peak_1650	1487	.	32.5921	151.779	148.754	249
chr1	59142830	59143231	SRR5339950_sample_SRR5339954_input_peak_1651	2524	.	48.4907	256.195	252.415	189
chr1	59144387	59145090	SRR5339950_sample_SRR5339954_input_peak_1652	1787	.	34.8657	181.941	178.731	332
chr1	59150546	59150866	SRR5339950_sample_SRR5339954_input_peak_1653	455	.	13.6825	47.9928	45.5444	158
chr1	59170441	59170713	SRR5339950_sample_SRR5339954_input_peak_1654	90	.	5.37196	11.1714	9.07031	183
chr1	59191526	59191809	SRR5339950_sample_SRR5339954_input_peak_1655	85	.	5.29953	10.6679	8.57249	134
chr1	59220547	59220999	SRR5339950_sample_SRR5339954_input_peak_1656	311	.	11.0478	33.5439	31.1947	126
chr1	59237947	59238356	SRR5339950_sample_SRR5339954_input_peak_1657	1117	.	16.6921	114.608	111.795	184
chr1	59243798	59244123	SRR5339950_sample_SRR5339954_input_peak_1658	621	.	17.4884	64.678	62.1308	169
chr1	59247610	59247997	SRR5339950_sample_SRR5339954_input_peak_1659	1357	.	27.7825	138.74	135.792	207
chr1	59256851	59257071	SRR5339950_sample_SRR5339954_input_peak_1660	37	.	3.41094	5.74505	3.78083	123
chr1	59258867	59259186	SRR5339950_sample_SRR5339954_input_peak_1661	147	.	6.76791	16.894	14.7055	146
chr1	59286407	59286835	SRR5339950_sample_SRR5339954_input_peak_1662	1341	.	22.7403	137.075	134.138	240
chr1	59294679	59294869	SRR5339950_sample_SRR5339954_input_peak_1663	74	.	4.86034	9.46919	7.40125	54
chr1	59300959	59301266	SRR5339950_sample_SRR5339954_input_peak_1664	481	.	12.7077	50.6549	48.1895	160
chr1	59311295	59311513	SRR5339950_sample_SRR5339954_input_peak_1665	112	.	6.09446	13.373	11.232	103
chr1	59316626	59317118	SRR5339950_sample_SRR5339954_input_peak_1666	912	.	22.5858	93.9504	91.2463	299
chr1	59375435	59375698	SRR5339950_sample_SRR5339954_input_peak_1667	126	.	6.39519	14.8085	12.6469	154
chr1	59393793	59393997	SRR5339950_sample_SRR5339954_input_peak_1668	52	.	4.0597	7.2931	5.28114	107
chr1	59424173	59424446	SRR5339950_sample_SRR5339954_input_peak_1669	255	.	8.74053	27.8356	25.5341	138
chr1	59427163	59427495	SRR5339950_sample_SRR5339954_input_peak_1670	308	.	10.9035	33.2404	30.8939	164
chr1	59432625	59432878	SRR5339950_sample_SRR5339954_input_peak_1671	96	.	5.11641	11.7158	9.60279	111
chr1	59441094	59441431	SRR5339950_sample_SRR5339954_input_peak_1672	537	.	15.7826	56.2717	53.7744	167
chr1	59441950	59442190	SRR5339950_sample_SRR5339954_input_peak_1673	122	.	6.21931	14.4495	12.293	124
chr1	59453427	59453726	SRR5339950_sample_SRR5339954_input_peak_1674	455	.	14.0188	48.0009	45.5524	142
chr1	59471738	59472018	SRR5339950_sample_SRR5339954_input_peak_1675	261	.	8.55497	28.4771	26.168	138
chr1	59472547	59472725	SRR5339950_sample_SRR5339954_input_peak_1676	35	.	3.27942	5.47534	3.5185	53
chr1	59482103	59482317	SRR5339950_sample_SRR5339954_input_peak_1677	65	.	4.59292	8.6279	6.58106	59
chr1	59483672	59484194	SRR5339950_sample_SRR5339954_input_peak_1678	980	.	20.4964	100.767	98.027	247
chr1	59491696	59491923	SRR5339950_sample_SRR5339954_input_peak_1679	158	.	6.88822	18.0595	15.8579	101
chr1	59514569	59514743	SRR5339950_sample_SRR5339954_input_peak_1680	41	.	3.48438	6.1238	4.14286	53
chr1	59518012	59518429	SRR5339950_sample_SRR5339954_input_peak_1681	435	.	13.4088	45.9678	43.5327	163
chr1	59523370	59523778	SRR5339950_sample_SRR5339954_input_peak_1682	1792	.	31.5644	182.502	179.286	193
chr1	59563406	59563718	SRR5339950_sample_SRR5339954_input_peak_1683	260	.	9.72069	28.325	26.0164	165
chr1	59564692	59564871	SRR5339950_sample_SRR5339954_input_peak_1684	52	.	3.59057	7.30936	5.29613	89
chr1	59568361	59568563	SRR5339950_sample_SRR5339954_input_peak_1685	105	.	5.74575	12.6753	10.5463	126
chr1	59570481	59570688	SRR5339950_sample_SRR5339954_input_peak_1686	89	.	4.66258	11.0141	8.9152	123
chr1	59572618	59572878	SRR5339950_sample_SRR5339954_input_peak_1687	85	.	5.2842	10.6382	8.54838	140
chr1	59580947	59581286	SRR5339950_sample_SRR5339954_input_peak_1688	469	.	12.5028	49.4507	46.9929	154
chr1	59584623	59585032	SRR5339950_sample_SRR5339954_input_peak_1689	2755	.	43.4523	279.545	275.555	218
chr1	59601088	59601284	SRR5339950_sample_SRR5339954_input_peak_1690	57	.	4.05049	7.82513	5.798	60
chr1	59603953	59604344	SRR5339950_sample_SRR5339954_input_peak_1691	1574	.	25.476	160.515	157.438	203
chr1	59608873	59609865	SRR5339950_sample_SRR5339954_input_peak_1692	2346	.	34.025	238.252	234.627	748
chr1	59610952	59611443	SRR5339950_sample_SRR5339954_input_peak_1693	2001	.	34.2289	203.537	200.177	191
chr1	59613687	59614261	SRR5339950_sample_SRR5339954_input_peak_1694	3170	.	42.574	321.489	317.083	326
chr1	59618497	59618714	SRR5339950_sample_SRR5339954_input_peak_1695	110	.	6.02343	13.2324	11.0965	86
chr1	59623291	59623718	SRR5339950_sample_SRR5339954_input_peak_1696	2181	.	36.4835	221.679	218.186	251
chr1	59627092	59627443	SRR5339950_sample_SRR5339954_input_peak_1697	657	.	15.3194	68.3096	65.7431	196
chr1	59630535	59631172	SRR5339950_sample_SRR5339954_input_peak_1698	489	.	14.2504	51.4267	48.9559	411
chr1	59638403	59638925	SRR5339950_sample_SRR5339954_input_peak_1699	890	.	21.9995	91.7486	89.0566	163
chr1	59646697	59646910	SRR5339950_sample_SRR5339954_input_peak_1700	77	.	5.03455	9.80668	7.72816	115
chr1	59648034	59648250	SRR5339950_sample_SRR5339954_input_peak_1701	58	.	4.34873	7.85465	5.82466	86
chr1	59650579	59650843	SRR5339950_sample_SRR5339954_input_peak_1702	94	.	5.56451	11.5499	9.43799	143
chr1	59651217	59651431	SRR5339950_sample_SRR5339954_input_peak_1703	149	.	6.65861	17.1063	14.9167	94
chr1	59656308	59656512	SRR5339950_sample_SRR5339954_input_peak_1704	61	.	4.09927	8.20879	6.16604	80
chr1	59657098	59657390	SRR5339950_sample_SRR5339954_input_peak_1705	282	.	10.2323	30.5923	28.265	159
chr1	59661310	59661891	SRR5339950_sample_SRR5339954_input_peak_1706	662	.	18.2834	68.847	66.2765	170
chr1	59676435	59676695	SRR5339950_sample_SRR5339954_input_peak_1707	212	.	8.74422	23.4844	21.2196	140
chr1	59679970	59680288	SRR5339950_sample_SRR5339954_input_peak_1708	197	.	7.80665	22.009	19.7621	146
chr1	59681508	59681778	SRR5339950_sample_SRR5339954_input_peak_1709	250	.	9.52252	27.3294	25.0301	148
chr1	59687640	59687813	SRR5339950_sample_SRR5339954_input_peak_1710	61	.	4.5046	8.15122	6.11068	81
chr1	59689451	59689806	SRR5339950_sample_SRR5339954_input_peak_1711	320	.	11.1631	34.4194	32.0636	227
chr1	59690510	59691015	SRR5339950_sample_SRR5339954_input_peak_1712	747	.	19.8732	77.3511	74.7341	181
chr1	59695176	59695547	SRR5339950_sample_SRR5339954_input_peak_1713	635	.	17.7534	66.0613	63.5062	196
chr1	59697180	59697426	SRR5339950_sample_SRR5339954_input_peak_1714	124	.	5.73898	14.6228	12.4644	124
chr1	59701724	59702234	SRR5339950_sample_SRR5339954_input_peak_1715	1012	.	24.6428	104.047	101.289	212
chr1	59719951	59720468	SRR5339950_sample_SRR5339954_input_peak_1716	1851	.	30.9968	188.446	185.192	171
chr1	59724080	59724414	SRR5339950_sample_SRR5339954_input_peak_1717	237	.	9.18583	26.0538	23.7664	153
chr1	59726061	59726243	SRR5339950_sample_SRR5339954_input_peak_1718	58	.	3.5199	7.85076	5.82292	96
chr1	59736857	59737208	SRR5339950_sample_SRR5339954_input_peak_1719	540	.	15.8986	56.519	54.0185	190
chr1	59740673	59740949	SRR5339950_sample_SRR5339954_input_peak_1720	94	.	5.56451	11.5499	9.43799	180
chr1	59746134	59746401	SRR5339950_sample_SRR5339954_input_peak_1721	150	.	7.15436	17.233	15.0382	120
chr1	59747497	59747737	SRR5339950_sample_SRR5339954_input_peak_1722	160	.	7.41934	18.2387	16.0303	110
chr1	59749442	59750101	SRR5339950_sample_SRR5339954_input_peak_1723	1838	.	38.1566	187.135	183.889	429
chr1	59763269	59763725	SRR5339950_sample_SRR5339954_input_peak_1724	150	.	6.16086	17.2585	15.0635	156
chr1	59768538	59768769	SRR5339950_sample_SRR5339954_input_peak_1725	131	.	6.62441	15.2692	13.1002	75
chr1	59783997	59784531	SRR5339950_sample_SRR5339954_input_peak_1726	566	.	16.4285	59.2112	56.6954	274
chr1	59789877	59790331	SRR5339950_sample_SRR5339954_input_peak_1727	551	.	12.4815	57.6764	55.1708	274
chr1	59794533	59794795	SRR5339950_sample_SRR5339954_input_peak_1728	133	.	5.47135	15.5174	13.3451	145
chr1	59812795	59813111	SRR5339950_sample_SRR5339954_input_peak_1729	489	.	14.581	51.4139	48.9431	148
chr1	59822261	59822506	SRR5339950_sample_SRR5339954_input_peak_1730	135	.	6.651	15.7617	13.5868	105
chr1	59836525	59836866	SRR5339950_sample_SRR5339954_input_peak_1731	233	.	9.27418	25.6759	23.3911	172
chr1	59841963	59842236	SRR5339950_sample_SRR5339954_input_peak_1732	41	.	3.48438	6.1238	4.14286	245
chr1	59843839	59844012	SRR5339950_sample_SRR5339954_input_peak_1733	45	.	3.97465	6.59317	4.59569	75
chr1	59862391	59862921	SRR5339950_sample_SRR5339954_input_peak_1734	1120	.	26.4976	114.853	112.037	385
chr1	59874072	59874371	SRR5339950_sample_SRR5339954_input_peak_1735	212	.	8.74422	23.4844	21.2196	170
chr1	59883743	59884120	SRR5339950_sample_SRR5339954_input_peak_1736	2451	.	44.1791	248.854	245.142	181
chr1	59892756	59893117	SRR5339950_sample_SRR5339954_input_peak_1737	600	.	16.8745	62.5513	60.016	219
chr1	59909356	59909648	SRR5339950_sample_SRR5339954_input_peak_1738	343	.	10.2482	36.6978	34.324	129
chr1	59912573	59912778	SRR5339950_sample_SRR5339954_input_peak_1739	47	.	3.68934	6.79633	4.79316	77
chr1	59912882	59913158	SRR5339950_sample_SRR5339954_input_peak_1740	88	.	4.90323	10.8997	8.80154	145
chr1	59916705	59916994	SRR5339950_sample_SRR5339954_input_peak_1741	112	.	6.09446	13.373	11.232	153
chr1	59931258	59931496	SRR5339950_sample_SRR5339954_input_peak_1742	121	.	6.35944	14.3123	12.1568	103
chr1	59943068	59943336	SRR5339950_sample_SRR5339954_input_peak_1743	99	.	5.62777	12.0529	9.93614	108
chr1	59967332	59967712	SRR5339950_sample_SRR5339954_input_peak_1744	649	.	17.6507	67.4781	64.9142	155
chr1	59973074	59973470	SRR5339950_sample_SRR5339954_input_peak_1745	621	.	17.4884	64.678	62.1308	196
chr1	59995674	59996187	SRR5339950_sample_SRR5339954_input_peak_1746	1146	.	26.3482	117.478	114.649	165
chr1	60000499	60000815	SRR5339950_sample_SRR5339954_input_peak_1747	790	.	20.6682	81.6819	79.0411	164
chr1	60005397	60005826	SRR5339950_sample_SRR5339954_input_peak_1748	553	.	16.1636	57.8616	55.3536	274
chr1	60008586	60008882	SRR5339950_sample_SRR5339954_input_peak_1749	430	.	13.4996	45.4537	43.0213	154
chr1	60035358	60035769	SRR5339950_sample_SRR5339954_input_peak_1750	227	.	6.74648	25.0294	22.7507	239
chr1	60036167	60036457	SRR5339950_sample_SRR5339954_input_peak_1751	53	.	3.97964	7.40389	5.38262	144
chr1	60054505	60055058	SRR5339950_sample_SRR5339954_input_peak_1752	1442	.	23.9372	147.233	144.236	333
chr1	60081534	60081845	SRR5339950_sample_SRR5339954_input_peak_1753	267	.	10.0691	29.0537	26.7395	143
chr1	60093953	60094279	SRR5339950_sample_SRR5339954_input_peak_1754	112	.	6.09446	13.373	11.232	102
chr1	60100863	60101149	SRR5339950_sample_SRR5339954_input_peak_1755	282	.	10.2323	30.5923	28.265	151
chr1	60101861	60102165	SRR5339950_sample_SRR5339954_input_peak_1756	188	.	7.17372	21.0446	18.8069	144
chr1	60104067	60104347	SRR5339950_sample_SRR5339954_input_peak_1757	170	.	7.68432	19.2595	17.0395	119
chr1	60104545	60104969	SRR5339950_sample_SRR5339954_input_peak_1758	952	.	23.5829	97.9734	95.2469	229
chr1	60107355	60107740	SRR5339950_sample_SRR5339954_input_peak_1759	191	.	8.21427	21.3445	19.1022	221
chr1	60113850	60114061	SRR5339950_sample_SRR5339954_input_peak_1760	41	.	2.95322	6.08845	4.11008	67
chr1	60129851	60130031	SRR5339950_sample_SRR5339954_input_peak_1761	14	.	2.39372	3.28335	1.42994	44
chr1	60135757	60135988	SRR5339950_sample_SRR5339954_input_peak_1762	180	.	7.94929	20.295	18.0638	134
chr1	60152716	60153057	SRR5339950_sample_SRR5339954_input_peak_1763	1277	.	29.1474	130.654	127.752	170
chr1	60158505	60158842	SRR5339950_sample_SRR5339954_input_peak_1764	313	.	11.129	33.7135	31.361	143
chr1	60160156	60160457	SRR5339950_sample_SRR5339954_input_peak_1765	288	.	10.5218	31.2012	28.8718	135
chr1	60160935	60161197	SRR5339950_sample_SRR5339954_input_peak_1766	58	.	4.37521	7.90533	5.87511	97
chr1	60167321	60167735	SRR5339950_sample_SRR5339954_input_peak_1767	398	.	12.9838	42.2524	39.8399	151
chr1	60193840	60194119	SRR5339950_sample_SRR5339954_input_peak_1768	82	.	5.11615	10.3099	8.22494	130
chr1	60196623	60197417	SRR5339950_sample_SRR5339954_input_peak_1769	2152	.	41.9524	218.714	215.242	382
chr1	60202767	60203020	SRR5339950_sample_SRR5339954_input_peak_1770	244	.	9.53915	26.7901	24.4952	126
chr1	60205849	60206208	SRR5339950_sample_SRR5339954_input_peak_1771	180	.	7.94929	20.295	18.0638	146
chr1	60210007	60210180	SRR5339950_sample_SRR5339954_input_peak_1772	77	.	5.03455	9.80668	7.72816	82
chr1	60229677	60229921	SRR5339950_sample_SRR5339954_input_peak_1773	170	.	7.68432	19.2595	17.0395	115
chr1	60232738	60233050	SRR5339950_sample_SRR5339954_input_peak_1774	364	.	12.023	38.8517	36.4623	153
chr1	60239273	60239885	SRR5339950_sample_SRR5339954_input_peak_1775	313	.	11.129	33.7135	31.361	145
chr1	60240974	60241280	SRR5339950_sample_SRR5339954_input_peak_1776	294	.	10.4881	31.7421	29.4056	143
chr1	60245833	60246041	SRR5339950_sample_SRR5339954_input_peak_1777	85	.	5.29953	10.6679	8.57249	84
chr1	60247019	60247357	SRR5339950_sample_SRR5339954_input_peak_1778	580	.	16.6935	60.5678	58.0436	167
chr1	60252381	60252557	SRR5339950_sample_SRR5339954_input_peak_1779	60	.	4.29851	8.04965	6.01661	94
chr1	60272490	60272860	SRR5339950_sample_SRR5339954_input_peak_1780	967	.	23.8479	99.4847	96.7499	189
chr1	60301490	60301780	SRR5339950_sample_SRR5339954_input_peak_1781	278	.	10.3341	30.2025	27.8781	141
chr1	60340913	60341217	SRR5339950_sample_SRR5339954_input_peak_1782	394	.	12.1791	41.8716	39.4624	162
chr1	60354320	60354573	SRR5339950_sample_SRR5339954_input_peak_1783	54	.	3.89431	7.49169	5.46798	113
chr1	60360230	60360493	SRR5339950_sample_SRR5339954_input_peak_1784	222	.	9.0092	24.5739	22.299	130
chr1	60372151	60372404	SRR5339950_sample_SRR5339954_input_peak_1785	238	.	8.72508	26.1591	23.8701	111
chr1	60382580	60382903	SRR5339950_sample_SRR5339954_input_peak_1786	349	.	11.9239	37.3163	34.9377	140
chr1	60394377	60394626	SRR5339950_sample_SRR5339954_input_peak_1787	170	.	7.68432	19.2595	17.0395	138
chr1	60404887	60405290	SRR5339950_sample_SRR5339954_input_peak_1788	662	.	18.2834	68.847	66.2765	186
chr1	60411288	60411624	SRR5339950_sample_SRR5339954_input_peak_1789	611	.	13.3364	63.6539	61.1118	170
chr1	60423876	60424249	SRR5339950_sample_SRR5339954_input_peak_1790	804	.	20.9331	83.1366	80.4883	205
chr1	60428141	60428548	SRR5339950_sample_SRR5339954_input_peak_1791	518	.	13.3226	54.3085	51.8208	151
chr1	60428926	60429367	SRR5339950_sample_SRR5339954_input_peak_1792	2618	.	41.8126	265.702	261.838	236
chr1	60441285	60441801	SRR5339950_sample_SRR5339954_input_peak_1793	1430	.	30.9527	146.045	143.055	316
chr1	60447064	60447465	SRR5339950_sample_SRR5339954_input_peak_1794	1438	.	31.7972	146.849	143.853	219
chr1	60448670	60448999	SRR5339950_sample_SRR5339954_input_peak_1795	446	.	12.0928	47.0637	44.621	165
chr1	60454743	60454992	SRR5339950_sample_SRR5339954_input_peak_1796	180	.	7.94929	20.295	18.0638	138
chr1	60513703	60513953	SRR5339950_sample_SRR5339954_input_peak_1797	31	.	3.44469	5.14451	3.19626	46
chr1	60530130	60530445	SRR5339950_sample_SRR5339954_input_peak_1798	331	.	8.35976	35.4951	33.1306	164
chr1	60534934	60535394	SRR5339950_sample_SRR5339954_input_peak_1799	1471	.	32.3271	150.132	147.118	199
chr1	60558588	60559044	SRR5339950_sample_SRR5339954_input_peak_1800	352	.	11.7672	37.6428	35.2619	156
chr1	60565229	60565617	SRR5339950_sample_SRR5339954_input_peak_1801	487	.	14.8387	51.2217	48.7519	209
chr1	60566696	60567055	SRR5339950_sample_SRR5339954_input_peak_1802	233	.	9.27418	25.6759	23.3911	200
chr1	60628477	60628688	SRR5339950_sample_SRR5339954_input_peak_1803	87	.	4.44547	10.8	8.70321	98
chr1	60703686	60703927	SRR5339950_sample_SRR5339954_input_peak_1804	126	.	6.39519	14.8085	12.6469	134
chr1	60720222	60720482	SRR5339950_sample_SRR5339954_input_peak_1805	361	.	12.1889	38.5366	36.1488	149
chr1	60778789	60779149	SRR5339950_sample_SRR5339954_input_peak_1806	328	.	10.3913	35.2046	32.8425	150
chr1	60819170	60819396	SRR5339950_sample_SRR5339954_input_peak_1807	36	.	3.58131	5.61889	3.65656	113
chr1	60820500	60820714	SRR5339950_sample_SRR5339954_input_peak_1808	135	.	6.651	15.7617	13.5868	121
chr1	60822963	60823368	SRR5339950_sample_SRR5339954_input_peak_1809	1821	.	23.369	185.374	182.141	172
chr1	60853455	60853713	SRR5339950_sample_SRR5339954_input_peak_1810	126	.	6.20896	14.8459	12.6838	136
chr1	60857307	60857666	SRR5339950_sample_SRR5339954_input_peak_1811	861	.	21.4878	88.8119	86.1359	212
chr1	60860646	60861062	SRR5339950_sample_SRR5339954_input_peak_1812	1976	.	40.2764	200.964	197.622	201
chr1	60867085	60867347	SRR5339950_sample_SRR5339954_input_peak_1813	131	.	6.62441	15.2692	13.1002	119
chr1	60868409	60868833	SRR5339950_sample_SRR5339954_input_peak_1814	2099	.	35.4587	213.395	209.964	212
chr1	60944760	60945040	SRR5339950_sample_SRR5339954_input_peak_1815	168	.	7.11782	19.0267	16.8126	136
chr1	60945691	60945931	SRR5339950_sample_SRR5339954_input_peak_1816	175	.	7.67423	19.7313	17.5082	118
chr1	60954896	60955265	SRR5339950_sample_SRR5339954_input_peak_1817	1820	.	36.3208	185.297	182.064	178
chr1	60958250	60958614	SRR5339950_sample_SRR5339954_input_peak_1818	1181	.	23.3658	120.962	118.114	211
chr1	60961122	60961495	SRR5339950_sample_SRR5339954_input_peak_1819	1229	.	28.3525	125.871	122.994	198
chr1	60962100	60962495	SRR5339950_sample_SRR5339954_input_peak_1820	1495	.	31.976	152.557	149.529	193
chr1	61055161	61055522	SRR5339950_sample_SRR5339954_input_peak_1821	1661	.	31.3949	169.288	166.157	162
chr1	61097120	61097308	SRR5339950_sample_SRR5339954_input_peak_1822	45	.	3.97465	6.59317	4.59569	131
chr1	61101615	61101993	SRR5339950_sample_SRR5339954_input_peak_1823	1192	.	27.1156	122.151	119.296	172
chr1	61125136	61125485	SRR5339950_sample_SRR5339954_input_peak_1824	465	.	10.2664	49.0321	46.5765	164
chr1	61139176	61139549	SRR5339950_sample_SRR5339954_input_peak_1825	1687	.	34.3306	171.906	168.758	183
chr1	61181105	61181484	SRR5339950_sample_SRR5339954_input_peak_1826	2578	.	49.2856	261.667	257.84	177
chr1	61235227	61235438	SRR5339950_sample_SRR5339954_input_peak_1827	83	.	4.71416	10.4808	8.39235	135
chr1	61297974	61298349	SRR5339950_sample_SRR5339954_input_peak_1828	1389	.	31.0022	141.951	138.984	169
chr1	61377056	61377431	SRR5339950_sample_SRR5339954_input_peak_1829	1255	.	28.1388	128.438	125.548	208
chr1	61484005	61484218	SRR5339950_sample_SRR5339954_input_peak_1830	77	.	5.03455	9.80668	7.72816	75
chr1	61524890	61525266	SRR5339950_sample_SRR5339954_input_peak_1831	861	.	16.756	88.8675	86.1908	180
chr1	61639259	61639622	SRR5339950_sample_SRR5339954_input_peak_1832	125	.	5.30037	14.6956	12.5358	203
chr1	61670093	61670273	SRR5339950_sample_SRR5339954_input_peak_1833	77	.	5.03455	9.80668	7.72816	67
chr1	61740995	61741302	SRR5339950_sample_SRR5339954_input_peak_1834	436	.	13.7788	46.0471	43.6094	167
chr1	61771244	61771626	SRR5339950_sample_SRR5339954_input_peak_1835	1838	.	38.1566	187.135	183.889	184
chr1	61777036	61777354	SRR5339950_sample_SRR5339954_input_peak_1836	238	.	9.20907	26.1027	23.8141	149
chr1	61799987	61800264	SRR5339950_sample_SRR5339954_input_peak_1837	126	.	6.39519	14.8085	12.6469	142
chr1	61925012	61925323	SRR5339950_sample_SRR5339954_input_peak_1838	593	.	16.9585	61.9312	59.3994	142
chr1	61967131	61967520	SRR5339950_sample_SRR5339954_input_peak_1839	1185	.	20.8595	121.437	118.585	172
chr1	62078054	62078323	SRR5339950_sample_SRR5339954_input_peak_1840	140	.	6.88939	16.243	14.0613	130
chr1	62206631	62206885	SRR5339950_sample_SRR5339954_input_peak_1841	85	.	5.29953	10.6679	8.57249	130
chr1	62378342	62378779	SRR5339950_sample_SRR5339954_input_peak_1842	1414	.	30.6969	144.426	141.445	183
chr1	62401616	62402064	SRR5339950_sample_SRR5339954_input_peak_1843	278	.	10.3341	30.2025	27.8781	317
chr1	62504164	62504346	SRR5339950_sample_SRR5339954_input_peak_1844	99	.	5.62777	12.0529	9.93614	82
chr1	62597984	62598307	SRR5339950_sample_SRR5339954_input_peak_1845	269	.	8.03605	29.2481	26.9316	186
chr1	62696979	62697385	SRR5339950_sample_SRR5339954_input_peak_1846	1041	.	17.3062	106.929	104.157	209
chr1	62701040	62701523	SRR5339950_sample_SRR5339954_input_peak_1847	2188	.	39.4924	222.353	218.852	223
chr1	62706835	62707111	SRR5339950_sample_SRR5339954_input_peak_1848	227	.	8.95327	25.0092	22.7308	158
chr1	62707658	62707930	SRR5339950_sample_SRR5339954_input_peak_1849	430	.	13.1849	45.479	43.0465	132
chr1	62717949	62718267	SRR5339950_sample_SRR5339954_input_peak_1850	710	.	18.9513	73.6462	71.0496	172
chr1	62722497	62722915	SRR5339950_sample_SRR5339954_input_peak_1851	2422	.	45.5393	245.94	242.252	211
chr1	62738246	62738683	SRR5339950_sample_SRR5339954_input_peak_1852	610	.	12.173	63.6133	61.0718	169
chr1	62743253	62743557	SRR5339950_sample_SRR5339954_input_peak_1853	328	.	11.2555	35.2531	32.89	142
chr1	62774884	62775237	SRR5339950_sample_SRR5339954_input_peak_1854	1063	.	22.7724	109.178	106.394	171
chr1	62783235	62783576	SRR5339950_sample_SRR5339954_input_peak_1855	351	.	8.65309	37.5014	35.1215	191
chr1	62786148	62786818	SRR5339950_sample_SRR5339954_input_peak_1856	2376	.	42.0181	241.324	237.677	290
chr1	62795552	62796186	SRR5339950_sample_SRR5339954_input_peak_1857	861	.	21.4878	88.8119	86.1359	184
chr1	62820177	62820684	SRR5339950_sample_SRR5339954_input_peak_1858	2143	.	41.0475	217.843	214.379	187
chr1	62842059	62842333	SRR5339950_sample_SRR5339954_input_peak_1859	133	.	5.60619	15.4784	13.3085	140
chr1	62886668	62886872	SRR5339950_sample_SRR5339954_input_peak_1860	59	.	3.76155	7.97127	5.93948	107
chr1	62929529	62930176	SRR5339950_sample_SRR5339954_input_peak_1861	2298	.	33.512	233.419	229.832	184
chr1	62936760	62937042	SRR5339950_sample_SRR5339954_input_peak_1862	133	.	5.94394	15.4987	13.3274	124
chr1	62964328	62964673	SRR5339950_sample_SRR5339954_input_peak_1863	1456	.	24.1081	148.697	145.69	187
chr1	62966872	62967353	SRR5339950_sample_SRR5339954_input_peak_1864	1693	.	31.8371	172.508	169.357	210
chr1	62982764	62982999	SRR5339950_sample_SRR5339954_input_peak_1865	58	.	4.34873	7.85465	5.82466	141
chr1	62984428	62984804	SRR5339950_sample_SRR5339954_input_peak_1866	2265	.	42.7889	230.078	226.519	203
chr1	62986333	62986719	SRR5339950_sample_SRR5339954_input_peak_1867	2044	.	40.7583	207.842	204.454	144
chr1	63037430	63037661	SRR5339950_sample_SRR5339954_input_peak_1868	85	.	5.29953	10.6679	8.57249	77
chr1	63042582	63042761	SRR5339950_sample_SRR5339954_input_peak_1869	66	.	4.60454	8.6504	6.60146	93
chr1	63046026	63046223	SRR5339950_sample_SRR5339954_input_peak_1870	61	.	4.5046	8.15122	6.11068	82
chr1	63057933	63058123	SRR5339950_sample_SRR5339954_input_peak_1871	137	.	6.74979	15.9622	13.7861	109
chr1	63067538	63067805	SRR5339950_sample_SRR5339954_input_peak_1872	145	.	6.68657	16.7215	14.5351	123
chr1	63080881	63081125	SRR5339950_sample_SRR5339954_input_peak_1873	150	.	7.15436	17.233	15.0382	131
chr1	63088633	63089286	SRR5339950_sample_SRR5339954_input_peak_1874	1336	.	20.5328	136.565	133.631	230
chr1	63090606	63091194	SRR5339950_sample_SRR5339954_input_peak_1875	896	.	19.2666	92.3641	89.6677	226
chr1	63100333	63100514	SRR5339950_sample_SRR5339954_input_peak_1876	72	.	4.78661	9.32477	7.26043	113
chr1	63100940	63101296	SRR5339950_sample_SRR5339954_input_peak_1877	695	.	16.1921	72.1065	69.5184	169
chr1	63110723	63111276	SRR5339950_sample_SRR5339954_input_peak_1878	2333	.	44.7816	236.975	233.359	359
chr1	63114183	63114366	SRR5339950_sample_SRR5339954_input_peak_1879	29	.	2.90666	4.86782	2.93718	155
chr1	63114513	63114888	SRR5339950_sample_SRR5339954_input_peak_1880	787	.	17.6269	81.42	78.7828	185
chr1	63116135	63116378	SRR5339950_sample_SRR5339954_input_peak_1881	157	.	7.269	17.9339	15.7329	84
chr1	63142694	63143099	SRR5339950_sample_SRR5339954_input_peak_1882	299	.	9.42832	32.3072	29.9673	240
chr1	63146176	63146489	SRR5339950_sample_SRR5339954_input_peak_1883	423	.	13.5138	44.7738	42.344	156
chr1	63149100	63149306	SRR5339950_sample_SRR5339954_input_peak_1884	48	.	3.98036	6.86871	4.86423	85
chr1	63158359	63158659	SRR5339950_sample_SRR5339954_input_peak_1885	238	.	9.20907	26.1027	23.8141	132
chr1	63160363	63160785	SRR5339950_sample_SRR5339954_input_peak_1886	662	.	17.9065	68.8597	66.2884	233
chr1	63170602	63170837	SRR5339950_sample_SRR5339954_input_peak_1887	94	.	5.56451	11.5499	9.43799	94
chr1	63173068	63173241	SRR5339950_sample_SRR5339954_input_peak_1888	45	.	3.97465	6.59317	4.59569	86
chr1	63173367	63173660	SRR5339950_sample_SRR5339954_input_peak_1889	227	.	8.95327	25.0092	22.7308	166
chr1	63180438	63181496	SRR5339950_sample_SRR5339954_input_peak_1890	3405	.	51.0359	345.201	340.544	784
chr1	63182090	63182272	SRR5339950_sample_SRR5339954_input_peak_1891	54	.	3.89431	7.49169	5.46798	104
chr1	63182638	63183143	SRR5339950_sample_SRR5339954_input_peak_1892	1693	.	26.8438	172.519	169.367	185
chr1	63184339	63184648	SRR5339950_sample_SRR5339954_input_peak_1893	197	.	8.27141	21.9805	19.7339	150
chr1	63187851	63188192	SRR5339950_sample_SRR5339954_input_peak_1894	170	.	7.68432	19.2595	17.0395	135
chr1	63190302	63190510	SRR5339950_sample_SRR5339954_input_peak_1895	65	.	4.57334	8.58995	6.54331	118
chr1	63192062	63192378	SRR5339950_sample_SRR5339954_input_peak_1896	282	.	10.2065	30.5375	28.2114	132
chr1	63204438	63204732	SRR5339950_sample_SRR5339954_input_peak_1897	526	.	15.6336	55.1836	52.6913	136
chr1	63212933	63213256	SRR5339950_sample_SRR5339954_input_peak_1898	543	.	14.0701	56.8843	54.3812	172
chr1	63219313	63219700	SRR5339950_sample_SRR5339954_input_peak_1899	1566	.	30.0684	159.702	156.631	168
chr1	63234052	63234356	SRR5339950_sample_SRR5339954_input_peak_1900	301	.	10.864	32.5326	30.1894	151
chr1	63242266	63242645	SRR5339950_sample_SRR5339954_input_peak_1901	1422	.	31.5322	145.213	142.226	169
chr1	63242907	63243080	SRR5339950_sample_SRR5339954_input_peak_1902	19	.	2.91474	3.82041	1.93234	110
chr1	63252389	63252660	SRR5339950_sample_SRR5339954_input_peak_1903	227	.	8.7016	25.0192	22.7409	152
chr1	63278194	63278405	SRR5339950_sample_SRR5339954_input_peak_1904	61	.	4.5046	8.15122	6.11068	83
chr1	63354003	63354217	SRR5339950_sample_SRR5339954_input_peak_1905	112	.	6.09446	13.373	11.232	120
chr1	63403600	63403971	SRR5339950_sample_SRR5339954_input_peak_1906	2065	.	40.6734	209.985	206.579	194
chr1	63609643	63609989	SRR5339950_sample_SRR5339954_input_peak_1907	1524	.	31.8429	155.451	152.406	175
chr1	63611000	63611358	SRR5339950_sample_SRR5339954_input_peak_1908	61	.	4.5046	8.15122	6.11068	269
chr1	63657987	63658380	SRR5339950_sample_SRR5339954_input_peak_1909	1776	.	36.3247	180.83	177.625	211
chr1	63659572	63659926	SRR5339950_sample_SRR5339954_input_peak_1910	937	.	23.3179	96.467	93.7494	185
chr1	63668797	63669114	SRR5339950_sample_SRR5339954_input_peak_1911	593	.	16.9585	61.9312	59.3994	181
chr1	63686079	63686273	SRR5339950_sample_SRR5339954_input_peak_1912	66	.	4.60454	8.6504	6.60146	80
chr1	63763177	63763472	SRR5339950_sample_SRR5339954_input_peak_1913	222	.	9.0092	24.5739	22.299	147
chr1	63842305	63842536	SRR5339950_sample_SRR5339954_input_peak_1914	108	.	5.88358	12.9534	10.8205	131
chr1	63854819	63855196	SRR5339950_sample_SRR5339954_input_peak_1915	1104	.	26.2327	113.296	110.489	150
chr1	63881844	63882228	SRR5339950_sample_SRR5339954_input_peak_1916	648	.	18.0184	67.451	64.8879	187
chr1	63953480	63953802	SRR5339950_sample_SRR5339954_input_peak_1917	592	.	14.5524	61.7918	59.2624	159
chr1	63958184	63958448	SRR5339950_sample_SRR5339954_input_peak_1918	222	.	9.0092	24.5739	22.299	145
chr1	64021377	64021561	SRR5339950_sample_SRR5339954_input_peak_1919	112	.	6.09446	13.373	11.232	83
chr1	64103813	64103986	SRR5339950_sample_SRR5339954_input_peak_1920	45	.	3.97465	6.59317	4.59569	132
chr1	64121701	64122066	SRR5339950_sample_SRR5339954_input_peak_1921	160	.	7.41934	18.2387	16.0303	218
chr1	64220660	64220833	SRR5339950_sample_SRR5339954_input_peak_1922	53	.	4.23962	7.35933	5.3387	52
chr1	64302819	64303316	SRR5339950_sample_SRR5339954_input_peak_1923	137	.	6.74979	15.9622	13.7861	136
chr1	64418560	64418960	SRR5339950_sample_SRR5339954_input_peak_1924	1924	.	39.4815	195.756	192.45	214
chr1	64446052	64446421	SRR5339950_sample_SRR5339954_input_peak_1925	1463	.	30.0896	149.314	146.304	160
chr1	64448115	64448488	SRR5339950_sample_SRR5339954_input_peak_1926	1077	.	24.1194	110.496	107.704	193
chr1	64457982	64458197	SRR5339950_sample_SRR5339954_input_peak_1927	132	.	6.46809	15.3866	13.2169	112
chr1	64461480	64462028	SRR5339950_sample_SRR5339954_input_peak_1928	1729	.	30.7445	176.124	172.949	368
chr1	64532748	64532926	SRR5339950_sample_SRR5339954_input_peak_1929	104	.	5.17277	12.5569	10.4295	64
chr1	64533118	64533369	SRR5339950_sample_SRR5339954_input_peak_1930	83	.	4.71416	10.4808	8.39235	108
chr1	64534267	64534450	SRR5339950_sample_SRR5339954_input_peak_1931	38	.	3.70967	5.85431	3.87998	91
chr1	64543835	64544131	SRR5339950_sample_SRR5339954_input_peak_1932	422	.	11.6829	44.7058	42.279	133
chr1	64572292	64572470	SRR5339950_sample_SRR5339954_input_peak_1933	77	.	5.03455	9.80668	7.72816	107
chr1	64578574	64578954	SRR5339950_sample_SRR5339954_input_peak_1934	269	.	8.03605	29.2481	26.9316	191
chr1	64598234	64598467	SRR5339950_sample_SRR5339954_input_peak_1935	140	.	6.88939	16.243	14.0613	106
chr1	64607153	64607408	SRR5339950_sample_SRR5339954_input_peak_1936	121	.	6.35944	14.3123	12.1568	117
chr1	64612129	64612363	SRR5339950_sample_SRR5339954_input_peak_1937	52	.	3.21002	7.21546	5.20532	102
chr1	64617302	64617974	SRR5339950_sample_SRR5339954_input_peak_1938	3392	.	44.7967	343.883	339.241	457
chr1	64636648	64636934	SRR5339950_sample_SRR5339954_input_peak_1939	290	.	10.5991	31.3622	29.0277	144
chr1	64645747	64645948	SRR5339950_sample_SRR5339954_input_peak_1940	69	.	4.76958	8.96742	6.90658	91
chr1	64655813	64656102	SRR5339950_sample_SRR5339954_input_peak_1941	279	.	7.06205	30.2496	27.9241	151
chr1	64656611	64656945	SRR5339950_sample_SRR5339954_input_peak_1942	309	.	8.71997	33.2873	30.9402	195
chr1	64685113	64685329	SRR5339950_sample_SRR5339954_input_peak_1943	112	.	6.09446	13.373	11.232	107
chr1	64701795	64702077	SRR5339950_sample_SRR5339954_input_peak_1944	109	.	4.95841	13.0932	10.958	154
chr1	64705216	64705637	SRR5339950_sample_SRR5339954_input_peak_1945	1158	.	20.5176	118.639	115.803	197
chr1	64709888	64710269	SRR5339950_sample_SRR5339954_input_peak_1946	1787	.	35.8232	181.931	178.721	219
chr1	64717541	64717900	SRR5339950_sample_SRR5339954_input_peak_1947	1976	.	40.2764	200.964	197.622	171
chr1	64734820	64735112	SRR5339950_sample_SRR5339954_input_peak_1948	271	.	9.9765	29.4532	27.1352	139
chr1	64735759	64736326	SRR5339950_sample_SRR5339954_input_peak_1949	1075	.	19.4917	110.332	107.54	319
chr1	64737366	64737782	SRR5339950_sample_SRR5339954_input_peak_1950	912	.	22.5858	93.9504	91.2463	244
chr1	64738748	64738943	SRR5339950_sample_SRR5339954_input_peak_1951	66	.	4.17801	8.66701	6.61673	81
chr1	64918791	64919313	SRR5339950_sample_SRR5339954_input_peak_1952	1389	.	31.0022	141.951	138.984	314
chr1	64923494	64923785	SRR5339950_sample_SRR5339954_input_peak_1953	195	.	8.18584	21.803	19.5568	149
chr1	64986181	64986576	SRR5339950_sample_SRR5339954_input_peak_1954	1167	.	27.2926	119.55	116.708	192
chr1	64992214	64992387	SRR5339950_sample_SRR5339954_input_peak_1955	36	.	3.44411	5.58725	3.62794	89
chr1	65007159	65007449	SRR5339950_sample_SRR5339954_input_peak_1956	208	.	8.56704	23.1195	20.8607	143
chr1	65009996	65010679	SRR5339950_sample_SRR5339954_input_peak_1957	2848	.	51.9289	288.924	284.847	375
chr1	65036227	65036523	SRR5339950_sample_SRR5339954_input_peak_1958	150	.	7.15436	17.233	15.0382	149
chr1	65046403	65046970	SRR5339950_sample_SRR5339954_input_peak_1959	2115	.	42.3962	214.976	211.533	191
chr1	65060725	65060950	SRR5339950_sample_SRR5339954_input_peak_1960	38	.	3.70967	5.85431	3.87998	95
chr1	65075619	65076041	SRR5339950_sample_SRR5339954_input_peak_1961	461	.	14.3087	48.6185	46.1646	144
chr1	65103974	65104189	SRR5339950_sample_SRR5339954_input_peak_1962	107	.	5.32905	12.9168	10.7856	79
chr1	65111733	65112397	SRR5339950_sample_SRR5339954_input_peak_1963	2499	.	40.3778	253.7	249.945	483
chr1	65121339	65121536	SRR5339950_sample_SRR5339954_input_peak_1964	109	.	5.73134	13.0353	10.9013	116
chr1	65162292	65162540	SRR5339950_sample_SRR5339954_input_peak_1965	317	.	10.9997	34.0728	31.7184	137
chr1	65166785	65167031	SRR5339950_sample_SRR5339954_input_peak_1966	47	.	3.68934	6.79633	4.79316	94
chr1	65178214	65178600	SRR5339950_sample_SRR5339954_input_peak_1967	2072	.	28.0125	210.703	207.292	197
chr1	65179115	65180244	SRR5339950_sample_SRR5339954_input_peak_1968	2632	.	50.0806	267.161	263.285	223
chr1	65185584	65185903	SRR5339950_sample_SRR5339954_input_peak_1969	600	.	16.8745	62.5513	60.016	163
chr1	65186594	65186897	SRR5339950_sample_SRR5339954_input_peak_1970	66	.	3.93253	8.65202	6.60204	171
chr1	65282771	65283191	SRR5339950_sample_SRR5339954_input_peak_1971	1404	.	26.4403	143.425	140.451	179
chr1	65310115	65310594	SRR5339950_sample_SRR5339954_input_peak_1972	647	.	13.8494	67.3072	64.7468	168
chr1	65312123	65312492	SRR5339950_sample_SRR5339954_input_peak_1973	1012	.	24.6428	104.047	101.289	187
chr1	65312934	65313191	SRR5339950_sample_SRR5339954_input_peak_1974	150	.	6.35387	17.2937	15.0974	141
chr1	65329968	65330289	SRR5339950_sample_SRR5339954_input_peak_1975	256	.	9.80413	27.9161	25.6113	157
chr1	65337540	65337741	SRR5339950_sample_SRR5339954_input_peak_1976	113	.	5.74018	13.445	11.3026	100
chr1	65352534	65352882	SRR5339950_sample_SRR5339954_input_peak_1977	313	.	11.129	33.7135	31.361	199
chr1	65388266	65388731	SRR5339950_sample_SRR5339954_input_peak_1978	2652	.	42.2225	269.15	265.255	237
chr1	65563209	65563523	SRR5339950_sample_SRR5339954_input_peak_1979	222	.	9.0092	24.5739	22.299	141
chr1	65648854	65649080	SRR5339950_sample_SRR5339954_input_peak_1980	121	.	6.35944	14.3123	12.1568	103
chr1	65650880	65651109	SRR5339950_sample_SRR5339954_input_peak_1981	150	.	7.15436	17.233	15.0382	100
chr1	65654499	65654829	SRR5339950_sample_SRR5339954_input_peak_1982	775	.	20.4032	80.2327	77.5997	167
chr1	65986605	65986980	SRR5339950_sample_SRR5339954_input_peak_1983	518	.	13.3226	54.3085	51.8208	183
chr1	66099894	66100210	SRR5339950_sample_SRR5339954_input_peak_1984	593	.	16.9585	61.9312	59.3994	123
chr1	66104567	66104786	SRR5339950_sample_SRR5339954_input_peak_1985	222	.	9.0092	24.5739	22.299	104
chr1	66168728	66168920	SRR5339950_sample_SRR5339954_input_peak_1986	103	.	5.82948	12.4519	10.325	107
chr1	66407641	66407911	SRR5339950_sample_SRR5339954_input_peak_1987	386	.	12.7189	41.0048	38.6004	116
chr1	66464767	66464984	SRR5339950_sample_SRR5339954_input_peak_1988	35	.	2.82482	5.55138	3.59289	96
chr1	66468106	66468356	SRR5339950_sample_SRR5339954_input_peak_1989	46	.	3.41959	6.66712	4.66736	130
chr1	66514696	66514888	SRR5339950_sample_SRR5339954_input_peak_1990	85	.	5.29953	10.6679	8.57249	81
chr1	66655755	66656121	SRR5339950_sample_SRR5339954_input_peak_1991	848	.	21.7281	87.5333	84.8621	168
chr1	66670246	66670423	SRR5339950_sample_SRR5339954_input_peak_1992	77	.	5.03455	9.80668	7.72816	42
chr1	66678709	66679036	SRR5339950_sample_SRR5339954_input_peak_1993	313	.	11.129	33.7135	31.361	163
chr1	66700950	66701196	SRR5339950_sample_SRR5339954_input_peak_1994	61	.	4.5046	8.15122	6.11068	84
chr1	66733194	66733473	SRR5339950_sample_SRR5339954_input_peak_1995	131	.	6.62441	15.2692	13.1002	124
chr1	66752175	66752441	SRR5339950_sample_SRR5339954_input_peak_1996	212	.	8.74422	23.4844	21.2196	106
chr1	66805463	66805777	SRR5339950_sample_SRR5339954_input_peak_1997	191	.	8.21427	21.3445	19.1022	121
chr1	66805922	66806261	SRR5339950_sample_SRR5339954_input_peak_1998	276	.	9.9509	29.9912	27.6712	163
chr1	66813250	66813547	SRR5339950_sample_SRR5339954_input_peak_1999	310	.	9.63329	33.3913	31.043	160
chr1	66817186	66817600	SRR5339950_sample_SRR5339954_input_peak_2000	106	.	4.11061	12.8076	10.6782	211
chr1	66838519	66838880	SRR5339950_sample_SRR5339954_input_peak_2001	1636	.	34.9769	166.756	163.64	185
chr1	66875197	66875475	SRR5339950_sample_SRR5339954_input_peak_2002	267	.	10.0691	29.0537	26.7395	150
chr1	66895707	66896061	SRR5339950_sample_SRR5339954_input_peak_2003	622	.	12.3197	64.7732	62.2246	189
chr1	66896115	66896477	SRR5339950_sample_SRR5339954_input_peak_2004	833	.	21.4631	86.0624	83.3988	179
[truncated: 102,888 more rows]
