# Supplementary material for: A gene desert required for regulatory control of pleiotropic Shox2 expression and embryonic survival
Source: Nat Commun. 2024 Oct 10;15:8793. doi: 10.1038/s41467-024-53009-7 (PMC11467299; doi:10.1038/s41467-024-53009-7)
Supplement: Supplementary file 8 — Supplementary Data 5 [file 41467_2024_53009_MOESM8_ESM.zip › Bonev_2017_mESC_CTCF_r2.narrowPeak]

chr1	3012516	3012878	SRR5339951_sample_SRR5339954_input_peak_1	344	.	11.0212	36.5959	34.4125	197
chr1	3063211	3063576	SRR5339951_sample_SRR5339954_input_peak_2	163	.	7.16865	18.3453	16.3186	228
chr1	3140115	3140450	SRR5339951_sample_SRR5339954_input_peak_3	254	.	9.28758	27.607	25.4906	170
chr1	3325232	3325616	SRR5339951_sample_SRR5339954_input_peak_4	420	.	10.4576	44.2974	42.0656	179
chr1	3357169	3357441	SRR5339951_sample_SRR5339954_input_peak_5	153	.	6.97602	17.3816	15.3646	110
chr1	3448154	3448535	SRR5339951_sample_SRR5339954_input_peak_6	379	.	11.7918	40.123	37.9174	168
chr1	3452864	3453062	SRR5339951_sample_SRR5339954_input_peak_7	32	.	3.31606	5.04639	3.25915	178
chr1	3549368	3549710	SRR5339951_sample_SRR5339954_input_peak_8	391	.	11.9844	41.3161	39.1038	196
chr1	3583067	3583319	SRR5339951_sample_SRR5339954_input_peak_9	67	.	4.66446	8.64386	6.76149	112
chr1	3611229	3611596	SRR5339951_sample_SRR5339954_input_peak_10	711	.	17.9559	73.5336	71.1505	188
chr1	3672297	3672520	SRR5339951_sample_SRR5339954_input_peak_11	45	.	3.89395	6.40985	4.58495	155
chr1	3743849	3744092	SRR5339951_sample_SRR5339954_input_peak_12	117	.	6.01287	13.6778	11.7093	122
chr1	3818911	3819159	SRR5339951_sample_SRR5339954_input_peak_13	192	.	7.74654	21.3196	19.2591	118
chr1	3841381	3841694	SRR5339951_sample_SRR5339954_input_peak_14	307	.	7.90518	32.862	30.7069	139
chr1	4019366	4019662	SRR5339951_sample_SRR5339954_input_peak_15	117	.	6.01287	13.6778	11.7093	157
chr1	4058543	4058864	SRR5339951_sample_SRR5339954_input_peak_16	153	.	6.97602	17.3816	15.3646	160
chr1	4142464	4142978	SRR5339951_sample_SRR5339954_input_peak_17	2313	.	41.842	234.528	231.333	278
chr1	4150740	4151147	SRR5339951_sample_SRR5339954_input_peak_18	189	.	7.58309	20.9606	18.9094	221
chr1	4173321	4173700	SRR5339951_sample_SRR5339954_input_peak_19	591	.	15.837	61.4532	59.128	182
chr1	4228151	4228639	SRR5339951_sample_SRR5339954_input_peak_20	1097	.	24.1201	112.352	109.797	197
chr1	4255683	4255982	SRR5339951_sample_SRR5339954_input_peak_21	144	.	6.59076	16.4324	14.4254	103
chr1	4297061	4297482	SRR5339951_sample_SRR5339954_input_peak_22	713	.	16.3362	73.7118	71.3275	244
chr1	4332428	4333058	SRR5339951_sample_SRR5339954_input_peak_23	1611	.	31.8253	163.926	161.142	229
chr1	4346056	4346636	SRR5339951_sample_SRR5339954_input_peak_24	2082	.	27.6638	211.245	208.204	338
chr1	4382758	4383461	SRR5339951_sample_SRR5339954_input_peak_25	2313	.	41.6494	234.528	231.333	245
chr1	4396965	4397171	SRR5339951_sample_SRR5339954_input_peak_26	67	.	4.66446	8.64386	6.76149	95
chr1	4403707	4403980	SRR5339951_sample_SRR5339954_input_peak_27	100	.	4.69469	12.0029	10.0617	128
chr1	4416571	4417166	SRR5339951_sample_SRR5339954_input_peak_28	3163	.	53.0145	320.466	316.362	350
chr1	4478296	4478542	SRR5339951_sample_SRR5339954_input_peak_29	75	.	4.85709	9.43375	7.53664	138
chr1	4491906	4492311	SRR5339951_sample_SRR5339954_input_peak_30	682	.	14.8549	70.6421	68.275	191
chr1	4516467	4517339	SRR5339951_sample_SRR5339954_input_peak_31	2556	.	44.9241	259.073	255.68	247
chr1	4549319	4549577	SRR5339951_sample_SRR5339954_input_peak_32	144	.	6.78339	16.4324	14.4254	129
chr1	4567491	4567745	SRR5339951_sample_SRR5339954_input_peak_33	233	.	8.70969	25.4642	23.3679	137
chr1	4580664	4580887	SRR5339951_sample_SRR5339954_input_peak_34	75	.	4.85709	9.43375	7.53664	46
chr1	4602015	4602294	SRR5339951_sample_SRR5339954_input_peak_35	108	.	5.82024	12.7924	10.8349	162
chr1	4669730	4670057	SRR5339951_sample_SRR5339954_input_peak_36	244	.	9.09495	26.53	24.4228	180
chr1	4688511	4688744	SRR5339951_sample_SRR5339954_input_peak_37	51	.	3.84057	6.98805	5.1543	72
chr1	4758026	4758375	SRR5339951_sample_SRR5339954_input_peak_38	174	.	7.19865	19.5356	17.4966	171
chr1	4768201	4769031	SRR5339951_sample_SRR5339954_input_peak_39	3400	.	56.0966	344.545	340.041	362
chr1	4769641	4770453	SRR5339951_sample_SRR5339954_input_peak_40	2678	.	36.9397	271.392	267.893	409
chr1	4778483	4778681	SRR5339951_sample_SRR5339954_input_peak_41	65	.	4.37748	8.45254	6.58214	111
chr1	4779250	4779866	SRR5339951_sample_SRR5339954_input_peak_42	979	.	22.3864	100.49	97.9867	238
chr1	4780048	4780679	SRR5339951_sample_SRR5339954_input_peak_43	2074	.	38.3747	210.46	207.423	238
chr1	4782975	4783647	SRR5339951_sample_SRR5339954_input_peak_44	513	.	14.296	53.685	51.399	504
chr1	4814118	4814421	SRR5339951_sample_SRR5339954_input_peak_45	90	.	4.81035	11.0053	9.08414	151
chr1	4828770	4829166	SRR5339951_sample_SRR5339954_input_peak_46	578	.	15.4517	60.1418	57.8225	206
chr1	4836573	4836921	SRR5339951_sample_SRR5339954_input_peak_47	309	.	10.4434	33.1509	30.9923	156
chr1	4840491	4840784	SRR5339951_sample_SRR5339954_input_peak_48	144	.	6.59076	16.4324	14.4254	130
chr1	4842777	4843078	SRR5339951_sample_SRR5339954_input_peak_49	189	.	7.58309	20.9606	18.9094	146
chr1	4848877	4849075	SRR5339951_sample_SRR5339954_input_peak_50	52	.	4.08658	7.13073	5.28753	116
chr1	4851868	4852237	SRR5339951_sample_SRR5339954_input_peak_51	189	.	6.14101	21.0061	18.9539	183
chr1	4855226	4856029	SRR5339951_sample_SRR5339954_input_peak_52	1107	.	17.7845	113.272	110.713	542
chr1	4865942	4866509	SRR5339951_sample_SRR5339954_input_peak_53	427	.	12.7549	44.9451	42.71	333
chr1	4877048	4877501	SRR5339951_sample_SRR5339954_input_peak_54	630	.	16.6075	65.4254	63.0797	245
chr1	4888578	4888838	SRR5339951_sample_SRR5339954_input_peak_55	108	.	5.62761	12.7924	10.8349	143
chr1	4892270	4892681	SRR5339951_sample_SRR5339954_input_peak_56	533	.	12.1042	55.6018	53.3077	179
chr1	4914375	4914758	SRR5339951_sample_SRR5339954_input_peak_57	339	.	10.0793	36.0818	33.905	167
chr1	4936488	4936895	SRR5339951_sample_SRR5339954_input_peak_58	427	.	12.7549	44.9451	42.71	209
chr1	4971107	4971470	SRR5339951_sample_SRR5339954_input_peak_59	189	.	7.61764	21.0369	18.9845	211
chr1	5017782	5018329	SRR5339951_sample_SRR5339954_input_peak_60	1112	.	24.5053	113.854	111.293	269
chr1	5019440	5020109	SRR5339951_sample_SRR5339954_input_peak_61	156	.	5.55296	17.6823	15.6628	142
chr1	5047301	5047601	SRR5339951_sample_SRR5339954_input_peak_62	164	.	6.06681	18.5163	16.4882	144
chr1	5070136	5070664	SRR5339951_sample_SRR5339954_input_peak_63	1659	.	32.5958	168.801	165.993	283
chr1	5099176	5099537	SRR5339951_sample_SRR5339954_input_peak_64	548	.	13.7017	57.1656	54.8645	196
chr1	5103112	5103560	SRR5339951_sample_SRR5339954_input_peak_65	1790	.	34.5221	181.935	179.061	219
chr1	5106139	5106372	SRR5339951_sample_SRR5339954_input_peak_66	99	.	5.43498	11.9246	9.98576	94
chr1	5138396	5138981	SRR5339951_sample_SRR5339954_input_peak_67	878	.	20.6527	90.3484	87.89	276
chr1	5183465	5183898	SRR5339951_sample_SRR5339954_input_peak_68	1781	.	27.472	181.044	178.175	220
chr1	5196138	5196359	SRR5339951_sample_SRR5339954_input_peak_69	52	.	3.59698	7.09102	5.25436	112
chr1	5206749	5207215	SRR5339951_sample_SRR5339954_input_peak_70	603	.	13.0647	62.6774	60.3485	266
chr1	5238551	5238853	SRR5339951_sample_SRR5339954_input_peak_71	163	.	7.16865	18.3453	16.3186	158
chr1	5323674	5323915	SRR5339951_sample_SRR5339954_input_peak_72	99	.	5.43498	11.9246	9.98576	119
chr1	5585681	5585880	SRR5339951_sample_SRR5339954_input_peak_73	32	.	3.50869	5.04639	3.25915	74
chr1	5668976	5669290	SRR5339951_sample_SRR5339954_input_peak_74	285	.	8.26222	30.6604	28.5235	157
chr1	5863069	5863473	SRR5339951_sample_SRR5339954_input_peak_75	379	.	11.7918	40.123	37.9174	233
chr1	5867554	5867902	SRR5339951_sample_SRR5339954_input_peak_76	332	.	10.8286	35.4382	33.2644	177
chr1	5904780	5905245	SRR5339951_sample_SRR5339954_input_peak_77	1188	.	25.6611	121.426	118.832	272
chr1	5915200	5915746	SRR5339951_sample_SRR5339954_input_peak_78	1935	.	32.9664	196.506	193.552	301
chr1	5917750	5918272	SRR5339951_sample_SRR5339954_input_peak_79	1295	.	27.2022	132.193	129.554	298
chr1	5964113	5964396	SRR5339951_sample_SRR5339954_input_peak_80	91	.	5.24235	11.075	9.14868	184
chr1	5974291	5974489	SRR5339951_sample_SRR5339954_input_peak_81	39	.	3.70132	5.71455	3.90918	132
chr1	5974592	5974933	SRR5339951_sample_SRR5339954_input_peak_82	192	.	7.93917	21.3196	19.2591	160
chr1	6040578	6040796	SRR5339951_sample_SRR5339954_input_peak_83	48	.	3.56835	6.72905	4.89778	115
chr1	6053636	6053860	SRR5339951_sample_SRR5339954_input_peak_84	67	.	4.47184	8.64386	6.76149	105
chr1	6084173	6084371	SRR5339951_sample_SRR5339954_input_peak_85	60	.	4.27921	7.87581	6.01447	113
chr1	6109632	6109914	SRR5339951_sample_SRR5339954_input_peak_86	57	.	3.43596	7.60524	5.75372	148
chr1	6133723	6134007	SRR5339951_sample_SRR5339954_input_peak_87	108	.	5.82024	12.7924	10.8349	131
chr1	6135048	6135629	SRR5339951_sample_SRR5339954_input_peak_88	2444	.	40.4921	247.695	244.405	235
chr1	6141301	6141684	SRR5339951_sample_SRR5339954_input_peak_89	315	.	8.67386	33.6887	31.5279	178
chr1	6142147	6142568	SRR5339951_sample_SRR5339954_input_peak_90	766	.	18.7264	79.0536	76.6439	160
chr1	6143782	6144376	SRR5339951_sample_SRR5339954_input_peak_91	2327	.	37.7414	235.971	232.768	336
chr1	6152413	6152917	SRR5339951_sample_SRR5339954_input_peak_92	1143	.	15.4789	116.902	114.328	227
chr1	6166654	6166935	SRR5339951_sample_SRR5339954_input_peak_93	117	.	6.01287	13.6778	11.7093	131
chr1	6190425	6190903	SRR5339951_sample_SRR5339954_input_peak_94	513	.	14.296	53.685	51.399	293
chr1	6207270	6207519	SRR5339951_sample_SRR5339954_input_peak_95	100	.	4.69469	12.0029	10.0617	100
chr1	6214838	6215092	SRR5339951_sample_SRR5339954_input_peak_96	57	.	3.55357	7.60524	5.75372	141
chr1	6233002	6233370	SRR5339951_sample_SRR5339954_input_peak_97	332	.	10.8286	35.4382	33.2644	195
chr1	6272202	6272880	SRR5339951_sample_SRR5339954_input_peak_98	1939	.	36.641	196.936	193.98	241
chr1	6330616	6331054	SRR5339951_sample_SRR5339954_input_peak_99	513	.	14.4886	53.685	51.399	192
chr1	6382672	6383041	SRR5339951_sample_SRR5339954_input_peak_100	409	.	10.3204	43.2033	40.9779	188
chr1	6383502	6383708	SRR5339951_sample_SRR5339954_input_peak_101	67	.	4.47184	8.64386	6.76149	103
chr1	6401476	6402090	SRR5339951_sample_SRR5339954_input_peak_102	819	.	17.9828	84.3518	81.921	222
chr1	6406175	6406756	SRR5339951_sample_SRR5339954_input_peak_103	1918	.	28.9813	194.804	191.861	318
chr1	6409826	6410477	SRR5339951_sample_SRR5339954_input_peak_104	1676	.	32.7884	170.432	167.615	449
chr1	6417703	6418358	SRR5339951_sample_SRR5339954_input_peak_105	2344	.	37.9061	237.646	234.431	373
chr1	6457816	6458194	SRR5339951_sample_SRR5339954_input_peak_106	317	.	9.75001	33.8953	31.7323	194
chr1	6483227	6483696	SRR5339951_sample_SRR5339954_input_peak_107	1310	.	27.5874	133.746	131.098	235
chr1	6489079	6489356	SRR5339951_sample_SRR5339954_input_peak_108	141	.	6.64026	16.1334	14.135	145
chr1	6580595	6580831	SRR5339951_sample_SRR5339954_input_peak_109	67	.	4.47184	8.64386	6.76149	115
chr1	6858973	6859477	SRR5339951_sample_SRR5339954_input_peak_110	2313	.	41.6494	234.528	231.333	238
chr1	6895665	6895902	SRR5339951_sample_SRR5339954_input_peak_111	108	.	5.82024	12.7924	10.8349	150
chr1	6901536	6901778	SRR5339951_sample_SRR5339954_input_peak_112	91	.	5.24235	11.075	9.14868	116
chr1	6961909	6962371	SRR5339951_sample_SRR5339954_input_peak_113	108	.	5.62761	12.7924	10.8349	343
chr1	6969342	6969740	SRR5339951_sample_SRR5339954_input_peak_114	674	.	15.357	69.8424	67.4776	173
chr1	6977991	6978299	SRR5339951_sample_SRR5339954_input_peak_115	233	.	8.70969	25.4642	23.3679	138
chr1	6979606	6980035	SRR5339951_sample_SRR5339954_input_peak_116	965	.	22.1938	99.0271	96.5295	213
chr1	6997603	6998258	SRR5339951_sample_SRR5339954_input_peak_117	1725	.	33.5589	175.344	172.503	219
chr1	7006781	7007021	SRR5339951_sample_SRR5339954_input_peak_118	108	.	5.82024	12.7924	10.8349	161
chr1	7010209	7010609	SRR5339951_sample_SRR5339954_input_peak_119	815	.	14.4914	83.9605	81.5313	183
chr1	7012554	7012889	SRR5339951_sample_SRR5339954_input_peak_120	223	.	8.51706	24.41	22.3229	169
chr1	7088306	7088777	SRR5339951_sample_SRR5339954_input_peak_121	108	.	4.82791	12.8229	10.8652	158
chr1	7099259	7099661	SRR5339951_sample_SRR5339954_input_peak_122	743	.	18.1428	76.7528	74.3554	196
chr1	7103627	7104000	SRR5339951_sample_SRR5339954_input_peak_123	402	.	12.3697	42.5176	40.2964	199
chr1	7105624	7105881	SRR5339951_sample_SRR5339954_input_peak_124	108	.	5.82024	12.7924	10.8349	132
chr1	7141454	7141916	SRR5339951_sample_SRR5339954_input_peak_125	670	.	17.1854	69.4529	67.0904	241
chr1	7204698	7205268	SRR5339951_sample_SRR5339954_input_peak_126	2215	.	38.6411	224.694	221.57	261
chr1	7205572	7205838	SRR5339951_sample_SRR5339954_input_peak_127	60	.	4.27921	7.87581	6.01447	128
chr1	7218893	7219405	SRR5339951_sample_SRR5339954_input_peak_128	1003	.	15.3556	102.907	100.395	191
chr1	7253084	7253404	SRR5339951_sample_SRR5339954_input_peak_129	309	.	10.4434	33.1509	30.9923	153
chr1	7263094	7263361	SRR5339951_sample_SRR5339954_input_peak_130	108	.	5.82024	12.7924	10.8349	109
chr1	7360532	7360864	SRR5339951_sample_SRR5339954_input_peak_131	265	.	9.48021	28.6949	26.5696	161
chr1	7396773	7397735	SRR5339951_sample_SRR5339954_input_peak_132	2958	.	39.8211	299.658	295.845	670
chr1	7398134	7398640	SRR5339951_sample_SRR5339954_input_peak_133	1435	.	26.5448	146.301	143.6	252
chr1	7543309	7543897	SRR5339951_sample_SRR5339954_input_peak_134	2347	.	42.2273	238.006	234.787	370
chr1	7563737	7563966	SRR5339951_sample_SRR5339954_input_peak_135	83	.	5.04972	10.2444	8.33242	102
chr1	7698588	7698939	SRR5339951_sample_SRR5339954_input_peak_136	202	.	8.1318	22.3373	20.2684	160
chr1	7769556	7770129	SRR5339951_sample_SRR5339954_input_peak_137	1067	.	17.3141	109.336	106.796	238
chr1	7777312	7777532	SRR5339951_sample_SRR5339954_input_peak_138	60	.	4.27921	7.87581	6.01447	114
chr1	7843251	7843479	SRR5339951_sample_SRR5339954_input_peak_139	83	.	5.04972	10.2444	8.33242	147
chr1	7914748	7914963	SRR5339951_sample_SRR5339954_input_peak_140	83	.	5.04972	10.2444	8.33242	108
chr1	7964106	7964372	SRR5339951_sample_SRR5339954_input_peak_141	117	.	6.01287	13.6778	11.7093	128
chr1	8094603	8094851	SRR5339951_sample_SRR5339954_input_peak_142	108	.	5.62761	12.7924	10.8349	133
chr1	8287531	8288087	SRR5339951_sample_SRR5339954_input_peak_143	864	.	20.4601	88.9187	86.4663	220
chr1	8341317	8341544	SRR5339951_sample_SRR5339954_input_peak_144	117	.	6.01287	13.6778	11.7093	93
chr1	8395404	8395617	SRR5339951_sample_SRR5339954_input_peak_145	83	.	5.04972	10.2444	8.33242	117
chr1	8451200	8451504	SRR5339951_sample_SRR5339954_input_peak_146	287	.	9.86547	30.9025	28.759	147
chr1	8489992	8490345	SRR5339951_sample_SRR5339954_input_peak_147	67	.	4.66446	8.64386	6.76149	178
chr1	8533727	8534105	SRR5339951_sample_SRR5339954_input_peak_148	386	.	9.08129	40.8368	38.6286	162
chr1	8585707	8585986	SRR5339951_sample_SRR5339954_input_peak_149	117	.	6.01287	13.6778	11.7093	124
chr1	8760276	8760677	SRR5339951_sample_SRR5339954_input_peak_151	1158	.	25.0832	118.385	115.806	185
chr1	8870086	8870406	SRR5339951_sample_SRR5339954_input_peak_152	254	.	8.43276	27.556	25.4425	165
chr1	8938018	8938308	SRR5339951_sample_SRR5339954_input_peak_153	172	.	7.36128	19.3232	17.286	141
chr1	8939126	8939366	SRR5339951_sample_SRR5339954_input_peak_154	99	.	5.43498	11.9246	9.98576	129
chr1	8949107	8949365	SRR5339951_sample_SRR5339954_input_peak_155	108	.	5.62761	12.7924	10.8349	108
chr1	9100847	9101209	SRR5339951_sample_SRR5339954_input_peak_156	936	.	21.6159	96.1153	93.6319	180
chr1	9142294	9142588	SRR5339951_sample_SRR5339954_input_peak_157	172	.	7.36128	19.3232	17.286	136
chr1	9296354	9296641	SRR5339951_sample_SRR5339954_input_peak_158	192	.	7.93917	21.3196	19.2591	173
chr1	9408061	9408355	SRR5339951_sample_SRR5339954_input_peak_159	117	.	6.01287	13.6778	11.7093	133
chr1	9449006	9449398	SRR5339951_sample_SRR5339954_input_peak_160	630	.	16.6075	65.4254	63.0797	197
chr1	9463254	9463683	SRR5339951_sample_SRR5339954_input_peak_161	711	.	17.9559	73.5336	71.1505	197
chr1	9469303	9469987	SRR5339951_sample_SRR5339954_input_peak_162	2762	.	46.9933	279.831	276.244	322
chr1	9491228	9491515	SRR5339951_sample_SRR5339954_input_peak_163	192	.	7.93917	21.3196	19.2591	158
chr1	9513702	9514009	SRR5339951_sample_SRR5339954_input_peak_164	182	.	7.55391	20.3148	18.2669	173
chr1	9517740	9518053	SRR5339951_sample_SRR5339954_input_peak_165	117	.	6.01287	13.6778	11.7093	151
chr1	9536581	9536789	SRR5339951_sample_SRR5339954_input_peak_166	61	.	4.15173	7.99138	6.12792	77
chr1	9541154	9541907	SRR5339951_sample_SRR5339954_input_peak_167	3750	.	60.5271	380.285	375.091	307
chr1	9545125	9545575	SRR5339951_sample_SRR5339954_input_peak_168	1900	.	34.4922	192.953	190.023	224
chr1	9545746	9546126	SRR5339951_sample_SRR5339954_input_peak_169	457	.	8.70977	48.041	45.7881	179
chr1	9547944	9548485	SRR5339951_sample_SRR5339954_input_peak_170	100	.	4.8319	12.0029	10.0617	380
chr1	9548990	9549358	SRR5339951_sample_SRR5339954_input_peak_171	476	.	13.7181	49.8946	47.6302	192
chr1	9553081	9553282	SRR5339951_sample_SRR5339954_input_peak_172	67	.	4.47184	8.64386	6.76149	75
chr1	9569417	9569731	SRR5339951_sample_SRR5339954_input_peak_173	219	.	7.08636	24.0711	21.9882	141
chr1	9573150	9573646	SRR5339951_sample_SRR5339954_input_peak_174	2553	.	40.5355	258.775	255.392	259
chr1	9621424	9621825	SRR5339951_sample_SRR5339954_input_peak_175	965	.	22.1938	99.0271	96.5295	207
chr1	9690864	9691306	SRR5339951_sample_SRR5339954_input_peak_176	265	.	9.48021	28.6949	26.5696	194
chr1	9692836	9693066	SRR5339951_sample_SRR5339954_input_peak_177	60	.	4.27921	7.87581	6.01447	91
chr1	9695469	9696030	SRR5339951_sample_SRR5339954_input_peak_178	1127	.	24.698	115.361	112.793	223
chr1	9696587	9697261	SRR5339951_sample_SRR5339954_input_peak_179	2097	.	34.9423	212.777	209.727	434
chr1	9700222	9700481	SRR5339951_sample_SRR5339954_input_peak_180	57	.	3.43596	7.60524	5.75372	92
chr1	9703015	9703493	SRR5339951_sample_SRR5339954_input_peak_181	2176	.	39.9157	220.714	217.614	246
chr1	9707637	9707999	SRR5339951_sample_SRR5339954_input_peak_182	144	.	6.78339	16.4324	14.4254	183
chr1	9725573	9725959	SRR5339951_sample_SRR5339954_input_peak_183	394	.	11.0672	41.6954	39.4819	191
chr1	9729433	9730033	SRR5339951_sample_SRR5339954_input_peak_184	878	.	20.6527	90.3484	87.89	157
chr1	9737658	9738143	SRR5339951_sample_SRR5339954_input_peak_185	819	.	17.9828	84.3518	81.921	292
chr1	9740696	9741093	SRR5339951_sample_SRR5339954_input_peak_186	464	.	12.3845	48.6881	46.4306	193
chr1	9754619	9754877	SRR5339951_sample_SRR5339954_input_peak_187	99	.	5.43498	11.9246	9.98576	94
chr1	9772699	9773181	SRR5339951_sample_SRR5339954_input_peak_188	3281	.	53.7816	332.466	328.175	240
chr1	9790799	9791012	SRR5339951_sample_SRR5339954_input_peak_189	91	.	5.24235	11.075	9.14868	60
chr1	9814806	9815159	SRR5339951_sample_SRR5339954_input_peak_190	379	.	11.7918	40.123	37.9174	183
chr1	9821793	9822021	SRR5339951_sample_SRR5339954_input_peak_191	58	.	3.7342	7.73977	5.88517	109
chr1	9841351	9841640	SRR5339951_sample_SRR5339954_input_peak_192	182	.	7.55391	20.3148	18.2669	132
chr1	9845774	9846228	SRR5339951_sample_SRR5339954_input_peak_193	617	.	16.2223	64.095	61.7577	214
chr1	9865316	9865691	SRR5339951_sample_SRR5339954_input_peak_194	539	.	14.8738	56.2473	53.9491	197
chr1	9894478	9894778	SRR5339951_sample_SRR5339954_input_peak_195	254	.	8.59742	27.556	25.4425	128
chr1	9914839	9915097	SRR5339951_sample_SRR5339954_input_peak_196	144	.	6.78339	16.4324	14.4254	122
chr1	9935442	9935831	SRR5339951_sample_SRR5339954_input_peak_197	406	.	11.3966	42.8421	40.6193	191
chr1	9938941	9939376	SRR5339951_sample_SRR5339954_input_peak_198	90	.	4.81035	11.0053	9.08414	221
chr1	9944962	9945304	SRR5339951_sample_SRR5339954_input_peak_199	108	.	5.62761	12.7924	10.8349	157
chr1	9950204	9950406	SRR5339951_sample_SRR5339954_input_peak_200	68	.	4.31638	8.71601	6.83183	72
chr1	9951898	9952274	SRR5339951_sample_SRR5339954_input_peak_201	328	.	9.91466	34.9842	32.8146	197
chr1	9953732	9954134	SRR5339951_sample_SRR5339954_input_peak_202	484	.	13.7418	50.7654	48.4986	192
chr1	9977405	9977618	SRR5339951_sample_SRR5339954_input_peak_203	75	.	4.85709	9.43375	7.53664	100
chr1	9984879	9985117	SRR5339951_sample_SRR5339954_input_peak_204	82	.	4.02402	10.202	8.29625	107
chr1	9987008	9987365	SRR5339951_sample_SRR5339954_input_peak_205	244	.	8.90232	26.53	24.4228	159
chr1	9989969	9990401	SRR5339951_sample_SRR5339954_input_peak_206	1107	.	21.5818	113.339	110.781	219
chr1	9992416	9992657	SRR5339951_sample_SRR5339954_input_peak_207	104	.	5.39653	12.3716	10.4275	110
chr1	9995463	9995752	SRR5339951_sample_SRR5339954_input_peak_208	192	.	7.93917	21.3196	19.2591	153
chr1	10001320	10001574	SRR5339951_sample_SRR5339954_input_peak_209	83	.	5.04972	10.2444	8.33242	181
chr1	10007095	10007657	SRR5339951_sample_SRR5339954_input_peak_210	1992	.	26.7229	202.234	199.248	326
chr1	10037280	10037998	SRR5339951_sample_SRR5339954_input_peak_211	265	.	9.48021	28.6949	26.5696	578
chr1	10039435	10039905	SRR5339951_sample_SRR5339954_input_peak_212	2097	.	32.4945	212.759	209.711	240
chr1	10044250	10044526	SRR5339951_sample_SRR5339954_input_peak_213	99	.	5.43498	11.9246	9.98576	109
chr1	10089476	10090095	SRR5339951_sample_SRR5339954_input_peak_214	3418	.	56.2892	346.41	341.875	265
chr1	10114638	10115164	SRR5339951_sample_SRR5339954_input_peak_215	1054	.	21.2759	107.962	105.426	240
chr1	10179399	10179696	SRR5339951_sample_SRR5339954_input_peak_216	185	.	7.11552	20.6283	18.5785	155
chr1	10181740	10182178	SRR5339951_sample_SRR5339954_input_peak_217	1218	.	26.0464	124.483	121.877	225
chr1	10196889	10197360	SRR5339951_sample_SRR5339954_input_peak_218	1499	.	30.2842	152.664	149.934	240
chr1	10205892	10206159	SRR5339951_sample_SRR5339954_input_peak_219	67	.	4.66446	8.64386	6.76149	117
chr1	10221087	10221396	SRR5339951_sample_SRR5339954_input_peak_220	287	.	10.0581	30.9025	28.759	175
chr1	10228999	10229393	SRR5339951_sample_SRR5339954_input_peak_221	447	.	13.1709	47.0398	44.7947	190
chr1	10332895	10333233	SRR5339951_sample_SRR5339954_input_peak_222	402	.	12.3697	42.5176	40.2964	167
chr1	10369030	10369330	SRR5339951_sample_SRR5339954_input_peak_223	182	.	7.55391	20.3148	18.2669	159
chr1	10397831	10398298	SRR5339951_sample_SRR5339954_input_peak_224	1588	.	28.5207	161.663	158.89	224
chr1	10407868	10408073	SRR5339951_sample_SRR5339954_input_peak_225	52	.	4.08658	7.13073	5.28753	114
chr1	10429940	10430304	SRR5339951_sample_SRR5339954_input_peak_226	476	.	13.7181	49.8946	47.6302	179
chr1	10488166	10488711	SRR5339951_sample_SRR5339954_input_peak_227	1923	.	36.4484	195.258	192.311	268
chr1	10507336	10507647	SRR5339951_sample_SRR5339954_input_peak_228	287	.	9.86547	30.9025	28.759	145
chr1	10535473	10535685	SRR5339951_sample_SRR5339954_input_peak_229	45	.	3.00647	6.41011	4.58495	90
chr1	10607186	10607629	SRR5339951_sample_SRR5339954_input_peak_230	164	.	6.06681	18.5163	16.4882	181
chr1	10617926	10618235	SRR5339951_sample_SRR5339954_input_peak_231	287	.	9.86547	30.9025	28.759	152
chr1	10759587	10760167	SRR5339951_sample_SRR5339954_input_peak_232	1855	.	31.8138	188.468	185.56	199
chr1	10771813	10772087	SRR5339951_sample_SRR5339954_input_peak_233	144	.	6.59076	16.4324	14.4254	124
chr1	10832044	10832529	SRR5339951_sample_SRR5339954_input_peak_234	83	.	5.04972	10.2444	8.33242	124
chr1	10835442	10836069	SRR5339951_sample_SRR5339954_input_peak_235	1563	.	31.2474	159.08	156.319	429
chr1	10837175	10837552	SRR5339951_sample_SRR5339954_input_peak_236	623	.	14.8543	64.6805	62.3412	185
chr1	10879987	10880197	SRR5339951_sample_SRR5339954_input_peak_237	61	.	4.18521	8.0623	6.19761	100
chr1	10943035	10943300	SRR5339951_sample_SRR5339954_input_peak_238	100	.	4.69469	12.0029	10.0617	104
chr1	10957594	10957924	SRR5339951_sample_SRR5339954_input_peak_239	192	.	7.93917	21.3196	19.2591	151
chr1	11004046	11004442	SRR5339951_sample_SRR5339954_input_peak_240	488	.	13.9107	51.1508	48.8803	205
chr1	11027432	11027669	SRR5339951_sample_SRR5339954_input_peak_241	98	.	5.13966	11.8043	9.87072	140
chr1	11059976	11060275	SRR5339951_sample_SRR5339954_input_peak_242	75	.	4.85709	9.43375	7.53664	121
chr1	11065149	11065549	SRR5339951_sample_SRR5339954_input_peak_243	1234	.	26.239	126.018	123.403	209
chr1	11097200	11097579	SRR5339951_sample_SRR5339954_input_peak_244	578	.	15.4517	60.1418	57.8225	188
chr1	11139903	11140308	SRR5339951_sample_SRR5339954_input_peak_245	921	.	21.4233	94.6664	92.1884	214
chr1	11144516	11144757	SRR5339951_sample_SRR5339954_input_peak_246	83	.	5.04972	10.2444	8.33242	108
chr1	11145221	11145624	SRR5339951_sample_SRR5339954_input_peak_247	501	.	14.1033	52.4143	50.1377	224
chr1	11151537	11151918	SRR5339951_sample_SRR5339954_input_peak_248	555	.	14.4695	57.8321	55.5274	172
chr1	11176887	11177168	SRR5339951_sample_SRR5339954_input_peak_249	135	.	6.39813	15.4984	13.5067	120
chr1	11217614	11218005	SRR5339951_sample_SRR5339954_input_peak_250	172	.	7.36128	19.3232	17.286	179
chr1	11233695	11234287	SRR5339951_sample_SRR5339954_input_peak_251	1512	.	27.5328	153.942	151.207	382
chr1	11319571	11319816	SRR5339951_sample_SRR5339954_input_peak_252	108	.	5.82024	12.7924	10.8349	122
chr1	11351009	11351448	SRR5339951_sample_SRR5339954_input_peak_253	1208	.	23.0183	123.433	120.832	182
chr1	11353222	11353532	SRR5339951_sample_SRR5339954_input_peak_254	264	.	8.76207	28.5884	26.4673	166
chr1	11385776	11386262	SRR5339951_sample_SRR5339954_input_peak_255	1209	.	15.0836	123.502	120.901	248
chr1	11413889	11414501	SRR5339951_sample_SRR5339954_input_peak_256	1093	.	21.4222	111.913	109.362	407
chr1	11466163	11466899	SRR5339951_sample_SRR5339954_input_peak_257	1725	.	33.5589	175.344	172.503	340
chr1	11527504	11527707	SRR5339951_sample_SRR5339954_input_peak_258	75	.	4.85709	9.43375	7.53664	99
chr1	11565239	11565815	SRR5339951_sample_SRR5339954_input_peak_259	1856	.	35.4852	188.574	185.664	269
chr1	11586474	11586684	SRR5339951_sample_SRR5339954_input_peak_260	67	.	4.66446	8.64386	6.76149	119
chr1	11642147	11642358	SRR5339951_sample_SRR5339954_input_peak_261	52	.	4.08658	7.13073	5.28753	80
chr1	11644153	11644528	SRR5339951_sample_SRR5339954_input_peak_262	630	.	16.4149	65.4254	63.0797	161
chr1	11657456	11658157	SRR5339951_sample_SRR5339954_input_peak_263	2875	.	49.3546	291.276	287.559	433
chr1	11757910	11758230	SRR5339951_sample_SRR5339954_input_peak_264	321	.	10.636	34.2898	32.1231	155
chr1	11871079	11871283	SRR5339951_sample_SRR5339954_input_peak_265	88	.	4.87788	10.7382	8.82137	82
chr1	11873677	11873965	SRR5339951_sample_SRR5339954_input_peak_266	224	.	7.9388	24.5208	22.432	148
chr1	11903428	11903763	SRR5339951_sample_SRR5339954_input_peak_267	117	.	6.01287	13.6778	11.7093	152
chr1	12020723	12020930	SRR5339951_sample_SRR5339954_input_peak_268	52	.	4.08658	7.13073	5.28753	92
chr1	12028084	12028471	SRR5339951_sample_SRR5339954_input_peak_269	684	.	17.378	70.8074	68.4379	196
chr1	12289745	12290125	SRR5339951_sample_SRR5339954_input_peak_270	343	.	7.42912	36.5512	34.3726	153
chr1	12554032	12554252	SRR5339951_sample_SRR5339954_input_peak_271	81	.	4.94318	10.0293	8.12503	102
chr1	12633942	12634253	SRR5339951_sample_SRR5339954_input_peak_272	131	.	5.38075	15.1537	13.1689	156
chr1	12635154	12635501	SRR5339951_sample_SRR5339954_input_peak_273	223	.	8.51706	24.41	22.3229	152
chr1	12699012	12699507	SRR5339951_sample_SRR5339954_input_peak_274	2280	.	36.2661	231.221	228.051	246
chr1	12701573	12702024	SRR5339951_sample_SRR5339954_input_peak_275	1186	.	20.6114	121.265	118.673	254
chr1	12740929	12741201	SRR5339951_sample_SRR5339954_input_peak_276	105	.	5.69744	12.5414	10.5958	146
chr1	12742182	12742380	SRR5339951_sample_SRR5339954_input_peak_277	39	.	3.70132	5.71455	3.90918	158
chr1	12805680	12805924	SRR5339951_sample_SRR5339954_input_peak_278	63	.	3.67118	8.23007	6.36332	114
chr1	12818728	12819272	SRR5339951_sample_SRR5339954_input_peak_279	550	.	13.4416	57.3095	55.0078	192
chr1	12836691	12837525	SRR5339951_sample_SRR5339954_input_peak_280	2464	.	43.2219	249.787	246.479	320
chr1	12842675	12843089	SRR5339951_sample_SRR5339954_input_peak_281	1286	.	24.569	131.266	128.63	192
chr1	12863919	12864642	SRR5339951_sample_SRR5339954_input_peak_282	2715	.	47.2356	275.087	271.542	293
chr1	12865318	12865737	SRR5339951_sample_SRR5339954_input_peak_283	552	.	15.0665	57.5388	55.2347	239
chr1	12901217	12901576	SRR5339951_sample_SRR5339954_input_peak_284	222	.	6.19666	24.3491	22.2653	188
chr1	12913250	12913686	SRR5339951_sample_SRR5339954_input_peak_285	526	.	14.6812	54.9627	52.6703	222
chr1	12935758	12936281	SRR5339951_sample_SRR5339954_input_peak_286	1967	.	33.2957	199.739	196.769	236
chr1	12989880	12990803	SRR5339951_sample_SRR5339954_input_peak_287	3275	.	42.8398	331.871	327.587	471
chr1	12992578	12992889	SRR5339951_sample_SRR5339954_input_peak_288	56	.	3.12979	7.53378	5.68408	166
chr1	13000641	13000930	SRR5339951_sample_SRR5339954_input_peak_289	75	.	4.85709	9.43375	7.53664	145
chr1	13016529	13016806	SRR5339951_sample_SRR5339954_input_peak_290	212	.	8.32443	23.3676	21.2904	121
chr1	13025842	13026104	SRR5339951_sample_SRR5339954_input_peak_291	67	.	4.66446	8.64386	6.76149	105
chr1	13037532	13037980	SRR5339951_sample_SRR5339954_input_peak_292	182	.	7.55391	20.3148	18.2669	178
chr1	13049927	13050873	SRR5339951_sample_SRR5339954_input_peak_293	2680	.	46.6578	271.513	268.01	396
chr1	13051906	13052455	SRR5339951_sample_SRR5339954_input_peak_294	2494	.	39.7173	252.817	249.482	253
chr1	13059396	13059654	SRR5339951_sample_SRR5339954_input_peak_295	123	.	5.24354	14.3451	12.3693	136
chr1	13060333	13060557	SRR5339951_sample_SRR5339954_input_peak_296	92	.	5.0895	11.1965	9.26904	87
chr1	13071445	13071819	SRR5339951_sample_SRR5339954_input_peak_297	451	.	13.3328	47.4045	45.1544	186
chr1	13079512	13079911	SRR5339951_sample_SRR5339954_input_peak_298	1019	.	19.0668	104.425	101.906	184
chr1	13089239	13089459	SRR5339951_sample_SRR5339954_input_peak_299	69	.	4.54834	8.81522	6.92939	87
chr1	13117415	13118143	SRR5339951_sample_SRR5339954_input_peak_300	1379	.	26.2877	140.632	137.956	489
chr1	13134173	13134869	SRR5339951_sample_SRR5339954_input_peak_301	2055	.	37.7535	208.523	205.503	360
chr1	13138225	13138685	SRR5339951_sample_SRR5339954_input_peak_302	1782	.	32.9064	181.151	178.282	193
chr1	13142634	13143376	SRR5339951_sample_SRR5339954_input_peak_303	2097	.	27.7814	212.754	209.706	406
chr1	13144844	13145042	SRR5339951_sample_SRR5339954_input_peak_304	69	.	4.56816	8.85549	6.96939	125
chr1	13150852	13151463	SRR5339951_sample_SRR5339954_input_peak_305	2223	.	33.0935	225.432	222.305	387
chr1	13163588	13163794	SRR5339951_sample_SRR5339954_input_peak_306	54	.	3.82242	7.28745	5.44032	133
chr1	13178540	13178813	SRR5339951_sample_SRR5339954_input_peak_307	86	.	4.42026	10.5157	8.60076	154
chr1	13189025	13189311	SRR5339951_sample_SRR5339954_input_peak_308	105	.	5.69744	12.5414	10.5958	128
chr1	13190600	13190959	SRR5339951_sample_SRR5339954_input_peak_309	406	.	11.2319	42.8421	40.6193	179
chr1	13199083	13199486	SRR5339951_sample_SRR5339954_input_peak_310	807	.	16.2043	83.155	80.7298	216
chr1	13216465	13216756	SRR5339951_sample_SRR5339954_input_peak_311	75	.	4.85709	9.43375	7.53664	156
chr1	13227193	13227683	SRR5339951_sample_SRR5339954_input_peak_312	1456	.	23.7673	148.333	145.621	225
chr1	13229984	13230339	SRR5339951_sample_SRR5339954_input_peak_313	414	.	12.5623	43.7273	41.4988	176
chr1	13263927	13264341	SRR5339951_sample_SRR5339954_input_peak_314	367	.	11.5991	38.9385	36.7397	222
chr1	13328175	13328538	SRR5339951_sample_SRR5339954_input_peak_315	172	.	7.36128	19.3232	17.286	190
chr1	13355624	13356100	SRR5339951_sample_SRR5339954_input_peak_316	1374	.	27.9482	140.136	137.463	258
chr1	13372895	13373204	SRR5339951_sample_SRR5339954_input_peak_317	266	.	8.83274	28.7592	26.6336	172
chr1	13376729	13377219	SRR5339951_sample_SRR5339954_input_peak_318	1041	.	15.6643	106.653	104.122	257
chr1	13402776	13403286	SRR5339951_sample_SRR5339954_input_peak_319	295	.	8.39943	31.6613	29.5149	166
chr1	13424164	13424484	SRR5339951_sample_SRR5339954_input_peak_320	163	.	7.16865	18.3453	16.3186	153
chr1	13443232	13443439	SRR5339951_sample_SRR5339954_input_peak_321	60	.	4.27921	7.87581	6.01447	114
chr1	13445285	13445493	SRR5339951_sample_SRR5339954_input_peak_322	61	.	4.15173	7.99138	6.12792	145
chr1	13500441	13500987	SRR5339951_sample_SRR5339954_input_peak_323	1708	.	33.3663	173.704	170.871	211
chr1	13503608	13503940	SRR5339951_sample_SRR5339954_input_peak_324	91	.	5.24235	11.075	9.14868	109
chr1	13531414	13531930	SRR5339951_sample_SRR5339954_input_peak_325	3218	.	53.7851	325.994	321.801	286
chr1	13589800	13590397	SRR5339951_sample_SRR5339954_input_peak_326	2644	.	46.2725	267.948	264.477	234
chr1	13623767	13624030	SRR5339951_sample_SRR5339954_input_peak_327	172	.	7.36128	19.3232	17.286	135
chr1	13624736	13625089	SRR5339951_sample_SRR5339954_input_peak_328	402	.	12.3697	42.5176	40.2964	170
chr1	13625639	13626027	SRR5339951_sample_SRR5339954_input_peak_329	254	.	9.28758	27.607	25.4906	172
chr1	13632193	13632579	SRR5339951_sample_SRR5339954_input_peak_330	820	.	18.9791	84.4473	82.0164	191
chr1	13659737	13660167	SRR5339951_sample_SRR5339954_input_peak_331	439	.	12.9475	46.1709	43.9292	222
chr1	13697323	13698269	SRR5339951_sample_SRR5339954_input_peak_332	1611	.	32.0179	163.926	161.142	242
chr1	13706140	13706775	SRR5339951_sample_SRR5339954_input_peak_333	2127	.	28.1343	215.781	212.715	376
chr1	13758092	13758437	SRR5339951_sample_SRR5339954_input_peak_334	114	.	5.46897	13.452	11.4893	159
chr1	13784201	13784988	SRR5339951_sample_SRR5339954_input_peak_335	2501	.	24.716	253.516	250.175	401
chr1	13789004	13789643	SRR5339951_sample_SRR5339954_input_peak_336	2761	.	26.5272	279.702	276.117	380
chr1	13839566	13840120	SRR5339951_sample_SRR5339954_input_peak_337	1420	.	26.3802	144.782	142.086	239
chr1	14133643	14134004	SRR5339951_sample_SRR5339954_input_peak_338	244	.	8.90232	26.53	24.4228	180
chr1	14137642	14138023	SRR5339951_sample_SRR5339954_input_peak_339	526	.	14.6812	54.9627	52.6703	186
chr1	14177177	14177585	SRR5339951_sample_SRR5339954_input_peak_340	928	.	19.4647	95.3024	92.8225	202
chr1	14309577	14310045	SRR5339951_sample_SRR5339954_input_peak_341	91	.	5.24235	11.075	9.14868	326
chr1	14331044	14331468	SRR5339951_sample_SRR5339954_input_peak_342	488	.	13.9107	51.1508	48.8803	191
chr1	14393161	14393431	SRR5339951_sample_SRR5339954_input_peak_343	144	.	6.59076	16.4324	14.4254	122
chr1	14473531	14473863	SRR5339951_sample_SRR5339954_input_peak_344	233	.	8.70969	25.4642	23.3679	143
chr1	14570520	14571136	SRR5339951_sample_SRR5339954_input_peak_345	1692	.	33.1737	172.066	169.241	391
chr1	14588879	14589158	SRR5339951_sample_SRR5339954_input_peak_346	125	.	6.2055	14.58	12.5988	119
chr1	14635858	14636238	SRR5339951_sample_SRR5339954_input_peak_347	636	.	15.019	65.9538	63.6062	217
chr1	14686182	14686610	SRR5339951_sample_SRR5339954_input_peak_348	1234	.	26.4316	126.018	123.403	220
chr1	14706197	14706633	SRR5339951_sample_SRR5339954_input_peak_349	1145	.	20.0625	117.102	114.527	207
chr1	14728986	14729489	SRR5339951_sample_SRR5339954_input_peak_350	2227	.	40.4936	225.875	222.742	238
chr1	14734228	14734566	SRR5339951_sample_SRR5339954_input_peak_351	276	.	9.67284	29.7935	27.6607	165
chr1	14738218	14738877	SRR5339951_sample_SRR5339954_input_peak_352	604	.	16.0296	62.7709	60.4399	237
chr1	14739616	14739821	SRR5339951_sample_SRR5339954_input_peak_353	45	.	3.89395	6.40985	4.58495	100
chr1	14739885	14740459	SRR5339951_sample_SRR5339954_input_peak_354	2857	.	48.9693	289.469	285.775	315
chr1	14857529	14857817	SRR5339951_sample_SRR5339954_input_peak_355	123	.	5.79828	14.2995	12.325	130
chr1	14862214	14862883	SRR5339951_sample_SRR5339954_input_peak_356	1357	.	28.1653	138.428	135.761	344
chr1	14915535	14915818	SRR5339951_sample_SRR5339954_input_peak_357	144	.	6.59076	16.4324	14.4254	150
chr1	14918693	14919141	SRR5339951_sample_SRR5339954_input_peak_358	697	.	17.7633	72.1676	69.7906	180
chr1	15007497	15008066	SRR5339951_sample_SRR5339954_input_peak_361	1856	.	35.4852	188.574	185.664	337
chr1	15017646	15018052	SRR5339951_sample_SRR5339954_input_peak_362	809	.	17.7958	83.3712	80.9439	212
chr1	15111394	15111859	SRR5339951_sample_SRR5339954_input_peak_363	1370	.	17.4914	139.736	137.065	213
chr1	15286545	15286808	SRR5339951_sample_SRR5339954_input_peak_364	108	.	5.82024	12.7924	10.8349	120
chr1	15327297	15327810	SRR5339951_sample_SRR5339954_input_peak_365	2344	.	37.9061	237.646	234.431	240
chr1	15367270	15367538	SRR5339951_sample_SRR5339954_input_peak_366	108	.	5.62761	12.7924	10.8349	123
chr1	15566578	15566826	SRR5339951_sample_SRR5339954_input_peak_367	117	.	6.01287	13.6778	11.7093	103
chr1	15614694	15614925	SRR5339951_sample_SRR5339954_input_peak_368	108	.	5.82024	12.7924	10.8349	121
chr1	15621776	15622365	SRR5339951_sample_SRR5339954_input_peak_369	2377	.	38.2354	241.001	237.763	328
chr1	15627126	15627405	SRR5339951_sample_SRR5339954_input_peak_370	67	.	4.66446	8.64386	6.76149	166
chr1	15644013	15644493	SRR5339951_sample_SRR5339954_input_peak_371	864	.	20.4601	88.9187	86.4663	183
chr1	15683579	15684208	SRR5339951_sample_SRR5339954_input_peak_372	2176	.	39.9157	220.714	217.614	229
chr1	15692440	15692679	SRR5339951_sample_SRR5339954_input_peak_373	67	.	4.47184	8.64386	6.76149	101
chr1	15699134	15699512	SRR5339951_sample_SRR5339954_input_peak_374	332	.	10.8286	35.4382	33.2644	180
chr1	15719458	15719883	SRR5339951_sample_SRR5339954_input_peak_375	780	.	19.1117	80.4473	78.0314	199
chr1	15729683	15729970	SRR5339951_sample_SRR5339954_input_peak_376	76	.	3.90641	9.529	7.62937	113
chr1	15791733	15792512	SRR5339951_sample_SRR5339954_input_peak_377	1855	.	31.9785	188.468	185.56	375
chr1	15819114	15819443	SRR5339951_sample_SRR5339954_input_peak_378	260	.	7.19951	28.1271	26.0084	159
chr1	15834595	15834862	SRR5339951_sample_SRR5339954_input_peak_379	60	.	4.27921	7.87581	6.01447	121
chr1	15875044	15875399	SRR5339951_sample_SRR5339954_input_peak_380	406	.	11.2319	42.8421	40.6193	180
chr1	15889577	15889832	SRR5339951_sample_SRR5339954_input_peak_381	142	.	6.51075	16.2608	14.2619	117
chr1	15902395	15902901	SRR5339951_sample_SRR5339954_input_peak_382	2562	.	40.5405	259.618	256.223	256
chr1	15968476	15968674	SRR5339951_sample_SRR5339954_input_peak_383	56	.	3.3152	7.5446	5.69463	81
chr1	15978602	15978805	SRR5339951_sample_SRR5339954_input_peak_384	76	.	4.72873	9.5894	7.68897	67
chr1	15993513	15993970	SRR5339951_sample_SRR5339954_input_peak_385	1913	.	35.5455	194.321	191.381	219
chr1	16006854	16007314	SRR5339951_sample_SRR5339954_input_peak_386	1602	.	25.4138	163.031	160.253	234
chr1	16061888	16062545	SRR5339951_sample_SRR5339954_input_peak_387	2244	.	40.8789	227.601	224.456	243
chr1	16062696	16063063	SRR5339951_sample_SRR5339954_input_peak_388	144	.	6.78339	16.4324	14.4254	197
chr1	16065595	16065963	SRR5339951_sample_SRR5339954_input_peak_389	402	.	12.177	42.5176	40.2964	196
chr1	16068030	16068503	SRR5339951_sample_SRR5339954_input_peak_390	1212	.	23.4164	123.88	121.277	238
chr1	16090792	16091227	SRR5339951_sample_SRR5339954_input_peak_391	766	.	18.9191	79.0536	76.6439	192
chr1	16095689	16096077	SRR5339951_sample_SRR5339954_input_peak_392	315	.	8.81107	33.6887	31.5279	179
chr1	16104109	16104338	SRR5339951_sample_SRR5339954_input_peak_393	43	.	3.77752	6.1889	4.37374	72
chr1	16105579	16105978	SRR5339951_sample_SRR5339954_input_peak_394	524	.	13.2078	54.7104	52.4207	211
chr1	16109771	16110053	SRR5339951_sample_SRR5339954_input_peak_395	189	.	7.77166	20.9606	18.9094	126
chr1	16115174	16115876	SRR5339951_sample_SRR5339954_input_peak_396	1627	.	32.2105	165.548	162.756	220
chr1	16116453	16116815	SRR5339951_sample_SRR5339954_input_peak_397	276	.	9.67284	29.7935	27.6607	189
chr1	16154685	16155079	SRR5339951_sample_SRR5339954_input_peak_398	153	.	6.97602	17.3816	15.3646	230
chr1	16160040	16160530	SRR5339951_sample_SRR5339954_input_peak_399	1708	.	33.3663	173.704	170.871	251
chr1	16219455	16219689	SRR5339951_sample_SRR5339954_input_peak_400	108	.	5.62761	12.7924	10.8349	100
chr1	16225154	16225558	SRR5339951_sample_SRR5339954_input_peak_401	451	.	13.3328	47.4045	45.1544	235
chr1	16255683	16256019	SRR5339951_sample_SRR5339954_input_peak_402	321	.	10.636	34.2898	32.1231	176
chr1	16304904	16305323	SRR5339951_sample_SRR5339954_input_peak_403	1038	.	21.6477	106.345	103.818	186
chr1	16408275	16408606	SRR5339951_sample_SRR5339954_input_peak_404	100	.	5.26988	12.0277	10.0858	197
chr1	16433341	16433864	SRR5339951_sample_SRR5339954_input_peak_405	1932	.	35.0334	196.249	193.299	247
chr1	16435897	16436111	SRR5339951_sample_SRR5339954_input_peak_406	35	.	3.32845	5.31046	3.51668	113
chr1	16440161	16440620	SRR5339951_sample_SRR5339954_input_peak_407	2244	.	40.8789	227.601	224.456	234
chr1	16491099	16491778	SRR5339951_sample_SRR5339954_input_peak_408	1766	.	27.1976	179.528	176.668	267
chr1	16519556	16519965	SRR5339951_sample_SRR5339954_input_peak_409	287	.	10.0581	30.9025	28.759	228
chr1	16538695	16539072	SRR5339951_sample_SRR5339954_input_peak_410	212	.	8.32443	23.3676	21.2904	140
chr1	16543901	16544099	SRR5339951_sample_SRR5339954_input_peak_411	67	.	4.47184	8.64386	6.76149	123
chr1	16553904	16554337	SRR5339951_sample_SRR5339954_input_peak_412	1264	.	26.8169	129.098	126.471	228
chr1	16577675	16578117	SRR5339951_sample_SRR5339954_input_peak_413	1112	.	24.5053	113.854	111.293	208
chr1	16578516	16578975	SRR5339951_sample_SRR5339954_input_peak_414	108	.	5.62761	12.7924	10.8349	339
chr1	16582967	16583203	SRR5339951_sample_SRR5339954_input_peak_415	108	.	5.82024	12.7924	10.8349	94
chr1	16584082	16584333	SRR5339951_sample_SRR5339954_input_peak_416	72	.	4.14584	9.09299	7.20374	123
chr1	16602512	16602866	SRR5339951_sample_SRR5339954_input_peak_417	344	.	11.0212	36.5959	34.4125	192
chr1	16619566	16619822	SRR5339951_sample_SRR5339954_input_peak_418	60	.	4.27921	7.87581	6.01447	118
chr1	16631725	16632224	SRR5339951_sample_SRR5339954_input_peak_419	1626	.	30.7041	165.395	162.605	222
chr1	16637927	16638316	SRR5339951_sample_SRR5339954_input_peak_420	131	.	5.38075	15.1537	13.1689	194
chr1	16645974	16646366	SRR5339951_sample_SRR5339954_input_peak_421	1175	.	25.1197	120.152	117.564	188
chr1	16668452	16668725	SRR5339951_sample_SRR5339954_input_peak_422	125	.	6.2055	14.58	12.5988	143
chr1	16675072	16675343	SRR5339951_sample_SRR5339954_input_peak_423	195	.	7.28018	21.584	19.522	148
chr1	16720976	16721301	SRR5339951_sample_SRR5339954_input_peak_424	108	.	5.82024	12.7924	10.8349	178
chr1	16725078	16725313	SRR5339951_sample_SRR5339954_input_peak_425	83	.	5.04972	10.2444	8.33242	122
chr1	16746013	16746394	SRR5339951_sample_SRR5339954_input_peak_426	223	.	8.51706	24.41	22.3229	235
chr1	16798226	16798763	SRR5339951_sample_SRR5339954_input_peak_427	1823	.	31.4845	185.272	182.381	325
chr1	16824777	16825063	SRR5339951_sample_SRR5339954_input_peak_428	123	.	5.79828	14.2995	12.325	158
chr1	16926545	16926905	SRR5339951_sample_SRR5339954_input_peak_429	476	.	13.7181	49.8946	47.6302	174
chr1	17014659	17014857	SRR5339951_sample_SRR5339954_input_peak_430	67	.	4.66446	8.64386	6.76149	129
chr1	17099335	17099671	SRR5339951_sample_SRR5339954_input_peak_431	321	.	10.636	34.2898	32.1231	178
chr1	17113013	17113434	SRR5339951_sample_SRR5339954_input_peak_432	1003	.	16.6084	102.848	100.336	213
chr1	17123404	17123930	SRR5339951_sample_SRR5339954_input_peak_433	2412	.	37.8622	244.528	241.261	197
chr1	17145429	17145866	SRR5339951_sample_SRR5339954_input_peak_434	1420	.	26.2155	144.782	142.086	222
chr1	17154033	17154317	SRR5339951_sample_SRR5339954_input_peak_435	144	.	6.59076	16.4324	14.4254	152
chr1	17163436	17163977	SRR5339951_sample_SRR5339954_input_peak_436	2023	.	37.7968	205.368	202.363	292
chr1	17205282	17205542	SRR5339951_sample_SRR5339954_input_peak_437	140	.	6.12759	16.0393	14.0422	84
chr1	17234478	17234852	SRR5339951_sample_SRR5339954_input_peak_438	244	.	9.09495	26.53	24.4228	170
chr1	17250681	17251030	SRR5339951_sample_SRR5339954_input_peak_439	91	.	5.24235	11.075	9.14868	162
chr1	17348927	17349170	SRR5339951_sample_SRR5339954_input_peak_440	54	.	3.98707	7.28745	5.44032	82
chr1	17390522	17390783	SRR5339951_sample_SRR5339954_input_peak_441	144	.	6.59076	16.4324	14.4254	137
chr1	17581329	17581621	SRR5339951_sample_SRR5339954_input_peak_442	172	.	7.36128	19.3232	17.286	164
chr1	17629542	17630163	SRR5339951_sample_SRR5339954_input_peak_443	1227	.	23.7457	125.35	122.741	227
chr1	17636037	17636323	SRR5339951_sample_SRR5339954_input_peak_444	108	.	5.62761	12.7924	10.8349	154
chr1	17669880	17670208	SRR5339951_sample_SRR5339954_input_peak_445	309	.	10.4434	33.1509	30.9923	173
chr1	17685854	17686081	SRR5339951_sample_SRR5339954_input_peak_446	40	.	3.32256	5.85335	4.04355	149
chr1	17707259	17707833	SRR5339951_sample_SRR5339954_input_peak_447	565	.	15.2591	58.837	56.527	234
chr1	17792679	17793042	SRR5339951_sample_SRR5339954_input_peak_448	332	.	10.8286	35.4382	33.2644	188
chr1	17846757	17846964	SRR5339951_sample_SRR5339954_input_peak_449	75	.	4.85709	9.43375	7.53664	92
chr1	17853047	17853330	SRR5339951_sample_SRR5339954_input_peak_450	144	.	6.59076	16.4324	14.4254	128
chr1	17911129	17911456	SRR5339951_sample_SRR5339954_input_peak_451	276	.	9.67284	29.7935	27.6607	185
chr1	17931936	17932348	SRR5339951_sample_SRR5339954_input_peak_452	463	.	13.5254	48.6458	46.3896	209
chr1	17972714	17972969	SRR5339951_sample_SRR5339954_input_peak_453	135	.	6.39813	15.4984	13.5067	121
chr1	17978068	17978574	SRR5339951_sample_SRR5339954_input_peak_454	1242	.	23.9104	126.824	124.207	225
chr1	17980585	17981076	SRR5339951_sample_SRR5339954_input_peak_455	2469	.	43.7683	250.254	246.938	215
chr1	18010547	18010788	SRR5339951_sample_SRR5339954_input_peak_456	83	.	5.04972	10.2444	8.33242	101
chr1	18012642	18013670	SRR5339951_sample_SRR5339954_input_peak_457	2261	.	41.0715	229.329	226.172	523
chr1	18015624	18016047	SRR5339951_sample_SRR5339954_input_peak_458	463	.	13.5254	48.6458	46.3896	231
chr1	18106083	18107163	SRR5339951_sample_SRR5339954_input_peak_459	1671	.	23.665	169.929	167.118	270
chr1	18118419	18118719	SRR5339951_sample_SRR5339954_input_peak_460	83	.	5.04972	10.2444	8.33242	162
chr1	18131499	18132266	SRR5339951_sample_SRR5339954_input_peak_461	1484	.	28.7199	151.16	148.436	373
chr1	18168264	18168553	SRR5339951_sample_SRR5339954_input_peak_462	254	.	9.28758	27.607	25.4906	139
chr1	18177038	18177416	SRR5339951_sample_SRR5339954_input_peak_463	298	.	10.2507	32.0218	29.8711	228
chr1	18206962	18207277	SRR5339951_sample_SRR5339954_input_peak_464	233	.	8.70969	25.4642	23.3679	173
chr1	18249438	18249702	SRR5339951_sample_SRR5339954_input_peak_465	108	.	5.62761	12.7924	10.8349	124
chr1	18269523	18269871	SRR5339951_sample_SRR5339954_input_peak_466	264	.	8.76207	28.5884	26.4673	169
chr1	18284254	18284684	SRR5339951_sample_SRR5339954_input_peak_467	657	.	16.9928	68.1044	65.7473	186
chr1	18288798	18289416	SRR5339951_sample_SRR5339954_input_peak_468	2929	.	49.9325	296.71	292.931	265
chr1	18289913	18290451	SRR5339951_sample_SRR5339954_input_peak_469	1023	.	23.1569	104.905	102.382	349
chr1	18359882	18360473	SRR5339951_sample_SRR5339954_input_peak_470	1218	.	26.0464	124.483	121.877	267
chr1	18379259	18379548	SRR5339951_sample_SRR5339954_input_peak_471	158	.	6.4569	17.8356	15.8148	131
chr1	18384145	18384497	SRR5339951_sample_SRR5339954_input_peak_472	391	.	11.9844	41.3161	39.1038	167
chr1	18406347	18406701	SRR5339951_sample_SRR5339954_input_peak_473	468	.	13.0264	49.099	46.8389	162
chr1	18410903	18411258	SRR5339951_sample_SRR5339954_input_peak_474	254	.	9.28758	27.607	25.4906	171
chr1	18412734	18413163	SRR5339951_sample_SRR5339954_input_peak_475	1499	.	30.2842	152.664	149.934	214
chr1	18610599	18611044	SRR5339951_sample_SRR5339954_input_peak_476	893	.	21.038	91.7829	89.3164	234
chr1	18743422	18743656	SRR5339951_sample_SRR5339954_input_peak_477	83	.	5.04972	10.2444	8.33242	97
chr1	18793629	18794094	SRR5339951_sample_SRR5339954_input_peak_478	2347	.	42.2273	238.006	234.787	222
chr1	18810290	18810488	SRR5339951_sample_SRR5339954_input_peak_479	41	.	3.49311	5.94584	4.13274	73
chr1	18976608	18977296	SRR5339951_sample_SRR5339954_input_peak_480	1889	.	35.8705	191.91	188.983	316
chr1	19001596	19001837	SRR5339951_sample_SRR5339954_input_peak_481	125	.	6.2055	14.58	12.5988	125
chr1	19056275	19056985	SRR5339951_sample_SRR5339954_input_peak_482	2556	.	44.9241	259.073	255.68	242
chr1	19149738	19150158	SRR5339951_sample_SRR5339954_input_peak_483	1173	.	25.4685	119.904	117.315	203
chr1	19178863	19179477	SRR5339951_sample_SRR5339954_input_peak_484	2545	.	40.2112	257.915	254.538	332
chr1	19192480	19192895	SRR5339951_sample_SRR5339954_input_peak_485	739	.	16.6655	76.3411	73.9449	194
chr1	19205426	19206620	SRR5339951_sample_SRR5339954_input_peak_486	2411	.	38.7293	244.366	241.101	343
chr1	19232875	19233233	SRR5339951_sample_SRR5339954_input_peak_487	544	.	12.2414	56.7666	54.4671	168
chr1	19236687	19237118	SRR5339951_sample_SRR5339954_input_peak_488	713	.	15.9954	73.712	71.3276	192
chr1	19247646	19247844	SRR5339951_sample_SRR5339954_input_peak_489	32	.	3.31606	5.04639	3.25915	39
chr1	19290052	19290546	SRR5339951_sample_SRR5339954_input_peak_490	1451	.	29.5137	147.888	145.177	262
chr1	19323603	19323869	SRR5339951_sample_SRR5339954_input_peak_491	139	.	5.51796	15.9754	13.9794	104
chr1	19330586	19330827	SRR5339951_sample_SRR5339954_input_peak_492	82	.	4.02402	10.202	8.29625	102
chr1	19416941	19417328	SRR5339951_sample_SRR5339954_input_peak_493	627	.	13.3391	65.0809	62.7399	202
chr1	19467091	19467375	SRR5339951_sample_SRR5339954_input_peak_494	108	.	5.62761	12.7924	10.8349	160
chr1	19577123	19577531	SRR5339951_sample_SRR5339954_input_peak_495	752	.	18.5338	77.6654	75.2632	197
chr1	19777618	19777887	SRR5339951_sample_SRR5339954_input_peak_496	153	.	6.97602	17.3816	15.3646	110
chr1	19782954	19783398	SRR5339951_sample_SRR5339954_input_peak_497	233	.	8.70969	25.4642	23.3679	279
chr1	19811804	19812128	SRR5339951_sample_SRR5339954_input_peak_498	309	.	10.4434	33.1509	30.9923	161
chr1	19927122	19927526	SRR5339951_sample_SRR5339954_input_peak_499	451	.	13.3328	47.4045	45.1544	216
chr1	19989263	19989461	SRR5339951_sample_SRR5339954_input_peak_500	52	.	4.08658	7.13073	5.28753	97
chr1	20215449	20215650	SRR5339951_sample_SRR5339954_input_peak_501	67	.	4.47184	8.64386	6.76149	112
chr1	20289723	20290195	SRR5339951_sample_SRR5339954_input_peak_502	1435	.	29.3211	146.302	143.6	230
chr1	20306183	20306536	SRR5339951_sample_SRR5339954_input_peak_503	453	.	10.8693	47.6206	45.3692	179
chr1	20311447	20311931	SRR5339951_sample_SRR5339954_input_peak_504	1691	.	26.3743	171.988	169.166	235
chr1	20374095	20374412	SRR5339951_sample_SRR5339954_input_peak_505	394	.	11.0672	41.6954	39.4819	163
chr1	20450101	20450528	SRR5339951_sample_SRR5339954_input_peak_506	1774	.	34.3295	180.283	177.418	219
chr1	20513507	20514165	SRR5339951_sample_SRR5339954_input_peak_507	1823	.	34.9073	185.249	182.359	416
chr1	20544461	20544975	SRR5339951_sample_SRR5339954_input_peak_508	2382	.	42.8052	241.493	238.247	269
chr1	20548060	20548290	SRR5339951_sample_SRR5339954_input_peak_509	91	.	5.24235	11.075	9.14868	138
chr1	20554235	20554943	SRR5339951_sample_SRR5339954_input_peak_510	2929	.	49.9325	296.71	292.931	390
chr1	20612537	20613269	SRR5339951_sample_SRR5339954_input_peak_511	2875	.	49.1619	291.276	287.559	358
chr1	20613983	20614258	SRR5339951_sample_SRR5339954_input_peak_512	72	.	4.14584	9.09299	7.20374	156
chr1	20666807	20667052	SRR5339951_sample_SRR5339954_input_peak_513	125	.	6.2055	14.58	12.5988	136
chr1	20699975	20700419	SRR5339951_sample_SRR5339954_input_peak_514	2080	.	34.7776	211.138	208.099	232
chr1	20714374	20714580	SRR5339951_sample_SRR5339954_input_peak_515	132	.	6.01102	15.272	13.2854	68
chr1	20733581	20733990	SRR5339951_sample_SRR5339954_input_peak_516	255	.	5.94526	27.68	25.5635	207
chr1	20738492	20738873	SRR5339951_sample_SRR5339954_input_peak_517	630	.	16.6075	65.4254	63.0797	192
chr1	20751046	20751457	SRR5339951_sample_SRR5339954_input_peak_518	627	.	13.4763	65.0809	62.7399	216
chr1	20762083	20762668	SRR5339951_sample_SRR5339954_input_peak_519	2080	.	34.613	211.138	208.099	352
chr1	20795747	20796027	SRR5339951_sample_SRR5339954_input_peak_520	163	.	7.16865	18.3453	16.3186	139
chr1	20801725	20802133	SRR5339951_sample_SRR5339954_input_peak_521	1427	.	23.3556	145.429	142.731	184
chr1	20820572	20820830	SRR5339951_sample_SRR5339954_input_peak_522	67	.	4.66446	8.64386	6.76149	120
chr1	20838298	20838637	SRR5339951_sample_SRR5339954_input_peak_523	233	.	8.70969	25.4642	23.3679	136
chr1	20880129	20880452	SRR5339951_sample_SRR5339954_input_peak_524	287	.	10.0581	30.9025	28.759	145
chr1	20890831	20891327	SRR5339951_sample_SRR5339954_input_peak_525	804	.	17.2723	82.9222	80.4979	288
chr1	20909420	20909851	SRR5339951_sample_SRR5339954_input_peak_526	670	.	17.1854	69.4529	67.0904	258
chr1	20925265	20925757	SRR5339951_sample_SRR5339954_input_peak_527	808	.	19.497	83.2505	80.8234	239
chr1	20933383	20933922	SRR5339951_sample_SRR5339954_input_peak_528	1676	.	26.2371	170.488	167.671	242
chr1	20938989	20939466	SRR5339951_sample_SRR5339954_input_peak_529	1923	.	36.4484	195.258	192.311	231
chr1	20940028	20940415	SRR5339951_sample_SRR5339954_input_peak_530	287	.	10.0581	30.9025	28.759	238
chr1	20942965	20943523	SRR5339951_sample_SRR5339954_input_peak_531	1851	.	33.9511	188.029	185.124	267
chr1	20951348	20951638	SRR5339951_sample_SRR5339954_input_peak_532	117	.	6.01287	13.6778	11.7093	136
chr1	20974649	20975070	SRR5339951_sample_SRR5339954_input_peak_533	498	.	11.5553	52.1437	49.8702	191
chr1	20984223	20984495	SRR5339951_sample_SRR5339954_input_peak_534	83	.	5.04972	10.2444	8.33242	154
chr1	20994425	20994801	SRR5339951_sample_SRR5339954_input_peak_535	402	.	12.177	42.5176	40.2964	183
chr1	21078663	21078865	SRR5339951_sample_SRR5339954_input_peak_536	42	.	3.41464	6.08326	4.26895	99
chr1	21080366	21080872	SRR5339951_sample_SRR5339954_input_peak_537	1471	.	29.5909	149.885	147.167	242
chr1	21099460	21099674	SRR5339951_sample_SRR5339954_input_peak_538	39	.	3.70132	5.71455	3.90918	87
chr1	21101196	21101664	SRR5339951_sample_SRR5339954_input_peak_539	2313	.	36.7449	234.534	231.339	209
chr1	21125294	21125522	SRR5339951_sample_SRR5339954_input_peak_540	75	.	4.85709	9.43375	7.53664	118
chr1	21128585	21128924	SRR5339951_sample_SRR5339954_input_peak_541	452	.	12.0552	47.5043	45.2535	181
chr1	21161760	21162465	SRR5339951_sample_SRR5339954_input_peak_542	2983	.	50.703	302.163	298.314	258
chr1	21166073	21166645	SRR5339951_sample_SRR5339954_input_peak_543	2975	.	49.8217	301.409	297.57	280
chr1	21213463	21213963	SRR5339951_sample_SRR5339954_input_peak_544	1053	.	23.5422	107.871	105.336	260
chr1	21218184	21218906	SRR5339951_sample_SRR5339954_input_peak_545	3339	.	49.4319	338.342	333.95	391
chr1	21236166	21236430	SRR5339951_sample_SRR5339954_input_peak_546	192	.	7.93917	21.3196	19.2591	105
chr1	21247892	21248147	SRR5339951_sample_SRR5339954_input_peak_547	73	.	3.49569	9.27005	7.37877	126
chr1	21266667	21267229	SRR5339951_sample_SRR5339954_input_peak_548	940	.	19.3473	96.4878	94.0032	307
chr1	21271334	21272460	SRR5339951_sample_SRR5339954_input_peak_549	2572	.	32.2506	260.61	257.209	326
chr1	21276145	21276589	SRR5339951_sample_SRR5339954_input_peak_550	697	.	17.5707	72.1676	69.7906	193
chr1	21314643	21314911	SRR5339951_sample_SRR5339954_input_peak_551	108	.	5.62761	12.7924	10.8349	130
chr1	21344274	21344859	SRR5339951_sample_SRR5339954_input_peak_552	2040	.	37.9894	207.063	204.049	245
chr1	21354507	21354883	SRR5339951_sample_SRR5339954_input_peak_553	224	.	6.61146	24.4923	22.4043	190
chr1	21373177	21373494	SRR5339951_sample_SRR5339954_input_peak_554	231	.	8.33642	25.2512	23.1592	138
chr1	21394137	21394543	SRR5339951_sample_SRR5339954_input_peak_555	1388	.	28.7432	141.567	138.886	225
chr1	21411044	21411635	SRR5339951_sample_SRR5339954_input_peak_556	2360	.	38.0707	239.322	236.096	370
chr1	21419392	21419780	SRR5339951_sample_SRR5339954_input_peak_557	752	.	18.5338	77.6654	75.2632	216
chr1	21449380	21449724	SRR5339951_sample_SRR5339954_input_peak_558	276	.	9.67284	29.7935	27.6607	166
chr1	21460854	21461639	SRR5339951_sample_SRR5339954_input_peak_559	3007	.	45.6449	304.628	300.751	431
chr1	21522020	21522474	SRR5339951_sample_SRR5339954_input_peak_560	1515	.	30.4769	154.263	151.524	233
chr1	21947745	21948054	SRR5339951_sample_SRR5339954_input_peak_561	135	.	6.39813	15.4984	13.5067	169
chr1	21960640	21961005	SRR5339951_sample_SRR5339954_input_peak_562	195	.	7.28018	21.584	19.522	170
chr1	21961200	21961771	SRR5339951_sample_SRR5339954_input_peak_563	254	.	8.43276	27.556	25.4425	249
chr1	21967099	21967564	SRR5339951_sample_SRR5339954_input_peak_564	451	.	13.3328	47.4045	45.1544	271
chr1	21973329	21973551	SRR5339951_sample_SRR5339954_input_peak_565	52	.	4.08658	7.13073	5.28753	140
chr1	21981947	21982231	SRR5339951_sample_SRR5339954_input_peak_566	144	.	6.78339	16.4324	14.4254	167
chr1	21983067	21983502	SRR5339951_sample_SRR5339954_input_peak_567	697	.	17.7633	72.1676	69.7906	182
chr1	22002319	22002597	SRR5339951_sample_SRR5339954_input_peak_568	224	.	7.9388	24.5208	22.432	119
chr1	22088674	22089002	SRR5339951_sample_SRR5339954_input_peak_569	276	.	9.67284	29.7935	27.6607	177
chr1	22105465	22105929	SRR5339951_sample_SRR5339954_input_peak_570	1643	.	32.4032	167.173	164.372	230
chr1	22267400	22267984	SRR5339951_sample_SRR5339954_input_peak_571	172	.	7.36128	19.3232	17.286	450
chr1	22268907	22269396	SRR5339951_sample_SRR5339954_input_peak_572	3084	.	48.2719	312.384	308.4	281
chr1	22293935	22294320	SRR5339951_sample_SRR5339954_input_peak_573	501	.	14.1033	52.4143	50.1377	219
chr1	22358253	22358628	SRR5339951_sample_SRR5339954_input_peak_574	836	.	20.0748	86.0745	83.6339	182
chr1	22373372	22373742	SRR5339951_sample_SRR5339954_input_peak_575	287	.	9.86547	30.9025	28.759	174
chr1	22375824	22376277	SRR5339951_sample_SRR5339954_input_peak_576	181	.	5.90579	20.1593	18.117	228
chr1	22377461	22378109	SRR5339951_sample_SRR5339954_input_peak_577	1708	.	33.3663	173.704	170.871	408
chr1	22386324	22386854	SRR5339951_sample_SRR5339954_input_peak_578	2330	.	42.0346	236.265	233.059	236
chr1	22408979	22409389	SRR5339951_sample_SRR5339954_input_peak_579	766	.	18.9191	79.0536	76.6439	216
chr1	22487224	22487873	SRR5339951_sample_SRR5339954_input_peak_580	2210	.	40.301	224.152	221.032	300
chr1	22497950	22498349	SRR5339951_sample_SRR5339954_input_peak_581	725	.	18.1486	74.9053	72.5161	214
chr1	22531994	22532259	SRR5339951_sample_SRR5339954_input_peak_582	153	.	6.97602	17.3816	15.3646	101
chr1	22533040	22533343	SRR5339951_sample_SRR5339954_input_peak_583	182	.	6.34124	20.2698	18.2253	184
chr1	22540415	22540892	SRR5339951_sample_SRR5339954_input_peak_584	1097	.	24.1201	112.352	109.797	272
chr1	22604260	22604733	SRR5339951_sample_SRR5339954_input_peak_585	1823	.	34.9073	185.249	182.359	239
chr1	22626997	22627322	SRR5339951_sample_SRR5339954_input_peak_586	202	.	8.1318	22.3373	20.2684	155
chr1	22672002	22672233	SRR5339951_sample_SRR5339954_input_peak_587	52	.	4.08658	7.13073	5.28753	87
chr1	22716392	22716659	SRR5339951_sample_SRR5339954_input_peak_588	108	.	5.62761	12.7924	10.8349	152
chr1	22734474	22734773	SRR5339951_sample_SRR5339954_input_peak_589	202	.	8.1318	22.3373	20.2684	150
chr1	22756391	22756831	SRR5339951_sample_SRR5339954_input_peak_590	1404	.	28.9358	143.142	140.454	238
chr1	22960549	22960886	SRR5339951_sample_SRR5339954_input_peak_591	153	.	6.97602	17.3816	15.3646	163
chr1	22960985	22961317	SRR5339951_sample_SRR5339954_input_peak_592	233	.	8.70969	25.4642	23.3679	161
chr1	23059651	23059978	SRR5339951_sample_SRR5339954_input_peak_593	244	.	9.09495	26.53	24.4228	157
chr1	23061948	23062513	SRR5339951_sample_SRR5339954_input_peak_594	2296	.	41.4568	232.792	229.611	228
chr1	23114795	23115226	SRR5339951_sample_SRR5339954_input_peak_595	822	.	19.6896	84.6599	82.2249	208
chr1	23117221	23117419	SRR5339951_sample_SRR5339954_input_peak_596	67	.	4.47184	8.64386	6.76149	104
chr1	23140504	23140968	SRR5339951_sample_SRR5339954_input_peak_597	604	.	16.0296	62.7709	60.4399	235
chr1	23160496	23160817	SRR5339951_sample_SRR5339954_input_peak_598	287	.	9.86547	30.9025	28.759	142
chr1	23168431	23169100	SRR5339951_sample_SRR5339954_input_peak_599	2313	.	41.842	234.528	231.333	252
chr1	23286649	23287297	SRR5339951_sample_SRR5339954_input_peak_600	1973	.	37.0263	200.301	197.327	310
chr1	23300988	23301272	SRR5339951_sample_SRR5339954_input_peak_601	309	.	10.4434	33.1509	30.9923	128
chr1	23324010	23324779	SRR5339951_sample_SRR5339954_input_peak_602	1310	.	27.3948	133.746	131.098	409
chr1	23361492	23361694	SRR5339951_sample_SRR5339954_input_peak_603	67	.	4.47184	8.64386	6.76149	109
chr1	23453123	23453460	SRR5339951_sample_SRR5339954_input_peak_604	402	.	12.177	42.5176	40.2964	185
chr1	23495205	23495815	SRR5339951_sample_SRR5339954_input_peak_605	982	.	18.1415	100.784	98.2799	391
chr1	23610034	23610409	SRR5339951_sample_SRR5339954_input_peak_606	524	.	13.3724	54.7104	52.4207	183
chr1	23645727	23646090	SRR5339951_sample_SRR5339954_input_peak_607	568	.	12.653	59.1138	56.8024	172
chr1	23674866	23675448	SRR5339951_sample_SRR5339954_input_peak_608	1203	.	25.8537	122.953	120.353	302
chr1	23684164	23684856	SRR5339951_sample_SRR5339954_input_peak_609	1357	.	28.1653	138.428	135.761	505
chr1	23705484	23705966	SRR5339951_sample_SRR5339954_input_peak_610	1892	.	21.7907	192.157	189.229	223
chr1	23762652	23763291	SRR5339951_sample_SRR5339954_input_peak_611	2368	.	40.6253	240.046	236.813	301
chr1	23763781	23764061	SRR5339951_sample_SRR5339954_input_peak_612	192	.	7.93917	21.3196	19.2591	121
chr1	23792619	23793231	SRR5339951_sample_SRR5339954_input_peak_613	2695	.	37.0769	273.04	269.526	336
chr1	23818662	23818960	SRR5339951_sample_SRR5339954_input_peak_614	254	.	9.28758	27.607	25.4906	128
chr1	23826848	23827574	SRR5339951_sample_SRR5339954_input_peak_615	2176	.	39.9157	220.714	217.614	418
chr1	23850373	23850738	SRR5339951_sample_SRR5339954_input_peak_616	414	.	12.5623	43.7273	41.4988	187
chr1	23893566	23893801	SRR5339951_sample_SRR5339954_input_peak_617	106	.	5.30431	12.6201	10.6729	104
chr1	23905728	23906691	SRR5339951_sample_SRR5339954_input_peak_618	2125	.	39.1452	215.575	212.511	552
chr1	23920270	23920621	SRR5339951_sample_SRR5339954_input_peak_619	355	.	11.4065	37.7627	35.5727	167
chr1	23935313	23935738	SRR5339951_sample_SRR5339954_input_peak_620	513	.	14.4886	53.685	51.399	233
chr1	23959387	23959875	SRR5339951_sample_SRR5339954_input_peak_621	687	.	15.6762	71.1269	68.7561	194
chr1	23995416	23995829	SRR5339951_sample_SRR5339954_input_peak_622	1342	.	27.9727	136.864	134.203	200
chr1	24001397	24001838	SRR5339951_sample_SRR5339954_input_peak_623	630	.	16.4149	65.4254	63.0797	263
chr1	24022185	24022577	SRR5339951_sample_SRR5339954_input_peak_624	738	.	18.3412	76.2826	73.8872	212
chr1	24034106	24034418	SRR5339951_sample_SRR5339954_input_peak_625	276	.	9.67284	29.7935	27.6607	160
chr1	24059404	24059738	SRR5339951_sample_SRR5339954_input_peak_626	254	.	9.28758	27.607	25.4906	186
chr1	24076220	24076603	SRR5339951_sample_SRR5339954_input_peak_627	850	.	20.2675	87.4941	85.0477	192
chr1	24128883	24129183	SRR5339951_sample_SRR5339954_input_peak_628	172	.	7.36128	19.3232	17.286	164
chr1	24134810	24135519	SRR5339951_sample_SRR5339954_input_peak_629	2627	.	45.8872	266.168	262.713	275
chr1	24137068	24137695	SRR5339951_sample_SRR5339954_input_peak_630	3218	.	53.5924	325.994	321.801	255
chr1	24169379	24169657	SRR5339951_sample_SRR5339954_input_peak_631	191	.	6.61566	21.1635	19.1099	146
chr1	24171321	24171923	SRR5339951_sample_SRR5339954_input_peak_632	2804	.	48.3914	284.06	280.425	341
chr1	24175125	24175537	SRR5339951_sample_SRR5339954_input_peak_633	775	.	15.3973	79.937	77.5251	195
chr1	24181271	24181545	SRR5339951_sample_SRR5339954_input_peak_634	81	.	4.94318	10.0293	8.12503	97
chr1	24239268	24239689	SRR5339951_sample_SRR5339954_input_peak_635	819	.	17.8181	84.3518	81.921	200
chr1	24249098	24249681	SRR5339951_sample_SRR5339954_input_peak_636	2436	.	41.5272	246.931	243.643	247
chr1	24256406	24256780	SRR5339951_sample_SRR5339954_input_peak_637	644	.	16.8001	66.7618	64.4101	195
chr1	24261199	24261592	SRR5339951_sample_SRR5339954_input_peak_638	539	.	14.8738	56.2473	53.9491	197
chr1	24297365	24297902	SRR5339951_sample_SRR5339954_input_peak_639	1063	.	19.102	108.875	106.337	213
chr1	24298639	24298908	SRR5339951_sample_SRR5339954_input_peak_640	52	.	3.59698	7.09102	5.25436	155
chr1	24300454	24301247	SRR5339951_sample_SRR5339954_input_peak_641	2108	.	38.9526	213.867	210.812	464
chr1	24302530	24303085	SRR5339951_sample_SRR5339954_input_peak_642	2752	.	44.2956	278.813	275.233	311
chr1	24337521	24338061	SRR5339951_sample_SRR5339954_input_peak_643	1823	.	34.9073	185.249	182.359	223
chr1	24367342	24367979	SRR5339951_sample_SRR5339954_input_peak_644	2278	.	41.2641	231.059	227.889	387
chr1	24374901	24375403	SRR5339951_sample_SRR5339954_input_peak_645	1990	.	37.2189	201.987	199.002	205
chr1	24378344	24378888	SRR5339951_sample_SRR5339954_input_peak_646	1595	.	31.6326	162.308	159.532	291
chr1	24633637	24634187	SRR5339951_sample_SRR5339954_input_peak_647	2278	.	41.2641	231.059	227.889	334
chr1	24665465	24665787	SRR5339951_sample_SRR5339954_input_peak_648	172	.	7.36128	19.3232	17.286	158
chr1	24678357	24678837	SRR5339951_sample_SRR5339954_input_peak_649	2088	.	38.1307	211.906	208.863	243
chr1	24680830	24681777	SRR5339951_sample_SRR5339954_input_peak_650	684	.	17.378	70.8074	68.4379	760
chr1	24687486	24687774	SRR5339951_sample_SRR5339954_input_peak_651	276	.	9.67284	29.7935	27.6607	170
chr1	24713113	24713364	SRR5339951_sample_SRR5339954_input_peak_652	67	.	4.47184	8.64386	6.76149	145
chr1	24716822	24717249	SRR5339951_sample_SRR5339954_input_peak_653	1198	.	23.2517	122.414	119.817	207
chr1	24719556	24720128	SRR5339951_sample_SRR5339954_input_peak_654	1388	.	28.5506	141.567	138.886	274
chr1	24901183	24901683	SRR5339951_sample_SRR5339954_input_peak_655	2562	.	40.5405	259.618	256.223	265
chr1	25054259	25054512	SRR5339951_sample_SRR5339954_input_peak_656	108	.	5.62761	12.7924	10.8349	114
chr1	25237099	25237468	SRR5339951_sample_SRR5339954_input_peak_657	464	.	12.3845	48.6881	46.4306	187
chr1	25278055	25278336	SRR5339951_sample_SRR5339954_input_peak_658	192	.	7.93917	21.3196	19.2591	140
chr1	25354243	25354506	SRR5339951_sample_SRR5339954_input_peak_659	99	.	5.43498	11.9246	9.98576	116
chr1	25449991	25450272	SRR5339951_sample_SRR5339954_input_peak_660	153	.	6.97602	17.3816	15.3646	148
chr1	25459645	25459893	SRR5339951_sample_SRR5339954_input_peak_661	58	.	3.7342	7.73977	5.88517	158
chr1	25504390	25504680	SRR5339951_sample_SRR5339954_input_peak_662	182	.	7.55391	20.3148	18.2669	145
chr1	25510142	25510771	SRR5339951_sample_SRR5339954_input_peak_663	2469	.	43.9609	250.254	246.938	373
chr1	25516454	25516818	SRR5339951_sample_SRR5339954_input_peak_664	604	.	16.0296	62.7709	60.4399	182
chr1	25526947	25527312	SRR5339951_sample_SRR5339954_input_peak_665	451	.	13.3328	47.4045	45.1544	170
chr1	25580379	25580619	SRR5339951_sample_SRR5339954_input_peak_666	67	.	4.66446	8.64386	6.76149	107
chr1	25597557	25597941	SRR5339951_sample_SRR5339954_input_peak_667	344	.	11.2139	36.5959	34.4125	213
chr1	25616792	25617553	SRR5339951_sample_SRR5339954_input_peak_668	1692	.	33.1737	172.066	169.241	371
chr1	25696260	25697146	SRR5339951_sample_SRR5339954_input_peak_669	1889	.	35.8705	191.91	188.983	657
chr1	25826629	25827370	SRR5339951_sample_SRR5339954_input_peak_670	2142	.	39.3378	217.285	214.207	333
chr1	25829023	25829228	SRR5339951_sample_SRR5339954_input_peak_671	67	.	4.66446	8.64386	6.76149	114
chr1	25885041	25885630	SRR5339951_sample_SRR5339954_input_peak_672	1404	.	28.9358	143.142	140.454	234
chr1	25888200	25888418	SRR5339951_sample_SRR5339954_input_peak_673	99	.	5.43498	11.9246	9.98576	121
chr1	25894230	25894552	SRR5339951_sample_SRR5339954_input_peak_674	321	.	10.636	34.2898	32.1231	153
chr1	25944078	25944277	SRR5339951_sample_SRR5339954_input_peak_675	83	.	5.04972	10.2444	8.33242	109
chr1	26047817	26048141	SRR5339951_sample_SRR5339954_input_peak_676	204	.	7.44483	22.5515	20.4813	152
chr1	26203429	26203688	SRR5339951_sample_SRR5339954_input_peak_677	117	.	6.01287	13.6778	11.7093	124
chr1	26210603	26210853	SRR5339951_sample_SRR5339954_input_peak_678	108	.	5.82024	12.7924	10.8349	120
chr1	26524451	26525091	SRR5339951_sample_SRR5339954_input_peak_679	627	.	13.3391	65.0809	62.7399	208
chr1	26737870	26738132	SRR5339951_sample_SRR5339954_input_peak_680	117	.	6.01287	13.6778	11.7093	137
chr1	26824148	26824587	SRR5339951_sample_SRR5339954_input_peak_681	893	.	20.8454	91.7829	89.3164	221
chr1	26828305	26828677	SRR5339951_sample_SRR5339954_input_peak_682	578	.	15.4517	60.1418	57.8225	195
chr1	26837895	26838258	SRR5339951_sample_SRR5339954_input_peak_683	439	.	12.9475	46.1709	43.9292	180
chr1	26877087	26877424	SRR5339951_sample_SRR5339954_input_peak_684	223	.	8.51706	24.41	22.3229	167
chr1	26899804	26900274	SRR5339951_sample_SRR5339954_input_peak_685	591	.	15.837	61.4532	59.128	240
chr1	26902325	26902655	SRR5339951_sample_SRR5339954_input_peak_686	344	.	11.2139	36.5959	34.4125	155
chr1	27125916	27126248	SRR5339951_sample_SRR5339954_input_peak_687	276	.	9.67284	29.7935	27.6607	154
chr1	27307377	27307843	SRR5339951_sample_SRR5339954_input_peak_688	1127	.	24.698	115.361	112.793	248
chr1	27308347	27308641	SRR5339951_sample_SRR5339954_input_peak_689	144	.	6.78339	16.4324	14.4254	168
chr1	27485568	27485766	SRR5339951_sample_SRR5339954_input_peak_690	34	.	3.04813	5.26629	3.47585	67
chr1	27522592	27522810	SRR5339951_sample_SRR5339954_input_peak_691	67	.	4.66446	8.64386	6.76149	138
chr1	27564523	27564781	SRR5339951_sample_SRR5339954_input_peak_692	83	.	5.04972	10.2444	8.33242	149
chr1	27895386	27895704	SRR5339951_sample_SRR5339954_input_peak_693	212	.	8.32443	23.3676	21.2904	156
chr1	27900221	27900745	SRR5339951_sample_SRR5339954_input_peak_694	1038	.	23.3496	106.386	103.857	260
chr1	28229624	28229979	SRR5339951_sample_SRR5339954_input_peak_695	192	.	7.93917	21.3196	19.2591	158
chr1	28321244	28321473	SRR5339951_sample_SRR5339954_input_peak_696	108	.	5.62761	12.7924	10.8349	105
chr1	28341150	28341385	SRR5339951_sample_SRR5339954_input_peak_697	45	.	3.89395	6.40985	4.58495	105
chr1	28363268	28363576	SRR5339951_sample_SRR5339954_input_peak_698	135	.	6.39813	15.4984	13.5067	167
chr1	28387966	28388264	SRR5339951_sample_SRR5339954_input_peak_699	172	.	7.36128	19.3232	17.286	162
chr1	28392052	28392463	SRR5339951_sample_SRR5339954_input_peak_700	498	.	11.5553	52.1437	49.8702	200
chr1	28415151	28415506	SRR5339951_sample_SRR5339954_input_peak_701	552	.	15.0665	57.5388	55.2347	179
chr1	28428751	28429006	SRR5339951_sample_SRR5339954_input_peak_702	91	.	5.24235	11.075	9.14868	101
chr1	28431077	28431497	SRR5339951_sample_SRR5339954_input_peak_703	1406	.	27.6376	143.366	140.677	223
chr1	28448942	28449236	SRR5339951_sample_SRR5339954_input_peak_704	182	.	7.55391	20.3148	18.2669	142
chr1	28622783	28623134	SRR5339951_sample_SRR5339954_input_peak_705	192	.	7.93917	21.3196	19.2591	181
chr1	28629157	28629520	SRR5339951_sample_SRR5339954_input_peak_706	548	.	13.7017	57.1656	54.8645	171
chr1	28784337	28784654	SRR5339951_sample_SRR5339954_input_peak_707	264	.	8.76207	28.5884	26.4673	159
chr1	28877824	28878082	SRR5339951_sample_SRR5339954_input_peak_708	67	.	4.66446	8.64386	6.76149	158
chr1	29008249	29008475	SRR5339951_sample_SRR5339954_input_peak_709	108	.	5.62761	12.7924	10.8349	152
chr1	29160055	29160468	SRR5339951_sample_SRR5339954_input_peak_710	321	.	10.636	34.2898	32.1231	192
chr1	29253909	29254317	SRR5339951_sample_SRR5339954_input_peak_711	752	.	18.5338	77.6654	75.2632	189
chr1	29264922	29265319	SRR5339951_sample_SRR5339954_input_peak_712	965	.	22.0011	99.0271	96.5295	195
chr1	29272066	29272371	SRR5339951_sample_SRR5339954_input_peak_713	212	.	8.32443	23.3676	21.2904	143
chr1	29525375	29525591	SRR5339951_sample_SRR5339954_input_peak_714	68	.	4.31638	8.71601	6.83183	106
chr1	29566103	29566534	SRR5339951_sample_SRR5339954_input_peak_715	1053	.	23.5422	107.871	105.336	196
chr1	29566957	29567177	SRR5339951_sample_SRR5339954_input_peak_716	75	.	4.85709	9.43375	7.53664	113
chr1	29846689	29847042	SRR5339951_sample_SRR5339954_input_peak_717	287	.	10.0581	30.9025	28.759	165
chr1	29902924	29903258	SRR5339951_sample_SRR5339954_input_peak_718	265	.	9.48021	28.6949	26.5696	157
chr1	29994942	29995327	SRR5339951_sample_SRR5339954_input_peak_719	244	.	8.90232	26.53	24.4228	172
chr1	30053157	30053355	SRR5339951_sample_SRR5339954_input_peak_720	67	.	4.66446	8.64386	6.76149	74
chr1	30145028	30145383	SRR5339951_sample_SRR5339954_input_peak_721	644	.	16.8001	66.7618	64.4101	188
chr1	30259519	30259969	SRR5339951_sample_SRR5339954_input_peak_722	2059	.	35.6513	209.009	205.984	234
chr1	30340309	30340612	SRR5339951_sample_SRR5339954_input_peak_723	192	.	7.74654	21.3196	19.2591	126
chr1	30402116	30402384	SRR5339951_sample_SRR5339954_input_peak_724	167	.	6.62156	18.7537	16.7227	150
chr1	30503237	30503638	SRR5339951_sample_SRR5339954_input_peak_725	942	.	19.6293	96.6918	94.2058	192
chr1	30584047	30584506	SRR5339951_sample_SRR5339954_input_peak_726	192	.	7.93917	21.3196	19.2591	253
chr1	30584657	30585380	SRR5339951_sample_SRR5339954_input_peak_727	2210	.	40.301	224.152	221.032	389
chr1	30596116	30596633	SRR5339951_sample_SRR5339954_input_peak_728	1188	.	25.6611	121.426	118.832	202
chr1	30637782	30638196	SRR5339951_sample_SRR5339954_input_peak_729	463	.	13.5254	48.6458	46.3896	219
chr1	30653506	30653843	SRR5339951_sample_SRR5339954_input_peak_730	125	.	6.2055	14.58	12.5988	178
chr1	30696339	30696931	SRR5339951_sample_SRR5339954_input_peak_731	1003	.	15.2527	102.907	100.395	207
chr1	30700333	30700814	SRR5339951_sample_SRR5339954_input_peak_732	1467	.	29.899	149.477	146.759	235
chr1	30740802	30741213	SRR5339951_sample_SRR5339954_input_peak_733	1587	.	25.2766	161.548	158.777	212
chr1	30769250	30769521	SRR5339951_sample_SRR5339954_input_peak_734	144	.	6.59076	16.4324	14.4254	133
chr1	30771822	30772232	SRR5339951_sample_SRR5339954_input_peak_735	377	.	9.77156	39.964	37.7609	160
chr1	30778449	30779357	SRR5339951_sample_SRR5339954_input_peak_736	2857	.	48.9693	289.469	285.775	391
chr1	30780116	30780714	SRR5339951_sample_SRR5339954_input_peak_737	2556	.	44.9241	259.073	255.68	352
chr1	30811630	30811879	SRR5339951_sample_SRR5339954_input_peak_738	91	.	5.24235	11.075	9.14868	123
chr1	30820465	30820680	SRR5339951_sample_SRR5339954_input_peak_739	40	.	3.32256	5.85335	4.04355	126
chr1	30876485	30876758	SRR5339951_sample_SRR5339954_input_peak_740	135	.	6.39813	15.4984	13.5067	170
chr1	30890617	30890950	SRR5339951_sample_SRR5339954_input_peak_741	163	.	7.16865	18.3453	16.3186	155
chr1	30913708	30913990	SRR5339951_sample_SRR5339954_input_peak_742	212	.	8.32443	23.3676	21.2904	138
chr1	30918451	30918734	SRR5339951_sample_SRR5339954_input_peak_743	108	.	5.82024	12.7924	10.8349	128
chr1	30920671	30921209	SRR5339951_sample_SRR5339954_input_peak_744	1245	.	17.7225	127.138	124.519	258
chr1	30930786	30931278	SRR5339951_sample_SRR5339954_input_peak_745	1003	.	15.2527	102.907	100.395	263
chr1	30943600	30943951	SRR5339951_sample_SRR5339954_input_peak_746	794	.	19.3043	81.8463	79.425	194
chr1	30948280	30948884	SRR5339951_sample_SRR5339954_input_peak_747	1713	.	30.1673	174.173	171.339	215
chr1	30963355	30963575	SRR5339951_sample_SRR5339954_input_peak_748	68	.	3.62392	8.74288	6.85812	81
chr1	30963845	30964221	SRR5339951_sample_SRR5339954_input_peak_749	644	.	16.8001	66.7618	64.4101	187
chr1	31153050	31153385	SRR5339951_sample_SRR5339954_input_peak_750	417	.	11.5612	43.9965	41.7663	180
chr1	31153959	31154405	SRR5339951_sample_SRR5339954_input_peak_751	2434	.	43.3831	246.743	243.457	218
chr1	31209958	31210559	SRR5339951_sample_SRR5339954_input_peak_752	1741	.	33.7516	176.987	174.14	330
chr1	31337019	31337550	SRR5339951_sample_SRR5339954_input_peak_753	1080	.	17.4317	110.644	108.099	258
chr1	31379056	31379375	SRR5339951_sample_SRR5339954_input_peak_754	309	.	10.4434	33.1509	30.9923	140
chr1	31605911	31606166	SRR5339951_sample_SRR5339954_input_peak_755	99	.	5.43498	11.9246	9.98576	137
chr1	31835259	31835660	SRR5339951_sample_SRR5339954_input_peak_756	921	.	21.4233	94.6664	92.1884	190
chr1	31891823	31892286	SRR5339951_sample_SRR5339954_input_peak_757	1315	.	24.8983	134.245	131.596	226
chr1	31995841	31996245	SRR5339951_sample_SRR5339954_input_peak_758	794	.	19.3043	81.8463	79.425	212
chr1	32174498	32174931	SRR5339951_sample_SRR5339954_input_peak_759	501	.	14.1033	52.4143	50.1377	209
chr1	32221038	32221274	SRR5339951_sample_SRR5339954_input_peak_760	83	.	5.04972	10.2444	8.33242	84
chr1	32332138	32332413	SRR5339951_sample_SRR5339954_input_peak_761	83	.	5.04972	10.2444	8.33242	144
chr1	32430775	32430985	SRR5339951_sample_SRR5339954_input_peak_762	52	.	4.08658	7.13073	5.28753	155
chr1	32554038	32554324	SRR5339951_sample_SRR5339954_input_peak_763	144	.	6.78339	16.4324	14.4254	150
chr1	32616144	32616399	SRR5339951_sample_SRR5339954_input_peak_764	149	.	6.29224	16.9306	14.9195	120
chr1	32700122	32700705	SRR5339951_sample_SRR5339954_input_peak_765	1823	.	34.9073	185.249	182.359	231
chr1	32768554	32768879	SRR5339951_sample_SRR5339954_input_peak_766	223	.	8.51706	24.41	22.3229	156
chr1	32771414	32771612	SRR5339951_sample_SRR5339954_input_peak_767	67	.	4.66446	8.64386	6.76149	101
chr1	32774556	32774754	SRR5339951_sample_SRR5339954_input_peak_768	60	.	4.27921	7.87581	6.01447	105
chr1	32964872	32965475	SRR5339951_sample_SRR5339954_input_peak_769	2166	.	31.5884	219.762	216.668	286
chr1	33022863	33023318	SRR5339951_sample_SRR5339954_input_peak_770	1939	.	36.641	196.936	193.98	187
chr1	33059074	33059356	SRR5339951_sample_SRR5339954_input_peak_771	172	.	7.36128	19.3232	17.286	178
chr1	33203502	33203837	SRR5339951_sample_SRR5339954_input_peak_772	402	.	12.177	42.5176	40.2964	159
chr1	33271303	33271501	SRR5339951_sample_SRR5339954_input_peak_773	40	.	3.32256	5.85335	4.04355	59
chr1	33277040	33277269	SRR5339951_sample_SRR5339954_input_peak_774	108	.	5.82024	12.7924	10.8349	124
chr1	33296105	33296524	SRR5339951_sample_SRR5339954_input_peak_775	983	.	20.2879	100.886	98.3806	221
chr1	33331826	33332143	SRR5339951_sample_SRR5339954_input_peak_776	212	.	8.32443	23.3676	21.2904	168
chr1	33439430	33439697	SRR5339951_sample_SRR5339954_input_peak_777	108	.	5.62761	12.7924	10.8349	133
chr1	33512723	33512945	SRR5339951_sample_SRR5339954_input_peak_778	108	.	5.62761	12.7924	10.8349	110
chr1	33524029	33524328	SRR5339951_sample_SRR5339954_input_peak_779	142	.	5.81284	16.2652	14.2661	111
chr1	33536564	33537143	SRR5339951_sample_SRR5339954_input_peak_780	1531	.	30.8621	155.866	153.118	231
chr1	33563718	33564006	SRR5339951_sample_SRR5339954_input_peak_781	158	.	6.4569	17.8356	15.8148	139
chr1	33565683	33566311	SRR5339951_sample_SRR5339954_input_peak_782	3372	.	47.5297	341.675	337.228	260
chr1	33596978	33597433	SRR5339951_sample_SRR5339954_input_peak_783	1906	.	36.2558	193.583	190.645	233
chr1	33610887	33611128	SRR5339951_sample_SRR5339954_input_peak_784	123	.	5.24354	14.3451	12.3693	144
chr1	33627904	33628155	SRR5339951_sample_SRR5339954_input_peak_785	52	.	3.59698	7.09102	5.25436	128
chr1	33640609	33641027	SRR5339951_sample_SRR5339954_input_peak_786	539	.	14.8738	56.2473	53.9491	222
chr1	33647240	33647523	SRR5339951_sample_SRR5339954_input_peak_787	212	.	8.32443	23.3676	21.2904	122
chr1	33659132	33659369	SRR5339951_sample_SRR5339954_input_peak_788	51	.	3.84057	6.98805	5.1543	180
chr1	33662452	33663781	SRR5339951_sample_SRR5339954_input_peak_789	2227	.	40.6862	225.875	222.742	895
chr1	33664860	33665201	SRR5339951_sample_SRR5339954_input_peak_790	387	.	10.6391	40.9203	38.7116	163
chr1	33670310	33670715	SRR5339951_sample_SRR5339954_input_peak_791	379	.	11.7918	40.123	37.9174	213
chr1	33672235	33672927	SRR5339951_sample_SRR5339954_input_peak_792	2365	.	42.4199	239.748	236.517	439
chr1	33684278	33684975	SRR5339951_sample_SRR5339954_input_peak_793	2613	.	41.1992	264.741	261.301	381
chr1	33702302	33702702	SRR5339951_sample_SRR5339954_input_peak_794	687	.	15.8422	71.1038	68.7333	191
chr1	33710582	33710793	SRR5339951_sample_SRR5339954_input_peak_795	75	.	4.85709	9.43375	7.53664	124
chr1	33722711	33723408	SRR5339951_sample_SRR5339954_input_peak_796	426	.	12.2202	44.839	42.6063	549
chr1	33727350	33727668	SRR5339951_sample_SRR5339954_input_peak_797	406	.	11.2319	42.8421	40.6193	156
chr1	33728128	33728377	SRR5339951_sample_SRR5339954_input_peak_798	143	.	4.96175	16.3077	14.3085	156
chr1	33737799	33738215	SRR5339951_sample_SRR5339954_input_peak_799	350	.	10.8618	37.2549	35.0686	198
chr1	33739295	33739959	SRR5339951_sample_SRR5339954_input_peak_800	2947	.	45.349	298.576	294.774	261
chr1	33741770	33742111	SRR5339951_sample_SRR5339954_input_peak_801	159	.	6.74699	17.9743	15.9529	157
chr1	33742728	33743671	SRR5339951_sample_SRR5339954_input_peak_802	2792	.	34.25	282.846	279.224	315
chr1	33749131	33749437	SRR5339951_sample_SRR5339954_input_peak_803	171	.	6.95194	19.1373	17.1047	158
chr1	33760654	33760872	SRR5339951_sample_SRR5339954_input_peak_804	90	.	4.81035	11.0053	9.08414	108
chr1	33782415	33782732	SRR5339951_sample_SRR5339954_input_peak_805	379	.	11.7918	40.123	37.9174	150
chr1	33784266	33784596	SRR5339951_sample_SRR5339954_input_peak_806	293	.	10.0344	31.5426	29.3972	169
chr1	33785589	33786024	SRR5339951_sample_SRR5339954_input_peak_807	174	.	6.95249	19.5329	17.494	172
chr1	33805940	33806288	SRR5339951_sample_SRR5339954_input_peak_808	287	.	10.0581	30.9025	28.759	154
chr1	33810016	33810516	SRR5339951_sample_SRR5339954_input_peak_809	402	.	12.177	42.5176	40.2964	171
chr1	33842018	33842366	SRR5339951_sample_SRR5339954_input_peak_810	361	.	10.4086	38.3027	36.1091	190
chr1	33846810	33847360	SRR5339951_sample_SRR5339954_input_peak_811	1357	.	28.1653	138.428	135.761	223
chr1	33849294	33849700	SRR5339951_sample_SRR5339954_input_peak_812	344	.	11.0212	36.5959	34.4125	186
chr1	33856414	33856668	SRR5339951_sample_SRR5339954_input_peak_813	144	.	6.59076	16.4324	14.4254	154
chr1	33869948	33870213	SRR5339951_sample_SRR5339954_input_peak_814	192	.	7.93917	21.3196	19.2591	138
chr1	33872465	33872877	SRR5339951_sample_SRR5339954_input_peak_815	244	.	9.09495	26.53	24.4228	149
chr1	33874523	33874943	SRR5339951_sample_SRR5339954_input_peak_816	139	.	5.65518	15.9754	13.9794	169
chr1	33875507	33876153	SRR5339951_sample_SRR5339954_input_peak_817	2875	.	49.1619	291.276	287.559	368
chr1	33883437	33884244	SRR5339951_sample_SRR5339954_input_peak_818	414	.	12.5623	43.7273	41.4988	592
chr1	33885184	33885593	SRR5339951_sample_SRR5339954_input_peak_819	454	.	11.8455	47.7292	45.4775	248
chr1	33892519	33893411	SRR5339951_sample_SRR5339954_input_peak_820	2532	.	35.4303	256.655	253.29	441
chr1	33906915	33907199	SRR5339951_sample_SRR5339954_input_peak_821	123	.	5.24354	14.3451	12.3693	111
chr1	33907329	33907801	SRR5339951_sample_SRR5339954_input_peak_822	965	.	16.2556	98.9997	96.5058	275
chr1	33932597	33932826	SRR5339951_sample_SRR5339954_input_peak_823	72	.	4.00862	9.09299	7.20374	112
chr1	33936591	33936827	SRR5339951_sample_SRR5339954_input_peak_824	90	.	4.81035	11.0053	9.08414	108
chr1	33943950	33944441	SRR5339951_sample_SRR5339954_input_peak_825	2697	.	42.0224	273.321	269.796	222
chr1	33947876	33948292	SRR5339951_sample_SRR5339954_input_peak_826	1171	.	25.3917	119.725	117.141	205
chr1	33964609	33965070	SRR5339951_sample_SRR5339954_input_peak_827	1851	.	33.9511	188.029	185.124	193
chr1	33966044	33966877	SRR5339951_sample_SRR5339954_input_peak_828	2604	.	41.1994	263.904	260.474	481
chr1	33997760	33998129	SRR5339951_sample_SRR5339954_input_peak_829	335	.	10.6439	35.7368	33.5623	185
chr1	34002489	34002946	SRR5339951_sample_SRR5339954_input_peak_830	559	.	15.0052	58.2511	55.945	264
chr1	34005499	34006088	SRR5339951_sample_SRR5339954_input_peak_831	1889	.	35.8705	191.91	188.983	329
chr1	34010943	34011495	SRR5339951_sample_SRR5339954_input_peak_832	877	.	15.1971	90.156	87.7002	212
chr1	34020928	34021246	SRR5339951_sample_SRR5339954_input_peak_833	387	.	10.6391	40.9203	38.7116	176
chr1	34029743	34029956	SRR5339951_sample_SRR5339954_input_peak_834	32	.	3.50869	5.04639	3.25915	52
chr1	34041505	34041754	SRR5339951_sample_SRR5339954_input_peak_835	90	.	4.81035	11.0053	9.08414	119
chr1	34045698	34045932	SRR5339951_sample_SRR5339954_input_peak_836	88	.	4.87788	10.7382	8.82137	189
chr1	34049621	34050038	SRR5339951_sample_SRR5339954_input_peak_837	565	.	15.2591	58.837	56.527	246
chr1	34050396	34050737	SRR5339951_sample_SRR5339954_input_peak_838	265	.	7.85058	28.6849	26.5624	159
chr1	34061080	34061519	SRR5339951_sample_SRR5339954_input_peak_839	1297	.	18.1342	132.385	129.745	235
chr1	34064458	34064865	SRR5339951_sample_SRR5339954_input_peak_840	339	.	10.0793	36.0818	33.905	242
chr1	34068171	34068785	SRR5339951_sample_SRR5339954_input_peak_841	2953	.	44.0871	299.121	295.315	358
chr1	34072429	34072732	SRR5339951_sample_SRR5339954_input_peak_842	155	.	6.80148	17.5546	15.5373	140
chr1	34090303	34090714	SRR5339951_sample_SRR5339954_input_peak_843	355	.	11.4065	37.7627	35.5727	210
chr1	34093590	34094183	SRR5339951_sample_SRR5339954_input_peak_844	2646	.	36.6652	268.103	264.629	250
chr1	34096337	34096710	SRR5339951_sample_SRR5339954_input_peak_845	630	.	16.4149	65.4254	63.0797	187
chr1	34097607	34097976	SRR5339951_sample_SRR5339954_input_peak_846	822	.	19.6896	84.6599	82.2249	179
chr1	34109570	34109901	SRR5339951_sample_SRR5339954_input_peak_847	63	.	3.67118	8.23007	6.36332	218
chr1	34117468	34118045	SRR5339951_sample_SRR5339954_input_peak_848	451	.	13.1402	47.4045	45.1544	339
chr1	34118500	34118813	SRR5339951_sample_SRR5339954_input_peak_849	153	.	6.97602	17.3816	15.3646	174
chr1	34164655	34165267	SRR5339951_sample_SRR5339954_input_peak_850	2313	.	41.6494	234.528	231.333	201
chr1	34168317	34168929	SRR5339951_sample_SRR5339954_input_peak_851	887	.	18.9707	91.1612	88.7001	375
chr1	34173300	34173546	SRR5339951_sample_SRR5339954_input_peak_852	105	.	5.69744	12.5414	10.5958	117
chr1	34174911	34175280	SRR5339951_sample_SRR5339954_input_peak_853	244	.	8.90232	26.53	24.4228	167
chr1	34178070	34178524	SRR5339951_sample_SRR5339954_input_peak_854	185	.	7.11552	20.6283	18.5785	309
chr1	34189841	34190469	SRR5339951_sample_SRR5339954_input_peak_855	3181	.	53.2072	322.307	318.174	300
chr1	34201217	34201933	SRR5339951_sample_SRR5339954_input_peak_856	1871	.	32.1431	190.07	187.155	418
chr1	34213303	34213672	SRR5339951_sample_SRR5339954_input_peak_857	328	.	10.501	34.986	32.816	191
chr1	34218195	34218814	SRR5339951_sample_SRR5339954_input_peak_858	3125	.	46.0024	316.597	312.557	331
chr1	34232350	34232867	SRR5339951_sample_SRR5339954_input_peak_859	254	.	9.28758	27.607	25.4906	328
chr1	34246951	34247221	SRR5339951_sample_SRR5339954_input_peak_860	132	.	6.29167	15.2723	13.2856	106
chr1	34272812	34273108	SRR5339951_sample_SRR5339954_input_peak_861	144	.	6.78339	16.4324	14.4254	152
chr1	34285380	34285584	SRR5339951_sample_SRR5339954_input_peak_862	55	.	4.06003	7.43739	5.58849	99
chr1	34290814	34291689	SRR5339951_sample_SRR5339954_input_peak_863	923	.	21.0643	94.8203	92.3422	177
chr1	34409851	34410320	SRR5339951_sample_SRR5339954_input_peak_864	1823	.	34.9073	185.249	182.359	223
chr1	34434167	34434862	SRR5339951_sample_SRR5339954_input_peak_865	569	.	15.2451	59.2262	56.9141	230
chr1	34439950	34440148	SRR5339951_sample_SRR5339954_input_peak_866	67	.	4.47184	8.64386	6.76149	115
chr1	34441973	34442369	SRR5339951_sample_SRR5339954_input_peak_867	822	.	19.6896	84.6599	82.2249	180
chr1	34443100	34443499	SRR5339951_sample_SRR5339954_input_peak_868	356	.	8.61084	37.792	35.6017	212
chr1	34459770	34460005	SRR5339951_sample_SRR5339954_input_peak_869	86	.	4.42026	10.5157	8.60076	131
chr1	34462762	34463405	SRR5339951_sample_SRR5339954_input_peak_870	2816	.	42.4909	285.278	281.632	251
chr1	34468967	34469307	SRR5339951_sample_SRR5339954_input_peak_871	172	.	7.36128	19.3232	17.286	143
chr1	34471983	34472387	SRR5339951_sample_SRR5339954_input_peak_872	438	.	9.78695	46.0465	43.8071	164
chr1	34474652	34475011	SRR5339951_sample_SRR5339954_input_peak_873	216	.	8.22544	23.7665	21.6858	165
chr1	34482667	34482998	SRR5339951_sample_SRR5339954_input_peak_874	202	.	8.1318	22.3373	20.2684	172
chr1	34485762	34486270	SRR5339951_sample_SRR5339954_input_peak_875	2335	.	38.0458	236.775	233.566	283
chr1	34487382	34487891	SRR5339951_sample_SRR5339954_input_peak_876	1221	.	25.8739	124.707	122.1	211
chr1	34510851	34511503	SRR5339951_sample_SRR5339954_input_peak_877	2681	.	33.1915	271.682	268.176	425
chr1	34513086	34513421	SRR5339951_sample_SRR5339954_input_peak_878	396	.	11.4475	41.8938	39.6797	166
chr1	34516000	34516422	SRR5339951_sample_SRR5339954_input_peak_879	630	.	16.4149	65.4254	63.0797	242
chr1	34518246	34518632	SRR5339951_sample_SRR5339954_input_peak_880	850	.	20.2675	87.4941	85.0477	189
chr1	34520861	34521139	SRR5339951_sample_SRR5339954_input_peak_881	100	.	4.8319	12.0029	10.0617	153
chr1	34528963	34529325	SRR5339951_sample_SRR5339954_input_peak_882	295	.	8.39943	31.6613	29.5149	173
chr1	34531796	34532120	SRR5339951_sample_SRR5339954_input_peak_883	202	.	8.1318	22.3373	20.2684	172
chr1	34534166	34534487	SRR5339951_sample_SRR5339954_input_peak_884	309	.	10.4434	33.1509	30.9923	184
chr1	34541025	34541643	SRR5339951_sample_SRR5339954_input_peak_885	1611	.	32.0179	163.926	161.142	340
chr1	34543958	34544276	SRR5339951_sample_SRR5339954_input_peak_886	182	.	7.55391	20.3148	18.2669	171
chr1	34545783	34546036	SRR5339951_sample_SRR5339954_input_peak_887	99	.	5.43498	11.9246	9.98576	129
chr1	34574034	34574403	SRR5339951_sample_SRR5339954_input_peak_888	513	.	14.4886	53.685	51.399	181
chr1	34580125	34580401	SRR5339951_sample_SRR5339954_input_peak_889	149	.	6.29224	16.9306	14.9195	112
chr1	34583915	34584412	SRR5339951_sample_SRR5339954_input_peak_890	904	.	16.9014	92.9107	90.4409	308
chr1	34586054	34586280	SRR5339951_sample_SRR5339954_input_peak_891	99	.	5.18111	11.8968	9.96253	74
chr1	34602305	34602817	SRR5339951_sample_SRR5339954_input_peak_892	3918	.	62.646	397.429	391.861	242
chr1	34641520	34641876	SRR5339951_sample_SRR5339954_input_peak_893	204	.	7.44483	22.5515	20.4813	178
chr1	34642348	34643025	SRR5339951_sample_SRR5339954_input_peak_894	3084	.	48.2719	312.384	308.4	293
chr1	34664852	34665209	SRR5339951_sample_SRR5339954_input_peak_895	376	.	8.96367	39.8149	37.613	184
chr1	34700587	34701122	SRR5339951_sample_SRR5339954_input_peak_896	2677	.	45.4323	271.203	267.706	295
chr1	34726019	34726238	SRR5339951_sample_SRR5339954_input_peak_897	60	.	4.27921	7.87581	6.01447	140
chr1	34738140	34738843	SRR5339951_sample_SRR5339954_input_peak_898	3042	.	46.1388	308.146	304.215	413
chr1	34774786	34774985	SRR5339951_sample_SRR5339954_input_peak_899	67	.	4.66446	8.64386	6.76149	98
chr1	34775511	34775975	SRR5339951_sample_SRR5339954_input_peak_900	921	.	21.4233	94.6664	92.1884	192
chr1	34776233	34776831	SRR5339951_sample_SRR5339954_input_peak_901	921	.	21.4233	94.6664	92.1884	407
chr1	34791721	34792129	SRR5339951_sample_SRR5339954_input_peak_902	556	.	12.3786	57.9373	55.6321	227
chr1	34795008	34795399	SRR5339951_sample_SRR5339954_input_peak_903	434	.	12.7321	45.6798	43.4413	160
chr1	34798444	34798873	SRR5339951_sample_SRR5339954_input_peak_904	626	.	14.9741	64.9864	62.6463	234
chr1	34807908	34808315	SRR5339951_sample_SRR5339954_input_peak_905	408	.	11.9441	43.0774	40.8535	222
chr1	34812658	34813040	SRR5339951_sample_SRR5339954_input_peak_906	332	.	10.8286	35.4382	33.2644	196
chr1	34818030	34818323	SRR5339951_sample_SRR5339954_input_peak_907	133	.	6.27058	15.3448	13.3574	135
chr1	34842572	34842896	SRR5339951_sample_SRR5339954_input_peak_908	219	.	8.33735	24.0149	21.9322	176
chr1	34843358	34843736	SRR5339951_sample_SRR5339954_input_peak_909	144	.	6.78339	16.4324	14.4254	236
chr1	34866945	34867888	SRR5339951_sample_SRR5339954_input_peak_910	3363	.	55.5187	340.82	336.384	419
chr1	34891582	34891950	SRR5339951_sample_SRR5339954_input_peak_911	950	.	21.8085	97.5689	95.0792	191
chr1	34893803	34894137	SRR5339951_sample_SRR5339954_input_peak_912	361	.	10.4086	38.3027	36.1091	169
chr1	34896900	34897338	SRR5339951_sample_SRR5339954_input_peak_913	1234	.	26.4316	126.018	123.403	204
chr1	34911995	34912381	SRR5339951_sample_SRR5339954_input_peak_914	836	.	20.0748	86.0745	83.6339	176
chr1	34930114	34930414	SRR5339951_sample_SRR5339954_input_peak_915	250	.	8.17968	27.147	25.0366	169
chr1	34946181	34946510	SRR5339951_sample_SRR5339954_input_peak_916	402	.	12.3697	42.5176	40.2964	161
chr1	34959876	34960078	SRR5339951_sample_SRR5339954_input_peak_917	75	.	4.48104	9.46042	7.56191	122
chr1	34961669	34962067	SRR5339951_sample_SRR5339954_input_peak_918	794	.	19.3043	81.8463	79.425	188
chr1	34966440	34966726	SRR5339951_sample_SRR5339954_input_peak_919	260	.	8.33339	28.1524	26.0334	136
chr1	34988210	34988582	SRR5339951_sample_SRR5339954_input_peak_920	893	.	20.8454	91.7829	89.3164	182
chr1	34996858	34997202	SRR5339951_sample_SRR5339954_input_peak_921	202	.	8.1318	22.3373	20.2684	174
chr1	35032556	35033042	SRR5339951_sample_SRR5339954_input_peak_922	1496	.	27.3681	152.408	149.679	261
chr1	35055995	35056281	SRR5339951_sample_SRR5339954_input_peak_923	172	.	7.36128	19.3232	17.286	160
chr1	35072889	35073169	SRR5339951_sample_SRR5339954_input_peak_924	192	.	7.93917	21.3196	19.2591	103
chr1	35129739	35130163	SRR5339951_sample_SRR5339954_input_peak_925	117	.	6.01287	13.6778	11.7093	128
chr1	35182001	35182260	SRR5339951_sample_SRR5339954_input_peak_926	105	.	5.69744	12.5414	10.5958	149
chr1	35200240	35200574	SRR5339951_sample_SRR5339954_input_peak_927	172	.	7.36128	19.3232	17.286	159
chr1	35220666	35221008	SRR5339951_sample_SRR5339954_input_peak_928	244	.	9.09495	26.53	24.4228	152
chr1	35266610	35267067	SRR5339951_sample_SRR5339954_input_peak_929	1169	.	22.9224	119.492	116.909	196
chr1	35383747	35384134	SRR5339951_sample_SRR5339954_input_peak_930	1023	.	22.9643	104.905	102.382	186
chr1	35385192	35385965	SRR5339951_sample_SRR5339954_input_peak_931	2925	.	39.4095	296.305	292.533	378
chr1	35388070	35388608	SRR5339951_sample_SRR5339954_input_peak_932	2365	.	42.4199	239.748	236.517	288
chr1	35392343	35392862	SRR5339951_sample_SRR5339954_input_peak_933	1159	.	20.1997	118.486	115.906	274
chr1	35447343	35447747	SRR5339951_sample_SRR5339954_input_peak_934	819	.	17.9828	84.3518	81.921	211
chr1	35465075	35465557	SRR5339951_sample_SRR5339954_input_peak_935	1218	.	26.0464	124.483	121.877	188
chr1	35474811	35475073	SRR5339951_sample_SRR5339954_input_peak_936	100	.	5.45027	12.0277	10.0858	122
chr1	35475913	35476256	SRR5339951_sample_SRR5339954_input_peak_937	344	.	11.0212	36.5959	34.4125	164
chr1	35478215	35478704	SRR5339951_sample_SRR5339954_input_peak_938	2562	.	40.5405	259.618	256.223	245
chr1	35495357	35495749	SRR5339951_sample_SRR5339954_input_peak_939	630	.	16.4149	65.4254	63.0797	163
chr1	35500117	35500388	SRR5339951_sample_SRR5339954_input_peak_940	83	.	4.64569	10.2238	8.31665	149
chr1	35575644	35575868	SRR5339951_sample_SRR5339954_input_peak_941	83	.	5.04972	10.2444	8.33242	99
chr1	35678058	35678339	SRR5339951_sample_SRR5339954_input_peak_942	57	.	3.43596	7.60524	5.75372	117
chr1	35708186	35708545	SRR5339951_sample_SRR5339954_input_peak_943	469	.	13.4286	49.2349	46.9746	192
chr1	35715843	35716559	SRR5339951_sample_SRR5339954_input_peak_944	2275	.	38.2446	230.719	227.557	283
chr1	35726571	35727085	SRR5339951_sample_SRR5339954_input_peak_945	2783	.	43.0104	281.953	278.343	265
chr1	35758706	35759012	SRR5339951_sample_SRR5339954_input_peak_946	153	.	6.97602	17.3816	15.3646	167
chr1	35765574	35765963	SRR5339951_sample_SRR5339954_input_peak_947	929	.	17.4555	95.4702	92.9896	189
chr1	35783506	35783748	SRR5339951_sample_SRR5339954_input_peak_948	80	.	3.82974	10.0007	8.09688	96
chr1	35839349	35840064	SRR5339951_sample_SRR5339954_input_peak_949	3403	.	52.0754	344.82	340.312	311
chr1	35846480	35847018	SRR5339951_sample_SRR5339954_input_peak_950	1932	.	34.853	196.249	193.299	247
chr1	35914963	35915425	SRR5339951_sample_SRR5339954_input_peak_951	661	.	15.5129	68.5176	66.1589	193
chr1	35919594	35919861	SRR5339951_sample_SRR5339954_input_peak_952	54	.	3.82242	7.28745	5.44032	113
chr1	35965990	35966347	SRR5339951_sample_SRR5339954_input_peak_953	131	.	5.96293	15.1622	13.1763	197
chr1	35980462	35981089	SRR5339951_sample_SRR5339954_input_peak_954	669	.	17.1336	69.3336	66.9731	387
chr1	35983151	35983497	SRR5339951_sample_SRR5339954_input_peak_955	139	.	6.3651	15.9455	13.9511	157
chr1	36007921	36008323	SRR5339951_sample_SRR5339954_input_peak_956	480	.	13.2068	50.3256	48.0597	194
chr1	36010139	36010719	SRR5339951_sample_SRR5339954_input_peak_957	1634	.	32.0098	166.242	163.447	215
chr1	36013531	36013767	SRR5339951_sample_SRR5339954_input_peak_958	61	.	4.15173	7.99138	6.12792	105
chr1	36022720	36022991	SRR5339951_sample_SRR5339954_input_peak_959	98	.	3.95307	11.7722	9.83996	152
chr1	36063356	36063719	SRR5339951_sample_SRR5339954_input_peak_960	148	.	5.79239	16.81	14.8005	181
chr1	36064835	36065309	SRR5339951_sample_SRR5339954_input_peak_961	2277	.	37.0828	230.962	227.796	239
chr1	36102105	36102364	SRR5339951_sample_SRR5339954_input_peak_962	88	.	5.10857	10.8	8.88296	111
chr1	36103934	36104297	SRR5339951_sample_SRR5339954_input_peak_963	219	.	8.33735	24.0149	21.9322	172
chr1	36106864	36107357	SRR5339951_sample_SRR5339954_input_peak_964	483	.	13.1677	50.6079	48.3412	208
chr1	36134565	36135396	SRR5339951_sample_SRR5339954_input_peak_965	3091	.	50.5609	313.165	309.169	241
chr1	36136914	36137144	SRR5339951_sample_SRR5339954_input_peak_966	60	.	4.11614	7.91279	6.05117	109
chr1	36144872	36145569	SRR5339951_sample_SRR5339954_input_peak_967	1821	.	31.8265	185.005	182.118	378
chr1	36149219	36149840	SRR5339951_sample_SRR5339954_input_peak_968	1487	.	21.7833	151.427	148.701	394
chr1	36150341	36150707	SRR5339951_sample_SRR5339954_input_peak_969	296	.	9.54576	31.7808	29.6334	171
chr1	36163726	36164035	SRR5339951_sample_SRR5339954_input_peak_970	192	.	6.94999	21.3316	19.2709	172
chr1	36193787	36194113	SRR5339951_sample_SRR5339954_input_peak_971	233	.	8.70969	25.4642	23.3679	173
chr1	36205286	36205513	SRR5339951_sample_SRR5339954_input_peak_972	67	.	4.47184	8.64386	6.76149	74
chr1	36206868	36207099	SRR5339951_sample_SRR5339954_input_peak_973	67	.	4.47184	8.64386	6.76149	139
chr1	36211846	36212168	SRR5339951_sample_SRR5339954_input_peak_974	275	.	9.64368	29.7288	27.5987	172
chr1	36213136	36213394	SRR5339951_sample_SRR5339954_input_peak_975	109	.	5.65518	12.9287	10.9704	126
chr1	36215068	36215279	SRR5339951_sample_SRR5339954_input_peak_976	70	.	4.60832	8.93685	7.04998	78
chr1	36219055	36219312	SRR5339951_sample_SRR5339954_input_peak_977	129	.	5.91519	14.9462	12.9628	80
chr1	36224650	36225051	SRR5339951_sample_SRR5339954_input_peak_978	737	.	14.8484	76.156	73.7628	207
chr1	36236625	36237001	SRR5339951_sample_SRR5339954_input_peak_979	344	.	11.2139	36.5959	34.4125	184
chr1	36248321	36248632	SRR5339951_sample_SRR5339954_input_peak_980	298	.	10.2507	32.0218	29.8711	171
chr1	36252721	36253432	SRR5339951_sample_SRR5339954_input_peak_981	3225	.	42.4282	326.743	322.541	288
chr1	36254560	36255238	SRR5339951_sample_SRR5339954_input_peak_982	1999	.	21.1759	202.894	199.905	264
chr1	36255993	36256821	SRR5339951_sample_SRR5339954_input_peak_983	2491	.	43.8078	252.491	249.158	469
chr1	36258581	36258851	SRR5339951_sample_SRR5339954_input_peak_984	83	.	5.04972	10.2444	8.33242	108
chr1	36269129	36269327	SRR5339951_sample_SRR5339954_input_peak_985	62	.	3.14612	8.10064	6.23544	131
chr1	36273890	36274323	SRR5339951_sample_SRR5339954_input_peak_986	63	.	4.28042	8.25381	6.38681	296
chr1	36277198	36278498	SRR5339951_sample_SRR5339954_input_peak_987	3404	.	54.1372	344.929	340.42	251
chr1	36279115	36279848	SRR5339951_sample_SRR5339954_input_peak_988	3223	.	50.2822	326.533	322.336	277
chr1	36288220	36288545	SRR5339951_sample_SRR5339954_input_peak_989	144	.	6.53258	16.4335	14.4262	125
chr1	36290638	36290885	SRR5339951_sample_SRR5339954_input_peak_990	158	.	6.4569	17.8356	15.8148	128
chr1	36310602	36310989	SRR5339951_sample_SRR5339954_input_peak_991	829	.	18.0063	85.3399	82.9028	193
chr1	36312584	36312855	SRR5339951_sample_SRR5339954_input_peak_992	52	.	3.90997	7.12673	5.28753	139
chr1	36321622	36322196	SRR5339951_sample_SRR5339954_input_peak_993	1430	.	19.472	145.71	143.011	340
chr1	36323980	36324491	SRR5339951_sample_SRR5339954_input_peak_994	1632	.	25.8254	166.006	163.212	223
chr1	36325226	36325661	SRR5339951_sample_SRR5339954_input_peak_995	417	.	11.8675	43.9948	41.7653	197
chr1	36349093	36349329	SRR5339951_sample_SRR5339954_input_peak_996	54	.	3.82242	7.28745	5.44032	86
chr1	36371610	36371988	SRR5339951_sample_SRR5339954_input_peak_997	878	.	20.409	90.3148	87.8582	192
chr1	36396490	36396934	SRR5339951_sample_SRR5339954_input_peak_998	499	.	13.684	52.2635	49.9898	256
chr1	36412647	36413040	SRR5339951_sample_SRR5339954_input_peak_999	86	.	4.42026	10.5157	8.60076	110
chr1	36439892	36440196	SRR5339951_sample_SRR5339954_input_peak_1000	240	.	8.90305	26.1109	24.0112	125
chr1	36444830	36445119	SRR5339951_sample_SRR5339954_input_peak_1001	51	.	3.31835	6.99767	5.1633	105
chr1	36450015	36450280	SRR5339951_sample_SRR5339954_input_peak_1002	107	.	5.74959	12.6483	10.701	120
chr1	36454384	36454870	SRR5339951_sample_SRR5339954_input_peak_1003	2580	.	42.0481	261.439	258.029	213
chr1	36471622	36471968	SRR5339951_sample_SRR5339954_input_peak_1004	413	.	7.75647	43.5407	41.3147	174
chr1	36488690	36489022	SRR5339951_sample_SRR5339954_input_peak_1005	118	.	4.22749	13.7765	11.8073	181
chr1	36489315	36489553	SRR5339951_sample_SRR5339954_input_peak_1006	123	.	5.79828	14.2995	12.325	83
chr1	36492411	36492850	SRR5339951_sample_SRR5339954_input_peak_1007	1130	.	22.4434	115.606	113.038	213
chr1	36496785	36497142	SRR5339951_sample_SRR5339954_input_peak_1008	739	.	16.3146	76.3181	73.9225	175
chr1	36501234	36501780	SRR5339951_sample_SRR5339954_input_peak_1009	3164	.	45.224	320.6	316.493	260
chr1	36511243	36511781	SRR5339951_sample_SRR5339954_input_peak_1010	2858	.	39.9636	289.578	285.882	251
chr1	36513471	36514351	SRR5339951_sample_SRR5339954_input_peak_1011	2244	.	36.7535	227.634	224.488	436
chr1	36533064	36533521	SRR5339951_sample_SRR5339954_input_peak_1012	325	.	8.94828	34.7149	32.547	257
chr1	36534847	36535146	SRR5339951_sample_SRR5339954_input_peak_1013	173	.	6.20403	19.3873	17.3493	159
chr1	36541137	36541335	SRR5339951_sample_SRR5339954_input_peak_1014	42	.	3.72727	6.0927	4.27829	75
chr1	36545776	36546401	SRR5339951_sample_SRR5339954_input_peak_1015	1155	.	15.5704	118.146	115.568	247
chr1	36547022	36547651	SRR5339951_sample_SRR5339954_input_peak_1016	3361	.	43.0137	340.614	336.187	361
chr1	36551839	36552190	SRR5339951_sample_SRR5339954_input_peak_1017	417	.	11.5612	43.9965	41.7663	156
chr1	36556843	36557540	SRR5339951_sample_SRR5339954_input_peak_1018	2994	.	48.5622	303.266	299.405	423
chr1	36566394	36566656	SRR5339951_sample_SRR5339954_input_peak_1019	57	.	4.15126	7.62109	5.76947	153
chr1	36592517	36592748	SRR5339951_sample_SRR5339954_input_peak_1020	57	.	3.96401	7.59149	5.74119	121
chr1	36595727	36595962	SRR5339951_sample_SRR5339954_input_peak_1021	51	.	3.21229	6.96909	5.13591	75
chr1	36608278	36608521	SRR5339951_sample_SRR5339954_input_peak_1022	65	.	3.87141	8.40735	6.53869	86
chr1	36615922	36616431	SRR5339951_sample_SRR5339954_input_peak_1023	1563	.	28.2528	159.159	156.397	269
chr1	36624362	36624683	SRR5339951_sample_SRR5339954_input_peak_1024	109	.	5.63065	12.8764	10.9183	151
chr1	36634889	36635414	SRR5339951_sample_SRR5339954_input_peak_1025	3286	.	48.938	332.976	328.678	270
chr1	36662545	36662888	SRR5339951_sample_SRR5339954_input_peak_1026	157	.	6.9232	17.8193	15.7995	160
chr1	36664390	36665166	SRR5339951_sample_SRR5339954_input_peak_1027	464	.	11.0065	48.7417	46.4832	244
chr1	36671952	36672390	SRR5339951_sample_SRR5339954_input_peak_1028	332	.	10.8286	35.4382	33.2644	197
chr1	36678026	36678420	SRR5339951_sample_SRR5339954_input_peak_1029	966	.	21.8151	99.1511	96.6534	196
chr1	36683620	36684950	SRR5339951_sample_SRR5339954_input_peak_1030	2777	.	37.9002	281.306	277.703	640
chr1	36708124	36708490	SRR5339951_sample_SRR5339954_input_peak_1031	311	.	10.1807	33.2621	31.1032	171
chr1	36709201	36709620	SRR5339951_sample_SRR5339954_input_peak_1032	528	.	8.90906	55.1531	52.8601	222
chr1	36734390	36734654	SRR5339951_sample_SRR5339954_input_peak_1033	142	.	5.81284	16.2652	14.2661	106
chr1	36735907	36736387	SRR5339951_sample_SRR5339954_input_peak_1034	463	.	13.5254	48.6458	46.3896	242
chr1	36737078	36737733	SRR5339951_sample_SRR5339954_input_peak_1035	2744	.	37.6257	277.994	274.426	439
chr1	36744499	36745039	SRR5339951_sample_SRR5339954_input_peak_1036	2337	.	29.0901	236.956	233.747	307
chr1	36746186	36747037	SRR5339951_sample_SRR5339954_input_peak_1037	3473	.	56.8671	352.017	347.373	473
chr1	36755259	36755554	SRR5339951_sample_SRR5339954_input_peak_1038	80	.	4.92086	9.98392	8.08034	138
chr1	36758550	36758915	SRR5339951_sample_SRR5339954_input_peak_1039	394	.	11.0672	41.6954	39.4819	176
chr1	36784403	36785214	SRR5339951_sample_SRR5339954_input_peak_1040	2655	.	41.8634	269.053	265.573	417
chr1	36785267	36785598	SRR5339951_sample_SRR5339954_input_peak_1041	41	.	3.4796	5.91796	4.10734	78
chr1	36786289	36787320	SRR5339951_sample_SRR5339954_input_peak_1042	2519	.	31.9363	255.264	251.91	305
chr1	36791003	36791637	SRR5339951_sample_SRR5339954_input_peak_1043	322	.	9.40937	34.3818	32.2149	410
chr1	36805449	36806019	SRR5339951_sample_SRR5339954_input_peak_1044	630	.	16.6075	65.4254	63.0797	224
chr1	36809391	36809629	SRR5339951_sample_SRR5339954_input_peak_1045	90	.	4.975	11.0053	9.08414	114
chr1	36819692	36819898	SRR5339951_sample_SRR5339954_input_peak_1046	78	.	4.28305	9.79599	7.89411	75
chr1	36821867	36822370	SRR5339951_sample_SRR5339954_input_peak_1047	1405	.	26.0509	143.267	140.577	225
chr1	36823544	36823929	SRR5339951_sample_SRR5339954_input_peak_1048	619	.	15.9241	64.2825	61.9448	198
chr1	36824698	36825084	SRR5339951_sample_SRR5339954_input_peak_1049	678	.	13.9553	70.1695	67.8031	193
chr1	36830362	36830746	SRR5339951_sample_SRR5339954_input_peak_1050	221	.	8.41367	24.1833	22.1002	175
chr1	36833082	36833466	SRR5339951_sample_SRR5339954_input_peak_1051	648	.	15.3483	67.2329	64.8798	197
chr1	36833845	36834331	SRR5339951_sample_SRR5339954_input_peak_1052	546	.	14.8158	56.9624	54.6622	161
chr1	36847990	36848500	SRR5339951_sample_SRR5339954_input_peak_1053	2142	.	39.3378	217.285	214.207	233
chr1	36853077	36853529	SRR5339951_sample_SRR5339954_input_peak_1054	451	.	13.3328	47.4045	45.1544	214
chr1	36870585	36870880	SRR5339951_sample_SRR5339954_input_peak_1055	170	.	7.23879	19.0594	17.027	152
chr1	36904097	36904472	SRR5339951_sample_SRR5339954_input_peak_1056	700	.	16.0069	72.4051	70.0266	177
chr1	36912278	36912574	SRR5339951_sample_SRR5339954_input_peak_1057	153	.	6.97602	17.3816	15.3646	151
chr1	36928727	36928989	SRR5339951_sample_SRR5339954_input_peak_1058	87	.	4.82261	10.6669	8.75047	135
chr1	36929848	36930411	SRR5339951_sample_SRR5339954_input_peak_1059	989	.	21.6849	101.416	98.91	317
chr1	36931712	36931910	SRR5339951_sample_SRR5339954_input_peak_1060	60	.	4.27921	7.87581	6.01447	84
chr1	36933027	36933527	SRR5339951_sample_SRR5339954_input_peak_1061	921	.	21.4233	94.6664	92.1884	206
chr1	36937622	36937997	SRR5339951_sample_SRR5339954_input_peak_1062	498	.	13.8072	52.121	49.8481	182
chr1	36943345	36943620	SRR5339951_sample_SRR5339954_input_peak_1063	89	.	4.91878	10.8276	8.91046	123
chr1	36943944	36944347	SRR5339951_sample_SRR5339954_input_peak_1064	573	.	14.1957	59.6462	57.3317	206
chr1	36985841	36986041	SRR5339951_sample_SRR5339954_input_peak_1065	78	.	4.28305	9.79599	7.89411	93
chr1	36988629	36988933	SRR5339951_sample_SRR5339954_input_peak_1066	162	.	6.41872	18.2649	16.2421	173
chr1	37002555	37002789	SRR5339951_sample_SRR5339954_input_peak_1067	75	.	4.85709	9.43375	7.53664	104
chr1	37012992	37013335	SRR5339951_sample_SRR5339954_input_peak_1068	218	.	7.16452	23.9089	21.8267	169
chr1	37017384	37017590	SRR5339951_sample_SRR5339954_input_peak_1069	76	.	4.7083	9.54702	7.64702	108
chr1	37034221	37034888	SRR5339951_sample_SRR5339954_input_peak_1070	526	.	14.6812	54.9627	52.6703	469
chr1	37039361	37039675	SRR5339951_sample_SRR5339954_input_peak_1071	125	.	6.2055	14.58	12.5988	166
chr1	37040586	37041029	SRR5339951_sample_SRR5339954_input_peak_1072	711	.	17.9559	73.5336	71.1505	201
chr1	37042918	37043122	SRR5339951_sample_SRR5339954_input_peak_1073	62	.	4.02948	8.08456	6.21964	153
chr1	37048267	37048646	SRR5339951_sample_SRR5339954_input_peak_1074	697	.	17.7633	72.1676	69.7906	208
chr1	37049240	37049519	SRR5339951_sample_SRR5339954_input_peak_1075	123	.	5.63362	14.2995	12.325	150
chr1	37098494	37099075	SRR5339951_sample_SRR5339954_input_peak_1076	336	.	8.37562	35.7977	33.6223	394
chr1	37110854	37111281	SRR5339951_sample_SRR5339954_input_peak_1077	687	.	17.31	71.1207	68.7501	229
chr1	37132304	37132837	SRR5339951_sample_SRR5339954_input_peak_1078	660	.	12.6096	68.3665	66.0086	343
chr1	37151871	37152287	SRR5339951_sample_SRR5339954_input_peak_1079	1295	.	27.2022	132.193	129.554	221
chr1	37175470	37175764	SRR5339951_sample_SRR5339954_input_peak_1080	162	.	6.89334	18.3017	16.2786	163
chr1	37194323	37194983	SRR5339951_sample_SRR5339954_input_peak_1081	2284	.	37.8197	231.663	228.491	401
chr1	37211798	37212148	SRR5339951_sample_SRR5339954_input_peak_1082	476	.	12.5491	49.8789	47.6166	174
chr1	37228333	37228760	SRR5339951_sample_SRR5339954_input_peak_1083	218	.	7.0273	23.9089	21.8267	239
chr1	37236091	37236652	SRR5339951_sample_SRR5339954_input_peak_1084	393	.	11.9461	41.5603	39.3477	366
chr1	37245744	37246011	SRR5339951_sample_SRR5339954_input_peak_1085	106	.	5.30431	12.6201	10.6729	117
chr1	37249154	37249565	SRR5339951_sample_SRR5339954_input_peak_1086	417	.	11.5612	43.9965	41.7663	191
chr1	37250340	37251290	SRR5339951_sample_SRR5339954_input_peak_1087	2730	.	45.3153	276.589	273.034	516
chr1	37254744	37255067	SRR5339951_sample_SRR5339954_input_peak_1088	156	.	5.55296	17.6823	15.6628	174
chr1	37258358	37258868	SRR5339951_sample_SRR5339954_input_peak_1089	2241	.	40.2049	227.259	224.119	295
chr1	37263131	37263390	SRR5339951_sample_SRR5339954_input_peak_1090	114	.	5.46897	13.452	11.4893	147
chr1	37272097	37273493	SRR5339951_sample_SRR5339954_input_peak_1091	2097	.	27.7814	212.754	209.706	561
chr1	37313123	37313410	SRR5339951_sample_SRR5339954_input_peak_1092	80	.	3.82974	10.0007	8.09688	152
chr1	37329087	37329582	SRR5339951_sample_SRR5339954_input_peak_1093	1485	.	28.0444	151.263	148.538	238
chr1	37383397	37383696	SRR5339951_sample_SRR5339954_input_peak_1094	151	.	5.96107	17.1273	15.115	124
chr1	37401616	37402095	SRR5339951_sample_SRR5339954_input_peak_1095	2537	.	40.3695	257.069	253.702	251
chr1	37413851	37414138	SRR5339951_sample_SRR5339954_input_peak_1096	189	.	7.77166	20.9606	18.9094	110
chr1	37419171	37419968	SRR5339951_sample_SRR5339954_input_peak_1097	2822	.	48.5841	285.861	282.206	478
chr1	37448228	37448834	SRR5339951_sample_SRR5339954_input_peak_1098	2447	.	42.8448	248.04	244.747	326
chr1	37460118	37460427	SRR5339951_sample_SRR5339954_input_peak_1099	135	.	6.35219	15.521	13.5288	146
chr1	37466591	37466968	SRR5339951_sample_SRR5339954_input_peak_1100	568	.	12.5158	59.1138	56.8024	200
chr1	37471788	37472147	SRR5339951_sample_SRR5339954_input_peak_1101	438	.	9.78695	46.0465	43.8071	177
chr1	37479022	37479504	SRR5339951_sample_SRR5339954_input_peak_1102	1611	.	32.0179	163.926	161.142	266
chr1	37538694	37539127	SRR5339951_sample_SRR5339954_input_peak_1103	1203	.	25.8537	122.953	120.353	185
chr1	37553623	37553942	SRR5339951_sample_SRR5339954_input_peak_1104	75	.	4.85709	9.43375	7.53664	125
chr1	37624173	37624557	SRR5339951_sample_SRR5339954_input_peak_1105	476	.	13.7181	49.8946	47.6302	209
chr1	37634602	37635335	SRR5339951_sample_SRR5339954_input_peak_1106	2630	.	36.3908	266.462	263.002	254
chr1	37635664	37636670	SRR5339951_sample_SRR5339954_input_peak_1107	2768	.	47.8135	280.465	276.87	706
chr1	37637059	37637421	SRR5339951_sample_SRR5339954_input_peak_1108	328	.	9.91466	34.9842	32.8146	182
chr1	37639007	37639606	SRR5339951_sample_SRR5339954_input_peak_1109	2678	.	36.9397	271.392	267.893	362
chr1	37641855	37642367	SRR5339951_sample_SRR5339954_input_peak_1110	1298	.	21.9835	132.518	129.877	316
chr1	37653959	37655077	SRR5339951_sample_SRR5339954_input_peak_1111	2695	.	44.7742	273.067	269.553	245
chr1	37675353	37675968	SRR5339951_sample_SRR5339954_input_peak_1112	2311	.	37.4121	234.299	231.11	282
chr1	37678172	37678919	SRR5339951_sample_SRR5339954_input_peak_1113	3418	.	56.2892	346.41	341.875	411
chr1	37690570	37691083	SRR5339951_sample_SRR5339954_input_peak_1114	1446	.	29.4806	147.358	144.652	258
chr1	37705052	37705524	SRR5339951_sample_SRR5339954_input_peak_1115	1451	.	29.5137	147.888	145.177	257
chr1	37708256	37708702	SRR5339951_sample_SRR5339954_input_peak_1116	1659	.	32.0966	168.784	165.979	233
chr1	37719812	37720147	SRR5339951_sample_SRR5339954_input_peak_1117	465	.	13.2484	48.8196	46.561	145
chr1	37729003	37729370	SRR5339951_sample_SRR5339954_input_peak_1118	195	.	7.28018	21.584	19.522	190
chr1	37759428	37759815	SRR5339951_sample_SRR5339954_input_peak_1119	766	.	18.9191	79.0536	76.6439	194
chr1	37802305	37802717	SRR5339951_sample_SRR5339954_input_peak_1120	808	.	19.497	83.2505	80.8234	187
chr1	37865002	37865228	SRR5339951_sample_SRR5339954_input_peak_1121	76	.	4.32458	9.52077	7.62166	135
chr1	37867068	37867693	SRR5339951_sample_SRR5339954_input_peak_1122	3565	.	58.2155	361.396	356.567	201
chr1	37872017	37872299	SRR5339951_sample_SRR5339954_input_peak_1123	83	.	4.64569	10.2238	8.31665	155
chr1	37878371	37878699	SRR5339951_sample_SRR5339954_input_peak_1124	223	.	8.51706	24.41	22.3229	167
chr1	37881821	37882173	SRR5339951_sample_SRR5339954_input_peak_1125	687	.	15.5166	71.1269	68.7561	173
chr1	37891392	37891760	SRR5339951_sample_SRR5339954_input_peak_1126	562	.	13.6012	58.5361	56.2284	192
chr1	37896694	37896955	SRR5339951_sample_SRR5339954_input_peak_1127	144	.	6.78339	16.4324	14.4254	103
chr1	37901578	37902178	SRR5339951_sample_SRR5339954_input_peak_1128	604	.	16.0296	62.7709	60.4399	268
chr1	37903139	37903574	SRR5339951_sample_SRR5339954_input_peak_1129	1188	.	25.6611	121.426	118.832	230
chr1	37904647	37905038	SRR5339951_sample_SRR5339954_input_peak_1130	451	.	13.1402	47.4045	45.1544	185
chr1	37931690	37932238	SRR5339951_sample_SRR5339954_input_peak_1131	1420	.	26.2155	144.782	142.086	307
chr1	37946231	37946505	SRR5339951_sample_SRR5339954_input_peak_1132	159	.	6.50897	17.9585	15.9371	115
chr1	37961744	37962146	SRR5339951_sample_SRR5339954_input_peak_1133	409	.	10.3204	43.2033	40.9779	229
chr1	37965505	37965943	SRR5339951_sample_SRR5339954_input_peak_1134	1112	.	24.5053	113.854	111.293	221
chr1	37968201	37968565	SRR5339951_sample_SRR5339954_input_peak_1135	440	.	11.8905	46.3277	44.0852	182
chr1	37973527	37973868	SRR5339951_sample_SRR5339954_input_peak_1136	488	.	13.9107	51.1508	48.8803	153
chr1	37985407	37986208	SRR5339951_sample_SRR5339954_input_peak_1137	3591	.	57.5529	364.06	359.182	565
chr1	37997696	37998176	SRR5339951_sample_SRR5339954_input_peak_1138	983	.	20.2879	100.886	98.3806	288
chr1	38019972	38020285	SRR5339951_sample_SRR5339954_input_peak_1139	317	.	10.1403	33.8651	31.703	172
chr1	38022723	38023015	SRR5339951_sample_SRR5339954_input_peak_1140	61	.	4.15173	7.99138	6.12792	174
chr1	38032972	38033326	SRR5339951_sample_SRR5339954_input_peak_1141	222	.	6.19666	24.3491	22.2653	170
chr1	38052158	38052512	SRR5339951_sample_SRR5339954_input_peak_1142	192	.	7.93917	21.3196	19.2591	168
chr1	38063448	38063778	SRR5339951_sample_SRR5339954_input_peak_1143	307	.	9.71865	32.869	30.7136	151
chr1	38072129	38072414	SRR5339951_sample_SRR5339954_input_peak_1144	45	.	3.89395	6.40985	4.58495	176
chr1	38078690	38079006	SRR5339951_sample_SRR5339954_input_peak_1145	254	.	9.28758	27.607	25.4906	170
chr1	38084146	38084481	SRR5339951_sample_SRR5339954_input_peak_1146	163	.	7.16865	18.3453	16.3186	239
chr1	38096726	38096989	SRR5339951_sample_SRR5339954_input_peak_1147	108	.	5.62761	12.7924	10.8349	96
chr1	38107114	38107424	SRR5339951_sample_SRR5339954_input_peak_1148	106	.	5.30431	12.6201	10.6729	130
chr1	38129883	38130360	SRR5339951_sample_SRR5339954_input_peak_1149	1955	.	31.6975	198.505	195.543	256
chr1	38150293	38150730	SRR5339951_sample_SRR5339954_input_peak_1150	464	.	11.1437	48.7417	46.4832	212
chr1	38185280	38185942	SRR5339951_sample_SRR5339954_input_peak_1151	3205	.	44.6494	324.668	320.502	417
chr1	38202712	38203227	SRR5339951_sample_SRR5339954_input_peak_1152	2377	.	38.2354	241.001	237.763	259
chr1	38247396	38247697	SRR5339951_sample_SRR5339954_input_peak_1153	146	.	6.61872	16.6203	14.6122	135
chr1	38249529	38249771	SRR5339951_sample_SRR5339954_input_peak_1154	72	.	4.14584	9.09299	7.20374	93
chr1	38252639	38253183	SRR5339951_sample_SRR5339954_input_peak_1155	2947	.	50.1251	298.526	294.724	250
chr1	38264558	38265016	SRR5339951_sample_SRR5339954_input_peak_1156	657	.	16.9928	68.1044	65.7473	251
chr1	38307113	38307980	SRR5339951_sample_SRR5339954_input_peak_1157	1643	.	32.4032	167.173	164.372	311
chr1	38313413	38313692	SRR5339951_sample_SRR5339954_input_peak_1158	139	.	5.65518	15.9754	13.9794	110
chr1	38328908	38329118	SRR5339951_sample_SRR5339954_input_peak_1159	40	.	3.18535	5.85335	4.04355	112
chr1	38390889	38391257	SRR5339951_sample_SRR5339954_input_peak_1160	451	.	13.3328	47.4045	45.1544	150
chr1	38392309	38392636	SRR5339951_sample_SRR5339954_input_peak_1161	83	.	5.04972	10.2444	8.33242	147
chr1	38392866	38393341	SRR5339951_sample_SRR5339954_input_peak_1162	1343	.	27.571	137.021	134.361	262
chr1	38433191	38433458	SRR5339951_sample_SRR5339954_input_peak_1163	91	.	5.24235	11.075	9.14868	101
chr1	38502566	38502800	SRR5339951_sample_SRR5339954_input_peak_1164	75	.	4.85709	9.43375	7.53664	133
chr1	38525358	38525741	SRR5339951_sample_SRR5339954_input_peak_1165	192	.	7.93917	21.3196	19.2591	195
chr1	38569705	38570075	SRR5339951_sample_SRR5339954_input_peak_1166	565	.	15.2591	58.837	56.527	180
chr1	38605485	38605813	SRR5339951_sample_SRR5339954_input_peak_1167	309	.	10.4434	33.1509	30.9923	146
chr1	38628448	38628773	SRR5339951_sample_SRR5339954_input_peak_1168	140	.	6.12759	16.0393	14.0422	151
chr1	38639633	38640081	SRR5339951_sample_SRR5339954_input_peak_1169	779	.	17.3241	80.3239	77.91	254
chr1	38654721	38655410	SRR5339951_sample_SRR5339954_input_peak_1170	1856	.	35.4852	188.574	185.664	429
chr1	38711375	38711739	SRR5339951_sample_SRR5339954_input_peak_1171	269	.	7.31712	29.0576	26.9311	184
chr1	38720095	38720736	SRR5339951_sample_SRR5339954_input_peak_1172	2499	.	43.5991	253.288	249.951	391
chr1	38767826	38768491	SRR5339951_sample_SRR5339954_input_peak_1173	2189	.	26.1611	222.102	218.997	249
chr1	38769786	38770331	SRR5339951_sample_SRR5339954_input_peak_1174	3127	.	52.6293	316.789	312.737	256
chr1	38778303	38778667	SRR5339951_sample_SRR5339954_input_peak_1175	775	.	12.9887	79.9605	77.5483	184
chr1	38787278	38787936	SRR5339951_sample_SRR5339954_input_peak_1176	2324	.	29.8984	235.662	232.461	381
chr1	38788891	38789600	SRR5339951_sample_SRR5339954_input_peak_1177	1660	.	19.9612	168.849	166.041	233
chr1	38799068	38799791	SRR5339951_sample_SRR5339954_input_peak_1178	2722	.	46.4057	275.755	272.208	466
chr1	38824089	38824324	SRR5339951_sample_SRR5339954_input_peak_1179	58	.	3.7342	7.73977	5.88517	154
chr1	38834639	38835411	SRR5339951_sample_SRR5339954_input_peak_1180	2210	.	40.301	224.152	221.032	448
chr1	38856002	38856839	SRR5339951_sample_SRR5339954_input_peak_1181	3055	.	51.6661	309.46	305.513	400
chr1	38861971	38862816	SRR5339951_sample_SRR5339954_input_peak_1182	2715	.	47.2356	275.087	271.542	435
chr1	38892193	38892413	SRR5339951_sample_SRR5339954_input_peak_1183	29	.	2.7303	4.75456	2.98775	66
chr1	38919822	38920190	SRR5339951_sample_SRR5339954_input_peak_1184	287	.	10.0581	30.9025	28.759	182
chr1	38934635	38935326	SRR5339951_sample_SRR5339954_input_peak_1185	2434	.	43.3831	246.743	243.457	239
chr1	38935740	38936302	SRR5339951_sample_SRR5339954_input_peak_1186	276	.	9.67284	29.7935	27.6607	216
chr1	38936682	38937220	SRR5339951_sample_SRR5339954_input_peak_1187	2382	.	27.8077	241.464	238.224	293
chr1	38939834	38940143	SRR5339951_sample_SRR5339954_input_peak_1188	67	.	4.47184	8.64386	6.76149	175
chr1	38989507	38989866	SRR5339951_sample_SRR5339954_input_peak_1189	344	.	11.2139	36.5959	34.4125	164
chr1	39001066	39001644	SRR5339951_sample_SRR5339954_input_peak_1190	2786	.	48.0062	282.261	278.643	224
chr1	39010478	39011130	SRR5339951_sample_SRR5339954_input_peak_1191	2285	.	32.9608	231.702	228.53	385
chr1	39028509	39028740	SRR5339951_sample_SRR5339954_input_peak_1192	39	.	3.70132	5.71455	3.90918	149
chr1	39048624	39049017	SRR5339951_sample_SRR5339954_input_peak_1193	994	.	22.579	101.957	99.4482	183
chr1	39094010	39094382	SRR5339951_sample_SRR5339954_input_peak_1194	713	.	15.9954	73.712	71.3276	176
chr1	39133662	39134031	SRR5339951_sample_SRR5339954_input_peak_1195	451	.	13.1402	47.4045	45.1544	197
chr1	39153590	39153863	SRR5339951_sample_SRR5339954_input_peak_1196	99	.	5.43498	11.9246	9.98576	141
chr1	39177436	39177685	SRR5339951_sample_SRR5339954_input_peak_1197	83	.	5.04972	10.2444	8.33242	164
chr1	39180519	39180935	SRR5339951_sample_SRR5339954_input_peak_1198	1183	.	23.0871	120.951	118.36	219
chr1	39188768	39189162	SRR5339951_sample_SRR5339954_input_peak_1199	501	.	14.1033	52.4143	50.1377	207
chr1	39191995	39192283	SRR5339951_sample_SRR5339954_input_peak_1200	117	.	6.01287	13.6778	11.7093	158
chr1	39192360	39193126	SRR5339951_sample_SRR5339954_input_peak_1201	298	.	10.2507	32.0218	29.8711	163
chr1	39196432	39197182	SRR5339951_sample_SRR5339954_input_peak_1202	1036	.	18.6904	106.163	103.635	399
chr1	39206878	39207373	SRR5339951_sample_SRR5339954_input_peak_1203	1451	.	29.7063	147.888	145.177	262
chr1	39210928	39211293	SRR5339951_sample_SRR5339954_input_peak_1204	467	.	9.38686	49.0104	46.7507	184
chr1	39217475	39218075	SRR5339951_sample_SRR5339954_input_peak_1205	2521	.	44.5388	255.538	252.18	287
chr1	39227680	39228098	SRR5339951_sample_SRR5339954_input_peak_1206	794	.	19.3043	81.8463	79.425	205
chr1	39229968	39230487	SRR5339951_sample_SRR5339954_input_peak_1207	1971	.	36.6222	200.111	197.14	245
chr1	39253674	39254399	SRR5339951_sample_SRR5339954_input_peak_1208	1821	.	34.8021	184.999	182.112	284
chr1	39291361	39291865	SRR5339951_sample_SRR5339954_input_peak_1209	483	.	13.6792	50.6218	48.3551	177
chr1	39340597	39341087	SRR5339951_sample_SRR5339954_input_peak_1210	2020	.	37.6829	205.098	202.097	275
chr1	39344963	39345504	SRR5339951_sample_SRR5339954_input_peak_1211	1027	.	18.7091	105.275	102.75	192
chr1	39352709	39353196	SRR5339951_sample_SRR5339954_input_peak_1212	2074	.	38.5673	210.46	207.423	233
chr1	39361934	39362846	SRR5339951_sample_SRR5339954_input_peak_1213	1016	.	20.9495	104.136	101.618	402
chr1	39388605	39388915	SRR5339951_sample_SRR5339954_input_peak_1214	97	.	5.29629	11.6351	9.70392	123
chr1	39390454	39391281	SRR5339951_sample_SRR5339954_input_peak_1215	464	.	11.0065	48.7417	46.4832	515
chr1	39392085	39392687	SRR5339951_sample_SRR5339954_input_peak_1216	3008	.	40.2328	304.702	300.823	307
chr1	39392860	39393223	SRR5339951_sample_SRR5339954_input_peak_1217	192	.	7.74654	21.3196	19.2591	187
chr1	39414036	39414749	SRR5339951_sample_SRR5339954_input_peak_1218	836	.	20.0748	86.0745	83.6339	184
chr1	39416285	39417387	SRR5339951_sample_SRR5339954_input_peak_1219	936	.	21.6159	96.1153	93.6319	822
chr1	39418075	39418283	SRR5339951_sample_SRR5339954_input_peak_1220	83	.	4.46771	10.2456	8.33349	98
chr1	39429031	39429679	SRR5339951_sample_SRR5339954_input_peak_1221	1120	.	22.8408	114.579	112.015	220
chr1	39432140	39432548	SRR5339951_sample_SRR5339954_input_peak_1222	1239	.	24.2273	126.597	123.981	185
chr1	39436835	39437238	SRR5339951_sample_SRR5339954_input_peak_1223	548	.	13.7017	57.1656	54.8645	205
chr1	39470336	39470621	SRR5339951_sample_SRR5339954_input_peak_1224	172	.	7.36128	19.3232	17.286	141
chr1	39480882	39481287	SRR5339951_sample_SRR5339954_input_peak_1225	287	.	10.0581	30.9025	28.759	247
chr1	39489422	39489656	SRR5339951_sample_SRR5339954_input_peak_1226	67	.	4.47184	8.64386	6.76149	86
chr1	39494287	39494508	SRR5339951_sample_SRR5339954_input_peak_1227	99	.	5.43498	11.9246	9.98576	109
chr1	39497039	39497466	SRR5339951_sample_SRR5339954_input_peak_1228	420	.	10.4576	44.2974	42.0656	184
chr1	39497655	39498370	SRR5339951_sample_SRR5339954_input_peak_1229	3019	.	51.0882	305.807	301.914	320
chr1	39504272	39504673	SRR5339951_sample_SRR5339954_input_peak_1230	2123	.	37.7055	215.378	212.316	187
chr1	39512475	39512793	SRR5339951_sample_SRR5339954_input_peak_1231	173	.	6.20403	19.3873	17.3493	173
chr1	39518638	39518852	SRR5339951_sample_SRR5339954_input_peak_1232	75	.	4.85709	9.43375	7.53664	109
chr1	39522316	39522990	SRR5339951_sample_SRR5339954_input_peak_1233	2108	.	38.9526	213.867	210.812	424
chr1	39523046	39523482	SRR5339951_sample_SRR5339954_input_peak_1234	344	.	11.0212	36.5959	34.4125	167
chr1	39527236	39527992	SRR5339951_sample_SRR5339954_input_peak_1235	3074	.	40.9188	311.452	307.48	404
chr1	39530117	39530850	SRR5339951_sample_SRR5339954_input_peak_1236	2370	.	30.3689	240.301	237.066	361
chr1	39531653	39532087	SRR5339951_sample_SRR5339954_input_peak_1237	182	.	7.46689	20.2962	18.2517	197
chr1	39533816	39534028	SRR5339951_sample_SRR5339954_input_peak_1238	70	.	4.62866	8.97795	7.09097	62
chr1	39540570	39540990	SRR5339951_sample_SRR5339954_input_peak_1239	1212	.	23.581	123.88	121.277	185
chr1	39547259	39547614	SRR5339951_sample_SRR5339954_input_peak_1240	163	.	7.16865	18.3453	16.3186	165
chr1	39561909	39562293	SRR5339951_sample_SRR5339954_input_peak_1241	344	.	11.0212	36.5959	34.4125	182
chr1	39611406	39611915	SRR5339951_sample_SRR5339954_input_peak_1242	878	.	20.6527	90.3484	87.89	263
chr1	39614778	39615547	SRR5339951_sample_SRR5339954_input_peak_1243	2965	.	50.3177	300.343	296.515	331
chr1	39641607	39642077	SRR5339951_sample_SRR5339954_input_peak_1244	1656	.	23.5474	168.49	165.685	237
chr1	39650794	39651197	SRR5339951_sample_SRR5339954_input_peak_1245	690	.	15.97	71.4315	69.0596	223
chr1	39664180	39664696	SRR5339951_sample_SRR5339954_input_peak_1246	688	.	14.2996	71.1828	68.8115	306
chr1	39679816	39680082	SRR5339951_sample_SRR5339954_input_peak_1247	121	.	5.32649	14.1093	12.1375	116
chr1	39680436	39681030	SRR5339951_sample_SRR5339954_input_peak_1248	1924	.	29.8015	195.4	192.452	296
chr1	39685730	39686288	SRR5339951_sample_SRR5339954_input_peak_1249	1983	.	35.145	201.353	198.376	299
chr1	39710007	39710367	SRR5339951_sample_SRR5339954_input_peak_1250	344	.	11.2139	36.5959	34.4125	162
chr1	39720604	39720962	SRR5339951_sample_SRR5339954_input_peak_1251	275	.	8.92673	29.6308	27.5016	160
chr1	39758384	39758903	SRR5339951_sample_SRR5339954_input_peak_1252	488	.	13.9107	51.1508	48.8803	326
chr1	39761334	39761782	SRR5339951_sample_SRR5339954_input_peak_1253	1531	.	29.4415	155.876	153.128	230
chr1	39834288	39834546	SRR5339951_sample_SRR5339954_input_peak_1254	163	.	7.16865	18.3453	16.3186	126
chr1	39839995	39840277	SRR5339951_sample_SRR5339954_input_peak_1255	79	.	4.47876	9.88252	7.97997	116
chr1	39911119	39911959	SRR5339951_sample_SRR5339954_input_peak_1256	2547	.	29.2484	258.105	254.726	591
chr1	39936468	39936966	SRR5339951_sample_SRR5339954_input_peak_1257	2817	.	43.5043	285.419	281.771	269
chr1	39949187	39949532	SRR5339951_sample_SRR5339954_input_peak_1258	189	.	6.14101	21.0061	18.9539	181
chr1	39949997	39950376	SRR5339951_sample_SRR5339954_input_peak_1259	361	.	11.3544	38.3871	36.1933	183
chr1	39955382	39955712	SRR5339951_sample_SRR5339954_input_peak_1260	343	.	11.1801	36.521	34.3428	151
chr1	39970164	39970395	SRR5339951_sample_SRR5339954_input_peak_1261	83	.	5.04972	10.2444	8.33242	117
chr1	39974864	39975189	SRR5339951_sample_SRR5339954_input_peak_1262	203	.	7.64403	22.4429	20.3736	160
chr1	39976860	39977222	SRR5339951_sample_SRR5339954_input_peak_1263	672	.	14.943	69.5955	67.2318	211
chr1	39983165	39983554	SRR5339951_sample_SRR5339954_input_peak_1264	285	.	9.09138	30.6829	28.5452	199
chr1	40000526	40001471	SRR5339951_sample_SRR5339954_input_peak_1265	1956	.	36.8336	198.617	195.652	599
chr1	40002041	40002624	SRR5339951_sample_SRR5339954_input_peak_1266	325	.	8.94828	34.7149	32.547	214
chr1	40085798	40086067	SRR5339951_sample_SRR5339954_input_peak_1267	111	.	5.30144	13.0635	11.1041	133
chr1	40095502	40096126	SRR5339951_sample_SRR5339954_input_peak_1268	2213	.	32	224.508	221.385	275
chr1	40115015	40115724	SRR5339951_sample_SRR5339954_input_peak_1269	2691	.	46.0504	272.705	269.193	426
chr1	40116219	40116914	SRR5339951_sample_SRR5339954_input_peak_1270	2621	.	41.3654	265.618	262.173	382
chr1	40250573	40250811	SRR5339951_sample_SRR5339954_input_peak_1271	104	.	5.39653	12.3716	10.4275	118
chr1	40266747	40266956	SRR5339951_sample_SRR5339954_input_peak_1272	45	.	3.89395	6.40985	4.58495	60
chr1	40290581	40290991	SRR5339951_sample_SRR5339954_input_peak_1273	1022	.	18.5532	104.812	102.292	226
chr1	40293883	40294369	SRR5339951_sample_SRR5339954_input_peak_1274	1807	.	34.7147	183.591	180.708	235
chr1	40329112	40329505	SRR5339951_sample_SRR5339954_input_peak_1275	463	.	13.5254	48.6458	46.3896	208
chr1	40357106	40357312	SRR5339951_sample_SRR5339954_input_peak_1276	99	.	5.43498	11.9246	9.98576	124
chr1	40378648	40379371	SRR5339951_sample_SRR5339954_input_peak_1277	3163	.	53.0145	320.466	316.362	304
chr1	40379955	40380645	SRR5339951_sample_SRR5339954_input_peak_1278	2244	.	40.8789	227.601	224.456	286
chr1	40443464	40443749	SRR5339951_sample_SRR5339954_input_peak_1279	67	.	4.47184	8.64386	6.76149	173
chr1	40465459	40465754	SRR5339951_sample_SRR5339954_input_peak_1280	218	.	7.0273	23.9089	21.8267	147
chr1	40537546	40537964	SRR5339951_sample_SRR5339954_input_peak_1281	684	.	17.378	70.8074	68.4379	196
chr1	40544602	40545086	SRR5339951_sample_SRR5339954_input_peak_1282	2159	.	39.7231	218.998	215.91	245
chr1	40579564	40580345	SRR5339951_sample_SRR5339954_input_peak_1283	2556	.	45.1167	259.073	255.68	382
chr1	40607810	40608041	SRR5339951_sample_SRR5339954_input_peak_1284	90	.	4.81035	11.0053	9.08414	142
chr1	40619114	40619492	SRR5339951_sample_SRR5339954_input_peak_1285	808	.	19.497	83.2505	80.8234	182
chr1	40649481	40649731	SRR5339951_sample_SRR5339954_input_peak_1286	108	.	5.62761	12.7924	10.8349	105
chr1	40657963	40658429	SRR5339951_sample_SRR5339954_input_peak_1287	2469	.	43.7683	250.254	246.938	205
chr1	40677352	40677719	SRR5339951_sample_SRR5339954_input_peak_1288	276	.	9.67284	29.7935	27.6607	178
chr1	40743794	40743994	SRR5339951_sample_SRR5339954_input_peak_1289	67	.	4.47184	8.64386	6.76149	114
chr1	40764007	40764454	SRR5339951_sample_SRR5339954_input_peak_1290	955	.	19.9586	98.0855	95.5937	221
chr1	40768557	40769098	SRR5339951_sample_SRR5339954_input_peak_1291	2041	.	30.2163	207.206	204.192	241
chr1	40797286	40797890	SRR5339951_sample_SRR5339954_input_peak_1292	2783	.	43.175	281.953	278.343	254
chr1	40802691	40803444	SRR5339951_sample_SRR5339954_input_peak_1293	2292	.	32.9605	232.464	229.288	253
chr1	40844514	40845266	SRR5339951_sample_SRR5339954_input_peak_1294	2528	.	40.0466	256.213	252.851	319
chr1	40865026	40865399	SRR5339951_sample_SRR5339954_input_peak_1295	114	.	5.46897	13.452	11.4893	183
chr1	40878986	40879514	SRR5339951_sample_SRR5339954_input_peak_1296	2574	.	45.3094	260.843	257.438	266
chr1	40880655	40880868	SRR5339951_sample_SRR5339954_input_peak_1297	45	.	3.20074	6.40804	4.58495	76
chr1	40884823	40885343	SRR5339951_sample_SRR5339954_input_peak_1298	1547	.	31.0547	157.471	154.717	320
chr1	40887396	40888129	SRR5339951_sample_SRR5339954_input_peak_1299	2210	.	40.301	224.152	221.032	403
chr1	40902434	40902699	SRR5339951_sample_SRR5339954_input_peak_1300	117	.	6.01287	13.6778	11.7093	148
chr1	40924231	40924535	SRR5339951_sample_SRR5339954_input_peak_1301	321	.	10.636	34.2898	32.1231	147
chr1	40983913	40984154	SRR5339951_sample_SRR5339954_input_peak_1302	91	.	5.24235	11.075	9.14868	77
chr1	41001534	41001971	SRR5339951_sample_SRR5339954_input_peak_1303	1774	.	34.3295	180.283	177.418	225
chr1	41037761	41038076	SRR5339951_sample_SRR5339954_input_peak_1304	355	.	11.4065	37.7627	35.5727	156
chr1	41058255	41058685	SRR5339951_sample_SRR5339954_input_peak_1305	1375	.	25.7216	140.246	137.571	242
chr1	41105405	41105819	SRR5339951_sample_SRR5339954_input_peak_1306	1127	.	24.698	115.361	112.793	210
chr1	41127420	41127709	SRR5339951_sample_SRR5339954_input_peak_1307	192	.	7.74654	21.3196	19.2591	155
chr1	41136656	41136873	SRR5339951_sample_SRR5339954_input_peak_1308	67	.	4.47184	8.64386	6.76149	89
chr1	41149772	41150045	SRR5339951_sample_SRR5339954_input_peak_1309	91	.	5.24235	11.075	9.14868	133
chr1	41152468	41152972	SRR5339951_sample_SRR5339954_input_peak_1310	1611	.	31.8253	163.926	161.142	273
chr1	41264149	41264719	SRR5339951_sample_SRR5339954_input_peak_1311	1587	.	25.2766	161.548	158.777	237
chr1	41274578	41274931	SRR5339951_sample_SRR5339954_input_peak_1312	512	.	13.0431	53.4925	51.2118	159
chr1	41302110	41302378	SRR5339951_sample_SRR5339954_input_peak_1313	182	.	7.55391	20.3148	18.2669	131
chr1	41386430	41386895	SRR5339951_sample_SRR5339954_input_peak_1314	1330	.	25.0629	135.74	133.085	224
chr1	41559048	41559303	SRR5339951_sample_SRR5339954_input_peak_1315	67	.	4.66446	8.64386	6.76149	108
chr1	41597223	41597540	SRR5339951_sample_SRR5339954_input_peak_1316	144	.	6.59076	16.4324	14.4254	184
chr1	41597666	41597982	SRR5339951_sample_SRR5339954_input_peak_1317	391	.	11.9844	41.3161	39.1038	148
chr1	41744628	41744938	SRR5339951_sample_SRR5339954_input_peak_1318	108	.	5.62761	12.7924	10.8349	156
chr1	41794628	41794943	SRR5339951_sample_SRR5339954_input_peak_1319	144	.	6.59076	16.4324	14.4254	130
chr1	41798362	41798594	SRR5339951_sample_SRR5339954_input_peak_1320	90	.	4.975	11.0053	9.08414	90
chr1	41810299	41810719	SRR5339951_sample_SRR5339954_input_peak_1321	2057	.	38.182	208.76	205.738	214
chr1	41845226	41845579	SRR5339951_sample_SRR5339954_input_peak_1322	350	.	11.1658	37.2234	35.0372	180
chr1	41897767	41898157	SRR5339951_sample_SRR5339954_input_peak_1323	850	.	20.2675	87.4941	85.0477	192
chr1	41961039	41961389	SRR5339951_sample_SRR5339954_input_peak_1324	429	.	11.7259	45.1584	42.922	180
chr1	42075408	42075816	SRR5339951_sample_SRR5339954_input_peak_1325	513	.	14.296	53.685	51.399	181
chr1	42106487	42106720	SRR5339951_sample_SRR5339954_input_peak_1326	75	.	4.85709	9.43375	7.53664	76
chr1	42160744	42161154	SRR5339951_sample_SRR5339954_input_peak_1327	1310	.	27.3948	133.746	131.098	212
chr1	42238269	42238858	SRR5339951_sample_SRR5339954_input_peak_1328	1483	.	30.0916	151.069	148.345	334
chr1	42271409	42271691	SRR5339951_sample_SRR5339954_input_peak_1329	140	.	6.12759	16.0393	14.0422	150
chr1	42376121	42376461	SRR5339951_sample_SRR5339954_input_peak_1330	244	.	8.90232	26.53	24.4228	145
chr1	42490774	42491089	SRR5339951_sample_SRR5339954_input_peak_1331	180	.	6.89756	20.106	18.0642	161
chr1	42500803	42501060	SRR5339951_sample_SRR5339954_input_peak_1332	117	.	6.01287	13.6778	11.7093	158
chr1	42514433	42514859	SRR5339951_sample_SRR5339954_input_peak_1333	644	.	16.8001	66.7618	64.4101	159
chr1	42637580	42637778	SRR5339951_sample_SRR5339954_input_peak_1334	41	.	3.49311	5.94584	4.13274	58
chr1	42684609	42685313	SRR5339951_sample_SRR5339954_input_peak_1335	1818	.	33.4099	184.761	181.874	353
chr1	42686220	42686734	SRR5339951_sample_SRR5339954_input_peak_1336	306	.	9.95989	32.7535	30.6002	222
chr1	42691199	42691877	SRR5339951_sample_SRR5339954_input_peak_1337	2627	.	46.0799	266.168	262.713	227
chr1	42714515	42714980	SRR5339951_sample_SRR5339954_input_peak_1338	1228	.	22.6285	125.455	122.845	223
chr1	42716822	42717133	SRR5339951_sample_SRR5339954_input_peak_1339	192	.	7.74654	21.3196	19.2591	155
chr1	42718536	42718970	SRR5339951_sample_SRR5339954_input_peak_1340	965	.	22.1938	99.0271	96.5295	216
chr1	42738121	42738489	SRR5339951_sample_SRR5339954_input_peak_1341	329	.	10.2373	35.073	32.9028	197
chr1	42759275	42759480	SRR5339951_sample_SRR5339954_input_peak_1342	67	.	4.66446	8.64386	6.76149	51
chr1	42779778	42780187	SRR5339951_sample_SRR5339954_input_peak_1343	1023	.	22.9643	104.905	102.382	222
chr1	42788484	42788788	SRR5339951_sample_SRR5339954_input_peak_1344	298	.	10.2507	32.0218	29.8711	125
chr1	42807913	42808272	SRR5339951_sample_SRR5339954_input_peak_1345	391	.	11.9844	41.3161	39.1038	167
chr1	42820791	42821041	SRR5339951_sample_SRR5339954_input_peak_1346	104	.	5.39653	12.3716	10.4275	120
chr1	42822735	42823115	SRR5339951_sample_SRR5339954_input_peak_1347	969	.	17.8671	99.4498	96.9508	197
chr1	42856004	42856924	SRR5339951_sample_SRR5339954_input_peak_1348	1172	.	20.4741	119.874	117.289	580
chr1	42864137	42864513	SRR5339951_sample_SRR5339954_input_peak_1349	439	.	12.9475	46.1709	43.9292	165
chr1	42878019	42878288	SRR5339951_sample_SRR5339954_input_peak_1350	83	.	5.04972	10.2444	8.33242	141
chr1	42884583	42884788	SRR5339951_sample_SRR5339954_input_peak_1351	54	.	3.98707	7.28745	5.44032	85
chr1	42914972	42915474	SRR5339951_sample_SRR5339954_input_peak_1352	2108	.	38.9526	213.867	210.812	233
chr1	42927729	42927974	SRR5339951_sample_SRR5339954_input_peak_1353	108	.	5.62761	12.7924	10.8349	120
chr1	42980350	42980689	SRR5339951_sample_SRR5339954_input_peak_1354	214	.	7.60949	23.5306	21.4509	161
chr1	42993773	42994189	SRR5339951_sample_SRR5339954_input_peak_1355	698	.	16.9949	72.1902	69.8131	215
chr1	43000474	43000672	SRR5339951_sample_SRR5339954_input_peak_1356	99	.	5.43498	11.9246	9.98576	56
chr1	43051880	43052309	SRR5339951_sample_SRR5339954_input_peak_1357	893	.	20.8454	91.7829	89.3164	222
chr1	43059215	43059564	SRR5339951_sample_SRR5339954_input_peak_1358	498	.	11.5553	52.1437	49.8702	167
chr1	43065881	43066503	SRR5339951_sample_SRR5339954_input_peak_1359	2427	.	38.894	246.052	242.773	246
chr1	43094308	43094570	SRR5339951_sample_SRR5339954_input_peak_1360	144	.	6.78339	16.4324	14.4254	126
chr1	43110506	43111142	SRR5339951_sample_SRR5339954_input_peak_1361	3455	.	56.6745	350.146	345.541	256
chr1	43112806	43113334	SRR5339951_sample_SRR5339954_input_peak_1362	2057	.	38.182	208.76	205.738	284
chr1	43138191	43138818	SRR5339951_sample_SRR5339954_input_peak_1363	2727	.	37.4885	276.34	272.787	254
chr1	43139526	43140079	SRR5339951_sample_SRR5339954_input_peak_1364	2603	.	32.4859	263.764	260.336	269
chr1	43143367	43143575	SRR5339951_sample_SRR5339954_input_peak_1365	108	.	5.62761	12.7924	10.8349	81
chr1	43149373	43149718	SRR5339951_sample_SRR5339954_input_peak_1366	298	.	10.2507	32.0218	29.8711	167
chr1	43264323	43264844	SRR5339951_sample_SRR5339954_input_peak_1367	2227	.	40.6862	225.875	222.742	274
chr1	43269659	43270114	SRR5339951_sample_SRR5339954_input_peak_1368	2278	.	41.2641	231.059	227.889	252
chr1	43276933	43277314	SRR5339951_sample_SRR5339954_input_peak_1369	332	.	10.8286	35.4382	33.2644	185
chr1	43280080	43280481	SRR5339951_sample_SRR5339954_input_peak_1370	738	.	18.3412	76.2826	73.8872	194
chr1	43299383	43299868	SRR5339951_sample_SRR5339954_input_peak_1371	1547	.	31.0547	157.471	154.717	262
chr1	43304676	43304884	SRR5339951_sample_SRR5339954_input_peak_1372	40	.	3.18535	5.85335	4.04355	131
chr1	43312715	43312980	SRR5339951_sample_SRR5339954_input_peak_1373	125	.	6.2055	14.58	12.5988	143
chr1	43403380	43403578	SRR5339951_sample_SRR5339954_input_peak_1374	54	.	3.98707	7.28745	5.44032	78
chr1	43445350	43445705	SRR5339951_sample_SRR5339954_input_peak_1375	144	.	6.78339	16.4324	14.4254	234
chr1	43454419	43454703	SRR5339951_sample_SRR5339954_input_peak_1376	117	.	6.01287	13.6778	11.7093	153
chr1	43460842	43461087	SRR5339951_sample_SRR5339954_input_peak_1377	21	.	2.38901	3.88655	2.15472	131
chr1	43511235	43511714	SRR5339951_sample_SRR5339954_input_peak_1378	1602	.	31.6292	163.009	160.231	238
chr1	43561475	43561968	SRR5339951_sample_SRR5339954_input_peak_1379	239	.	6.057	26.0028	23.9038	296
chr1	43589963	43590232	SRR5339951_sample_SRR5339954_input_peak_1380	233	.	8.70969	25.4642	23.3679	125
chr1	43602238	43602559	SRR5339951_sample_SRR5339954_input_peak_1381	125	.	6.2055	14.58	12.5988	156
chr1	43635739	43636138	SRR5339951_sample_SRR5339954_input_peak_1382	838	.	16.2206	86.3318	83.8903	204
chr1	43662313	43662529	SRR5339951_sample_SRR5339954_input_peak_1383	58	.	4.18634	7.69652	5.84348	106
chr1	43676533	43676872	SRR5339951_sample_SRR5339954_input_peak_1384	214	.	7.77414	23.5306	21.4509	182
chr1	43730384	43730670	SRR5339951_sample_SRR5339954_input_peak_1385	58	.	4.02455	7.71955	5.86619	116
chr1	43732070	43732536	SRR5339951_sample_SRR5339954_input_peak_1386	826	.	16.0833	85.0437	82.6076	201
chr1	43738102	43738825	SRR5339951_sample_SRR5339954_input_peak_1387	3037	.	51.2809	307.633	303.711	286
chr1	43753788	43754050	SRR5339951_sample_SRR5339954_input_peak_1388	69	.	4.35119	8.79124	6.90613	154
chr1	43760079	43760694	SRR5339951_sample_SRR5339954_input_peak_1389	1906	.	36.2558	193.583	190.645	222
chr1	43762618	43762982	SRR5339951_sample_SRR5339954_input_peak_1390	492	.	13.3872	51.5594	49.2873	172
chr1	43766692	43767063	SRR5339951_sample_SRR5339954_input_peak_1391	246	.	7.57615	26.7458	24.6368	176
chr1	43808939	43809309	SRR5339951_sample_SRR5339954_input_peak_1392	108	.	5.82024	12.7924	10.8349	219
chr1	43824524	43824936	SRR5339951_sample_SRR5339954_input_peak_1393	451	.	13.1402	47.4045	45.1544	205
chr1	43841744	43841991	SRR5339951_sample_SRR5339954_input_peak_1394	98	.	5.13966	11.8043	9.87072	93
chr1	43855297	43855516	SRR5339951_sample_SRR5339954_input_peak_1395	108	.	5.62761	12.7924	10.8349	142
chr1	43891582	43891995	SRR5339951_sample_SRR5339954_input_peak_1396	439	.	12.9475	46.1709	43.9292	209
chr1	43892919	43893413	SRR5339951_sample_SRR5339954_input_peak_1397	836	.	20.0748	86.0745	83.6339	221
chr1	43898813	43899460	SRR5339951_sample_SRR5339954_input_peak_1398	2983	.	50.703	302.163	298.314	354
chr1	43902620	43903434	SRR5339951_sample_SRR5339954_input_peak_1399	1692	.	32.6623	172.032	169.209	352
chr1	43925077	43925300	SRR5339951_sample_SRR5339954_input_peak_1400	29	.	3.16379	4.70046	2.93726	101
chr1	43949732	43950147	SRR5339951_sample_SRR5339954_input_peak_1401	627	.	13.3391	65.0809	62.7399	218
chr1	43959029	43959282	SRR5339951_sample_SRR5339954_input_peak_1402	135	.	6.39813	15.4984	13.5067	134
chr1	43966550	43967403	SRR5339951_sample_SRR5339954_input_peak_1403	1483	.	19.9865	151.119	148.395	427
chr1	44041718	44042451	SRR5339951_sample_SRR5339954_input_peak_1404	2875	.	49.3546	291.276	287.559	283
chr1	44054256	44054601	SRR5339951_sample_SRR5339954_input_peak_1405	233	.	8.70969	25.4642	23.3679	171
chr1	44064579	44065184	SRR5339951_sample_SRR5339954_input_peak_1406	2570	.	40.8675	260.482	257.082	255
chr1	44085582	44085933	SRR5339951_sample_SRR5339954_input_peak_1407	139	.	5.65518	15.9754	13.9794	196
chr1	44109082	44109516	SRR5339951_sample_SRR5339954_input_peak_1408	752	.	18.5338	77.6654	75.2632	244
chr1	44117687	44117896	SRR5339951_sample_SRR5339954_input_peak_1409	83	.	5.04972	10.2444	8.33242	93
chr1	44119668	44120266	SRR5339951_sample_SRR5339954_input_peak_1410	1838	.	34.7365	186.794	183.898	271
chr1	44148401	44149293	SRR5339951_sample_SRR5339954_input_peak_1411	1234	.	26.239	126.018	123.403	566
chr1	44155187	44156030	SRR5339951_sample_SRR5339954_input_peak_1412	1579	.	31.44	160.692	157.924	272
chr1	44164782	44165189	SRR5339951_sample_SRR5339954_input_peak_1413	439	.	12.9475	46.1709	43.9292	218
chr1	44167764	44168407	SRR5339951_sample_SRR5339954_input_peak_1414	1611	.	31.8253	163.926	161.142	401
chr1	44173305	44174409	SRR5339951_sample_SRR5339954_input_peak_1415	1774	.	34.3295	180.283	177.418	813
chr1	44176878	44177095	SRR5339951_sample_SRR5339954_input_peak_1416	89	.	5.13174	10.8479	8.93041	100
chr1	44202855	44203169	SRR5339951_sample_SRR5339954_input_peak_1417	254	.	9.28758	27.607	25.4906	148
chr1	44228817	44229472	SRR5339951_sample_SRR5339954_input_peak_1418	2261	.	41.0715	229.329	226.172	398
chr1	44234483	44234771	SRR5339951_sample_SRR5339954_input_peak_1419	129	.	6.08807	14.9462	12.9628	135
chr1	44237297	44237720	SRR5339951_sample_SRR5339954_input_peak_1420	760	.	17.4985	78.4503	76.0464	210
chr1	44437807	44438219	SRR5339951_sample_SRR5339954_input_peak_1421	1242	.	23.9104	126.824	124.207	195
chr1	44473701	44473928	SRR5339951_sample_SRR5339954_input_peak_1422	117	.	6.01287	13.6778	11.7093	128
chr1	44532029	44532303	SRR5339951_sample_SRR5339954_input_peak_1423	163	.	7.16865	18.3453	16.3186	135
chr1	44551381	44551962	SRR5339951_sample_SRR5339954_input_peak_1424	2016	.	33.9543	204.609	201.609	252
chr1	44741258	44741659	SRR5339951_sample_SRR5339954_input_peak_1425	1280	.	27.0095	130.643	128.011	204
chr1	44745491	44746106	SRR5339951_sample_SRR5339954_input_peak_1426	2227	.	40.6862	225.875	222.742	365
chr1	44858814	44859025	SRR5339951_sample_SRR5339954_input_peak_1427	57	.	3.43596	7.60524	5.75372	75
chr1	45078847	45079056	SRR5339951_sample_SRR5339954_input_peak_1428	60	.	4.27921	7.87581	6.01447	53
chr1	45313756	45314417	SRR5339951_sample_SRR5339954_input_peak_1429	2142	.	39.3378	217.285	214.207	391
chr1	45322339	45322639	SRR5339951_sample_SRR5339954_input_peak_1430	140	.	6.12759	16.0393	14.0422	126
chr1	45389351	45389659	SRR5339951_sample_SRR5339954_input_peak_1431	108	.	5.62761	12.7924	10.8349	153
chr1	45431299	45432328	SRR5339951_sample_SRR5339954_input_peak_1432	2313	.	41.6494	234.528	231.333	761
chr1	45501366	45501732	SRR5339951_sample_SRR5339954_input_peak_1433	332	.	10.8286	35.4382	33.2644	197
chr1	45554240	45554643	SRR5339951_sample_SRR5339954_input_peak_1434	1295	.	27.2022	132.193	129.554	220
chr1	45577731	45577952	SRR5339951_sample_SRR5339954_input_peak_1435	67	.	4.47184	8.64386	6.76149	63
chr1	45627812	45628266	SRR5339951_sample_SRR5339954_input_peak_1436	1757	.	34.1368	178.634	175.776	249
chr1	45668866	45669257	SRR5339951_sample_SRR5339954_input_peak_1437	223	.	8.51706	24.41	22.3229	247
chr1	45672294	45673157	SRR5339951_sample_SRR5339954_input_peak_1438	965	.	22.1938	99.0271	96.5295	665
chr1	45675098	45675490	SRR5339951_sample_SRR5339954_input_peak_1439	766	.	18.7264	79.0536	76.6439	196
chr1	45750995	45751279	SRR5339951_sample_SRR5339954_input_peak_1440	78	.	4.28305	9.79599	7.89411	171
chr1	45766077	45766591	SRR5339951_sample_SRR5339954_input_peak_1441	2330	.	42.0346	236.265	233.059	293
chr1	45769936	45770503	SRR5339951_sample_SRR5339954_input_peak_1442	1083	.	23.9274	110.854	108.306	321
chr1	45798658	45798922	SRR5339951_sample_SRR5339954_input_peak_1443	163	.	7.16865	18.3453	16.3186	114
chr1	45811288	45811625	SRR5339951_sample_SRR5339954_input_peak_1444	163	.	7.16865	18.3453	16.3186	152
chr1	45816680	45817433	SRR5339951_sample_SRR5339954_input_peak_1445	3510	.	57.445	355.763	351.051	397
chr1	45824995	45825754	SRR5339951_sample_SRR5339954_input_peak_1446	2581	.	35.9792	261.549	258.137	333
chr1	45827685	45827902	SRR5339951_sample_SRR5339954_input_peak_1447	75	.	4.85709	9.43375	7.53664	112
chr1	45862780	45863364	SRR5339951_sample_SRR5339954_input_peak_1448	1627	.	32.2105	165.548	162.756	335
chr1	45901068	45901335	SRR5339951_sample_SRR5339954_input_peak_1449	144	.	6.59076	16.4324	14.4254	173
chr1	45931192	45931538	SRR5339951_sample_SRR5339954_input_peak_1450	355	.	11.4065	37.7627	35.5727	157
chr1	45949034	45949361	SRR5339951_sample_SRR5339954_input_peak_1451	212	.	8.32443	23.3676	21.2904	134
chr1	46018405	46018789	SRR5339951_sample_SRR5339954_input_peak_1452	1158	.	25.0832	118.385	115.806	190
chr1	46022241	46022691	SRR5339951_sample_SRR5339954_input_peak_1453	1036	.	18.8276	106.163	103.635	265
chr1	46066364	46066752	SRR5339951_sample_SRR5339954_input_peak_1454	397	.	11.9201	41.9301	39.7152	175
chr1	46066962	46067361	SRR5339951_sample_SRR5339954_input_peak_1455	1301	.	24.7336	132.754	130.112	201
chr1	46168147	46168404	SRR5339951_sample_SRR5339954_input_peak_1456	99	.	5.43498	11.9246	9.98576	111
chr1	46342051	46342411	SRR5339951_sample_SRR5339954_input_peak_1457	344	.	11.0212	36.5959	34.4125	182
chr1	46416686	46417420	SRR5339951_sample_SRR5339954_input_peak_1458	1790	.	34.5221	181.935	179.061	482
chr1	46422275	46422726	SRR5339951_sample_SRR5339954_input_peak_1459	578	.	15.6444	60.1418	57.8225	262
chr1	46425594	46426041	SRR5339951_sample_SRR5339954_input_peak_1460	1054	.	21.2759	107.962	105.426	254
chr1	46428349	46428781	SRR5339951_sample_SRR5339954_input_peak_1461	1342	.	27.9727	136.864	134.203	206
chr1	46493182	46493406	SRR5339951_sample_SRR5339954_input_peak_1462	131	.	5.96293	15.1622	13.1763	101
chr1	46528277	46528526	SRR5339951_sample_SRR5339954_input_peak_1463	81	.	4.94318	10.0293	8.12503	129
chr1	46580311	46580718	SRR5339951_sample_SRR5339954_input_peak_1464	1068	.	23.7348	109.361	106.819	222
chr1	46649788	46650036	SRR5339951_sample_SRR5339954_input_peak_1465	72	.	4.00862	9.09299	7.20374	163
chr1	46697961	46698253	SRR5339951_sample_SRR5339954_input_peak_1466	135	.	6.39813	15.4984	13.5067	156
chr1	46769124	46769579	SRR5339951_sample_SRR5339954_input_peak_1468	565	.	15.2591	58.837	56.527	319
chr1	46778703	46778972	SRR5339951_sample_SRR5339954_input_peak_1469	125	.	6.2055	14.58	12.5988	132
chr1	46779500	46779920	SRR5339951_sample_SRR5339954_input_peak_1470	644	.	16.8001	66.7618	64.4101	162
chr1	46815030	46815427	SRR5339951_sample_SRR5339954_input_peak_1471	344	.	11.0212	36.5959	34.4125	213
chr1	46817574	46817973	SRR5339951_sample_SRR5339954_input_peak_1472	153	.	6.97602	17.3816	15.3646	181
chr1	46845295	46845674	SRR5339951_sample_SRR5339954_input_peak_1473	176	.	6.95087	19.6848	17.6446	177
chr1	46849673	46850229	SRR5339951_sample_SRR5339954_input_peak_1474	2330	.	42.0346	236.265	233.059	243
chr1	46856586	46856894	SRR5339951_sample_SRR5339954_input_peak_1475	287	.	10.0581	30.9025	28.759	138
chr1	46914242	46914920	SRR5339951_sample_SRR5339954_input_peak_1476	2277	.	32.6861	230.868	227.704	326
chr1	46915144	46915495	SRR5339951_sample_SRR5339954_input_peak_1477	108	.	5.62761	12.7924	10.8349	185
chr1	46923183	46923430	SRR5339951_sample_SRR5339954_input_peak_1478	135	.	6.39813	15.4984	13.5067	119
chr1	46939257	46940108	SRR5339951_sample_SRR5339954_input_peak_1479	1009	.	22.7717	103.429	100.914	231
chr1	46957337	46957721	SRR5339951_sample_SRR5339954_input_peak_1480	488	.	12.7138	51.0766	48.8084	191
chr1	46970339	46971197	SRR5339951_sample_SRR5339954_input_peak_1481	1692	.	33.1737	172.066	169.241	375
chr1	47168295	47168493	SRR5339951_sample_SRR5339954_input_peak_1482	52	.	4.08658	7.13073	5.28753	93
chr1	47198907	47199239	SRR5339951_sample_SRR5339954_input_peak_1483	214	.	7.77414	23.5306	21.4509	159
chr1	47277686	47278147	SRR5339951_sample_SRR5339954_input_peak_1484	1451	.	29.5137	147.888	145.177	234
chr1	47752539	47752737	SRR5339951_sample_SRR5339954_input_peak_1485	47	.	3.65776	6.60524	4.77574	70
chr1	47773984	47774321	SRR5339951_sample_SRR5339954_input_peak_1486	172	.	7.36128	19.3232	17.286	174
chr1	47804247	47804583	SRR5339951_sample_SRR5339954_input_peak_1487	121	.	4.55011	14.0966	12.1249	150
chr1	47809632	47809963	SRR5339951_sample_SRR5339954_input_peak_1488	738	.	18.3412	76.2826	73.8872	142
chr1	47891309	47891724	SRR5339951_sample_SRR5339954_input_peak_1489	591	.	15.837	61.4532	59.128	222
chr1	47965545	47965784	SRR5339951_sample_SRR5339954_input_peak_1490	75	.	4.85709	9.43375	7.53664	99
chr1	47997593	47997913	SRR5339951_sample_SRR5339954_input_peak_1491	172	.	7.36128	19.3232	17.286	141
chr1	48448492	48448727	SRR5339951_sample_SRR5339954_input_peak_1492	67	.	4.47184	8.64386	6.76149	126
chr1	48707983	48708273	SRR5339951_sample_SRR5339954_input_peak_1493	172	.	7.36128	19.3232	17.286	135
chr1	48708669	48708995	SRR5339951_sample_SRR5339954_input_peak_1494	309	.	10.4434	33.1509	30.9923	136
chr1	49116421	49116793	SRR5339951_sample_SRR5339954_input_peak_1495	402	.	12.177	42.5176	40.2964	188
chr1	49260717	49261086	SRR5339951_sample_SRR5339954_input_peak_1496	644	.	16.8001	66.7618	64.4101	184
chr1	49338195	49338505	SRR5339951_sample_SRR5339954_input_peak_1497	244	.	9.09495	26.53	24.4228	187
chr1	49379440	49379751	SRR5339951_sample_SRR5339954_input_peak_1498	192	.	7.74654	21.3196	19.2591	161
chr1	49462771	49463033	SRR5339951_sample_SRR5339954_input_peak_1499	163	.	7.16865	18.3453	16.3186	153
chr1	49563731	49564084	SRR5339951_sample_SRR5339954_input_peak_1500	244	.	8.90232	26.53	24.4228	167
chr1	49565078	49565388	SRR5339951_sample_SRR5339954_input_peak_1501	163	.	7.16865	18.3453	16.3186	131
chr1	49592539	49592862	SRR5339951_sample_SRR5339954_input_peak_1502	332	.	10.8286	35.4382	33.2644	182
chr1	49785737	49786141	SRR5339951_sample_SRR5339954_input_peak_1503	1023	.	23.1569	104.905	102.382	181
chr1	49915641	49916006	SRR5339951_sample_SRR5339954_input_peak_1504	402	.	12.3697	42.5176	40.2964	186
chr1	50029748	50030117	SRR5339951_sample_SRR5339954_input_peak_1505	630	.	16.6075	65.4254	63.0797	204
chr1	50212283	50212590	SRR5339951_sample_SRR5339954_input_peak_1506	276	.	9.67284	29.7935	27.6607	157
chr1	50831654	50832079	SRR5339951_sample_SRR5339954_input_peak_1507	697	.	17.5707	72.1676	69.7906	213
chr1	50927001	50927568	SRR5339951_sample_SRR5339954_input_peak_1508	707	.	15.2996	73.1693	70.7885	214
chr1	50962073	50962737	SRR5339951_sample_SRR5339954_input_peak_1509	2627	.	46.0799	266.168	262.713	406
chr1	51010944	51011273	SRR5339951_sample_SRR5339954_input_peak_1510	276	.	9.67284	29.7935	27.6607	154
chr1	51288666	51289394	SRR5339951_sample_SRR5339954_input_peak_1511	431	.	10.5948	45.3983	43.1611	549
chr1	51333952	51334628	SRR5339951_sample_SRR5339954_input_peak_1512	2227	.	40.4936	225.875	222.742	192
chr1	51338073	51338598	SRR5339951_sample_SRR5339954_input_peak_1513	1023	.	23.1569	104.905	102.382	200
chr1	51347523	51348169	SRR5339951_sample_SRR5339954_input_peak_1514	2486	.	44.1536	252.013	248.684	275
chr1	51357508	51357934	SRR5339951_sample_SRR5339954_input_peak_1515	623	.	14.8543	64.6805	62.3412	210
chr1	51367728	51367963	SRR5339951_sample_SRR5339954_input_peak_1516	90	.	4.975	11.0053	9.08414	67
chr1	51446170	51446448	SRR5339951_sample_SRR5339954_input_peak_1517	192	.	7.74654	21.3196	19.2591	149
chr1	51458822	51459411	SRR5339951_sample_SRR5339954_input_peak_1518	3029	.	48.923	306.856	302.95	338
chr1	51465225	51465686	SRR5339951_sample_SRR5339954_input_peak_1519	558	.	9.23837	58.1689	55.8631	241
chr1	51466301	51466852	SRR5339951_sample_SRR5339954_input_peak_1520	1389	.	20.7248	141.661	138.979	303
chr1	51478292	51478627	SRR5339951_sample_SRR5339954_input_peak_1521	76	.	4.17994	9.54055	7.64059	186
chr1	51485037	51485376	SRR5339951_sample_SRR5339954_input_peak_1522	68	.	4.31638	8.71601	6.83183	179
chr1	51546966	51547212	SRR5339951_sample_SRR5339954_input_peak_1523	75	.	4.48104	9.46042	7.56191	92
chr1	51549041	51549317	SRR5339951_sample_SRR5339954_input_peak_1524	192	.	7.93917	21.3196	19.2591	114
chr1	51556692	51556969	SRR5339951_sample_SRR5339954_input_peak_1525	328	.	10.501	34.986	32.816	163
chr1	51596923	51597586	SRR5339951_sample_SRR5339954_input_peak_1526	2760	.	37.763	279.649	276.063	246
chr1	51600268	51600872	SRR5339951_sample_SRR5339954_input_peak_1527	2511	.	39.8819	254.514	251.165	366
chr1	51615344	51616039	SRR5339951_sample_SRR5339954_input_peak_1528	2680	.	46.6578	271.513	268.01	363
chr1	51638798	51639317	SRR5339951_sample_SRR5339954_input_peak_1529	1873	.	35.6779	190.241	187.322	276
chr1	51644233	51644929	SRR5339951_sample_SRR5339954_input_peak_1530	2532	.	29.0426	256.583	253.219	380
chr1	51648377	51648741	SRR5339951_sample_SRR5339954_input_peak_1531	212	.	8.32443	23.3676	21.2904	174
chr1	51668877	51669293	SRR5339951_sample_SRR5339954_input_peak_1532	893	.	20.8454	91.7829	89.3164	200
chr1	51670080	51670293	SRR5339951_sample_SRR5339954_input_peak_1533	83	.	5.04972	10.2444	8.33242	96
chr1	51689590	51689839	SRR5339951_sample_SRR5339954_input_peak_1534	103	.	4.49446	12.3086	10.3649	121
chr1	51709690	51709935	SRR5339951_sample_SRR5339954_input_peak_1535	123	.	6.07457	14.305	12.3301	133
chr1	51710440	51710646	SRR5339951_sample_SRR5339954_input_peak_1536	67	.	4.47184	8.64386	6.76149	125
chr1	51710893	51711177	SRR5339951_sample_SRR5339954_input_peak_1537	163	.	7.16865	18.3453	16.3186	125
chr1	51727154	51727513	SRR5339951_sample_SRR5339954_input_peak_1538	402	.	12.177	42.5176	40.2964	162
chr1	51730632	51730897	SRR5339951_sample_SRR5339954_input_peak_1539	135	.	6.39813	15.4984	13.5067	126
chr1	51744016	51744530	SRR5339951_sample_SRR5339954_input_peak_1540	402	.	12.177	42.5176	40.2964	229
chr1	51837874	51838120	SRR5339951_sample_SRR5339954_input_peak_1541	108	.	5.82024	12.7924	10.8349	85
chr1	51895556	51895910	SRR5339951_sample_SRR5339954_input_peak_1542	276	.	9.67284	29.7935	27.6607	209
chr1	51915961	51916256	SRR5339951_sample_SRR5339954_input_peak_1543	121	.	4.55011	14.0966	12.1249	145
chr1	51926836	51927192	SRR5339951_sample_SRR5339954_input_peak_1544	356	.	9.35992	37.8412	35.6498	169
chr1	51944636	51945467	SRR5339951_sample_SRR5339954_input_peak_1545	2074	.	38.3747	210.46	207.423	424
chr1	51948504	51948848	SRR5339951_sample_SRR5339954_input_peak_1546	287	.	9.86547	30.9025	28.759	179
chr1	51986476	51986798	SRR5339951_sample_SRR5339954_input_peak_1547	195	.	7.28018	21.584	19.522	148
chr1	51998515	51999026	SRR5339951_sample_SRR5339954_input_peak_1548	2296	.	41.4568	232.792	229.611	238
chr1	52003461	52004788	SRR5339951_sample_SRR5339954_input_peak_1549	2532	.	35.4303	256.655	253.29	832
chr1	52023674	52023883	SRR5339951_sample_SRR5339954_input_peak_1550	90	.	4.975	11.0053	9.08414	111
chr1	52037818	52038205	SRR5339951_sample_SRR5339954_input_peak_1551	670	.	17.1854	69.4529	67.0904	193
chr1	52084897	52085271	SRR5339951_sample_SRR5339954_input_peak_1552	100	.	4.24138	11.9912	10.0517	179
chr1	52086188	52086752	SRR5339951_sample_SRR5339954_input_peak_1553	1203	.	25.8537	122.953	120.353	238
chr1	52098675	52099388	SRR5339951_sample_SRR5339954_input_peak_1554	2404	.	34.0582	243.693	240.431	376
chr1	52100402	52100979	SRR5339951_sample_SRR5339954_input_peak_1555	1721	.	32.1472	175.024	172.186	306
chr1	52112812	52113114	SRR5339951_sample_SRR5339954_input_peak_1556	139	.	5.51796	15.9754	13.9794	129
chr1	52113725	52114306	SRR5339951_sample_SRR5339954_input_peak_1557	2852	.	31.7182	288.932	285.246	253
chr1	52119041	52119602	SRR5339951_sample_SRR5339954_input_peak_1558	165	.	6.77961	18.5882	16.5597	275
chr1	52131886	52132285	SRR5339951_sample_SRR5339954_input_peak_1559	737	.	14.8484	76.156	73.7628	209
chr1	52140797	52141122	SRR5339951_sample_SRR5339954_input_peak_1560	276	.	9.67284	29.7935	27.6607	174
chr1	52146333	52147135	SRR5339951_sample_SRR5339954_input_peak_1561	2048	.	34.2836	207.868	204.852	406
chr1	52147394	52147762	SRR5339951_sample_SRR5339954_input_peak_1562	525	.	13.1224	54.8751	52.5848	197
chr1	52151499	52151715	SRR5339951_sample_SRR5339954_input_peak_1563	54	.	4.00719	7.33017	5.48246	76
chr1	52169901	52170522	SRR5339951_sample_SRR5339954_input_peak_1564	3087	.	51.8945	312.747	308.761	327
chr1	52216662	52217319	SRR5339951_sample_SRR5339954_input_peak_1565	3236	.	53.9777	327.841	323.621	315
chr1	52239097	52239319	SRR5339951_sample_SRR5339954_input_peak_1566	83	.	4.64569	10.2238	8.31665	81
chr1	52267366	52268183	SRR5339951_sample_SRR5339954_input_peak_1567	2176	.	39.9157	220.714	217.614	415
chr1	52299590	52299978	SRR5339951_sample_SRR5339954_input_peak_1568	630	.	16.6075	65.4254	63.0797	191
chr1	52301209	52301765	SRR5339951_sample_SRR5339954_input_peak_1569	2176	.	39.9157	220.714	217.614	236
chr1	52302529	52303008	SRR5339951_sample_SRR5339954_input_peak_1570	2365	.	42.4199	239.748	236.517	258
chr1	52303858	52304126	SRR5339951_sample_SRR5339954_input_peak_1571	108	.	5.82024	12.7924	10.8349	140
chr1	52304595	52304837	SRR5339951_sample_SRR5339954_input_peak_1572	67	.	4.66446	8.64386	6.76149	81
chr1	52306901	52307389	SRR5339951_sample_SRR5339954_input_peak_1573	2179	.	35.9302	221.006	217.905	237
chr1	52328527	52328880	SRR5339951_sample_SRR5339954_input_peak_1574	603	.	13.0647	62.6774	60.3485	178
chr1	52387080	52387414	SRR5339951_sample_SRR5339954_input_peak_1575	214	.	7.60949	23.5306	21.4509	166
chr1	52392889	52393371	SRR5339951_sample_SRR5339954_input_peak_1576	1435	.	29.3211	146.302	143.6	252
chr1	52428875	52429165	SRR5339951_sample_SRR5339954_input_peak_1577	93	.	4.03556	11.3145	9.38573	184
chr1	52486163	52486578	SRR5339951_sample_SRR5339954_input_peak_1578	1203	.	25.8537	122.953	120.353	210
chr1	52489583	52490297	SRR5339951_sample_SRR5339954_input_peak_1579	1815	.	25.0764	184.465	181.579	383
chr1	52581826	52582344	SRR5339951_sample_SRR5339954_input_peak_1580	989	.	19.5543	101.421	98.9146	294
chr1	52589729	52590014	SRR5339951_sample_SRR5339954_input_peak_1581	202	.	8.1318	22.3373	20.2684	169
chr1	52598673	52598932	SRR5339951_sample_SRR5339954_input_peak_1582	54	.	3.98707	7.28745	5.44032	172
chr1	52626372	52626764	SRR5339951_sample_SRR5339954_input_peak_1583	307	.	7.90518	32.862	30.7069	210
chr1	52630356	52630897	SRR5339951_sample_SRR5339954_input_peak_1584	2521	.	44.5388	255.538	252.18	261
chr1	52631528	52632111	SRR5339951_sample_SRR5339954_input_peak_1585	1200	.	20.7486	122.659	120.061	288
chr1	52635512	52635851	SRR5339951_sample_SRR5339954_input_peak_1586	223	.	8.51706	24.41	22.3229	169
chr1	52648069	52648535	SRR5339951_sample_SRR5339954_input_peak_1587	1822	.	34.5479	185.142	182.254	233
chr1	52671723	52672104	SRR5339951_sample_SRR5339954_input_peak_1588	578	.	15.4517	60.1418	57.8225	169
chr1	52691306	52691758	SRR5339951_sample_SRR5339954_input_peak_1589	583	.	15.5028	60.6851	58.3641	235
chr1	52709167	52709550	SRR5339951_sample_SRR5339954_input_peak_1590	223	.	8.51706	24.41	22.3229	196
chr1	52718894	52719511	SRR5339951_sample_SRR5339954_input_peak_1591	1531	.	30.8621	155.866	153.118	401
chr1	52738828	52739070	SRR5339951_sample_SRR5339954_input_peak_1592	67	.	4.66446	8.64386	6.76149	91
chr1	52748213	52748919	SRR5339951_sample_SRR5339954_input_peak_1593	2521	.	44.5388	255.538	252.18	239
chr1	52793661	52794148	SRR5339951_sample_SRR5339954_input_peak_1594	950	.	21.8085	97.5689	95.0792	229
chr1	52816900	52817292	SRR5339951_sample_SRR5339954_input_peak_1595	938	.	20.2646	96.3728	93.8888	221
chr1	52853999	52854488	SRR5339951_sample_SRR5339954_input_peak_1596	1757	.	33.9442	178.634	175.776	214
chr1	52856924	52857287	SRR5339951_sample_SRR5339954_input_peak_1597	452	.	12.0552	47.5043	45.2535	173
chr1	52935641	52936014	SRR5339951_sample_SRR5339954_input_peak_1598	439	.	12.9475	46.1709	43.9292	175
chr1	52954957	52955585	SRR5339951_sample_SRR5339954_input_peak_1599	2471	.	28.528	250.512	247.195	401
chr1	52963133	52963423	SRR5339951_sample_SRR5339954_input_peak_1600	81	.	4.94318	10.0293	8.12503	148
chr1	52964532	52965042	SRR5339951_sample_SRR5339954_input_peak_1601	2608	.	43.6918	264.3	260.869	264
chr1	53032514	53033311	SRR5339951_sample_SRR5339954_input_peak_1602	1531	.	30.8621	155.866	153.118	239
chr1	53052993	53053576	SRR5339951_sample_SRR5339954_input_peak_1603	2469	.	43.7683	250.254	246.938	266
chr1	53093003	53093642	SRR5339951_sample_SRR5339954_input_peak_1604	2023	.	37.7968	205.368	202.363	393
chr1	53099938	53100255	SRR5339951_sample_SRR5339954_input_peak_1605	212	.	8.32443	23.3676	21.2904	151
chr1	53103401	53103707	SRR5339951_sample_SRR5339954_input_peak_1606	182	.	7.55391	20.3148	18.2669	120
chr1	53270888	53271119	SRR5339951_sample_SRR5339954_input_peak_1607	67	.	4.47184	8.64386	6.76149	138
chr1	53272603	53273084	SRR5339951_sample_SRR5339954_input_peak_1608	1212	.	23.581	123.88	121.277	236
chr1	53297030	53297238	SRR5339951_sample_SRR5339954_input_peak_1609	67	.	4.66446	8.64386	6.76149	91
chr1	53313221	53313587	SRR5339951_sample_SRR5339954_input_peak_1610	311	.	9.25566	33.3211	31.1619	201
chr1	53323522	53323781	SRR5339951_sample_SRR5339954_input_peak_1611	99	.	5.43498	11.9246	9.98576	87
chr1	53331479	53331828	SRR5339951_sample_SRR5339954_input_peak_1612	167	.	6.78621	18.7537	16.7227	196
chr1	53352693	53353178	SRR5339951_sample_SRR5339954_input_peak_1613	1286	.	24.4043	131.266	128.63	182
chr1	53383422	53383665	SRR5339951_sample_SRR5339954_input_peak_1614	144	.	6.59076	16.4324	14.4254	128
chr1	53466007	53466226	SRR5339951_sample_SRR5339954_input_peak_1615	90	.	4.81035	11.0053	9.08414	89
chr1	53569531	53569771	SRR5339951_sample_SRR5339954_input_peak_1616	91	.	5.24235	11.075	9.14868	135
chr1	53622358	53623004	SRR5339951_sample_SRR5339954_input_peak_1617	2210	.	40.301	224.152	221.032	235
chr1	53704146	53704618	SRR5339951_sample_SRR5339954_input_peak_1618	1689	.	31.6061	171.802	168.981	204
chr1	53706228	53706765	SRR5339951_sample_SRR5339954_input_peak_1619	2018	.	32.466	204.886	201.885	260
chr1	53712244	53712818	SRR5339951_sample_SRR5339954_input_peak_1620	784	.	18.897	80.8975	78.481	302
chr1	53715388	53716023	SRR5339951_sample_SRR5339954_input_peak_1621	2965	.	50.3177	300.343	296.515	265
chr1	53748525	53749008	SRR5339951_sample_SRR5339954_input_peak_1622	893	.	20.8454	91.7829	89.3164	242
chr1	53778635	53778859	SRR5339951_sample_SRR5339954_input_peak_1623	67	.	4.47184	8.64386	6.76149	88
chr1	53881288	53881518	SRR5339951_sample_SRR5339954_input_peak_1624	83	.	5.04972	10.2444	8.33242	92
chr1	53890232	53890824	SRR5339951_sample_SRR5339954_input_peak_1625	2006	.	37.6042	203.676	200.681	325
chr1	53908899	53909509	SRR5339951_sample_SRR5339954_input_peak_1626	2113	.	35.1069	214.418	211.36	402
chr1	53927452	53928227	SRR5339951_sample_SRR5339954_input_peak_1627	2394	.	38.5647	242.683	239.429	365
chr1	53933366	53933691	SRR5339951_sample_SRR5339954_input_peak_1628	287	.	9.86547	30.9025	28.759	167
chr1	54039042	54039583	SRR5339951_sample_SRR5339954_input_peak_1629	2382	.	42.6125	241.493	238.247	258
chr1	54056326	54056566	SRR5339951_sample_SRR5339954_input_peak_1630	144	.	6.59076	16.4324	14.4254	105
chr1	54194101	54194485	SRR5339951_sample_SRR5339954_input_peak_1631	96	.	4.37685	11.5922	9.66121	171
chr1	54250370	54250853	SRR5339951_sample_SRR5339954_input_peak_1632	340	.	10.4102	36.1885	34.011	187
chr1	54275508	54276229	SRR5339951_sample_SRR5339954_input_peak_1633	1757	.	33.9442	178.634	175.776	263
chr1	54282997	54283356	SRR5339951_sample_SRR5339954_input_peak_1634	103	.	4.49446	12.3086	10.3649	188
chr1	54332892	54333420	SRR5339951_sample_SRR5339954_input_peak_1635	1264	.	26.8169	129.098	126.471	297
chr1	54345496	54345715	SRR5339951_sample_SRR5339954_input_peak_1636	67	.	4.66446	8.64386	6.76149	113
chr1	54361016	54361310	SRR5339951_sample_SRR5339954_input_peak_1637	144	.	6.78339	16.4324	14.4254	133
chr1	54362605	54363056	SRR5339951_sample_SRR5339954_input_peak_1638	1234	.	26.4316	126.018	123.403	205
chr1	54373781	54374125	SRR5339951_sample_SRR5339954_input_peak_1639	254	.	8.43276	27.556	25.4425	190
chr1	54381055	54381955	SRR5339951_sample_SRR5339954_input_peak_1640	3163	.	53.0145	320.466	316.362	423
chr1	54403755	54404009	SRR5339951_sample_SRR5339954_input_peak_1641	90	.	4.975	11.0053	9.08414	111
chr1	54431345	54431575	SRR5339951_sample_SRR5339954_input_peak_1642	67	.	4.66446	8.64386	6.76149	123
chr1	54437046	54437416	SRR5339951_sample_SRR5339954_input_peak_1643	367	.	11.5991	38.9385	36.7397	193
chr1	54451831	54452095	SRR5339951_sample_SRR5339954_input_peak_1644	189	.	6.61465	21.0048	18.9533	99
chr1	54477870	54478337	SRR5339951_sample_SRR5339954_input_peak_1645	1271	.	24.2397	129.782	127.152	215
chr1	54480467	54480876	SRR5339951_sample_SRR5339954_input_peak_1646	917	.	20.4222	94.2641	91.7886	194
chr1	54490220	54490554	SRR5339951_sample_SRR5339954_input_peak_1647	173	.	6.20403	19.3873	17.3493	169
chr1	54490778	54491188	SRR5339951_sample_SRR5339954_input_peak_1648	604	.	16.0296	62.7709	60.4399	165
chr1	54492315	54492658	SRR5339951_sample_SRR5339954_input_peak_1649	287	.	9.86547	30.9025	28.759	167
chr1	54513721	54514290	SRR5339951_sample_SRR5339954_input_peak_1650	1840	.	35.2926	186.91	184.009	326
chr1	54532700	54532943	SRR5339951_sample_SRR5339954_input_peak_1651	63	.	3.67118	8.23007	6.36332	109
chr1	54541055	54541462	SRR5339951_sample_SRR5339954_input_peak_1652	657	.	16.9928	68.1044	65.7473	223
chr1	54555360	54555782	SRR5339951_sample_SRR5339954_input_peak_1653	524	.	13.3724	54.7104	52.4207	214
chr1	54557793	54558061	SRR5339951_sample_SRR5339954_input_peak_1654	108	.	5.62761	12.7924	10.8349	169
chr1	54567600	54567894	SRR5339951_sample_SRR5339954_input_peak_1655	287	.	10.0581	30.9025	28.759	131
chr1	54665935	54666404	SRR5339951_sample_SRR5339954_input_peak_1656	1980	.	29.5302	200.986	198.009	220
chr1	54675491	54675825	SRR5339951_sample_SRR5339954_input_peak_1657	287	.	10.0581	30.9025	28.759	144
chr1	54676939	54677264	SRR5339951_sample_SRR5339954_input_peak_1658	203	.	7.64403	22.4429	20.3736	180
chr1	54706456	54707171	SRR5339951_sample_SRR5339954_input_peak_1659	2733	.	47.4283	276.878	273.315	352
chr1	54736886	54737314	SRR5339951_sample_SRR5339954_input_peak_1660	952	.	16.0203	97.7246	95.2341	215
chr1	54755744	54756262	SRR5339951_sample_SRR5339954_input_peak_1661	451	.	13.1402	47.4045	45.1544	168
chr1	54832547	54833287	SRR5339951_sample_SRR5339954_input_peak_1662	1280	.	27.0095	130.643	128.011	381
chr1	54863579	54863814	SRR5339951_sample_SRR5339954_input_peak_1663	99	.	5.43498	11.9246	9.98576	109
chr1	54869832	54870260	SRR5339951_sample_SRR5339954_input_peak_1664	630	.	16.6075	65.4254	63.0797	218
chr1	54926367	54926849	SRR5339951_sample_SRR5339954_input_peak_1665	108	.	4.96911	12.7692	10.8204	83
chr1	54930056	54930386	SRR5339951_sample_SRR5339954_input_peak_1666	167	.	6.62156	18.7537	16.7227	152
chr1	54933170	54933553	SRR5339951_sample_SRR5339954_input_peak_1667	379	.	11.7918	40.123	37.9174	208
chr1	54934632	54935159	SRR5339951_sample_SRR5339954_input_peak_1668	950	.	21.8085	97.5689	95.0792	256
chr1	54947981	54948402	SRR5339951_sample_SRR5339954_input_peak_1669	979	.	22.3864	100.49	97.9867	207
chr1	54951668	54951916	SRR5339951_sample_SRR5339954_input_peak_1670	99	.	5.43498	11.9246	9.98576	122
chr1	54958506	54959093	SRR5339951_sample_SRR5339954_input_peak_1671	2511	.	39.8819	254.514	251.165	225
chr1	54979230	54979656	SRR5339951_sample_SRR5339954_input_peak_1672	1646	.	25.9627	167.497	164.696	201
chr1	54983314	54983755	SRR5339951_sample_SRR5339954_input_peak_1673	1942	.	33.0663	197.204	194.247	230
chr1	54994786	54995234	SRR5339951_sample_SRR5339954_input_peak_1674	557	.	11.3159	58.0496	55.7441	228
chr1	54999009	54999288	SRR5339951_sample_SRR5339954_input_peak_1675	104	.	5.39653	12.3716	10.4275	166
chr1	55008188	55008738	SRR5339951_sample_SRR5339954_input_peak_1676	1420	.	29.1284	144.72	142.026	345
chr1	55012440	55013109	SRR5339951_sample_SRR5339954_input_peak_1677	1531	.	30.8621	155.866	153.118	286
chr1	55017577	55017935	SRR5339951_sample_SRR5339954_input_peak_1678	355	.	11.4065	37.7627	35.5727	174
chr1	55025572	55026127	SRR5339951_sample_SRR5339954_input_peak_1679	1402	.	28.3851	142.958	140.273	278
chr1	55033282	55033700	SRR5339951_sample_SRR5339954_input_peak_1680	725	.	14.7112	74.9053	72.5161	221
chr1	55037830	55038136	SRR5339951_sample_SRR5339954_input_peak_1681	106	.	5.30431	12.6201	10.6729	135
chr1	55042249	55042663	SRR5339951_sample_SRR5339954_input_peak_1682	2182	.	37.8047	221.365	218.262	202
chr1	55052353	55052872	SRR5339951_sample_SRR5339954_input_peak_1683	250	.	8.17968	27.147	25.0366	147
chr1	55061881	55062170	SRR5339951_sample_SRR5339954_input_peak_1684	90	.	4.81035	11.0053	9.08414	122
chr1	55068474	55068832	SRR5339951_sample_SRR5339954_input_peak_1685	341	.	10.1606	36.2831	34.1054	196
chr1	55076653	55077058	SRR5339951_sample_SRR5339954_input_peak_1686	305	.	10.223	32.6597	30.5073	144
chr1	55081951	55082567	SRR5339951_sample_SRR5339954_input_peak_1687	1757	.	33.9442	178.634	175.776	319
chr1	55086050	55086419	SRR5339951_sample_SRR5339954_input_peak_1688	624	.	14.7185	64.7597	62.4202	177
chr1	55089565	55089957	SRR5339951_sample_SRR5339954_input_peak_1689	328	.	9.91466	34.9842	32.8146	198
chr1	55106396	55106741	SRR5339951_sample_SRR5339954_input_peak_1690	309	.	10.4434	33.1509	30.9923	168
chr1	55115360	55115946	SRR5339951_sample_SRR5339954_input_peak_1691	451	.	13.1402	47.4045	45.1544	186
chr1	55135738	55136284	SRR5339951_sample_SRR5339954_input_peak_1692	1228	.	21.023	125.459	122.849	317
chr1	55161779	55162508	SRR5339951_sample_SRR5339954_input_peak_1693	3427	.	50.5845	347.322	342.769	347
chr1	55164181	55164522	SRR5339951_sample_SRR5339954_input_peak_1694	46	.	3.58937	6.44289	4.61724	210
chr1	55171048	55171391	SRR5339951_sample_SRR5339954_input_peak_1695	163	.	4.71035	18.3822	16.3554	174
chr1	55180059	55180622	SRR5339951_sample_SRR5339954_input_peak_1696	1634	.	21.3244	166.216	163.421	293
chr1	55185637	55186168	SRR5339951_sample_SRR5339954_input_peak_1697	1053	.	23.5422	107.871	105.336	278
chr1	55192580	55193250	SRR5339951_sample_SRR5339954_input_peak_1698	3299	.	47.9177	334.255	329.93	406
chr1	55197715	55198076	SRR5339951_sample_SRR5339954_input_peak_1699	442	.	12.6109	46.5389	44.2956	184
chr1	55203311	55203631	SRR5339951_sample_SRR5339954_input_peak_1700	108	.	5.62761	12.7924	10.8349	203
chr1	55203778	55204179	SRR5339951_sample_SRR5339954_input_peak_1701	275	.	8.92673	29.6308	27.5016	221
chr1	55212867	55213155	SRR5339951_sample_SRR5339954_input_peak_1702	153	.	6.97602	17.3816	15.3646	126
chr1	55213241	55213729	SRR5339951_sample_SRR5339954_input_peak_1703	526	.	14.6812	54.9627	52.6703	226
chr1	55237143	55237419	SRR5339951_sample_SRR5339954_input_peak_1704	90	.	4.81035	11.0053	9.08414	112
chr1	55239119	55239759	SRR5339951_sample_SRR5339954_input_peak_1705	2457	.	41.3498	249.041	245.739	351
chr1	55251497	55251831	SRR5339951_sample_SRR5339954_input_peak_1706	244	.	8.90232	26.53	24.4228	151
chr1	55263633	55263969	SRR5339951_sample_SRR5339954_input_peak_1707	174	.	6.95249	19.5329	17.494	147
chr1	55265410	55265807	SRR5339951_sample_SRR5339954_input_peak_1708	713	.	16.3362	73.7118	71.3275	204
chr1	55293682	55294060	SRR5339951_sample_SRR5339954_input_peak_1709	697	.	17.7633	72.1676	69.7906	189
chr1	55294996	55295518	SRR5339951_sample_SRR5339954_input_peak_1710	882	.	20.5941	90.7498	88.2904	314
chr1	55300915	55301504	SRR5339951_sample_SRR5339954_input_peak_1711	1173	.	25.2759	119.904	117.315	351
chr1	55349438	55349837	SRR5339951_sample_SRR5339954_input_peak_1712	552	.	15.0665	57.5388	55.2347	173
chr1	55350173	55350471	SRR5339951_sample_SRR5339954_input_peak_1713	108	.	5.62761	12.7924	10.8349	177
chr1	55363171	55363978	SRR5339951_sample_SRR5339954_input_peak_1714	1725	.	27.5114	175.372	172.531	235
chr1	55383040	55383624	SRR5339951_sample_SRR5339954_input_peak_1715	3146	.	47.2914	318.743	314.662	283
chr1	55402431	55402731	SRR5339951_sample_SRR5339954_input_peak_1716	67	.	4.47184	8.64386	6.76149	170
chr1	55404294	55404919	SRR5339951_sample_SRR5339954_input_peak_1717	2417	.	43.1904	244.991	241.718	271
chr1	55429676	55430107	SRR5339951_sample_SRR5339954_input_peak_1718	1025	.	20.9466	105.119	102.594	213
chr1	55447511	55448092	SRR5339951_sample_SRR5339954_input_peak_1719	1632	.	25.6882	166.006	163.212	369
chr1	55473780	55474237	SRR5339951_sample_SRR5339954_input_peak_1720	1080	.	17.4317	110.644	108.099	211
chr1	55584839	55585135	SRR5339951_sample_SRR5339954_input_peak_1721	439	.	12.9475	46.1709	43.9292	156
chr1	55599708	55600072	SRR5339951_sample_SRR5339954_input_peak_1722	427	.	12.7549	44.9451	42.71	167
chr1	55693040	55693280	SRR5339951_sample_SRR5339954_input_peak_1723	91	.	5.24235	11.075	9.14868	136
chr1	55699373	55699583	SRR5339951_sample_SRR5339954_input_peak_1724	52	.	4.08658	7.13073	5.28753	165
chr1	55736185	55736838	SRR5339951_sample_SRR5339954_input_peak_1725	2556	.	45.1167	259.073	255.68	408
chr1	55755697	55756198	SRR5339951_sample_SRR5339954_input_peak_1726	2469	.	43.9609	250.254	246.938	270
chr1	55838150	55838651	SRR5339951_sample_SRR5339954_input_peak_1727	2609	.	45.6946	264.391	260.956	252
chr1	55874060	55875276	SRR5339951_sample_SRR5339954_input_peak_1728	2627	.	46.0799	266.168	262.713	323
chr1	55886326	55886841	SRR5339951_sample_SRR5339954_input_peak_1729	2006	.	37.6042	203.676	200.681	252
chr1	55890715	55891118	SRR5339951_sample_SRR5339954_input_peak_1730	754	.	13.7857	77.8719	75.4692	194
chr1	55905201	55905664	SRR5339951_sample_SRR5339954_input_peak_1731	1919	.	32.6371	194.893	191.948	246
chr1	55960240	55960800	SRR5339951_sample_SRR5339954_input_peak_1732	2947	.	50.1251	298.526	294.724	259
chr1	56036798	56037068	SRR5339951_sample_SRR5339954_input_peak_1733	108	.	5.62761	12.7924	10.8349	144
chr1	56195188	56195647	SRR5339951_sample_SRR5339954_input_peak_1734	1499	.	30.2842	152.664	149.934	239
chr1	56311890	56312098	SRR5339951_sample_SRR5339954_input_peak_1735	45	.	3.89395	6.40985	4.58495	133
chr1	56344178	56344505	SRR5339951_sample_SRR5339954_input_peak_1736	244	.	8.90232	26.53	24.4228	143
chr1	56476997	56477256	SRR5339951_sample_SRR5339954_input_peak_1737	135	.	6.39813	15.4984	13.5067	137
chr1	56556085	56556433	SRR5339951_sample_SRR5339954_input_peak_1738	276	.	9.67284	29.7935	27.6607	181
chr1	56567583	56567983	SRR5339951_sample_SRR5339954_input_peak_1739	622	.	16.2571	64.6212	62.2825	175
chr1	56615849	56616051	SRR5339951_sample_SRR5339954_input_peak_1740	60	.	4.27921	7.87581	6.01447	118
chr1	56637197	56637434	SRR5339951_sample_SRR5339954_input_peak_1741	67	.	4.47184	8.64386	6.76149	126
chr1	56668182	56668598	SRR5339951_sample_SRR5339954_input_peak_1742	402	.	12.177	42.5176	40.2964	231
chr1	56753252	56753677	SRR5339951_sample_SRR5339954_input_peak_1743	1388	.	28.5506	141.567	138.886	224
chr1	56892827	56893064	SRR5339951_sample_SRR5339954_input_peak_1744	99	.	5.43498	11.9246	9.98576	89
chr1	56898387	56898810	SRR5339951_sample_SRR5339954_input_peak_1745	391	.	11.9844	41.3161	39.1038	219
chr1	56929006	56929206	SRR5339951_sample_SRR5339954_input_peak_1746	99	.	5.43498	11.9246	9.98576	110
chr1	56977066	56977533	SRR5339951_sample_SRR5339954_input_peak_1747	1857	.	28.2953	188.663	185.752	232
chr1	56991619	56992036	SRR5339951_sample_SRR5339954_input_peak_1748	1038	.	23.3496	106.386	103.857	189
chr1	56995065	56995441	SRR5339951_sample_SRR5339954_input_peak_1749	416	.	8.7694	43.9166	41.6876	188
chr1	57000363	57000807	SRR5339951_sample_SRR5339954_input_peak_1750	1823	.	34.9073	185.249	182.359	207
chr1	57003142	57003582	SRR5339951_sample_SRR5339954_input_peak_1751	623	.	14.8543	64.6805	62.3412	219
chr1	57048872	57049258	SRR5339951_sample_SRR5339954_input_peak_1752	814	.	17.0949	83.8447	81.416	197
chr1	57051955	57052401	SRR5339951_sample_SRR5339954_input_peak_1753	979	.	22.3864	100.49	97.9867	263
chr1	57095515	57095917	SRR5339951_sample_SRR5339954_input_peak_1754	757	.	18.3313	78.129	75.7256	207
chr1	57134794	57135147	SRR5339951_sample_SRR5339954_input_peak_1755	391	.	11.9844	41.3161	39.1038	162
chr1	57164854	57165115	SRR5339951_sample_SRR5339954_input_peak_1756	108	.	5.82024	12.7924	10.8349	168
chr1	57204974	57205172	SRR5339951_sample_SRR5339954_input_peak_1757	49	.	3.91165	6.78932	4.95781	168
chr1	57205569	57206108	SRR5339951_sample_SRR5339954_input_peak_1758	2292	.	32.9605	232.464	229.288	262
chr1	57245660	57245896	SRR5339951_sample_SRR5339954_input_peak_1759	123	.	5.79828	14.2995	12.325	111
chr1	57268939	57269310	SRR5339951_sample_SRR5339954_input_peak_1760	431	.	11.8204	45.3945	43.1578	170
chr1	57269676	57270274	SRR5339951_sample_SRR5339954_input_peak_1761	2162	.	35.7655	219.356	216.264	251
chr1	57281442	57281870	SRR5339951_sample_SRR5339954_input_peak_1762	1097	.	24.3127	112.352	109.797	204
chr1	57332652	57332934	SRR5339951_sample_SRR5339954_input_peak_1763	99	.	5.43498	11.9246	9.98576	140
chr1	57338888	57339706	SRR5339951_sample_SRR5339954_input_peak_1764	2469	.	43.7683	250.254	246.938	446
chr1	57382237	57382530	SRR5339951_sample_SRR5339954_input_peak_1765	93	.	4.55747	11.2515	9.32314	150
chr1	57393951	57394831	SRR5339951_sample_SRR5339954_input_peak_1766	2394	.	38.4	242.683	239.429	287
chr1	57403600	57404168	SRR5339951_sample_SRR5339954_input_peak_1767	893	.	20.8454	91.7829	89.3164	240
chr1	57406479	57406795	SRR5339951_sample_SRR5339954_input_peak_1768	140	.	6.12759	16.0393	14.0422	181
chr1	57423633	57424057	SRR5339951_sample_SRR5339954_input_peak_1769	1040	.	21.1112	106.538	104.008	229
chr1	57428820	57429335	SRR5339951_sample_SRR5339954_input_peak_1770	2816	.	42.4909	285.278	281.632	268
chr1	57511963	57512303	SRR5339951_sample_SRR5339954_input_peak_1771	244	.	8.90232	26.53	24.4228	174
chr1	57564636	57565050	SRR5339951_sample_SRR5339954_input_peak_1772	684	.	17.378	70.8074	68.4379	224
chr1	57688750	57689132	SRR5339951_sample_SRR5339954_input_peak_1773	725	.	18.1486	74.9053	72.5161	184
chr1	57773893	57774624	SRR5339951_sample_SRR5339954_input_peak_1774	675	.	14.1624	69.9521	67.5862	206
chr1	57776693	57777292	SRR5339951_sample_SRR5339954_input_peak_1775	361	.	10.4086	38.3027	36.1091	300
chr1	57795929	57796180	SRR5339951_sample_SRR5339954_input_peak_1776	72	.	4.00862	9.09299	7.20374	135
chr1	57949195	57949645	SRR5339951_sample_SRR5339954_input_peak_1777	967	.	20.6104	99.2003	96.7022	206
chr1	57969214	57969509	SRR5339951_sample_SRR5339954_input_peak_1778	163	.	7.16865	18.3453	16.3186	154
chr1	57969818	57970469	SRR5339951_sample_SRR5339954_input_peak_1779	2015	.	35.9353	204.537	201.539	336
chr1	58011813	58012200	SRR5339951_sample_SRR5339954_input_peak_1780	385	.	11.7315	40.7406	38.5329	193
chr1	58023643	58023994	SRR5339951_sample_SRR5339954_input_peak_1781	317	.	9.75001	33.8953	31.7323	170
chr1	58025876	58026074	SRR5339951_sample_SRR5339954_input_peak_1782	45	.	3.89395	6.40985	4.58495	79
chr1	58030999	58031624	SRR5339951_sample_SRR5339954_input_peak_1783	3041	.	40.6444	308.074	304.146	389
chr1	58038295	58038652	SRR5339951_sample_SRR5339954_input_peak_1784	295	.	9.25604	31.7444	29.5973	229
chr1	58079658	58080138	SRR5339951_sample_SRR5339954_input_peak_1785	1483	.	30.0916	151.069	148.345	234
chr1	58089480	58089872	SRR5339951_sample_SRR5339954_input_peak_1786	617	.	16.2223	64.095	61.7577	196
chr1	58112713	58113223	SRR5339951_sample_SRR5339954_input_peak_1787	2697	.	42.1871	273.321	269.796	283
chr1	58138772	58139498	SRR5339951_sample_SRR5339954_input_peak_1788	2142	.	39.5305	217.285	214.207	418
chr1	58140464	58141051	SRR5339951_sample_SRR5339954_input_peak_1789	1547	.	31.0547	157.471	154.717	318
chr1	58144749	58145174	SRR5339951_sample_SRR5339954_input_peak_1790	552	.	15.0665	57.5388	55.2347	181
chr1	58149899	58150315	SRR5339951_sample_SRR5339954_input_peak_1791	675	.	17.0114	69.955	67.589	225
chr1	58156698	58157197	SRR5339951_sample_SRR5339954_input_peak_1792	2010	.	34.9598	204.059	201.062	208
chr1	58240278	58240720	SRR5339951_sample_SRR5339954_input_peak_1793	914	.	15.6675	93.9225	91.4483	226
chr1	58268382	58268647	SRR5339951_sample_SRR5339954_input_peak_1794	67	.	4.66446	8.64386	6.76149	106
chr1	58271100	58271624	SRR5339951_sample_SRR5339954_input_peak_1795	1284	.	18.0313	131.069	128.435	233
chr1	58296289	58296874	SRR5339951_sample_SRR5339954_input_peak_1796	3225	.	51.4484	326.743	322.541	238
chr1	58306822	58307135	SRR5339951_sample_SRR5339954_input_peak_1797	214	.	7.60949	23.5306	21.4509	156
chr1	58337734	58338111	SRR5339951_sample_SRR5339954_input_peak_1798	623	.	14.8543	64.6805	62.3412	188
chr1	58365235	58365443	SRR5339951_sample_SRR5339954_input_peak_1799	73	.	4.75461	9.2305	7.33942	79
chr1	58391488	58391803	SRR5339951_sample_SRR5339954_input_peak_1800	255	.	7.71337	27.7107	25.5934	140
chr1	58393819	58394236	SRR5339951_sample_SRR5339954_input_peak_1801	466	.	12.1647	48.9032	46.6444	209
chr1	58395385	58395946	SRR5339951_sample_SRR5339954_input_peak_1802	1188	.	25.6611	121.426	118.832	189
chr1	58396149	58396613	SRR5339951_sample_SRR5339954_input_peak_1803	949	.	12.1407	97.4817	94.9938	238
chr1	58401726	58402069	SRR5339951_sample_SRR5339954_input_peak_1804	585	.	13.7133	60.8624	58.5409	181
chr1	58415451	58415915	SRR5339951_sample_SRR5339954_input_peak_1805	747	.	17.3256	77.1064	74.7086	201
chr1	58420932	58421293	SRR5339951_sample_SRR5339954_input_peak_1806	451	.	13.1402	47.4045	45.1544	194
chr1	58429691	58430029	SRR5339951_sample_SRR5339954_input_peak_1807	234	.	8.10345	25.522	23.4248	160
chr1	58430771	58431101	SRR5339951_sample_SRR5339954_input_peak_1808	72	.	4.34377	9.15535	7.26559	147
chr1	58435102	58435456	SRR5339951_sample_SRR5339954_input_peak_1809	123	.	5.79828	14.2995	12.325	158
chr1	58436359	58436649	SRR5339951_sample_SRR5339954_input_peak_1810	153	.	6.97602	17.3816	15.3646	142
chr1	58445145	58445597	SRR5339951_sample_SRR5339954_input_peak_1811	240	.	8.90305	26.1109	24.0112	150
chr1	58448309	58448857	SRR5339951_sample_SRR5339954_input_peak_1812	1983	.	33.4604	201.36	198.382	303
chr1	58455840	58456178	SRR5339951_sample_SRR5339954_input_peak_1813	223	.	8.16269	24.4425	22.355	174
chr1	58456456	58456769	SRR5339951_sample_SRR5339954_input_peak_1814	96	.	5.07185	11.593	9.66187	136
chr1	58466516	58466844	SRR5339951_sample_SRR5339954_input_peak_1815	218	.	8.29971	23.9316	21.8492	152
chr1	58474097	58474451	SRR5339951_sample_SRR5339954_input_peak_1816	445	.	13.0515	46.7689	44.5243	172
chr1	58476679	58477077	SRR5339951_sample_SRR5339954_input_peak_1817	451	.	13.3328	47.4045	45.1544	190
chr1	58496719	58497033	SRR5339951_sample_SRR5339954_input_peak_1818	75	.	4.85709	9.43375	7.53664	172
chr1	58498744	58499264	SRR5339951_sample_SRR5339954_input_peak_1819	2142	.	39.5305	217.285	214.207	222
chr1	58500922	58501316	SRR5339951_sample_SRR5339954_input_peak_1820	526	.	13.4803	54.9814	52.6888	219
chr1	58560344	58560980	SRR5339951_sample_SRR5339954_input_peak_1821	1188	.	25.6611	121.426	118.832	191
chr1	58562320	58562930	SRR5339951_sample_SRR5339954_input_peak_1822	2537	.	40.3695	257.069	253.702	333
chr1	58563542	58563782	SRR5339951_sample_SRR5339954_input_peak_1823	67	.	4.47184	8.64386	6.76149	99
chr1	58579119	58579708	SRR5339951_sample_SRR5339954_input_peak_1824	3163	.	53.0145	320.466	316.362	275
chr1	58584310	58584640	SRR5339951_sample_SRR5339954_input_peak_1825	306	.	9.58535	32.8153	30.6605	177
chr1	58600909	58601330	SRR5339951_sample_SRR5339954_input_peak_1826	907	.	21.2306	93.2222	90.75	219
chr1	58618749	58619221	SRR5339951_sample_SRR5339954_input_peak_1827	1558	.	28.0267	158.565	155.807	217
chr1	58668876	58669163	SRR5339951_sample_SRR5339954_input_peak_1828	192	.	7.74654	21.3196	19.2591	139
chr1	58677570	58678140	SRR5339951_sample_SRR5339954_input_peak_1829	1375	.	22.9984	140.231	137.557	229
chr1	58694104	58694342	SRR5339951_sample_SRR5339954_input_peak_1830	64	.	4.50476	8.33247	6.46511	98
chr1	58697545	58698035	SRR5339951_sample_SRR5339954_input_peak_1831	1321	.	20.1367	134.775	132.124	261
chr1	58710130	58710519	SRR5339951_sample_SRR5339954_input_peak_1832	648	.	15.3483	67.2329	64.8798	207
chr1	58713036	58713471	SRR5339951_sample_SRR5339954_input_peak_1833	135	.	6.39813	15.4984	13.5067	154
chr1	58715309	58715580	SRR5339951_sample_SRR5339954_input_peak_1834	125	.	6.2055	14.58	12.5988	101
chr1	58746878	58747341	SRR5339951_sample_SRR5339954_input_peak_1835	2311	.	37.5767	234.299	231.11	228
chr1	58761466	58761862	SRR5339951_sample_SRR5339954_input_peak_1836	521	.	11.967	54.443	52.1551	183
chr1	58769506	58770574	SRR5339951_sample_SRR5339954_input_peak_1837	2166	.	31.5884	219.762	216.668	743
chr1	58795378	58795578	SRR5339951_sample_SRR5339954_input_peak_1838	34	.	2.96552	5.28566	3.49395	73
chr1	58800880	58801078	SRR5339951_sample_SRR5339954_input_peak_1839	39	.	3.70132	5.71455	3.90918	105
chr1	58802421	58802810	SRR5339951_sample_SRR5339954_input_peak_1840	727	.	14.6249	75.092	72.7019	171
chr1	58882288	58882640	SRR5339951_sample_SRR5339954_input_peak_1841	223	.	8.51706	24.41	22.3229	182
chr1	58897601	58897950	SRR5339951_sample_SRR5339954_input_peak_1842	427	.	12.7549	44.9451	42.71	166
chr1	58905928	58906166	SRR5339951_sample_SRR5339954_input_peak_1843	73	.	4.75461	9.2305	7.33942	111
chr1	58957949	58958186	SRR5339951_sample_SRR5339954_input_peak_1844	91	.	5.24235	11.075	9.14868	126
chr1	58993725	58994318	SRR5339951_sample_SRR5339954_input_peak_1845	1038	.	23.3496	106.386	103.857	273
chr1	59009062	59009643	SRR5339951_sample_SRR5339954_input_peak_1846	1284	.	21.7091	131.099	128.465	371
chr1	59041864	59042208	SRR5339951_sample_SRR5339954_input_peak_1847	224	.	7.9388	24.5208	22.432	176
chr1	59049761	59050049	SRR5339951_sample_SRR5339954_input_peak_1848	202	.	8.1318	22.3373	20.2684	124
chr1	59067974	59068398	SRR5339951_sample_SRR5339954_input_peak_1849	1781	.	27.3348	181.044	178.175	202
chr1	59070736	59071508	SRR5339951_sample_SRR5339954_input_peak_1850	1889	.	35.8705	191.91	188.983	284
chr1	59137089	59137348	SRR5339951_sample_SRR5339954_input_peak_1851	91	.	5.24235	11.075	9.14868	159
chr1	59142762	59143314	SRR5339951_sample_SRR5339954_input_peak_1852	2822	.	48.5841	285.861	282.206	256
chr1	59144491	59145061	SRR5339951_sample_SRR5339954_input_peak_1853	2275	.	38.2446	230.719	227.557	237
chr1	59150503	59151063	SRR5339951_sample_SRR5339954_input_peak_1854	903	.	20.2418	92.8474	90.3777	194
chr1	59151402	59151612	SRR5339951_sample_SRR5339954_input_peak_1855	45	.	3.89395	6.40985	4.58495	78
chr1	59170387	59170728	SRR5339951_sample_SRR5339954_input_peak_1856	218	.	7.0273	23.9089	21.8267	156
chr1	59191553	59191822	SRR5339951_sample_SRR5339954_input_peak_1857	91	.	5.24235	11.075	9.14868	133
chr1	59200577	59200880	SRR5339951_sample_SRR5339954_input_peak_1858	67	.	4.47184	8.64386	6.76149	177
chr1	59220504	59220922	SRR5339951_sample_SRR5339954_input_peak_1859	365	.	11.511	38.7408	36.5458	163
chr1	59237791	59238355	SRR5339951_sample_SRR5339954_input_peak_1860	1872	.	23.4855	190.147	187.231	349
chr1	59243634	59244191	SRR5339951_sample_SRR5339954_input_peak_1861	1483	.	30.0916	151.069	148.345	330
chr1	59247562	59248065	SRR5339951_sample_SRR5339954_input_peak_1862	1814	.	31.5724	184.342	181.457	270
chr1	59256954	59257171	SRR5339951_sample_SRR5339954_input_peak_1863	49	.	3.89438	6.75528	4.92392	119
chr1	59258815	59259325	SRR5339951_sample_SRR5339954_input_peak_1864	459	.	12.6425	48.1805	45.9268	203
chr1	59286369	59286954	SRR5339951_sample_SRR5339954_input_peak_1865	2057	.	30.3535	208.768	205.744	272
chr1	59294520	59294910	SRR5339951_sample_SRR5339954_input_peak_1866	630	.	16.6075	65.4254	63.0797	197
chr1	59300904	59301338	SRR5339951_sample_SRR5339954_input_peak_1867	688	.	14.2996	71.1828	68.8115	224
chr1	59311291	59311585	SRR5339951_sample_SRR5339954_input_peak_1868	287	.	10.0581	30.9025	28.759	133
chr1	59316678	59317178	SRR5339951_sample_SRR5339954_input_peak_1869	2055	.	37.565	208.523	205.503	230
chr1	59375384	59375718	SRR5339951_sample_SRR5339954_input_peak_1870	140	.	6.12759	16.0393	14.0422	172
chr1	59389426	59389626	SRR5339951_sample_SRR5339954_input_peak_1871	34	.	3.46603	5.27778	3.48683	151
chr1	59393716	59393963	SRR5339951_sample_SRR5339954_input_peak_1872	72	.	4.53211	9.17769	7.28729	144
chr1	59424151	59424475	SRR5339951_sample_SRR5339954_input_peak_1873	431	.	11.2539	45.4346	43.1969	162
chr1	59427154	59427495	SRR5339951_sample_SRR5339954_input_peak_1874	350	.	11.1658	37.2234	35.0372	185
chr1	59432590	59432849	SRR5339951_sample_SRR5339954_input_peak_1875	79	.	4.50339	9.90206	7.99909	119
chr1	59441069	59441524	SRR5339951_sample_SRR5339954_input_peak_1876	735	.	18.2018	75.9597	73.5677	198
chr1	59441577	59442210	SRR5339951_sample_SRR5339954_input_peak_1877	164	.	6.06681	18.5163	16.4882	499
chr1	59448768	59448983	SRR5339951_sample_SRR5339954_input_peak_1878	86	.	5.01796	10.6118	8.69641	104
chr1	59452681	59452901	SRR5339951_sample_SRR5339954_input_peak_1879	79	.	4.87683	9.89416	7.99147	81
chr1	59453361	59453772	SRR5339951_sample_SRR5339954_input_peak_1880	940	.	21.3484	96.4876	94.0032	187
chr1	59471651	59472012	SRR5339951_sample_SRR5339954_input_peak_1881	584	.	13.3726	60.7491	58.4278	183
chr1	59472454	59472807	SRR5339951_sample_SRR5339954_input_peak_1882	90	.	4.975	11.0053	9.08414	189
chr1	59481460	59481785	SRR5339951_sample_SRR5339954_input_peak_1883	83	.	4.64569	10.2238	8.31665	129
chr1	59482025	59482482	SRR5339951_sample_SRR5339954_input_peak_1884	51	.	4.01857	6.99873	5.16429	317
chr1	59483630	59484193	SRR5339951_sample_SRR5339954_input_peak_1885	1271	.	24.2397	129.782	127.152	300
chr1	59491670	59491979	SRR5339951_sample_SRR5339954_input_peak_1886	138	.	6.26096	15.8353	13.8413	175
chr1	59514475	59514807	SRR5339951_sample_SRR5339954_input_peak_1887	123	.	5.79828	14.2995	12.325	186
chr1	59517768	59518480	SRR5339951_sample_SRR5339954_input_peak_1888	703	.	17.219	72.7268	70.3473	401
chr1	59523315	59523855	SRR5339951_sample_SRR5339954_input_peak_1889	2411	.	38.7293	244.366	241.101	255
chr1	59563392	59563764	SRR5339951_sample_SRR5339954_input_peak_1890	739	.	16.6655	76.3411	73.9449	185
chr1	59568332	59568612	SRR5339951_sample_SRR5339954_input_peak_1891	118	.	5.83636	13.7966	11.8265	139
chr1	59570438	59570693	SRR5339951_sample_SRR5339954_input_peak_1892	152	.	5.78686	17.2759	15.2632	126
chr1	59572586	59572915	SRR5339951_sample_SRR5339954_input_peak_1893	212	.	8.32443	23.3676	21.2904	152
chr1	59580879	59581302	SRR5339951_sample_SRR5339954_input_peak_1894	836	.	17.0784	86.1039	83.6631	200
chr1	59584450	59585157	SRR5339951_sample_SRR5339954_input_peak_1895	2662	.	36.8025	269.747	266.259	369
chr1	59600996	59601293	SRR5339951_sample_SRR5339954_input_peak_1896	147	.	6.02773	16.8	14.7911	152
chr1	59603942	59604410	SRR5339951_sample_SRR5339954_input_peak_1897	1964	.	29.393	199.437	196.469	202
chr1	59608816	59610186	SRR5339951_sample_SRR5339954_input_peak_1898	3269	.	48.7733	331.19	326.922	785
chr1	59610773	59611524	SRR5339951_sample_SRR5339954_input_peak_1899	2420	.	34.3326	245.306	242.03	380
chr1	59613616	59614435	SRR5339951_sample_SRR5339954_input_peak_1900	3598	.	46.1329	364.693	359.809	375
chr1	59618445	59618813	SRR5339951_sample_SRR5339954_input_peak_1901	221	.	8.41367	24.1833	22.1002	138
chr1	59623198	59623938	SRR5339951_sample_SRR5339954_input_peak_1902	3024	.	45.8095	306.386	302.484	336
chr1	59624416	59624761	SRR5339951_sample_SRR5339954_input_peak_1903	128	.	6.07043	14.796	12.8137	155
chr1	59626937	59627471	SRR5339951_sample_SRR5339954_input_peak_1904	846	.	16.7768	87.0582	84.6148	341
chr1	59630494	59631254	SRR5339951_sample_SRR5339954_input_peak_1905	785	.	18.1235	80.919	78.5025	487
chr1	59638263	59638990	SRR5339951_sample_SRR5339954_input_peak_1906	1531	.	30.6695	155.866	153.118	311
chr1	59646647	59647090	SRR5339951_sample_SRR5339954_input_peak_1907	298	.	10.2507	32.0218	29.8711	182
chr1	59648025	59648302	SRR5339951_sample_SRR5339954_input_peak_1908	108	.	4.96911	12.7692	10.8204	173
chr1	59650582	59650905	SRR5339951_sample_SRR5339954_input_peak_1909	144	.	6.59076	16.4324	14.4254	144
chr1	59651000	59651592	SRR5339951_sample_SRR5339954_input_peak_1910	307	.	7.90518	32.862	30.7069	281
chr1	59656273	59656703	SRR5339951_sample_SRR5339954_input_peak_1911	174	.	7.12538	19.5329	17.494	177
chr1	59657032	59657468	SRR5339951_sample_SRR5339954_input_peak_1912	661	.	15.5129	68.5176	66.1589	225
chr1	59658877	59659197	SRR5339951_sample_SRR5339954_input_peak_1913	75	.	4.85709	9.43375	7.53664	161
chr1	59661241	59661802	SRR5339951_sample_SRR5339954_input_peak_1914	1280	.	27.0095	130.643	128.011	255
chr1	59675848	59676109	SRR5339951_sample_SRR5339954_input_peak_1915	144	.	6.53258	16.4335	14.4262	119
chr1	59676395	59676711	SRR5339951_sample_SRR5339954_input_peak_1916	223	.	8.51706	24.41	22.3229	170
chr1	59679901	59680323	SRR5339951_sample_SRR5339954_input_peak_1917	540	.	13.8679	56.367	54.0684	228
chr1	59681465	59681814	SRR5339951_sample_SRR5339954_input_peak_1918	293	.	10.0344	31.5426	29.3972	158
chr1	59685415	59685756	SRR5339951_sample_SRR5339954_input_peak_1919	76	.	3.90641	9.529	7.62937	174
chr1	59687646	59687943	SRR5339951_sample_SRR5339954_input_peak_1920	172	.	7.36128	19.3232	17.286	130
chr1	59689318	59689998	SRR5339951_sample_SRR5339954_input_peak_1921	954	.	21.5369	97.9338	95.4427	350
chr1	59690471	59690964	SRR5339951_sample_SRR5339954_input_peak_1922	1234	.	26.4316	126.018	123.403	229
chr1	59695021	59695677	SRR5339951_sample_SRR5339954_input_peak_1923	1188	.	25.6611	121.426	118.832	354
chr1	59697090	59697455	SRR5339951_sample_SRR5339954_input_peak_1924	317	.	9.75001	33.8953	31.7323	187
chr1	59701472	59702284	SRR5339951_sample_SRR5339954_input_peak_1925	1757	.	34.1368	178.634	175.776	474
chr1	59704060	59704357	SRR5339951_sample_SRR5339954_input_peak_1926	75	.	4.85709	9.43375	7.53664	160
chr1	59717575	59717818	SRR5339951_sample_SRR5339954_input_peak_1927	61	.	4.15173	7.99138	6.12792	130
chr1	59719733	59720650	SRR5339951_sample_SRR5339954_input_peak_1928	2639	.	36.6966	267.392	263.926	395
chr1	59724044	59724416	SRR5339951_sample_SRR5339954_input_peak_1929	333	.	10.5495	35.519	33.345	167
chr1	59736781	59737588	SRR5339951_sample_SRR5339954_input_peak_1930	766	.	18.9191	79.0536	76.6439	260
chr1	59740651	59741012	SRR5339951_sample_SRR5339954_input_peak_1931	182	.	7.55391	20.3148	18.2669	197
chr1	59745548	59745750	SRR5339951_sample_SRR5339954_input_peak_1932	68	.	3.52101	8.74288	6.85812	119
chr1	59746063	59746431	SRR5339951_sample_SRR5339954_input_peak_1933	316	.	10.4116	33.7866	31.6254	185
chr1	59747438	59747905	SRR5339951_sample_SRR5339954_input_peak_1934	344	.	11.2139	36.5959	34.4125	170
chr1	59749499	59750200	SRR5339951_sample_SRR5339954_input_peak_1935	2662	.	46.4651	269.729	266.243	382
chr1	59768488	59768783	SRR5339951_sample_SRR5339954_input_peak_1936	223	.	8.51706	24.41	22.3229	135
chr1	59783878	59784545	SRR5339951_sample_SRR5339954_input_peak_1937	1188	.	25.6611	121.426	118.832	406
chr1	59789847	59790387	SRR5339951_sample_SRR5339954_input_peak_1938	1104	.	19.6509	112.972	110.414	308
chr1	59794477	59794867	SRR5339951_sample_SRR5339954_input_peak_1939	336	.	8.37562	35.7977	33.6223	192
chr1	59812705	59813162	SRR5339951_sample_SRR5339954_input_peak_1940	1011	.	20.7819	103.704	101.187	203
chr1	59822220	59822575	SRR5339951_sample_SRR5339954_input_peak_1941	276	.	9.67284	29.7935	27.6607	164
chr1	59836496	59836920	SRR5339951_sample_SRR5339954_input_peak_1942	501	.	14.1033	52.4143	50.1377	228
chr1	59839644	59839944	SRR5339951_sample_SRR5339954_input_peak_1943	117	.	6.01287	13.6778	11.7093	163
chr1	59841847	59842365	SRR5339951_sample_SRR5339954_input_peak_1944	234	.	8.10345	25.522	23.4248	330
chr1	59843770	59844087	SRR5339951_sample_SRR5339954_input_peak_1945	244	.	8.90232	26.53	24.4228	138
chr1	59853092	59853341	SRR5339951_sample_SRR5339954_input_peak_1946	98	.	5.13966	11.8043	9.87072	127
chr1	59862435	59862963	SRR5339951_sample_SRR5339954_input_peak_1947	1579	.	31.44	160.692	157.924	304
chr1	59874055	59874418	SRR5339951_sample_SRR5339954_input_peak_1948	344	.	11.0212	36.5959	34.4125	182
chr1	59883675	59884327	SRR5339951_sample_SRR5339954_input_peak_1949	3528	.	53.4584	357.59	352.848	261
chr1	59892743	59893154	SRR5339951_sample_SRR5339954_input_peak_1950	954	.	21.7255	97.9338	95.4427	215
chr1	59908241	59908533	SRR5339951_sample_SRR5339954_input_peak_1951	102	.	5.33937	12.1783	10.2356	157
chr1	59909322	59909774	SRR5339951_sample_SRR5339954_input_peak_1952	562	.	10.5189	58.5349	56.2275	195
chr1	59916663	59917011	SRR5339951_sample_SRR5339954_input_peak_1953	309	.	10.4434	33.1509	30.9923	153
chr1	59920427	59920693	SRR5339951_sample_SRR5339954_input_peak_1954	67	.	4.47184	8.64386	6.76149	121
chr1	59922339	59922573	SRR5339951_sample_SRR5339954_input_peak_1955	87	.	4.82261	10.6669	8.75047	112
chr1	59926019	59926337	SRR5339951_sample_SRR5339954_input_peak_1956	96	.	4.37685	11.5922	9.66121	145
chr1	59931249	59931539	SRR5339951_sample_SRR5339954_input_peak_1957	153	.	6.97602	17.3816	15.3646	130
chr1	59967257	59967785	SRR5339951_sample_SRR5339954_input_peak_1958	1125	.	22.2638	115.139	112.574	236
chr1	59973014	59973488	SRR5339951_sample_SRR5339954_input_peak_1959	903	.	20.2418	92.8474	90.3777	291
chr1	59977444	59977760	SRR5339951_sample_SRR5339954_input_peak_1960	158	.	6.4569	17.8356	15.8148	160
chr1	59991595	59991836	SRR5339951_sample_SRR5339954_input_peak_1961	76	.	4.72873	9.5894	7.68897	122
chr1	59995643	59996127	SRR5339951_sample_SRR5339954_input_peak_1962	1856	.	35.4852	188.574	185.664	210
chr1	60000288	60000893	SRR5339951_sample_SRR5339954_input_peak_1963	1097	.	24.3127	112.352	109.797	366
chr1	60005391	60005929	SRR5339951_sample_SRR5339954_input_peak_1964	1038	.	23.3496	106.386	103.857	259
chr1	60008531	60009038	SRR5339951_sample_SRR5339954_input_peak_1965	784	.	18.897	80.8975	78.481	218
chr1	60035357	60035805	SRR5339951_sample_SRR5339954_input_peak_1966	459	.	10.0222	48.1753	45.9216	252
chr1	60036060	60036463	SRR5339951_sample_SRR5339954_input_peak_1967	218	.	7.0273	23.9089	21.8267	208
chr1	60054497	60055111	SRR5339951_sample_SRR5339954_input_peak_1968	2261	.	32.5489	229.275	226.122	342
chr1	60081503	60081878	SRR5339951_sample_SRR5339954_input_peak_1969	402	.	12.3697	42.5176	40.2964	188
chr1	60093911	60094253	SRR5339951_sample_SRR5339954_input_peak_1970	344	.	11.2139	36.5959	34.4125	149
chr1	60100804	60101205	SRR5339951_sample_SRR5339954_input_peak_1971	578	.	15.6444	60.1418	57.8225	197
chr1	60101842	60102170	SRR5339951_sample_SRR5339954_input_peak_1972	209	.	6.89009	22.9833	20.9103	144
chr1	60104008	60105155	SRR5339951_sample_SRR5339954_input_peak_1973	2040	.	37.9894	207.063	204.049	752
chr1	60107333	60107735	SRR5339951_sample_SRR5339954_input_peak_1974	565	.	15.2591	58.837	56.527	211
chr1	60113848	60114133	SRR5339951_sample_SRR5339954_input_peak_1975	68	.	3.52101	8.74288	6.85812	94
chr1	60135684	60136020	SRR5339951_sample_SRR5339954_input_peak_1976	321	.	10.636	34.2898	32.1231	161
chr1	60152695	60153126	SRR5339951_sample_SRR5339954_input_peak_1977	1264	.	26.8169	129.098	126.471	208
chr1	60158362	60158871	SRR5339951_sample_SRR5339954_input_peak_1978	578	.	15.4517	60.1418	57.8225	275
chr1	60160112	60160467	SRR5339951_sample_SRR5339954_input_peak_1979	341	.	10.8875	36.2934	34.1156	150
chr1	60160901	60161294	SRR5339951_sample_SRR5339954_input_peak_1980	178	.	7.36114	19.8946	17.8536	212
chr1	60166944	60167827	SRR5339951_sample_SRR5339954_input_peak_1981	907	.	21.2306	93.2222	90.75	552
chr1	60193830	60194212	SRR5339951_sample_SRR5339954_input_peak_1982	212	.	8.32443	23.3676	21.2904	155
chr1	60196542	60197279	SRR5339951_sample_SRR5339954_input_peak_1983	2965	.	50.3177	300.343	296.515	480
chr1	60202757	60203060	SRR5339951_sample_SRR5339954_input_peak_1984	192	.	7.74654	21.3196	19.2591	140
chr1	60205836	60206230	SRR5339951_sample_SRR5339954_input_peak_1985	565	.	15.2591	58.837	56.527	179
chr1	60209908	60210190	SRR5339951_sample_SRR5339954_input_peak_1986	202	.	8.1318	22.3373	20.2684	157
chr1	60229614	60230004	SRR5339951_sample_SRR5339954_input_peak_1987	117	.	6.01287	13.6778	11.7093	185
chr1	60232671	60233086	SRR5339951_sample_SRR5339954_input_peak_1988	887	.	18.806	91.1612	88.7001	196
chr1	60239179	60239907	SRR5339951_sample_SRR5339954_input_peak_1989	836	.	20.0748	86.0745	83.6339	227
chr1	60240936	60241311	SRR5339951_sample_SRR5339954_input_peak_1990	573	.	14.031	59.6462	57.3317	201
chr1	60245834	60246108	SRR5339951_sample_SRR5339954_input_peak_1991	135	.	6.39813	15.4984	13.5067	104
chr1	60246948	60247404	SRR5339951_sample_SRR5339954_input_peak_1992	1097	.	24.3127	112.352	109.797	218
chr1	60272422	60273025	SRR5339951_sample_SRR5339954_input_peak_1993	1483	.	30.0916	151.069	148.345	235
chr1	60301463	60301857	SRR5339951_sample_SRR5339954_input_peak_1994	526	.	14.6812	54.9627	52.6703	191
chr1	60306170	60306437	SRR5339951_sample_SRR5339954_input_peak_1995	144	.	6.59076	16.4324	14.4254	119
chr1	60316556	60316782	SRR5339951_sample_SRR5339954_input_peak_1996	45	.	3.00647	6.41011	4.58495	137
chr1	60340861	60341305	SRR5339951_sample_SRR5339954_input_peak_1997	1110	.	22.8579	113.595	111.036	212
chr1	60354314	60354530	SRR5339951_sample_SRR5339954_input_peak_1998	54	.	3.82242	7.28745	5.44032	109
chr1	60360242	60360527	SRR5339951_sample_SRR5339954_input_peak_1999	192	.	7.74654	21.3196	19.2591	134
chr1	60372137	60372437	SRR5339951_sample_SRR5339954_input_peak_2000	275	.	9.19999	29.6332	27.5038	146
chr1	60382511	60383223	SRR5339951_sample_SRR5339954_input_peak_2001	657	.	16.9928	68.1044	65.7473	206
chr1	60394388	60394667	SRR5339951_sample_SRR5339954_input_peak_2002	233	.	8.70969	25.4642	23.3679	139
chr1	60404856	60405428	SRR5339951_sample_SRR5339954_input_peak_2003	1451	.	29.5137	147.888	145.177	232
chr1	60411222	60411841	SRR5339951_sample_SRR5339954_input_peak_2004	877	.	16.7694	90.2224	87.7661	262
[truncated: 116,816 more rows]
