# Supplementary material for: A gene desert required for regulatory control of pleiotropic Shox2 expression and embryonic survival
Source: Nat Commun. 2024 Oct 10;15:8793. doi: 10.1038/s41467-024-53009-7 (PMC11467299; doi:10.1038/s41467-024-53009-7)
Supplement: Supplementary file 8 — Supplementary Data 5 [file 41467_2024_53009_MOESM8_ESM.zip › ENCODE_2016_Heart_CTCF_int.narrowPeak]

chr1	3012636	3012788	Encode_GSE137272_Encode_Dowen.JM_ENCFF310VOQ_Heart_CTCF_P0_Rep1_ENCFF310VOQ_peak_1	112	.	8.20661	14.0672	11.2743	78
chr1	3325355	3325465	Encode_GSE137272_Encode_Dowen.JM_ENCFF310VOQ_Heart_CTCF_P0_Rep1_ENCFF310VOQ_peak_2	217	.	12.3099	24.7268	21.7705	72
chr1	3448275	3448394	Encode_GSE137272_Encode_Dowen.JM_ENCFF310VOQ_Heart_CTCF_P0_Rep1_ENCFF310VOQ_peak_3	125	.	8.71952	15.3215	12.5055	77
chr1	3611367	3611480	Encode_GSE137272_Encode_Dowen.JM_ENCFF310VOQ_Heart_CTCF_P0_Rep1_ENCFF310VOQ_peak_4	137	.	9.23243	16.6004	13.7626	65
chr1	4142650	4142779	Encode_GSE137272_Encode_Dowen.JM_ENCFF310VOQ_Heart_CTCF_P0_Rep1_ENCFF310VOQ_peak_5	274	.	14.3616	30.5104	27.481	88
chr1	4228289	4228406	Encode_GSE137272_Encode_Dowen.JM_ENCFF310VOQ_Heart_CTCF_P0_Rep1_ENCFF310VOQ_peak_6	137	.	9.23243	16.6004	13.7626	46
chr1	4297237	4297329	Encode_GSE137272_Encode_Dowen.JM_ENCFF310VOQ_Heart_CTCF_P0_Rep1_ENCFF310VOQ_peak_7	125	.	8.71952	15.3215	12.5055	45
chr1	4332558	4332783	Encode_GSE137272_Encode_Dowen.JM_ENCFF310VOQ_Heart_CTCF_P0_Rep1_ENCFF310VOQ_peak_8	712	.	26.1339	74.806	71.2266	119
chr1	4416802	4416998	Encode_GSE137272_Encode_Dowen.JM_ENCFF310VOQ_Heart_CTCF_P0_Rep1_ENCFF310VOQ_peak_10	522	.	20.9971	55.5747	52.2473	117
chr1	4516628	4516886	Encode_GSE137272_Encode_Dowen.JM_ENCFF310VOQ_Heart_CTCF_P0_Rep1_ENCFF310VOQ_peak_12	560	.	22.2727	59.4148	56.0403	116
chr1	4571654	4571787	Encode_GSE137272_Encode_Dowen.JM_ENCFF310VOQ_Heart_CTCF_P0_Rep1_ENCFF310VOQ_peak_13	175	.	10.7143	20.4782	17.5826	91
chr1	4602108	4602204	Encode_GSE137272_Encode_Dowen.JM_ENCFF310VOQ_Heart_CTCF_P0_Rep1_ENCFF310VOQ_peak_14	45	.	5.12913	7.15766	4.53622	40
chr1	4669849	4669943	Encode_GSE137272_Encode_Dowen.JM_ENCFF310VOQ_Heart_CTCF_P0_Rep1_ENCFF310VOQ_peak_15	88	.	7.18078	11.6387	8.89486	50
chr1	4768453	4768657	Encode_GSE137272_Encode_Dowen.JM_ENCFF310VOQ_Heart_CTCF_P0_Rep1_ENCFF310VOQ_peak_16	753	.	20.6589	79.0201	75.3787	185
chr1	4769983	4770155	Encode_GSE137272_Encode_Dowen.JM_ENCFF310VOQ_Heart_CTCF_P0_Rep1_ENCFF310VOQ_peak_17	512	.	15.6859	54.5257	51.2112	142
chr1	4780178	4780368	Encode_GSE137272_Encode_Dowen.JM_ENCFF310VOQ_Heart_CTCF_P0_Rep1_ENCFF310VOQ_peak_18	696	.	24.6873	73.2036	69.647	126
chr1	4914499	4914649	Encode_GSE137272_Encode_Dowen.JM_ENCFF310VOQ_Heart_CTCF_P0_Rep1_ENCFF310VOQ_peak_21	231	.	12.8228	26.1479	23.1729	68
chr1	5070329	5070488	Encode_GSE137272_Encode_Dowen.JM_ENCFF310VOQ_Heart_CTCF_P0_Rep1_ENCFF310VOQ_peak_22	231	.	12.8228	26.1479	23.1729	74
chr1	5103276	5103411	Encode_GSE137272_Encode_Dowen.JM_ENCFF310VOQ_Heart_CTCF_P0_Rep1_ENCFF310VOQ_peak_23	203	.	11.797	23.3235	20.3857	119
chr1	5183627	5183751	Encode_GSE137272_Encode_Dowen.JM_ENCFF310VOQ_Heart_CTCF_P0_Rep1_ENCFF310VOQ_peak_24	245	.	13.3357	27.5859	24.5926	75
chr1	5904940	5905091	Encode_GSE137272_Encode_Dowen.JM_ENCFF310VOQ_Heart_CTCF_P0_Rep1_ENCFF310VOQ_peak_25	217	.	12.3099	24.7268	21.7705	69
chr1	5915421	5915595	Encode_GSE137272_Encode_Dowen.JM_ENCFF310VOQ_Heart_CTCF_P0_Rep1_ENCFF310VOQ_peak_26	599	.	24.0941	63.3663	59.9415	99
chr1	6135190	6135366	Encode_GSE137272_Encode_Dowen.JM_ENCFF310VOQ_Heart_CTCF_P0_Rep1_ENCFF310VOQ_peak_27	411	.	18.9778	44.3703	41.1771	104
chr1	6152567	6152702	Encode_GSE137272_Encode_Dowen.JM_ENCFF310VOQ_Heart_CTCF_P0_Rep1_ENCFF310VOQ_peak_28	245	.	13.3357	27.5859	24.5926	92
chr1	6272345	6272535	Encode_GSE137272_Encode_Dowen.JM_ENCFF310VOQ_Heart_CTCF_P0_Rep1_ENCFF310VOQ_peak_30	601	.	23.6989	63.5471	60.12	97
chr1	6382830	6383027	Encode_GSE137272_Encode_Dowen.JM_ENCFF310VOQ_Heart_CTCF_P0_Rep1_ENCFF310VOQ_peak_31	145	.	9.46215	17.4347	14.5854	85
chr1	6401643	6401770	Encode_GSE137272_Encode_Dowen.JM_ENCFF310VOQ_Heart_CTCF_P0_Rep1_ENCFF310VOQ_peak_33	194	.	10.2137	22.3348	19.4112	83
chr1	6406443	6406613	Encode_GSE137272_Encode_Dowen.JM_ENCFF310VOQ_Heart_CTCF_P0_Rep1_ENCFF310VOQ_peak_34	343	.	13.7438	37.4757	34.3637	122
chr1	6410200	6410361	Encode_GSE137272_Encode_Dowen.JM_ENCFF310VOQ_Heart_CTCF_P0_Rep1_ENCFF310VOQ_peak_35	324	.	14.1956	35.5091	32.4202	90
chr1	6418005	6418135	Encode_GSE137272_Encode_Dowen.JM_ENCFF310VOQ_Heart_CTCF_P0_Rep1_ENCFF310VOQ_peak_36	176	.	10.7712	20.5728	17.6735	57
chr1	6483421	6483502	Encode_GSE137272_Encode_Dowen.JM_ENCFF310VOQ_Heart_CTCF_P0_Rep1_ENCFF310VOQ_peak_37	45	.	5.12913	7.15766	4.53622	24
chr1	6859104	6859300	Encode_GSE137272_Encode_Dowen.JM_ENCFF310VOQ_Heart_CTCF_P0_Rep1_ENCFF310VOQ_peak_39	468	.	20.1458	50.123	46.862	162
chr1	7010277	7010466	Encode_GSE137272_Encode_Dowen.JM_ENCFF310VOQ_Heart_CTCF_P0_Rep1_ENCFF310VOQ_peak_42	1059	.	34.1369	110.206	105.979	108
chr1	7088373	7088598	Encode_GSE137272_Encode_Dowen.JM_ENCFF310VOQ_Heart_CTCF_P0_Rep1_ENCFF310VOQ_peak_43	137	.	8.94876	16.5892	13.7551	89
chr1	7088707	7088801	Encode_GSE137272_Encode_Dowen.JM_ENCFF310VOQ_Heart_CTCF_P0_Rep1_ENCFF310VOQ_peak_43	137	.	8.94876	16.5892	13.7551	89
chr1	7141608	7141743	Encode_GSE137272_Encode_Dowen.JM_ENCFF310VOQ_Heart_CTCF_P0_Rep1_ENCFF310VOQ_peak_44	264	.	13.3567	29.4476	26.4316	82
chr1	7204847	7205043	Encode_GSE137272_Encode_Dowen.JM_ENCFF310VOQ_Heart_CTCF_P0_Rep1_ENCFF310VOQ_peak_45	764	.	26.025	80.156	76.4972	114
chr1	7219037	7219171	Encode_GSE137272_Encode_Dowen.JM_ENCFF310VOQ_Heart_CTCF_P0_Rep1_ENCFF310VOQ_peak_46	203	.	11.797	23.3235	20.3857	95
chr1	7396979	7397137	Encode_GSE137272_Encode_Dowen.JM_ENCFF310VOQ_Heart_CTCF_P0_Rep1_ENCFF310VOQ_peak_47	427	.	13.3947	45.937	42.7258	91
chr1	7397319	7397507	Encode_GSE137272_Encode_Dowen.JM_ENCFF310VOQ_Heart_CTCF_P0_Rep1_ENCFF310VOQ_peak_48	582	.	16.4674	61.6648	58.2617	121
chr1	7398270	7398478	Encode_GSE137272_Encode_Dowen.JM_ENCFF310VOQ_Heart_CTCF_P0_Rep1_ENCFF310VOQ_peak_49	402	.	12.8892	43.4375	40.2552	117
chr1	7543577	7543786	Encode_GSE137272_Encode_Dowen.JM_ENCFF310VOQ_Heart_CTCF_P0_Rep1_ENCFF310VOQ_peak_50	855	.	30.8066	89.4085	85.5983	150
chr1	9541349	9541544	Encode_GSE137272_Encode_Dowen.JM_ENCFF310VOQ_Heart_CTCF_P0_Rep1_ENCFF310VOQ_peak_55	537	.	16.5581	57.1181	53.7721	117
chr1	9545207	9545454	Encode_GSE137272_Encode_Dowen.JM_ENCFF310VOQ_Heart_CTCF_P0_Rep1_ENCFF310VOQ_peak_56	499	.	14.0839	53.2496	49.9504	166
chr1	9549098	9549235	Encode_GSE137272_Encode_Dowen.JM_ENCFF310VOQ_Heart_CTCF_P0_Rep1_ENCFF310VOQ_peak_57	221	.	9.57077	25.1387	22.1774	82
chr1	9573308	9573510	Encode_GSE137272_Encode_Dowen.JM_ENCFF310VOQ_Heart_CTCF_P0_Rep1_ENCFF310VOQ_peak_58	549	.	21.1578	58.3354	54.9741	120
chr1	9621522	9621747	Encode_GSE137272_Encode_Dowen.JM_ENCFF310VOQ_Heart_CTCF_P0_Rep1_ENCFF310VOQ_peak_59	474	.	20.5238	50.7641	47.4952	90
chr1	9696930	9697115	Encode_GSE137272_Encode_Dowen.JM_ENCFF310VOQ_Heart_CTCF_P0_Rep1_ENCFF310VOQ_peak_60	426	.	17.2165	45.8745	42.6637	126
chr1	9703191	9703317	Encode_GSE137272_Encode_Dowen.JM_ENCFF310VOQ_Heart_CTCF_P0_Rep1_ENCFF310VOQ_peak_61	156	.	9.54545	18.5424	15.675	50
chr1	9772843	9773058	Encode_GSE137272_Encode_Dowen.JM_ENCFF310VOQ_Heart_CTCF_P0_Rep1_ENCFF310VOQ_peak_62	1040	.	30.7259	108.205	104.024	142
chr1	10007316	10007532	Encode_GSE137272_Encode_Dowen.JM_ENCFF310VOQ_Heart_CTCF_P0_Rep1_ENCFF310VOQ_peak_64	806	.	25.7504	84.3554	80.6301	89
chr1	10037860	10037975	Encode_GSE137272_Encode_Dowen.JM_ENCFF310VOQ_Heart_CTCF_P0_Rep1_ENCFF310VOQ_peak_65	65	.	5.4601	9.19031	6.51288	79
chr1	10039562	10039751	Encode_GSE137272_Encode_Dowen.JM_ENCFF310VOQ_Heart_CTCF_P0_Rep1_ENCFF310VOQ_peak_66	263	.	11.8466	29.3819	26.3665	94
chr1	10089593	10089854	Encode_GSE137272_Encode_Dowen.JM_ENCFF310VOQ_Heart_CTCF_P0_Rep1_ENCFF310VOQ_peak_68	1151	.	31.2994	119.571	115.108	126
chr1	10229091	10229288	Encode_GSE137272_Encode_Dowen.JM_ENCFF310VOQ_Heart_CTCF_P0_Rep1_ENCFF310VOQ_peak_71	285	.	13.4862	31.5945	28.5529	139
chr1	10430029	10430198	Encode_GSE137272_Encode_Dowen.JM_ENCFF310VOQ_Heart_CTCF_P0_Rep1_ENCFF310VOQ_peak_72	488	.	21.3241	52.122	48.8366	149
chr1	10488342	10488518	Encode_GSE137272_Encode_Dowen.JM_ENCFF310VOQ_Heart_CTCF_P0_Rep1_ENCFF310VOQ_peak_73	274	.	14.3616	30.5104	27.481	94
chr1	10759680	10759876	Encode_GSE137272_Encode_Dowen.JM_ENCFF310VOQ_Heart_CTCF_P0_Rep1_ENCFF310VOQ_peak_74	629	.	25.3984	66.4434	62.9788	195
chr1	10771934	10771996	Encode_GSE137272_Encode_Dowen.JM_ENCFF310VOQ_Heart_CTCF_P0_Rep1_ENCFF310VOQ_peak_75	45	.	5.12913	7.15766	4.53622	40
chr1	10835769	10835928	Encode_GSE137272_Encode_Dowen.JM_ENCFF310VOQ_Heart_CTCF_P0_Rep1_ENCFF310VOQ_peak_76	562	.	21.407	59.607	56.2299	81
chr1	10837334	10837438	Encode_GSE137272_Encode_Dowen.JM_ENCFF310VOQ_Heart_CTCF_P0_Rep1_ENCFF310VOQ_peak_77	130	.	8.26173	15.9222	13.098	62
chr1	11065266	11065438	Encode_GSE137272_Encode_Dowen.JM_ENCFF310VOQ_Heart_CTCF_P0_Rep1_ENCFF310VOQ_peak_78	434	.	19.0114	46.6605	43.4403	112
chr1	11097348	11097478	Encode_GSE137272_Encode_Dowen.JM_ENCFF310VOQ_Heart_CTCF_P0_Rep1_ENCFF310VOQ_peak_79	88	.	7.18078	11.6387	8.89486	59
chr1	11140022	11140191	Encode_GSE137272_Encode_Dowen.JM_ENCFF310VOQ_Heart_CTCF_P0_Rep1_ENCFF310VOQ_peak_80	430	.	18.3167	46.242	43.0266	90
chr1	11151658	11151802	Encode_GSE137272_Encode_Dowen.JM_ENCFF310VOQ_Heart_CTCF_P0_Rep1_ENCFF310VOQ_peak_81	349	.	16.9196	38.0682	34.9495	80
chr1	11233963	11234173	Encode_GSE137272_Encode_Dowen.JM_ENCFF310VOQ_Heart_CTCF_P0_Rep1_ENCFF310VOQ_peak_82	521	.	21.8872	55.4615	52.1355	111
chr1	11414102	11414378	Encode_GSE137272_Encode_Dowen.JM_ENCFF310VOQ_Heart_CTCF_P0_Rep1_ENCFF310VOQ_peak_83	851	.	26.204	88.9852	85.1824	161
chr1	11466449	11466576	Encode_GSE137272_Encode_Dowen.JM_ENCFF310VOQ_Heart_CTCF_P0_Rep1_ENCFF310VOQ_peak_84	319	.	15.9003	35.0099	31.9266	79
chr1	11565456	11565589	Encode_GSE137272_Encode_Dowen.JM_ENCFF310VOQ_Heart_CTCF_P0_Rep1_ENCFF310VOQ_peak_85	353	.	16.7719	38.5071	35.3828	85
chr1	11657790	11658026	Encode_GSE137272_Encode_Dowen.JM_ENCFF310VOQ_Heart_CTCF_P0_Rep1_ENCFF310VOQ_peak_86	1030	.	29.647	107.212	103.052	120
chr1	12699211	12699312	Encode_GSE137272_Encode_Dowen.JM_ENCFF310VOQ_Heart_CTCF_P0_Rep1_ENCFF310VOQ_peak_88	118	.	8.30727	14.6447	11.8431	68
chr1	12836914	12837101	Encode_GSE137272_Encode_Dowen.JM_ENCFF310VOQ_Heart_CTCF_P0_Rep1_ENCFF310VOQ_peak_90	986	.	27.8287	102.753	98.6896	91
chr1	12864158	12864339	Encode_GSE137272_Encode_Dowen.JM_ENCFF310VOQ_Heart_CTCF_P0_Rep1_ENCFF310VOQ_peak_91	972	.	29.1787	101.32	97.2864	89
chr1	12990276	12990459	Encode_GSE137272_Encode_Dowen.JM_ENCFF310VOQ_Heart_CTCF_P0_Rep1_ENCFF310VOQ_peak_92	242	.	11.3636	27.2776	24.2894	126
chr1	12992711	12992846	Encode_GSE137272_Encode_Dowen.JM_ENCFF310VOQ_Heart_CTCF_P0_Rep1_ENCFF310VOQ_peak_93	135	.	7.95257	16.3474	13.5169	60
chr1	13050241	13050424	Encode_GSE137272_Encode_Dowen.JM_ENCFF310VOQ_Heart_CTCF_P0_Rep1_ENCFF310VOQ_peak_94	423	.	16.5963	45.5423	42.3353	95
chr1	13052092	13052249	Encode_GSE137272_Encode_Dowen.JM_ENCFF310VOQ_Heart_CTCF_P0_Rep1_ENCFF310VOQ_peak_95	505	.	18.5901	53.813	50.507	78
chr1	13117834	13117949	Encode_GSE137272_Encode_Dowen.JM_ENCFF310VOQ_Heart_CTCF_P0_Rep1_ENCFF310VOQ_peak_96	112	.	8.20661	14.0672	11.2743	83
chr1	13134403	13134615	Encode_GSE137272_Encode_Dowen.JM_ENCFF310VOQ_Heart_CTCF_P0_Rep1_ENCFF310VOQ_peak_97	620	.	22.3357	65.5172	62.0643	174
chr1	13142992	13143133	Encode_GSE137272_Encode_Dowen.JM_ENCFF310VOQ_Heart_CTCF_P0_Rep1_ENCFF310VOQ_peak_98	198	.	11.4542	22.7521	19.8235	63
chr1	13151163	13151345	Encode_GSE137272_Encode_Dowen.JM_ENCFF310VOQ_Heart_CTCF_P0_Rep1_ENCFF310VOQ_peak_99	413	.	17.7936	44.5916	41.3959	106
chr1	13276346	13276440	Encode_GSE137272_Encode_Dowen.JM_ENCFF310VOQ_Heart_CTCF_P0_Rep1_ENCFF310VOQ_peak_100	77	.	6.66787	10.468	7.75099	56
chr1	13500574	13500767	Encode_GSE137272_Encode_Dowen.JM_ENCFF310VOQ_Heart_CTCF_P0_Rep1_ENCFF310VOQ_peak_102	495	.	20.8176	52.8413	49.5471	135
chr1	13531578	13531783	Encode_GSE137272_Encode_Dowen.JM_ENCFF310VOQ_Heart_CTCF_P0_Rep1_ENCFF310VOQ_peak_103	632	.	24.0214	66.6998	63.2315	166
chr1	13589932	13590136	Encode_GSE137272_Encode_Dowen.JM_ENCFF310VOQ_Heart_CTCF_P0_Rep1_ENCFF310VOQ_peak_104	1180	.	32.345	122.616	118.072	94
chr1	13659886	13660039	Encode_GSE137272_Encode_Dowen.JM_ENCFF310VOQ_Heart_CTCF_P0_Rep1_ENCFF310VOQ_peak_105	217	.	11.2425	24.6646	21.7108	84
chr1	13706421	13706617	Encode_GSE137272_Encode_Dowen.JM_ENCFF310VOQ_Heart_CTCF_P0_Rep1_ENCFF310VOQ_peak_106	804	.	27.2446	84.1906	80.4677	117
chr1	13784504	13784670	Encode_GSE137272_Encode_Dowen.JM_ENCFF310VOQ_Heart_CTCF_P0_Rep1_ENCFF310VOQ_peak_107	832	.	21.9061	87.0111	83.2417	117
chr1	13789305	13789509	Encode_GSE137272_Encode_Dowen.JM_ENCFF310VOQ_Heart_CTCF_P0_Rep1_ENCFF310VOQ_peak_108	938	.	23.9234	97.7652	93.8027	99
chr1	14570792	14570980	Encode_GSE137272_Encode_Dowen.JM_ENCFF310VOQ_Heart_CTCF_P0_Rep1_ENCFF310VOQ_peak_109	409	.	18.3966	44.1207	40.9306	93
chr1	14636008	14636137	Encode_GSE137272_Encode_Dowen.JM_ENCFF310VOQ_Heart_CTCF_P0_Rep1_ENCFF310VOQ_peak_110	190	.	11.2797	21.9313	19.0147	66
chr1	14686310	14686433	Encode_GSE137272_Encode_Dowen.JM_ENCFF310VOQ_Heart_CTCF_P0_Rep1_ENCFF310VOQ_peak_111	176	.	10.7712	20.5728	17.6735	73
chr1	14729124	14729320	Encode_GSE137272_Encode_Dowen.JM_ENCFF310VOQ_Heart_CTCF_P0_Rep1_ENCFF310VOQ_peak_112	592	.	24.1713	62.6501	59.2345	133
chr1	14740146	14740332	Encode_GSE137272_Encode_Dowen.JM_ENCFF310VOQ_Heart_CTCF_P0_Rep1_ENCFF310VOQ_peak_113	824	.	27.8689	86.242	82.4857	88
chr1	14862480	14862636	Encode_GSE137272_Encode_Dowen.JM_ENCFF310VOQ_Heart_CTCF_P0_Rep1_ENCFF310VOQ_peak_114	112	.	8.20661	14.0672	11.2743	89
chr1	15007750	15007947	Encode_GSE137272_Encode_Dowen.JM_ENCFF310VOQ_Heart_CTCF_P0_Rep1_ENCFF310VOQ_peak_117	628	.	23.2735	66.2842	62.8214	87
chr1	15286628	15286696	Encode_GSE137272_Encode_Dowen.JM_ENCFF310VOQ_Heart_CTCF_P0_Rep1_ENCFF310VOQ_peak_118	35	.	4.61622	6.13121	3.54967	49
chr1	15622001	15622215	Encode_GSE137272_Encode_Dowen.JM_ENCFF310VOQ_Heart_CTCF_P0_Rep1_ENCFF310VOQ_peak_120	604	.	22.8922	63.8848	60.4534	79
chr1	15683715	15683893	Encode_GSE137272_Encode_Dowen.JM_ENCFF310VOQ_Heart_CTCF_P0_Rep1_ENCFF310VOQ_peak_121	484	.	20.1761	51.7501	48.4693	84
chr1	15792033	15792213	Encode_GSE137272_Encode_Dowen.JM_ENCFF310VOQ_Heart_CTCF_P0_Rep1_ENCFF310VOQ_peak_122	298	.	15.012	32.8639	29.8068	163
chr1	15875222	15875314	Encode_GSE137272_Encode_Dowen.JM_ENCFF310VOQ_Heart_CTCF_P0_Rep1_ENCFF310VOQ_peak_123	112	.	8.20661	14.0672	11.2743	59
chr1	15902592	15902729	Encode_GSE137272_Encode_Dowen.JM_ENCFF310VOQ_Heart_CTCF_P0_Rep1_ENCFF310VOQ_peak_124	238	.	12.8866	26.8339	23.8512	82
chr1	15993651	15993817	Encode_GSE137272_Encode_Dowen.JM_ENCFF310VOQ_Heart_CTCF_P0_Rep1_ENCFF310VOQ_peak_125	470	.	20.239	50.2811	47.0182	106
chr1	16105704	16105862	Encode_GSE137272_Encode_Dowen.JM_ENCFF310VOQ_Heart_CTCF_P0_Rep1_ENCFF310VOQ_peak_126	386	.	15.7498	41.7993	38.6363	78
chr1	16115384	16115488	Encode_GSE137272_Encode_Dowen.JM_ENCFF310VOQ_Heart_CTCF_P0_Rep1_ENCFF310VOQ_peak_127	107	.	7.62742	13.533	10.7532	46
chr1	16225337	16225461	Encode_GSE137272_Encode_Dowen.JM_ENCFF310VOQ_Heart_CTCF_P0_Rep1_ENCFF310VOQ_peak_128	66	.	6.15496	9.32925	6.6412	67
chr1	16305026	16305138	Encode_GSE137272_Encode_Dowen.JM_ENCFF310VOQ_Heart_CTCF_P0_Rep1_ENCFF310VOQ_peak_129	112	.	8.20661	14.0672	11.2743	51
chr1	16433516	16433701	Encode_GSE137272_Encode_Dowen.JM_ENCFF310VOQ_Heart_CTCF_P0_Rep1_ENCFF310VOQ_peak_131	711	.	24.5408	74.7627	71.1839	111
chr1	16440303	16440506	Encode_GSE137272_Encode_Dowen.JM_ENCFF310VOQ_Heart_CTCF_P0_Rep1_ENCFF310VOQ_peak_132	828	.	26.9895	86.5941	82.8316	104
chr1	16519716	16519851	Encode_GSE137272_Encode_Dowen.JM_ENCFF310VOQ_Heart_CTCF_P0_Rep1_ENCFF310VOQ_peak_133	312	.	15.5124	34.3564	31.2815	82
chr1	16746099	16746297	Encode_GSE137272_Encode_Dowen.JM_ENCFF310VOQ_Heart_CTCF_P0_Rep1_ENCFF310VOQ_peak_134	347	.	16.384	37.8529	34.7366	140
chr1	16798410	16798628	Encode_GSE137272_Encode_Dowen.JM_ENCFF310VOQ_Heart_CTCF_P0_Rep1_ENCFF310VOQ_peak_135	1139	.	33.4622	118.397	113.966	95
chr1	17123453	17123731	Encode_GSE137272_Encode_Dowen.JM_ENCFF310VOQ_Heart_CTCF_P0_Rep1_ENCFF310VOQ_peak_138	1059	.	29.6035	110.164	105.938	162
chr1	17145601	17145697	Encode_GSE137272_Encode_Dowen.JM_ENCFF310VOQ_Heart_CTCF_P0_Rep1_ENCFF310VOQ_peak_139	77	.	6.66787	10.468	7.75099	46
chr1	17163629	17163849	Encode_GSE137272_Encode_Dowen.JM_ENCFF310VOQ_Heart_CTCF_P0_Rep1_ENCFF310VOQ_peak_140	908	.	29.4024	94.7807	90.8746	112
chr1	17629672	17629866	Encode_GSE137272_Encode_Dowen.JM_ENCFF310VOQ_Heart_CTCF_P0_Rep1_ENCFF310VOQ_peak_141	490	.	21.0125	52.3781	49.0897	86
chr1	17980716	17980910	Encode_GSE137272_Encode_Dowen.JM_ENCFF310VOQ_Heart_CTCF_P0_Rep1_ENCFF310VOQ_peak_142	749	.	27.2516	78.5701	74.9355	109
chr1	18012994	18013091	Encode_GSE137272_Encode_Dowen.JM_ENCFF310VOQ_Heart_CTCF_P0_Rep1_ENCFF310VOQ_peak_143	100	.	7.69369	12.839	10.0699	58
chr1	18106254	18106421	Encode_GSE137272_Encode_Dowen.JM_ENCFF310VOQ_Heart_CTCF_P0_Rep1_ENCFF310VOQ_peak_144	327	.	14.4138	35.8888	32.7955	124
chr1	18106824	18107006	Encode_GSE137272_Encode_Dowen.JM_ENCFF310VOQ_Heart_CTCF_P0_Rep1_ENCFF310VOQ_peak_145	357	.	15.3325	38.8917	35.7629	98
chr1	18131814	18131956	Encode_GSE137272_Encode_Dowen.JM_ENCFF310VOQ_Heart_CTCF_P0_Rep1_ENCFF310VOQ_peak_146	203	.	11.797	23.3235	20.3857	90
chr1	18288994	18289111	Encode_GSE137272_Encode_Dowen.JM_ENCFF310VOQ_Heart_CTCF_P0_Rep1_ENCFF310VOQ_peak_147	137	.	9.23243	16.6004	13.7626	68
chr1	18360059	18360214	Encode_GSE137272_Encode_Dowen.JM_ENCFF310VOQ_Heart_CTCF_P0_Rep1_ENCFF310VOQ_peak_148	231	.	12.8228	26.1479	23.1729	90
chr1	18411052	18411150	Encode_GSE137272_Encode_Dowen.JM_ENCFF310VOQ_Heart_CTCF_P0_Rep1_ENCFF310VOQ_peak_149	77	.	6.66787	10.468	7.75099	49
chr1	18412882	18412993	Encode_GSE137272_Encode_Dowen.JM_ENCFF310VOQ_Heart_CTCF_P0_Rep1_ENCFF310VOQ_peak_150	125	.	8.71952	15.3215	12.5055	79
chr1	18976802	18976986	Encode_GSE137272_Encode_Dowen.JM_ENCFF310VOQ_Heart_CTCF_P0_Rep1_ENCFF310VOQ_peak_151	412	.	18.5692	44.4127	41.2189	92
chr1	19056488	19056593	Encode_GSE137272_Encode_Dowen.JM_ENCFF310VOQ_Heart_CTCF_P0_Rep1_ENCFF310VOQ_peak_152	125	.	8.71952	15.3215	12.5055	26
chr1	19179105	19179312	Encode_GSE137272_Encode_Dowen.JM_ENCFF310VOQ_Heart_CTCF_P0_Rep1_ENCFF310VOQ_peak_153	679	.	25.7922	71.5082	67.9753	95
chr1	19205644	19205894	Encode_GSE137272_Encode_Dowen.JM_ENCFF310VOQ_Heart_CTCF_P0_Rep1_ENCFF310VOQ_peak_154	602	.	21.2766	63.6357	60.2075	163
chr1	19206322	19206438	Encode_GSE137272_Encode_Dowen.JM_ENCFF310VOQ_Heart_CTCF_P0_Rep1_ENCFF310VOQ_peak_155	177	.	9.53325	20.6134	17.7135	65
chr1	20311582	20311776	Encode_GSE137272_Encode_Dowen.JM_ENCFF310VOQ_Heart_CTCF_P0_Rep1_ENCFF310VOQ_peak_156	443	.	19.9959	47.5736	44.3428	137
chr1	20450218	20450376	Encode_GSE137272_Encode_Dowen.JM_ENCFF310VOQ_Heart_CTCF_P0_Rep1_ENCFF310VOQ_peak_157	472	.	20.8164	50.4851	47.2194	95
chr1	20513804	20514018	Encode_GSE137272_Encode_Dowen.JM_ENCFF310VOQ_Heart_CTCF_P0_Rep1_ENCFF310VOQ_peak_158	609	.	22.6662	64.3584	60.9206	125
chr1	20554491	20554673	Encode_GSE137272_Encode_Dowen.JM_ENCFF310VOQ_Heart_CTCF_P0_Rep1_ENCFF310VOQ_peak_159	484	.	21.1183	51.7724	48.4912	105
chr1	20612794	20613002	Encode_GSE137272_Encode_Dowen.JM_ENCFF310VOQ_Heart_CTCF_P0_Rep1_ENCFF310VOQ_peak_160	974	.	30.3473	101.445	97.4085	108
chr1	20700118	20700297	Encode_GSE137272_Encode_Dowen.JM_ENCFF310VOQ_Heart_CTCF_P0_Rep1_ENCFF310VOQ_peak_161	319	.	15.9003	35.0099	31.9266	88
chr1	20801785	20801993	Encode_GSE137272_Encode_Dowen.JM_ENCFF310VOQ_Heart_CTCF_P0_Rep1_ENCFF310VOQ_peak_164	540	.	21.0771	57.3624	54.0133	126
chr1	20891006	20891186	Encode_GSE137272_Encode_Dowen.JM_ENCFF310VOQ_Heart_CTCF_P0_Rep1_ENCFF310VOQ_peak_165	458	.	18.6188	49.0827	45.8338	105
chr1	20933525	20933760	Encode_GSE137272_Encode_Dowen.JM_ENCFF310VOQ_Heart_CTCF_P0_Rep1_ENCFF310VOQ_peak_166	589	.	21.0502	62.3745	58.9624	138
chr1	20939109	20939352	Encode_GSE137272_Encode_Dowen.JM_ENCFF310VOQ_Heart_CTCF_P0_Rep1_ENCFF310VOQ_peak_167	1100	.	28.6697	114.401	110.071	127
chr1	21002913	21003013	Encode_GSE137272_Encode_Dowen.JM_ENCFF310VOQ_Heart_CTCF_P0_Rep1_ENCFF310VOQ_peak_168	53	.	5.5044	8.00495	5.36275	31
chr1	21101312	21101543	Encode_GSE137272_Encode_Dowen.JM_ENCFF310VOQ_Heart_CTCF_P0_Rep1_ENCFF310VOQ_peak_171	703	.	23.0548	73.8984	70.3319	153
chr1	21161899	21162102	Encode_GSE137272_Encode_Dowen.JM_ENCFF310VOQ_Heart_CTCF_P0_Rep1_ENCFF310VOQ_peak_172	912	.	21.8957	95.1542	91.2411	117
chr1	21166219	21166491	Encode_GSE137272_Encode_Dowen.JM_ENCFF310VOQ_Heart_CTCF_P0_Rep1_ENCFF310VOQ_peak_173	760	.	19.3552	79.6596	76.0084	147
chr1	21218473	21218837	Encode_GSE137272_Encode_Dowen.JM_ENCFF310VOQ_Heart_CTCF_P0_Rep1_ENCFF310VOQ_peak_174	940	.	24.942	97.9973	94.0306	109
chr1	21271539	21271712	Encode_GSE137272_Encode_Dowen.JM_ENCFF310VOQ_Heart_CTCF_P0_Rep1_ENCFF310VOQ_peak_175	677	.	24.0856	71.2473	67.7178	91
chr1	21344409	21344593	Encode_GSE137272_Encode_Dowen.JM_ENCFF310VOQ_Heart_CTCF_P0_Rep1_ENCFF310VOQ_peak_176	657	.	26.0212	69.241	65.7389	92
chr1	21411285	21411507	Encode_GSE137272_Encode_Dowen.JM_ENCFF310VOQ_Heart_CTCF_P0_Rep1_ENCFF310VOQ_peak_177	960	.	28.489	100.042	96.0347	107
chr1	21419479	21419653	Encode_GSE137272_Encode_Dowen.JM_ENCFF310VOQ_Heart_CTCF_P0_Rep1_ENCFF310VOQ_peak_178	352	.	16.6929	38.3738	35.251	114
chr1	21448293	21448440	Encode_GSE137272_Encode_Dowen.JM_ENCFF310VOQ_Heart_CTCF_P0_Rep1_ENCFF310VOQ_peak_179	190	.	11.2841	21.9385	19.0198	66
chr1	21461177	21461382	Encode_GSE137272_Encode_Dowen.JM_ENCFF310VOQ_Heart_CTCF_P0_Rep1_ENCFF310VOQ_peak_180	819	.	27.5437	85.6695	81.9222	110
chr1	21830323	21830473	Encode_GSE137272_Encode_Dowen.JM_ENCFF310VOQ_Heart_CTCF_P0_Rep1_ENCFF310VOQ_peak_181	66	.	6.15496	9.32925	6.6412	32
chr1	21856526	21856609	Encode_GSE137272_Encode_Dowen.JM_ENCFF310VOQ_Heart_CTCF_P0_Rep1_ENCFF310VOQ_peak_182	55	.	5.64204	8.22483	5.56831	31
chr1	21947828	21947932	Encode_GSE137272_Encode_Dowen.JM_ENCFF310VOQ_Heart_CTCF_P0_Rep1_ENCFF310VOQ_peak_183	90	.	7.03301	11.7644	9.0186	88
chr1	21961299	21961447	Encode_GSE137272_Encode_Dowen.JM_ENCFF310VOQ_Heart_CTCF_P0_Rep1_ENCFF310VOQ_peak_184	54	.	5.36097	8.06069	5.4171	83
chr1	21967217	21967462	Encode_GSE137272_Encode_Dowen.JM_ENCFF310VOQ_Heart_CTCF_P0_Rep1_ENCFF310VOQ_peak_185	404	.	16.3755	43.6439	40.4593	141
chr1	22105603	22105769	Encode_GSE137272_Encode_Dowen.JM_ENCFF310VOQ_Heart_CTCF_P0_Rep1_ENCFF310VOQ_peak_186	274	.	14.3616	30.5104	27.481	81
chr1	22269031	22269298	Encode_GSE137272_Encode_Dowen.JM_ENCFF310VOQ_Heart_CTCF_P0_Rep1_ENCFF310VOQ_peak_187	1353	.	31.2636	140.414	135.357	131
chr1	22386498	22386627	Encode_GSE137272_Encode_Dowen.JM_ENCFF310VOQ_Heart_CTCF_P0_Rep1_ENCFF310VOQ_peak_188	190	.	11.2841	21.9385	19.0198	114
chr1	22487396	22487614	Encode_GSE137272_Encode_Dowen.JM_ENCFF310VOQ_Heart_CTCF_P0_Rep1_ENCFF310VOQ_peak_189	493	.	19.7866	52.6846	49.3923	119
chr1	22604428	22604619	Encode_GSE137272_Encode_Dowen.JM_ENCFF310VOQ_Heart_CTCF_P0_Rep1_ENCFF310VOQ_peak_190	301	.	15.2315	33.2332	30.1718	66
chr1	22627065	22627222	Encode_GSE137272_Encode_Dowen.JM_ENCFF310VOQ_Heart_CTCF_P0_Rep1_ENCFF310VOQ_peak_191	317	.	15.4202	34.8651	31.7844	81
chr1	22672033	22672165	Encode_GSE137272_Encode_Dowen.JM_ENCFF310VOQ_Heart_CTCF_P0_Rep1_ENCFF310VOQ_peak_192	274	.	14.3616	30.5104	27.481	82
chr1	23058612	23058698	Encode_GSE137272_Encode_Dowen.JM_ENCFF310VOQ_Heart_CTCF_P0_Rep1_ENCFF310VOQ_peak_194	70	.	5.60852	9.79026	7.09329	29
chr1	23062026	23062293	Encode_GSE137272_Encode_Dowen.JM_ENCFF310VOQ_Heart_CTCF_P0_Rep1_ENCFF310VOQ_peak_195	733	.	22.7638	76.9644	73.3538	138
chr1	23140638	23140816	Encode_GSE137272_Encode_Dowen.JM_ENCFF310VOQ_Heart_CTCF_P0_Rep1_ENCFF310VOQ_peak_197	406	.	18.2272	43.8341	40.6475	165
chr1	23168639	23168774	Encode_GSE137272_Encode_Dowen.JM_ENCFF310VOQ_Heart_CTCF_P0_Rep1_ENCFF310VOQ_peak_198	231	.	12.8228	26.1479	23.1729	72
chr1	23286778	23287093	Encode_GSE137272_Encode_Dowen.JM_ENCFF310VOQ_Heart_CTCF_P0_Rep1_ENCFF310VOQ_peak_199	800	.	22.9667	83.7267	80.0112	233
chr1	23324339	23324511	Encode_GSE137272_Encode_Dowen.JM_ENCFF310VOQ_Heart_CTCF_P0_Rep1_ENCFF310VOQ_peak_200	420	.	17.7091	45.2031	42.0004	110
chr1	23337925	23338014	Encode_GSE137272_Encode_Dowen.JM_ENCFF310VOQ_Heart_CTCF_P0_Rep1_ENCFF310VOQ_peak_201	66	.	6.15496	9.32925	6.6412	52
chr1	23495469	23495688	Encode_GSE137272_Encode_Dowen.JM_ENCFF310VOQ_Heart_CTCF_P0_Rep1_ENCFF310VOQ_peak_203	354	.	16.4104	38.597	35.4716	189
chr1	23705621	23705808	Encode_GSE137272_Encode_Dowen.JM_ENCFF310VOQ_Heart_CTCF_P0_Rep1_ENCFF310VOQ_peak_204	427	.	19.4907	45.9729	42.7609	110
chr1	23762832	23763098	Encode_GSE137272_Encode_Dowen.JM_ENCFF310VOQ_Heart_CTCF_P0_Rep1_ENCFF310VOQ_peak_205	1082	.	30.3235	112.555	108.272	135
chr1	23792833	23793080	Encode_GSE137272_Encode_Dowen.JM_ENCFF310VOQ_Heart_CTCF_P0_Rep1_ENCFF310VOQ_peak_206	956	.	29.3724	99.6812	95.6811	111
chr1	23827181	23827387	Encode_GSE137272_Encode_Dowen.JM_ENCFF310VOQ_Heart_CTCF_P0_Rep1_ENCFF310VOQ_peak_207	772	.	23.894	80.9218	77.2507	170
chr1	23906204	23906369	Encode_GSE137272_Encode_Dowen.JM_ENCFF310VOQ_Heart_CTCF_P0_Rep1_ENCFF310VOQ_peak_208	272	.	13.8464	30.2696	27.2441	86
chr1	23920369	23920506	Encode_GSE137272_Encode_Dowen.JM_ENCFF310VOQ_Heart_CTCF_P0_Rep1_ENCFF310VOQ_peak_209	171	.	10.4582	20.0531	17.163	78
chr1	24034146	24034317	Encode_GSE137272_Encode_Dowen.JM_ENCFF310VOQ_Heart_CTCF_P0_Rep1_ENCFF310VOQ_peak_210	322	.	15.7109	35.3544	32.2672	80
chr1	24134967	24135154	Encode_GSE137272_Encode_Dowen.JM_ENCFF310VOQ_Heart_CTCF_P0_Rep1_ENCFF310VOQ_peak_211	348	.	12.5858	38.0051	34.8869	108
chr1	24137231	24137433	Encode_GSE137272_Encode_Dowen.JM_ENCFF310VOQ_Heart_CTCF_P0_Rep1_ENCFF310VOQ_peak_212	959	.	24.966	99.9563	95.9502	94
chr1	24171525	24171749	Encode_GSE137272_Encode_Dowen.JM_ENCFF310VOQ_Heart_CTCF_P0_Rep1_ENCFF310VOQ_peak_213	957	.	29.9631	99.7523	95.7501	137
chr1	24249201	24249502	Encode_GSE137272_Encode_Dowen.JM_ENCFF310VOQ_Heart_CTCF_P0_Rep1_ENCFF310VOQ_peak_215	1071	.	30.2803	111.452	107.195	136
chr1	24302763	24302953	Encode_GSE137272_Encode_Dowen.JM_ENCFF310VOQ_Heart_CTCF_P0_Rep1_ENCFF310VOQ_peak_216	824	.	27.3116	86.2135	82.458	105
chr1	24367668	24367805	Encode_GSE137272_Encode_Dowen.JM_ENCFF310VOQ_Heart_CTCF_P0_Rep1_ENCFF310VOQ_peak_217	335	.	16.0506	36.6027	33.5006	88
chr1	24375036	24375199	Encode_GSE137272_Encode_Dowen.JM_ENCFF310VOQ_Heart_CTCF_P0_Rep1_ENCFF310VOQ_peak_218	447	.	17.1029	47.9804	44.7446	71
chr1	24378582	24378720	Encode_GSE137272_Encode_Dowen.JM_ENCFF310VOQ_Heart_CTCF_P0_Rep1_ENCFF310VOQ_peak_219	382	.	15.9541	41.4231	38.2644	80
chr1	24633860	24634034	Encode_GSE137272_Encode_Dowen.JM_ENCFF310VOQ_Heart_CTCF_P0_Rep1_ENCFF310VOQ_peak_222	349	.	16.9261	38.0792	34.9598	91
chr1	24678451	24678709	Encode_GSE137272_Encode_Dowen.JM_ENCFF310VOQ_Heart_CTCF_P0_Rep1_ENCFF310VOQ_peak_223	423	.	17.9321	45.5852	42.3779	158
chr1	24719766	24719854	Encode_GSE137272_Encode_Dowen.JM_ENCFF310VOQ_Heart_CTCF_P0_Rep1_ENCFF310VOQ_peak_225	150	.	9.74535	17.9028	15.0438	45
chr1	24901396	24901541	Encode_GSE137272_Encode_Dowen.JM_ENCFF310VOQ_Heart_CTCF_P0_Rep1_ENCFF310VOQ_peak_226	245	.	13.3357	27.5859	24.5926	86
chr1	25471756	25471843	Encode_GSE137272_Encode_Dowen.JM_ENCFF310VOQ_Heart_CTCF_P0_Rep1_ENCFF310VOQ_peak_227	55	.	5.64204	8.22483	5.56831	62
chr1	25510412	25510611	Encode_GSE137272_Encode_Dowen.JM_ENCFF310VOQ_Heart_CTCF_P0_Rep1_ENCFF310VOQ_peak_228	866	.	28.6475	90.5075	86.6781	108
chr1	25527108	25527203	Encode_GSE137272_Encode_Dowen.JM_ENCFF310VOQ_Heart_CTCF_P0_Rep1_ENCFF310VOQ_peak_229	45	.	5.12913	7.15766	4.53622	59
chr1	25617105	25617205	Encode_GSE137272_Encode_Dowen.JM_ENCFF310VOQ_Heart_CTCF_P0_Rep1_ENCFF310VOQ_peak_230	77	.	6.66787	10.468	7.75099	23
chr1	25696891	25696968	Encode_GSE137272_Encode_Dowen.JM_ENCFF310VOQ_Heart_CTCF_P0_Rep1_ENCFF310VOQ_peak_231	66	.	6.15496	9.32925	6.6412	68
chr1	25826933	25827035	Encode_GSE137272_Encode_Dowen.JM_ENCFF310VOQ_Heart_CTCF_P0_Rep1_ENCFF310VOQ_peak_232	66	.	6.15496	9.32925	6.6412	45
chr1	28431215	28431334	Encode_GSE137272_Encode_Dowen.JM_ENCFF310VOQ_Heart_CTCF_P0_Rep1_ENCFF310VOQ_peak_236	100	.	7.69369	12.839	10.0699	74
chr1	30145125	30145273	Encode_GSE137272_Encode_Dowen.JM_ENCFF310VOQ_Heart_CTCF_P0_Rep1_ENCFF310VOQ_peak_237	349	.	16.9261	38.0792	34.9598	85
chr1	30259676	30259800	Encode_GSE137272_Encode_Dowen.JM_ENCFF310VOQ_Heart_CTCF_P0_Rep1_ENCFF310VOQ_peak_238	176	.	10.7712	20.5728	17.6735	95
chr1	30503362	30503465	Encode_GSE137272_Encode_Dowen.JM_ENCFF310VOQ_Heart_CTCF_P0_Rep1_ENCFF310VOQ_peak_239	88	.	7.18078	11.6387	8.89486	56
chr1	30584937	30585153	Encode_GSE137272_Encode_Dowen.JM_ENCFF310VOQ_Heart_CTCF_P0_Rep1_ENCFF310VOQ_peak_240	662	.	23.265	69.8008	66.2911	95
chr1	30700483	30700658	Encode_GSE137272_Encode_Dowen.JM_ENCFF310VOQ_Heart_CTCF_P0_Rep1_ENCFF310VOQ_peak_241	411	.	18.9778	44.3703	41.1771	94
chr1	30740948	30741118	Encode_GSE137272_Encode_Dowen.JM_ENCFF310VOQ_Heart_CTCF_P0_Rep1_ENCFF310VOQ_peak_242	508	.	22.0553	54.1489	50.8388	125
chr1	30771918	30772078	Encode_GSE137272_Encode_Dowen.JM_ENCFF310VOQ_Heart_CTCF_P0_Rep1_ENCFF310VOQ_peak_243	285	.	14.6524	31.6221	28.5799	79
chr1	30778764	30778959	Encode_GSE137272_Encode_Dowen.JM_ENCFF310VOQ_Heart_CTCF_P0_Rep1_ENCFF310VOQ_peak_244	761	.	22.3769	79.8331	76.1792	112
chr1	30780381	30780534	Encode_GSE137272_Encode_Dowen.JM_ENCFF310VOQ_Heart_CTCF_P0_Rep1_ENCFF310VOQ_peak_245	442	.	15.2216	47.5131	44.2829	86
chr1	30920872	30921066	Encode_GSE137272_Encode_Dowen.JM_ENCFF310VOQ_Heart_CTCF_P0_Rep1_ENCFF310VOQ_peak_246	100	.	7.69369	12.839	10.0699	95
chr1	30930938	30931124	Encode_GSE137272_Encode_Dowen.JM_ENCFF310VOQ_Heart_CTCF_P0_Rep1_ENCFF310VOQ_peak_247	528	.	21.3636	56.2013	52.8664	98
chr1	30948438	30948603	Encode_GSE137272_Encode_Dowen.JM_ENCFF310VOQ_Heart_CTCF_P0_Rep1_ENCFF310VOQ_peak_249	275	.	13.2796	30.5922	27.5619	103
chr1	30968587	30968681	Encode_GSE137272_Encode_Dowen.JM_ENCFF310VOQ_Heart_CTCF_P0_Rep1_ENCFF310VOQ_peak_250	77	.	6.66787	10.468	7.75099	56
chr1	31153112	31153286	Encode_GSE137272_Encode_Dowen.JM_ENCFF310VOQ_Heart_CTCF_P0_Rep1_ENCFF310VOQ_peak_251	443	.	14.5154	47.5813	44.3503	93
chr1	31154045	31154282	Encode_GSE137272_Encode_Dowen.JM_ENCFF310VOQ_Heart_CTCF_P0_Rep1_ENCFF310VOQ_peak_252	925	.	24.2008	96.4652	92.5277	125
chr1	31210197	31210417	Encode_GSE137272_Encode_Dowen.JM_ENCFF310VOQ_Heart_CTCF_P0_Rep1_ENCFF310VOQ_peak_253	712	.	25.5973	74.7902	71.211	124
chr1	31337208	31337356	Encode_GSE137272_Encode_Dowen.JM_ENCFF310VOQ_Heart_CTCF_P0_Rep1_ENCFF310VOQ_peak_254	176	.	10.7712	20.5728	17.6735	70
chr1	32174629	32174766	Encode_GSE137272_Encode_Dowen.JM_ENCFF310VOQ_Heart_CTCF_P0_Rep1_ENCFF310VOQ_peak_255	289	.	14.8687	31.986	28.9396	84
chr1	32554116	32554232	Encode_GSE137272_Encode_Dowen.JM_ENCFF310VOQ_Heart_CTCF_P0_Rep1_ENCFF310VOQ_peak_256	217	.	12.3099	24.7268	21.7705	75
chr1	32965136	32965233	Encode_GSE137272_Encode_Dowen.JM_ENCFF310VOQ_Heart_CTCF_P0_Rep1_ENCFF310VOQ_peak_257	100	.	7.69369	12.839	10.0699	31
chr1	33296301	33296391	Encode_GSE137272_Encode_Dowen.JM_ENCFF310VOQ_Heart_CTCF_P0_Rep1_ENCFF310VOQ_peak_260	77	.	6.66787	10.468	7.75099	70
chr1	33363213	33363302	Encode_GSE137272_Encode_Dowen.JM_ENCFF310VOQ_Heart_CTCF_P0_Rep1_ENCFF310VOQ_peak_261	45	.	5.12913	7.15766	4.53622	78
chr1	33512818	33512899	Encode_GSE137272_Encode_Dowen.JM_ENCFF310VOQ_Heart_CTCF_P0_Rep1_ENCFF310VOQ_peak_262	88	.	7.17801	11.6342	8.89486	40
chr1	33515375	33515471	Encode_GSE137272_Encode_Dowen.JM_ENCFF310VOQ_Heart_CTCF_P0_Rep1_ENCFF310VOQ_peak_263	55	.	5.63987	8.22134	5.56831	45
chr1	33536749	33536843	Encode_GSE137272_Encode_Dowen.JM_ENCFF310VOQ_Heart_CTCF_P0_Rep1_ENCFF310VOQ_peak_264	100	.	7.69369	12.839	10.0699	58
chr1	33565882	33566005	Encode_GSE137272_Encode_Dowen.JM_ENCFF310VOQ_Heart_CTCF_P0_Rep1_ENCFF310VOQ_peak_265	190	.	11.2841	21.9385	19.0198	82
chr1	33647297	33647457	Encode_GSE137272_Encode_Dowen.JM_ENCFF310VOQ_Heart_CTCF_P0_Rep1_ENCFF310VOQ_peak_267	319	.	15.9003	35.0099	31.9266	85
chr1	33663266	33663427	Encode_GSE137272_Encode_Dowen.JM_ENCFF310VOQ_Heart_CTCF_P0_Rep1_ENCFF310VOQ_peak_268	460	.	18.7713	49.3456	46.0932	90
chr1	33672609	33672757	Encode_GSE137272_Encode_Dowen.JM_ENCFF310VOQ_Heart_CTCF_P0_Rep1_ENCFF310VOQ_peak_270	396	.	15.8995	42.8025	39.6277	82
chr1	33684547	33684731	Encode_GSE137272_Encode_Dowen.JM_ENCFF310VOQ_Heart_CTCF_P0_Rep1_ENCFF310VOQ_peak_271	476	.	20.1613	50.9332	47.662	146
chr1	33739424	33739646	Encode_GSE137272_Encode_Dowen.JM_ENCFF310VOQ_Heart_CTCF_P0_Rep1_ENCFF310VOQ_peak_273	976	.	24.0084	101.719	97.677	143
chr1	33742951	33743113	Encode_GSE137272_Encode_Dowen.JM_ENCFF310VOQ_Heart_CTCF_P0_Rep1_ENCFF310VOQ_peak_274	455	.	14.0363	48.7649	45.52	88
chr1	33875839	33875941	Encode_GSE137272_Encode_Dowen.JM_ENCFF310VOQ_Heart_CTCF_P0_Rep1_ENCFF310VOQ_peak_275	112	.	8.20661	14.0672	11.2743	34
chr1	33892870	33893168	Encode_GSE137272_Encode_Dowen.JM_ENCFF310VOQ_Heart_CTCF_P0_Rep1_ENCFF310VOQ_peak_277	518	.	19.3498	55.1695	51.8472	126
chr1	33906969	33907121	Encode_GSE137272_Encode_Dowen.JM_ENCFF310VOQ_Heart_CTCF_P0_Rep1_ENCFF310VOQ_peak_278	230	.	12.0622	26.048	23.0757	84
chr1	33907581	33907684	Encode_GSE137272_Encode_Dowen.JM_ENCFF310VOQ_Heart_CTCF_P0_Rep1_ENCFF310VOQ_peak_279	117	.	8.00712	14.5871	11.7864	86
chr1	33944132	33944235	Encode_GSE137272_Encode_Dowen.JM_ENCFF310VOQ_Heart_CTCF_P0_Rep1_ENCFF310VOQ_peak_280	63	.	5.78292	9.04521	6.37089	37
chr1	33947988	33948139	Encode_GSE137272_Encode_Dowen.JM_ENCFF310VOQ_Heart_CTCF_P0_Rep1_ENCFF310VOQ_peak_281	120	.	8.14627	14.8156	12.0115	67
chr1	33964700	33964900	Encode_GSE137272_Encode_Dowen.JM_ENCFF310VOQ_Heart_CTCF_P0_Rep1_ENCFF310VOQ_peak_282	679	.	17.9697	71.4794	67.9469	93
chr1	33966429	33966622	Encode_GSE137272_Encode_Dowen.JM_ENCFF310VOQ_Heart_CTCF_P0_Rep1_ENCFF310VOQ_peak_283	818	.	20.4313	85.5668	81.8214	109
chr1	34005675	34005948	Encode_GSE137272_Encode_Dowen.JM_ENCFF310VOQ_Heart_CTCF_P0_Rep1_ENCFF310VOQ_peak_284	858	.	26.5652	89.6525	85.838	163
chr1	34011118	34011230	Encode_GSE137272_Encode_Dowen.JM_ENCFF310VOQ_Heart_CTCF_P0_Rep1_ENCFF310VOQ_peak_285	108	.	7.6937	13.6414	10.8598	89
chr1	34061215	34061419	Encode_GSE137272_Encode_Dowen.JM_ENCFF310VOQ_Heart_CTCF_P0_Rep1_ENCFF310VOQ_peak_286	660	.	22.1271	69.5279	66.0218	111
chr1	34068445	34068607	Encode_GSE137272_Encode_Dowen.JM_ENCFF310VOQ_Heart_CTCF_P0_Rep1_ENCFF310VOQ_peak_287	356	.	15.6567	38.7362	35.6091	103
chr1	34093802	34093897	Encode_GSE137272_Encode_Dowen.JM_ENCFF310VOQ_Heart_CTCF_P0_Rep1_ENCFF310VOQ_peak_288	78	.	5.84112	10.5532	7.83459	56
chr1	34097730	34097884	Encode_GSE137272_Encode_Dowen.JM_ENCFF310VOQ_Heart_CTCF_P0_Rep1_ENCFF310VOQ_peak_289	359	.	14.2282	39.0661	35.9353	79
chr1	34117818	34117994	Encode_GSE137272_Encode_Dowen.JM_ENCFF310VOQ_Heart_CTCF_P0_Rep1_ENCFF310VOQ_peak_290	260	.	12.0265	29.0689	26.0571	108
chr1	34164708	34164929	Encode_GSE137272_Encode_Dowen.JM_ENCFF310VOQ_Heart_CTCF_P0_Rep1_ENCFF310VOQ_peak_291	1018	.	26.4658	105.952	101.82	116
chr1	34190059	34190260	Encode_GSE137272_Encode_Dowen.JM_ENCFF310VOQ_Heart_CTCF_P0_Rep1_ENCFF310VOQ_peak_292	421	.	17.3496	45.3438	42.1392	97
chr1	34201581	34201762	Encode_GSE137272_Encode_Dowen.JM_ENCFF310VOQ_Heart_CTCF_P0_Rep1_ENCFF310VOQ_peak_293	473	.	19.042	50.6016	47.3345	119
chr1	34218334	34218669	Encode_GSE137272_Encode_Dowen.JM_ENCFF310VOQ_Heart_CTCF_P0_Rep1_ENCFF310VOQ_peak_294	1196	.	30	124.233	119.646	198
chr1	34409963	34410188	Encode_GSE137272_Encode_Dowen.JM_ENCFF310VOQ_Heart_CTCF_P0_Rep1_ENCFF310VOQ_peak_297	833	.	26.2085	87.0866	83.3158	101
chr1	34440011	34440174	Encode_GSE137272_Encode_Dowen.JM_ENCFF310VOQ_Heart_CTCF_P0_Rep1_ENCFF310VOQ_peak_299	127	.	8.06972	15.6007	12.781	273
chr1	34462922	34463165	Encode_GSE137272_Encode_Dowen.JM_ENCFF310VOQ_Heart_CTCF_P0_Rep1_ENCFF310VOQ_peak_300	746	.	23.9697	78.3044	74.6737	79
chr1	34472130	34472242	Encode_GSE137272_Encode_Dowen.JM_ENCFF310VOQ_Heart_CTCF_P0_Rep1_ENCFF310VOQ_peak_301	106	.	7.81861	13.4324	10.6541	79
chr1	34485962	34486141	Encode_GSE137272_Encode_Dowen.JM_ENCFF310VOQ_Heart_CTCF_P0_Rep1_ENCFF310VOQ_peak_302	501	.	20.2038	53.4015	50.1005	107
chr1	34511157	34511338	Encode_GSE137272_Encode_Dowen.JM_ENCFF310VOQ_Heart_CTCF_P0_Rep1_ENCFF310VOQ_peak_303	500	.	20.6346	53.3314	50.0312	71
chr1	34584069	34584285	Encode_GSE137272_Encode_Dowen.JM_ENCFF310VOQ_Heart_CTCF_P0_Rep1_ENCFF310VOQ_peak_304	145	.	9.46215	17.4347	14.5854	170
chr1	34602446	34602683	Encode_GSE137272_Encode_Dowen.JM_ENCFF310VOQ_Heart_CTCF_P0_Rep1_ENCFF310VOQ_peak_305	1585	.	41.0232	164.371	158.521	179
chr1	34642532	34642756	Encode_GSE137272_Encode_Dowen.JM_ENCFF310VOQ_Heart_CTCF_P0_Rep1_ENCFF310VOQ_peak_306	1181	.	34.0909	122.714	118.168	140
chr1	34700785	34700993	Encode_GSE137272_Encode_Dowen.JM_ENCFF310VOQ_Heart_CTCF_P0_Rep1_ENCFF310VOQ_peak_307	782	.	27.0653	81.9852	78.2976	185
chr1	34738442	34738670	Encode_GSE137272_Encode_Dowen.JM_ENCFF310VOQ_Heart_CTCF_P0_Rep1_ENCFF310VOQ_peak_308	652	.	24.677	68.7062	65.2114	122
chr1	34812791	34812890	Encode_GSE137272_Encode_Dowen.JM_ENCFF310VOQ_Heart_CTCF_P0_Rep1_ENCFF310VOQ_peak_309	88	.	7.18078	11.6387	8.89486	58
chr1	34867245	34867537	Encode_GSE137272_Encode_Dowen.JM_ENCFF310VOQ_Heart_CTCF_P0_Rep1_ENCFF310VOQ_peak_310	1154	.	28.4219	119.95	115.478	134
chr1	34891664	34891867	Encode_GSE137272_Encode_Dowen.JM_ENCFF310VOQ_Heart_CTCF_P0_Rep1_ENCFF310VOQ_peak_311	472	.	18.5604	50.5583	47.2918	132
chr1	34893922	34894034	Encode_GSE137272_Encode_Dowen.JM_ENCFF310VOQ_Heart_CTCF_P0_Rep1_ENCFF310VOQ_peak_312	93	.	6.03573	12.0548	9.30406	60
chr1	34897000	34897230	Encode_GSE137272_Encode_Dowen.JM_ENCFF310VOQ_Heart_CTCF_P0_Rep1_ENCFF310VOQ_peak_313	450	.	17.288	48.3116	45.0723	104
chr1	35032731	35032892	Encode_GSE137272_Encode_Dowen.JM_ENCFF310VOQ_Heart_CTCF_P0_Rep1_ENCFF310VOQ_peak_314	416	.	18.8343	44.861	41.6622	87
chr1	35266761	35266914	Encode_GSE137272_Encode_Dowen.JM_ENCFF310VOQ_Heart_CTCF_P0_Rep1_ENCFF310VOQ_peak_315	245	.	13.3357	27.5859	24.5926	60
chr1	35385458	35385686	Encode_GSE137272_Encode_Dowen.JM_ENCFF310VOQ_Heart_CTCF_P0_Rep1_ENCFF310VOQ_peak_316	959	.	24.5152	99.9652	95.959	129
chr1	35388282	35388457	Encode_GSE137272_Encode_Dowen.JM_ENCFF310VOQ_Heart_CTCF_P0_Rep1_ENCFF310VOQ_peak_317	336	.	11.9617	36.7347	33.6311	83
chr1	35447520	35447589	Encode_GSE137272_Encode_Dowen.JM_ENCFF310VOQ_Heart_CTCF_P0_Rep1_ENCFF310VOQ_peak_318	45	.	5.12913	7.15766	4.53622	19
chr1	35465261	35465335	Encode_GSE137272_Encode_Dowen.JM_ENCFF310VOQ_Heart_CTCF_P0_Rep1_ENCFF310VOQ_peak_319	88	.	7.18078	11.6387	8.89486	65
chr1	35726716	35726873	Encode_GSE137272_Encode_Dowen.JM_ENCFF310VOQ_Heart_CTCF_P0_Rep1_ENCFF310VOQ_peak_320	511	.	21.2907	54.448	51.1343	76
chr1	35765729	35765835	Encode_GSE137272_Encode_Dowen.JM_ENCFF310VOQ_Heart_CTCF_P0_Rep1_ENCFF310VOQ_peak_321	137	.	9.23243	16.6004	13.7626	80
chr1	35785178	35785309	Encode_GSE137272_Encode_Dowen.JM_ENCFF310VOQ_Heart_CTCF_P0_Rep1_ENCFF310VOQ_peak_322	125	.	8.71952	15.3215	12.5055	79
chr1	35809147	35809243	Encode_GSE137272_Encode_Dowen.JM_ENCFF310VOQ_Heart_CTCF_P0_Rep1_ENCFF310VOQ_peak_323	66	.	6.15496	9.32925	6.6412	53
chr1	35839559	35839811	Encode_GSE137272_Encode_Dowen.JM_ENCFF310VOQ_Heart_CTCF_P0_Rep1_ENCFF310VOQ_peak_324	423	.	17.9321	45.5852	42.3779	151
chr1	35846687	35846804	Encode_GSE137272_Encode_Dowen.JM_ENCFF310VOQ_Heart_CTCF_P0_Rep1_ENCFF310VOQ_peak_325	86	.	7.0056	11.354	8.621	95
chr1	35879361	35879584	Encode_GSE137272_Encode_Dowen.JM_ENCFF310VOQ_Heart_CTCF_P0_Rep1_ENCFF310VOQ_peak_326	310	.	13.8013	34.1387	31.0661	76
chr1	35919674	35919784	Encode_GSE137272_Encode_Dowen.JM_ENCFF310VOQ_Heart_CTCF_P0_Rep1_ENCFF310VOQ_peak_327	58	.	5.62641	8.48315	5.82136	56
chr1	36064958	36065187	Encode_GSE137272_Encode_Dowen.JM_ENCFF310VOQ_Heart_CTCF_P0_Rep1_ENCFF310VOQ_peak_330	962	.	24.6455	100.24	96.2283	162
chr1	36134659	36134898	Encode_GSE137272_Encode_Dowen.JM_ENCFF310VOQ_Heart_CTCF_P0_Rep1_ENCFF310VOQ_peak_331	1139	.	29.1528	118.415	113.983	169
chr1	36145154	36145336	Encode_GSE137272_Encode_Dowen.JM_ENCFF310VOQ_Heart_CTCF_P0_Rep1_ENCFF310VOQ_peak_332	462	.	16.6712	49.5156	46.2615	91
chr1	36149533	36149684	Encode_GSE137272_Encode_Dowen.JM_ENCFF310VOQ_Heart_CTCF_P0_Rep1_ENCFF310VOQ_peak_333	417	.	15.8272	44.9098	41.7104	88
chr1	36224777	36224931	Encode_GSE137272_Encode_Dowen.JM_ENCFF310VOQ_Heart_CTCF_P0_Rep1_ENCFF310VOQ_peak_334	203	.	11.797	23.3235	20.3857	81
chr1	36252874	36253108	Encode_GSE137272_Encode_Dowen.JM_ENCFF310VOQ_Heart_CTCF_P0_Rep1_ENCFF310VOQ_peak_335	872	.	21.3152	91.1231	87.2829	125
chr1	36254740	36254905	Encode_GSE137272_Encode_Dowen.JM_ENCFF310VOQ_Heart_CTCF_P0_Rep1_ENCFF310VOQ_peak_336	265	.	9.77708	29.6151	26.597	108
chr1	36277350	36277559	Encode_GSE137272_Encode_Dowen.JM_ENCFF310VOQ_Heart_CTCF_P0_Rep1_ENCFF310VOQ_peak_337	952	.	22.0948	99.2623	95.2701	92
chr1	36279295	36279485	Encode_GSE137272_Encode_Dowen.JM_ENCFF310VOQ_Heart_CTCF_P0_Rep1_ENCFF310VOQ_peak_338	724	.	18.5167	76.0567	72.4593	110
chr1	36321919	36322025	Encode_GSE137272_Encode_Dowen.JM_ENCFF310VOQ_Heart_CTCF_P0_Rep1_ENCFF310VOQ_peak_339	95	.	6.40162	12.3086	9.55358	32
chr1	36324125	36324317	Encode_GSE137272_Encode_Dowen.JM_ENCFF310VOQ_Heart_CTCF_P0_Rep1_ENCFF310VOQ_peak_340	733	.	22.3099	76.9988	73.3875	95
chr1	36379763	36379854	Encode_GSE137272_Encode_Dowen.JM_ENCFF310VOQ_Heart_CTCF_P0_Rep1_ENCFF310VOQ_peak_341	100	.	7.69369	12.839	10.0699	79
chr1	36471716	36471844	Encode_GSE137272_Encode_Dowen.JM_ENCFF310VOQ_Heart_CTCF_P0_Rep1_ENCFF310VOQ_peak_342	130	.	8.48821	15.8309	13.0079	65
chr1	36492512	36492711	Encode_GSE137272_Encode_Dowen.JM_ENCFF310VOQ_Heart_CTCF_P0_Rep1_ENCFF310VOQ_peak_343	670	.	20.8227	70.5904	67.0702	94
chr1	36496893	36497021	Encode_GSE137272_Encode_Dowen.JM_ENCFF310VOQ_Heart_CTCF_P0_Rep1_ENCFF310VOQ_peak_344	227	.	8.52783	25.7134	22.7455	72
chr1	36501365	36501584	Encode_GSE137272_Encode_Dowen.JM_ENCFF310VOQ_Heart_CTCF_P0_Rep1_ENCFF310VOQ_peak_345	1029	.	26.5344	107.072	102.915	196
chr1	36511412	36511517	Encode_GSE137272_Encode_Dowen.JM_ENCFF310VOQ_Heart_CTCF_P0_Rep1_ENCFF310VOQ_peak_346	151	.	8.64402	18.0354	15.1748	112
chr1	36513843	36514016	Encode_GSE137272_Encode_Dowen.JM_ENCFF310VOQ_Heart_CTCF_P0_Rep1_ENCFF310VOQ_peak_347	374	.	15.0824	40.6125	37.4635	83
chr1	36534924	36535060	Encode_GSE137272_Encode_Dowen.JM_ENCFF310VOQ_Heart_CTCF_P0_Rep1_ENCFF310VOQ_peak_348	274	.	11.7544	30.4837	27.456	65
chr1	36547200	36547543	Encode_GSE137272_Encode_Dowen.JM_ENCFF310VOQ_Heart_CTCF_P0_Rep1_ENCFF310VOQ_peak_350	1442	.	28.8875	149.559	144.216	185
chr1	36557134	36557419	Encode_GSE137272_Encode_Dowen.JM_ENCFF310VOQ_Heart_CTCF_P0_Rep1_ENCFF310VOQ_peak_351	721	.	20.7651	75.7248	72.1317	134
chr1	36607392	36607486	Encode_GSE137272_Encode_Dowen.JM_ENCFF310VOQ_Heart_CTCF_P0_Rep1_ENCFF310VOQ_peak_354	51	.	5.35019	7.75976	5.1238	76
chr1	36616117	36616213	Encode_GSE137272_Encode_Dowen.JM_ENCFF310VOQ_Heart_CTCF_P0_Rep1_ENCFF310VOQ_peak_355	45	.	5.12913	7.15766	4.53622	60
chr1	36635027	36635283	Encode_GSE137272_Encode_Dowen.JM_ENCFF310VOQ_Heart_CTCF_P0_Rep1_ENCFF310VOQ_peak_356	1087	.	27.5356	113.09	108.794	114
chr1	36664549	36664729	Encode_GSE137272_Encode_Dowen.JM_ENCFF310VOQ_Heart_CTCF_P0_Rep1_ENCFF310VOQ_peak_357	319	.	15.4919	34.9857	31.9034	83
chr1	36684167	36684420	Encode_GSE137272_Encode_Dowen.JM_ENCFF310VOQ_Heart_CTCF_P0_Rep1_ENCFF310VOQ_peak_358	1086	.	30.5209	112.93	108.637	113
chr1	36709322	36709488	Encode_GSE137272_Encode_Dowen.JM_ENCFF310VOQ_Heart_CTCF_P0_Rep1_ENCFF310VOQ_peak_360	238	.	11.7925	26.7993	23.8169	80
chr1	36737369	36737614	Encode_GSE137272_Encode_Dowen.JM_ENCFF310VOQ_Heart_CTCF_P0_Rep1_ENCFF310VOQ_peak_361	983	.	29.7969	102.455	98.3976	138
chr1	36744681	36744896	Encode_GSE137272_Encode_Dowen.JM_ENCFF310VOQ_Heart_CTCF_P0_Rep1_ENCFF310VOQ_peak_362	695	.	23.0938	73.0706	69.5157	136
chr1	36746602	36746708	Encode_GSE137272_Encode_Dowen.JM_ENCFF310VOQ_Heart_CTCF_P0_Rep1_ENCFF310VOQ_peak_363	110	.	7.29871	13.8505	11.0655	63
chr1	36784702	36784931	Encode_GSE137272_Encode_Dowen.JM_ENCFF310VOQ_Heart_CTCF_P0_Rep1_ENCFF310VOQ_peak_364	886	.	25.5432	92.5115	88.6468	120
chr1	36870712	36870824	Encode_GSE137272_Encode_Dowen.JM_ENCFF310VOQ_Heart_CTCF_P0_Rep1_ENCFF310VOQ_peak_366	116	.	7.90583	14.4205	11.6223	82
chr1	36874981	36875057	Encode_GSE137272_Encode_Dowen.JM_ENCFF310VOQ_Heart_CTCF_P0_Rep1_ENCFF310VOQ_peak_367	79	.	6.34733	10.6517	7.93143	40
chr1	36904204	36904333	Encode_GSE137272_Encode_Dowen.JM_ENCFF310VOQ_Heart_CTCF_P0_Rep1_ENCFF310VOQ_peak_368	237	.	12.094	26.7034	23.7222	101
chr1	36930160	36930263	Encode_GSE137272_Encode_Dowen.JM_ENCFF310VOQ_Heart_CTCF_P0_Rep1_ENCFF310VOQ_peak_369	77	.	6.63265	10.411	7.70132	80
chr1	37132558	37132718	Encode_GSE137272_Encode_Dowen.JM_ENCFF310VOQ_Heart_CTCF_P0_Rep1_ENCFF310VOQ_peak_370	260	.	13.8486	29.0403	26.0289	88
chr1	37178047	37178125	Encode_GSE137272_Encode_Dowen.JM_ENCFF310VOQ_Heart_CTCF_P0_Rep1_ENCFF310VOQ_peak_371	112	.	8.20661	14.0672	11.2743	37
chr1	37194685	37194821	Encode_GSE137272_Encode_Dowen.JM_ENCFF310VOQ_Heart_CTCF_P0_Rep1_ENCFF310VOQ_peak_372	161	.	10.1543	19.0549	16.1804	59
chr1	37250774	37250959	Encode_GSE137272_Encode_Dowen.JM_ENCFF310VOQ_Heart_CTCF_P0_Rep1_ENCFF310VOQ_peak_373	1131	.	30.2471	117.529	113.121	106
chr1	37272507	37272785	Encode_GSE137272_Encode_Dowen.JM_ENCFF310VOQ_Heart_CTCF_P0_Rep1_ENCFF310VOQ_peak_374	1330	.	34.2773	138.048	133.061	162
chr1	37401759	37401993	Encode_GSE137272_Encode_Dowen.JM_ENCFF310VOQ_Heart_CTCF_P0_Rep1_ENCFF310VOQ_peak_376	776	.	25.1034	81.3027	77.6263	113
chr1	37419434	37419815	Encode_GSE137272_Encode_Dowen.JM_ENCFF310VOQ_Heart_CTCF_P0_Rep1_ENCFF310VOQ_peak_377	1077	.	25.6424	112.008	107.737	195
chr1	37430020	37430121	Encode_GSE137272_Encode_Dowen.JM_ENCFF310VOQ_Heart_CTCF_P0_Rep1_ENCFF310VOQ_peak_378	47	.	5.13443	7.4182	4.79045	174
chr1	37448460	37448655	Encode_GSE137272_Encode_Dowen.JM_ENCFF310VOQ_Heart_CTCF_P0_Rep1_ENCFF310VOQ_peak_379	443	.	19.5465	47.567	44.3363	157
chr1	37466744	37466847	Encode_GSE137272_Encode_Dowen.JM_ENCFF310VOQ_Heart_CTCF_P0_Rep1_ENCFF310VOQ_peak_380	77	.	6.66787	10.468	7.75099	73
chr1	37471857	37472011	Encode_GSE137272_Encode_Dowen.JM_ENCFF310VOQ_Heart_CTCF_P0_Rep1_ENCFF310VOQ_peak_381	267	.	13.9442	29.8097	26.7895	78
chr1	37479188	37479368	Encode_GSE137272_Encode_Dowen.JM_ENCFF310VOQ_Heart_CTCF_P0_Rep1_ENCFF310VOQ_peak_382	365	.	16.6543	39.7191	36.5803	93
chr1	37541325	37541403	Encode_GSE137272_Encode_Dowen.JM_ENCFF310VOQ_Heart_CTCF_P0_Rep1_ENCFF310VOQ_peak_383	66	.	6.15496	9.32925	6.6412	161
chr1	37634752	37634935	Encode_GSE137272_Encode_Dowen.JM_ENCFF310VOQ_Heart_CTCF_P0_Rep1_ENCFF310VOQ_peak_385	1003	.	22.3618	104.484	100.384	150
chr1	37636338	37636434	Encode_GSE137272_Encode_Dowen.JM_ENCFF310VOQ_Heart_CTCF_P0_Rep1_ENCFF310VOQ_peak_386	95	.	5.4093	12.3538	9.59818	22
chr1	37639255	37639475	Encode_GSE137272_Encode_Dowen.JM_ENCFF310VOQ_Heart_CTCF_P0_Rep1_ENCFF310VOQ_peak_387	635	.	16.3696	66.9904	63.5184	119
chr1	37678492	37678708	Encode_GSE137272_Encode_Dowen.JM_ENCFF310VOQ_Heart_CTCF_P0_Rep1_ENCFF310VOQ_peak_388	1079	.	30.1285	112.184	107.909	138
chr1	37690807	37690907	Encode_GSE137272_Encode_Dowen.JM_ENCFF310VOQ_Heart_CTCF_P0_Rep1_ENCFF310VOQ_peak_389	140	.	8.85896	16.9147	14.0728	50
chr1	37694722	37694807	Encode_GSE137272_Encode_Dowen.JM_ENCFF310VOQ_Heart_CTCF_P0_Rep1_ENCFF310VOQ_peak_390	109	.	7.76114	13.7517	10.9683	52
chr1	37719895	37720129	Encode_GSE137272_Encode_Dowen.JM_ENCFF310VOQ_Heart_CTCF_P0_Rep1_ENCFF310VOQ_peak_391	183	.	10.8524	21.2207	18.3133	80
chr1	37802400	37802564	Encode_GSE137272_Encode_Dowen.JM_ENCFF310VOQ_Heart_CTCF_P0_Rep1_ENCFF310VOQ_peak_392	584	.	23.2342	61.9008	58.4946	79
chr1	37865063	37865218	Encode_GSE137272_Encode_Dowen.JM_ENCFF310VOQ_Heart_CTCF_P0_Rep1_ENCFF310VOQ_peak_393	269	.	11.1221	29.9284	26.9069	88
chr1	37867178	37867333	Encode_GSE137272_Encode_Dowen.JM_ENCFF310VOQ_Heart_CTCF_P0_Rep1_ENCFF310VOQ_peak_394	465	.	15.2439	49.81	46.5527	79
chr1	37891537	37891673	Encode_GSE137272_Encode_Dowen.JM_ENCFF310VOQ_Heart_CTCF_P0_Rep1_ENCFF310VOQ_peak_395	187	.	10.4969	21.7035	18.7899	70
chr1	37903265	37903432	Encode_GSE137272_Encode_Dowen.JM_ENCFF310VOQ_Heart_CTCF_P0_Rep1_ENCFF310VOQ_peak_396	460	.	18.7713	49.3456	46.0932	83
chr1	37985853	37986051	Encode_GSE137272_Encode_Dowen.JM_ENCFF310VOQ_Heart_CTCF_P0_Rep1_ENCFF310VOQ_peak_397	659	.	24.5959	69.4537	65.9486	129
chr1	37997876	37998118	Encode_GSE137272_Encode_Dowen.JM_ENCFF310VOQ_Heart_CTCF_P0_Rep1_ENCFF310VOQ_peak_398	249	.	12.4742	27.9599	24.9624	147
chr1	38130025	38130277	Encode_GSE137272_Encode_Dowen.JM_ENCFF310VOQ_Heart_CTCF_P0_Rep1_ENCFF310VOQ_peak_399	768	.	23.6614	80.4837	76.8197	122
chr1	38185551	38185823	Encode_GSE137272_Encode_Dowen.JM_ENCFF310VOQ_Heart_CTCF_P0_Rep1_ENCFF310VOQ_peak_400	1460	.	35.0024	151.445	146.037	165
chr1	38202862	38203110	Encode_GSE137272_Encode_Dowen.JM_ENCFF310VOQ_Heart_CTCF_P0_Rep1_ENCFF310VOQ_peak_401	1040	.	28.599	108.227	104.045	164
chr1	38252788	38252971	Encode_GSE137272_Encode_Dowen.JM_ENCFF310VOQ_Heart_CTCF_P0_Rep1_ENCFF310VOQ_peak_402	414	.	18.2858	44.6771	41.4804	91
chr1	38318765	38318874	Encode_GSE137272_Encode_Dowen.JM_ENCFF310VOQ_Heart_CTCF_P0_Rep1_ENCFF310VOQ_peak_403	170	.	10.3591	19.889	17.0009	140
chr1	38328965	38329081	Encode_GSE137272_Encode_Dowen.JM_ENCFF310VOQ_Heart_CTCF_P0_Rep1_ENCFF310VOQ_peak_404	163	.	10.2583	19.2272	16.3477	53
chr1	38368981	38369114	Encode_GSE137272_Encode_Dowen.JM_ENCFF310VOQ_Heart_CTCF_P0_Rep1_ENCFF310VOQ_peak_405	125	.	8.71952	15.3215	12.5055	63
chr1	38390980	38391114	Encode_GSE137272_Encode_Dowen.JM_ENCFF310VOQ_Heart_CTCF_P0_Rep1_ENCFF310VOQ_peak_406	244	.	10.4731	27.4664	24.4761	122
chr1	38393024	38393233	Encode_GSE137272_Encode_Dowen.JM_ENCFF310VOQ_Heart_CTCF_P0_Rep1_ENCFF310VOQ_peak_407	830	.	23.1372	86.8231	83.0569	106
chr1	38561330	38561453	Encode_GSE137272_Encode_Dowen.JM_ENCFF310VOQ_Heart_CTCF_P0_Rep1_ENCFF310VOQ_peak_408	176	.	10.7712	20.5728	17.6735	120
chr1	38639828	38639923	Encode_GSE137272_Encode_Dowen.JM_ENCFF310VOQ_Heart_CTCF_P0_Rep1_ENCFF310VOQ_peak_410	88	.	7.18078	11.6387	8.89486	61
chr1	38767953	38768136	Encode_GSE137272_Encode_Dowen.JM_ENCFF310VOQ_Heart_CTCF_P0_Rep1_ENCFF310VOQ_peak_411	540	.	18.3529	57.4367	54.0869	88
chr1	38769995	38770129	Encode_GSE137272_Encode_Dowen.JM_ENCFF310VOQ_Heart_CTCF_P0_Rep1_ENCFF310VOQ_peak_412	298	.	12.3465	32.8702	29.8127	69
chr1	38787511	38787753	Encode_GSE137272_Encode_Dowen.JM_ENCFF310VOQ_Heart_CTCF_P0_Rep1_ENCFF310VOQ_peak_413	1105	.	27.8992	114.84	110.5	147
chr1	38789078	38789207	Encode_GSE137272_Encode_Dowen.JM_ENCFF310VOQ_Heart_CTCF_P0_Rep1_ENCFF310VOQ_peak_414	189	.	8.72499	21.834	18.9189	87
chr1	38799455	38799649	Encode_GSE137272_Encode_Dowen.JM_ENCFF310VOQ_Heart_CTCF_P0_Rep1_ENCFF310VOQ_peak_415	801	.	27.0336	83.8184	80.1019	111
chr1	38835026	38835151	Encode_GSE137272_Encode_Dowen.JM_ENCFF310VOQ_Heart_CTCF_P0_Rep1_ENCFF310VOQ_peak_416	148	.	9.64663	17.7394	14.8858	91
chr1	38856297	38856468	Encode_GSE137272_Encode_Dowen.JM_ENCFF310VOQ_Heart_CTCF_P0_Rep1_ENCFF310VOQ_peak_417	597	.	23.4893	63.1892	59.7667	92
chr1	38862343	38862503	Encode_GSE137272_Encode_Dowen.JM_ENCFF310VOQ_Heart_CTCF_P0_Rep1_ENCFF310VOQ_peak_418	150	.	9.74535	17.9028	15.0438	57
chr1	38934815	38934946	Encode_GSE137272_Encode_Dowen.JM_ENCFF310VOQ_Heart_CTCF_P0_Rep1_ENCFF310VOQ_peak_419	123	.	8.32716	15.1125	12.3038	71
chr1	38936904	38937117	Encode_GSE137272_Encode_Dowen.JM_ENCFF310VOQ_Heart_CTCF_P0_Rep1_ENCFF310VOQ_peak_420	294	.	14.4052	32.4944	29.4414	164
chr1	39001198	39001444	Encode_GSE137272_Encode_Dowen.JM_ENCFF310VOQ_Heart_CTCF_P0_Rep1_ENCFF310VOQ_peak_421	1117	.	31.0979	116.081	111.709	137
chr1	39010771	39010982	Encode_GSE137272_Encode_Dowen.JM_ENCFF310VOQ_Heart_CTCF_P0_Rep1_ENCFF310VOQ_peak_422	1144	.	31.4676	118.856	114.411	139
chr1	39192807	39192984	Encode_GSE137272_Encode_Dowen.JM_ENCFF310VOQ_Heart_CTCF_P0_Rep1_ENCFF310VOQ_peak_423	117	.	7.43605	14.528	11.7281	124
chr1	39196775	39196876	Encode_GSE137272_Encode_Dowen.JM_ENCFF310VOQ_Heart_CTCF_P0_Rep1_ENCFF310VOQ_peak_424	137	.	8.093	16.5907	13.7565	73
chr1	39207069	39207220	Encode_GSE137272_Encode_Dowen.JM_ENCFF310VOQ_Heart_CTCF_P0_Rep1_ENCFF310VOQ_peak_425	527	.	19.3769	56.0368	52.704	88
chr1	39217702	39217841	Encode_GSE137272_Encode_Dowen.JM_ENCFF310VOQ_Heart_CTCF_P0_Rep1_ENCFF310VOQ_peak_426	173	.	10.5591	20.2206	17.3283	73
chr1	39229706	39229842	Encode_GSE137272_Encode_Dowen.JM_ENCFF310VOQ_Heart_CTCF_P0_Rep1_ENCFF310VOQ_peak_428	93	.	6.9979	12.0953	9.34385	89
chr1	39253841	39254022	Encode_GSE137272_Encode_Dowen.JM_ENCFF310VOQ_Heart_CTCF_P0_Rep1_ENCFF310VOQ_peak_429	347	.	16.384	37.8529	34.7366	79
chr1	39340762	39340966	Encode_GSE137272_Encode_Dowen.JM_ENCFF310VOQ_Heart_CTCF_P0_Rep1_ENCFF310VOQ_peak_430	725	.	20.108	76.1154	72.5172	104
chr1	39343410	39343507	Encode_GSE137272_Encode_Dowen.JM_ENCFF310VOQ_Heart_CTCF_P0_Rep1_ENCFF310VOQ_peak_431	154	.	7.70196	18.314	15.4497	67
chr1	39345077	39345226	Encode_GSE137272_Encode_Dowen.JM_ENCFF310VOQ_Heart_CTCF_P0_Rep1_ENCFF310VOQ_peak_432	221	.	9.54419	25.0866	22.1261	78
chr1	39362268	39362381	Encode_GSE137272_Encode_Dowen.JM_ENCFF310VOQ_Heart_CTCF_P0_Rep1_ENCFF310VOQ_peak_433	77	.	6.66787	10.468	7.75099	63
chr1	39392276	39392526	Encode_GSE137272_Encode_Dowen.JM_ENCFF310VOQ_Heart_CTCF_P0_Rep1_ENCFF310VOQ_peak_434	1144	.	29.4047	118.925	114.479	114
chr1	39401191	39401318	Encode_GSE137272_Encode_Dowen.JM_ENCFF310VOQ_Heart_CTCF_P0_Rep1_ENCFF310VOQ_peak_435	157	.	9.86582	18.5774	15.7096	89
chr1	39407254	39407410	Encode_GSE137272_Encode_Dowen.JM_ENCFF310VOQ_Heart_CTCF_P0_Rep1_ENCFF310VOQ_peak_436	229	.	12.3574	25.9498	22.9789	96
chr1	39504385	39504530	Encode_GSE137272_Encode_Dowen.JM_ENCFF310VOQ_Heart_CTCF_P0_Rep1_ENCFF310VOQ_peak_439	395	.	17.1293	42.7112	39.5378	86
chr1	39522656	39522835	Encode_GSE137272_Encode_Dowen.JM_ENCFF310VOQ_Heart_CTCF_P0_Rep1_ENCFF310VOQ_peak_440	645	.	18.7025	68.0611	64.5747	156
chr1	39527539	39527733	Encode_GSE137272_Encode_Dowen.JM_ENCFF310VOQ_Heart_CTCF_P0_Rep1_ENCFF310VOQ_peak_441	616	.	14.9628	65.0973	61.6501	121
chr1	39530354	39530583	Encode_GSE137272_Encode_Dowen.JM_ENCFF310VOQ_Heart_CTCF_P0_Rep1_ENCFF310VOQ_peak_442	785	.	19.3615	82.2529	78.5613	139
chr1	39547359	39547499	Encode_GSE137272_Encode_Dowen.JM_ENCFF310VOQ_Heart_CTCF_P0_Rep1_ENCFF310VOQ_peak_443	55	.	5.63987	8.22134	5.56831	56
chr1	39615005	39615212	Encode_GSE137272_Encode_Dowen.JM_ENCFF310VOQ_Heart_CTCF_P0_Rep1_ENCFF310VOQ_peak_444	645	.	22.2541	67.9968	64.5113	117
chr1	39650835	39651094	Encode_GSE137272_Encode_Dowen.JM_ENCFF310VOQ_Heart_CTCF_P0_Rep1_ENCFF310VOQ_peak_445	469	.	17.9225	50.2249	46.9625	141
chr1	39680670	39680804	Encode_GSE137272_Encode_Dowen.JM_ENCFF310VOQ_Heart_CTCF_P0_Rep1_ENCFF310VOQ_peak_446	149	.	9.37734	17.771	14.9168	66
chr1	39685942	39686148	Encode_GSE137272_Encode_Dowen.JM_ENCFF310VOQ_Heart_CTCF_P0_Rep1_ENCFF310VOQ_peak_447	1109	.	28.6396	115.349	110.995	112
chr1	39761468	39761693	Encode_GSE137272_Encode_Dowen.JM_ENCFF310VOQ_Heart_CTCF_P0_Rep1_ENCFF310VOQ_peak_449	626	.	18.9843	66.1191	62.6586	107
chr1	39766260	39766369	Encode_GSE137272_Encode_Dowen.JM_ENCFF310VOQ_Heart_CTCF_P0_Rep1_ENCFF310VOQ_peak_450	105	.	6.5266	13.362	10.5849	69
chr1	39911611	39911823	Encode_GSE137272_Encode_Dowen.JM_ENCFF310VOQ_Heart_CTCF_P0_Rep1_ENCFF310VOQ_peak_452	821	.	23.6201	85.9387	82.1874	118
chr1	39923461	39923589	Encode_GSE137272_Encode_Dowen.JM_ENCFF310VOQ_Heart_CTCF_P0_Rep1_ENCFF310VOQ_peak_453	102	.	7.31246	13.0168	10.245	77
chr1	39936585	39936843	Encode_GSE137272_Encode_Dowen.JM_ENCFF310VOQ_Heart_CTCF_P0_Rep1_ENCFF310VOQ_peak_454	701	.	21.0709	73.6999	70.1362	175
chr1	39949336	39949440	Encode_GSE137272_Encode_Dowen.JM_ENCFF310VOQ_Heart_CTCF_P0_Rep1_ENCFF310VOQ_peak_455	91	.	6.88231	11.9065	9.15837	52
chr1	39950150	39950244	Encode_GSE137272_Encode_Dowen.JM_ENCFF310VOQ_Heart_CTCF_P0_Rep1_ENCFF310VOQ_peak_456	73	.	6.17502	10.0128	7.31138	51
chr1	39970178	39970315	Encode_GSE137272_Encode_Dowen.JM_ENCFF310VOQ_Heart_CTCF_P0_Rep1_ENCFF310VOQ_peak_457	148	.	9.59984	17.6621	14.8095	71
chr1	39976986	39977150	Encode_GSE137272_Encode_Dowen.JM_ENCFF310VOQ_Heart_CTCF_P0_Rep1_ENCFF310VOQ_peak_458	246	.	12.2715	27.6162	24.6226	85
chr1	39983317	39983385	Encode_GSE137272_Encode_Dowen.JM_ENCFF310VOQ_Heart_CTCF_P0_Rep1_ENCFF310VOQ_peak_459	75	.	6.33599	10.2724	7.5657	67
chr1	40001052	40001165	Encode_GSE137272_Encode_Dowen.JM_ENCFF310VOQ_Heart_CTCF_P0_Rep1_ENCFF310VOQ_peak_460	218	.	11.3331	24.8183	21.8608	83
chr1	40002230	40002309	Encode_GSE137272_Encode_Dowen.JM_ENCFF310VOQ_Heart_CTCF_P0_Rep1_ENCFF310VOQ_peak_461	31	.	4.1806	5.66987	3.11788	42
chr1	40115366	40115576	Encode_GSE137272_Encode_Dowen.JM_ENCFF310VOQ_Heart_CTCF_P0_Rep1_ENCFF310VOQ_peak_462	806	.	19.9136	84.3901	80.6642	96
chr1	40116509	40116716	Encode_GSE137272_Encode_Dowen.JM_ENCFF310VOQ_Heart_CTCF_P0_Rep1_ENCFF310VOQ_peak_463	1125	.	25.2501	116.948	112.554	110
chr1	40250590	40250748	Encode_GSE137272_Encode_Dowen.JM_ENCFF310VOQ_Heart_CTCF_P0_Rep1_ENCFF310VOQ_peak_464	183	.	10.5466	21.2434	18.3357	84
chr1	40294077	40294147	Encode_GSE137272_Encode_Dowen.JM_ENCFF310VOQ_Heart_CTCF_P0_Rep1_ENCFF310VOQ_peak_465	112	.	8.20345	14.062	11.2734	89
chr1	40294889	40294983	Encode_GSE137272_Encode_Dowen.JM_ENCFF310VOQ_Heart_CTCF_P0_Rep1_ENCFF310VOQ_peak_466	35	.	4.61622	6.13121	3.54967	57
chr1	40378797	40379070	Encode_GSE137272_Encode_Dowen.JM_ENCFF310VOQ_Heart_CTCF_P0_Rep1_ENCFF310VOQ_peak_468	1136	.	26.1569	118.035	113.614	139
chr1	40380173	40380335	Encode_GSE137272_Encode_Dowen.JM_ENCFF310VOQ_Heart_CTCF_P0_Rep1_ENCFF310VOQ_peak_469	353	.	11.8495	38.4785	35.3545	91
chr1	40537702	40537848	Encode_GSE137272_Encode_Dowen.JM_ENCFF310VOQ_Heart_CTCF_P0_Rep1_ENCFF310VOQ_peak_470	304	.	15.3815	33.4857	30.4214	79
chr1	40544746	40544986	Encode_GSE137272_Encode_Dowen.JM_ENCFF310VOQ_Heart_CTCF_P0_Rep1_ENCFF310VOQ_peak_471	688	.	24.2092	72.3641	68.8191	105
chr1	40579861	40580090	Encode_GSE137272_Encode_Dowen.JM_ENCFF310VOQ_Heart_CTCF_P0_Rep1_ENCFF310VOQ_peak_472	893	.	29.6248	93.2067	89.3301	140
chr1	40619166	40619381	Encode_GSE137272_Encode_Dowen.JM_ENCFF310VOQ_Heart_CTCF_P0_Rep1_ENCFF310VOQ_peak_473	684	.	24.0231	72.036	68.4959	132
chr1	40658050	40658281	Encode_GSE137272_Encode_Dowen.JM_ENCFF310VOQ_Heart_CTCF_P0_Rep1_ENCFF310VOQ_peak_474	748	.	23.598	78.5318	74.8976	135
chr1	40677419	40677584	Encode_GSE137272_Encode_Dowen.JM_ENCFF310VOQ_Heart_CTCF_P0_Rep1_ENCFF310VOQ_peak_475	456	.	18.0868	48.9426	45.6956	88
chr1	40768712	40768915	Encode_GSE137272_Encode_Dowen.JM_ENCFF310VOQ_Heart_CTCF_P0_Rep1_ENCFF310VOQ_peak_476	932	.	27.4876	97.1841	93.2324	138
chr1	40797428	40797675	Encode_GSE137272_Encode_Dowen.JM_ENCFF310VOQ_Heart_CTCF_P0_Rep1_ENCFF310VOQ_peak_477	1025	.	29.3555	106.662	102.516	108
chr1	40802875	40803075	Encode_GSE137272_Encode_Dowen.JM_ENCFF310VOQ_Heart_CTCF_P0_Rep1_ENCFF310VOQ_peak_478	870	.	25.2199	90.9345	87.0975	118
chr1	40844715	40844947	Encode_GSE137272_Encode_Dowen.JM_ENCFF310VOQ_Heart_CTCF_P0_Rep1_ENCFF310VOQ_peak_479	1147	.	31.1027	119.192	114.739	127
chr1	40865219	40865329	Encode_GSE137272_Encode_Dowen.JM_ENCFF310VOQ_Heart_CTCF_P0_Rep1_ENCFF310VOQ_peak_480	115	.	8.15426	14.3943	11.5965	67
chr1	40879168	40879361	Encode_GSE137272_Encode_Dowen.JM_ENCFF310VOQ_Heart_CTCF_P0_Rep1_ENCFF310VOQ_peak_481	545	.	19.4968	57.9016	54.5458	93
chr1	40887702	40887893	Encode_GSE137272_Encode_Dowen.JM_ENCFF310VOQ_Heart_CTCF_P0_Rep1_ENCFF310VOQ_peak_482	617	.	21.1864	65.1957	61.7472	102
chr1	41001674	41001865	Encode_GSE137272_Encode_Dowen.JM_ENCFF310VOQ_Heart_CTCF_P0_Rep1_ENCFF310VOQ_peak_484	828	.	27.5207	86.5846	82.8225	103
chr1	41152657	41152839	Encode_GSE137272_Encode_Dowen.JM_ENCFF310VOQ_Heart_CTCF_P0_Rep1_ENCFF310VOQ_peak_486	735	.	25.9197	77.1871	73.573	93
chr1	41264322	41264519	Encode_GSE137272_Encode_Dowen.JM_ENCFF310VOQ_Heart_CTCF_P0_Rep1_ENCFF310VOQ_peak_487	523	.	20.562	55.6477	52.3196	85
chr1	41271125	41271239	Encode_GSE137272_Encode_Dowen.JM_ENCFF310VOQ_Heart_CTCF_P0_Rep1_ENCFF310VOQ_peak_488	252	.	11.2275	28.2639	25.2628	91
chr1	41274658	41274892	Encode_GSE137272_Encode_Dowen.JM_ENCFF310VOQ_Heart_CTCF_P0_Rep1_ENCFF310VOQ_peak_489	714	.	22.6773	74.9988	71.4167	101
chr1	41386565	41386701	Encode_GSE137272_Encode_Dowen.JM_ENCFF310VOQ_Heart_CTCF_P0_Rep1_ENCFF310VOQ_peak_490	274	.	13.2253	30.4997	27.4717	84
chr1	41810423	41810612	Encode_GSE137272_Encode_Dowen.JM_ENCFF310VOQ_Heart_CTCF_P0_Rep1_ENCFF310VOQ_peak_491	1077	.	33.3757	111.973	107.704	93
chr1	41897875	41898044	Encode_GSE137272_Encode_Dowen.JM_ENCFF310VOQ_Heart_CTCF_P0_Rep1_ENCFF310VOQ_peak_492	486	.	20.7209	51.8833	48.6007	82
chr1	42238497	42238678	Encode_GSE137272_Encode_Dowen.JM_ENCFF310VOQ_Heart_CTCF_P0_Rep1_ENCFF310VOQ_peak_494	498	.	21.0084	53.1655	49.8674	90
chr1	42418635	42418729	Encode_GSE137272_Encode_Dowen.JM_ENCFF310VOQ_Heart_CTCF_P0_Rep1_ENCFF310VOQ_peak_495	88	.	7.18078	11.6387	8.89486	60
chr1	42514581	42514668	Encode_GSE137272_Encode_Dowen.JM_ENCFF310VOQ_Heart_CTCF_P0_Rep1_ENCFF310VOQ_peak_496	66	.	6.15496	9.32925	6.6412	21
chr1	42637613	42637703	Encode_GSE137272_Encode_Dowen.JM_ENCFF310VOQ_Heart_CTCF_P0_Rep1_ENCFF310VOQ_peak_497	66	.	6.15496	9.32925	6.6412	37
chr1	42691303	42691507	Encode_GSE137272_Encode_Dowen.JM_ENCFF310VOQ_Heart_CTCF_P0_Rep1_ENCFF310VOQ_peak_498	876	.	27.0173	91.4474	87.6017	110
chr1	42714638	42714804	Encode_GSE137272_Encode_Dowen.JM_ENCFF310VOQ_Heart_CTCF_P0_Rep1_ENCFF310VOQ_peak_499	463	.	18.9264	49.6124	46.3572	71
chr1	42779865	42780055	Encode_GSE137272_Encode_Dowen.JM_ENCFF310VOQ_Heart_CTCF_P0_Rep1_ENCFF310VOQ_peak_500	533	.	22.6267	56.7179	53.3768	106
chr1	42915127	42915321	Encode_GSE137272_Encode_Dowen.JM_ENCFF310VOQ_Heart_CTCF_P0_Rep1_ENCFF310VOQ_peak_502	780	.	24.8559	81.7819	78.0978	94
chr1	43052071	43052164	Encode_GSE137272_Encode_Dowen.JM_ENCFF310VOQ_Heart_CTCF_P0_Rep1_ENCFF310VOQ_peak_504	88	.	7.18078	11.6387	8.89486	65
chr1	43065998	43066232	Encode_GSE137272_Encode_Dowen.JM_ENCFF310VOQ_Heart_CTCF_P0_Rep1_ENCFF310VOQ_peak_505	1117	.	31.0979	116.081	111.709	121
chr1	43110680	43110840	Encode_GSE137272_Encode_Dowen.JM_ENCFF310VOQ_Heart_CTCF_P0_Rep1_ENCFF310VOQ_peak_506	559	.	17.2572	59.3444	55.9706	82
chr1	43112988	43113175	Encode_GSE137272_Encode_Dowen.JM_ENCFF310VOQ_Heart_CTCF_P0_Rep1_ENCFF310VOQ_peak_507	612	.	18.2565	64.6442	61.2027	107
chr1	43139704	43139921	Encode_GSE137272_Encode_Dowen.JM_ENCFF310VOQ_Heart_CTCF_P0_Rep1_ENCFF310VOQ_peak_509	1078	.	23.2137	112.121	107.848	129
chr1	43143385	43143516	Encode_GSE137272_Encode_Dowen.JM_ENCFF310VOQ_Heart_CTCF_P0_Rep1_ENCFF310VOQ_peak_510	234	.	8.85203	26.4429	23.4647	93
chr1	43239965	43240124	Encode_GSE137272_Encode_Dowen.JM_ENCFF310VOQ_Heart_CTCF_P0_Rep1_ENCFF310VOQ_peak_511	158	.	9.34738	18.7196	15.8497	90
chr1	43264468	43264707	Encode_GSE137272_Encode_Dowen.JM_ENCFF310VOQ_Heart_CTCF_P0_Rep1_ENCFF310VOQ_peak_512	1037	.	25.5596	107.946	103.771	125
chr1	43269827	43269988	Encode_GSE137272_Encode_Dowen.JM_ENCFF310VOQ_Heart_CTCF_P0_Rep1_ENCFF310VOQ_peak_513	474	.	19.1196	50.7356	47.4669	79
chr1	43299541	43299791	Encode_GSE137272_Encode_Dowen.JM_ENCFF310VOQ_Heart_CTCF_P0_Rep1_ENCFF310VOQ_peak_514	1069	.	28.5927	111.226	106.975	106
chr1	43403426	43403546	Encode_GSE137272_Encode_Dowen.JM_ENCFF310VOQ_Heart_CTCF_P0_Rep1_ENCFF310VOQ_peak_515	88	.	7.18078	11.6387	8.89486	93
chr1	43445585	43445665	Encode_GSE137272_Encode_Dowen.JM_ENCFF310VOQ_Heart_CTCF_P0_Rep1_ENCFF310VOQ_peak_516	57	.	5.41306	8.45141	5.79019	64
chr1	43635820	43636020	Encode_GSE137272_Encode_Dowen.JM_ENCFF310VOQ_Heart_CTCF_P0_Rep1_ENCFF310VOQ_peak_518	632	.	24.0214	66.6998	63.2315	104
chr1	43732211	43732326	Encode_GSE137272_Encode_Dowen.JM_ENCFF310VOQ_Heart_CTCF_P0_Rep1_ENCFF310VOQ_peak_519	77	.	6.66787	10.468	7.75099	48
chr1	43738263	43738507	Encode_GSE137272_Encode_Dowen.JM_ENCFF310VOQ_Heart_CTCF_P0_Rep1_ENCFF310VOQ_peak_520	822	.	27.2082	86.0298	82.2769	105
chr1	43760228	43760405	Encode_GSE137272_Encode_Dowen.JM_ENCFF310VOQ_Heart_CTCF_P0_Rep1_ENCFF310VOQ_peak_521	464	.	19.0048	49.7473	46.4905	117
chr1	43899087	43899270	Encode_GSE137272_Encode_Dowen.JM_ENCFF310VOQ_Heart_CTCF_P0_Rep1_ENCFF310VOQ_peak_522	801	.	20.4711	83.8948	80.1769	116
chr1	43902885	43903069	Encode_GSE137272_Encode_Dowen.JM_ENCFF310VOQ_Heart_CTCF_P0_Rep1_ENCFF310VOQ_peak_523	705	.	19.9797	74.1152	70.5455	114
chr1	43966925	43967022	Encode_GSE137272_Encode_Dowen.JM_ENCFF310VOQ_Heart_CTCF_P0_Rep1_ENCFF310VOQ_peak_524	77	.	6.66787	10.468	7.75099	51
chr1	44041857	44042119	Encode_GSE137272_Encode_Dowen.JM_ENCFF310VOQ_Heart_CTCF_P0_Rep1_ENCFF310VOQ_peak_525	1016	.	28.8823	105.765	101.637	112
chr1	44064716	44064908	Encode_GSE137272_Encode_Dowen.JM_ENCFF310VOQ_Heart_CTCF_P0_Rep1_ENCFF310VOQ_peak_526	746	.	26.5593	78.3004	74.6699	138
chr1	44119843	44120051	Encode_GSE137272_Encode_Dowen.JM_ENCFF310VOQ_Heart_CTCF_P0_Rep1_ENCFF310VOQ_peak_527	614	.	21.9987	64.9217	61.4766	91
chr1	44155426	44155551	Encode_GSE137272_Encode_Dowen.JM_ENCFF310VOQ_Heart_CTCF_P0_Rep1_ENCFF310VOQ_peak_528	112	.	8.20661	14.0672	11.2743	86
chr1	44174056	44174172	Encode_GSE137272_Encode_Dowen.JM_ENCFF310VOQ_Heart_CTCF_P0_Rep1_ENCFF310VOQ_peak_529	175	.	10.7143	20.4782	17.5826	66
chr1	44229144	44229348	Encode_GSE137272_Encode_Dowen.JM_ENCFF310VOQ_Heart_CTCF_P0_Rep1_ENCFF310VOQ_peak_530	801	.	28.715	83.902	80.1839	84
chr1	44551531	44551738	Encode_GSE137272_Encode_Dowen.JM_ENCFF310VOQ_Heart_CTCF_P0_Rep1_ENCFF310VOQ_peak_532	489	.	18.1535	52.2251	48.9383	112
chr1	44552488	44552609	Encode_GSE137272_Encode_Dowen.JM_ENCFF310VOQ_Heart_CTCF_P0_Rep1_ENCFF310VOQ_peak_533	165	.	8.88289	19.479	16.5964	67
chr1	44741377	44741537	Encode_GSE137272_Encode_Dowen.JM_ENCFF310VOQ_Heart_CTCF_P0_Rep1_ENCFF310VOQ_peak_534	328	.	13.2689	35.9129	32.8194	76
chr1	44745768	44745963	Encode_GSE137272_Encode_Dowen.JM_ENCFF310VOQ_Heart_CTCF_P0_Rep1_ENCFF310VOQ_peak_535	818	.	24.9181	85.6377	81.8912	156
chr1	45314035	45314237	Encode_GSE137272_Encode_Dowen.JM_ENCFF310VOQ_Heart_CTCF_P0_Rep1_ENCFF310VOQ_peak_536	754	.	24.8944	79.0674	75.4253	126
chr1	45431976	45432198	Encode_GSE137272_Encode_Dowen.JM_ENCFF310VOQ_Heart_CTCF_P0_Rep1_ENCFF310VOQ_peak_537	731	.	25.1276	76.7167	73.1095	124
chr1	45627953	45628163	Encode_GSE137272_Encode_Dowen.JM_ENCFF310VOQ_Heart_CTCF_P0_Rep1_ENCFF310VOQ_peak_538	711	.	24.5408	74.7627	71.1839	129
chr1	45672866	45673050	Encode_GSE137272_Encode_Dowen.JM_ENCFF310VOQ_Heart_CTCF_P0_Rep1_ENCFF310VOQ_peak_539	375	.	16.8182	40.7163	37.5661	107
chr1	45766237	45766499	Encode_GSE137272_Encode_Dowen.JM_ENCFF310VOQ_Heart_CTCF_P0_Rep1_ENCFF310VOQ_peak_540	680	.	23.2611	71.579	68.0451	111
chr1	45816939	45817177	Encode_GSE137272_Encode_Dowen.JM_ENCFF310VOQ_Heart_CTCF_P0_Rep1_ENCFF310VOQ_peak_541	1226	.	30.9942	127.288	122.616	135
chr1	45825249	45825465	Encode_GSE137272_Encode_Dowen.JM_ENCFF310VOQ_Heart_CTCF_P0_Rep1_ENCFF310VOQ_peak_542	801	.	26.0259	83.9119	80.1934	77
chr1	45931236	45931432	Encode_GSE137272_Encode_Dowen.JM_ENCFF310VOQ_Heart_CTCF_P0_Rep1_ENCFF310VOQ_peak_544	527	.	21.7638	56.0643	52.7308	136
chr1	45949126	45949260	Encode_GSE137272_Encode_Dowen.JM_ENCFF310VOQ_Heart_CTCF_P0_Rep1_ENCFF310VOQ_peak_545	88	.	7.18078	11.6387	8.89486	82
chr1	46018508	46018665	Encode_GSE137272_Encode_Dowen.JM_ENCFF310VOQ_Heart_CTCF_P0_Rep1_ENCFF310VOQ_peak_546	584	.	18.9589	61.8868	58.4808	77
chr1	46022404	46022582	Encode_GSE137272_Encode_Dowen.JM_ENCFF310VOQ_Heart_CTCF_P0_Rep1_ENCFF310VOQ_peak_547	544	.	18.1066	57.7838	54.4294	92
chr1	46066517	46066632	Encode_GSE137272_Encode_Dowen.JM_ENCFF310VOQ_Heart_CTCF_P0_Rep1_ENCFF310VOQ_peak_548	110	.	8.08407	13.8663	11.0809	74
chr1	46067078	46067243	Encode_GSE137272_Encode_Dowen.JM_ENCFF310VOQ_Heart_CTCF_P0_Rep1_ENCFF310VOQ_peak_549	241	.	13.0732	27.146	24.1593	104
chr1	46417079	46417226	Encode_GSE137272_Encode_Dowen.JM_ENCFF310VOQ_Heart_CTCF_P0_Rep1_ENCFF310VOQ_peak_550	548	.	22.5441	58.2124	54.8529	80
chr1	46580492	46580614	Encode_GSE137272_Encode_Dowen.JM_ENCFF310VOQ_Heart_CTCF_P0_Rep1_ENCFF310VOQ_peak_551	137	.	9.23243	16.6004	13.7626	45
chr1	46769474	46769574	Encode_GSE137272_Encode_Dowen.JM_ENCFF310VOQ_Heart_CTCF_P0_Rep1_ENCFF310VOQ_peak_552	112	.	8.20661	14.0672	11.2743	47
chr1	46849801	46850072	Encode_GSE137272_Encode_Dowen.JM_ENCFF310VOQ_Heart_CTCF_P0_Rep1_ENCFF310VOQ_peak_553	784	.	23.5725	82.1535	78.4634	122
chr1	46925127	46925265	Encode_GSE137272_Encode_Dowen.JM_ENCFF310VOQ_Heart_CTCF_P0_Rep1_ENCFF310VOQ_peak_555	150	.	9.74535	17.9028	15.0438	76
chr1	46970598	46970800	Encode_GSE137272_Encode_Dowen.JM_ENCFF310VOQ_Heart_CTCF_P0_Rep1_ENCFF310VOQ_peak_556	501	.	20.7259	53.4869	50.1849	123
chr1	47277828	47278019	Encode_GSE137272_Encode_Dowen.JM_ENCFF310VOQ_Heart_CTCF_P0_Rep1_ENCFF310VOQ_peak_557	387	.	17.1233	41.9634	38.7986	105
chr1	47809627	47809807	Encode_GSE137272_Encode_Dowen.JM_ENCFF310VOQ_Heart_CTCF_P0_Rep1_ENCFF310VOQ_peak_558	269	.	13.6586	29.9545	26.9328	79
chr1	50029891	50030000	Encode_GSE137272_Encode_Dowen.JM_ENCFF310VOQ_Heart_CTCF_P0_Rep1_ENCFF310VOQ_peak_560	88	.	7.18078	11.6387	8.89486	77
chr1	50831782	50831917	Encode_GSE137272_Encode_Dowen.JM_ENCFF310VOQ_Heart_CTCF_P0_Rep1_ENCFF310VOQ_peak_561	463	.	20.3212	49.6451	46.3895	75
chr1	50927162	50927284	Encode_GSE137272_Encode_Dowen.JM_ENCFF310VOQ_Heart_CTCF_P0_Rep1_ENCFF310VOQ_peak_563	50	.	5.32533	7.72033	5.08537	70
chr1	50962383	50962595	Encode_GSE137272_Encode_Dowen.JM_ENCFF310VOQ_Heart_CTCF_P0_Rep1_ENCFF310VOQ_peak_564	757	.	25.076	79.3944	75.7472	120
chr1	51029204	51029321	Encode_GSE137272_Encode_Dowen.JM_ENCFF310VOQ_Heart_CTCF_P0_Rep1_ENCFF310VOQ_peak_565	55	.	5.64204	8.22483	5.56831	29
chr1	51148597	51148755	Encode_GSE137272_Encode_Dowen.JM_ENCFF310VOQ_Heart_CTCF_P0_Rep1_ENCFF310VOQ_peak_566	377	.	16.4816	40.87	37.718	73
chr1	51265844	51265938	Encode_GSE137272_Encode_Dowen.JM_ENCFF310VOQ_Heart_CTCF_P0_Rep1_ENCFF310VOQ_peak_567	79	.	6.14628	10.6943	7.97318	40
chr1	51288789	51288896	Encode_GSE137272_Encode_Dowen.JM_ENCFF310VOQ_Heart_CTCF_P0_Rep1_ENCFF310VOQ_peak_569	65	.	5.47925	9.22232	6.54429	119
chr1	51289123	51289296	Encode_GSE137272_Encode_Dowen.JM_ENCFF310VOQ_Heart_CTCF_P0_Rep1_ENCFF310VOQ_peak_570	215	.	10.4829	24.5218	21.5697	94
chr1	51334032	51334232	Encode_GSE137272_Encode_Dowen.JM_ENCFF310VOQ_Heart_CTCF_P0_Rep1_ENCFF310VOQ_peak_571	920	.	26.8673	96.0118	92.0826	131
chr1	51459051	51459293	Encode_GSE137272_Encode_Dowen.JM_ENCFF310VOQ_Heart_CTCF_P0_Rep1_ENCFF310VOQ_peak_574	1040	.	30.7259	108.205	104.024	150
chr1	51465402	51465551	Encode_GSE137272_Encode_Dowen.JM_ENCFF310VOQ_Heart_CTCF_P0_Rep1_ENCFF310VOQ_peak_575	243	.	10.7032	27.2979	24.3094	75
chr1	51466506	51466715	Encode_GSE137272_Encode_Dowen.JM_ENCFF310VOQ_Heart_CTCF_P0_Rep1_ENCFF310VOQ_peak_576	420	.	15.1966	45.228	42.0248	112
chr1	51478273	51478621	Encode_GSE137272_Encode_Dowen.JM_ENCFF310VOQ_Heart_CTCF_P0_Rep1_ENCFF310VOQ_peak_577	265	.	12.3381	29.6147	26.5966	227
chr1	51549106	51549271	Encode_GSE137272_Encode_Dowen.JM_ENCFF310VOQ_Heart_CTCF_P0_Rep1_ENCFF310VOQ_peak_578	368	.	17.2652	40.0398	36.8975	91
chr1	51597063	51597291	Encode_GSE137272_Encode_Dowen.JM_ENCFF310VOQ_Heart_CTCF_P0_Rep1_ENCFF310VOQ_peak_579	1141	.	27.3019	118.574	114.138	147
chr1	51600541	51600686	Encode_GSE137272_Encode_Dowen.JM_ENCFF310VOQ_Heart_CTCF_P0_Rep1_ENCFF310VOQ_peak_580	383	.	12.9478	41.484	38.3246	87
chr1	51615590	51615779	Encode_GSE137272_Encode_Dowen.JM_ENCFF310VOQ_Heart_CTCF_P0_Rep1_ENCFF310VOQ_peak_581	911	.	28.4602	95.057	91.1459	106
chr1	51644527	51644735	Encode_GSE137272_Encode_Dowen.JM_ENCFF310VOQ_Heart_CTCF_P0_Rep1_ENCFF310VOQ_peak_582	842	.	25.6802	88.0107	84.2244	88
chr1	51668990	51669161	Encode_GSE137272_Encode_Dowen.JM_ENCFF310VOQ_Heart_CTCF_P0_Rep1_ENCFF310VOQ_peak_583	922	.	26.9542	96.1767	92.2447	91
chr1	51671508	51671688	Encode_GSE137272_Encode_Dowen.JM_ENCFF310VOQ_Heart_CTCF_P0_Rep1_ENCFF310VOQ_peak_584	321	.	12.89	35.2112	32.1256	110
chr1	51689616	51689797	Encode_GSE137272_Encode_Dowen.JM_ENCFF310VOQ_Heart_CTCF_P0_Rep1_ENCFF310VOQ_peak_585	292	.	14.2778	32.2799	29.2291	92
chr1	51837935	51838076	Encode_GSE137272_Encode_Dowen.JM_ENCFF310VOQ_Heart_CTCF_P0_Rep1_ENCFF310VOQ_peak_586	229	.	11.6125	25.8869	22.9168	71
chr1	51915999	51916182	Encode_GSE137272_Encode_Dowen.JM_ENCFF310VOQ_Heart_CTCF_P0_Rep1_ENCFF310VOQ_peak_587	296	.	14.5349	32.7126	29.657	68
chr1	51944906	51945145	Encode_GSE137272_Encode_Dowen.JM_ENCFF310VOQ_Heart_CTCF_P0_Rep1_ENCFF310VOQ_peak_588	917	.	26.6951	95.6843	91.761	119
chr1	51998636	51998833	Encode_GSE137272_Encode_Dowen.JM_ENCFF310VOQ_Heart_CTCF_P0_Rep1_ENCFF310VOQ_peak_589	722	.	22.1932	75.8774	72.2823	103
chr1	52004184	52004415	Encode_GSE137272_Encode_Dowen.JM_ENCFF310VOQ_Heart_CTCF_P0_Rep1_ENCFF310VOQ_peak_590	1176	.	30.4953	122.139	117.608	157
chr1	52086345	52086532	Encode_GSE137272_Encode_Dowen.JM_ENCFF310VOQ_Heart_CTCF_P0_Rep1_ENCFF310VOQ_peak_591	287	.	14.3899	31.8188	28.7744	99
chr1	52098958	52099161	Encode_GSE137272_Encode_Dowen.JM_ENCFF310VOQ_Heart_CTCF_P0_Rep1_ENCFF310VOQ_peak_592	717	.	23.3343	75.3139	71.7273	98
chr1	52100637	52100735	Encode_GSE137272_Encode_Dowen.JM_ENCFF310VOQ_Heart_CTCF_P0_Rep1_ENCFF310VOQ_peak_593	110	.	7.05816	13.8769	11.0913	77
chr1	52113828	52114080	Encode_GSE137272_Encode_Dowen.JM_ENCFF310VOQ_Heart_CTCF_P0_Rep1_ENCFF310VOQ_peak_594	1218	.	29.1209	126.505	121.856	170
chr1	52119248	52119342	Encode_GSE137272_Encode_Dowen.JM_ENCFF310VOQ_Heart_CTCF_P0_Rep1_ENCFF310VOQ_peak_595	59	.	5.54607	8.66527	5.99944	89
chr1	52146645	52146877	Encode_GSE137272_Encode_Dowen.JM_ENCFF310VOQ_Heart_CTCF_P0_Rep1_ENCFF310VOQ_peak_597	928	.	26.2686	96.8008	92.8567	122
chr1	52170162	52170308	Encode_GSE137272_Encode_Dowen.JM_ENCFF310VOQ_Heart_CTCF_P0_Rep1_ENCFF310VOQ_peak_598	501	.	18.3932	53.4583	50.1564	88
chr1	52216889	52217032	Encode_GSE137272_Encode_Dowen.JM_ENCFF310VOQ_Heart_CTCF_P0_Rep1_ENCFF310VOQ_peak_599	77	.	6.66787	10.468	7.75099	112
chr1	52267718	52267834	Encode_GSE137272_Encode_Dowen.JM_ENCFF310VOQ_Heart_CTCF_P0_Rep1_ENCFF310VOQ_peak_600	82	.	6.74634	10.9344	8.20899	41
chr1	52299706	52299870	Encode_GSE137272_Encode_Dowen.JM_ENCFF310VOQ_Heart_CTCF_P0_Rep1_ENCFF310VOQ_peak_601	366	.	12.1605	39.8153	36.6755	79
chr1	52301378	52301530	Encode_GSE137272_Encode_Dowen.JM_ENCFF310VOQ_Heart_CTCF_P0_Rep1_ENCFF310VOQ_peak_602	436	.	13.4838	46.8419	43.6196	85
chr1	52302666	52302867	Encode_GSE137272_Encode_Dowen.JM_ENCFF310VOQ_Heart_CTCF_P0_Rep1_ENCFF310VOQ_peak_603	621	.	16.4536	65.5984	62.1447	86
chr1	52328681	52328777	Encode_GSE137272_Encode_Dowen.JM_ENCFF310VOQ_Heart_CTCF_P0_Rep1_ENCFF310VOQ_peak_605	125	.	8.71952	15.3215	12.5055	61
chr1	52387167	52387291	Encode_GSE137272_Encode_Dowen.JM_ENCFF310VOQ_Heart_CTCF_P0_Rep1_ENCFF310VOQ_peak_606	137	.	9.23243	16.6004	13.7626	81
chr1	52393080	52393191	Encode_GSE137272_Encode_Dowen.JM_ENCFF310VOQ_Heart_CTCF_P0_Rep1_ENCFF310VOQ_peak_607	225	.	12.4502	25.5247	22.559	76
chr1	52630514	52630773	Encode_GSE137272_Encode_Dowen.JM_ENCFF310VOQ_Heart_CTCF_P0_Rep1_ENCFF310VOQ_peak_610	938	.	26.2658	97.7632	93.8008	95
chr1	52648187	52648423	Encode_GSE137272_Encode_Dowen.JM_ENCFF310VOQ_Heart_CTCF_P0_Rep1_ENCFF310VOQ_peak_611	939	.	27.3797	97.9592	93.9931	159
chr1	52748355	52748542	Encode_GSE137272_Encode_Dowen.JM_ENCFF310VOQ_Heart_CTCF_P0_Rep1_ENCFF310VOQ_peak_613	705	.	24.7084	74.1483	70.5782	103
chr1	52817024	52817236	Encode_GSE137272_Encode_Dowen.JM_ENCFF310VOQ_Heart_CTCF_P0_Rep1_ENCFF310VOQ_peak_615	599	.	21.6059	63.3624	59.9376	124
chr1	52854127	52854295	Encode_GSE137272_Encode_Dowen.JM_ENCFF310VOQ_Heart_CTCF_P0_Rep1_ENCFF310VOQ_peak_616	485	.	19.7646	51.8446	48.5626	114
chr1	52955256	52955429	Encode_GSE137272_Encode_Dowen.JM_ENCFF310VOQ_Heart_CTCF_P0_Rep1_ENCFF310VOQ_peak_617	396	.	17.2018	42.835	39.6598	90
chr1	53032689	53032824	Encode_GSE137272_Encode_Dowen.JM_ENCFF310VOQ_Heart_CTCF_P0_Rep1_ENCFF310VOQ_peak_618	176	.	10.7712	20.5728	17.6735	68
chr1	53053148	53053358	Encode_GSE137272_Encode_Dowen.JM_ENCFF310VOQ_Heart_CTCF_P0_Rep1_ENCFF310VOQ_peak_619	857	.	28.1032	89.5428	85.7302	104
chr1	53093294	53093414	Encode_GSE137272_Encode_Dowen.JM_ENCFF310VOQ_Heart_CTCF_P0_Rep1_ENCFF310VOQ_peak_620	66	.	6.15496	9.32925	6.6412	70
chr1	53272750	53272966	Encode_GSE137272_Encode_Dowen.JM_ENCFF310VOQ_Heart_CTCF_P0_Rep1_ENCFF310VOQ_peak_621	772	.	26.4314	80.8729	77.203	89
chr1	53297046	53297164	Encode_GSE137272_Encode_Dowen.JM_ENCFF310VOQ_Heart_CTCF_P0_Rep1_ENCFF310VOQ_peak_622	45	.	5.12913	7.15766	4.53622	76
chr1	53313329	53313509	Encode_GSE137272_Encode_Dowen.JM_ENCFF310VOQ_Heart_CTCF_P0_Rep1_ENCFF310VOQ_peak_623	204	.	11.5119	23.3962	20.4575	139
chr1	53352766	53352947	Encode_GSE137272_Encode_Dowen.JM_ENCFF310VOQ_Heart_CTCF_P0_Rep1_ENCFF310VOQ_peak_624	550	.	20.7385	58.4422	55.0798	146
chr1	53564022	53564123	Encode_GSE137272_Encode_Dowen.JM_ENCFF310VOQ_Heart_CTCF_P0_Rep1_ENCFF310VOQ_peak_625	77	.	6.66787	10.468	7.75099	75
chr1	53622532	53622659	Encode_GSE137272_Encode_Dowen.JM_ENCFF310VOQ_Heart_CTCF_P0_Rep1_ENCFF310VOQ_peak_626	150	.	9.74535	17.9028	15.0438	66
chr1	53706448	53706546	Encode_GSE137272_Encode_Dowen.JM_ENCFF310VOQ_Heart_CTCF_P0_Rep1_ENCFF310VOQ_peak_627	77	.	6.66787	10.468	7.75099	36
chr1	53715547	53715746	Encode_GSE137272_Encode_Dowen.JM_ENCFF310VOQ_Heart_CTCF_P0_Rep1_ENCFF310VOQ_peak_628	906	.	28.7048	94.5172	90.6162	111
chr1	53890484	53890670	Encode_GSE137272_Encode_Dowen.JM_ENCFF310VOQ_Heart_CTCF_P0_Rep1_ENCFF310VOQ_peak_630	317	.	15.4202	34.8651	31.7844	95
chr1	53909205	53909435	Encode_GSE137272_Encode_Dowen.JM_ENCFF310VOQ_Heart_CTCF_P0_Rep1_ENCFF310VOQ_peak_631	644	.	22.6988	67.9114	64.4269	96
chr1	53927727	53927898	Encode_GSE137272_Encode_Dowen.JM_ENCFF310VOQ_Heart_CTCF_P0_Rep1_ENCFF310VOQ_peak_632	412	.	17.7179	44.4626	41.2683	87
chr1	53986260	53986388	Encode_GSE137272_Encode_Dowen.JM_ENCFF310VOQ_Heart_CTCF_P0_Rep1_ENCFF310VOQ_peak_633	76	.	6.39153	10.362	7.65345	83
chr1	54039203	54039425	Encode_GSE137272_Encode_Dowen.JM_ENCFF310VOQ_Heart_CTCF_P0_Rep1_ENCFF310VOQ_peak_634	651	.	23.1334	68.6806	65.1863	124
chr1	54250497	54250667	Encode_GSE137272_Encode_Dowen.JM_ENCFF310VOQ_Heart_CTCF_P0_Rep1_ENCFF310VOQ_peak_635	203	.	11.797	23.3235	20.3857	80
chr1	54333047	54333303	Encode_GSE137272_Encode_Dowen.JM_ENCFF310VOQ_Heart_CTCF_P0_Rep1_ENCFF310VOQ_peak_637	753	.	26.4439	79.0282	75.3868	155
chr1	54381364	54381573	Encode_GSE137272_Encode_Dowen.JM_ENCFF310VOQ_Heart_CTCF_P0_Rep1_ENCFF310VOQ_peak_638	790	.	22.9301	82.7395	79.0403	132
chr1	54381688	54381783	Encode_GSE137272_Encode_Dowen.JM_ENCFF310VOQ_Heart_CTCF_P0_Rep1_ENCFF310VOQ_peak_639	96	.	6.23441	12.4171	9.66022	43
chr1	54513996	54514077	Encode_GSE137272_Encode_Dowen.JM_ENCFF310VOQ_Heart_CTCF_P0_Rep1_ENCFF310VOQ_peak_641	66	.	6.15496	9.32925	6.6412	44
chr1	54666037	54666287	Encode_GSE137272_Encode_Dowen.JM_ENCFF310VOQ_Heart_CTCF_P0_Rep1_ENCFF310VOQ_peak_642	1134	.	30.97	117.902	113.483	152
chr1	54675589	54675693	Encode_GSE137272_Encode_Dowen.JM_ENCFF310VOQ_Heart_CTCF_P0_Rep1_ENCFF310VOQ_peak_644	55	.	5.64204	8.22483	5.56831	44
chr1	54677022	54677105	Encode_GSE137272_Encode_Dowen.JM_ENCFF310VOQ_Heart_CTCF_P0_Rep1_ENCFF310VOQ_peak_645	43	.	4.98008	6.92154	4.31765	61
chr1	54706711	54706906	Encode_GSE137272_Encode_Dowen.JM_ENCFF310VOQ_Heart_CTCF_P0_Rep1_ENCFF310VOQ_peak_646	272	.	13.0647	30.2264	27.2014	91
chr1	54755837	54755966	Encode_GSE137272_Encode_Dowen.JM_ENCFF310VOQ_Heart_CTCF_P0_Rep1_ENCFF310VOQ_peak_647	174	.	10.6621	20.3915	17.497	65
chr1	54832861	54833023	Encode_GSE137272_Encode_Dowen.JM_ENCFF310VOQ_Heart_CTCF_P0_Rep1_ENCFF310VOQ_peak_648	636	.	22.7345	67.0951	63.6218	91
chr1	54913100	54913227	Encode_GSE137272_Encode_Dowen.JM_ENCFF310VOQ_Heart_CTCF_P0_Rep1_ENCFF310VOQ_peak_649	99	.	7.61576	12.7117	9.94973	58
chr1	54926368	54926541	Encode_GSE137272_Encode_Dowen.JM_ENCFF310VOQ_Heart_CTCF_P0_Rep1_ENCFF310VOQ_peak_650	208	.	11.4134	23.795	20.8517	96
chr1	54979363	54979510	Encode_GSE137272_Encode_Dowen.JM_ENCFF310VOQ_Heart_CTCF_P0_Rep1_ENCFF310VOQ_peak_652	239	.	11.5243	26.9473	23.9632	91
chr1	54983467	54983627	Encode_GSE137272_Encode_Dowen.JM_ENCFF310VOQ_Heart_CTCF_P0_Rep1_ENCFF310VOQ_peak_653	324	.	13.806	35.5123	32.4232	83
chr1	55008423	55008562	Encode_GSE137272_Encode_Dowen.JM_ENCFF310VOQ_Heart_CTCF_P0_Rep1_ENCFF310VOQ_peak_654	65	.	6.12245	9.27688	6.59745	86
chr1	55012670	55012756	Encode_GSE137272_Encode_Dowen.JM_ENCFF310VOQ_Heart_CTCF_P0_Rep1_ENCFF310VOQ_peak_655	163	.	10.2583	19.2272	16.3477	66
chr1	55052490	55052594	Encode_GSE137272_Encode_Dowen.JM_ENCFF310VOQ_Heart_CTCF_P0_Rep1_ENCFF310VOQ_peak_657	103	.	7.09779	13.0819	10.3092	106
chr1	55082252	55082364	Encode_GSE137272_Encode_Dowen.JM_ENCFF310VOQ_Heart_CTCF_P0_Rep1_ENCFF310VOQ_peak_659	97	.	7.47012	12.4742	9.71644	62
chr1	55162049	55162177	Encode_GSE137272_Encode_Dowen.JM_ENCFF310VOQ_Heart_CTCF_P0_Rep1_ENCFF310VOQ_peak_660	184	.	10.6403	21.3992	18.4896	79
chr1	55185848	55185961	Encode_GSE137272_Encode_Dowen.JM_ENCFF310VOQ_Heart_CTCF_P0_Rep1_ENCFF310VOQ_peak_661	190	.	11.2841	21.9385	19.0198	90
chr1	55192911	55193175	Encode_GSE137272_Encode_Dowen.JM_ENCFF310VOQ_Heart_CTCF_P0_Rep1_ENCFF310VOQ_peak_662	437	.	17.8334	46.9476	43.7242	85
chr1	55239391	55239593	Encode_GSE137272_Encode_Dowen.JM_ENCFF310VOQ_Heart_CTCF_P0_Rep1_ENCFF310VOQ_peak_664	840	.	25.1071	87.878	84.094	106
chr1	55265556	55265699	Encode_GSE137272_Encode_Dowen.JM_ENCFF310VOQ_Heart_CTCF_P0_Rep1_ENCFF310VOQ_peak_666	55	.	5.64204	8.22483	5.56831	76
chr1	55301194	55301355	Encode_GSE137272_Encode_Dowen.JM_ENCFF310VOQ_Heart_CTCF_P0_Rep1_ENCFF310VOQ_peak_667	427	.	19.4907	45.9729	42.7609	109
chr1	55363304	55363486	Encode_GSE137272_Encode_Dowen.JM_ENCFF310VOQ_Heart_CTCF_P0_Rep1_ENCFF310VOQ_peak_668	459	.	20.5165	49.2114	45.961	103
chr1	55363771	55363852	Encode_GSE137272_Encode_Dowen.JM_ENCFF310VOQ_Heart_CTCF_P0_Rep1_ENCFF310VOQ_peak_669	26	.	4.1033	5.1496	2.61502	21
chr1	55383219	55383442	Encode_GSE137272_Encode_Dowen.JM_ENCFF310VOQ_Heart_CTCF_P0_Rep1_ENCFF310VOQ_peak_670	1238	.	36.0942	128.507	123.802	95
chr1	55404473	55404675	Encode_GSE137272_Encode_Dowen.JM_ENCFF310VOQ_Heart_CTCF_P0_Rep1_ENCFF310VOQ_peak_671	886	.	26.0278	92.484	88.6202	102
chr1	55736443	55736656	Encode_GSE137272_Encode_Dowen.JM_ENCFF310VOQ_Heart_CTCF_P0_Rep1_ENCFF310VOQ_peak_672	1020	.	30.1551	106.137	102.001	157
chr1	55755847	55756033	Encode_GSE137272_Encode_Dowen.JM_ENCFF310VOQ_Heart_CTCF_P0_Rep1_ENCFF310VOQ_peak_673	443	.	19.5465	47.567	44.3363	131
chr1	55838274	55838473	Encode_GSE137272_Encode_Dowen.JM_ENCFF310VOQ_Heart_CTCF_P0_Rep1_ENCFF310VOQ_peak_674	752	.	26.3378	78.8429	75.2041	114
chr1	55874233	55874468	Encode_GSE137272_Encode_Dowen.JM_ENCFF310VOQ_Heart_CTCF_P0_Rep1_ENCFF310VOQ_peak_675	1079	.	29.607	112.2	107.924	116
chr1	55874866	55874988	Encode_GSE137272_Encode_Dowen.JM_ENCFF310VOQ_Heart_CTCF_P0_Rep1_ENCFF310VOQ_peak_676	151	.	8.08329	18.045	15.1842	82
chr1	55886468	55886661	Encode_GSE137272_Encode_Dowen.JM_ENCFF310VOQ_Heart_CTCF_P0_Rep1_ENCFF310VOQ_peak_677	786	.	22.7273	82.339	78.6457	109
chr1	55890837	55891012	Encode_GSE137272_Encode_Dowen.JM_ENCFF310VOQ_Heart_CTCF_P0_Rep1_ENCFF310VOQ_peak_678	442	.	15.6011	47.4966	44.2668	75
chr1	55905415	55905519	Encode_GSE137272_Encode_Dowen.JM_ENCFF310VOQ_Heart_CTCF_P0_Rep1_ENCFF310VOQ_peak_679	45	.	5.12913	7.15766	4.53622	94
chr1	55960401	55960600	Encode_GSE137272_Encode_Dowen.JM_ENCFF310VOQ_Heart_CTCF_P0_Rep1_ENCFF310VOQ_peak_680	922	.	28.527	96.1615	92.2299	160
chr1	56195334	56195484	Encode_GSE137272_Encode_Dowen.JM_ENCFF310VOQ_Heart_CTCF_P0_Rep1_ENCFF310VOQ_peak_681	112	.	8.20661	14.0672	11.2743	95
chr1	56977194	56977390	Encode_GSE137272_Encode_Dowen.JM_ENCFF310VOQ_Heart_CTCF_P0_Rep1_ENCFF310VOQ_peak_682	558	.	19.7947	59.2726	55.8999	128
chr1	56991769	56991864	Encode_GSE137272_Encode_Dowen.JM_ENCFF310VOQ_Heart_CTCF_P0_Rep1_ENCFF310VOQ_peak_683	77	.	6.66787	10.468	7.75099	66
chr1	57205713	57205921	Encode_GSE137272_Encode_Dowen.JM_ENCFF310VOQ_Heart_CTCF_P0_Rep1_ENCFF310VOQ_peak_685	1020	.	30.7499	106.215	102.078	163
chr1	57269825	57270040	Encode_GSE137272_Encode_Dowen.JM_ENCFF310VOQ_Heart_CTCF_P0_Rep1_ENCFF310VOQ_peak_686	598	.	22.5187	63.2388	59.8155	104
chr1	57339258	57339424	Encode_GSE137272_Encode_Dowen.JM_ENCFF310VOQ_Heart_CTCF_P0_Rep1_ENCFF310VOQ_peak_687	391	.	17.3484	42.3457	39.1764	76
chr1	57394125	57394364	Encode_GSE137272_Encode_Dowen.JM_ENCFF310VOQ_Heart_CTCF_P0_Rep1_ENCFF310VOQ_peak_688	606	.	22.0211	64.0955	60.6612	95
chr1	57423764	57423955	Encode_GSE137272_Encode_Dowen.JM_ENCFF310VOQ_Heart_CTCF_P0_Rep1_ENCFF310VOQ_peak_689	853	.	26.2933	89.1507	85.3451	93
chr1	57428996	57429225	Encode_GSE137272_Encode_Dowen.JM_ENCFF310VOQ_Heart_CTCF_P0_Rep1_ENCFF310VOQ_peak_690	933	.	26.5132	97.2751	93.3222	187
chr1	57512112	57512188	Encode_GSE137272_Encode_Dowen.JM_ENCFF310VOQ_Heart_CTCF_P0_Rep1_ENCFF310VOQ_peak_691	55	.	5.64204	8.22483	5.56831	43
chr1	57774032	57774192	Encode_GSE137272_Encode_Dowen.JM_ENCFF310VOQ_Heart_CTCF_P0_Rep1_ENCFF310VOQ_peak_692	255	.	11.0275	28.5114	25.5075	89
chr1	57774474	57774598	Encode_GSE137272_Encode_Dowen.JM_ENCFF310VOQ_Heart_CTCF_P0_Rep1_ENCFF310VOQ_peak_693	174	.	8.78449	20.3526	17.4587	58
chr1	57795977	57796107	Encode_GSE137272_Encode_Dowen.JM_ENCFF310VOQ_Heart_CTCF_P0_Rep1_ENCFF310VOQ_peak_695	119	.	8.34643	14.7088	11.9063	82
chr1	57949311	57949509	Encode_GSE137272_Encode_Dowen.JM_ENCFF310VOQ_Heart_CTCF_P0_Rep1_ENCFF310VOQ_peak_697	895	.	27.5682	93.4295	89.5485	102
chr1	57970008	57970327	Encode_GSE137272_Encode_Dowen.JM_ENCFF310VOQ_Heart_CTCF_P0_Rep1_ENCFF310VOQ_peak_698	786	.	24.1562	82.3388	78.6456	187
chr1	58031264	58031499	Encode_GSE137272_Encode_Dowen.JM_ENCFF310VOQ_Heart_CTCF_P0_Rep1_ENCFF310VOQ_peak_699	563	.	19.6092	59.7697	56.3906	124
chr1	58079800	58079962	Encode_GSE137272_Encode_Dowen.JM_ENCFF310VOQ_Heart_CTCF_P0_Rep1_ENCFF310VOQ_peak_700	345	.	16.6734	37.6525	34.5384	73
chr1	58112867	58113091	Encode_GSE137272_Encode_Dowen.JM_ENCFF310VOQ_Heart_CTCF_P0_Rep1_ENCFF310VOQ_peak_701	770	.	25.8297	80.7432	77.0753	202
chr1	58144840	58144982	Encode_GSE137272_Encode_Dowen.JM_ENCFF310VOQ_Heart_CTCF_P0_Rep1_ENCFF310VOQ_peak_702	167	.	10.214	19.6487	16.7639	145
chr1	58156852	58157075	Encode_GSE137272_Encode_Dowen.JM_ENCFF310VOQ_Heart_CTCF_P0_Rep1_ENCFF310VOQ_peak_703	628	.	23.8179	66.3499	62.8861	94
chr1	58240444	58240592	Encode_GSE137272_Encode_Dowen.JM_ENCFF310VOQ_Heart_CTCF_P0_Rep1_ENCFF310VOQ_peak_704	125	.	8.71952	15.3215	12.5055	66
chr1	58271246	58271510	Encode_GSE137272_Encode_Dowen.JM_ENCFF310VOQ_Heart_CTCF_P0_Rep1_ENCFF310VOQ_peak_705	768	.	25.1804	80.5112	76.8466	89
chr1	58296402	58296613	Encode_GSE137272_Encode_Dowen.JM_ENCFF310VOQ_Heart_CTCF_P0_Rep1_ENCFF310VOQ_peak_706	889	.	28.3221	92.8496	88.9793	139
chr1	58445200	58445361	Encode_GSE137272_Encode_Dowen.JM_ENCFF310VOQ_Heart_CTCF_P0_Rep1_ENCFF310VOQ_peak_708	101	.	7.50187	12.9163	10.146	87
chr1	58562576	58562731	Encode_GSE137272_Encode_Dowen.JM_ENCFF310VOQ_Heart_CTCF_P0_Rep1_ENCFF310VOQ_peak_709	245	.	13.3357	27.5859	24.5926	112
chr1	58579315	58579453	Encode_GSE137272_Encode_Dowen.JM_ENCFF310VOQ_Heart_CTCF_P0_Rep1_ENCFF310VOQ_peak_710	208	.	11.7279	23.7559	20.813	83
chr1	58584432	58584529	Encode_GSE137272_Encode_Dowen.JM_ENCFF310VOQ_Heart_CTCF_P0_Rep1_ENCFF310VOQ_peak_711	227	.	11.8587	25.7059	22.738	80
chr1	58677710	58677856	Encode_GSE137272_Encode_Dowen.JM_ENCFF310VOQ_Heart_CTCF_P0_Rep1_ENCFF310VOQ_peak_713	528	.	21.8631	56.2331	52.8977	68
chr1	58697673	58697884	Encode_GSE137272_Encode_Dowen.JM_ENCFF310VOQ_Heart_CTCF_P0_Rep1_ENCFF310VOQ_peak_714	443	.	20.0036	47.5866	44.3554	118
chr1	58713213	58713355	Encode_GSE137272_Encode_Dowen.JM_ENCFF310VOQ_Heart_CTCF_P0_Rep1_ENCFF310VOQ_peak_715	151	.	9.22347	18.0084	15.1479	80
chr1	58747021	58747171	Encode_GSE137272_Encode_Dowen.JM_ENCFF310VOQ_Heart_CTCF_P0_Rep1_ENCFF310VOQ_peak_716	402	.	17.135	43.4654	40.2829	143
chr1	58761558	58761701	Encode_GSE137272_Encode_Dowen.JM_ENCFF310VOQ_Heart_CTCF_P0_Rep1_ENCFF310VOQ_peak_717	176	.	10.7712	20.5728	17.6735	79
chr1	58770130	58770320	Encode_GSE137272_Encode_Dowen.JM_ENCFF310VOQ_Heart_CTCF_P0_Rep1_ENCFF310VOQ_peak_718	688	.	24.7649	72.4349	68.8892	229
chr1	58802534	58802691	Encode_GSE137272_Encode_Dowen.JM_ENCFF310VOQ_Heart_CTCF_P0_Rep1_ENCFF310VOQ_peak_719	136	.	9.13891	16.4461	13.6141	69
chr1	58897636	58897833	Encode_GSE137272_Encode_Dowen.JM_ENCFF310VOQ_Heart_CTCF_P0_Rep1_ENCFF310VOQ_peak_720	503	.	20.3756	53.696	50.3913	109
chr1	58993839	58993990	Encode_GSE137272_Encode_Dowen.JM_ENCFF310VOQ_Heart_CTCF_P0_Rep1_ENCFF310VOQ_peak_721	334	.	16.4069	36.5272	33.4265	87
chr1	59009373	59009538	Encode_GSE137272_Encode_Dowen.JM_ENCFF310VOQ_Heart_CTCF_P0_Rep1_ENCFF310VOQ_peak_722	260	.	13.8486	29.0403	26.0289	81
chr1	59068082	59068283	Encode_GSE137272_Encode_Dowen.JM_ENCFF310VOQ_Heart_CTCF_P0_Rep1_ENCFF310VOQ_peak_723	729	.	23.5311	76.5835	72.9782	108
chr1	59070959	59071109	Encode_GSE137272_Encode_Dowen.JM_ENCFF310VOQ_Heart_CTCF_P0_Rep1_ENCFF310VOQ_peak_724	242	.	11.3238	27.207	24.2197	89
chr1	59142898	59143094	Encode_GSE137272_Encode_Dowen.JM_ENCFF310VOQ_Heart_CTCF_P0_Rep1_ENCFF310VOQ_peak_725	903	.	26.4462	94.2427	90.3467	113
chr1	59144684	59144789	Encode_GSE137272_Encode_Dowen.JM_ENCFF310VOQ_Heart_CTCF_P0_Rep1_ENCFF310VOQ_peak_726	159	.	8.50572	18.8087	15.9378	53
chr1	59238031	59238233	Encode_GSE137272_Encode_Dowen.JM_ENCFF310VOQ_Heart_CTCF_P0_Rep1_ENCFF310VOQ_peak_728	986	.	28.3019	102.667	98.6046	101
chr1	59247745	59247943	Encode_GSE137272_Encode_Dowen.JM_ENCFF310VOQ_Heart_CTCF_P0_Rep1_ENCFF310VOQ_peak_729	574	.	21.6522	60.8793	57.4862	88
chr1	59311361	59311506	Encode_GSE137272_Encode_Dowen.JM_ENCFF310VOQ_Heart_CTCF_P0_Rep1_ENCFF310VOQ_peak_730	176	.	10.7712	20.5728	17.6735	79
chr1	59316802	59317082	Encode_GSE137272_Encode_Dowen.JM_ENCFF310VOQ_Heart_CTCF_P0_Rep1_ENCFF310VOQ_peak_731	869	.	26.6487	90.7671	86.9331	144
chr1	59427277	59427436	Encode_GSE137272_Encode_Dowen.JM_ENCFF310VOQ_Heart_CTCF_P0_Rep1_ENCFF310VOQ_peak_732	217	.	12.3099	24.7268	21.7705	78
chr1	59483842	59484060	Encode_GSE137272_Encode_Dowen.JM_ENCFF310VOQ_Heart_CTCF_P0_Rep1_ENCFF310VOQ_peak_733	606	.	17.9614	64.0371	60.6036	159
chr1	59584726	59584940	Encode_GSE137272_Encode_Dowen.JM_ENCFF310VOQ_Heart_CTCF_P0_Rep1_ENCFF310VOQ_peak_734	713	.	24.1121	74.909	71.3281	104
chr1	59604104	59604212	Encode_GSE137272_Encode_Dowen.JM_ENCFF310VOQ_Heart_CTCF_P0_Rep1_ENCFF310VOQ_peak_735	112	.	8.20661	14.0672	11.2743	134
chr1	59613859	59614112	Encode_GSE137272_Encode_Dowen.JM_ENCFF310VOQ_Heart_CTCF_P0_Rep1_ENCFF310VOQ_peak_736	300	.	13.2016	33.088	30.0282	178
chr1	59623402	59623635	Encode_GSE137272_Encode_Dowen.JM_ENCFF310VOQ_Heart_CTCF_P0_Rep1_ENCFF310VOQ_peak_737	1549	.	35.7551	160.695	154.976	113
chr1	59701907	59702028	Encode_GSE137272_Encode_Dowen.JM_ENCFF310VOQ_Heart_CTCF_P0_Rep1_ENCFF310VOQ_peak_738	241	.	12.7167	27.1447	24.1581	83
chr1	59720045	59720214	Encode_GSE137272_Encode_Dowen.JM_ENCFF310VOQ_Heart_CTCF_P0_Rep1_ENCFF310VOQ_peak_739	320	.	15.199	35.1673	32.0821	85
chr1	59763244	59763368	Encode_GSE137272_Encode_Dowen.JM_ENCFF310VOQ_Heart_CTCF_P0_Rep1_ENCFF310VOQ_peak_740	122	.	8.03995	15.0899	12.2817	43
chr1	59883830	59884045	Encode_GSE137272_Encode_Dowen.JM_ENCFF310VOQ_Heart_CTCF_P0_Rep1_ENCFF310VOQ_peak_742	966	.	26.2579	100.657	96.6368	114
chr1	59967413	59967585	Encode_GSE137272_Encode_Dowen.JM_ENCFF310VOQ_Heart_CTCF_P0_Rep1_ENCFF310VOQ_peak_745	412	.	17.7179	44.4626	41.2683	153
chr1	60000550	60000722	Encode_GSE137272_Encode_Dowen.JM_ENCFF310VOQ_Heart_CTCF_P0_Rep1_ENCFF310VOQ_peak_747	507	.	19.6721	54.1049	50.7956	98
chr1	60152851	60152963	Encode_GSE137272_Encode_Dowen.JM_ENCFF310VOQ_Heart_CTCF_P0_Rep1_ENCFF310VOQ_peak_750	112	.	8.20661	14.0672	11.2743	73
chr1	60158577	60158766	Encode_GSE137272_Encode_Dowen.JM_ENCFF310VOQ_Heart_CTCF_P0_Rep1_ENCFF310VOQ_peak_751	820	.	27.1056	85.8472	82.0973	89
chr1	60180236	60180376	Encode_GSE137272_Encode_Dowen.JM_ENCFF310VOQ_Heart_CTCF_P0_Rep1_ENCFF310VOQ_peak_752	100	.	7.69369	12.839	10.0699	45
chr1	60196957	60197090	Encode_GSE137272_Encode_Dowen.JM_ENCFF310VOQ_Heart_CTCF_P0_Rep1_ENCFF310VOQ_peak_753	82	.	6.74634	10.9344	8.20899	61
chr1	60272606	60272742	Encode_GSE137272_Encode_Dowen.JM_ENCFF310VOQ_Heart_CTCF_P0_Rep1_ENCFF310VOQ_peak_755	264	.	13.7471	29.4792	26.4627	89
chr1	60405026	60405150	Encode_GSE137272_Encode_Dowen.JM_ENCFF310VOQ_Heart_CTCF_P0_Rep1_ENCFF310VOQ_peak_757	108	.	7.96813	13.6766	10.8944	52
chr1	60424014	60424144	Encode_GSE137272_Encode_Dowen.JM_ENCFF310VOQ_Heart_CTCF_P0_Rep1_ENCFF310VOQ_peak_758	190	.	10.9817	21.9665	19.0474	61
chr1	60429035	60429219	Encode_GSE137272_Encode_Dowen.JM_ENCFF310VOQ_Heart_CTCF_P0_Rep1_ENCFF310VOQ_peak_759	622	.	21.9772	65.7521	62.2962	114
chr1	60535067	60535201	Encode_GSE137272_Encode_Dowen.JM_ENCFF310VOQ_Heart_CTCF_P0_Rep1_ENCFF310VOQ_peak_761	102	.	7.57002	13.0273	10.2553	78
chr1	60565315	60565552	Encode_GSE137272_Encode_Dowen.JM_ENCFF310VOQ_Heart_CTCF_P0_Rep1_ENCFF310VOQ_peak_762	316	.	13.7279	34.69	31.6111	190
chr1	60618333	60618410	Encode_GSE137272_Encode_Dowen.JM_ENCFF310VOQ_Heart_CTCF_P0_Rep1_ENCFF310VOQ_peak_763	56	.	5.50257	8.28598	5.62809	69
chr1	60778883	60779015	Encode_GSE137272_Encode_Dowen.JM_ENCFF310VOQ_Heart_CTCF_P0_Rep1_ENCFF310VOQ_peak_765	100	.	7.69073	12.8342	10.0699	68
chr1	60823059	60823224	Encode_GSE137272_Encode_Dowen.JM_ENCFF310VOQ_Heart_CTCF_P0_Rep1_ENCFF310VOQ_peak_766	218	.	11.3331	24.8183	21.8608	71
chr1	60860703	60860924	Encode_GSE137272_Encode_Dowen.JM_ENCFF310VOQ_Heart_CTCF_P0_Rep1_ENCFF310VOQ_peak_768	981	.	24.2514	102.248	98.1946	169
chr1	60868508	60868716	Encode_GSE137272_Encode_Dowen.JM_ENCFF310VOQ_Heart_CTCF_P0_Rep1_ENCFF310VOQ_peak_769	873	.	25.8598	91.207	87.3655	145
chr1	60954902	60955151	Encode_GSE137272_Encode_Dowen.JM_ENCFF310VOQ_Heart_CTCF_P0_Rep1_ENCFF310VOQ_peak_770	769	.	23.2452	80.6087	76.9427	194
chr1	60961175	60961393	Encode_GSE137272_Encode_Dowen.JM_ENCFF310VOQ_Heart_CTCF_P0_Rep1_ENCFF310VOQ_peak_771	972	.	27.0632	101.27	97.237	133
chr1	60970994	60971100	Encode_GSE137272_Encode_Dowen.JM_ENCFF310VOQ_Heart_CTCF_P0_Rep1_ENCFF310VOQ_peak_772	66	.	6.15496	9.32925	6.6412	65
chr1	61055235	61055486	Encode_GSE137272_Encode_Dowen.JM_ENCFF310VOQ_Heart_CTCF_P0_Rep1_ENCFF310VOQ_peak_773	828	.	26.4925	86.6521	82.8885	104
chr1	61101785	61101881	Encode_GSE137272_Encode_Dowen.JM_ENCFF310VOQ_Heart_CTCF_P0_Rep1_ENCFF310VOQ_peak_774	176	.	10.7712	20.5728	17.6735	53
chr1	61139273	61139506	Encode_GSE137272_Encode_Dowen.JM_ENCFF310VOQ_Heart_CTCF_P0_Rep1_ENCFF310VOQ_peak_775	748	.	25.6246	78.5184	74.8846	151
chr1	61181173	61181440	Encode_GSE137272_Encode_Dowen.JM_ENCFF310VOQ_Heart_CTCF_P0_Rep1_ENCFF310VOQ_peak_776	1339	.	33.1006	138.931	133.917	132
chr1	61298078	61298281	Encode_GSE137272_Encode_Dowen.JM_ENCFF310VOQ_Heart_CTCF_P0_Rep1_ENCFF310VOQ_peak_777	581	.	21.0543	61.5296	58.1283	111
chr1	61377184	61377377	Encode_GSE137272_Encode_Dowen.JM_ENCFF310VOQ_Heart_CTCF_P0_Rep1_ENCFF310VOQ_peak_778	798	.	25.3036	83.5384	79.8264	126
chr1	61771308	61771524	Encode_GSE137272_Encode_Dowen.JM_ENCFF310VOQ_Heart_CTCF_P0_Rep1_ENCFF310VOQ_peak_780	1013	.	28.2174	105.489	101.367	138
chr1	61925068	61925276	Encode_GSE137272_Encode_Dowen.JM_ENCFF310VOQ_Heart_CTCF_P0_Rep1_ENCFF310VOQ_peak_781	1129	.	32.3337	117.366	112.961	121
chr1	61967226	61967391	Encode_GSE137272_Encode_Dowen.JM_ENCFF310VOQ_Heart_CTCF_P0_Rep1_ENCFF310VOQ_peak_782	188	.	11.1698	21.7481	18.8341	108
chr1	62378516	62378563	Encode_GSE137272_Encode_Dowen.JM_ENCFF310VOQ_Heart_CTCF_P0_Rep1_ENCFF310VOQ_peak_784	45	.	5.12913	7.15766	4.53622	44
chr1	62598152	62598209	Encode_GSE137272_Encode_Dowen.JM_ENCFF310VOQ_Heart_CTCF_P0_Rep1_ENCFF310VOQ_peak_785	66	.	6.15496	9.32925	6.6412	22
chr1	62697036	62697266	Encode_GSE137272_Encode_Dowen.JM_ENCFF310VOQ_Heart_CTCF_P0_Rep1_ENCFF310VOQ_peak_786	902	.	21.4449	94.1204	90.2265	121
chr1	62701120	62701409	Encode_GSE137272_Encode_Dowen.JM_ENCFF310VOQ_Heart_CTCF_P0_Rep1_ENCFF310VOQ_peak_787	662	.	16.8611	69.7478	66.2387	92
chr1	62707699	62707872	Encode_GSE137272_Encode_Dowen.JM_ENCFF310VOQ_Heart_CTCF_P0_Rep1_ENCFF310VOQ_peak_788	253	.	11.9525	28.3112	25.3098	87
chr1	62718050	62718157	Encode_GSE137272_Encode_Dowen.JM_ENCFF310VOQ_Heart_CTCF_P0_Rep1_ENCFF310VOQ_peak_789	238	.	11.7925	26.7993	23.8169	55
chr1	62722662	62722803	Encode_GSE137272_Encode_Dowen.JM_ENCFF310VOQ_Heart_CTCF_P0_Rep1_ENCFF310VOQ_peak_790	303	.	13.3956	33.4295	30.3656	78
chr1	62774976	62775089	Encode_GSE137272_Encode_Dowen.JM_ENCFF310VOQ_Heart_CTCF_P0_Rep1_ENCFF310VOQ_peak_791	148	.	9.03304	17.6916	14.8388	72
chr1	62786349	62786551	Encode_GSE137272_Encode_Dowen.JM_ENCFF310VOQ_Heart_CTCF_P0_Rep1_ENCFF310VOQ_peak_792	912	.	25.9482	95.2135	91.299	131
chr1	62795634	62795941	Encode_GSE137272_Encode_Dowen.JM_ENCFF310VOQ_Heart_CTCF_P0_Rep1_ENCFF310VOQ_peak_793	735	.	24.8602	77.1612	73.5474	85
chr1	62820297	62820426	Encode_GSE137272_Encode_Dowen.JM_ENCFF310VOQ_Heart_CTCF_P0_Rep1_ENCFF310VOQ_peak_794	174	.	10.6621	20.3915	17.497	59
chr1	62929596	62929823	Encode_GSE137272_Encode_Dowen.JM_ENCFF310VOQ_Heart_CTCF_P0_Rep1_ENCFF310VOQ_peak_795	734	.	22.8372	77.1033	73.4906	113
chr1	62964384	62964630	Encode_GSE137272_Encode_Dowen.JM_ENCFF310VOQ_Heart_CTCF_P0_Rep1_ENCFF310VOQ_peak_796	1467	.	31.8228	152.215	146.782	108
chr1	62967021	62967149	Encode_GSE137272_Encode_Dowen.JM_ENCFF310VOQ_Heart_CTCF_P0_Rep1_ENCFF310VOQ_peak_797	311	.	11.0825	34.2487	31.175	77
chr1	62984560	62984738	Encode_GSE137272_Encode_Dowen.JM_ENCFF310VOQ_Heart_CTCF_P0_Rep1_ENCFF310VOQ_peak_799	479	.	14.8368	51.2177	47.9433	129
chr1	62986359	62986548	Encode_GSE137272_Encode_Dowen.JM_ENCFF310VOQ_Heart_CTCF_P0_Rep1_ENCFF310VOQ_peak_800	748	.	19.9832	78.455	74.8221	95
chr1	63110986	63111127	Encode_GSE137272_Encode_Dowen.JM_ENCFF310VOQ_Heart_CTCF_P0_Rep1_ENCFF310VOQ_peak_801	141	.	8.29813	16.944	14.1015	77
chr1	63114614	63114797	Encode_GSE137272_Encode_Dowen.JM_ENCFF310VOQ_Heart_CTCF_P0_Rep1_ENCFF310VOQ_peak_802	406	.	16.0448	43.8056	40.6193	92
chr1	63181060	63181388	Encode_GSE137272_Encode_Dowen.JM_ENCFF310VOQ_Heart_CTCF_P0_Rep1_ENCFF310VOQ_peak_803	1114	.	21.4286	115.82	111.455	196
chr1	63182742	63182923	Encode_GSE137272_Encode_Dowen.JM_ENCFF310VOQ_Heart_CTCF_P0_Rep1_ENCFF310VOQ_peak_804	331	.	9.81675	36.2157	33.1188	112
chr1	63204524	63204668	Encode_GSE137272_Encode_Dowen.JM_ENCFF310VOQ_Heart_CTCF_P0_Rep1_ENCFF310VOQ_peak_805	203	.	11.797	23.3235	20.3857	83
chr1	63252433	63252587	Encode_GSE137272_Encode_Dowen.JM_ENCFF310VOQ_Heart_CTCF_P0_Rep1_ENCFF310VOQ_peak_807	386	.	17.0495	41.838	38.6746	127
chr1	63278249	63278389	Encode_GSE137272_Encode_Dowen.JM_ENCFF310VOQ_Heart_CTCF_P0_Rep1_ENCFF310VOQ_peak_808	100	.	7.69369	12.839	10.0699	94
chr1	63403763	63403896	Encode_GSE137272_Encode_Dowen.JM_ENCFF310VOQ_Heart_CTCF_P0_Rep1_ENCFF310VOQ_peak_809	88	.	7.18078	11.6387	8.89486	55
chr1	63658109	63658274	Encode_GSE137272_Encode_Dowen.JM_ENCFF310VOQ_Heart_CTCF_P0_Rep1_ENCFF310VOQ_peak_812	455	.	15.871	48.7723	45.5272	65
chr1	63659640	63659850	Encode_GSE137272_Encode_Dowen.JM_ENCFF310VOQ_Heart_CTCF_P0_Rep1_ENCFF310VOQ_peak_813	727	.	21.9689	76.3398	72.7384	125
chr1	63668906	63669100	Encode_GSE137272_Encode_Dowen.JM_ENCFF310VOQ_Heart_CTCF_P0_Rep1_ENCFF310VOQ_peak_814	708	.	25.3893	74.4288	70.8552	143
chr1	63763212	63763374	Encode_GSE137272_Encode_Dowen.JM_ENCFF310VOQ_Heart_CTCF_P0_Rep1_ENCFF310VOQ_peak_815	442	.	18.6038	47.5002	44.2702	97
chr1	63854899	63855078	Encode_GSE137272_Encode_Dowen.JM_ENCFF310VOQ_Heart_CTCF_P0_Rep1_ENCFF310VOQ_peak_817	430	.	19.2384	46.2898	43.0742	85
chr1	63953566	63953785	Encode_GSE137272_Encode_Dowen.JM_ENCFF310VOQ_Heart_CTCF_P0_Rep1_ENCFF310VOQ_peak_818	617	.	21.1864	65.1957	61.7472	86
chr1	64021370	64021488	Encode_GSE137272_Encode_Dowen.JM_ENCFF310VOQ_Heart_CTCF_P0_Rep1_ENCFF310VOQ_peak_820	86	.	6.78856	11.3682	8.63494	65
chr1	64121790	64121901	Encode_GSE137272_Encode_Dowen.JM_ENCFF310VOQ_Heart_CTCF_P0_Rep1_ENCFF310VOQ_peak_822	76	.	6.1963	10.4054	7.69616	44
chr1	64302887	64303007	Encode_GSE137272_Encode_Dowen.JM_ENCFF310VOQ_Heart_CTCF_P0_Rep1_ENCFF310VOQ_peak_825	79	.	6.37322	10.6938	7.9728	44
chr1	64446116	64446330	Encode_GSE137272_Encode_Dowen.JM_ENCFF310VOQ_Heart_CTCF_P0_Rep1_ENCFF310VOQ_peak_827	715	.	18.8632	75.1473	71.563	110
chr1	64448198	64448427	Encode_GSE137272_Encode_Dowen.JM_ENCFF310VOQ_Heart_CTCF_P0_Rep1_ENCFF310VOQ_peak_828	654	.	17.9524	68.9599	65.4619	93
chr1	64617680	64617897	Encode_GSE137272_Encode_Dowen.JM_ENCFF310VOQ_Heart_CTCF_P0_Rep1_ENCFF310VOQ_peak_832	1012	.	26.1735	105.351	101.232	198
chr1	64705350	64705540	Encode_GSE137272_Encode_Dowen.JM_ENCFF310VOQ_Heart_CTCF_P0_Rep1_ENCFF310VOQ_peak_833	466	.	16.0418	49.8653	46.6073	152
chr1	64710005	64710150	Encode_GSE137272_Encode_Dowen.JM_ENCFF310VOQ_Heart_CTCF_P0_Rep1_ENCFF310VOQ_peak_834	320	.	12.4688	35.0866	32.0023	87
chr1	64717611	64717843	Encode_GSE137272_Encode_Dowen.JM_ENCFF310VOQ_Heart_CTCF_P0_Rep1_ENCFF310VOQ_peak_835	721	.	23.0576	75.7076	72.1152	110
chr1	64734875	64734995	Encode_GSE137272_Encode_Dowen.JM_ENCFF310VOQ_Heart_CTCF_P0_Rep1_ENCFF310VOQ_peak_836	55	.	4.84997	8.15415	5.50831	60
chr1	64736019	64736127	Encode_GSE137272_Encode_Dowen.JM_ENCFF310VOQ_Heart_CTCF_P0_Rep1_ENCFF310VOQ_peak_838	69	.	5.29925	9.6056	6.91219	34
chr1	64737514	64737652	Encode_GSE137272_Encode_Dowen.JM_ENCFF310VOQ_Heart_CTCF_P0_Rep1_ENCFF310VOQ_peak_839	166	.	8.31691	19.4862	16.6035	84
chr1	64738788	64738865	Encode_GSE137272_Encode_Dowen.JM_ENCFF310VOQ_Heart_CTCF_P0_Rep1_ENCFF310VOQ_peak_840	68	.	5.23657	9.49395	6.8027	25
chr1	64919024	64919183	Encode_GSE137272_Encode_Dowen.JM_ENCFF310VOQ_Heart_CTCF_P0_Rep1_ENCFF310VOQ_peak_842	477	.	18.8525	51.0678	47.7949	277
chr1	64986260	64986461	Encode_GSE137272_Encode_Dowen.JM_ENCFF310VOQ_Heart_CTCF_P0_Rep1_ENCFF310VOQ_peak_843	675	.	23.9915	71.0823	67.5551	95
chr1	65010183	65010475	Encode_GSE137272_Encode_Dowen.JM_ENCFF310VOQ_Heart_CTCF_P0_Rep1_ENCFF310VOQ_peak_844	1745	.	37.4732	181.113	174.554	177
chr1	65046526	65046708	Encode_GSE137272_Encode_Dowen.JM_ENCFF310VOQ_Heart_CTCF_P0_Rep1_ENCFF310VOQ_peak_845	738	.	27.1542	77.4783	73.8599	105
chr1	65075722	65075856	Encode_GSE137272_Encode_Dowen.JM_ENCFF310VOQ_Heart_CTCF_P0_Rep1_ENCFF310VOQ_peak_846	276	.	14.1051	30.7034	27.6716	82
chr1	65112098	65112331	Encode_GSE137272_Encode_Dowen.JM_ENCFF310VOQ_Heart_CTCF_P0_Rep1_ENCFF310VOQ_peak_847	1122	.	30.2991	116.604	112.219	122
chr1	65162365	65162459	Encode_GSE137272_Encode_Dowen.JM_ENCFF310VOQ_Heart_CTCF_P0_Rep1_ENCFF310VOQ_peak_848	45	.	5.12913	7.15766	4.53622	87
chr1	65178290	65178540	Encode_GSE137272_Encode_Dowen.JM_ENCFF310VOQ_Heart_CTCF_P0_Rep1_ENCFF310VOQ_peak_849	516	.	12.5181	55.0125	51.692	122
chr1	65179208	65179449	Encode_GSE137272_Encode_Dowen.JM_ENCFF310VOQ_Heart_CTCF_P0_Rep1_ENCFF310VOQ_peak_850	752	.	16.0772	78.9309	75.2907	91
chr1	65179947	65180130	Encode_GSE137272_Encode_Dowen.JM_ENCFF310VOQ_Heart_CTCF_P0_Rep1_ENCFF310VOQ_peak_851	611	.	13.921	64.5754	61.1348	116
chr1	65185643	65185819	Encode_GSE137272_Encode_Dowen.JM_ENCFF310VOQ_Heart_CTCF_P0_Rep1_ENCFF310VOQ_peak_852	278	.	12.7236	30.9314	27.8972	85
chr1	65282821	65283058	Encode_GSE137272_Encode_Dowen.JM_ENCFF310VOQ_Heart_CTCF_P0_Rep1_ENCFF310VOQ_peak_853	527	.	20.8189	56.0903	52.7566	157
chr1	65312240	65312390	Encode_GSE137272_Encode_Dowen.JM_ENCFF310VOQ_Heart_CTCF_P0_Rep1_ENCFF310VOQ_peak_854	374	.	16.7451	40.5923	37.4436	95
chr1	65313042	65313162	Encode_GSE137272_Encode_Dowen.JM_ENCFF310VOQ_Heart_CTCF_P0_Rep1_ENCFF310VOQ_peak_855	108	.	7.6937	13.6414	10.8598	69
chr1	65388433	65388558	Encode_GSE137272_Encode_Dowen.JM_ENCFF310VOQ_Heart_CTCF_P0_Rep1_ENCFF310VOQ_peak_856	176	.	10.7712	20.5728	17.6735	81
chr1	65640386	65640487	Encode_GSE137272_Encode_Dowen.JM_ENCFF310VOQ_Heart_CTCF_P0_Rep1_ENCFF310VOQ_peak_857	112	.	8.20661	14.0672	11.2743	53
chr1	66099951	66100115	Encode_GSE137272_Encode_Dowen.JM_ENCFF310VOQ_Heart_CTCF_P0_Rep1_ENCFF310VOQ_peak_858	417	.	16.7029	44.9731	41.7729	81
chr1	66104684	66104823	Encode_GSE137272_Encode_Dowen.JM_ENCFF310VOQ_Heart_CTCF_P0_Rep1_ENCFF310VOQ_peak_859	264	.	12.6057	29.4409	26.425	73
chr1	66655838	66656014	Encode_GSE137272_Encode_Dowen.JM_ENCFF310VOQ_Heart_CTCF_P0_Rep1_ENCFF310VOQ_peak_860	395	.	17.9961	42.7096	39.5364	107
chr1	66678835	66678951	Encode_GSE137272_Encode_Dowen.JM_ENCFF310VOQ_Heart_CTCF_P0_Rep1_ENCFF310VOQ_peak_861	100	.	7.69369	12.839	10.0699	83
chr1	66838596	66838808	Encode_GSE137272_Encode_Dowen.JM_ENCFF310VOQ_Heart_CTCF_P0_Rep1_ENCFF310VOQ_peak_863	646	.	22.3349	68.1421	64.6546	95
chr1	66847618	66847784	Encode_GSE137272_Encode_Dowen.JM_ENCFF310VOQ_Heart_CTCF_P0_Rep1_ENCFF310VOQ_peak_864	309	.	14.494	33.9745	30.9038	83
chr1	66895777	66896056	Encode_GSE137272_Encode_Dowen.JM_ENCFF310VOQ_Heart_CTCF_P0_Rep1_ENCFF310VOQ_peak_866	734	.	19.7202	77.0217	73.4101	115
chr1	66896217	66896407	Encode_GSE137272_Encode_Dowen.JM_ENCFF310VOQ_Heart_CTCF_P0_Rep1_ENCFF310VOQ_peak_867	421	.	13.4687	45.3877	42.1828	114
chr1	66941045	66941234	Encode_GSE137272_Encode_Dowen.JM_ENCFF310VOQ_Heart_CTCF_P0_Rep1_ENCFF310VOQ_peak_868	613	.	21.4221	64.7583	61.3153	98
chr1	66992807	66993011	Encode_GSE137272_Encode_Dowen.JM_ENCFF310VOQ_Heart_CTCF_P0_Rep1_ENCFF310VOQ_peak_869	795	.	25.6544	83.2394	79.5324	153
chr1	67014331	67014490	Encode_GSE137272_Encode_Dowen.JM_ENCFF310VOQ_Heart_CTCF_P0_Rep1_ENCFF310VOQ_peak_870	237	.	12.8256	26.7319	23.7502	89
chr1	67061547	67061763	Encode_GSE137272_Encode_Dowen.JM_ENCFF310VOQ_Heart_CTCF_P0_Rep1_ENCFF310VOQ_peak_871	1068	.	31.7484	111.106	106.858	111
chr1	67144062	67144224	Encode_GSE137272_Encode_Dowen.JM_ENCFF310VOQ_Heart_CTCF_P0_Rep1_ENCFF310VOQ_peak_872	535	.	21.7432	56.8489	53.5061	86
chr1	67181292	67181484	Encode_GSE137272_Encode_Dowen.JM_ENCFF310VOQ_Heart_CTCF_P0_Rep1_ENCFF310VOQ_peak_873	779	.	26.8506	81.6093	77.928	95
chr1	67218407	67218542	Encode_GSE137272_Encode_Dowen.JM_ENCFF310VOQ_Heart_CTCF_P0_Rep1_ENCFF310VOQ_peak_874	136	.	9.13891	16.4461	13.6141	80
chr1	67640457	67640664	Encode_GSE137272_Encode_Dowen.JM_ENCFF310VOQ_Heart_CTCF_P0_Rep1_ENCFF310VOQ_peak_875	606	.	22.9875	64.0494	60.6157	95
chr1	68046577	68046666	Encode_GSE137272_Encode_Dowen.JM_ENCFF310VOQ_Heart_CTCF_P0_Rep1_ENCFF310VOQ_peak_876	45	.	5.12913	7.15766	4.53622	56
chr1	68106614	68106769	Encode_GSE137272_Encode_Dowen.JM_ENCFF310VOQ_Heart_CTCF_P0_Rep1_ENCFF310VOQ_peak_877	302	.	15.3061	33.3588	30.2959	85
chr1	68150690	68150846	Encode_GSE137272_Encode_Dowen.JM_ENCFF310VOQ_Heart_CTCF_P0_Rep1_ENCFF310VOQ_peak_878	245	.	13.3357	27.5859	24.5926	76
chr1	69086227	69086322	Encode_GSE137272_Encode_Dowen.JM_ENCFF310VOQ_Heart_CTCF_P0_Rep1_ENCFF310VOQ_peak_879	117	.	8.23005	14.5183	11.7186	95
chr1	69118702	69118879	Encode_GSE137272_Encode_Dowen.JM_ENCFF310VOQ_Heart_CTCF_P0_Rep1_ENCFF310VOQ_peak_880	472	.	19.8927	50.4766	47.2109	124
chr1	69138951	69139153	Encode_GSE137272_Encode_Dowen.JM_ENCFF310VOQ_Heart_CTCF_P0_Rep1_ENCFF310VOQ_peak_881	781	.	26.4254	81.8003	78.1157	121
chr1	69165297	69165473	Encode_GSE137272_Encode_Dowen.JM_ENCFF310VOQ_Heart_CTCF_P0_Rep1_ENCFF310VOQ_peak_882	203	.	11.797	23.3235	20.3857	82
chr1	69241804	69242072	Encode_GSE137272_Encode_Dowen.JM_ENCFF310VOQ_Heart_CTCF_P0_Rep1_ENCFF310VOQ_peak_883	1140	.	32.3579	118.454	114.021	135
chr1	69331506	69331656	Encode_GSE137272_Encode_Dowen.JM_ENCFF310VOQ_Heart_CTCF_P0_Rep1_ENCFF310VOQ_peak_884	245	.	13.3357	27.5859	24.5926	84
chr1	69689104	69689327	Encode_GSE137272_Encode_Dowen.JM_ENCFF310VOQ_Heart_CTCF_P0_Rep1_ENCFF310VOQ_peak_885	1175	.	29.4564	122.094	117.565	127
chr1	69775728	69775861	Encode_GSE137272_Encode_Dowen.JM_ENCFF310VOQ_Heart_CTCF_P0_Rep1_ENCFF310VOQ_peak_886	203	.	11.797	23.3235	20.3857	75
chr1	69785218	69785425	Encode_GSE137272_Encode_Dowen.JM_ENCFF310VOQ_Heart_CTCF_P0_Rep1_ENCFF310VOQ_peak_887	473	.	19.4897	50.5786	47.3119	106
chr1	69790344	69790535	Encode_GSE137272_Encode_Dowen.JM_ENCFF310VOQ_Heart_CTCF_P0_Rep1_ENCFF310VOQ_peak_888	760	.	25.2603	79.7254	76.0732	82
chr1	69997078	69997144	Encode_GSE137272_Encode_Dowen.JM_ENCFF310VOQ_Heart_CTCF_P0_Rep1_ENCFF310VOQ_peak_889	77	.	6.66787	10.468	7.75099	89
chr1	70128131	70128334	Encode_GSE137272_Encode_Dowen.JM_ENCFF310VOQ_Heart_CTCF_P0_Rep1_ENCFF310VOQ_peak_890	452	.	20.1126	48.5261	45.2841	137
chr1	70270274	70270423	Encode_GSE137272_Encode_Dowen.JM_ENCFF310VOQ_Heart_CTCF_P0_Rep1_ENCFF310VOQ_peak_891	340	.	16.3561	37.1174	34.0094	103
chr1	70765436	70765540	Encode_GSE137272_Encode_Dowen.JM_ENCFF310VOQ_Heart_CTCF_P0_Rep1_ENCFF310VOQ_peak_893	66	.	6.15496	9.32925	6.6412	34
chr1	70787285	70787408	Encode_GSE137272_Encode_Dowen.JM_ENCFF310VOQ_Heart_CTCF_P0_Rep1_ENCFF310VOQ_peak_894	163	.	10.2583	19.2272	16.3477	54
chr1	70833382	70833552	Encode_GSE137272_Encode_Dowen.JM_ENCFF310VOQ_Heart_CTCF_P0_Rep1_ENCFF310VOQ_peak_895	311	.	15.4382	34.2316	31.158	110
chr1	70866232	70866372	Encode_GSE137272_Encode_Dowen.JM_ENCFF310VOQ_Heart_CTCF_P0_Rep1_ENCFF310VOQ_peak_896	112	.	8.20661	14.0672	11.2743	82
chr1	71037076	71037255	Encode_GSE137272_Encode_Dowen.JM_ENCFF310VOQ_Heart_CTCF_P0_Rep1_ENCFF310VOQ_peak_897	335	.	15.6595	36.6306	33.528	79
chr1	71074774	71074875	Encode_GSE137272_Encode_Dowen.JM_ENCFF310VOQ_Heart_CTCF_P0_Rep1_ENCFF310VOQ_peak_898	66	.	6.15496	9.32925	6.6412	53
chr1	71270222	71270353	Encode_GSE137272_Encode_Dowen.JM_ENCFF310VOQ_Heart_CTCF_P0_Rep1_ENCFF310VOQ_peak_899	163	.	10.2543	19.2207	16.3439	76
chr1	71289563	71289824	Encode_GSE137272_Encode_Dowen.JM_ENCFF310VOQ_Heart_CTCF_P0_Rep1_ENCFF310VOQ_peak_900	1100	.	30.7599	114.409	110.079	139
chr1	71505970	71506155	Encode_GSE137272_Encode_Dowen.JM_ENCFF310VOQ_Heart_CTCF_P0_Rep1_ENCFF310VOQ_peak_901	567	.	21.228	60.1393	56.7556	84
chr1	71531747	71532006	Encode_GSE137272_Encode_Dowen.JM_ENCFF310VOQ_Heart_CTCF_P0_Rep1_ENCFF310VOQ_peak_902	855	.	29.0796	89.326	85.5171	218
chr1	71675573	71675684	Encode_GSE137272_Encode_Dowen.JM_ENCFF310VOQ_Heart_CTCF_P0_Rep1_ENCFF310VOQ_peak_903	217	.	12.3052	24.7189	21.7643	105
chr1	72123695	72123962	Encode_GSE137272_Encode_Dowen.JM_ENCFF310VOQ_Heart_CTCF_P0_Rep1_ENCFF310VOQ_peak_904	1182	.	32.45	122.815	118.268	143
chr1	72141940	72142197	Encode_GSE137272_Encode_Dowen.JM_ENCFF310VOQ_Heart_CTCF_P0_Rep1_ENCFF310VOQ_peak_905	1052	.	29.7458	109.422	105.212	103
chr1	72166227	72166391	Encode_GSE137272_Encode_Dowen.JM_ENCFF310VOQ_Heart_CTCF_P0_Rep1_ENCFF310VOQ_peak_906	30	.	4.27757	5.60228	3.05269	150
chr1	72183197	72183298	Encode_GSE137272_Encode_Dowen.JM_ENCFF310VOQ_Heart_CTCF_P0_Rep1_ENCFF310VOQ_peak_907	176	.	10.7712	20.5728	17.6735	148
chr1	72212286	72212412	Encode_GSE137272_Encode_Dowen.JM_ENCFF310VOQ_Heart_CTCF_P0_Rep1_ENCFF310VOQ_peak_908	200	.	10.5725	22.9483	20.0173	81
chr1	72220081	72220314	Encode_GSE137272_Encode_Dowen.JM_ENCFF310VOQ_Heart_CTCF_P0_Rep1_ENCFF310VOQ_peak_910	597	.	21.5247	63.2186	59.7959	99
chr1	72232735	72232859	Encode_GSE137272_Encode_Dowen.JM_ENCFF310VOQ_Heart_CTCF_P0_Rep1_ENCFF310VOQ_peak_911	104	.	7.7101	13.2555	10.4801	75
chr1	72254711	72254833	Encode_GSE137272_Encode_Dowen.JM_ENCFF310VOQ_Heart_CTCF_P0_Rep1_ENCFF310VOQ_peak_913	122	.	7.73994	15.045	12.2374	86
chr1	72284331	72284471	Encode_GSE137272_Encode_Dowen.JM_ENCFF310VOQ_Heart_CTCF_P0_Rep1_ENCFF310VOQ_peak_914	151	.	9.54927	18.0547	15.1937	125
chr1	72306972	72307144	Encode_GSE137272_Encode_Dowen.JM_ENCFF310VOQ_Heart_CTCF_P0_Rep1_ENCFF310VOQ_peak_915	249	.	12.8393	27.958	24.9605	83
chr1	72313732	72313948	Encode_GSE137272_Encode_Dowen.JM_ENCFF310VOQ_Heart_CTCF_P0_Rep1_ENCFF310VOQ_peak_916	893	.	27.4725	93.2537	89.376	114
chr1	72575262	72575429	Encode_GSE137272_Encode_Dowen.JM_ENCFF310VOQ_Heart_CTCF_P0_Rep1_ENCFF310VOQ_peak_917	236	.	12.7651	26.6308	23.6505	100
chr1	72610571	72610705	Encode_GSE137272_Encode_Dowen.JM_ENCFF310VOQ_Heart_CTCF_P0_Rep1_ENCFF310VOQ_peak_919	88	.	7.18078	11.6387	8.89486	64
chr1	72717050	72717272	Encode_GSE137272_Encode_Dowen.JM_ENCFF310VOQ_Heart_CTCF_P0_Rep1_ENCFF310VOQ_peak_920	1085	.	25.1594	112.871	108.58	129
chr1	72718947	72719124	Encode_GSE137272_Encode_Dowen.JM_ENCFF310VOQ_Heart_CTCF_P0_Rep1_ENCFF310VOQ_peak_921	563	.	15.9426	59.7231	56.3446	73
chr1	72854996	72855241	Encode_GSE137272_Encode_Dowen.JM_ENCFF310VOQ_Heart_CTCF_P0_Rep1_ENCFF310VOQ_peak_922	1288	.	31.5863	133.726	128.865	170
chr1	72865869	72866202	Encode_GSE137272_Encode_Dowen.JM_ENCFF310VOQ_Heart_CTCF_P0_Rep1_ENCFF310VOQ_peak_923	1319	.	32.0812	136.853	131.902	162
chr1	72877928	72878148	Encode_GSE137272_Encode_Dowen.JM_ENCFF310VOQ_Heart_CTCF_P0_Rep1_ENCFF310VOQ_peak_924	932	.	22.801	97.1907	93.2389	89
chr1	72879404	72879498	Encode_GSE137272_Encode_Dowen.JM_ENCFF310VOQ_Heart_CTCF_P0_Rep1_ENCFF310VOQ_peak_925	81	.	5.38097	10.8251	8.1018	39
chr1	73043898	73044047	Encode_GSE137272_Encode_Dowen.JM_ENCFF310VOQ_Heart_CTCF_P0_Rep1_ENCFF310VOQ_peak_926	50	.	5.30069	7.68127	5.04731	82
chr1	73274523	73274824	Encode_GSE137272_Encode_Dowen.JM_ENCFF310VOQ_Heart_CTCF_P0_Rep1_ENCFF310VOQ_peak_928	772	.	23.894	80.9218	77.2507	151
chr1	73618582	73618814	Encode_GSE137272_Encode_Dowen.JM_ENCFF310VOQ_Heart_CTCF_P0_Rep1_ENCFF310VOQ_peak_929	515	.	20.5563	54.8189	51.5006	160
chr1	73715727	73715872	Encode_GSE137272_Encode_Dowen.JM_ENCFF310VOQ_Heart_CTCF_P0_Rep1_ENCFF310VOQ_peak_931	203	.	11.797	23.3235	20.3857	65
chr1	73737168	73737410	Encode_GSE137272_Encode_Dowen.JM_ENCFF310VOQ_Heart_CTCF_P0_Rep1_ENCFF310VOQ_peak_932	594	.	21.7882	62.8248	59.4067	143
chr1	73826323	73826616	Encode_GSE137272_Encode_Dowen.JM_ENCFF310VOQ_Heart_CTCF_P0_Rep1_ENCFF310VOQ_peak_933	1319	.	31.0973	136.908	131.955	180
chr1	73926342	73926522	Encode_GSE137272_Encode_Dowen.JM_ENCFF310VOQ_Heart_CTCF_P0_Rep1_ENCFF310VOQ_peak_937	99	.	7.10702	12.6789	9.91773	132
chr1	73963090	73963279	Encode_GSE137272_Encode_Dowen.JM_ENCFF310VOQ_Heart_CTCF_P0_Rep1_ENCFF310VOQ_peak_938	581	.	17.1718	61.5799	58.1776	93
chr1	73966566	73966687	Encode_GSE137272_Encode_Dowen.JM_ENCFF310VOQ_Heart_CTCF_P0_Rep1_ENCFF310VOQ_peak_939	130	.	6.94136	15.8939	13.07	58
chr1	73986790	73986977	Encode_GSE137272_Encode_Dowen.JM_ENCFF310VOQ_Heart_CTCF_P0_Rep1_ENCFF310VOQ_peak_940	719	.	21.5733	75.5688	71.9781	95
chr1	73996343	73996544	Encode_GSE137272_Encode_Dowen.JM_ENCFF310VOQ_Heart_CTCF_P0_Rep1_ENCFF310VOQ_peak_941	621	.	18.3409	65.6455	62.1911	168
chr1	74001616	74001713	Encode_GSE137272_Encode_Dowen.JM_ENCFF310VOQ_Heart_CTCF_P0_Rep1_ENCFF310VOQ_peak_942	75	.	5.69095	10.2935	7.58648	63
chr1	74036925	74037063	Encode_GSE137272_Encode_Dowen.JM_ENCFF310VOQ_Heart_CTCF_P0_Rep1_ENCFF310VOQ_peak_943	359	.	13.8815	39.1312	35.9996	82
chr1	74049695	74049794	Encode_GSE137272_Encode_Dowen.JM_ENCFF310VOQ_Heart_CTCF_P0_Rep1_ENCFF310VOQ_peak_944	85	.	6.29816	11.332	8.59932	41
chr1	74077387	74077666	Encode_GSE137272_Encode_Dowen.JM_ENCFF310VOQ_Heart_CTCF_P0_Rep1_ENCFF310VOQ_peak_945	1171	.	26.4642	121.682	117.164	212
chr1	74082917	74083181	Encode_GSE137272_Encode_Dowen.JM_ENCFF310VOQ_Heart_CTCF_P0_Rep1_ENCFF310VOQ_peak_946	883	.	23.9822	92.2537	88.3937	123
chr1	74098383	74098552	Encode_GSE137272_Encode_Dowen.JM_ENCFF310VOQ_Heart_CTCF_P0_Rep1_ENCFF310VOQ_peak_947	289	.	13.708	31.9726	28.9263	92
chr1	74125208	74125408	Encode_GSE137272_Encode_Dowen.JM_ENCFF310VOQ_Heart_CTCF_P0_Rep1_ENCFF310VOQ_peak_948	766	.	21.7034	80.2879	76.627	128
chr1	74132112	74132254	Encode_GSE137272_Encode_Dowen.JM_ENCFF310VOQ_Heart_CTCF_P0_Rep1_ENCFF310VOQ_peak_949	113	.	7.7426	14.1517	11.3575	56
chr1	74139556	74139670	Encode_GSE137272_Encode_Dowen.JM_ENCFF310VOQ_Heart_CTCF_P0_Rep1_ENCFF310VOQ_peak_950	112	.	8.20661	14.0672	11.2743	77
chr1	74183086	74183191	Encode_GSE137272_Encode_Dowen.JM_ENCFF310VOQ_Heart_CTCF_P0_Rep1_ENCFF310VOQ_peak_951	112	.	8.20661	14.0672	11.2743	60
chr1	74196049	74196252	Encode_GSE137272_Encode_Dowen.JM_ENCFF310VOQ_Heart_CTCF_P0_Rep1_ENCFF310VOQ_peak_952	506	.	19.595	53.9705	50.6627	122
chr1	74205862	74206124	Encode_GSE137272_Encode_Dowen.JM_ENCFF310VOQ_Heart_CTCF_P0_Rep1_ENCFF310VOQ_peak_953	778	.	24.2114	81.5164	77.8364	162
chr1	74256914	74257099	Encode_GSE137272_Encode_Dowen.JM_ENCFF310VOQ_Heart_CTCF_P0_Rep1_ENCFF310VOQ_peak_954	134	.	8.49762	16.3153	13.4853	96
chr1	74284634	74284763	Encode_GSE137272_Encode_Dowen.JM_ENCFF310VOQ_Heart_CTCF_P0_Rep1_ENCFF310VOQ_peak_956	49	.	4.86818	7.56839	4.93708	45
chr1	74287390	74287483	Encode_GSE137272_Encode_Dowen.JM_ENCFF310VOQ_Heart_CTCF_P0_Rep1_ENCFF310VOQ_peak_957	98	.	6.59356	12.6435	9.88301	75
chr1	74304009	74304127	Encode_GSE137272_Encode_Dowen.JM_ENCFF310VOQ_Heart_CTCF_P0_Rep1_ENCFF310VOQ_peak_958	75	.	6.12345	10.2863	7.57941	31
chr1	74313387	74313632	Encode_GSE137272_Encode_Dowen.JM_ENCFF310VOQ_Heart_CTCF_P0_Rep1_ENCFF310VOQ_peak_959	1172	.	27.4008	121.782	117.262	197
chr1	74332334	74332519	Encode_GSE137272_Encode_Dowen.JM_ENCFF310VOQ_Heart_CTCF_P0_Rep1_ENCFF310VOQ_peak_961	442	.	16.4198	47.5109	44.2808	137
chr1	74361901	74362116	Encode_GSE137272_Encode_Dowen.JM_ENCFF310VOQ_Heart_CTCF_P0_Rep1_ENCFF310VOQ_peak_962	1172	.	30.8254	121.758	117.238	110
chr1	74386689	74386853	Encode_GSE137272_Encode_Dowen.JM_ENCFF310VOQ_Heart_CTCF_P0_Rep1_ENCFF310VOQ_peak_964	247	.	10.2941	27.7192	24.7245	74
chr1	74390649	74390819	Encode_GSE137272_Encode_Dowen.JM_ENCFF310VOQ_Heart_CTCF_P0_Rep1_ENCFF310VOQ_peak_965	488	.	15.2638	52.1164	48.8312	83
chr1	74397433	74397697	Encode_GSE137272_Encode_Dowen.JM_ENCFF310VOQ_Heart_CTCF_P0_Rep1_ENCFF310VOQ_peak_967	710	.	19.0251	74.6554	71.0781	117
chr1	74398299	74398465	Encode_GSE137272_Encode_Dowen.JM_ENCFF310VOQ_Heart_CTCF_P0_Rep1_ENCFF310VOQ_peak_968	477	.	14.7617	51.0581	47.7856	130
chr1	74452814	74453043	Encode_GSE137272_Encode_Dowen.JM_ENCFF310VOQ_Heart_CTCF_P0_Rep1_ENCFF310VOQ_peak_969	689	.	23.7835	72.512	68.965	115
chr1	74460370	74460547	Encode_GSE137272_Encode_Dowen.JM_ENCFF310VOQ_Heart_CTCF_P0_Rep1_ENCFF310VOQ_peak_970	352	.	15.8786	38.4033	35.2802	94
chr1	74570193	74570289	Encode_GSE137272_Encode_Dowen.JM_ENCFF310VOQ_Heart_CTCF_P0_Rep1_ENCFF310VOQ_peak_971	26	.	4.1033	5.1496	2.61502	65
chr1	74588154	74588292	Encode_GSE137272_Encode_Dowen.JM_ENCFF310VOQ_Heart_CTCF_P0_Rep1_ENCFF310VOQ_peak_972	51	.	5.35019	7.75976	5.1238	69
chr1	74644030	74644192	Encode_GSE137272_Encode_Dowen.JM_ENCFF310VOQ_Heart_CTCF_P0_Rep1_ENCFF310VOQ_peak_973	591	.	22.6481	62.6033	59.1883	94
chr1	74661641	74661855	Encode_GSE137272_Encode_Dowen.JM_ENCFF310VOQ_Heart_CTCF_P0_Rep1_ENCFF310VOQ_peak_974	919	.	29.4626	95.8746	91.9479	91
chr1	74713115	74713276	Encode_GSE137272_Encode_Dowen.JM_ENCFF310VOQ_Heart_CTCF_P0_Rep1_ENCFF310VOQ_peak_976	197	.	11.1029	22.7152	19.7871	66
chr1	74748871	74749115	Encode_GSE137272_Encode_Dowen.JM_ENCFF310VOQ_Heart_CTCF_P0_Rep1_ENCFF310VOQ_peak_978	494	.	18.0115	52.7668	49.4736	132
chr1	74759934	74760133	Encode_GSE137272_Encode_Dowen.JM_ENCFF310VOQ_Heart_CTCF_P0_Rep1_ENCFF310VOQ_peak_979	870	.	22.4263	90.853	87.0178	109
chr1	74763183	74763360	Encode_GSE137272_Encode_Dowen.JM_ENCFF310VOQ_Heart_CTCF_P0_Rep1_ENCFF310VOQ_peak_980	540	.	15.9586	57.4233	54.0737	85
chr1	74775959	74776087	Encode_GSE137272_Encode_Dowen.JM_ENCFF310VOQ_Heart_CTCF_P0_Rep1_ENCFF310VOQ_peak_981	107	.	7.89266	13.5533	10.773	74
chr1	74784603	74784748	Encode_GSE137272_Encode_Dowen.JM_ENCFF310VOQ_Heart_CTCF_P0_Rep1_ENCFF310VOQ_peak_982	148	.	7.88743	17.6857	14.8329	81
chr1	74787883	74788155	Encode_GSE137272_Encode_Dowen.JM_ENCFF310VOQ_Heart_CTCF_P0_Rep1_ENCFF310VOQ_peak_983	806	.	23.3093	84.4036	80.6772	142
chr1	74803067	74803308	Encode_GSE137272_Encode_Dowen.JM_ENCFF310VOQ_Heart_CTCF_P0_Rep1_ENCFF310VOQ_peak_984	425	.	15.0981	45.7823	42.5728	162
chr1	74808198	74808432	Encode_GSE137272_Encode_Dowen.JM_ENCFF310VOQ_Heart_CTCF_P0_Rep1_ENCFF310VOQ_peak_986	937	.	24.3506	97.723	93.7613	136
chr1	74815077	74815174	Encode_GSE137272_Encode_Dowen.JM_ENCFF310VOQ_Heart_CTCF_P0_Rep1_ENCFF310VOQ_peak_987	71	.	6.29357	9.86415	7.16573	46
chr1	74880815	74881089	Encode_GSE137272_Encode_Dowen.JM_ENCFF310VOQ_Heart_CTCF_P0_Rep1_ENCFF310VOQ_peak_988	1102	.	31.95	114.576	110.242	167
chr1	74893597	74893749	Encode_GSE137272_Encode_Dowen.JM_ENCFF310VOQ_Heart_CTCF_P0_Rep1_ENCFF310VOQ_peak_989	448	.	16.331	48.1127	44.8752	75
chr1	74895061	74895232	Encode_GSE137272_Encode_Dowen.JM_ENCFF310VOQ_Heart_CTCF_P0_Rep1_ENCFF310VOQ_peak_990	743	.	23.2877	77.9516	74.3261	92
chr1	74901821	74901960	Encode_GSE137272_Encode_Dowen.JM_ENCFF310VOQ_Heart_CTCF_P0_Rep1_ENCFF310VOQ_peak_991	260	.	13.8486	29.0403	26.0289	78
chr1	74926808	74927039	Encode_GSE137272_Encode_Dowen.JM_ENCFF310VOQ_Heart_CTCF_P0_Rep1_ENCFF310VOQ_peak_992	840	.	27.1739	87.882	84.0978	110
chr1	74948907	74949117	Encode_GSE137272_Encode_Dowen.JM_ENCFF310VOQ_Heart_CTCF_P0_Rep1_ENCFF310VOQ_peak_993	894	.	25.4712	93.3268	89.4477	207
chr1	74964560	74964760	Encode_GSE137272_Encode_Dowen.JM_ENCFF310VOQ_Heart_CTCF_P0_Rep1_ENCFF310VOQ_peak_994	1015	.	32.1543	105.685	101.559	94
chr1	75000590	75000784	Encode_GSE137272_Encode_Dowen.JM_ENCFF310VOQ_Heart_CTCF_P0_Rep1_ENCFF310VOQ_peak_995	574	.	24.1069	60.871	57.4781	197
chr1	75016892	75017164	Encode_GSE137272_Encode_Dowen.JM_ENCFF310VOQ_Heart_CTCF_P0_Rep1_ENCFF310VOQ_peak_996	1154	.	31.4987	119.954	115.481	155
chr1	75052182	75052436	Encode_GSE137272_Encode_Dowen.JM_ENCFF310VOQ_Heart_CTCF_P0_Rep1_ENCFF310VOQ_peak_997	513	.	20.4704	54.6712	51.3547	109
chr1	75124538	75124780	Encode_GSE137272_Encode_Dowen.JM_ENCFF310VOQ_Heart_CTCF_P0_Rep1_ENCFF310VOQ_peak_999	921	.	24.9169	96.0406	92.1107	144
chr1	75142675	75142846	Encode_GSE137272_Encode_Dowen.JM_ENCFF310VOQ_Heart_CTCF_P0_Rep1_ENCFF310VOQ_peak_1000	327	.	14.3586	35.7929	32.7007	79
chr1	75191984	75192161	Encode_GSE137272_Encode_Dowen.JM_ENCFF310VOQ_Heart_CTCF_P0_Rep1_ENCFF310VOQ_peak_1001	45	.	5.12715	7.15452	4.53622	144
chr1	75219278	75219442	Encode_GSE137272_Encode_Dowen.JM_ENCFF310VOQ_Heart_CTCF_P0_Rep1_ENCFF310VOQ_peak_1002	86	.	6.58328	11.4165	8.68223	117
chr1	75219626	75219797	Encode_GSE137272_Encode_Dowen.JM_ENCFF310VOQ_Heart_CTCF_P0_Rep1_ENCFF310VOQ_peak_1003	109	.	7.46516	13.6932	10.9108	146
chr1	75234748	75234958	Encode_GSE137272_Encode_Dowen.JM_ENCFF310VOQ_Heart_CTCF_P0_Rep1_ENCFF310VOQ_peak_1004	791	.	22.9985	82.8743	79.1728	98
chr1	75251693	75251885	Encode_GSE137272_Encode_Dowen.JM_ENCFF310VOQ_Heart_CTCF_P0_Rep1_ENCFF310VOQ_peak_1006	630	.	16.158	66.4896	63.0239	106
chr1	75254317	75254531	Encode_GSE137272_Encode_Dowen.JM_ENCFF310VOQ_Heart_CTCF_P0_Rep1_ENCFF310VOQ_peak_1007	967	.	22.3298	100.728	96.7061	92
chr1	75290728	75290866	Encode_GSE137272_Encode_Dowen.JM_ENCFF310VOQ_Heart_CTCF_P0_Rep1_ENCFF310VOQ_peak_1008	258	.	13.0115	28.8671	25.8589	59
chr1	75317048	75317164	Encode_GSE137272_Encode_Dowen.JM_ENCFF310VOQ_Heart_CTCF_P0_Rep1_ENCFF310VOQ_peak_1009	86	.	5.90502	11.4257	8.69124	70
chr1	75317937	75318143	Encode_GSE137272_Encode_Dowen.JM_ENCFF310VOQ_Heart_CTCF_P0_Rep1_ENCFF310VOQ_peak_1010	606	.	19.2453	64.1131	60.6786	114
chr1	75342956	75343170	Encode_GSE137272_Encode_Dowen.JM_ENCFF310VOQ_Heart_CTCF_P0_Rep1_ENCFF310VOQ_peak_1011	1052	.	25.3767	109.486	105.275	137
chr1	75345165	75345284	Encode_GSE137272_Encode_Dowen.JM_ENCFF310VOQ_Heart_CTCF_P0_Rep1_ENCFF310VOQ_peak_1012	198	.	8.4218	22.8175	19.8882	66
chr1	75371494	75371705	Encode_GSE137272_Encode_Dowen.JM_ENCFF310VOQ_Heart_CTCF_P0_Rep1_ENCFF310VOQ_peak_1013	1002	.	27.1069	104.302	100.206	144
chr1	75398718	75399040	Encode_GSE137272_Encode_Dowen.JM_ENCFF310VOQ_Heart_CTCF_P0_Rep1_ENCFF310VOQ_peak_1015	757	.	21.2839	79.4327	75.7849	223
chr1	75413853	75414058	Encode_GSE137272_Encode_Dowen.JM_ENCFF310VOQ_Heart_CTCF_P0_Rep1_ENCFF310VOQ_peak_1016	402	.	16.2539	43.4296	40.2475	127
chr1	75425914	75426071	Encode_GSE137272_Encode_Dowen.JM_ENCFF310VOQ_Heart_CTCF_P0_Rep1_ENCFF310VOQ_peak_1017	436	.	17.7627	46.825	43.603	114
chr1	75445798	75446051	Encode_GSE137272_Encode_Dowen.JM_ENCFF310VOQ_Heart_CTCF_P0_Rep1_ENCFF310VOQ_peak_1018	963	.	27.6078	100.356	96.3419	135
chr1	75456842	75456965	Encode_GSE137272_Encode_Dowen.JM_ENCFF310VOQ_Heart_CTCF_P0_Rep1_ENCFF310VOQ_peak_1019	141	.	8.93495	17.0404	14.1967	68
chr1	75457185	75457307	Encode_GSE137272_Encode_Dowen.JM_ENCFF310VOQ_Heart_CTCF_P0_Rep1_ENCFF310VOQ_peak_1020	143	.	9.01226	17.1682	14.3226	60
chr1	75467683	75467913	Encode_GSE137272_Encode_Dowen.JM_ENCFF310VOQ_Heart_CTCF_P0_Rep1_ENCFF310VOQ_peak_1021	1170	.	30.7326	121.575	117.061	103
chr1	75477238	75477690	Encode_GSE137272_Encode_Dowen.JM_ENCFF310VOQ_Heart_CTCF_P0_Rep1_ENCFF310VOQ_peak_1022	577	.	16.9501	61.1127	57.7169	344
chr1	75495280	75495491	Encode_GSE137272_Encode_Dowen.JM_ENCFF310VOQ_Heart_CTCF_P0_Rep1_ENCFF310VOQ_peak_1024	566	.	18.4104	60.0028	56.6209	145
chr1	75499568	75499701	Encode_GSE137272_Encode_Dowen.JM_ENCFF310VOQ_Heart_CTCF_P0_Rep1_ENCFF310VOQ_peak_1025	236	.	10.3487	26.6336	23.6532	69
chr1	75530644	75530855	Encode_GSE137272_Encode_Dowen.JM_ENCFF310VOQ_Heart_CTCF_P0_Rep1_ENCFF310VOQ_peak_1026	495	.	19.8687	52.8258	49.5318	162
chr1	75546781	75546912	Encode_GSE137272_Encode_Dowen.JM_ENCFF310VOQ_Heart_CTCF_P0_Rep1_ENCFF310VOQ_peak_1027	141	.	8.93495	17.0404	14.1967	56
chr1	75559550	75559846	Encode_GSE137272_Encode_Dowen.JM_ENCFF310VOQ_Heart_CTCF_P0_Rep1_ENCFF310VOQ_peak_1028	1548	.	29.1821	160.603	154.888	173
chr1	75597064	75597158	Encode_GSE137272_Encode_Dowen.JM_ENCFF310VOQ_Heart_CTCF_P0_Rep1_ENCFF310VOQ_peak_1030	68	.	5.28344	9.57748	6.8846	63
chr1	75597708	75597950	Encode_GSE137272_Encode_Dowen.JM_ENCFF310VOQ_Heart_CTCF_P0_Rep1_ENCFF310VOQ_peak_1031	761	.	22.3769	79.8331	76.1792	130
chr1	75652635	75652797	Encode_GSE137272_Encode_Dowen.JM_ENCFF310VOQ_Heart_CTCF_P0_Rep1_ENCFF310VOQ_peak_1032	264	.	9.97749	29.4553	26.4391	98
chr1	75653588	75653904	Encode_GSE137272_Encode_Dowen.JM_ENCFF310VOQ_Heart_CTCF_P0_Rep1_ENCFF310VOQ_peak_1033	823	.	21.0819	86.1279	82.3734	171
chr1	75819069	75819209	Encode_GSE137272_Encode_Dowen.JM_ENCFF310VOQ_Heart_CTCF_P0_Rep1_ENCFF310VOQ_peak_1036	175	.	10.7143	20.4782	17.5826	68
chr1	75925818	75926053	Encode_GSE137272_Encode_Dowen.JM_ENCFF310VOQ_Heart_CTCF_P0_Rep1_ENCFF310VOQ_peak_1037	967	.	28.3619	100.796	96.7729	107
chr1	75997371	75997479	Encode_GSE137272_Encode_Dowen.JM_ENCFF310VOQ_Heart_CTCF_P0_Rep1_ENCFF310VOQ_peak_1038	175	.	10.4088	20.4848	17.5891	92
chr1	76038998	76039217	Encode_GSE137272_Encode_Dowen.JM_ENCFF310VOQ_Heart_CTCF_P0_Rep1_ENCFF310VOQ_peak_1040	278	.	12.3331	30.8902	27.8565	133
chr1	76039759	76039935	Encode_GSE137272_Encode_Dowen.JM_ENCFF310VOQ_Heart_CTCF_P0_Rep1_ENCFF310VOQ_peak_1041	254	.	11.6891	28.473	25.4695	92
chr1	76217083	76217187	Encode_GSE137272_Encode_Dowen.JM_ENCFF310VOQ_Heart_CTCF_P0_Rep1_ENCFF310VOQ_peak_1042	100	.	7.69369	12.839	10.0699	65
chr1	76630000	76630131	Encode_GSE137272_Encode_Dowen.JM_ENCFF310VOQ_Heart_CTCF_P0_Rep1_ENCFF310VOQ_peak_1044	137	.	9.23243	16.6004	13.7626	69
chr1	77081761	77081924	Encode_GSE137272_Encode_Dowen.JM_ENCFF310VOQ_Heart_CTCF_P0_Rep1_ENCFF310VOQ_peak_1045	309	.	14.494	33.9745	30.9038	109
chr1	77184126	77184258	Encode_GSE137272_Encode_Dowen.JM_ENCFF310VOQ_Heart_CTCF_P0_Rep1_ENCFF310VOQ_peak_1046	100	.	7.69369	12.839	10.0699	61
chr1	77513590	77513723	Encode_GSE137272_Encode_Dowen.JM_ENCFF310VOQ_Heart_CTCF_P0_Rep1_ENCFF310VOQ_peak_1048	222	.	9.06548	25.2437	22.2813	72
chr1	77516311	77516555	Encode_GSE137272_Encode_Dowen.JM_ENCFF310VOQ_Heart_CTCF_P0_Rep1_ENCFF310VOQ_peak_1049	1184	.	27.5239	123.053	118.499	121
chr1	77589578	77589689	Encode_GSE137272_Encode_Dowen.JM_ENCFF310VOQ_Heart_CTCF_P0_Rep1_ENCFF310VOQ_peak_1051	163	.	10.2583	19.2272	16.3477	140
chr1	77896350	77896539	Encode_GSE137272_Encode_Dowen.JM_ENCFF310VOQ_Heart_CTCF_P0_Rep1_ENCFF310VOQ_peak_1052	677	.	25.6786	71.3137	67.7835	95
chr1	77930825	77930915	Encode_GSE137272_Encode_Dowen.JM_ENCFF310VOQ_Heart_CTCF_P0_Rep1_ENCFF310VOQ_peak_1053	45	.	5.12913	7.15766	4.53622	32
chr1	77943199	77943388	Encode_GSE137272_Encode_Dowen.JM_ENCFF310VOQ_Heart_CTCF_P0_Rep1_ENCFF310VOQ_peak_1054	880	.	29.4459	91.9132	88.0591	134
chr1	77972429	77972666	Encode_GSE137272_Encode_Dowen.JM_ENCFF310VOQ_Heart_CTCF_P0_Rep1_ENCFF310VOQ_peak_1055	778	.	25.7376	81.5137	77.8338	148
chr1	77978755	77979014	Encode_GSE137272_Encode_Dowen.JM_ENCFF310VOQ_Heart_CTCF_P0_Rep1_ENCFF310VOQ_peak_1056	965	.	29.3255	100.592	96.5735	141
chr1	78008831	78009003	Encode_GSE137272_Encode_Dowen.JM_ENCFF310VOQ_Heart_CTCF_P0_Rep1_ENCFF310VOQ_peak_1057	327	.	16.0128	35.8627	32.7698	95
chr1	78036832	78036934	Encode_GSE137272_Encode_Dowen.JM_ENCFF310VOQ_Heart_CTCF_P0_Rep1_ENCFF310VOQ_peak_1058	45	.	5.12913	7.15766	4.53622	38
chr1	78217370	78217491	Encode_GSE137272_Encode_Dowen.JM_ENCFF310VOQ_Heart_CTCF_P0_Rep1_ENCFF310VOQ_peak_1060	93	.	7.22822	12.081	9.33003	62
chr1	78338207	78338318	Encode_GSE137272_Encode_Dowen.JM_ENCFF310VOQ_Heart_CTCF_P0_Rep1_ENCFF310VOQ_peak_1064	134	.	9.00721	16.2291	13.4003	59
chr1	78419671	78419894	Encode_GSE137272_Encode_Dowen.JM_ENCFF310VOQ_Heart_CTCF_P0_Rep1_ENCFF310VOQ_peak_1066	1009	.	30.1074	105.038	100.926	123
chr1	78454762	78454968	Encode_GSE137272_Encode_Dowen.JM_ENCFF310VOQ_Heart_CTCF_P0_Rep1_ENCFF310VOQ_peak_1067	648	.	23.4529	68.357	64.8669	91
chr1	78525303	78525543	Encode_GSE137272_Encode_Dowen.JM_ENCFF310VOQ_Heart_CTCF_P0_Rep1_ENCFF310VOQ_peak_1068	1003	.	27.6999	104.483	100.382	130
chr1	78536860	78537068	Encode_GSE137272_Encode_Dowen.JM_ENCFF310VOQ_Heart_CTCF_P0_Rep1_ENCFF310VOQ_peak_1070	923	.	27.507	96.2422	92.3085	118
chr1	78557513	78557631	Encode_GSE137272_Encode_Dowen.JM_ENCFF310VOQ_Heart_CTCF_P0_Rep1_ENCFF310VOQ_peak_1071	125	.	8.71952	15.3215	12.5055	50
chr1	78687009	78687170	Encode_GSE137272_Encode_Dowen.JM_ENCFF310VOQ_Heart_CTCF_P0_Rep1_ENCFF310VOQ_peak_1072	443	.	17.2864	47.5342	44.3039	95
chr1	78707432	78707539	Encode_GSE137272_Encode_Dowen.JM_ENCFF310VOQ_Heart_CTCF_P0_Rep1_ENCFF310VOQ_peak_1074	203	.	11.797	23.3235	20.3857	79
chr1	78724526	78724767	Encode_GSE137272_Encode_Dowen.JM_ENCFF310VOQ_Heart_CTCF_P0_Rep1_ENCFF310VOQ_peak_1075	1202	.	29.7894	124.83	120.228	122
chr1	78725962	78726089	Encode_GSE137272_Encode_Dowen.JM_ENCFF310VOQ_Heart_CTCF_P0_Rep1_ENCFF310VOQ_peak_1076	242	.	10.039	27.2181	24.2307	65
chr1	78734269	78734384	Encode_GSE137272_Encode_Dowen.JM_ENCFF310VOQ_Heart_CTCF_P0_Rep1_ENCFF310VOQ_peak_1077	217	.	12.3099	24.7268	21.7705	83
chr1	78846569	78846735	Encode_GSE137272_Encode_Dowen.JM_ENCFF310VOQ_Heart_CTCF_P0_Rep1_ENCFF310VOQ_peak_1078	452	.	19.1746	48.4734	45.2318	85
chr1	79440131	79440268	Encode_GSE137272_Encode_Dowen.JM_ENCFF310VOQ_Heart_CTCF_P0_Rep1_ENCFF310VOQ_peak_1079	203	.	11.797	23.3235	20.3857	88
chr1	79626246	79626395	Encode_GSE137272_Encode_Dowen.JM_ENCFF310VOQ_Heart_CTCF_P0_Rep1_ENCFF310VOQ_peak_1080	304	.	15.3874	33.4957	30.4305	95
chr1	79640223	79640437	Encode_GSE137272_Encode_Dowen.JM_ENCFF310VOQ_Heart_CTCF_P0_Rep1_ENCFF310VOQ_peak_1081	834	.	25.7623	87.2145	83.4417	109
chr1	79683094	79683245	Encode_GSE137272_Encode_Dowen.JM_ENCFF310VOQ_Heart_CTCF_P0_Rep1_ENCFF310VOQ_peak_1082	304	.	15.3874	33.4957	30.4305	94
chr1	79776066	79776316	Encode_GSE137272_Encode_Dowen.JM_ENCFF310VOQ_Heart_CTCF_P0_Rep1_ENCFF310VOQ_peak_1083	85	.	6.93894	11.2459	8.51492	76
chr1	79786602	79786786	Encode_GSE137272_Encode_Dowen.JM_ENCFF310VOQ_Heart_CTCF_P0_Rep1_ENCFF310VOQ_peak_1084	729	.	23.9959	76.5221	72.918	99
chr1	79819552	79819728	Encode_GSE137272_Encode_Dowen.JM_ENCFF310VOQ_Heart_CTCF_P0_Rep1_ENCFF310VOQ_peak_1085	282	.	14.066	31.2749	28.2367	82
chr1	79999199	79999425	Encode_GSE137272_Encode_Dowen.JM_ENCFF310VOQ_Heart_CTCF_P0_Rep1_ENCFF310VOQ_peak_1087	328	.	16.0901	35.9929	32.8983	93
chr1	80106406	80106606	Encode_GSE137272_Encode_Dowen.JM_ENCFF310VOQ_Heart_CTCF_P0_Rep1_ENCFF310VOQ_peak_1088	367	.	16.7286	39.8448	36.7047	105
chr1	80178127	80178216	Encode_GSE137272_Encode_Dowen.JM_ENCFF310VOQ_Heart_CTCF_P0_Rep1_ENCFF310VOQ_peak_1089	79	.	5.67895	10.6414	7.92139	69
chr1	80181101	80181316	Encode_GSE137272_Encode_Dowen.JM_ENCFF310VOQ_Heart_CTCF_P0_Rep1_ENCFF310VOQ_peak_1091	938	.	26.2658	97.7632	93.8008	105
chr1	80230746	80230858	Encode_GSE137272_Encode_Dowen.JM_ENCFF310VOQ_Heart_CTCF_P0_Rep1_ENCFF310VOQ_peak_1092	72	.	6.35262	9.9591	7.25875	45
chr1	80244215	80244363	Encode_GSE137272_Encode_Dowen.JM_ENCFF310VOQ_Heart_CTCF_P0_Rep1_ENCFF310VOQ_peak_1093	260	.	13.8486	29.0403	26.0289	105
chr1	80408608	80408821	Encode_GSE137272_Encode_Dowen.JM_ENCFF310VOQ_Heart_CTCF_P0_Rep1_ENCFF310VOQ_peak_1095	1011	.	30.2126	105.231	101.116	111
chr1	80504925	80505038	Encode_GSE137272_Encode_Dowen.JM_ENCFF310VOQ_Heart_CTCF_P0_Rep1_ENCFF310VOQ_peak_1096	77	.	6.66787	10.468	7.75099	57
chr1	80512665	80512862	Encode_GSE137272_Encode_Dowen.JM_ENCFF310VOQ_Heart_CTCF_P0_Rep1_ENCFF310VOQ_peak_1097	498	.	18.2003	53.1096	49.8123	113
chr1	80515985	80516114	Encode_GSE137272_Encode_Dowen.JM_ENCFF310VOQ_Heart_CTCF_P0_Rep1_ENCFF310VOQ_peak_1098	271	.	12.2695	30.1335	27.1098	66
chr1	80577026	80577139	Encode_GSE137272_Encode_Dowen.JM_ENCFF310VOQ_Heart_CTCF_P0_Rep1_ENCFF310VOQ_peak_1099	100	.	7.69369	12.839	10.0699	76
chr1	80722770	80722953	Encode_GSE137272_Encode_Dowen.JM_ENCFF310VOQ_Heart_CTCF_P0_Rep1_ENCFF310VOQ_peak_1100	435	.	19.0985	46.8082	43.5864	89
chr1	80728300	80728373	Encode_GSE137272_Encode_Dowen.JM_ENCFF310VOQ_Heart_CTCF_P0_Rep1_ENCFF310VOQ_peak_1101	55	.	5.64204	8.22483	5.56831	67
chr1	80830492	80830691	Encode_GSE137272_Encode_Dowen.JM_ENCFF310VOQ_Heart_CTCF_P0_Rep1_ENCFF310VOQ_peak_1102	507	.	20.1337	54.0915	50.7824	192
chr1	81287263	81287466	Encode_GSE137272_Encode_Dowen.JM_ENCFF310VOQ_Heart_CTCF_P0_Rep1_ENCFF310VOQ_peak_1103	810	.	26.5058	84.7754	81.0431	189
chr1	81300865	81300996	Encode_GSE137272_Encode_Dowen.JM_ENCFF310VOQ_Heart_CTCF_P0_Rep1_ENCFF310VOQ_peak_1104	369	.	14.8207	40.1423	36.9987	88
chr1	81301816	81301974	Encode_GSE137272_Encode_Dowen.JM_ENCFF310VOQ_Heart_CTCF_P0_Rep1_ENCFF310VOQ_peak_1105	339	.	13.9047	37.0726	33.9653	138
chr1	81307547	81307648	Encode_GSE137272_Encode_Dowen.JM_ENCFF310VOQ_Heart_CTCF_P0_Rep1_ENCFF310VOQ_peak_1106	51	.	4.66186	7.82718	5.1897	37
chr1	81310173	81310392	Encode_GSE137272_Encode_Dowen.JM_ENCFF310VOQ_Heart_CTCF_P0_Rep1_ENCFF310VOQ_peak_1107	982	.	28.12	102.321	98.266	136
chr1	81316682	81316913	Encode_GSE137272_Encode_Dowen.JM_ENCFF310VOQ_Heart_CTCF_P0_Rep1_ENCFF310VOQ_peak_1108	952	.	27.539	99.2421	95.2502	119
chr1	81516654	81516855	Encode_GSE137272_Encode_Dowen.JM_ENCFF310VOQ_Heart_CTCF_P0_Rep1_ENCFF310VOQ_peak_1109	569	.	21.8472	60.3693	56.9828	114
chr1	81591774	81591908	Encode_GSE137272_Encode_Dowen.JM_ENCFF310VOQ_Heart_CTCF_P0_Rep1_ENCFF310VOQ_peak_1110	217	.	12.3052	24.7189	21.7643	56
chr1	81688878	81688972	Encode_GSE137272_Encode_Dowen.JM_ENCFF310VOQ_Heart_CTCF_P0_Rep1_ENCFF310VOQ_peak_1111	100	.	7.69369	12.839	10.0699	50
chr1	82239593	82239669	Encode_GSE137272_Encode_Dowen.JM_ENCFF310VOQ_Heart_CTCF_P0_Rep1_ENCFF310VOQ_peak_1112	52	.	5.45202	7.92154	5.28145	47
chr1	82288734	82288876	Encode_GSE137272_Encode_Dowen.JM_ENCFF310VOQ_Heart_CTCF_P0_Rep1_ENCFF310VOQ_peak_1113	189	.	8.49408	21.9097	18.9936	100
chr1	82291660	82291843	Encode_GSE137272_Encode_Dowen.JM_ENCFF310VOQ_Heart_CTCF_P0_Rep1_ENCFF310VOQ_peak_1114	236	.	8.93193	26.6202	23.64	90
chr1	82294234	82294428	Encode_GSE137272_Encode_Dowen.JM_ENCFF310VOQ_Heart_CTCF_P0_Rep1_ENCFF310VOQ_peak_1115	560	.	16.8919	59.3936	56.0196	69
chr1	82382064	82382181	Encode_GSE137272_Encode_Dowen.JM_ENCFF310VOQ_Heart_CTCF_P0_Rep1_ENCFF310VOQ_peak_1117	100	.	7.69369	12.839	10.0699	42
chr1	82390156	82390323	Encode_GSE137272_Encode_Dowen.JM_ENCFF310VOQ_Heart_CTCF_P0_Rep1_ENCFF310VOQ_peak_1118	100	.	7.69369	12.839	10.0699	112
chr1	82433428	82433673	Encode_GSE137272_Encode_Dowen.JM_ENCFF310VOQ_Heart_CTCF_P0_Rep1_ENCFF310VOQ_peak_1119	1373	.	33.8001	142.491	137.373	123
chr1	82476372	82476588	Encode_GSE137272_Encode_Dowen.JM_ENCFF310VOQ_Heart_CTCF_P0_Rep1_ENCFF310VOQ_peak_1120	879	.	28.8277	91.7999	87.9481	110
chr1	82545719	82545780	Encode_GSE137272_Encode_Dowen.JM_ENCFF310VOQ_Heart_CTCF_P0_Rep1_ENCFF310VOQ_peak_1121	55	.	5.64204	8.22483	5.56831	57
chr1	82554399	82554644	Encode_GSE137272_Encode_Dowen.JM_ENCFF310VOQ_Heart_CTCF_P0_Rep1_ENCFF310VOQ_peak_1122	891	.	29.5082	93.0016	89.1285	137
chr1	82571881	82572035	Encode_GSE137272_Encode_Dowen.JM_ENCFF310VOQ_Heart_CTCF_P0_Rep1_ENCFF310VOQ_peak_1123	364	.	17.0233	39.6317	36.4944	75
chr1	82641751	82641965	Encode_GSE137272_Encode_Dowen.JM_ENCFF310VOQ_Heart_CTCF_P0_Rep1_ENCFF310VOQ_peak_1124	1150	.	30.7535	119.548	115.087	121
chr1	82787412	82787690	Encode_GSE137272_Encode_Dowen.JM_ENCFF310VOQ_Heart_CTCF_P0_Rep1_ENCFF310VOQ_peak_1126	1185	.	29.9597	123.122	118.566	119
chr1	82793571	82793655	Encode_GSE137272_Encode_Dowen.JM_ENCFF310VOQ_Heart_CTCF_P0_Rep1_ENCFF310VOQ_peak_1127	66	.	6.15496	9.32925	6.6412	56
chr1	82803724	82803889	Encode_GSE137272_Encode_Dowen.JM_ENCFF310VOQ_Heart_CTCF_P0_Rep1_ENCFF310VOQ_peak_1128	352	.	16.6929	38.3738	35.251	94
chr1	82839257	82839514	Encode_GSE137272_Encode_Dowen.JM_ENCFF310VOQ_Heart_CTCF_P0_Rep1_ENCFF310VOQ_peak_1129	1131	.	29.7471	117.569	113.158	128
chr1	82973368	82973507	Encode_GSE137272_Encode_Dowen.JM_ENCFF310VOQ_Heart_CTCF_P0_Rep1_ENCFF310VOQ_peak_1131	180	.	10.0739	20.9932	18.0887	75
chr1	82987850	82988080	Encode_GSE137272_Encode_Dowen.JM_ENCFF310VOQ_Heart_CTCF_P0_Rep1_ENCFF310VOQ_peak_1132	903	.	25.4781	94.2959	90.3988	130
chr1	83064908	83065080	Encode_GSE137272_Encode_Dowen.JM_ENCFF310VOQ_Heart_CTCF_P0_Rep1_ENCFF310VOQ_peak_1133	460	.	18.2986	49.3124	46.0609	129
chr1	83076197	83076446	Encode_GSE137272_Encode_Dowen.JM_ENCFF310VOQ_Heart_CTCF_P0_Rep1_ENCFF310VOQ_peak_1134	1047	.	28.481	108.999	104.799	122
chr1	83150356	83150500	Encode_GSE137272_Encode_Dowen.JM_ENCFF310VOQ_Heart_CTCF_P0_Rep1_ENCFF310VOQ_peak_1135	318	.	14.6856	34.979	31.8969	83
chr1	83181512	83181690	Encode_GSE137272_Encode_Dowen.JM_ENCFF310VOQ_Heart_CTCF_P0_Rep1_ENCFF310VOQ_peak_1136	214	.	11.4195	24.3799	21.4297	110
chr1	83187249	83187451	Encode_GSE137272_Encode_Dowen.JM_ENCFF310VOQ_Heart_CTCF_P0_Rep1_ENCFF310VOQ_peak_1137	851	.	25.6849	88.9697	85.1673	120
chr1	83218339	83218525	Encode_GSE137272_Encode_Dowen.JM_ENCFF310VOQ_Heart_CTCF_P0_Rep1_ENCFF310VOQ_peak_1138	464	.	17.1723	49.6599	46.4041	93
chr1	83223153	83223327	Encode_GSE137272_Encode_Dowen.JM_ENCFF310VOQ_Heart_CTCF_P0_Rep1_ENCFF310VOQ_peak_1139	357	.	14.134	38.8935	35.7645	80
chr1	83407292	83407387	Encode_GSE137272_Encode_Dowen.JM_ENCFF310VOQ_Heart_CTCF_P0_Rep1_ENCFF310VOQ_peak_1140	143	.	8.74417	17.2094	14.3634	80
chr1	83408079	83408285	Encode_GSE137272_Encode_Dowen.JM_ENCFF310VOQ_Heart_CTCF_P0_Rep1_ENCFF310VOQ_peak_1141	409	.	17.072	44.1068	40.9169	112
chr1	83717128	83717342	Encode_GSE137272_Encode_Dowen.JM_ENCFF310VOQ_Heart_CTCF_P0_Rep1_ENCFF310VOQ_peak_1143	978	.	30.5728	101.85	97.8056	110
chr1	83727219	83727463	Encode_GSE137272_Encode_Dowen.JM_ENCFF310VOQ_Heart_CTCF_P0_Rep1_ENCFF310VOQ_peak_1144	750	.	26.2325	78.659	75.023	88
chr1	83736541	83736705	Encode_GSE137272_Encode_Dowen.JM_ENCFF310VOQ_Heart_CTCF_P0_Rep1_ENCFF310VOQ_peak_1145	163	.	10.2583	19.2272	16.3477	59
chr1	83746109	83746333	Encode_GSE137272_Encode_Dowen.JM_ENCFF310VOQ_Heart_CTCF_P0_Rep1_ENCFF310VOQ_peak_1146	868	.	27.6348	90.639	86.8072	119
chr1	83811286	83811425	Encode_GSE137272_Encode_Dowen.JM_ENCFF310VOQ_Heart_CTCF_P0_Rep1_ENCFF310VOQ_peak_1147	231	.	12.8228	26.1479	23.1729	51
chr1	84102179	84102295	Encode_GSE137272_Encode_Dowen.JM_ENCFF310VOQ_Heart_CTCF_P0_Rep1_ENCFF310VOQ_peak_1148	203	.	11.797	23.3235	20.3857	66
chr1	84128620	84128801	Encode_GSE137272_Encode_Dowen.JM_ENCFF310VOQ_Heart_CTCF_P0_Rep1_ENCFF310VOQ_peak_1149	190	.	11.2841	21.9385	19.0198	109
chr1	84154079	84154219	Encode_GSE137272_Encode_Dowen.JM_ENCFF310VOQ_Heart_CTCF_P0_Rep1_ENCFF310VOQ_peak_1150	260	.	13.8486	29.0403	26.0289	84
chr1	84286861	84287113	Encode_GSE137272_Encode_Dowen.JM_ENCFF310VOQ_Heart_CTCF_P0_Rep1_ENCFF310VOQ_peak_1151	752	.	24.3035	78.9172	75.2773	144
chr1	84433741	84433862	Encode_GSE137272_Encode_Dowen.JM_ENCFF310VOQ_Heart_CTCF_P0_Rep1_ENCFF310VOQ_peak_1152	125	.	8.71952	15.3215	12.5055	82
chr1	84470514	84470604	Encode_GSE137272_Encode_Dowen.JM_ENCFF310VOQ_Heart_CTCF_P0_Rep1_ENCFF310VOQ_peak_1153	66	.	6.15496	9.32925	6.6412	48
chr1	84581917	84582120	Encode_GSE137272_Encode_Dowen.JM_ENCFF310VOQ_Heart_CTCF_P0_Rep1_ENCFF310VOQ_peak_1154	816	.	26.3079	85.3672	81.6251	114
chr1	84696252	84696395	Encode_GSE137272_Encode_Dowen.JM_ENCFF310VOQ_Heart_CTCF_P0_Rep1_ENCFF310VOQ_peak_1156	142	.	9.2846	17.142	14.2969	63
chr1	84697388	84697520	Encode_GSE137272_Encode_Dowen.JM_ENCFF310VOQ_Heart_CTCF_P0_Rep1_ENCFF310VOQ_peak_1157	134	.	9.05068	16.3007	13.4708	66
chr1	84733901	84734123	Encode_GSE137272_Encode_Dowen.JM_ENCFF310VOQ_Heart_CTCF_P0_Rep1_ENCFF310VOQ_peak_1158	609	.	22.6662	64.3584	60.9206	110
chr1	84933547	84933752	Encode_GSE137272_Encode_Dowen.JM_ENCFF310VOQ_Heart_CTCF_P0_Rep1_ENCFF310VOQ_peak_1160	584	.	21.7213	61.8514	58.4457	112
chr1	85736584	85736793	Encode_GSE137272_Encode_Dowen.JM_ENCFF310VOQ_Heart_CTCF_P0_Rep1_ENCFF310VOQ_peak_1166	1338	.	32.5551	138.887	133.875	95
chr1	85793255	85793461	Encode_GSE137272_Encode_Dowen.JM_ENCFF310VOQ_Heart_CTCF_P0_Rep1_ENCFF310VOQ_peak_1167	596	.	21.4442	63.0757	59.6547	200
chr1	85842343	85842528	Encode_GSE137272_Encode_Dowen.JM_ENCFF310VOQ_Heart_CTCF_P0_Rep1_ENCFF310VOQ_peak_1168	579	.	20.9758	61.3903	57.9905	112
chr1	85853365	85853639	Encode_GSE137272_Encode_Dowen.JM_ENCFF310VOQ_Heart_CTCF_P0_Rep1_ENCFF310VOQ_peak_1169	1599	.	32.6296	165.822	159.918	167
chr1	85895635	85895734	Encode_GSE137272_Encode_Dowen.JM_ENCFF310VOQ_Heart_CTCF_P0_Rep1_ENCFF310VOQ_peak_1170	182	.	9.82087	21.1079	18.202	81
chr1	85899615	85899720	Encode_GSE137272_Encode_Dowen.JM_ENCFF310VOQ_Heart_CTCF_P0_Rep1_ENCFF310VOQ_peak_1171	123	.	7.56484	15.2049	12.3948	36
chr1	85935566	85935763	Encode_GSE137272_Encode_Dowen.JM_ENCFF310VOQ_Heart_CTCF_P0_Rep1_ENCFF310VOQ_peak_1172	562	.	20.0059	59.6544	56.2769	107
chr1	86007889	86008154	Encode_GSE137272_Encode_Dowen.JM_ENCFF310VOQ_Heart_CTCF_P0_Rep1_ENCFF310VOQ_peak_1173	1145	.	31.569	119.049	114.6	154
chr1	86018317	86018394	Encode_GSE137272_Encode_Dowen.JM_ENCFF310VOQ_Heart_CTCF_P0_Rep1_ENCFF310VOQ_peak_1174	50	.	5.30069	7.68127	5.04731	89
chr1	86021751	86021872	Encode_GSE137272_Encode_Dowen.JM_ENCFF310VOQ_Heart_CTCF_P0_Rep1_ENCFF310VOQ_peak_1175	152	.	9.26253	18.0732	15.212	67
chr1	86059525	86059751	Encode_GSE137272_Encode_Dowen.JM_ENCFF310VOQ_Heart_CTCF_P0_Rep1_ENCFF310VOQ_peak_1176	807	.	18.5264	84.5177	80.7898	112
chr1	86064252	86064464	Encode_GSE137272_Encode_Dowen.JM_ENCFF310VOQ_Heart_CTCF_P0_Rep1_ENCFF310VOQ_peak_1177	918	.	19.9137	95.7515	91.8273	95
chr1	86111885	86112038	Encode_GSE137272_Encode_Dowen.JM_ENCFF310VOQ_Heart_CTCF_P0_Rep1_ENCFF310VOQ_peak_1179	137	.	9.23243	16.6004	13.7626	73
chr1	86178896	86179209	Encode_GSE137272_Encode_Dowen.JM_ENCFF310VOQ_Heart_CTCF_P0_Rep1_ENCFF310VOQ_peak_1182	1853	.	34.7099	192.615	185.323	201
chr1	86214224	86214448	Encode_GSE137272_Encode_Dowen.JM_ENCFF310VOQ_Heart_CTCF_P0_Rep1_ENCFF310VOQ_peak_1183	1201	.	31.8123	124.733	120.134	133
chr1	86301841	86301987	Encode_GSE137272_Encode_Dowen.JM_ENCFF310VOQ_Heart_CTCF_P0_Rep1_ENCFF310VOQ_peak_1184	215	.	12.1852	24.5184	21.5664	65
chr1	86339473	86339722	Encode_GSE137272_Encode_Dowen.JM_ENCFF310VOQ_Heart_CTCF_P0_Rep1_ENCFF310VOQ_peak_1185	1162	.	31.9049	120.731	116.237	137
chr1	86363823	86363966	Encode_GSE137272_Encode_Dowen.JM_ENCFF310VOQ_Heart_CTCF_P0_Rep1_ENCFF310VOQ_peak_1186	238	.	12.1443	26.7885	23.8063	78
chr1	86372018	86372271	Encode_GSE137272_Encode_Dowen.JM_ENCFF310VOQ_Heart_CTCF_P0_Rep1_ENCFF310VOQ_peak_1187	1046	.	28.3948	108.83	104.634	176
chr1	86381152	86381352	Encode_GSE137272_Encode_Dowen.JM_ENCFF310VOQ_Heart_CTCF_P0_Rep1_ENCFF310VOQ_peak_1188	740	.	23.1355	77.6659	74.0448	128
chr1	86389370	86389606	Encode_GSE137272_Encode_Dowen.JM_ENCFF310VOQ_Heart_CTCF_P0_Rep1_ENCFF310VOQ_peak_1189	963	.	27.6078	100.356	96.3419	141
chr1	86404959	86405126	Encode_GSE137272_Encode_Dowen.JM_ENCFF310VOQ_Heart_CTCF_P0_Rep1_ENCFF310VOQ_peak_1191	168	.	9.95655	19.7346	16.8485	90
chr1	86416010	86416163	Encode_GSE137272_Encode_Dowen.JM_ENCFF310VOQ_Heart_CTCF_P0_Rep1_ENCFF310VOQ_peak_1192	216	.	9.8701	24.5669	21.6143	121
chr1	86416356	86416535	Encode_GSE137272_Encode_Dowen.JM_ENCFF310VOQ_Heart_CTCF_P0_Rep1_ENCFF310VOQ_peak_1193	880	.	25.2299	91.9042	88.0502	89
chr1	86430029	86430251	Encode_GSE137272_Encode_Dowen.JM_ENCFF310VOQ_Heart_CTCF_P0_Rep1_ENCFF310VOQ_peak_1194	975	.	26.2554	101.624	97.584	102
chr1	86438623	86438770	Encode_GSE137272_Encode_Dowen.JM_ENCFF310VOQ_Heart_CTCF_P0_Rep1_ENCFF310VOQ_peak_1195	284	.	9.08947	31.4689	28.4286	69
chr1	86440542	86440815	Encode_GSE137272_Encode_Dowen.JM_ENCFF310VOQ_Heart_CTCF_P0_Rep1_ENCFF310VOQ_peak_1196	1268	.	24.9012	131.604	126.806	175
chr1	86471495	86471643	Encode_GSE137272_Encode_Dowen.JM_ENCFF310VOQ_Heart_CTCF_P0_Rep1_ENCFF310VOQ_peak_1197	399	.	15.6523	43.1016	39.9234	134
chr1	86487497	86487694	Encode_GSE137272_Encode_Dowen.JM_ENCFF310VOQ_Heart_CTCF_P0_Rep1_ENCFF310VOQ_peak_1198	47	.	4.7654	7.40001	4.77279	89
chr1	86499988	86500196	Encode_GSE137272_Encode_Dowen.JM_ENCFF310VOQ_Heart_CTCF_P0_Rep1_ENCFF310VOQ_peak_1199	496	.	10.5124	52.9393	49.644	96
chr1	86501096	86501266	Encode_GSE137272_Encode_Dowen.JM_ENCFF310VOQ_Heart_CTCF_P0_Rep1_ENCFF310VOQ_peak_1200	270	.	7.31075	30.1116	27.0881	94
chr1	86501665	86501935	Encode_GSE137272_Encode_Dowen.JM_ENCFF310VOQ_Heart_CTCF_P0_Rep1_ENCFF310VOQ_peak_1201	881	.	14.9956	91.9635	88.109	118
chr1	86504227	86504439	Encode_GSE137272_Encode_Dowen.JM_ENCFF310VOQ_Heart_CTCF_P0_Rep1_ENCFF310VOQ_peak_1202	234	.	6.76796	26.4723	23.4938	132
chr1	86509456	86509725	Encode_GSE137272_Encode_Dowen.JM_ENCFF310VOQ_Heart_CTCF_P0_Rep1_ENCFF310VOQ_peak_1203	737	.	22.0181	77.3305	73.7143	158
chr1	86520506	86520651	Encode_GSE137272_Encode_Dowen.JM_ENCFF310VOQ_Heart_CTCF_P0_Rep1_ENCFF310VOQ_peak_1204	314	.	11.1933	34.4831	31.4067	91
chr1	86525366	86525589	Encode_GSE137272_Encode_Dowen.JM_ENCFF310VOQ_Heart_CTCF_P0_Rep1_ENCFF310VOQ_peak_1205	642	.	13.2542	67.7133	64.2317	131
chr1	86528123	86528504	Encode_GSE137272_Encode_Dowen.JM_ENCFF310VOQ_Heart_CTCF_P0_Rep1_ENCFF310VOQ_peak_1206	641	.	12.1478	67.6306	64.1501	254
chr1	86532442	86532657	Encode_GSE137272_Encode_Dowen.JM_ENCFF310VOQ_Heart_CTCF_P0_Rep1_ENCFF310VOQ_peak_1208	846	.	17.1772	88.4451	84.6518	110
chr1	86538526	86538668	Encode_GSE137272_Encode_Dowen.JM_ENCFF310VOQ_Heart_CTCF_P0_Rep1_ENCFF310VOQ_peak_1210	261	.	13.1818	29.1537	26.1411	105
chr1	86598611	86598792	Encode_GSE137272_Encode_Dowen.JM_ENCFF310VOQ_Heart_CTCF_P0_Rep1_ENCFF310VOQ_peak_1211	744	.	26.4505	78.1115	74.4838	87
chr1	86614375	86614531	Encode_GSE137272_Encode_Dowen.JM_ENCFF310VOQ_Heart_CTCF_P0_Rep1_ENCFF310VOQ_peak_1212	300	.	12.4663	33.0914	30.0315	131
chr1	86618565	86618744	Encode_GSE137272_Encode_Dowen.JM_ENCFF310VOQ_Heart_CTCF_P0_Rep1_ENCFF310VOQ_peak_1213	702	.	22.0235	73.7679	70.2032	103
chr1	86650351	86650617	Encode_GSE137272_Encode_Dowen.JM_ENCFF310VOQ_Heart_CTCF_P0_Rep1_ENCFF310VOQ_peak_1214	826	.	25.3331	86.4158	82.6563	107
chr1	86669500	86669791	Encode_GSE137272_Encode_Dowen.JM_ENCFF310VOQ_Heart_CTCF_P0_Rep1_ENCFF310VOQ_peak_1216	875	.	24.0271	91.4079	87.5627	151
chr1	86670499	86670628	Encode_GSE137272_Encode_Dowen.JM_ENCFF310VOQ_Heart_CTCF_P0_Rep1_ENCFF310VOQ_peak_1217	83	.	5.73394	11.1154	8.38688	67
chr1	86914872	86914944	Encode_GSE137272_Encode_Dowen.JM_ENCFF310VOQ_Heart_CTCF_P0_Rep1_ENCFF310VOQ_peak_1221	77	.	6.66787	10.468	7.75099	69
chr1	86968397	86968565	Encode_GSE137272_Encode_Dowen.JM_ENCFF310VOQ_Heart_CTCF_P0_Rep1_ENCFF310VOQ_peak_1222	503	.	20.3756	53.696	50.3913	81
chr1	87041194	87041386	Encode_GSE137272_Encode_Dowen.JM_ENCFF310VOQ_Heart_CTCF_P0_Rep1_ENCFF310VOQ_peak_1223	605	.	15.7431	63.938	60.5058	112
chr1	87042142	87042379	Encode_GSE137272_Encode_Dowen.JM_ENCFF310VOQ_Heart_CTCF_P0_Rep1_ENCFF310VOQ_peak_1224	1187	.	25.0806	123.332	118.77	125
chr1	87070823	87070990	Encode_GSE137272_Encode_Dowen.JM_ENCFF310VOQ_Heart_CTCF_P0_Rep1_ENCFF310VOQ_peak_1226	176	.	10.7712	20.5728	17.6735	72
chr1	87087078	87087215	Encode_GSE137272_Encode_Dowen.JM_ENCFF310VOQ_Heart_CTCF_P0_Rep1_ENCFF310VOQ_peak_1227	190	.	11.2841	21.9385	19.0198	82
chr1	87098662	87098883	Encode_GSE137272_Encode_Dowen.JM_ENCFF310VOQ_Heart_CTCF_P0_Rep1_ENCFF310VOQ_peak_1228	552	.	21.3311	58.6352	55.2705	111
chr1	87111848	87111979	Encode_GSE137272_Encode_Dowen.JM_ENCFF310VOQ_Heart_CTCF_P0_Rep1_ENCFF310VOQ_peak_1229	203	.	11.797	23.3235	20.3857	83
chr1	87174372	87174586	Encode_GSE137272_Encode_Dowen.JM_ENCFF310VOQ_Heart_CTCF_P0_Rep1_ENCFF310VOQ_peak_1230	456	.	16.7691	48.9224	45.6756	88
chr1	87175876	87176061	Encode_GSE137272_Encode_Dowen.JM_ENCFF310VOQ_Heart_CTCF_P0_Rep1_ENCFF310VOQ_peak_1231	190	.	9.65942	21.9269	19.0106	78
chr1	87184915	87185113	Encode_GSE137272_Encode_Dowen.JM_ENCFF310VOQ_Heart_CTCF_P0_Rep1_ENCFF310VOQ_peak_1232	488	.	14.9121	52.1266	48.8411	117
chr1	87187107	87187323	Encode_GSE137272_Encode_Dowen.JM_ENCFF310VOQ_Heart_CTCF_P0_Rep1_ENCFF310VOQ_peak_1233	923	.	22.8252	96.3198	92.3853	126
chr1	87206460	87206577	Encode_GSE137272_Encode_Dowen.JM_ENCFF310VOQ_Heart_CTCF_P0_Rep1_ENCFF310VOQ_peak_1234	100	.	7.69369	12.839	10.0699	63
chr1	87218125	87218284	Encode_GSE137272_Encode_Dowen.JM_ENCFF310VOQ_Heart_CTCF_P0_Rep1_ENCFF310VOQ_peak_1235	334	.	14.0284	36.5989	33.4969	83
chr1	87246263	87246483	Encode_GSE137272_Encode_Dowen.JM_ENCFF310VOQ_Heart_CTCF_P0_Rep1_ENCFF310VOQ_peak_1236	972	.	28.6473	101.33	97.2958	156
chr1	87258615	87258767	Encode_GSE137272_Encode_Dowen.JM_ENCFF310VOQ_Heart_CTCF_P0_Rep1_ENCFF310VOQ_peak_1237	334	.	16.4132	36.5379	33.4365	123
chr1	87292943	87293154	Encode_GSE137272_Encode_Dowen.JM_ENCFF310VOQ_Heart_CTCF_P0_Rep1_ENCFF310VOQ_peak_1238	912	.	30.7167	95.1179	91.2053	131
chr1	87364937	87365071	Encode_GSE137272_Encode_Dowen.JM_ENCFF310VOQ_Heart_CTCF_P0_Rep1_ENCFF310VOQ_peak_1239	228	.	12.6314	25.8275	22.8579	75
chr1	87380064	87380205	Encode_GSE137272_Encode_Dowen.JM_ENCFF310VOQ_Heart_CTCF_P0_Rep1_ENCFF310VOQ_peak_1240	192	.	11.1348	22.2209	19.2988	92
chr1	87418774	87418996	Encode_GSE137272_Encode_Dowen.JM_ENCFF310VOQ_Heart_CTCF_P0_Rep1_ENCFF310VOQ_peak_1241	460	.	18.2986	49.3124	46.0609	95
chr1	87447579	87447780	Encode_GSE137272_Encode_Dowen.JM_ENCFF310VOQ_Heart_CTCF_P0_Rep1_ENCFF310VOQ_peak_1242	605	.	21.9368	63.947	60.5145	95
chr1	87468470	87468560	Encode_GSE137272_Encode_Dowen.JM_ENCFF310VOQ_Heart_CTCF_P0_Rep1_ENCFF310VOQ_peak_1243	100	.	7.69369	12.839	10.0699	63
chr1	87541702	87541870	Encode_GSE137272_Encode_Dowen.JM_ENCFF310VOQ_Heart_CTCF_P0_Rep1_ENCFF310VOQ_peak_1244	150	.	9.74535	17.9028	15.0438	109
chr1	87568547	87568614	Encode_GSE137272_Encode_Dowen.JM_ENCFF310VOQ_Heart_CTCF_P0_Rep1_ENCFF310VOQ_peak_1245	45	.	5.12913	7.15766	4.53622	27
chr1	87608492	87608693	Encode_GSE137272_Encode_Dowen.JM_ENCFF310VOQ_Heart_CTCF_P0_Rep1_ENCFF310VOQ_peak_1247	519	.	20.8186	55.2688	51.9452	105
chr1	87664149	87664264	Encode_GSE137272_Encode_Dowen.JM_ENCFF310VOQ_Heart_CTCF_P0_Rep1_ENCFF310VOQ_peak_1248	74	.	6.4433	10.1051	7.40183	60
chr1	87721496	87721687	Encode_GSE137272_Encode_Dowen.JM_ENCFF310VOQ_Heart_CTCF_P0_Rep1_ENCFF310VOQ_peak_1249	498	.	19.5703	53.1172	49.8196	104
chr1	87740674	87740847	Encode_GSE137272_Encode_Dowen.JM_ENCFF310VOQ_Heart_CTCF_P0_Rep1_ENCFF310VOQ_peak_1250	490	.	21.4286	52.2994	49.012	84
chr1	87755819	87755969	Encode_GSE137272_Encode_Dowen.JM_ENCFF310VOQ_Heart_CTCF_P0_Rep1_ENCFF310VOQ_peak_1251	499	.	20.119	53.2559	49.9565	91
chr1	87766354	87766550	Encode_GSE137272_Encode_Dowen.JM_ENCFF310VOQ_Heart_CTCF_P0_Rep1_ENCFF310VOQ_peak_1252	488	.	19.9327	52.1325	48.8469	93
chr1	87906677	87906813	Encode_GSE137272_Encode_Dowen.JM_ENCFF310VOQ_Heart_CTCF_P0_Rep1_ENCFF310VOQ_peak_1255	188	.	10.8819	21.8008	18.886	83
chr1	87907907	87907996	Encode_GSE137272_Encode_Dowen.JM_ENCFF310VOQ_Heart_CTCF_P0_Rep1_ENCFF310VOQ_peak_1256	57	.	5.60119	8.44299	5.78199	48
chr1	87922757	87922959	Encode_GSE137272_Encode_Dowen.JM_ENCFF310VOQ_Heart_CTCF_P0_Rep1_ENCFF310VOQ_peak_1257	760	.	23.7081	79.6534	76.0022	119
chr1	87936619	87936787	Encode_GSE137272_Encode_Dowen.JM_ENCFF310VOQ_Heart_CTCF_P0_Rep1_ENCFF310VOQ_peak_1258	341	.	16.0136	37.2283	34.1192	214
chr1	88094279	88094413	Encode_GSE137272_Encode_Dowen.JM_ENCFF310VOQ_Heart_CTCF_P0_Rep1_ENCFF310VOQ_peak_1259	260	.	13.8486	29.0403	26.0289	95
chr1	88120761	88120859	Encode_GSE137272_Encode_Dowen.JM_ENCFF310VOQ_Heart_CTCF_P0_Rep1_ENCFF310VOQ_peak_1260	55	.	5.64204	8.22483	5.56831	59
chr1	88121649	88121777	Encode_GSE137272_Encode_Dowen.JM_ENCFF310VOQ_Heart_CTCF_P0_Rep1_ENCFF310VOQ_peak_1261	216	.	12.2449	24.6181	21.6649	81
chr1	88125952	88126046	Encode_GSE137272_Encode_Dowen.JM_ENCFF310VOQ_Heart_CTCF_P0_Rep1_ENCFF310VOQ_peak_1262	55	.	5.64204	8.22483	5.56831	43
chr1	88144094	88144229	Encode_GSE137272_Encode_Dowen.JM_ENCFF310VOQ_Heart_CTCF_P0_Rep1_ENCFF310VOQ_peak_1263	281	.	14.3735	31.1538	28.1171	71
chr1	88150195	88150333	Encode_GSE137272_Encode_Dowen.JM_ENCFF310VOQ_Heart_CTCF_P0_Rep1_ENCFF310VOQ_peak_1265	394	.	18.3673	42.6143	39.4421	83
chr1	88318622	88318844	Encode_GSE137272_Encode_Dowen.JM_ENCFF310VOQ_Heart_CTCF_P0_Rep1_ENCFF310VOQ_peak_1271	753	.	25.3431	78.9457	75.3051	116
chr1	88357538	88357754	Encode_GSE137272_Encode_Dowen.JM_ENCFF310VOQ_Heart_CTCF_P0_Rep1_ENCFF310VOQ_peak_1272	733	.	25.8161	77.0061	73.3947	94
chr1	88367468	88367553	Encode_GSE137272_Encode_Dowen.JM_ENCFF310VOQ_Heart_CTCF_P0_Rep1_ENCFF310VOQ_peak_1273	55	.	5.64204	8.22483	5.56831	46
chr1	88424715	88424947	Encode_GSE137272_Encode_Dowen.JM_ENCFF310VOQ_Heart_CTCF_P0_Rep1_ENCFF310VOQ_peak_1274	1478	.	35.923	153.31	147.839	156
chr1	88445515	88445680	Encode_GSE137272_Encode_Dowen.JM_ENCFF310VOQ_Heart_CTCF_P0_Rep1_ENCFF310VOQ_peak_1275	202	.	11.7347	23.2195	20.2852	116
chr1	88456791	88456987	Encode_GSE137272_Encode_Dowen.JM_ENCFF310VOQ_Heart_CTCF_P0_Rep1_ENCFF310VOQ_peak_1276	958	.	28.9184	99.8452	95.8415	136
chr1	88465801	88465996	Encode_GSE137272_Encode_Dowen.JM_ENCFF310VOQ_Heart_CTCF_P0_Rep1_ENCFF310VOQ_peak_1277	474	.	18.6325	50.6844	47.4163	85
chr1	88474000	88474172	Encode_GSE137272_Encode_Dowen.JM_ENCFF310VOQ_Heart_CTCF_P0_Rep1_ENCFF310VOQ_peak_1278	338	.	15.8701	36.9861	33.8798	86
chr1	88562402	88562656	Encode_GSE137272_Encode_Dowen.JM_ENCFF310VOQ_Heart_CTCF_P0_Rep1_ENCFF310VOQ_peak_1279	1288	.	31.5863	133.726	128.865	167
chr1	88705278	88705410	Encode_GSE137272_Encode_Dowen.JM_ENCFF310VOQ_Heart_CTCF_P0_Rep1_ENCFF310VOQ_peak_1281	209	.	7.97689	23.9216	20.9769	88
chr1	88705862	88706147	Encode_GSE137272_Encode_Dowen.JM_ENCFF310VOQ_Heart_CTCF_P0_Rep1_ENCFF310VOQ_peak_1282	1460	.	28.3993	151.43	146.022	175
chr1	88742463	88742674	Encode_GSE137272_Encode_Dowen.JM_ENCFF310VOQ_Heart_CTCF_P0_Rep1_ENCFF310VOQ_peak_1284	752	.	17.2868	78.9105	75.2709	123
chr1	88745282	88745526	Encode_GSE137272_Encode_Dowen.JM_ENCFF310VOQ_Heart_CTCF_P0_Rep1_ENCFF310VOQ_peak_1285	1157	.	22.0322	120.216	115.736	124
chr1	88750267	88750401	Encode_GSE137272_Encode_Dowen.JM_ENCFF310VOQ_Heart_CTCF_P0_Rep1_ENCFF310VOQ_peak_1286	222	.	8.31292	25.2209	22.2589	63
chr1	88752381	88752522	Encode_GSE137272_Encode_Dowen.JM_ENCFF310VOQ_Heart_CTCF_P0_Rep1_ENCFF310VOQ_peak_1287	334	.	11.8688	36.5425	33.4411	120
chr1	88756717	88756875	Encode_GSE137272_Encode_Dowen.JM_ENCFF310VOQ_Heart_CTCF_P0_Rep1_ENCFF310VOQ_peak_1288	371	.	13.7569	40.3049	37.1596	124
chr1	88777156	88777250	Encode_GSE137272_Encode_Dowen.JM_ENCFF310VOQ_Heart_CTCF_P0_Rep1_ENCFF310VOQ_peak_1289	88	.	7.18078	11.6387	8.89486	56
chr1	88807113	88807240	Encode_GSE137272_Encode_Dowen.JM_ENCFF310VOQ_Heart_CTCF_P0_Rep1_ENCFF310VOQ_peak_1290	112	.	8.20661	14.0672	11.2743	58
chr1	89175455	89175619	Encode_GSE137272_Encode_Dowen.JM_ENCFF310VOQ_Heart_CTCF_P0_Rep1_ENCFF310VOQ_peak_1296	236	.	12.7651	26.6308	23.6505	128
chr1	89191544	89191887	Encode_GSE137272_Encode_Dowen.JM_ENCFF310VOQ_Heart_CTCF_P0_Rep1_ENCFF310VOQ_peak_1297	713	.	14.9259	74.9024	71.3218	117
chr1	89192969	89193145	Encode_GSE137272_Encode_Dowen.JM_ENCFF310VOQ_Heart_CTCF_P0_Rep1_ENCFF310VOQ_peak_1298	468	.	11.2537	50.1208	46.8598	76
chr1	89196165	89196375	Encode_GSE137272_Encode_Dowen.JM_ENCFF310VOQ_Heart_CTCF_P0_Rep1_ENCFF310VOQ_peak_1299	874	.	17.298	91.2509	87.4085	98
chr1	89207410	89207600	Encode_GSE137272_Encode_Dowen.JM_ENCFF310VOQ_Heart_CTCF_P0_Rep1_ENCFF310VOQ_peak_1300	631	.	23.4642	66.6149	63.1477	94
chr1	89235372	89235589	Encode_GSE137272_Encode_Dowen.JM_ENCFF310VOQ_Heart_CTCF_P0_Rep1_ENCFF310VOQ_peak_1301	697	.	22.7402	73.3202	69.762	119
chr1	89323187	89323364	Encode_GSE137272_Encode_Dowen.JM_ENCFF310VOQ_Heart_CTCF_P0_Rep1_ENCFF310VOQ_peak_1302	391	.	17.7475	42.2893	39.1209	125
chr1	89344651	89344816	Encode_GSE137272_Encode_Dowen.JM_ENCFF310VOQ_Heart_CTCF_P0_Rep1_ENCFF310VOQ_peak_1304	463	.	18.9264	49.6124	46.3572	86
chr1	89524492	89524734	Encode_GSE137272_Encode_Dowen.JM_ENCFF310VOQ_Heart_CTCF_P0_Rep1_ENCFF310VOQ_peak_1308	1177	.	24.6566	122.299	117.764	107
chr1	89525973	89526178	Encode_GSE137272_Encode_Dowen.JM_ENCFF310VOQ_Heart_CTCF_P0_Rep1_ENCFF310VOQ_peak_1309	702	.	17.2079	73.8151	70.2499	104
chr1	89581350	89581481	Encode_GSE137272_Encode_Dowen.JM_ENCFF310VOQ_Heart_CTCF_P0_Rep1_ENCFF310VOQ_peak_1310	292	.	12.7849	32.3492	29.2977	70
chr1	89583525	89583657	Encode_GSE137272_Encode_Dowen.JM_ENCFF310VOQ_Heart_CTCF_P0_Rep1_ENCFF310VOQ_peak_1311	121	.	7.41107	14.9376	12.1317	81
chr1	89606661	89606920	Encode_GSE137272_Encode_Dowen.JM_ENCFF310VOQ_Heart_CTCF_P0_Rep1_ENCFF310VOQ_peak_1312	1195	.	29.4622	124.153	119.567	115
chr1	89627768	89627913	Encode_GSE137272_Encode_Dowen.JM_ENCFF310VOQ_Heart_CTCF_P0_Rep1_ENCFF310VOQ_peak_1313	176	.	8.341	20.562	17.6654	49
chr1	89631850	89632080	Encode_GSE137272_Encode_Dowen.JM_ENCFF310VOQ_Heart_CTCF_P0_Rep1_ENCFF310VOQ_peak_1314	620	.	18.6654	65.4766	62.0243	95
chr1	89643826	89643972	Encode_GSE137272_Encode_Dowen.JM_ENCFF310VOQ_Heart_CTCF_P0_Rep1_ENCFF310VOQ_peak_1315	296	.	10.3885	32.7492	29.6933	79
chr1	89646714	89646966	Encode_GSE137272_Encode_Dowen.JM_ENCFF310VOQ_Heart_CTCF_P0_Rep1_ENCFF310VOQ_peak_1316	1095	.	25.1678	113.856	109.541	130
chr1	89667476	89667667	Encode_GSE137272_Encode_Dowen.JM_ENCFF310VOQ_Heart_CTCF_P0_Rep1_ENCFF310VOQ_peak_1317	234	.	12.2727	26.4013	23.4235	134
chr1	89676434	89676609	Encode_GSE137272_Encode_Dowen.JM_ENCFF310VOQ_Heart_CTCF_P0_Rep1_ENCFF310VOQ_peak_1320	211	.	11.2769	24.1401	21.1927	93
chr1	89730595	89730762	Encode_GSE137272_Encode_Dowen.JM_ENCFF310VOQ_Heart_CTCF_P0_Rep1_ENCFF310VOQ_peak_1321	200	.	11.2528	22.9649	20.0337	73
chr1	89752799	89752903	Encode_GSE137272_Encode_Dowen.JM_ENCFF310VOQ_Heart_CTCF_P0_Rep1_ENCFF310VOQ_peak_1322	97	.	7.24113	12.4918	9.73362	74
chr1	89757671	89757818	Encode_GSE137272_Encode_Dowen.JM_ENCFF310VOQ_Heart_CTCF_P0_Rep1_ENCFF310VOQ_peak_1323	145	.	9.46215	17.4347	14.5854	67
chr1	89770435	89770580	Encode_GSE137272_Encode_Dowen.JM_ENCFF310VOQ_Heart_CTCF_P0_Rep1_ENCFF310VOQ_peak_1324	163	.	10.2583	19.2272	16.3477	79
chr1	89859346	89859501	Encode_GSE137272_Encode_Dowen.JM_ENCFF310VOQ_Heart_CTCF_P0_Rep1_ENCFF310VOQ_peak_1326	437	.	17.4161	46.9911	43.7671	95
chr1	89860426	89860567	Encode_GSE137272_Encode_Dowen.JM_ENCFF310VOQ_Heart_CTCF_P0_Rep1_ENCFF310VOQ_peak_1327	183	.	9.8955	21.2356	18.3281	72
chr1	89940505	89940688	Encode_GSE137272_Encode_Dowen.JM_ENCFF310VOQ_Heart_CTCF_P0_Rep1_ENCFF310VOQ_peak_1328	493	.	14.4551	52.6197	49.3283	132
chr1	89943324	89943526	Encode_GSE137272_Encode_Dowen.JM_ENCFF310VOQ_Heart_CTCF_P0_Rep1_ENCFF310VOQ_peak_1329	817	.	20.3831	85.4581	81.7147	123
chr1	90027013	90027248	Encode_GSE137272_Encode_Dowen.JM_ENCFF310VOQ_Heart_CTCF_P0_Rep1_ENCFF310VOQ_peak_1331	934	.	27.5786	97.355	93.4002	103
chr1	90051485	90051672	Encode_GSE137272_Encode_Dowen.JM_ENCFF310VOQ_Heart_CTCF_P0_Rep1_ENCFF310VOQ_peak_1332	792	.	26.0257	82.9691	79.2661	101
chr1	90060653	90060910	Encode_GSE137272_Encode_Dowen.JM_ENCFF310VOQ_Heart_CTCF_P0_Rep1_ENCFF310VOQ_peak_1333	762	.	25.3534	79.8924	76.2376	91
chr1	90153215	90153299	Encode_GSE137272_Encode_Dowen.JM_ENCFF310VOQ_Heart_CTCF_P0_Rep1_ENCFF310VOQ_peak_1334	35	.	4.61622	6.13121	3.54967	69
chr1	90160057	90160175	Encode_GSE137272_Encode_Dowen.JM_ENCFF310VOQ_Heart_CTCF_P0_Rep1_ENCFF310VOQ_peak_1335	100	.	7.69369	12.839	10.0699	42
chr1	90202190	90202354	Encode_GSE137272_Encode_Dowen.JM_ENCFF310VOQ_Heart_CTCF_P0_Rep1_ENCFF310VOQ_peak_1336	231	.	9.20999	26.1046	23.1319	78
chr1	90203837	90204057	Encode_GSE137272_Encode_Dowen.JM_ENCFF310VOQ_Heart_CTCF_P0_Rep1_ENCFF310VOQ_peak_1337	598	.	16.4927	63.3058	59.8816	107
chr1	90205395	90205545	Encode_GSE137272_Encode_Dowen.JM_ENCFF310VOQ_Heart_CTCF_P0_Rep1_ENCFF310VOQ_peak_1338	402	.	12.5628	43.4089	40.2273	73
chr1	90245638	90245789	Encode_GSE137272_Encode_Dowen.JM_ENCFF310VOQ_Heart_CTCF_P0_Rep1_ENCFF310VOQ_peak_1339	332	.	15.9021	36.3526	33.2539	98
chr1	90557278	90557418	Encode_GSE137272_Encode_Dowen.JM_ENCFF310VOQ_Heart_CTCF_P0_Rep1_ENCFF310VOQ_peak_1340	284	.	14.5817	31.5033	28.4625	81
chr1	90588461	90588632	Encode_GSE137272_Encode_Dowen.JM_ENCFF310VOQ_Heart_CTCF_P0_Rep1_ENCFF310VOQ_peak_1341	581	.	14.4403	61.5083	58.1074	101
chr1	90590940	90591073	Encode_GSE137272_Encode_Dowen.JM_ENCFF310VOQ_Heart_CTCF_P0_Rep1_ENCFF310VOQ_peak_1342	279	.	9.13446	31.0146	27.9795	61
chr1	90592939	90593136	Encode_GSE137272_Encode_Dowen.JM_ENCFF310VOQ_Heart_CTCF_P0_Rep1_ENCFF310VOQ_peak_1343	987	.	20.5844	102.772	98.7085	105
chr1	90633550	90633646	Encode_GSE137272_Encode_Dowen.JM_ENCFF310VOQ_Heart_CTCF_P0_Rep1_ENCFF310VOQ_peak_1344	55	.	5.64204	8.22483	5.56831	64
chr1	90650676	90650973	Encode_GSE137272_Encode_Dowen.JM_ENCFF310VOQ_Heart_CTCF_P0_Rep1_ENCFF310VOQ_peak_1345	1545	.	33.4961	160.227	154.526	197
chr1	90691516	90691599	Encode_GSE137272_Encode_Dowen.JM_ENCFF310VOQ_Heart_CTCF_P0_Rep1_ENCFF310VOQ_peak_1346	96	.	7.39937	12.3591	9.60317	86
chr1	90830124	90830287	Encode_GSE137272_Encode_Dowen.JM_ENCFF310VOQ_Heart_CTCF_P0_Rep1_ENCFF310VOQ_peak_1349	281	.	14.3735	31.1538	28.1171	86
chr1	90840348	90840538	Encode_GSE137272_Encode_Dowen.JM_ENCFF310VOQ_Heart_CTCF_P0_Rep1_ENCFF310VOQ_peak_1350	634	.	22.1171	66.8745	63.4039	156
chr1	90849932	90850173	Encode_GSE137272_Encode_Dowen.JM_ENCFF310VOQ_Heart_CTCF_P0_Rep1_ENCFF310VOQ_peak_1351	762	.	26.4375	79.9488	76.2929	146
chr1	90906440	90906680	Encode_GSE137272_Encode_Dowen.JM_ENCFF310VOQ_Heart_CTCF_P0_Rep1_ENCFF310VOQ_peak_1352	1085	.	26.9325	112.823	108.533	126
chr1	90910011	90910130	Encode_GSE137272_Encode_Dowen.JM_ENCFF310VOQ_Heart_CTCF_P0_Rep1_ENCFF310VOQ_peak_1353	76	.	5.30371	10.3186	7.61095	78
chr1	90928563	90928800	Encode_GSE137272_Encode_Dowen.JM_ENCFF310VOQ_Heart_CTCF_P0_Rep1_ENCFF310VOQ_peak_1354	1193	.	29.8315	123.889	119.31	132
chr1	90956384	90956494	Encode_GSE137272_Encode_Dowen.JM_ENCFF310VOQ_Heart_CTCF_P0_Rep1_ENCFF310VOQ_peak_1355	77	.	5.4051	10.5086	7.79086	51
chr1	90956789	90957075	Encode_GSE137272_Encode_Dowen.JM_ENCFF310VOQ_Heart_CTCF_P0_Rep1_ENCFF310VOQ_peak_1356	724	.	20.4825	76.0229	72.4258	174
chr1	90973290	90973583	Encode_GSE137272_Encode_Dowen.JM_ENCFF310VOQ_Heart_CTCF_P0_Rep1_ENCFF310VOQ_peak_1357	1521	.	31.9253	157.77	152.155	155
chr1	91021417	91021585	Encode_GSE137272_Encode_Dowen.JM_ENCFF310VOQ_Heart_CTCF_P0_Rep1_ENCFF310VOQ_peak_1359	256	.	11.7716	28.6193	25.614	85
chr1	91038126	91038295	Encode_GSE137272_Encode_Dowen.JM_ENCFF310VOQ_Heart_CTCF_P0_Rep1_ENCFF310VOQ_peak_1360	284	.	11.9745	31.5307	28.4896	88
chr1	91040417	91040563	Encode_GSE137272_Encode_Dowen.JM_ENCFF310VOQ_Heart_CTCF_P0_Rep1_ENCFF310VOQ_peak_1361	304	.	12.3249	33.4877	30.4233	79
chr1	91080546	91080759	Encode_GSE137272_Encode_Dowen.JM_ENCFF310VOQ_Heart_CTCF_P0_Rep1_ENCFF310VOQ_peak_1364	183	.	9.8955	21.2356	18.3281	175
chr1	91098876	91099242	Encode_GSE137272_Encode_Dowen.JM_ENCFF310VOQ_Heart_CTCF_P0_Rep1_ENCFF310VOQ_peak_1365	970	.	24.1713	101.127	97.0972	249
chr1	91107646	91107777	Encode_GSE137272_Encode_Dowen.JM_ENCFF310VOQ_Heart_CTCF_P0_Rep1_ENCFF310VOQ_peak_1366	220	.	11.1252	25.0536	22.0933	67
chr1	91128981	91129093	Encode_GSE137272_Encode_Dowen.JM_ENCFF310VOQ_Heart_CTCF_P0_Rep1_ENCFF310VOQ_peak_1367	35	.	4.61622	6.13121	3.54967	53
chr1	91179049	91179365	Encode_GSE137272_Encode_Dowen.JM_ENCFF310VOQ_Heart_CTCF_P0_Rep1_ENCFF310VOQ_peak_1368	973	.	26.6485	101.433	97.3966	186
chr1	91211218	91211445	Encode_GSE137272_Encode_Dowen.JM_ENCFF310VOQ_Heart_CTCF_P0_Rep1_ENCFF310VOQ_peak_1369	681	.	19.629	71.6703	68.1352	130
chr1	91239202	91239448	Encode_GSE137272_Encode_Dowen.JM_ENCFF310VOQ_Heart_CTCF_P0_Rep1_ENCFF310VOQ_peak_1371	862	.	26.29	90.1014	86.2793	142
chr1	91249982	91250145	Encode_GSE137272_Encode_Dowen.JM_ENCFF310VOQ_Heart_CTCF_P0_Rep1_ENCFF310VOQ_peak_1372	230	.	11.3494	26.0371	23.0651	87
chr1	91252107	91252299	Encode_GSE137272_Encode_Dowen.JM_ENCFF310VOQ_Heart_CTCF_P0_Rep1_ENCFF310VOQ_peak_1373	189	.	9.95101	21.8823	18.9665	92
chr1	91345494	91345592	Encode_GSE137272_Encode_Dowen.JM_ENCFF310VOQ_Heart_CTCF_P0_Rep1_ENCFF310VOQ_peak_1374	118	.	6.74566	14.6285	11.8273	57
chr1	91347015	91347233	Encode_GSE137272_Encode_Dowen.JM_ENCFF310VOQ_Heart_CTCF_P0_Rep1_ENCFF310VOQ_peak_1375	1236	.	29.9909	128.339	123.639	94
chr1	91366261	91366446	Encode_GSE137272_Encode_Dowen.JM_ENCFF310VOQ_Heart_CTCF_P0_Rep1_ENCFF310VOQ_peak_1376	594	.	20.3921	62.8893	59.4705	114
chr1	91380562	91380791	Encode_GSE137272_Encode_Dowen.JM_ENCFF310VOQ_Heart_CTCF_P0_Rep1_ENCFF310VOQ_peak_1377	1047	.	27.4463	108.933	104.735	100
chr1	91428700	91428924	Encode_GSE137272_Encode_Dowen.JM_ENCFF310VOQ_Heart_CTCF_P0_Rep1_ENCFF310VOQ_peak_1379	1113	.	27.342	115.672	111.311	172
chr1	91459454	91459587	Encode_GSE137272_Encode_Dowen.JM_ENCFF310VOQ_Heart_CTCF_P0_Rep1_ENCFF310VOQ_peak_1382	123	.	7.29443	15.1878	12.378	58
chr1	91459692	91459823	Encode_GSE137272_Encode_Dowen.JM_ENCFF310VOQ_Heart_CTCF_P0_Rep1_ENCFF310VOQ_peak_1383	214	.	10.1078	24.4292	21.4783	56
chr1	91483387	91483627	Encode_GSE137272_Encode_Dowen.JM_ENCFF310VOQ_Heart_CTCF_P0_Rep1_ENCFF310VOQ_peak_1384	1122	.	29.7918	116.635	112.249	140
chr1	91523798	91524090	Encode_GSE137272_Encode_Dowen.JM_ENCFF310VOQ_Heart_CTCF_P0_Rep1_ENCFF310VOQ_peak_1385	1147	.	29.0357	119.193	114.74	179
chr1	91540378	91540553	Encode_GSE137272_Encode_Dowen.JM_ENCFF310VOQ_Heart_CTCF_P0_Rep1_ENCFF310VOQ_peak_1386	93	.	7.26181	12.1356	9.3836	93
chr1	91564123	91564318	Encode_GSE137272_Encode_Dowen.JM_ENCFF310VOQ_Heart_CTCF_P0_Rep1_ENCFF310VOQ_peak_1387	483	.	19.1539	51.5914	48.3123	153
chr1	91574303	91574519	Encode_GSE137272_Encode_Dowen.JM_ENCFF310VOQ_Heart_CTCF_P0_Rep1_ENCFF310VOQ_peak_1388	793	.	25.0429	83.059	79.3548	85
chr1	91600707	91601009	Encode_GSE137272_Encode_Dowen.JM_ENCFF310VOQ_Heart_CTCF_P0_Rep1_ENCFF310VOQ_peak_1389	572	.	19.6298	60.6438	57.254	159
chr1	91755168	91755365	Encode_GSE137272_Encode_Dowen.JM_ENCFF310VOQ_Heart_CTCF_P0_Rep1_ENCFF310VOQ_peak_1390	920	.	28.9811	95.9988	92.0702	112
chr1	91822546	91822652	Encode_GSE137272_Encode_Dowen.JM_ENCFF310VOQ_Heart_CTCF_P0_Rep1_ENCFF310VOQ_peak_1391	168	.	9.95655	19.7346	16.8485	89
chr1	91874717	91875000	Encode_GSE137272_Encode_Dowen.JM_ENCFF310VOQ_Heart_CTCF_P0_Rep1_ENCFF310VOQ_peak_1392	1004	.	28.2449	104.546	100.445	153
chr1	91897229	91897321	Encode_GSE137272_Encode_Dowen.JM_ENCFF310VOQ_Heart_CTCF_P0_Rep1_ENCFF310VOQ_peak_1393	77	.	6.66787	10.468	7.75099	50
chr1	91913910	91914167	Encode_GSE137272_Encode_Dowen.JM_ENCFF310VOQ_Heart_CTCF_P0_Rep1_ENCFF310VOQ_peak_1394	467	.	17.3511	49.9848	46.7253	96
chr1	91942142	91942322	Encode_GSE137272_Encode_Dowen.JM_ENCFF310VOQ_Heart_CTCF_P0_Rep1_ENCFF310VOQ_peak_1395	274	.	13.9746	30.4845	27.4566	110
chr1	91962353	91962565	Encode_GSE137272_Encode_Dowen.JM_ENCFF310VOQ_Heart_CTCF_P0_Rep1_ENCFF310VOQ_peak_1396	931	.	27.9745	97.1128	93.1629	113
chr1	91969116	91969293	Encode_GSE137272_Encode_Dowen.JM_ENCFF310VOQ_Heart_CTCF_P0_Rep1_ENCFF310VOQ_peak_1397	542	.	20.7366	57.6043	54.2524	90
chr1	91978640	91978740	Encode_GSE137272_Encode_Dowen.JM_ENCFF310VOQ_Heart_CTCF_P0_Rep1_ENCFF310VOQ_peak_1398	79	.	6.37322	10.6938	7.9728	48
chr1	91981479	91981599	Encode_GSE137272_Encode_Dowen.JM_ENCFF310VOQ_Heart_CTCF_P0_Rep1_ENCFF310VOQ_peak_1399	193	.	10.5361	22.3232	19.3996	65
chr1	92016467	92016644	Encode_GSE137272_Encode_Dowen.JM_ENCFF310VOQ_Heart_CTCF_P0_Rep1_ENCFF310VOQ_peak_1401	302	.	14.0785	33.2677	30.2059	58
chr1	92051868	92051984	Encode_GSE137272_Encode_Dowen.JM_ENCFF310VOQ_Heart_CTCF_P0_Rep1_ENCFF310VOQ_peak_1403	118	.	8.04146	14.6435	11.842	60
chr1	92178452	92178584	Encode_GSE137272_Encode_Dowen.JM_ENCFF310VOQ_Heart_CTCF_P0_Rep1_ENCFF310VOQ_peak_1407	174	.	10.0174	20.3614	17.4673	81
chr1	92265014	92265212	Encode_GSE137272_Encode_Dowen.JM_ENCFF310VOQ_Heart_CTCF_P0_Rep1_ENCFF310VOQ_peak_1408	411	.	17.2095	44.3443	41.1516	112
chr1	92275536	92275639	Encode_GSE137272_Encode_Dowen.JM_ENCFF310VOQ_Heart_CTCF_P0_Rep1_ENCFF310VOQ_peak_1409	55	.	5.64204	8.22483	5.56831	45
chr1	92360370	92360626	Encode_GSE137272_Encode_Dowen.JM_ENCFF310VOQ_Heart_CTCF_P0_Rep1_ENCFF310VOQ_peak_1410	848	.	25.0395	88.6935	84.8955	136
chr1	92405227	92405380	Encode_GSE137272_Encode_Dowen.JM_ENCFF310VOQ_Heart_CTCF_P0_Rep1_ENCFF310VOQ_peak_1411	233	.	12.5871	26.3335	23.3565	82
chr1	92410723	92410817	Encode_GSE137272_Encode_Dowen.JM_ENCFF310VOQ_Heart_CTCF_P0_Rep1_ENCFF310VOQ_peak_1412	137	.	9.23243	16.6004	13.7626	68
chr1	92453826	92454063	Encode_GSE137272_Encode_Dowen.JM_ENCFF310VOQ_Heart_CTCF_P0_Rep1_ENCFF310VOQ_peak_1413	428	.	17.7725	46.0742	42.8612	142
chr1	92521419	92521594	Encode_GSE137272_Encode_Dowen.JM_ENCFF310VOQ_Heart_CTCF_P0_Rep1_ENCFF310VOQ_peak_1414	364	.	16.5807	39.5945	36.4578	85
chr1	92611127	92611297	Encode_GSE137272_Encode_Dowen.JM_ENCFF310VOQ_Heart_CTCF_P0_Rep1_ENCFF310VOQ_peak_1415	1075	.	27.3996	111.815	107.55	155
chr1	92614640	92614806	Encode_GSE137272_Encode_Dowen.JM_ENCFF310VOQ_Heart_CTCF_P0_Rep1_ENCFF310VOQ_peak_1416	379	.	13.0846	41.0734	37.9192	85
chr1	92647856	92648083	Encode_GSE137272_Encode_Dowen.JM_ENCFF310VOQ_Heart_CTCF_P0_Rep1_ENCFF310VOQ_peak_1417	721	.	19.5065	75.7002	72.1081	157
chr1	92648870	92649070	Encode_GSE137272_Encode_Dowen.JM_ENCFF310VOQ_Heart_CTCF_P0_Rep1_ENCFF310VOQ_peak_1418	694	.	19.0275	72.963	69.4098	114
chr1	92696934	92697148	Encode_GSE137272_Encode_Dowen.JM_ENCFF310VOQ_Heart_CTCF_P0_Rep1_ENCFF310VOQ_peak_1420	795	.	21.8452	83.2727	79.565	133
chr1	92708039	92708180	Encode_GSE137272_Encode_Dowen.JM_ENCFF310VOQ_Heart_CTCF_P0_Rep1_ENCFF310VOQ_peak_1422	156	.	9.54545	18.5424	15.675	80
chr1	92743015	92743146	Encode_GSE137272_Encode_Dowen.JM_ENCFF310VOQ_Heart_CTCF_P0_Rep1_ENCFF310VOQ_peak_1423	167	.	10.214	19.6487	16.7639	65
chr1	92834077	92834277	Encode_GSE137272_Encode_Dowen.JM_ENCFF310VOQ_Heart_CTCF_P0_Rep1_ENCFF310VOQ_peak_1425	857	.	23.1059	89.526	85.7136	162
chr1	92840342	92840497	Encode_GSE137272_Encode_Dowen.JM_ENCFF310VOQ_Heart_CTCF_P0_Rep1_ENCFF310VOQ_peak_1426	349	.	15.2842	38.0955	34.9757	91
chr1	92895154	92895392	Encode_GSE137272_Encode_Dowen.JM_ENCFF310VOQ_Heart_CTCF_P0_Rep1_ENCFF310VOQ_peak_1427	1205	.	32.0098	125.118	120.506	164
chr1	92906890	92907162	Encode_GSE137272_Encode_Dowen.JM_ENCFF310VOQ_Heart_CTCF_P0_Rep1_ENCFF310VOQ_peak_1428	377	.	13.0151	40.931	37.7784	95
chr1	92910643	92910778	Encode_GSE137272_Encode_Dowen.JM_ENCFF310VOQ_Heart_CTCF_P0_Rep1_ENCFF310VOQ_peak_1430	192	.	8.3717	22.1874	19.2656	83
chr1	92912422	92912543	Encode_GSE137272_Encode_Dowen.JM_ENCFF310VOQ_Heart_CTCF_P0_Rep1_ENCFF310VOQ_peak_1431	81	.	5.81997	10.8918	8.16723	55
chr1	92949547	92949723	Encode_GSE137272_Encode_Dowen.JM_ENCFF310VOQ_Heart_CTCF_P0_Rep1_ENCFF310VOQ_peak_1434	282	.	14.4422	31.2691	28.2311	87
chr1	92956687	92956887	Encode_GSE137272_Encode_Dowen.JM_ENCFF310VOQ_Heart_CTCF_P0_Rep1_ENCFF310VOQ_peak_1435	330	.	14.582	36.1802	33.0836	140
chr1	93010784	93010927	Encode_GSE137272_Encode_Dowen.JM_ENCFF310VOQ_Heart_CTCF_P0_Rep1_ENCFF310VOQ_peak_1437	330	.	12.0031	36.1594	33.0631	67
chr1	93014548	93014773	Encode_GSE137272_Encode_Dowen.JM_ENCFF310VOQ_Heart_CTCF_P0_Rep1_ENCFF310VOQ_peak_1438	1046	.	26.452	108.861	104.665	115
chr1	93034123	93034274	Encode_GSE137272_Encode_Dowen.JM_ENCFF310VOQ_Heart_CTCF_P0_Rep1_ENCFF310VOQ_peak_1439	209	.	11.839	23.9409	20.996	110
chr1	93072585	93072826	Encode_GSE137272_Encode_Dowen.JM_ENCFF310VOQ_Heart_CTCF_P0_Rep1_ENCFF310VOQ_peak_1440	638	.	21.3919	67.3052	63.8289	139
chr1	93081024	93081221	Encode_GSE137272_Encode_Dowen.JM_ENCFF310VOQ_Heart_CTCF_P0_Rep1_ENCFF310VOQ_peak_1441	551	.	19.8472	58.5332	55.1697	127
chr1	93128797	93128992	Encode_GSE137272_Encode_Dowen.JM_ENCFF310VOQ_Heart_CTCF_P0_Rep1_ENCFF310VOQ_peak_1442	730	.	24.5851	76.6696	73.0635	128
chr1	93174469	93174738	Encode_GSE137272_Encode_Dowen.JM_ENCFF310VOQ_Heart_CTCF_P0_Rep1_ENCFF310VOQ_peak_1443	1257	.	30.0668	130.565	125.798	161
chr1	93206391	93206508	Encode_GSE137272_Encode_Dowen.JM_ENCFF310VOQ_Heart_CTCF_P0_Rep1_ENCFF310VOQ_peak_1444	84	.	6.70121	11.2266	8.49592	57
chr1	93217740	93217868	Encode_GSE137272_Encode_Dowen.JM_ENCFF310VOQ_Heart_CTCF_P0_Rep1_ENCFF310VOQ_peak_1446	92	.	7.16196	11.9735	9.22416	88
chr1	93224074	93224261	Encode_GSE137272_Encode_Dowen.JM_ENCFF310VOQ_Heart_CTCF_P0_Rep1_ENCFF310VOQ_peak_1447	481	.	19.5177	51.4209	48.144	108
chr1	93236645	93236802	Encode_GSE137272_Encode_Dowen.JM_ENCFF310VOQ_Heart_CTCF_P0_Rep1_ENCFF310VOQ_peak_1448	261	.	11.7254	29.1647	26.1518	95
chr1	93238281	93238449	Encode_GSE137272_Encode_Dowen.JM_ENCFF310VOQ_Heart_CTCF_P0_Rep1_ENCFF310VOQ_peak_1449	176	.	9.17561	20.5256	17.6294	100
chr1	93343605	93343837	Encode_GSE137272_Encode_Dowen.JM_ENCFF310VOQ_Heart_CTCF_P0_Rep1_ENCFF310VOQ_peak_1450	163	.	9.66268	19.2458	16.366	95
chr1	93477960	93478114	Encode_GSE137272_Encode_Dowen.JM_ENCFF310VOQ_Heart_CTCF_P0_Rep1_ENCFF310VOQ_peak_1452	136	.	8.00815	16.4438	13.612	109
chr1	93478478	93478612	Encode_GSE137272_Encode_Dowen.JM_ENCFF310VOQ_Heart_CTCF_P0_Rep1_ENCFF310VOQ_peak_1453	156	.	8.64553	18.5455	15.678	80
chr1	93507122	93507303	Encode_GSE137272_Encode_Dowen.JM_ENCFF310VOQ_Heart_CTCF_P0_Rep1_ENCFF310VOQ_peak_1454	426	.	17.6293	45.8273	42.6171	91
chr1	93636337	93636450	Encode_GSE137272_Encode_Dowen.JM_ENCFF310VOQ_Heart_CTCF_P0_Rep1_ENCFF310VOQ_peak_1455	82	.	6.56053	10.9983	8.27193	56
chr1	93668707	93669003	Encode_GSE137272_Encode_Dowen.JM_ENCFF310VOQ_Heart_CTCF_P0_Rep1_ENCFF310VOQ_peak_1456	775	.	23.0651	81.1758	77.5009	155
chr1	93686532	93686697	Encode_GSE137272_Encode_Dowen.JM_ENCFF310VOQ_Heart_CTCF_P0_Rep1_ENCFF310VOQ_peak_1458	266	.	12.3839	29.6946	26.6757	79
chr1	93726982	93727288	Encode_GSE137272_Encode_Dowen.JM_ENCFF310VOQ_Heart_CTCF_P0_Rep1_ENCFF310VOQ_peak_1459	1142	.	27.8206	118.683	114.243	185
chr1	93801852	93802008	Encode_GSE137272_Encode_Dowen.JM_ENCFF310VOQ_Heart_CTCF_P0_Rep1_ENCFF310VOQ_peak_1461	282	.	9.98479	31.2539	28.2162	86
chr1	93803702	93803932	Encode_GSE137272_Encode_Dowen.JM_ENCFF310VOQ_Heart_CTCF_P0_Rep1_ENCFF310VOQ_peak_1462	1192	.	26.0911	123.78	119.207	134
chr1	93825211	93825385	Encode_GSE137272_Encode_Dowen.JM_ENCFF310VOQ_Heart_CTCF_P0_Rep1_ENCFF310VOQ_peak_1463	110	.	7.27189	13.8051	11.0209	92
chr1	93827752	93827894	Encode_GSE137272_Encode_Dowen.JM_ENCFF310VOQ_Heart_CTCF_P0_Rep1_ENCFF310VOQ_peak_1464	112	.	7.40798	14.0347	11.2468	84
chr1	93988933	93989088	Encode_GSE137272_Encode_Dowen.JM_ENCFF310VOQ_Heart_CTCF_P0_Rep1_ENCFF310VOQ_peak_1465	260	.	13.8486	29.0403	26.0289	84
chr1	94034968	94035288	Encode_GSE137272_Encode_Dowen.JM_ENCFF310VOQ_Heart_CTCF_P0_Rep1_ENCFF310VOQ_peak_1467	814	.	25.1537	85.1394	81.4009	129
chr1	94079156	94079437	Encode_GSE137272_Encode_Dowen.JM_ENCFF310VOQ_Heart_CTCF_P0_Rep1_ENCFF310VOQ_peak_1468	1247	.	28.6339	129.532	124.796	138
chr1	94139555	94139714	Encode_GSE137272_Encode_Dowen.JM_ENCFF310VOQ_Heart_CTCF_P0_Rep1_ENCFF310VOQ_peak_1469	300	.	15.1576	33.1088	30.0488	83
chr1	95762324	95762552	Encode_GSE137272_Encode_Dowen.JM_ENCFF310VOQ_Heart_CTCF_P0_Rep1_ENCFF310VOQ_peak_1470	995	.	30.442	103.63	99.548	109
chr1	96768382	96768477	Encode_GSE137272_Encode_Dowen.JM_ENCFF310VOQ_Heart_CTCF_P0_Rep1_ENCFF310VOQ_peak_1471	112	.	8.20661	14.0672	11.2743	56
chr1	96801748	96801922	Encode_GSE137272_Encode_Dowen.JM_ENCFF310VOQ_Heart_CTCF_P0_Rep1_ENCFF310VOQ_peak_1472	344	.	16.2338	37.5997	34.4861	90
chr1	96846805	96846988	Encode_GSE137272_Encode_Dowen.JM_ENCFF310VOQ_Heart_CTCF_P0_Rep1_ENCFF310VOQ_peak_1473	552	.	22.3048	58.6342	55.2696	95
chr1	97019101	97019250	Encode_GSE137272_Encode_Dowen.JM_ENCFF310VOQ_Heart_CTCF_P0_Rep1_ENCFF310VOQ_peak_1474	231	.	12.8228	26.1479	23.1729	94
chr1	97038659	97038831	Encode_GSE137272_Encode_Dowen.JM_ENCFF310VOQ_Heart_CTCF_P0_Rep1_ENCFF310VOQ_peak_1475	521	.	21.8872	55.4615	52.1355	120
chr1	97647223	97647298	Encode_GSE137272_Encode_Dowen.JM_ENCFF310VOQ_Heart_CTCF_P0_Rep1_ENCFF310VOQ_peak_1476	112	.	8.20661	14.0672	11.2743	43
chr1	97660794	97660866	Encode_GSE137272_Encode_Dowen.JM_ENCFF310VOQ_Heart_CTCF_P0_Rep1_ENCFF310VOQ_peak_1477	66	.	6.15496	9.32925	6.6412	46
chr1	97688838	97689061	Encode_GSE137272_Encode_Dowen.JM_ENCFF310VOQ_Heart_CTCF_P0_Rep1_ENCFF310VOQ_peak_1478	568	.	21.3115	60.2852	56.8997	126
chr1	97726846	97726998	Encode_GSE137272_Encode_Dowen.JM_ENCFF310VOQ_Heart_CTCF_P0_Rep1_ENCFF310VOQ_peak_1479	161	.	10.1543	19.0549	16.1804	66
chr1	97770015	97770153	Encode_GSE137272_Encode_Dowen.JM_ENCFF310VOQ_Heart_CTCF_P0_Rep1_ENCFF310VOQ_peak_1480	111	.	7.32572	13.8961	11.1102	80
chr1	97770391	97770546	Encode_GSE137272_Encode_Dowen.JM_ENCFF310VOQ_Heart_CTCF_P0_Rep1_ENCFF310VOQ_peak_1481	229	.	11.2648	25.8906	22.9203	94
chr1	97785055	97785216	Encode_GSE137272_Encode_Dowen.JM_ENCFF310VOQ_Heart_CTCF_P0_Rep1_ENCFF310VOQ_peak_1482	566	.	21.1451	59.9943	56.6124	87
chr1	97794217	97794310	Encode_GSE137272_Encode_Dowen.JM_ENCFF310VOQ_Heart_CTCF_P0_Rep1_ENCFF310VOQ_peak_1483	55	.	5.64204	8.22483	5.56831	46
chr1	97802614	97802834	Encode_GSE137272_Encode_Dowen.JM_ENCFF310VOQ_Heart_CTCF_P0_Rep1_ENCFF310VOQ_peak_1484	817	.	26.9027	85.4854	81.7412	111
chr1	97809616	97809794	Encode_GSE137272_Encode_Dowen.JM_ENCFF310VOQ_Heart_CTCF_P0_Rep1_ENCFF310VOQ_peak_1485	438	.	18.3695	47.0994	43.8742	90
chr1	97943549	97943650	Encode_GSE137272_Encode_Dowen.JM_ENCFF310VOQ_Heart_CTCF_P0_Rep1_ENCFF310VOQ_peak_1487	44	.	5.05255	7.03615	4.42894	75
chr1	97976998	97977128	Encode_GSE137272_Encode_Dowen.JM_ENCFF310VOQ_Heart_CTCF_P0_Rep1_ENCFF310VOQ_peak_1489	141	.	8.29813	16.944	14.1015	57
chr1	98031883	98032019	Encode_GSE137272_Encode_Dowen.JM_ENCFF310VOQ_Heart_CTCF_P0_Rep1_ENCFF310VOQ_peak_1491	77	.	6.66787	10.468	7.75099	78
chr1	98072159	98072323	Encode_GSE137272_Encode_Dowen.JM_ENCFF310VOQ_Heart_CTCF_P0_Rep1_ENCFF310VOQ_peak_1493	235	.	12.3265	26.4914	23.5126	85
chr1	98145002	98145086	Encode_GSE137272_Encode_Dowen.JM_ENCFF310VOQ_Heart_CTCF_P0_Rep1_ENCFF310VOQ_peak_1494	45	.	5.12913	7.15766	4.53622	55
chr1	98165146	98165239	Encode_GSE137272_Encode_Dowen.JM_ENCFF310VOQ_Heart_CTCF_P0_Rep1_ENCFF310VOQ_peak_1495	125	.	8.71616	15.3159	12.5039	52
chr1	98179156	98179363	Encode_GSE137272_Encode_Dowen.JM_ENCFF310VOQ_Heart_CTCF_P0_Rep1_ENCFF310VOQ_peak_1496	758	.	25.6309	79.4577	75.8095	88
chr1	98350364	98350586	Encode_GSE137272_Encode_Dowen.JM_ENCFF310VOQ_Heart_CTCF_P0_Rep1_ENCFF310VOQ_peak_1497	484	.	19.6816	51.7023	48.422	104
chr1	98392154	98392293	Encode_GSE137272_Encode_Dowen.JM_ENCFF310VOQ_Heart_CTCF_P0_Rep1_ENCFF310VOQ_peak_1498	319	.	15.9003	35.0099	31.9266	92
chr1	99774260	99774368	Encode_GSE137272_Encode_Dowen.JM_ENCFF310VOQ_Heart_CTCF_P0_Rep1_ENCFF310VOQ_peak_1501	77	.	6.66787	10.468	7.75099	82
chr1	100232066	100232233	Encode_GSE137272_Encode_Dowen.JM_ENCFF310VOQ_Heart_CTCF_P0_Rep1_ENCFF310VOQ_peak_1502	304	.	15.3874	33.4957	30.4305	78
chr1	100557066	100557228	Encode_GSE137272_Encode_Dowen.JM_ENCFF310VOQ_Heart_CTCF_P0_Rep1_ENCFF310VOQ_peak_1503	137	.	9.23243	16.6004	13.7626	69
chr1	103784865	103784975	Encode_GSE137272_Encode_Dowen.JM_ENCFF310VOQ_Heart_CTCF_P0_Rep1_ENCFF310VOQ_peak_1504	125	.	8.71952	15.3215	12.5055	67
chr1	103799432	103799608	Encode_GSE137272_Encode_Dowen.JM_ENCFF310VOQ_Heart_CTCF_P0_Rep1_ENCFF310VOQ_peak_1505	538	.	21.938	57.1809	53.8341	91
chr1	103986961	103987231	Encode_GSE137272_Encode_Dowen.JM_ENCFF310VOQ_Heart_CTCF_P0_Rep1_ENCFF310VOQ_peak_1506	541	.	21.1645	57.5131	54.1623	122
chr1	104609561	104609664	Encode_GSE137272_Encode_Dowen.JM_ENCFF310VOQ_Heart_CTCF_P0_Rep1_ENCFF310VOQ_peak_1507	125	.	8.71952	15.3215	12.5055	60
chr1	104625662	104625802	Encode_GSE137272_Encode_Dowen.JM_ENCFF310VOQ_Heart_CTCF_P0_Rep1_ENCFF310VOQ_peak_1508	432	.	18.9251	46.5142	43.2957	70
chr1	104756048	104756173	Encode_GSE137272_Encode_Dowen.JM_ENCFF310VOQ_Heart_CTCF_P0_Rep1_ENCFF310VOQ_peak_1509	231	.	12.8179	26.1396	23.1663	81
chr1	104769432	104769554	Encode_GSE137272_Encode_Dowen.JM_ENCFF310VOQ_Heart_CTCF_P0_Rep1_ENCFF310VOQ_peak_1510	75	.	6.30858	10.2282	7.52243	153
chr1	104944832	104945033	Encode_GSE137272_Encode_Dowen.JM_ENCFF310VOQ_Heart_CTCF_P0_Rep1_ENCFF310VOQ_peak_1511	747	.	25.5265	78.3449	74.7137	118
chr1	104979174	104979365	Encode_GSE137272_Encode_Dowen.JM_ENCFF310VOQ_Heart_CTCF_P0_Rep1_ENCFF310VOQ_peak_1512	391	.	17.7475	42.2893	39.1209	115
chr1	104986280	104986558	Encode_GSE137272_Encode_Dowen.JM_ENCFF310VOQ_Heart_CTCF_P0_Rep1_ENCFF310VOQ_peak_1513	1322	.	34.3799	137.17	132.209	156
chr1	105092590	105092830	Encode_GSE137272_Encode_Dowen.JM_ENCFF310VOQ_Heart_CTCF_P0_Rep1_ENCFF310VOQ_peak_1514	1238	.	32.1807	128.605	123.897	140
chr1	105356464	105356635	Encode_GSE137272_Encode_Dowen.JM_ENCFF310VOQ_Heart_CTCF_P0_Rep1_ENCFF310VOQ_peak_1515	70	.	6.23561	9.77103	7.07429	93
chr1	105362819	105363008	Encode_GSE137272_Encode_Dowen.JM_ENCFF310VOQ_Heart_CTCF_P0_Rep1_ENCFF310VOQ_peak_1516	264	.	13.3567	29.4476	26.4316	125
chr1	105446326	105446483	Encode_GSE137272_Encode_Dowen.JM_ENCFF310VOQ_Heart_CTCF_P0_Rep1_ENCFF310VOQ_peak_1518	231	.	12.4712	26.1399	23.1665	78
chr1	105630590	105630824	Encode_GSE137272_Encode_Dowen.JM_ENCFF310VOQ_Heart_CTCF_P0_Rep1_ENCFF310VOQ_peak_1522	802	.	27.1387	84.0039	80.2843	119
chr1	105660107	105660321	Encode_GSE137272_Encode_Dowen.JM_ENCFF310VOQ_Heart_CTCF_P0_Rep1_ENCFF310VOQ_peak_1523	630	.	20.4863	66.4858	63.0204	105
chr1	105663237	105663341	Encode_GSE137272_Encode_Dowen.JM_ENCFF310VOQ_Heart_CTCF_P0_Rep1_ENCFF310VOQ_peak_1524	113	.	6.94077	14.1087	11.315	67
chr1	105680725	105680899	Encode_GSE137272_Encode_Dowen.JM_ENCFF310VOQ_Heart_CTCF_P0_Rep1_ENCFF310VOQ_peak_1525	381	.	17.1933	41.3519	38.194	90
chr1	105711345	105711506	Encode_GSE137272_Encode_Dowen.JM_ENCFF310VOQ_Heart_CTCF_P0_Rep1_ENCFF310VOQ_peak_1526	198	.	10.7982	22.7645	19.8358	98
chr1	105735445	105735541	Encode_GSE137272_Encode_Dowen.JM_ENCFF310VOQ_Heart_CTCF_P0_Rep1_ENCFF310VOQ_peak_1527	112	.	8.20661	14.0672	11.2743	121
chr1	105780525	105780675	Encode_GSE137272_Encode_Dowen.JM_ENCFF310VOQ_Heart_CTCF_P0_Rep1_ENCFF310VOQ_peak_1528	230	.	12.7551	26.0345	23.0626	79
chr1	105881154	105881270	Encode_GSE137272_Encode_Dowen.JM_ENCFF310VOQ_Heart_CTCF_P0_Rep1_ENCFF310VOQ_peak_1529	108	.	7.93021	13.6146	10.8335	128
chr1	105891110	105891347	Encode_GSE137272_Encode_Dowen.JM_ENCFF310VOQ_Heart_CTCF_P0_Rep1_ENCFF310VOQ_peak_1530	1028	.	30.0991	107.046	102.89	137
chr1	105904872	105904979	Encode_GSE137272_Encode_Dowen.JM_ENCFF310VOQ_Heart_CTCF_P0_Rep1_ENCFF310VOQ_peak_1531	79	.	6.56414	10.6403	7.92033	94
chr1	105947354	105947482	Encode_GSE137272_Encode_Dowen.JM_ENCFF310VOQ_Heart_CTCF_P0_Rep1_ENCFF310VOQ_peak_1533	209	.	11.7832	23.8479	20.9041	152
chr1	105993357	105993449	Encode_GSE137272_Encode_Dowen.JM_ENCFF310VOQ_Heart_CTCF_P0_Rep1_ENCFF310VOQ_peak_1535	105	.	7.49824	13.3215	10.5448	79
chr1	105998558	105998669	Encode_GSE137272_Encode_Dowen.JM_ENCFF310VOQ_Heart_CTCF_P0_Rep1_ENCFF310VOQ_peak_1536	115	.	8.11688	14.3332	11.5363	80
chr1	106037077	106037255	Encode_GSE137272_Encode_Dowen.JM_ENCFF310VOQ_Heart_CTCF_P0_Rep1_ENCFF310VOQ_peak_1537	684	.	21.0782	71.9582	68.419	89
chr1	106055125	106055231	Encode_GSE137272_Encode_Dowen.JM_ENCFF310VOQ_Heart_CTCF_P0_Rep1_ENCFF310VOQ_peak_1538	64	.	6.03379	9.13431	6.45797	75
chr1	106071319	106071553	Encode_GSE137272_Encode_Dowen.JM_ENCFF310VOQ_Heart_CTCF_P0_Rep1_ENCFF310VOQ_peak_1540	1103	.	28.8368	114.736	110.399	130
chr1	106151877	106152018	Encode_GSE137272_Encode_Dowen.JM_ENCFF310VOQ_Heart_CTCF_P0_Rep1_ENCFF310VOQ_peak_1541	258	.	13.369	28.8458	25.8379	87
chr1	106171186	106171461	Encode_GSE137272_Encode_Dowen.JM_ENCFF310VOQ_Heart_CTCF_P0_Rep1_ENCFF310VOQ_peak_1542	807	.	24.2815	84.4333	80.7064	161
chr1	106231953	106232050	Encode_GSE137272_Encode_Dowen.JM_ENCFF310VOQ_Heart_CTCF_P0_Rep1_ENCFF310VOQ_peak_1544	66	.	6.15496	9.32925	6.6412	43
chr1	106346893	106347011	Encode_GSE137272_Encode_Dowen.JM_ENCFF310VOQ_Heart_CTCF_P0_Rep1_ENCFF310VOQ_peak_1545	184	.	10.6403	21.3992	18.4896	69
chr1	106374398	106374545	Encode_GSE137272_Encode_Dowen.JM_ENCFF310VOQ_Heart_CTCF_P0_Rep1_ENCFF310VOQ_peak_1546	217	.	11.9366	24.6679	21.714	107
chr1	106389806	106390042	Encode_GSE137272_Encode_Dowen.JM_ENCFF310VOQ_Heart_CTCF_P0_Rep1_ENCFF310VOQ_peak_1547	983	.	28.7078	102.438	98.3813	130
chr1	106395579	106395814	Encode_GSE137272_Encode_Dowen.JM_ENCFF310VOQ_Heart_CTCF_P0_Rep1_ENCFF310VOQ_peak_1548	896	.	27.0822	93.5029	89.6204	191
chr1	106425259	106425801	Encode_GSE137272_Encode_Dowen.JM_ENCFF310VOQ_Heart_CTCF_P0_Rep1_ENCFF310VOQ_peak_1549	674	.	22.4118	70.9332	67.4081	88
chr1	106511646	106511942	Encode_GSE137272_Encode_Dowen.JM_ENCFF310VOQ_Heart_CTCF_P0_Rep1_ENCFF310VOQ_peak_1550	1285	.	31.9212	133.357	128.507	136
chr1	106542855	106543014	Encode_GSE137272_Encode_Dowen.JM_ENCFF310VOQ_Heart_CTCF_P0_Rep1_ENCFF310VOQ_peak_1551	414	.	15.3007	44.6818	41.4851	80
chr1	106544939	106545109	Encode_GSE137272_Encode_Dowen.JM_ENCFF310VOQ_Heart_CTCF_P0_Rep1_ENCFF310VOQ_peak_1552	350	.	13.3724	38.1711	35.0506	147
chr1	106628824	106629020	Encode_GSE137272_Encode_Dowen.JM_ENCFF310VOQ_Heart_CTCF_P0_Rep1_ENCFF310VOQ_peak_1553	599	.	20.6761	63.4082	59.9827	90
chr1	106711820	106711970	Encode_GSE137272_Encode_Dowen.JM_ENCFF310VOQ_Heart_CTCF_P0_Rep1_ENCFF310VOQ_peak_1554	278	.	11.297	30.8904	27.8566	74
chr1	106712405	106712614	Encode_GSE137272_Encode_Dowen.JM_ENCFF310VOQ_Heart_CTCF_P0_Rep1_ENCFF310VOQ_peak_1555	555	.	14.9078	58.8955	55.5277	183
chr1	106717313	106717542	Encode_GSE137272_Encode_Dowen.JM_ENCFF310VOQ_Heart_CTCF_P0_Rep1_ENCFF310VOQ_peak_1556	1156	.	25.7906	120.142	115.664	111
chr1	106735701	106735883	Encode_GSE137272_Encode_Dowen.JM_ENCFF310VOQ_Heart_CTCF_P0_Rep1_ENCFF310VOQ_peak_1557	538	.	20.4918	57.1779	53.8311	94
chr1	106738191	106738316	Encode_GSE137272_Encode_Dowen.JM_ENCFF310VOQ_Heart_CTCF_P0_Rep1_ENCFF310VOQ_peak_1558	104	.	7.17932	13.2181	10.4433	73
chr1	106759798	106759877	Encode_GSE137272_Encode_Dowen.JM_ENCFF310VOQ_Heart_CTCF_P0_Rep1_ENCFF310VOQ_peak_1559	63	.	5.94766	8.99617	6.32307	87
chr1	106800099	106800201	Encode_GSE137272_Encode_Dowen.JM_ENCFF310VOQ_Heart_CTCF_P0_Rep1_ENCFF310VOQ_peak_1560	66	.	6.15496	9.32925	6.6412	30
chr1	106818450	106818639	Encode_GSE137272_Encode_Dowen.JM_ENCFF310VOQ_Heart_CTCF_P0_Rep1_ENCFF310VOQ_peak_1561	546	.	21.9138	57.967	54.6105	123
chr1	106883939	106884105	Encode_GSE137272_Encode_Dowen.JM_ENCFF310VOQ_Heart_CTCF_P0_Rep1_ENCFF310VOQ_peak_1562	272	.	14.2161	30.2659	27.2406	88
chr1	106901565	106901773	Encode_GSE137272_Encode_Dowen.JM_ENCFF310VOQ_Heart_CTCF_P0_Rep1_ENCFF310VOQ_peak_1563	710	.	25.4929	74.6089	71.0321	165
chr1	106961160	106961250	Encode_GSE137272_Encode_Dowen.JM_ENCFF310VOQ_Heart_CTCF_P0_Rep1_ENCFF310VOQ_peak_1564	77	.	6.66787	10.468	7.75099	63
chr1	107014610	107014805	Encode_GSE137272_Encode_Dowen.JM_ENCFF310VOQ_Heart_CTCF_P0_Rep1_ENCFF310VOQ_peak_1565	774	.	27.6704	81.1572	77.4831	95
chr1	107243291	107243466	Encode_GSE137272_Encode_Dowen.JM_ENCFF310VOQ_Heart_CTCF_P0_Rep1_ENCFF310VOQ_peak_1567	176	.	10.7712	20.5728	17.6735	123
chr1	107353205	107353310	Encode_GSE137272_Encode_Dowen.JM_ENCFF310VOQ_Heart_CTCF_P0_Rep1_ENCFF310VOQ_peak_1568	137	.	9.23243	16.6004	13.7626	78
chr1	107481540	107481840	Encode_GSE137272_Encode_Dowen.JM_ENCFF310VOQ_Heart_CTCF_P0_Rep1_ENCFF310VOQ_peak_1569	1075	.	30.4795	111.828	107.562	157
chr1	107565778	107565911	Encode_GSE137272_Encode_Dowen.JM_ENCFF310VOQ_Heart_CTCF_P0_Rep1_ENCFF310VOQ_peak_1571	112	.	8.20661	14.0672	11.2743	91
chr1	107593620	107593694	Encode_GSE137272_Encode_Dowen.JM_ENCFF310VOQ_Heart_CTCF_P0_Rep1_ENCFF310VOQ_peak_1572	75	.	6.09954	10.2472	7.54115	60
chr1	107598583	107598766	Encode_GSE137272_Encode_Dowen.JM_ENCFF310VOQ_Heart_CTCF_P0_Rep1_ENCFF310VOQ_peak_1573	599	.	22.6109	63.3985	59.9731	108
chr1	107636004	107636204	Encode_GSE137272_Encode_Dowen.JM_ENCFF310VOQ_Heart_CTCF_P0_Rep1_ENCFF310VOQ_peak_1574	748	.	26.669	78.4907	74.8573	112
chr1	108827346	108827519	Encode_GSE137272_Encode_Dowen.JM_ENCFF310VOQ_Heart_CTCF_P0_Rep1_ENCFF310VOQ_peak_1575	217	.	12.3099	24.7268	21.7705	90
chr1	109985633	109985736	Encode_GSE137272_Encode_Dowen.JM_ENCFF310VOQ_Heart_CTCF_P0_Rep1_ENCFF310VOQ_peak_1576	77	.	6.66787	10.468	7.75099	44
chr1	111242473	111242629	Encode_GSE137272_Encode_Dowen.JM_ENCFF310VOQ_Heart_CTCF_P0_Rep1_ENCFF310VOQ_peak_1577	203	.	11.797	23.3235	20.3857	104
chr1	111634212	111634387	Encode_GSE137272_Encode_Dowen.JM_ENCFF310VOQ_Heart_CTCF_P0_Rep1_ENCFF310VOQ_peak_1578	459	.	20.5165	49.2114	45.961	81
chr1	111660324	111660568	Encode_GSE137272_Encode_Dowen.JM_ENCFF310VOQ_Heart_CTCF_P0_Rep1_ENCFF310VOQ_peak_1579	678	.	26.2605	71.4157	67.884	146
chr1	111864046	111864223	Encode_GSE137272_Encode_Dowen.JM_ENCFF310VOQ_Heart_CTCF_P0_Rep1_ENCFF310VOQ_peak_1580	560	.	20.3596	59.4497	56.0747	120
chr1	112378780	112378959	Encode_GSE137272_Encode_Dowen.JM_ENCFF310VOQ_Heart_CTCF_P0_Rep1_ENCFF310VOQ_peak_1581	749	.	21.2902	78.5571	74.9226	101
chr1	112380017	112380231	Encode_GSE137272_Encode_Dowen.JM_ENCFF310VOQ_Heart_CTCF_P0_Rep1_ENCFF310VOQ_peak_1582	683	.	20.1709	71.9112	68.3729	106
chr1	112388895	112389070	Encode_GSE137272_Encode_Dowen.JM_ENCFF310VOQ_Heart_CTCF_P0_Rep1_ENCFF310VOQ_peak_1583	380	.	17.952	41.2004	38.0444	85
chr1	112451770	112451926	Encode_GSE137272_Encode_Dowen.JM_ENCFF310VOQ_Heart_CTCF_P0_Rep1_ENCFF310VOQ_peak_1584	338	.	15.4375	36.9494	33.8436	83
chr1	112456172	112456299	Encode_GSE137272_Encode_Dowen.JM_ENCFF310VOQ_Heart_CTCF_P0_Rep1_ENCFF310VOQ_peak_1585	190	.	10.6762	22.0034	19.0838	88
chr1	115684636	115684719	Encode_GSE137272_Encode_Dowen.JM_ENCFF310VOQ_Heart_CTCF_P0_Rep1_ENCFF310VOQ_peak_1587	66	.	6.15496	9.32925	6.6412	71
chr1	115686623	115686739	Encode_GSE137272_Encode_Dowen.JM_ENCFF310VOQ_Heart_CTCF_P0_Rep1_ENCFF310VOQ_peak_1588	163	.	10.2583	19.2272	16.3477	65
chr1	116313384	116313502	Encode_GSE137272_Encode_Dowen.JM_ENCFF310VOQ_Heart_CTCF_P0_Rep1_ENCFF310VOQ_peak_1590	190	.	11.2841	21.9385	19.0198	60
chr1	116477827	116477993	Encode_GSE137272_Encode_Dowen.JM_ENCFF310VOQ_Heart_CTCF_P0_Rep1_ENCFF310VOQ_peak_1591	610	.	24.7819	64.5374	61.0973	114
chr1	117519677	117519796	Encode_GSE137272_Encode_Dowen.JM_ENCFF310VOQ_Heart_CTCF_P0_Rep1_ENCFF310VOQ_peak_1592	137	.	9.23243	16.6004	13.7626	74
chr1	118275268	118275455	Encode_GSE137272_Encode_Dowen.JM_ENCFF310VOQ_Heart_CTCF_P0_Rep1_ENCFF310VOQ_peak_1594	364	.	17.439	39.6335	36.4957	103
chr1	118320808	118320956	Encode_GSE137272_Encode_Dowen.JM_ENCFF310VOQ_Heart_CTCF_P0_Rep1_ENCFF310VOQ_peak_1595	218	.	9.99226	24.7945	21.8372	85
chr1	118321639	118321891	Encode_GSE137272_Encode_Dowen.JM_ENCFF310VOQ_Heart_CTCF_P0_Rep1_ENCFF310VOQ_peak_1596	678	.	21.2141	71.3428	67.8121	136
chr1	118335976	118336112	Encode_GSE137272_Encode_Dowen.JM_ENCFF310VOQ_Heart_CTCF_P0_Rep1_ENCFF310VOQ_peak_1597	336	.	15.7291	36.7481	33.6442	88
chr1	118343723	118343817	Encode_GSE137272_Encode_Dowen.JM_ENCFF310VOQ_Heart_CTCF_P0_Rep1_ENCFF310VOQ_peak_1598	88	.	7.18078	11.6387	8.89486	67
chr1	118368075	118368214	Encode_GSE137272_Encode_Dowen.JM_ENCFF310VOQ_Heart_CTCF_P0_Rep1_ENCFF310VOQ_peak_1599	94	.	7.29572	12.1906	9.43776	66
chr1	118458947	118459123	Encode_GSE137272_Encode_Dowen.JM_ENCFF310VOQ_Heart_CTCF_P0_Rep1_ENCFF310VOQ_peak_1600	388	.	15.8669	42.0057	38.8403	95
chr1	118472492	118472617	Encode_GSE137272_Encode_Dowen.JM_ENCFF310VOQ_Heart_CTCF_P0_Rep1_ENCFF310VOQ_peak_1601	101	.	6.7741	12.9559	10.1851	61
chr1	118477002	118477175	Encode_GSE137272_Encode_Dowen.JM_ENCFF310VOQ_Heart_CTCF_P0_Rep1_ENCFF310VOQ_peak_1602	749	.	22.1986	78.5814	74.9466	104
chr1	118486208	118486295	Encode_GSE137272_Encode_Dowen.JM_ENCFF310VOQ_Heart_CTCF_P0_Rep1_ENCFF310VOQ_peak_1603	44	.	5.05255	7.03615	4.42894	30
chr1	118492931	118493099	Encode_GSE137272_Encode_Dowen.JM_ENCFF310VOQ_Heart_CTCF_P0_Rep1_ENCFF310VOQ_peak_1604	365	.	16.6543	39.7191	36.5803	94
chr1	118498369	118498647	Encode_GSE137272_Encode_Dowen.JM_ENCFF310VOQ_Heart_CTCF_P0_Rep1_ENCFF310VOQ_peak_1605	720	.	22.055	75.6122	72.0207	130
chr1	118529390	118529514	Encode_GSE137272_Encode_Dowen.JM_ENCFF310VOQ_Heart_CTCF_P0_Rep1_ENCFF310VOQ_peak_1606	145	.	9.41713	17.3605	14.5124	48
chr1	118564693	118564830	Encode_GSE137272_Encode_Dowen.JM_ENCFF310VOQ_Heart_CTCF_P0_Rep1_ENCFF310VOQ_peak_1607	157	.	9.91277	18.655	15.786	81
chr1	118627813	118627924	Encode_GSE137272_Encode_Dowen.JM_ENCFF310VOQ_Heart_CTCF_P0_Rep1_ENCFF310VOQ_peak_1608	169	.	10.3103	19.8081	16.9212	157
chr1	118720759	118720853	Encode_GSE137272_Encode_Dowen.JM_ENCFF310VOQ_Heart_CTCF_P0_Rep1_ENCFF310VOQ_peak_1609	55	.	5.64204	8.22483	5.56831	52
chr1	118731287	118731389	Encode_GSE137272_Encode_Dowen.JM_ENCFF310VOQ_Heart_CTCF_P0_Rep1_ENCFF310VOQ_peak_1610	88	.	7.18078	11.6387	8.89486	48
chr1	118759646	118759979	Encode_GSE137272_Encode_Dowen.JM_ENCFF310VOQ_Heart_CTCF_P0_Rep1_ENCFF310VOQ_peak_1611	996	.	28.3636	103.778	99.6932	129
chr1	118768935	118769122	Encode_GSE137272_Encode_Dowen.JM_ENCFF310VOQ_Heart_CTCF_P0_Rep1_ENCFF310VOQ_peak_1612	511	.	16.7929	54.4377	51.1241	83
chr1	118772393	118772579	Encode_GSE137272_Encode_Dowen.JM_ENCFF310VOQ_Heart_CTCF_P0_Rep1_ENCFF310VOQ_peak_1613	473	.	15.6324	50.5905	47.3236	109
chr1	118864940	118865024	Encode_GSE137272_Encode_Dowen.JM_ENCFF310VOQ_Heart_CTCF_P0_Rep1_ENCFF310VOQ_peak_1615	88	.	7.18078	11.6387	8.89486	58
chr1	118976816	118976882	Encode_GSE137272_Encode_Dowen.JM_ENCFF310VOQ_Heart_CTCF_P0_Rep1_ENCFF310VOQ_peak_1616	45	.	5.12913	7.15766	4.53622	75
chr1	119053611	119053907	Encode_GSE137272_Encode_Dowen.JM_ENCFF310VOQ_Heart_CTCF_P0_Rep1_ENCFF310VOQ_peak_1617	576	.	20.3042	61.0343	57.6391	153
chr1	119075035	119075129	Encode_GSE137272_Encode_Dowen.JM_ENCFF310VOQ_Heart_CTCF_P0_Rep1_ENCFF310VOQ_peak_1618	66	.	6.15496	9.32925	6.6412	53
chr1	119082666	119082924	Encode_GSE137272_Encode_Dowen.JM_ENCFF310VOQ_Heart_CTCF_P0_Rep1_ENCFF310VOQ_peak_1619	783	.	17.2252	82.0253	78.3371	140
chr1	119083744	119083929	Encode_GSE137272_Encode_Dowen.JM_ENCFF310VOQ_Heart_CTCF_P0_Rep1_ENCFF310VOQ_peak_1620	419	.	11.0783	45.1037	41.9021	82
chr1	119087625	119087839	Encode_GSE137272_Encode_Dowen.JM_ENCFF310VOQ_Heart_CTCF_P0_Rep1_ENCFF310VOQ_peak_1621	1074	.	20.9024	111.67	107.407	119
chr1	119093798	119094074	Encode_GSE137272_Encode_Dowen.JM_ENCFF310VOQ_Heart_CTCF_P0_Rep1_ENCFF310VOQ_peak_1622	1293	.	31.8546	134.276	129.399	119
chr1	119120006	119120183	Encode_GSE137272_Encode_Dowen.JM_ENCFF310VOQ_Heart_CTCF_P0_Rep1_ENCFF310VOQ_peak_1623	319	.	15.9003	35.0099	31.9266	107
chr1	119160474	119160574	Encode_GSE137272_Encode_Dowen.JM_ENCFF310VOQ_Heart_CTCF_P0_Rep1_ENCFF310VOQ_peak_1624	163	.	10.2583	19.2272	16.3477	87
chr1	119209571	119209748	Encode_GSE137272_Encode_Dowen.JM_ENCFF310VOQ_Heart_CTCF_P0_Rep1_ENCFF310VOQ_peak_1626	402	.	16.6721	43.4141	40.2322	134
chr1	119256223	119256353	Encode_GSE137272_Encode_Dowen.JM_ENCFF310VOQ_Heart_CTCF_P0_Rep1_ENCFF310VOQ_peak_1627	217	.	12.3099	24.7268	21.7705	93
chr1	119308921	119309065	Encode_GSE137272_Encode_Dowen.JM_ENCFF310VOQ_Heart_CTCF_P0_Rep1_ENCFF310VOQ_peak_1628	137	.	9.23243	16.6004	13.7626	66
chr1	119345460	119345662	Encode_GSE137272_Encode_Dowen.JM_ENCFF310VOQ_Heart_CTCF_P0_Rep1_ENCFF310VOQ_peak_1629	125	.	8.71952	15.3215	12.5055	141
chr1	119422780	119422902	Encode_GSE137272_Encode_Dowen.JM_ENCFF310VOQ_Heart_CTCF_P0_Rep1_ENCFF310VOQ_peak_1630	125	.	7.4124	15.3982	12.5812	65
chr1	119423652	119423847	Encode_GSE137272_Encode_Dowen.JM_ENCFF310VOQ_Heart_CTCF_P0_Rep1_ENCFF310VOQ_peak_1631	594	.	19.9285	62.8814	59.4628	161
chr1	119444083	119444219	Encode_GSE137272_Encode_Dowen.JM_ENCFF310VOQ_Heart_CTCF_P0_Rep1_ENCFF310VOQ_peak_1632	100	.	7.69369	12.839	10.0699	65
chr1	119458324	119458510	Encode_GSE137272_Encode_Dowen.JM_ENCFF310VOQ_Heart_CTCF_P0_Rep1_ENCFF310VOQ_peak_1633	826	.	25.8472	86.4233	82.6636	171
chr1	119463507	119463671	Encode_GSE137272_Encode_Dowen.JM_ENCFF310VOQ_Heart_CTCF_P0_Rep1_ENCFF310VOQ_peak_1634	587	.	21.8936	62.1521	58.7428	90
chr1	119481692	119481764	Encode_GSE137272_Encode_Dowen.JM_ENCFF310VOQ_Heart_CTCF_P0_Rep1_ENCFF310VOQ_peak_1635	81	.	5.80196	10.8599	8.13602	60
chr1	119483058	119483177	Encode_GSE137272_Encode_Dowen.JM_ENCFF310VOQ_Heart_CTCF_P0_Rep1_ENCFF310VOQ_peak_1636	168	.	8.44172	19.7194	16.8338	54
chr1	119484562	119484759	Encode_GSE137272_Encode_Dowen.JM_ENCFF310VOQ_Heart_CTCF_P0_Rep1_ENCFF310VOQ_peak_1637	637	.	19.5408	67.2268	63.752	131
chr1	119494458	119494567	Encode_GSE137272_Encode_Dowen.JM_ENCFF310VOQ_Heart_CTCF_P0_Rep1_ENCFF310VOQ_peak_1638	249	.	12.8393	27.958	24.9605	81
chr1	119548728	119549009	Encode_GSE137272_Encode_Dowen.JM_ENCFF310VOQ_Heart_CTCF_P0_Rep1_ENCFF310VOQ_peak_1640	1213	.	31.9366	126.024	121.388	139
chr1	119642354	119642653	Encode_GSE137272_Encode_Dowen.JM_ENCFF310VOQ_Heart_CTCF_P0_Rep1_ENCFF310VOQ_peak_1642	690	.	23.3013	72.5479	69.0004	225
chr1	119654476	119654616	Encode_GSE137272_Encode_Dowen.JM_ENCFF310VOQ_Heart_CTCF_P0_Rep1_ENCFF310VOQ_peak_1643	193	.	11.1868	22.3073	19.3842	80
chr1	119675072	119675298	Encode_GSE137272_Encode_Dowen.JM_ENCFF310VOQ_Heart_CTCF_P0_Rep1_ENCFF310VOQ_peak_1644	924	.	28.6288	96.3468	92.4111	122
chr1	119818799	119818969	Encode_GSE137272_Encode_Dowen.JM_ENCFF310VOQ_Heart_CTCF_P0_Rep1_ENCFF310VOQ_peak_1645	390	.	15.9857	42.2147	39.047	113
chr1	119895081	119895329	Encode_GSE137272_Encode_Dowen.JM_ENCFF310VOQ_Heart_CTCF_P0_Rep1_ENCFF310VOQ_peak_1646	1036	.	30.5141	107.815	103.642	115
chr1	119919389	119919632	Encode_GSE137272_Encode_Dowen.JM_ENCFF310VOQ_Heart_CTCF_P0_Rep1_ENCFF310VOQ_peak_1647	355	.	16.4846	38.7223	35.5954	67
chr1	119929846	119930039	Encode_GSE137272_Encode_Dowen.JM_ENCFF310VOQ_Heart_CTCF_P0_Rep1_ENCFF310VOQ_peak_1648	692	.	24.9661	72.7851	69.2342	111
chr1	119966014	119966106	Encode_GSE137272_Encode_Dowen.JM_ENCFF310VOQ_Heart_CTCF_P0_Rep1_ENCFF310VOQ_peak_1649	88	.	7.18078	11.6387	8.89486	70
chr1	119997824	119997922	Encode_GSE137272_Encode_Dowen.JM_ENCFF310VOQ_Heart_CTCF_P0_Rep1_ENCFF310VOQ_peak_1650	163	.	10.2583	19.2272	16.3477	39
chr1	120013231	120013412	Encode_GSE137272_Encode_Dowen.JM_ENCFF310VOQ_Heart_CTCF_P0_Rep1_ENCFF310VOQ_peak_1651	656	.	20.9553	69.1025	65.6024	109
chr1	120016347	120016484	Encode_GSE137272_Encode_Dowen.JM_ENCFF310VOQ_Heart_CTCF_P0_Rep1_ENCFF310VOQ_peak_1652	306	.	12.4411	33.7052	30.6375	66
chr1	120025209	120025340	Encode_GSE137272_Encode_Dowen.JM_ENCFF310VOQ_Heart_CTCF_P0_Rep1_ENCFF310VOQ_peak_1653	93	.	7.02741	12.1434	9.39118	60
chr1	120033045	120033348	Encode_GSE137272_Encode_Dowen.JM_ENCFF310VOQ_Heart_CTCF_P0_Rep1_ENCFF310VOQ_peak_1654	1308	.	32.5929	135.774	130.854	149
chr1	120093573	120093841	Encode_GSE137272_Encode_Dowen.JM_ENCFF310VOQ_Heart_CTCF_P0_Rep1_ENCFF310VOQ_peak_1655	1007	.	23.7436	104.904	100.796	147
chr1	120098466	120098626	Encode_GSE137272_Encode_Dowen.JM_ENCFF310VOQ_Heart_CTCF_P0_Rep1_ENCFF310VOQ_peak_1656	588	.	16.4016	62.3107	58.8994	95
chr1	120147141	120147282	Encode_GSE137272_Encode_Dowen.JM_ENCFF310VOQ_Heart_CTCF_P0_Rep1_ENCFF310VOQ_peak_1658	255	.	13.1876	28.542	25.5377	80
chr1	120154346	120154506	Encode_GSE137272_Encode_Dowen.JM_ENCFF310VOQ_Heart_CTCF_P0_Rep1_ENCFF310VOQ_peak_1659	417	.	15.4487	44.9584	41.7585	92
chr1	120155451	120155632	Encode_GSE137272_Encode_Dowen.JM_ENCFF310VOQ_Heart_CTCF_P0_Rep1_ENCFF310VOQ_peak_1660	587	.	19.5418	62.1577	58.748	98
chr1	120171879	120172101	Encode_GSE137272_Encode_Dowen.JM_ENCFF310VOQ_Heart_CTCF_P0_Rep1_ENCFF310VOQ_peak_1661	856	.	28.5761	89.4116	85.6013	122
chr1	120197244	120197509	Encode_GSE137272_Encode_Dowen.JM_ENCFF310VOQ_Heart_CTCF_P0_Rep1_ENCFF310VOQ_peak_1662	1050	.	29.6496	109.239	105.034	144
chr1	120231382	120231693	Encode_GSE137272_Encode_Dowen.JM_ENCFF310VOQ_Heart_CTCF_P0_Rep1_ENCFF310VOQ_peak_1663	626	.	22.6831	66.1285	62.6676	191
chr1	120244182	120244289	Encode_GSE137272_Encode_Dowen.JM_ENCFF310VOQ_Heart_CTCF_P0_Rep1_ENCFF310VOQ_peak_1664	73	.	6.22776	10.0979	7.39484	85
chr1	120265160	120265349	Encode_GSE137272_Encode_Dowen.JM_ENCFF310VOQ_Heart_CTCF_P0_Rep1_ENCFF310VOQ_peak_1666	68	.	6.12283	9.59003	6.89681	80
chr1	120289983	120290082	Encode_GSE137272_Encode_Dowen.JM_ENCFF310VOQ_Heart_CTCF_P0_Rep1_ENCFF310VOQ_peak_1667	112	.	8.20661	14.0672	11.2743	76
chr1	120327785	120328009	Encode_GSE137272_Encode_Dowen.JM_ENCFF310VOQ_Heart_CTCF_P0_Rep1_ENCFF310VOQ_peak_1668	619	.	24.2718	65.3868	61.9357	140
chr1	120338133	120338231	Encode_GSE137272_Encode_Dowen.JM_ENCFF310VOQ_Heart_CTCF_P0_Rep1_ENCFF310VOQ_peak_1669	66	.	6.15496	9.32925	6.6412	18
chr1	120469003	120469195	Encode_GSE137272_Encode_Dowen.JM_ENCFF310VOQ_Heart_CTCF_P0_Rep1_ENCFF310VOQ_peak_1670	304	.	15.3874	33.4957	30.4305	109
chr1	120549379	120549576	Encode_GSE137272_Encode_Dowen.JM_ENCFF310VOQ_Heart_CTCF_P0_Rep1_ENCFF310VOQ_peak_1671	697	.	21.3321	73.3292	69.7707	102
chr1	120550334	120550521	Encode_GSE137272_Encode_Dowen.JM_ENCFF310VOQ_Heart_CTCF_P0_Rep1_ENCFF310VOQ_peak_1672	469	.	16.2379	50.2428	46.9801	106
chr1	120586507	120586807	Encode_GSE137272_Encode_Dowen.JM_ENCFF310VOQ_Heart_CTCF_P0_Rep1_ENCFF310VOQ_peak_1673	1205	.	33.1103	125.122	120.51	180
chr1	120594653	120594824	Encode_GSE137272_Encode_Dowen.JM_ENCFF310VOQ_Heart_CTCF_P0_Rep1_ENCFF310VOQ_peak_1674	446	.	18.8442	47.9105	44.6756	88
chr1	120628965	120629094	Encode_GSE137272_Encode_Dowen.JM_ENCFF310VOQ_Heart_CTCF_P0_Rep1_ENCFF310VOQ_peak_1675	163	.	10.2583	19.2272	16.3477	62
chr1	120662286	120662430	Encode_GSE137272_Encode_Dowen.JM_ENCFF310VOQ_Heart_CTCF_P0_Rep1_ENCFF310VOQ_peak_1676	176	.	10.7712	20.5728	17.6735	76
chr1	120667936	120668029	Encode_GSE137272_Encode_Dowen.JM_ENCFF310VOQ_Heart_CTCF_P0_Rep1_ENCFF310VOQ_peak_1677	45	.	5.12913	7.15766	4.53622	49
chr1	120685990	120686136	Encode_GSE137272_Encode_Dowen.JM_ENCFF310VOQ_Heart_CTCF_P0_Rep1_ENCFF310VOQ_peak_1678	364	.	17.4323	39.6222	36.4851	116
chr1	120705535	120705629	Encode_GSE137272_Encode_Dowen.JM_ENCFF310VOQ_Heart_CTCF_P0_Rep1_ENCFF310VOQ_peak_1680	66	.	6.15496	9.32925	6.6412	44
chr1	121053837	121054037	Encode_GSE137272_Encode_Dowen.JM_ENCFF310VOQ_Heart_CTCF_P0_Rep1_ENCFF310VOQ_peak_1681	635	.	24.2283	67.0552	63.5823	89
chr1	121180414	121180591	Encode_GSE137272_Encode_Dowen.JM_ENCFF310VOQ_Heart_CTCF_P0_Rep1_ENCFF310VOQ_peak_1682	907	.	30.4672	94.6825	90.7786	90
chr1	121215981	121216121	Encode_GSE137272_Encode_Dowen.JM_ENCFF310VOQ_Heart_CTCF_P0_Rep1_ENCFF310VOQ_peak_1683	427	.	19.4907	45.9729	42.7609	90
chr1	121249215	121249368	Encode_GSE137272_Encode_Dowen.JM_ENCFF310VOQ_Heart_CTCF_P0_Rep1_ENCFF310VOQ_peak_1684	150	.	9.74535	17.9028	15.0438	72
chr1	121327747	121327931	Encode_GSE137272_Encode_Dowen.JM_ENCFF310VOQ_Heart_CTCF_P0_Rep1_ENCFF310VOQ_peak_1685	229	.	11.6589	25.9659	22.9946	105
chr1	121400350	121400559	Encode_GSE137272_Encode_Dowen.JM_ENCFF310VOQ_Heart_CTCF_P0_Rep1_ENCFF310VOQ_peak_1686	873	.	27.4155	91.2095	87.3678	92
chr1	121419198	121419359	Encode_GSE137272_Encode_Dowen.JM_ENCFF310VOQ_Heart_CTCF_P0_Rep1_ENCFF310VOQ_peak_1687	349	.	16.9196	38.0682	34.9495	135
chr1	121441154	121441356	Encode_GSE137272_Encode_Dowen.JM_ENCFF310VOQ_Heart_CTCF_P0_Rep1_ENCFF310VOQ_peak_1688	699	.	24.3299	73.481	69.9202	136
chr1	121490338	121490528	Encode_GSE137272_Encode_Dowen.JM_ENCFF310VOQ_Heart_CTCF_P0_Rep1_ENCFF310VOQ_peak_1690	423	.	18.3419	45.5247	42.3181	109
chr1	121567908	121568176	Encode_GSE137272_Encode_Dowen.JM_ENCFF310VOQ_Heart_CTCF_P0_Rep1_ENCFF310VOQ_peak_1692	777	.	24.6852	81.4679	77.7885	137
chr1	121597068	121597193	Encode_GSE137272_Encode_Dowen.JM_ENCFF310VOQ_Heart_CTCF_P0_Rep1_ENCFF310VOQ_peak_1693	215	.	12.1852	24.5184	21.5664	92
chr1	121601250	121601363	Encode_GSE137272_Encode_Dowen.JM_ENCFF310VOQ_Heart_CTCF_P0_Rep1_ENCFF310VOQ_peak_1694	119	.	8.38595	14.7736	11.97	69
chr1	122439501	122439624	Encode_GSE137272_Encode_Dowen.JM_ENCFF310VOQ_Heart_CTCF_P0_Rep1_ENCFF310VOQ_peak_1698	112	.	8.20661	14.0672	11.2743	79
chr1	123414303	123414395	Encode_GSE137272_Encode_Dowen.JM_ENCFF310VOQ_Heart_CTCF_P0_Rep1_ENCFF310VOQ_peak_1699	66	.	6.15496	9.32925	6.6412	71
chr1	123974767	123974879	Encode_GSE137272_Encode_Dowen.JM_ENCFF310VOQ_Heart_CTCF_P0_Rep1_ENCFF310VOQ_peak_1700	112	.	8.20661	14.0672	11.2743	68
chr1	124041691	124041835	Encode_GSE137272_Encode_Dowen.JM_ENCFF310VOQ_Heart_CTCF_P0_Rep1_ENCFF310VOQ_peak_1701	163	.	10.2583	19.2272	16.3477	64
chr1	124718233	124718415	Encode_GSE137272_Encode_Dowen.JM_ENCFF310VOQ_Heart_CTCF_P0_Rep1_ENCFF310VOQ_peak_1702	125	.	8.71952	15.3215	12.5055	109
chr1	125370856	125371114	Encode_GSE137272_Encode_Dowen.JM_ENCFF310VOQ_Heart_CTCF_P0_Rep1_ENCFF310VOQ_peak_1703	1035	.	28.3367	107.716	103.545	172
chr1	125382752	125382872	Encode_GSE137272_Encode_Dowen.JM_ENCFF310VOQ_Heart_CTCF_P0_Rep1_ENCFF310VOQ_peak_1704	112	.	8.20661	14.0672	11.2743	45
chr1	125508681	125508782	Encode_GSE137272_Encode_Dowen.JM_ENCFF310VOQ_Heart_CTCF_P0_Rep1_ENCFF310VOQ_peak_1705	88	.	7.18078	11.6387	8.89486	93
chr1	125519166	125519477	Encode_GSE137272_Encode_Dowen.JM_ENCFF310VOQ_Heart_CTCF_P0_Rep1_ENCFF310VOQ_peak_1706	563	.	18.7204	59.7731	56.3939	107
chr1	125574381	125574520	Encode_GSE137272_Encode_Dowen.JM_ENCFF310VOQ_Heart_CTCF_P0_Rep1_ENCFF310VOQ_peak_1707	282	.	13.3244	31.3181	28.2796	88
chr1	125607484	125607724	Encode_GSE137272_Encode_Dowen.JM_ENCFF310VOQ_Heart_CTCF_P0_Rep1_ENCFF310VOQ_peak_1708	1422	.	35.22	147.511	142.236	130
chr1	125669126	125669326	Encode_GSE137272_Encode_Dowen.JM_ENCFF310VOQ_Heart_CTCF_P0_Rep1_ENCFF310VOQ_peak_1710	363	.	15.6973	39.5232	36.3871	85
chr1	125789878	125790084	Encode_GSE137272_Encode_Dowen.JM_ENCFF310VOQ_Heart_CTCF_P0_Rep1_ENCFF310VOQ_peak_1713	979	.	31.23	102.015	97.967	119
chr1	125910605	125910743	Encode_GSE137272_Encode_Dowen.JM_ENCFF310VOQ_Heart_CTCF_P0_Rep1_ENCFF310VOQ_peak_1714	224	.	12.391	25.4258	22.4612	77
chr1	126287523	126287648	Encode_GSE137272_Encode_Dowen.JM_ENCFF310VOQ_Heart_CTCF_P0_Rep1_ENCFF310VOQ_peak_1715	55	.	5.64204	8.22483	5.56831	111
chr1	126407979	126408188	Encode_GSE137272_Encode_Dowen.JM_ENCFF310VOQ_Heart_CTCF_P0_Rep1_ENCFF310VOQ_peak_1716	392	.	17.8296	42.4281	39.258	107
chr1	126431710	126431903	Encode_GSE137272_Encode_Dowen.JM_ENCFF310VOQ_Heart_CTCF_P0_Rep1_ENCFF310VOQ_peak_1717	448	.	18.0328	48.0679	44.8311	135
chr1	126484783	126484880	Encode_GSE137272_Encode_Dowen.JM_ENCFF310VOQ_Heart_CTCF_P0_Rep1_ENCFF310VOQ_peak_1719	97	.	7.506	12.5327	9.77381	131
chr1	126492746	126492892	Encode_GSE137272_Encode_Dowen.JM_ENCFF310VOQ_Heart_CTCF_P0_Rep1_ENCFF310VOQ_peak_1720	181	.	10.4091	21.0146	18.11	95
chr1	126496886	126496961	Encode_GSE137272_Encode_Dowen.JM_ENCFF310VOQ_Heart_CTCF_P0_Rep1_ENCFF310VOQ_peak_1721	48	.	5.20439	7.52881	4.89849	49
chr1	126568967	126569164	Encode_GSE137272_Encode_Dowen.JM_ENCFF310VOQ_Heart_CTCF_P0_Rep1_ENCFF310VOQ_peak_1722	472	.	18.9649	50.4685	47.203	118
chr1	126726520	126726680	Encode_GSE137272_Encode_Dowen.JM_ENCFF310VOQ_Heart_CTCF_P0_Rep1_ENCFF310VOQ_peak_1723	351	.	16.6145	38.2417	35.1203	94
chr1	126929798	126929940	Encode_GSE137272_Encode_Dowen.JM_ENCFF310VOQ_Heart_CTCF_P0_Rep1_ENCFF310VOQ_peak_1724	301	.	10.3422	33.2567	30.1952	72
chr1	126931805	126932109	Encode_GSE137272_Encode_Dowen.JM_ENCFF310VOQ_Heart_CTCF_P0_Rep1_ENCFF310VOQ_peak_1725	1308	.	28.6901	135.774	130.854	158
chr1	126966515	126966643	Encode_GSE137272_Encode_Dowen.JM_ENCFF310VOQ_Heart_CTCF_P0_Rep1_ENCFF310VOQ_peak_1726	190	.	11.2841	21.9385	19.0198	83
chr1	126993353	126993590	Encode_GSE137272_Encode_Dowen.JM_ENCFF310VOQ_Heart_CTCF_P0_Rep1_ENCFF310VOQ_peak_1727	936	.	28.2627	97.6465	93.6861	139
chr1	127011973	127012160	Encode_GSE137272_Encode_Dowen.JM_ENCFF310VOQ_Heart_CTCF_P0_Rep1_ENCFF310VOQ_peak_1728	825	.	28.467	86.3312	82.5733	127
chr1	127017803	127017938	Encode_GSE137272_Encode_Dowen.JM_ENCFF310VOQ_Heart_CTCF_P0_Rep1_ENCFF310VOQ_peak_1729	260	.	13.8486	29.0403	26.0289	81
chr1	127037836	127037934	Encode_GSE137272_Encode_Dowen.JM_ENCFF310VOQ_Heart_CTCF_P0_Rep1_ENCFF310VOQ_peak_1730	77	.	6.66787	10.468	7.75099	79
chr1	127203353	127203466	Encode_GSE137272_Encode_Dowen.JM_ENCFF310VOQ_Heart_CTCF_P0_Rep1_ENCFF310VOQ_peak_1731	224	.	11.0182	25.4622	22.4972	66
chr1	127205275	127205383	Encode_GSE137272_Encode_Dowen.JM_ENCFF310VOQ_Heart_CTCF_P0_Rep1_ENCFF310VOQ_peak_1732	85	.	6.29816	11.332	8.59932	73
chr1	127238884	127239014	Encode_GSE137272_Encode_Dowen.JM_ENCFF310VOQ_Heart_CTCF_P0_Rep1_ENCFF310VOQ_peak_1733	143	.	9.32836	17.2141	14.3679	79
chr1	127280378	127280524	Encode_GSE137272_Encode_Dowen.JM_ENCFF310VOQ_Heart_CTCF_P0_Rep1_ENCFF310VOQ_peak_1735	150	.	9.74535	17.9028	15.0438	62
chr1	127330430	127330584	Encode_GSE137272_Encode_Dowen.JM_ENCFF310VOQ_Heart_CTCF_P0_Rep1_ENCFF310VOQ_peak_1736	186	.	10.7356	21.5577	18.6461	88
chr1	127409714	127409871	Encode_GSE137272_Encode_Dowen.JM_ENCFF310VOQ_Heart_CTCF_P0_Rep1_ENCFF310VOQ_peak_1737	342	.	15.7035	37.401	34.2898	116
chr1	127416102	127416212	Encode_GSE137272_Encode_Dowen.JM_ENCFF310VOQ_Heart_CTCF_P0_Rep1_ENCFF310VOQ_peak_1738	68	.	6.12283	9.59003	6.89681	95
chr1	127459037	127459296	Encode_GSE137272_Encode_Dowen.JM_ENCFF310VOQ_Heart_CTCF_P0_Rep1_ENCFF310VOQ_peak_1739	1132	.	29.2733	117.642	113.229	179
chr1	127484940	127485114	Encode_GSE137272_Encode_Dowen.JM_ENCFF310VOQ_Heart_CTCF_P0_Rep1_ENCFF310VOQ_peak_1741	397	.	15.1682	42.9582	39.7816	70
chr1	127487287	127487430	Encode_GSE137272_Encode_Dowen.JM_ENCFF310VOQ_Heart_CTCF_P0_Rep1_ENCFF310VOQ_peak_1742	373	.	14.624	40.5045	37.3569	67
chr1	127496804	127497009	Encode_GSE137272_Encode_Dowen.JM_ENCFF310VOQ_Heart_CTCF_P0_Rep1_ENCFF310VOQ_peak_1743	1143	.	24.0133	118.804	114.362	104
chr1	127500323	127500518	Encode_GSE137272_Encode_Dowen.JM_ENCFF310VOQ_Heart_CTCF_P0_Rep1_ENCFF310VOQ_peak_1744	1006	.	22.1082	104.791	100.685	92
chr1	127679937	127680100	Encode_GSE137272_Encode_Dowen.JM_ENCFF310VOQ_Heart_CTCF_P0_Rep1_ENCFF310VOQ_peak_1745	483	.	19.1539	51.5914	48.3123	101
chr1	127696694	127696817	Encode_GSE137272_Encode_Dowen.JM_ENCFF310VOQ_Heart_CTCF_P0_Rep1_ENCFF310VOQ_peak_1746	244	.	13.2653	27.4678	24.4774	89
chr1	127702295	127702470	Encode_GSE137272_Encode_Dowen.JM_ENCFF310VOQ_Heart_CTCF_P0_Rep1_ENCFF310VOQ_peak_1747	396	.	18.4649	42.7794	39.6048	93
chr1	127765574	127765797	Encode_GSE137272_Encode_Dowen.JM_ENCFF310VOQ_Heart_CTCF_P0_Rep1_ENCFF310VOQ_peak_1748	513	.	20.4704	54.6712	51.3547	134
chr1	127827419	127827613	Encode_GSE137272_Encode_Dowen.JM_ENCFF310VOQ_Heart_CTCF_P0_Rep1_ENCFF310VOQ_peak_1749	685	.	22.5386	72.0554	68.5149	94
chr1	127937364	127937533	Encode_GSE137272_Encode_Dowen.JM_ENCFF310VOQ_Heart_CTCF_P0_Rep1_ENCFF310VOQ_peak_1750	231	.	12.4712	26.1399	23.1665	86
chr1	127990413	127990504	Encode_GSE137272_Encode_Dowen.JM_ENCFF310VOQ_Heart_CTCF_P0_Rep1_ENCFF310VOQ_peak_1751	85	.	6.75919	11.3206	8.58827	31
chr1	128141165	128141337	Encode_GSE137272_Encode_Dowen.JM_ENCFF310VOQ_Heart_CTCF_P0_Rep1_ENCFF310VOQ_peak_1753	555	.	21.5072	58.9395	55.571	87
chr1	128223408	128223556	Encode_GSE137272_Encode_Dowen.JM_ENCFF310VOQ_Heart_CTCF_P0_Rep1_ENCFF310VOQ_peak_1754	332	.	15.5223	36.3986	33.2995	66
chr1	128368777	128368996	Encode_GSE137272_Encode_Dowen.JM_ENCFF310VOQ_Heart_CTCF_P0_Rep1_ENCFF310VOQ_peak_1756	522	.	18.2106	55.5454	52.2185	169
chr1	128372264	128372441	Encode_GSE137272_Encode_Dowen.JM_ENCFF310VOQ_Heart_CTCF_P0_Rep1_ENCFF310VOQ_peak_1757	251	.	11.191	28.1971	25.1968	72
chr1	128551869	128551984	Encode_GSE137272_Encode_Dowen.JM_ENCFF310VOQ_Heart_CTCF_P0_Rep1_ENCFF310VOQ_peak_1758	83	.	6.84128	11.0878	8.35973	108
chr1	128592573	128592719	Encode_GSE137272_Encode_Dowen.JM_ENCFF310VOQ_Heart_CTCF_P0_Rep1_ENCFF310VOQ_peak_1759	122	.	8.54787	15.0392	12.2316	75
chr1	128824309	128824516	Encode_GSE137272_Encode_Dowen.JM_ENCFF310VOQ_Heart_CTCF_P0_Rep1_ENCFF310VOQ_peak_1760	998	.	29.4912	103.9	99.8123	113
chr1	128832672	128832896	Encode_GSE137272_Encode_Dowen.JM_ENCFF310VOQ_Heart_CTCF_P0_Rep1_ENCFF310VOQ_peak_1761	1144	.	31.4676	118.856	114.411	111
chr1	128875353	128875595	Encode_GSE137272_Encode_Dowen.JM_ENCFF310VOQ_Heart_CTCF_P0_Rep1_ENCFF310VOQ_peak_1762	1186	.	32.6619	123.218	118.66	95
chr1	129055383	129055524	Encode_GSE137272_Encode_Dowen.JM_ENCFF310VOQ_Heart_CTCF_P0_Rep1_ENCFF310VOQ_peak_1763	202	.	11.355	23.1351	20.2017	86
chr1	129078413	129078560	Encode_GSE137272_Encode_Dowen.JM_ENCFF310VOQ_Heart_CTCF_P0_Rep1_ENCFF310VOQ_peak_1764	378	.	17.4284	41.0272	37.8737	70
chr1	129244395	129244579	Encode_GSE137272_Encode_Dowen.JM_ENCFF310VOQ_Heart_CTCF_P0_Rep1_ENCFF310VOQ_peak_1765	571	.	21.4805	60.5802	57.1908	102
chr1	129491252	129491406	Encode_GSE137272_Encode_Dowen.JM_ENCFF310VOQ_Heart_CTCF_P0_Rep1_ENCFF310VOQ_peak_1766	309	.	14.9365	34.0508	30.9792	113
chr1	129501829	129501949	Encode_GSE137272_Encode_Dowen.JM_ENCFF310VOQ_Heart_CTCF_P0_Rep1_ENCFF310VOQ_peak_1767	55	.	5.64204	8.22483	5.56831	44
chr1	129719703	129719851	Encode_GSE137272_Encode_Dowen.JM_ENCFF310VOQ_Heart_CTCF_P0_Rep1_ENCFF310VOQ_peak_1768	274	.	14.3616	30.5104	27.481	95
chr1	129827114	129827191	Encode_GSE137272_Encode_Dowen.JM_ENCFF310VOQ_Heart_CTCF_P0_Rep1_ENCFF310VOQ_peak_1769	100	.	7.69369	12.839	10.0699	56
chr1	129843543	129843701	Encode_GSE137272_Encode_Dowen.JM_ENCFF310VOQ_Heart_CTCF_P0_Rep1_ENCFF310VOQ_peak_1770	481	.	20.4373	51.4019	48.1254	93
chr1	129919501	129919654	Encode_GSE137272_Encode_Dowen.JM_ENCFF310VOQ_Heart_CTCF_P0_Rep1_ENCFF310VOQ_peak_1771	304	.	15.3874	33.4957	30.4305	111
chr1	130066334	130066444	Encode_GSE137272_Encode_Dowen.JM_ENCFF310VOQ_Heart_CTCF_P0_Rep1_ENCFF310VOQ_peak_1772	190	.	11.2841	21.9385	19.0198	84
chr1	130167371	130167558	Encode_GSE137272_Encode_Dowen.JM_ENCFF310VOQ_Heart_CTCF_P0_Rep1_ENCFF310VOQ_peak_1773	334	.	15.5906	36.5141	33.4134	112
chr1	130192741	130192938	Encode_GSE137272_Encode_Dowen.JM_ENCFF310VOQ_Heart_CTCF_P0_Rep1_ENCFF310VOQ_peak_1774	710	.	25.4929	74.6089	71.0321	98
chr1	130274619	130274714	Encode_GSE137272_Encode_Dowen.JM_ENCFF310VOQ_Heart_CTCF_P0_Rep1_ENCFF310VOQ_peak_1775	163	.	10.2583	19.2272	16.3477	54
chr1	130342530	130342642	Encode_GSE137272_Encode_Dowen.JM_ENCFF310VOQ_Heart_CTCF_P0_Rep1_ENCFF310VOQ_peak_1776	203	.	11.797	23.3235	20.3857	80
chr1	130350369	130350571	Encode_GSE137272_Encode_Dowen.JM_ENCFF310VOQ_Heart_CTCF_P0_Rep1_ENCFF310VOQ_peak_1777	843	.	28.3904	88.119	84.3308	99
chr1	130372229	130372451	Encode_GSE137272_Encode_Dowen.JM_ENCFF310VOQ_Heart_CTCF_P0_Rep1_ENCFF310VOQ_peak_1778	1062	.	28.7102	110.452	106.219	122
chr1	130462422	130462679	Encode_GSE137272_Encode_Dowen.JM_ENCFF310VOQ_Heart_CTCF_P0_Rep1_ENCFF310VOQ_peak_1779	857	.	28.6885	89.6095	85.7958	136
chr1	130548050	130548218	Encode_GSE137272_Encode_Dowen.JM_ENCFF310VOQ_Heart_CTCF_P0_Rep1_ENCFF310VOQ_peak_1780	654	.	23.3119	68.9953	65.4965	86
chr1	130576015	130576223	Encode_GSE137272_Encode_Dowen.JM_ENCFF310VOQ_Heart_CTCF_P0_Rep1_ENCFF310VOQ_peak_1781	422	.	17.8571	45.4569	42.251	128
chr1	130634089	130634299	Encode_GSE137272_Encode_Dowen.JM_ENCFF310VOQ_Heart_CTCF_P0_Rep1_ENCFF310VOQ_peak_1782	958	.	29.4776	99.8726	95.8678	114
chr1	130691964	130692196	Encode_GSE137272_Encode_Dowen.JM_ENCFF310VOQ_Heart_CTCF_P0_Rep1_ENCFF310VOQ_peak_1783	1020	.	31.2691	106.14	102.004	231
chr1	130776786	130776925	Encode_GSE137272_Encode_Dowen.JM_ENCFF310VOQ_Heart_CTCF_P0_Rep1_ENCFF310VOQ_peak_1785	288	.	14.7959	31.8635	28.8186	147
chr1	130784207	130784404	Encode_GSE137272_Encode_Dowen.JM_ENCFF310VOQ_Heart_CTCF_P0_Rep1_ENCFF310VOQ_peak_1786	389	.	15.505	42.0992	38.9329	140
chr1	130787122	130787275	Encode_GSE137272_Encode_Dowen.JM_ENCFF310VOQ_Heart_CTCF_P0_Rep1_ENCFF310VOQ_peak_1787	175	.	9.46396	20.4937	17.5978	123
chr1	130797071	130797270	Encode_GSE137272_Encode_Dowen.JM_ENCFF310VOQ_Heart_CTCF_P0_Rep1_ENCFF310VOQ_peak_1788	611	.	22.278	64.5471	61.1068	112
chr1	130838435	130838550	Encode_GSE137272_Encode_Dowen.JM_ENCFF310VOQ_Heart_CTCF_P0_Rep1_ENCFF310VOQ_peak_1789	112	.	8.20661	14.0672	11.2743	63
chr1	130875222	130875420	Encode_GSE137272_Encode_Dowen.JM_ENCFF310VOQ_Heart_CTCF_P0_Rep1_ENCFF310VOQ_peak_1790	765	.	20.4006	80.2271	76.567	114
chr1	130877037	130877225	Encode_GSE137272_Encode_Dowen.JM_ENCFF310VOQ_Heart_CTCF_P0_Rep1_ENCFF310VOQ_peak_1791	652	.	18.2347	68.7426	65.2472	88
chr1	130979554	130979763	Encode_GSE137272_Encode_Dowen.JM_ENCFF310VOQ_Heart_CTCF_P0_Rep1_ENCFF310VOQ_peak_1793	767	.	25.637	80.3997	76.7367	153
chr1	130984543	130984668	Encode_GSE137272_Encode_Dowen.JM_ENCFF310VOQ_Heart_CTCF_P0_Rep1_ENCFF310VOQ_peak_1794	169	.	8.81715	19.8856	16.9977	84
chr1	130987653	130987807	Encode_GSE137272_Encode_Dowen.JM_ENCFF310VOQ_Heart_CTCF_P0_Rep1_ENCFF310VOQ_peak_1795	337	.	14.99	36.884	33.7787	95
chr1	131053357	131053579	Encode_GSE137272_Encode_Dowen.JM_ENCFF310VOQ_Heart_CTCF_P0_Rep1_ENCFF310VOQ_peak_1796	914	.	25.5611	95.4163	91.4982	158
chr1	131060367	131060544	Encode_GSE137272_Encode_Dowen.JM_ENCFF310VOQ_Heart_CTCF_P0_Rep1_ENCFF310VOQ_peak_1797	714	.	22.2149	75.0236	71.4409	95
chr1	131079874	131080024	Encode_GSE137272_Encode_Dowen.JM_ENCFF310VOQ_Heart_CTCF_P0_Rep1_ENCFF310VOQ_peak_1798	78	.	6.29617	10.5683	7.84949	66
chr1	131087373	131087495	Encode_GSE137272_Encode_Dowen.JM_ENCFF310VOQ_Heart_CTCF_P0_Rep1_ENCFF310VOQ_peak_1799	64	.	5.62701	9.12515	6.44925	50
chr1	131112742	131112870	Encode_GSE137272_Encode_Dowen.JM_ENCFF310VOQ_Heart_CTCF_P0_Rep1_ENCFF310VOQ_peak_1800	82	.	5.66826	10.9953	8.26901	74
chr1	131116055	131116222	Encode_GSE137272_Encode_Dowen.JM_ENCFF310VOQ_Heart_CTCF_P0_Rep1_ENCFF310VOQ_peak_1801	774	.	20.0142	81.1319	77.4583	112
chr1	131119124	131119292	Encode_GSE137272_Encode_Dowen.JM_ENCFF310VOQ_Heart_CTCF_P0_Rep1_ENCFF310VOQ_peak_1802	291	.	10.7262	32.2447	29.1945	89
chr1	131122125	131122239	Encode_GSE137272_Encode_Dowen.JM_ENCFF310VOQ_Heart_CTCF_P0_Rep1_ENCFF310VOQ_peak_1803	146	.	8.34301	17.5139	14.6634	79
chr1	131138849	131138992	Encode_GSE137272_Encode_Dowen.JM_ENCFF310VOQ_Heart_CTCF_P0_Rep1_ENCFF310VOQ_peak_1804	452	.	18.2482	48.4417	45.2006	224
chr1	131155556	131155791	Encode_GSE137272_Encode_Dowen.JM_ENCFF310VOQ_Heart_CTCF_P0_Rep1_ENCFF310VOQ_peak_1805	1081	.	30.7831	112.4	108.12	118
chr1	131181726	131181940	Encode_GSE137272_Encode_Dowen.JM_ENCFF310VOQ_Heart_CTCF_P0_Rep1_ENCFF310VOQ_peak_1806	1125	.	30.4878	116.971	112.575	108
chr1	131207578	131207760	Encode_GSE137272_Encode_Dowen.JM_ENCFF310VOQ_Heart_CTCF_P0_Rep1_ENCFF310VOQ_peak_1807	826	.	26.89	86.4156	82.6563	122
chr1	131228271	131228452	Encode_GSE137272_Encode_Dowen.JM_ENCFF310VOQ_Heart_CTCF_P0_Rep1_ENCFF310VOQ_peak_1808	614	.	22.4526	64.8532	61.4091	118
chr1	131246014	131246108	Encode_GSE137272_Encode_Dowen.JM_ENCFF310VOQ_Heart_CTCF_P0_Rep1_ENCFF310VOQ_peak_1809	127	.	7.48503	15.5272	12.7086	80
chr1	131246515	131246693	Encode_GSE137272_Encode_Dowen.JM_ENCFF310VOQ_Heart_CTCF_P0_Rep1_ENCFF310VOQ_peak_1810	583	.	19.354	61.804	58.3991	105
chr1	131260451	131260745	Encode_GSE137272_Encode_Dowen.JM_ENCFF310VOQ_Heart_CTCF_P0_Rep1_ENCFF310VOQ_peak_1811	1041	.	29.6969	108.317	104.133	165
chr1	131270305	131270535	Encode_GSE137272_Encode_Dowen.JM_ENCFF310VOQ_Heart_CTCF_P0_Rep1_ENCFF310VOQ_peak_1812	873	.	25.8598	91.207	87.3655	128
chr1	131290737	131290895	Encode_GSE137272_Encode_Dowen.JM_ENCFF310VOQ_Heart_CTCF_P0_Rep1_ENCFF310VOQ_peak_1813	573	.	21.566	60.7292	57.3381	67
chr1	131319726	131319857	Encode_GSE137272_Encode_Dowen.JM_ENCFF310VOQ_Heart_CTCF_P0_Rep1_ENCFF310VOQ_peak_1814	169	.	10.3103	19.8081	16.9212	82
chr1	131344843	131344945	Encode_GSE137272_Encode_Dowen.JM_ENCFF310VOQ_Heart_CTCF_P0_Rep1_ENCFF310VOQ_peak_1816	85	.	6.73008	11.2734	8.54186	48
chr1	131362198	131362356	Encode_GSE137272_Encode_Dowen.JM_ENCFF310VOQ_Heart_CTCF_P0_Rep1_ENCFF310VOQ_peak_1817	338	.	15.0502	36.9874	33.8809	81
chr1	131526460	131526612	Encode_GSE137272_Encode_Dowen.JM_ENCFF310VOQ_Heart_CTCF_P0_Rep1_ENCFF310VOQ_peak_1818	37	.	4.42122	6.2919	3.70593	67
chr1	131548467	131548637	Encode_GSE137272_Encode_Dowen.JM_ENCFF310VOQ_Heart_CTCF_P0_Rep1_ENCFF310VOQ_peak_1819	503	.	18.524	53.6941	50.3895	128
chr1	131549122	131549216	Encode_GSE137272_Encode_Dowen.JM_ENCFF310VOQ_Heart_CTCF_P0_Rep1_ENCFF310VOQ_peak_1820	139	.	8.20895	16.7908	13.9505	54
chr1	131555206	131555478	Encode_GSE137272_Encode_Dowen.JM_ENCFF310VOQ_Heart_CTCF_P0_Rep1_ENCFF310VOQ_peak_1821	1335	.	32.3728	138.513	133.513	167
chr1	131566292	131566403	Encode_GSE137272_Encode_Dowen.JM_ENCFF310VOQ_Heart_CTCF_P0_Rep1_ENCFF310VOQ_peak_1822	202	.	11.7347	23.2195	20.2852	47
chr1	131600440	131600576	Encode_GSE137272_Encode_Dowen.JM_ENCFF310VOQ_Heart_CTCF_P0_Rep1_ENCFF310VOQ_peak_1823	125	.	8.71952	15.3215	12.5055	61
chr1	131613427	131613674	Encode_GSE137272_Encode_Dowen.JM_ENCFF310VOQ_Heart_CTCF_P0_Rep1_ENCFF310VOQ_peak_1824	829	.	26.0266	86.7531	82.9884	118
chr1	131658158	131658421	Encode_GSE137272_Encode_Dowen.JM_ENCFF310VOQ_Heart_CTCF_P0_Rep1_ENCFF310VOQ_peak_1825	1055	.	26.8879	109.768	105.551	114
chr1	131708447	131708615	Encode_GSE137272_Encode_Dowen.JM_ENCFF310VOQ_Heart_CTCF_P0_Rep1_ENCFF310VOQ_peak_1826	548	.	15.6188	58.2303	54.8705	91
chr1	131712443	131712732	Encode_GSE137272_Encode_Dowen.JM_ENCFF310VOQ_Heart_CTCF_P0_Rep1_ENCFF310VOQ_peak_1827	848	.	19.8771	88.665	84.8674	231
chr1	131765636	131765885	Encode_GSE137272_Encode_Dowen.JM_ENCFF310VOQ_Heart_CTCF_P0_Rep1_ENCFF310VOQ_peak_1828	1234	.	28.4447	128.1	123.406	148
chr1	131770786	131770883	Encode_GSE137272_Encode_Dowen.JM_ENCFF310VOQ_Heart_CTCF_P0_Rep1_ENCFF310VOQ_peak_1829	76	.	6.14754	10.3257	7.61791	45
chr1	131846407	131846597	Encode_GSE137272_Encode_Dowen.JM_ENCFF310VOQ_Heart_CTCF_P0_Rep1_ENCFF310VOQ_peak_1830	571	.	21.4805	60.5802	57.1908	161
chr1	131867120	131867397	Encode_GSE137272_Encode_Dowen.JM_ENCFF310VOQ_Heart_CTCF_P0_Rep1_ENCFF310VOQ_peak_1831	768	.	24.6663	80.5051	76.8408	143
chr1	131882933	131883064	Encode_GSE137272_Encode_Dowen.JM_ENCFF310VOQ_Heart_CTCF_P0_Rep1_ENCFF310VOQ_peak_1832	190	.	11.2841	21.9385	19.0198	81
chr1	131905617	131905751	Encode_GSE137272_Encode_Dowen.JM_ENCFF310VOQ_Heart_CTCF_P0_Rep1_ENCFF310VOQ_peak_1833	235	.	11.6559	26.5652	23.5856	77
chr1	131910168	131910337	Encode_GSE137272_Encode_Dowen.JM_ENCFF310VOQ_Heart_CTCF_P0_Rep1_ENCFF310VOQ_peak_1834	234	.	11.5667	26.4118	23.4339	165
chr1	131937793	131937992	Encode_GSE137272_Encode_Dowen.JM_ENCFF310VOQ_Heart_CTCF_P0_Rep1_ENCFF310VOQ_peak_1835	972	.	26.5695	101.276	97.2435	109
chr1	131981733	131981931	Encode_GSE137272_Encode_Dowen.JM_ENCFF310VOQ_Heart_CTCF_P0_Rep1_ENCFF310VOQ_peak_1836	887	.	20.4219	92.6051	88.739	108
chr1	131982975	131983221	Encode_GSE137272_Encode_Dowen.JM_ENCFF310VOQ_Heart_CTCF_P0_Rep1_ENCFF310VOQ_peak_1837	1064	.	22.9926	110.647	106.409	146
chr1	131995170	131995344	Encode_GSE137272_Encode_Dowen.JM_ENCFF310VOQ_Heart_CTCF_P0_Rep1_ENCFF310VOQ_peak_1838	800	.	28.0753	83.7443	80.0287	95
chr1	132000639	132000766	Encode_GSE137272_Encode_Dowen.JM_ENCFF310VOQ_Heart_CTCF_P0_Rep1_ENCFF310VOQ_peak_1839	150	.	9.74535	17.9028	15.0438	79
chr1	132030707	132030848	Encode_GSE137272_Encode_Dowen.JM_ENCFF310VOQ_Heart_CTCF_P0_Rep1_ENCFF310VOQ_peak_1840	136	.	8.90848	16.5229	13.6897	76
chr1	132046470	132046669	Encode_GSE137272_Encode_Dowen.JM_ENCFF310VOQ_Heart_CTCF_P0_Rep1_ENCFF310VOQ_peak_1841	927	.	27.2183	96.6766	92.735	151
chr1	132067628	132067771	Encode_GSE137272_Encode_Dowen.JM_ENCFF310VOQ_Heart_CTCF_P0_Rep1_ENCFF310VOQ_peak_1842	100	.	7.69369	12.839	10.0699	75
chr1	132116749	132116932	Encode_GSE137272_Encode_Dowen.JM_ENCFF310VOQ_Heart_CTCF_P0_Rep1_ENCFF310VOQ_peak_1843	632	.	18.0729	66.7412	63.2723	101
chr1	132121269	132121450	Encode_GSE137272_Encode_Dowen.JM_ENCFF310VOQ_Heart_CTCF_P0_Rep1_ENCFF310VOQ_peak_1844	791	.	21.2049	82.828	79.1273	109
chr1	132140292	132140439	Encode_GSE137272_Encode_Dowen.JM_ENCFF310VOQ_Heart_CTCF_P0_Rep1_ENCFF310VOQ_peak_1845	341	.	15.6362	37.2867	34.1769	171
chr1	132155812	132156058	Encode_GSE137272_Encode_Dowen.JM_ENCFF310VOQ_Heart_CTCF_P0_Rep1_ENCFF310VOQ_peak_1846	989	.	20.6645	102.98	98.9115	151
chr1	132157433	132157672	Encode_GSE137272_Encode_Dowen.JM_ENCFF310VOQ_Heart_CTCF_P0_Rep1_ENCFF310VOQ_peak_1847	1051	.	21.7284	109.33	105.123	129
chr1	132165995	132166101	Encode_GSE137272_Encode_Dowen.JM_ENCFF310VOQ_Heart_CTCF_P0_Rep1_ENCFF310VOQ_peak_1849	142	.	9.24125	17.0706	14.2264	69
chr1	132192317	132192411	Encode_GSE137272_Encode_Dowen.JM_ENCFF310VOQ_Heart_CTCF_P0_Rep1_ENCFF310VOQ_peak_1850	112	.	8.20661	14.0672	11.2743	60
chr1	132211081	132211202	Encode_GSE137272_Encode_Dowen.JM_ENCFF310VOQ_Heart_CTCF_P0_Rep1_ENCFF310VOQ_peak_1851	295	.	13.3062	32.6051	29.5507	72
chr1	132212233	132212381	Encode_GSE137272_Encode_Dowen.JM_ENCFF310VOQ_Heart_CTCF_P0_Rep1_ENCFF310VOQ_peak_1852	379	.	15.7729	41.1065	37.9519	88
chr1	132237624	132237840	Encode_GSE137272_Encode_Dowen.JM_ENCFF310VOQ_Heart_CTCF_P0_Rep1_ENCFF310VOQ_peak_1853	994	.	27.7205	103.533	99.4532	111
chr1	132261179	132261301	Encode_GSE137272_Encode_Dowen.JM_ENCFF310VOQ_Heart_CTCF_P0_Rep1_ENCFF310VOQ_peak_1854	231	.	12.8179	26.1396	23.1663	75
chr1	132293032	132293142	Encode_GSE137272_Encode_Dowen.JM_ENCFF310VOQ_Heart_CTCF_P0_Rep1_ENCFF310VOQ_peak_1855	47	.	5.11152	7.38202	4.75524	75
chr1	132306280	132306462	Encode_GSE137272_Encode_Dowen.JM_ENCFF310VOQ_Heart_CTCF_P0_Rep1_ENCFF310VOQ_peak_1856	524	.	19.7161	55.8173	52.4869	102
chr1	132312730	132312937	Encode_GSE137272_Encode_Dowen.JM_ENCFF310VOQ_Heart_CTCF_P0_Rep1_ENCFF310VOQ_peak_1857	499	.	18.2642	53.2252	49.9263	93
chr1	132355888	132356165	Encode_GSE137272_Encode_Dowen.JM_ENCFF310VOQ_Heart_CTCF_P0_Rep1_ENCFF310VOQ_peak_1858	1431	.	33.0409	148.453	143.147	207
chr1	132367632	132367908	Encode_GSE137272_Encode_Dowen.JM_ENCFF310VOQ_Heart_CTCF_P0_Rep1_ENCFF310VOQ_peak_1859	1379	.	33.0626	143.135	137.997	119
chr1	132390357	132390532	Encode_GSE137272_Encode_Dowen.JM_ENCFF310VOQ_Heart_CTCF_P0_Rep1_ENCFF310VOQ_peak_1860	278	.	13.4455	30.8738	27.8402	95
chr1	132417385	132417623	Encode_GSE137272_Encode_Dowen.JM_ENCFF310VOQ_Heart_CTCF_P0_Rep1_ENCFF310VOQ_peak_1861	358	.	14.9816	38.9936	35.8635	149
chr1	132472678	132472835	Encode_GSE137272_Encode_Dowen.JM_ENCFF310VOQ_Heart_CTCF_P0_Rep1_ENCFF310VOQ_peak_1863	349	.	15.2842	38.0955	34.9757	76
chr1	132520831	132520938	Encode_GSE137272_Encode_Dowen.JM_ENCFF310VOQ_Heart_CTCF_P0_Rep1_ENCFF310VOQ_peak_1864	110	.	7.55541	13.8426	11.0578	83
chr1	132521040	132521137	Encode_GSE137272_Encode_Dowen.JM_ENCFF310VOQ_Heart_CTCF_P0_Rep1_ENCFF310VOQ_peak_1865	102	.	6.33752	13.0151	10.2434	65
chr1	132525908	132526128	Encode_GSE137272_Encode_Dowen.JM_ENCFF310VOQ_Heart_CTCF_P0_Rep1_ENCFF310VOQ_peak_1867	1058	.	27.0364	110.075	105.85	114
chr1	132594717	132594946	Encode_GSE137272_Encode_Dowen.JM_ENCFF310VOQ_Heart_CTCF_P0_Rep1_ENCFF310VOQ_peak_1868	1106	.	30.504	114.948	110.605	195
chr1	132609127	132609352	Encode_GSE137272_Encode_Dowen.JM_ENCFF310VOQ_Heart_CTCF_P0_Rep1_ENCFF310VOQ_peak_1869	1021	.	29.1644	106.301	102.162	143
chr1	132609419	132609560	Encode_GSE137272_Encode_Dowen.JM_ENCFF310VOQ_Heart_CTCF_P0_Rep1_ENCFF310VOQ_peak_1870	106	.	6.80457	13.434	10.6555	71
chr1	132758704	132758911	Encode_GSE137272_Encode_Dowen.JM_ENCFF310VOQ_Heart_CTCF_P0_Rep1_ENCFF310VOQ_peak_1871	629	.	17.9336	66.4456	62.9808	124
chr1	132759075	132759289	Encode_GSE137272_Encode_Dowen.JM_ENCFF310VOQ_Heart_CTCF_P0_Rep1_ENCFF310VOQ_peak_1872	710	.	19.3901	74.5931	71.0168	93
chr1	132771550	132771703	Encode_GSE137272_Encode_Dowen.JM_ENCFF310VOQ_Heart_CTCF_P0_Rep1_ENCFF310VOQ_peak_1873	137	.	9.23243	16.6004	13.7626	83
chr1	132802518	132802678	Encode_GSE137272_Encode_Dowen.JM_ENCFF310VOQ_Heart_CTCF_P0_Rep1_ENCFF310VOQ_peak_1874	176	.	10.7712	20.5728	17.6735	67
chr1	132843783	132843907	Encode_GSE137272_Encode_Dowen.JM_ENCFF310VOQ_Heart_CTCF_P0_Rep1_ENCFF310VOQ_peak_1875	120	.	8.46614	14.9051	12.0995	95
chr1	132934999	132935184	Encode_GSE137272_Encode_Dowen.JM_ENCFF310VOQ_Heart_CTCF_P0_Rep1_ENCFF310VOQ_peak_1876	515	.	20.5563	54.8189	51.5006	117
chr1	132968759	132968988	Encode_GSE137272_Encode_Dowen.JM_ENCFF310VOQ_Heart_CTCF_P0_Rep1_ENCFF310VOQ_peak_1877	675	.	23.9915	71.0823	67.5551	124
chr1	132982793	132983013	Encode_GSE137272_Encode_Dowen.JM_ENCFF310VOQ_Heart_CTCF_P0_Rep1_ENCFF310VOQ_peak_1878	912	.	27.4339	95.1296	91.2166	117
chr1	133025358	133025443	Encode_GSE137272_Encode_Dowen.JM_ENCFF310VOQ_Heart_CTCF_P0_Rep1_ENCFF310VOQ_peak_1879	45	.	5.12913	7.15766	4.53622	26
chr1	133039461	133039823	Encode_GSE137272_Encode_Dowen.JM_ENCFF310VOQ_Heart_CTCF_P0_Rep1_ENCFF310VOQ_peak_1880	1131	.	27.7654	117.564	113.155	139
chr1	133046030	133046203	Encode_GSE137272_Encode_Dowen.JM_ENCFF310VOQ_Heart_CTCF_P0_Rep1_ENCFF310VOQ_peak_1881	181	.	10.4091	21.0146	18.11	79
chr1	133087714	133087944	Encode_GSE137272_Encode_Dowen.JM_ENCFF310VOQ_Heart_CTCF_P0_Rep1_ENCFF310VOQ_peak_1882	1115	.	27.9553	115.958	111.59	137
chr1	133101513	133101755	Encode_GSE137272_Encode_Dowen.JM_ENCFF310VOQ_Heart_CTCF_P0_Rep1_ENCFF310VOQ_peak_1883	657	.	21.9741	69.2482	65.7459	95
chr1	133146053	133146256	Encode_GSE137272_Encode_Dowen.JM_ENCFF310VOQ_Heart_CTCF_P0_Rep1_ENCFF310VOQ_peak_1884	1106	.	31.0623	114.982	110.639	131
chr1	133177517	133177738	Encode_GSE137272_Encode_Dowen.JM_ENCFF310VOQ_Heart_CTCF_P0_Rep1_ENCFF310VOQ_peak_1885	1096	.	22.4761	114.006	109.686	119
chr1	133181049	133181253	Encode_GSE137272_Encode_Dowen.JM_ENCFF310VOQ_Heart_CTCF_P0_Rep1_ENCFF310VOQ_peak_1886	856	.	18.7847	89.4155	85.6052	95
chr1	133226056	133226293	Encode_GSE137272_Encode_Dowen.JM_ENCFF310VOQ_Heart_CTCF_P0_Rep1_ENCFF310VOQ_peak_1887	918	.	23.4072	95.7271	91.8033	110
chr1	133265530	133265612	Encode_GSE137272_Encode_Dowen.JM_ENCFF310VOQ_Heart_CTCF_P0_Rep1_ENCFF310VOQ_peak_1888	67	.	5.61714	9.45209	6.76171	65
chr1	133268654	133268831	Encode_GSE137272_Encode_Dowen.JM_ENCFF310VOQ_Heart_CTCF_P0_Rep1_ENCFF310VOQ_peak_1889	513	.	18.6295	54.6931	51.3763	75
chr1	133306839	133307086	Encode_GSE137272_Encode_Dowen.JM_ENCFF310VOQ_Heart_CTCF_P0_Rep1_ENCFF310VOQ_peak_1891	658	.	16.7149	69.4021	65.8978	140
chr1	133307449	133307670	Encode_GSE137272_Encode_Dowen.JM_ENCFF310VOQ_Heart_CTCF_P0_Rep1_ENCFF310VOQ_peak_1892	723	.	17.7672	75.9774	72.3811	125
chr1	133311369	133311463	Encode_GSE137272_Encode_Dowen.JM_ENCFF310VOQ_Heart_CTCF_P0_Rep1_ENCFF310VOQ_peak_1893	85	.	4.7856	11.3056	8.57344	55
chr1	133314483	133314661	Encode_GSE137272_Encode_Dowen.JM_ENCFF310VOQ_Heart_CTCF_P0_Rep1_ENCFF310VOQ_peak_1894	696	.	21.2671	73.2031	69.6465	171
chr1	133353585	133353867	Encode_GSE137272_Encode_Dowen.JM_ENCFF310VOQ_Heart_CTCF_P0_Rep1_ENCFF310VOQ_peak_1896	1217	.	31.0521	126.363	121.718	117
chr1	133380792	133380942	Encode_GSE137272_Encode_Dowen.JM_ENCFF310VOQ_Heart_CTCF_P0_Rep1_ENCFF310VOQ_peak_1897	424	.	10.5818	45.6336	42.4258	94
chr1	133382125	133382343	Encode_GSE137272_Encode_Dowen.JM_ENCFF310VOQ_Heart_CTCF_P0_Rep1_ENCFF310VOQ_peak_1898	1106	.	19.5775	114.951	110.609	173
chr1	133385592	133385784	Encode_GSE137272_Encode_Dowen.JM_ENCFF310VOQ_Heart_CTCF_P0_Rep1_ENCFF310VOQ_peak_1899	775	.	15.4959	81.1945	77.5194	94
chr1	133422108	133422207	Encode_GSE137272_Encode_Dowen.JM_ENCFF310VOQ_Heart_CTCF_P0_Rep1_ENCFF310VOQ_peak_1901	94	.	7.08717	12.2409	9.48712	53
chr1	133486526	133486650	Encode_GSE137272_Encode_Dowen.JM_ENCFF310VOQ_Heart_CTCF_P0_Rep1_ENCFF310VOQ_peak_1902	77	.	6.66787	10.468	7.75099	44
chr1	133586130	133586269	Encode_GSE137272_Encode_Dowen.JM_ENCFF310VOQ_Heart_CTCF_P0_Rep1_ENCFF310VOQ_peak_1903	231	.	12.8228	26.1479	23.1729	61
chr1	133632295	133632427	Encode_GSE137272_Encode_Dowen.JM_ENCFF310VOQ_Heart_CTCF_P0_Rep1_ENCFF310VOQ_peak_1907	163	.	10.2543	19.2207	16.3439	78
chr1	133701959	133702109	Encode_GSE137272_Encode_Dowen.JM_ENCFF310VOQ_Heart_CTCF_P0_Rep1_ENCFF310VOQ_peak_1908	280	.	13.9405	31.064	28.0282	84
chr1	133716570	133716771	Encode_GSE137272_Encode_Dowen.JM_ENCFF310VOQ_Heart_CTCF_P0_Rep1_ENCFF310VOQ_peak_1909	527	.	19.8665	56.0823	52.7488	117
chr1	133736336	133736603	Encode_GSE137272_Encode_Dowen.JM_ENCFF310VOQ_Heart_CTCF_P0_Rep1_ENCFF310VOQ_peak_1910	972	.	26.5695	101.276	97.2435	125
chr1	133896399	133896610	Encode_GSE137272_Encode_Dowen.JM_ENCFF310VOQ_Heart_CTCF_P0_Rep1_ENCFF310VOQ_peak_1912	1017	.	25.4822	105.846	101.716	100
chr1	133911474	133911769	Encode_GSE137272_Encode_Dowen.JM_ENCFF310VOQ_Heart_CTCF_P0_Rep1_ENCFF310VOQ_peak_1913	1282	.	30.7562	133.053	128.212	132
chr1	133924301	133924434	Encode_GSE137272_Encode_Dowen.JM_ENCFF310VOQ_Heart_CTCF_P0_Rep1_ENCFF310VOQ_peak_1914	218	.	11.6655	24.7926	21.8353	87
chr1	133961737	133961974	Encode_GSE137272_Encode_Dowen.JM_ENCFF310VOQ_Heart_CTCF_P0_Rep1_ENCFF310VOQ_peak_1915	856	.	25.9408	89.4497	85.639	222
chr1	134036621	134036725	Encode_GSE137272_Encode_Dowen.JM_ENCFF310VOQ_Heart_CTCF_P0_Rep1_ENCFF310VOQ_peak_1916	45	.	5.12913	7.15766	4.53622	33
chr1	134046016	134046231	Encode_GSE137272_Encode_Dowen.JM_ENCFF310VOQ_Heart_CTCF_P0_Rep1_ENCFF310VOQ_peak_1917	994	.	20.5474	103.566	99.4852	183
chr1	134048829	134049095	Encode_GSE137272_Encode_Dowen.JM_ENCFF310VOQ_Heart_CTCF_P0_Rep1_ENCFF310VOQ_peak_1918	894	.	16.1153	93.335	89.4557	110
chr1	134053303	134053524	Encode_GSE137272_Encode_Dowen.JM_ENCFF310VOQ_Heart_CTCF_P0_Rep1_ENCFF310VOQ_peak_1919	904	.	18.4097	94.3694	90.4712	106
chr1	134059822	134060010	Encode_GSE137272_Encode_Dowen.JM_ENCFF310VOQ_Heart_CTCF_P0_Rep1_ENCFF310VOQ_peak_1920	260	.	11.3092	29.0337	26.0236	119
chr1	134061372	134061470	Encode_GSE137272_Encode_Dowen.JM_ENCFF310VOQ_Heart_CTCF_P0_Rep1_ENCFF310VOQ_peak_1921	93	.	6.25988	12.0591	9.30833	58
chr1	134077540	134077667	Encode_GSE137272_Encode_Dowen.JM_ENCFF310VOQ_Heart_CTCF_P0_Rep1_ENCFF310VOQ_peak_1922	88	.	6.20518	11.5655	8.82847	83
chr1	134106837	134107065	Encode_GSE137272_Encode_Dowen.JM_ENCFF310VOQ_Heart_CTCF_P0_Rep1_ENCFF310VOQ_peak_1923	788	.	21.9197	82.5253	78.8293	141
chr1	134120257	134120503	Encode_GSE137272_Encode_Dowen.JM_ENCFF310VOQ_Heart_CTCF_P0_Rep1_ENCFF310VOQ_peak_1924	922	.	24.5155	96.1713	92.2396	120
chr1	134122320	134122471	Encode_GSE137272_Encode_Dowen.JM_ENCFF310VOQ_Heart_CTCF_P0_Rep1_ENCFF310VOQ_peak_1925	290	.	11.5684	32.0484	29.0002	69
chr1	134151733	134151998	Encode_GSE137272_Encode_Dowen.JM_ENCFF310VOQ_Heart_CTCF_P0_Rep1_ENCFF310VOQ_peak_1926	1239	.	30.623	128.613	123.903	130
chr1	134154786	134154891	Encode_GSE137272_Encode_Dowen.JM_ENCFF310VOQ_Heart_CTCF_P0_Rep1_ENCFF310VOQ_peak_1927	113	.	6.47231	14.1084	11.3148	62
chr1	134189252	134189339	Encode_GSE137272_Encode_Dowen.JM_ENCFF310VOQ_Heart_CTCF_P0_Rep1_ENCFF310VOQ_peak_1928	52	.	5.45202	7.92154	5.28145	40
chr1	134196563	134196758	Encode_GSE137272_Encode_Dowen.JM_ENCFF310VOQ_Heart_CTCF_P0_Rep1_ENCFF310VOQ_peak_1929	613	.	20.0214	64.7529	61.31	152
chr1	134202110	134202326	Encode_GSE137272_Encode_Dowen.JM_ENCFF310VOQ_Heart_CTCF_P0_Rep1_ENCFF310VOQ_peak_1930	654	.	21.8231	68.9715	65.4732	113
chr1	134244238	134244530	Encode_GSE137272_Encode_Dowen.JM_ENCFF310VOQ_Heart_CTCF_P0_Rep1_ENCFF310VOQ_peak_1932	1251	.	29.7488	129.891	125.146	135
chr1	134291054	134291190	Encode_GSE137272_Encode_Dowen.JM_ENCFF310VOQ_Heart_CTCF_P0_Rep1_ENCFF310VOQ_peak_1933	217	.	12.3099	24.7268	21.7705	102
chr1	134322707	134322895	Encode_GSE137272_Encode_Dowen.JM_ENCFF310VOQ_Heart_CTCF_P0_Rep1_ENCFF310VOQ_peak_1935	703	.	24.0833	73.9495	70.3823	94
chr1	134331960	134332191	Encode_GSE137272_Encode_Dowen.JM_ENCFF310VOQ_Heart_CTCF_P0_Rep1_ENCFF310VOQ_peak_1936	1144	.	29.4047	118.925	114.479	126
chr1	134368875	134369041	Encode_GSE137272_Encode_Dowen.JM_ENCFF310VOQ_Heart_CTCF_P0_Rep1_ENCFF310VOQ_peak_1938	627	.	23.7175	66.177	62.7156	195
chr1	134414920	134415093	Encode_GSE137272_Encode_Dowen.JM_ENCFF310VOQ_Heart_CTCF_P0_Rep1_ENCFF310VOQ_peak_1939	79	.	6.34733	10.6517	7.93143	81
chr1	134435514	134435646	Encode_GSE137272_Encode_Dowen.JM_ENCFF310VOQ_Heart_CTCF_P0_Rep1_ENCFF310VOQ_peak_1940	176	.	10.7712	20.5728	17.6735	78
chr1	134451098	134451293	Encode_GSE137272_Encode_Dowen.JM_ENCFF310VOQ_Heart_CTCF_P0_Rep1_ENCFF310VOQ_peak_1941	551	.	19.8472	58.5332	55.1697	91
chr1	134495077	134495274	Encode_GSE137272_Encode_Dowen.JM_ENCFF310VOQ_Heart_CTCF_P0_Rep1_ENCFF310VOQ_peak_1942	203	.	10.783	23.3059	20.3704	182
chr1	134518697	134518909	Encode_GSE137272_Encode_Dowen.JM_ENCFF310VOQ_Heart_CTCF_P0_Rep1_ENCFF310VOQ_peak_1944	1178	.	32.2407	122.417	117.879	113
chr1	134524558	134524693	Encode_GSE137272_Encode_Dowen.JM_ENCFF310VOQ_Heart_CTCF_P0_Rep1_ENCFF310VOQ_peak_1945	88	.	7.18078	11.6387	8.89486	76
chr1	134591905	134592035	Encode_GSE137272_Encode_Dowen.JM_ENCFF310VOQ_Heart_CTCF_P0_Rep1_ENCFF310VOQ_peak_1946	150	.	9.74535	17.9028	15.0438	154
chr1	134636813	134636960	Encode_GSE137272_Encode_Dowen.JM_ENCFF310VOQ_Heart_CTCF_P0_Rep1_ENCFF310VOQ_peak_1947	273	.	12.7632	30.353	27.3268	83
chr1	134638650	134638778	Encode_GSE137272_Encode_Dowen.JM_ENCFF310VOQ_Heart_CTCF_P0_Rep1_ENCFF310VOQ_peak_1948	226	.	11.4304	25.5765	22.6102	76
chr1	134704971	134705227	Encode_GSE137272_Encode_Dowen.JM_ENCFF310VOQ_Heart_CTCF_P0_Rep1_ENCFF310VOQ_peak_1950	620	.	22.3357	65.5172	62.0643	131
chr1	134725344	134725569	Encode_GSE137272_Encode_Dowen.JM_ENCFF310VOQ_Heart_CTCF_P0_Rep1_ENCFF310VOQ_peak_1951	665	.	24.4174	70.0359	66.523	105
chr1	134741583	134741707	Encode_GSE137272_Encode_Dowen.JM_ENCFF310VOQ_Heart_CTCF_P0_Rep1_ENCFF310VOQ_peak_1952	83	.	6.35728	11.0441	8.31675	51
chr1	134745764	134745938	Encode_GSE137272_Encode_Dowen.JM_ENCFF310VOQ_Heart_CTCF_P0_Rep1_ENCFF310VOQ_peak_1953	269	.	12.1825	29.9796	26.9575	86
chr1	134829640	134829865	Encode_GSE137272_Encode_Dowen.JM_ENCFF310VOQ_Heart_CTCF_P0_Rep1_ENCFF310VOQ_peak_1956	546	.	20.4984	58.0215	54.6645	86
chr1	134837070	134837145	Encode_GSE137272_Encode_Dowen.JM_ENCFF310VOQ_Heart_CTCF_P0_Rep1_ENCFF310VOQ_peak_1957	43	.	4.98008	6.92154	4.31765	39
chr1	134854368	134854622	Encode_GSE137272_Encode_Dowen.JM_ENCFF310VOQ_Heart_CTCF_P0_Rep1_ENCFF310VOQ_peak_1958	982	.	28.6128	102.26	98.2063	136
chr1	134930654	134930922	Encode_GSE137272_Encode_Dowen.JM_ENCFF310VOQ_Heart_CTCF_P0_Rep1_ENCFF310VOQ_peak_1961	114	.	7.52058	14.224	11.4286	284
chr1	134955958	134956086	Encode_GSE137272_Encode_Dowen.JM_ENCFF310VOQ_Heart_CTCF_P0_Rep1_ENCFF310VOQ_peak_1962	120	.	7.09128	14.8226	12.0185	81
chr1	134960770	134960922	Encode_GSE137272_Encode_Dowen.JM_ENCFF310VOQ_Heart_CTCF_P0_Rep1_ENCFF310VOQ_peak_1963	531	.	17.4564	56.5297	53.191	77
chr1	134962971	134963063	Encode_GSE137272_Encode_Dowen.JM_ENCFF310VOQ_Heart_CTCF_P0_Rep1_ENCFF310VOQ_peak_1964	78	.	5.86045	10.5865	7.86742	46
chr1	134968735	134968810	Encode_GSE137272_Encode_Dowen.JM_ENCFF310VOQ_Heart_CTCF_P0_Rep1_ENCFF310VOQ_peak_1965	88	.	6.68896	11.59	8.85255	55
chr1	134973040	134973190	Encode_GSE137272_Encode_Dowen.JM_ENCFF310VOQ_Heart_CTCF_P0_Rep1_ENCFF310VOQ_peak_1966	396	.	17.2018	42.835	39.6598	126
chr1	134989465	134989687	Encode_GSE137272_Encode_Dowen.JM_ENCFF310VOQ_Heart_CTCF_P0_Rep1_ENCFF310VOQ_peak_1967	1209	.	29.1537	125.553	120.929	122
chr1	135003089	135003174	Encode_GSE137272_Encode_Dowen.JM_ENCFF310VOQ_Heart_CTCF_P0_Rep1_ENCFF310VOQ_peak_1968	39	.	4.75285	6.56404	3.97063	53
chr1	135023709	135023819	Encode_GSE137272_Encode_Dowen.JM_ENCFF310VOQ_Heart_CTCF_P0_Rep1_ENCFF310VOQ_peak_1969	64	.	5.85797	9.16548	6.48856	55
chr1	135030276	135030371	Encode_GSE137272_Encode_Dowen.JM_ENCFF310VOQ_Heart_CTCF_P0_Rep1_ENCFF310VOQ_peak_1970	99	.	7.40192	12.7536	9.99097	54
chr1	135106034	135106246	Encode_GSE137272_Encode_Dowen.JM_ENCFF310VOQ_Heart_CTCF_P0_Rep1_ENCFF310VOQ_peak_1973	682	.	15.1942	71.8257	68.2885	113
chr1	135108726	135108885	Encode_GSE137272_Encode_Dowen.JM_ENCFF310VOQ_Heart_CTCF_P0_Rep1_ENCFF310VOQ_peak_1974	600	.	12.3405	63.4628	60.0367	79
chr1	135110188	135110382	Encode_GSE137272_Encode_Dowen.JM_ENCFF310VOQ_Heart_CTCF_P0_Rep1_ENCFF310VOQ_peak_1975	643	.	12.8312	67.8104	64.3276	93
chr1	135112744	135112968	Encode_GSE137272_Encode_Dowen.JM_ENCFF310VOQ_Heart_CTCF_P0_Rep1_ENCFF310VOQ_peak_1976	561	.	13.4128	59.5569	56.1807	100
chr1	135132508	135132707	Encode_GSE137272_Encode_Dowen.JM_ENCFF310VOQ_Heart_CTCF_P0_Rep1_ENCFF310VOQ_peak_1977	630	.	15.5358	66.5403	63.0742	162
chr1	135136535	135136826	Encode_GSE137272_Encode_Dowen.JM_ENCFF310VOQ_Heart_CTCF_P0_Rep1_ENCFF310VOQ_peak_1978	1135	.	23.3037	117.979	113.558	162
chr1	135154486	135154707	Encode_GSE137272_Encode_Dowen.JM_ENCFF310VOQ_Heart_CTCF_P0_Rep1_ENCFF310VOQ_peak_1979	900	.	23.8962	93.9516	90.0609	110
chr1	135171966	135172222	Encode_GSE137272_Encode_Dowen.JM_ENCFF310VOQ_Heart_CTCF_P0_Rep1_ENCFF310VOQ_peak_1982	1015	.	28.3056	105.659	101.534	150
chr1	135259174	135259394	Encode_GSE137272_Encode_Dowen.JM_ENCFF310VOQ_Heart_CTCF_P0_Rep1_ENCFF310VOQ_peak_1983	1038	.	27.9712	107.995	103.818	151
chr1	135368287	135368510	Encode_GSE137272_Encode_Dowen.JM_ENCFF310VOQ_Heart_CTCF_P0_Rep1_ENCFF310VOQ_peak_1984	1055	.	25.9628	109.782	105.564	150
chr1	135369189	135369354	Encode_GSE137272_Encode_Dowen.JM_ENCFF310VOQ_Heart_CTCF_P0_Rep1_ENCFF310VOQ_peak_1985	195	.	8.52152	22.4941	19.5686	86
chr1	135375450	135375472	Encode_GSE137272_Encode_Dowen.JM_ENCFF310VOQ_Heart_CTCF_P0_Rep1_ENCFF310VOQ_peak_1986	48	.	4.99667	7.48045	4.85146	56
chr1	135381698	135381816	Encode_GSE137272_Encode_Dowen.JM_ENCFF310VOQ_Heart_CTCF_P0_Rep1_ENCFF310VOQ_peak_1987	176	.	9.79752	20.5264	17.6301	83
chr1	135401549	135401694	Encode_GSE137272_Encode_Dowen.JM_ENCFF310VOQ_Heart_CTCF_P0_Rep1_ENCFF310VOQ_peak_1988	158	.	9.67207	18.752	15.8817	83
chr1	135430440	135430676	Encode_GSE137272_Encode_Dowen.JM_ENCFF310VOQ_Heart_CTCF_P0_Rep1_ENCFF310VOQ_peak_1989	529	.	19.0616	56.2905	52.9545	141
chr1	135452396	135452559	Encode_GSE137272_Encode_Dowen.JM_ENCFF310VOQ_Heart_CTCF_P0_Rep1_ENCFF310VOQ_peak_1992	123	.	8.32716	15.1125	12.3038	76
chr1	135461224	135461421	Encode_GSE137272_Encode_Dowen.JM_ENCFF310VOQ_Heart_CTCF_P0_Rep1_ENCFF310VOQ_peak_1993	986	.	27.8287	102.753	98.6896	175
chr1	135480939	135481095	Encode_GSE137272_Encode_Dowen.JM_ENCFF310VOQ_Heart_CTCF_P0_Rep1_ENCFF310VOQ_peak_1994	281	.	13.2714	31.2273	28.1897	76
chr1	135540391	135540595	Encode_GSE137272_Encode_Dowen.JM_ENCFF310VOQ_Heart_CTCF_P0_Rep1_ENCFF310VOQ_peak_1995	1155	.	21.6339	120.032	115.557	109
chr1	135544847	135545061	Encode_GSE137272_Encode_Dowen.JM_ENCFF310VOQ_Heart_CTCF_P0_Rep1_ENCFF310VOQ_peak_1996	921	.	17.8176	96.063	92.133	132
chr1	135585676	135585808	Encode_GSE137272_Encode_Dowen.JM_ENCFF310VOQ_Heart_CTCF_P0_Rep1_ENCFF310VOQ_peak_1997	111	.	7.86454	13.9207	11.1346	80
chr1	135670492	135670777	Encode_GSE137272_Encode_Dowen.JM_ENCFF310VOQ_Heart_CTCF_P0_Rep1_ENCFF310VOQ_peak_1998	1253	.	27.9664	130.073	125.323	108
chr1	135675953	135676066	Encode_GSE137272_Encode_Dowen.JM_ENCFF310VOQ_Heart_CTCF_P0_Rep1_ENCFF310VOQ_peak_2000	105	.	7.01418	13.3675	10.5903	88
chr1	135699427	135699638	Encode_GSE137272_Encode_Dowen.JM_ENCFF310VOQ_Heart_CTCF_P0_Rep1_ENCFF310VOQ_peak_2001	573	.	15.0336	60.7101	57.3192	126
chr1	135700706	135700938	Encode_GSE137272_Encode_Dowen.JM_ENCFF310VOQ_Heart_CTCF_P0_Rep1_ENCFF310VOQ_peak_2002	847	.	19.4697	88.5506	84.755	106
chr1	135719572	135719788	Encode_GSE137272_Encode_Dowen.JM_ENCFF310VOQ_Heart_CTCF_P0_Rep1_ENCFF310VOQ_peak_2003	794	.	23.6032	83.1336	79.4283	138
chr1	135752927	135753296	Encode_GSE137272_Encode_Dowen.JM_ENCFF310VOQ_Heart_CTCF_P0_Rep1_ENCFF310VOQ_peak_2005	1414	.	25.793	146.659	141.412	215
chr1	135760380	135760485	Encode_GSE137272_Encode_Dowen.JM_ENCFF310VOQ_Heart_CTCF_P0_Rep1_ENCFF310VOQ_peak_2006	123	.	8.36431	15.1734	12.3639	64
chr1	135781344	135781585	Encode_GSE137272_Encode_Dowen.JM_ENCFF310VOQ_Heart_CTCF_P0_Rep1_ENCFF310VOQ_peak_2007	1054	.	26.8142	109.615	105.402	190
chr1	135787904	135788093	Encode_GSE137272_Encode_Dowen.JM_ENCFF310VOQ_Heart_CTCF_P0_Rep1_ENCFF310VOQ_peak_2008	916	.	17.3843	95.6219	91.6999	92
chr1	135788892	135789034	Encode_GSE137272_Encode_Dowen.JM_ENCFF310VOQ_Heart_CTCF_P0_Rep1_ENCFF310VOQ_peak_2009	229	.	7.37859	25.916	22.9455	82
chr1	135789879	135790133	Encode_GSE137272_Encode_Dowen.JM_ENCFF310VOQ_Heart_CTCF_P0_Rep1_ENCFF310VOQ_peak_2010	1076	.	19.4526	111.959	107.69	134
chr1	135811326	135811590	Encode_GSE137272_Encode_Dowen.JM_ENCFF310VOQ_Heart_CTCF_P0_Rep1_ENCFF310VOQ_peak_2011	987	.	24.0883	102.839	98.7738	135
chr1	135829000	135829221	Encode_GSE137272_Encode_Dowen.JM_ENCFF310VOQ_Heart_CTCF_P0_Rep1_ENCFF310VOQ_peak_2012	816	.	23.8065	85.3771	81.6349	133
chr1	135834356	135834463	Encode_GSE137272_Encode_Dowen.JM_ENCFF310VOQ_Heart_CTCF_P0_Rep1_ENCFF310VOQ_peak_2013	142	.	7.85752	17.1434	14.2982	73
chr1	135847179	135847574	Encode_GSE137272_Encode_Dowen.JM_ENCFF310VOQ_Heart_CTCF_P0_Rep1_ENCFF310VOQ_peak_2015	556	.	14.9402	58.9718	55.6031	117
chr1	135850822	135851010	Encode_GSE137272_Encode_Dowen.JM_ENCFF310VOQ_Heart_CTCF_P0_Rep1_ENCFF310VOQ_peak_2016	311	.	10.2131	34.1788	31.1057	117
chr1	135865589	135865847	Encode_GSE137272_Encode_Dowen.JM_ENCFF310VOQ_Heart_CTCF_P0_Rep1_ENCFF310VOQ_peak_2017	1345	.	30.8609	139.547	134.516	131
chr1	135882792	135883020	Encode_GSE137272_Encode_Dowen.JM_ENCFF310VOQ_Heart_CTCF_P0_Rep1_ENCFF310VOQ_peak_2018	1106	.	30.504	114.948	110.605	125
chr1	135944864	135945080	Encode_GSE137272_Encode_Dowen.JM_ENCFF310VOQ_Heart_CTCF_P0_Rep1_ENCFF310VOQ_peak_2019	918	.	23.4072	95.7271	91.8033	116
chr1	135945803	135945984	Encode_GSE137272_Encode_Dowen.JM_ENCFF310VOQ_Heart_CTCF_P0_Rep1_ENCFF310VOQ_peak_2020	447	.	14.3336	47.9384	44.7031	101
chr1	135958602	135958807	Encode_GSE137272_Encode_Dowen.JM_ENCFF310VOQ_Heart_CTCF_P0_Rep1_ENCFF310VOQ_peak_2021	693	.	23.4706	72.8528	69.301	101
chr1	136045872	136046070	Encode_GSE137272_Encode_Dowen.JM_ENCFF310VOQ_Heart_CTCF_P0_Rep1_ENCFF310VOQ_peak_2022	462	.	17.1135	49.5528	46.2984	76
chr1	136047562	136047713	Encode_GSE137272_Encode_Dowen.JM_ENCFF310VOQ_Heart_CTCF_P0_Rep1_ENCFF310VOQ_peak_2023	255	.	9.5776	28.5997	25.5947	84
chr1	136051555	136051783	Encode_GSE137272_Encode_Dowen.JM_ENCFF310VOQ_Heart_CTCF_P0_Rep1_ENCFF310VOQ_peak_2024	1134	.	28.3961	117.877	113.46	120
chr1	136076193	136076387	Encode_GSE137272_Encode_Dowen.JM_ENCFF310VOQ_Heart_CTCF_P0_Rep1_ENCFF310VOQ_peak_2025	692	.	25.4743	72.761	69.2107	112
chr1	136116238	136116462	Encode_GSE137272_Encode_Dowen.JM_ENCFF310VOQ_Heart_CTCF_P0_Rep1_ENCFF310VOQ_peak_2026	639	.	22.91	67.4043	63.9268	202
chr1	136159965	136160053	Encode_GSE137272_Encode_Dowen.JM_ENCFF310VOQ_Heart_CTCF_P0_Rep1_ENCFF310VOQ_peak_2027	45	.	5.12913	7.15766	4.53622	77
chr1	136167791	136167973	Encode_GSE137272_Encode_Dowen.JM_ENCFF310VOQ_Heart_CTCF_P0_Rep1_ENCFF310VOQ_peak_2028	546	.	15.5081	57.984	54.6274	89
chr1	136170172	136170449	Encode_GSE137272_Encode_Dowen.JM_ENCFF310VOQ_Heart_CTCF_P0_Rep1_ENCFF310VOQ_peak_2029	1121	.	24.6374	116.484	112.102	169
chr1	136175308	136175458	Encode_GSE137272_Encode_Dowen.JM_ENCFF310VOQ_Heart_CTCF_P0_Rep1_ENCFF310VOQ_peak_2030	251	.	11.1547	28.1307	25.1314	66
chr1	136212911	136213114	Encode_GSE137272_Encode_Dowen.JM_ENCFF310VOQ_Heart_CTCF_P0_Rep1_ENCFF310VOQ_peak_2031	630	.	23.9192	66.5241	63.0581	88
chr1	136234533	136234646	Encode_GSE137272_Encode_Dowen.JM_ENCFF310VOQ_Heart_CTCF_P0_Rep1_ENCFF310VOQ_peak_2032	77	.	6.66787	10.468	7.75099	56
chr1	136289951	136290061	Encode_GSE137272_Encode_Dowen.JM_ENCFF310VOQ_Heart_CTCF_P0_Rep1_ENCFF310VOQ_peak_2033	87	.	7.10804	11.5203	8.78415	44
chr1	136306538	136306726	Encode_GSE137272_Encode_Dowen.JM_ENCFF310VOQ_Heart_CTCF_P0_Rep1_ENCFF310VOQ_peak_2034	735	.	24.8602	77.1612	73.5474	87
chr1	136340689	136340787	Encode_GSE137272_Encode_Dowen.JM_ENCFF310VOQ_Heart_CTCF_P0_Rep1_ENCFF310VOQ_peak_2036	77	.	6.66787	10.468	7.75099	84
chr1	136458999	136459178	Encode_GSE137272_Encode_Dowen.JM_ENCFF310VOQ_Heart_CTCF_P0_Rep1_ENCFF310VOQ_peak_2037	710	.	24.4479	74.598	71.0214	95
chr1	136491765	136491877	Encode_GSE137272_Encode_Dowen.JM_ENCFF310VOQ_Heart_CTCF_P0_Rep1_ENCFF310VOQ_peak_2039	137	.	9.23243	16.6004	13.7626	56
chr1	136521412	136521603	Encode_GSE137272_Encode_Dowen.JM_ENCFF310VOQ_Heart_CTCF_P0_Rep1_ENCFF310VOQ_peak_2040	799	.	20.3722	83.6754	79.9609	123
chr1	136525051	136525232	Encode_GSE137272_Encode_Dowen.JM_ENCFF310VOQ_Heart_CTCF_P0_Rep1_ENCFF310VOQ_peak_2041	906	.	22.4581	94.5885	90.686	83
chr1	136550953	136551221	Encode_GSE137272_Encode_Dowen.JM_ENCFF310VOQ_Heart_CTCF_P0_Rep1_ENCFF310VOQ_peak_2042	1506	.	35.1869	156.208	150.646	145
chr1	136556037	136556145	Encode_GSE137272_Encode_Dowen.JM_ENCFF310VOQ_Heart_CTCF_P0_Rep1_ENCFF310VOQ_peak_2043	116	.	6.85785	14.3981	11.6002	50
chr1	136726261	136726465	Encode_GSE137272_Encode_Dowen.JM_ENCFF310VOQ_Heart_CTCF_P0_Rep1_ENCFF310VOQ_peak_2044	527	.	20.8189	56.0903	52.7566	135
chr1	136739610	136739793	Encode_GSE137272_Encode_Dowen.JM_ENCFF310VOQ_Heart_CTCF_P0_Rep1_ENCFF310VOQ_peak_2045	427	.	19.4907	45.9729	42.7609	90
chr1	136749264	136749455	Encode_GSE137272_Encode_Dowen.JM_ENCFF310VOQ_Heart_CTCF_P0_Rep1_ENCFF310VOQ_peak_2046	704	.	25.6969	74.0517	70.4829	101
chr1	136769014	136769110	Encode_GSE137272_Encode_Dowen.JM_ENCFF310VOQ_Heart_CTCF_P0_Rep1_ENCFF310VOQ_peak_2047	55	.	5.64204	8.22483	5.56831	30
chr1	136773881	136774027	Encode_GSE137272_Encode_Dowen.JM_ENCFF310VOQ_Heart_CTCF_P0_Rep1_ENCFF310VOQ_peak_2048	100	.	7.69369	12.839	10.0699	113
chr1	136866873	136866957	Encode_GSE137272_Encode_Dowen.JM_ENCFF310VOQ_Heart_CTCF_P0_Rep1_ENCFF310VOQ_peak_2050	100	.	7.69369	12.839	10.0699	56
chr1	137117994	137118141	Encode_GSE137272_Encode_Dowen.JM_ENCFF310VOQ_Heart_CTCF_P0_Rep1_ENCFF310VOQ_peak_2053	163	.	10.2583	19.2272	16.3477	119
chr1	137225570	137225801	Encode_GSE137272_Encode_Dowen.JM_ENCFF310VOQ_Heart_CTCF_P0_Rep1_ENCFF310VOQ_peak_2054	996	.	28.3636	103.778	99.6932	124
chr1	137298285	137298431	Encode_GSE137272_Encode_Dowen.JM_ENCFF310VOQ_Heart_CTCF_P0_Rep1_ENCFF310VOQ_peak_2056	260	.	13.8486	29.0403	26.0289	71
chr1	137324031	137324202	Encode_GSE137272_Encode_Dowen.JM_ENCFF310VOQ_Heart_CTCF_P0_Rep1_ENCFF310VOQ_peak_2057	354	.	16.4104	38.597	35.4716	94
chr1	137330716	137330898	Encode_GSE137272_Encode_Dowen.JM_ENCFF310VOQ_Heart_CTCF_P0_Rep1_ENCFF310VOQ_peak_2058	704	.	20.3583	74.0249	70.4565	87
chr1	137332082	137332217	Encode_GSE137272_Encode_Dowen.JM_ENCFF310VOQ_Heart_CTCF_P0_Rep1_ENCFF310VOQ_peak_2059	119	.	6.8225	14.7731	11.9696	81
chr1	137334256	137334399	Encode_GSE137272_Encode_Dowen.JM_ENCFF310VOQ_Heart_CTCF_P0_Rep1_ENCFF310VOQ_peak_2060	256	.	10.7812	28.6598	25.6542	85
chr1	137745645	137745739	Encode_GSE137272_Encode_Dowen.JM_ENCFF310VOQ_Heart_CTCF_P0_Rep1_ENCFF310VOQ_peak_2061	163	.	10.2583	19.2272	16.3477	48
chr1	137946835	137946932	Encode_GSE137272_Encode_Dowen.JM_ENCFF310VOQ_Heart_CTCF_P0_Rep1_ENCFF310VOQ_peak_2062	100	.	7.69369	12.839	10.0699	47
chr1	138044641	138044848	Encode_GSE137272_Encode_Dowen.JM_ENCFF310VOQ_Heart_CTCF_P0_Rep1_ENCFF310VOQ_peak_2063	944	.	28.1373	98.3994	94.4246	103
chr1	138085892	138086118	Encode_GSE137272_Encode_Dowen.JM_ENCFF310VOQ_Heart_CTCF_P0_Rep1_ENCFF310VOQ_peak_2064	661	.	25.2201	69.6375	66.1299	119
chr1	138124022	138124117	Encode_GSE137272_Encode_Dowen.JM_ENCFF310VOQ_Heart_CTCF_P0_Rep1_ENCFF310VOQ_peak_2065	125	.	8.71952	15.3215	12.5055	55
chr1	138130299	138130391	Encode_GSE137272_Encode_Dowen.JM_ENCFF310VOQ_Heart_CTCF_P0_Rep1_ENCFF310VOQ_peak_2066	55	.	5.64204	8.22483	5.56831	52
chr1	138328339	138328546	Encode_GSE137272_Encode_Dowen.JM_ENCFF310VOQ_Heart_CTCF_P0_Rep1_ENCFF310VOQ_peak_2068	555	.	20.0636	58.9213	55.5532	125
chr1	138418686	138418776	Encode_GSE137272_Encode_Dowen.JM_ENCFF310VOQ_Heart_CTCF_P0_Rep1_ENCFF310VOQ_peak_2069	150	.	9.74535	17.9028	15.0438	46
chr1	138487715	138487880	Encode_GSE137272_Encode_Dowen.JM_ENCFF310VOQ_Heart_CTCF_P0_Rep1_ENCFF310VOQ_peak_2070	203	.	11.797	23.3235	20.3857	79
chr1	138558407	138558602	Encode_GSE137272_Encode_Dowen.JM_ENCFF310VOQ_Heart_CTCF_P0_Rep1_ENCFF310VOQ_peak_2071	300	.	14.3575	33.074	30.0143	131
chr1	138609379	138609514	Encode_GSE137272_Encode_Dowen.JM_ENCFF310VOQ_Heart_CTCF_P0_Rep1_ENCFF310VOQ_peak_2072	103	.	7.60456	13.0835	10.3106	67
chr1	138618074	138618192	Encode_GSE137272_Encode_Dowen.JM_ENCFF310VOQ_Heart_CTCF_P0_Rep1_ENCFF310VOQ_peak_2073	73	.	5.53097	10.0145	7.31303	75
chr1	138620135	138620332	Encode_GSE137272_Encode_Dowen.JM_ENCFF310VOQ_Heart_CTCF_P0_Rep1_ENCFF310VOQ_peak_2074	471	.	16.7381	50.4168	47.1522	118
chr1	138637970	138638138	Encode_GSE137272_Encode_Dowen.JM_ENCFF310VOQ_Heart_CTCF_P0_Rep1_ENCFF310VOQ_peak_2075	497	.	20.9125	53.0026	49.7064	118
chr1	138703429	138703567	Encode_GSE137272_Encode_Dowen.JM_ENCFF310VOQ_Heart_CTCF_P0_Rep1_ENCFF310VOQ_peak_2076	136	.	9.18367	16.5199	13.6869	191
chr1	138752444	138752651	Encode_GSE137272_Encode_Dowen.JM_ENCFF310VOQ_Heart_CTCF_P0_Rep1_ENCFF310VOQ_peak_2078	904	.	29.1798	94.3847	90.4862	131
chr1	138835433	138835642	Encode_GSE137272_Encode_Dowen.JM_ENCFF310VOQ_Heart_CTCF_P0_Rep1_ENCFF310VOQ_peak_2079	657	.	21.9741	69.2482	65.7459	148
chr1	138896227	138896353	Encode_GSE137272_Encode_Dowen.JM_ENCFF310VOQ_Heart_CTCF_P0_Rep1_ENCFF310VOQ_peak_2080	137	.	9.23243	16.6004	13.7626	75
chr1	138912333	138912522	Encode_GSE137272_Encode_Dowen.JM_ENCFF310VOQ_Heart_CTCF_P0_Rep1_ENCFF310VOQ_peak_2081	398	.	16.0159	43.009	39.8316	91
chr1	138963214	138963308	Encode_GSE137272_Encode_Dowen.JM_ENCFF310VOQ_Heart_CTCF_P0_Rep1_ENCFF310VOQ_peak_2084	88	.	6.9393	11.6125	8.87474	53
chr1	138983601	138983664	Encode_GSE137272_Encode_Dowen.JM_ENCFF310VOQ_Heart_CTCF_P0_Rep1_ENCFF310VOQ_peak_2085	35	.	4.61622	6.13121	3.54967	28
chr1	139035337	139035438	Encode_GSE137272_Encode_Dowen.JM_ENCFF310VOQ_Heart_CTCF_P0_Rep1_ENCFF310VOQ_peak_2086	42	.	4.93291	6.84712	4.24531	73
chr1	139083500	139083644	Encode_GSE137272_Encode_Dowen.JM_ENCFF310VOQ_Heart_CTCF_P0_Rep1_ENCFF310VOQ_peak_2087	355	.	15.2146	38.6869	35.5605	88
chr1	139156430	139156683	Encode_GSE137272_Encode_Dowen.JM_ENCFF310VOQ_Heart_CTCF_P0_Rep1_ENCFF310VOQ_peak_2088	653	.	22.7483	68.882	65.3848	164
chr1	139161773	139161896	Encode_GSE137272_Encode_Dowen.JM_ENCFF310VOQ_Heart_CTCF_P0_Rep1_ENCFF310VOQ_peak_2089	209	.	9.79112	23.8489	20.905	86
chr1	139162885	139163124	Encode_GSE137272_Encode_Dowen.JM_ENCFF310VOQ_Heart_CTCF_P0_Rep1_ENCFF310VOQ_peak_2090	456	.	16.3508	48.9172	45.6705	136
chr1	139267929	139268133	Encode_GSE137272_Encode_Dowen.JM_ENCFF310VOQ_Heart_CTCF_P0_Rep1_ENCFF310VOQ_peak_2091	1064	.	31.5249	110.697	106.459	109
chr1	139314374	139314553	Encode_GSE137272_Encode_Dowen.JM_ENCFF310VOQ_Heart_CTCF_P0_Rep1_ENCFF310VOQ_peak_2092	574	.	21.6522	60.8793	57.4862	101
chr1	139325510	139325637	Encode_GSE137272_Encode_Dowen.JM_ENCFF310VOQ_Heart_CTCF_P0_Rep1_ENCFF310VOQ_peak_2093	149	.	9.69388	17.8176	14.9628	64
chr1	139340580	139340743	Encode_GSE137272_Encode_Dowen.JM_ENCFF310VOQ_Heart_CTCF_P0_Rep1_ENCFF310VOQ_peak_2094	670	.	25.2343	70.5518	67.0321	78
chr1	139379280	139379341	Encode_GSE137272_Encode_Dowen.JM_ENCFF310VOQ_Heart_CTCF_P0_Rep1_ENCFF310VOQ_peak_2095	45	.	5.12913	7.15766	4.53622	76
chr1	139421835	139422111	Encode_GSE137272_Encode_Dowen.JM_ENCFF310VOQ_Heart_CTCF_P0_Rep1_ENCFF310VOQ_peak_2096	327	.	14.4138	35.8888	32.7955	126
chr1	139438515	139438642	Encode_GSE137272_Encode_Dowen.JM_ENCFF310VOQ_Heart_CTCF_P0_Rep1_ENCFF310VOQ_peak_2097	124	.	8.40179	15.2349	12.4244	47
chr1	140171670	140171840	Encode_GSE137272_Encode_Dowen.JM_ENCFF310VOQ_Heart_CTCF_P0_Rep1_ENCFF310VOQ_peak_2098	431	.	17.9181	46.3248	43.1087	176
chr1	140531612	140531810	Encode_GSE137272_Encode_Dowen.JM_ENCFF310VOQ_Heart_CTCF_P0_Rep1_ENCFF310VOQ_peak_2099	859	.	28.8018	89.8088	85.9917	98
chr1	140661492	140661697	Encode_GSE137272_Encode_Dowen.JM_ENCFF310VOQ_Heart_CTCF_P0_Rep1_ENCFF310VOQ_peak_2100	474	.	19.573	50.721	47.4525	91
chr1	141961850	141962023	Encode_GSE137272_Encode_Dowen.JM_ENCFF310VOQ_Heart_CTCF_P0_Rep1_ENCFF310VOQ_peak_2101	484	.	21.1183	51.7724	48.4912	95
chr1	142742419	142742580	Encode_GSE137272_Encode_Dowen.JM_ENCFF310VOQ_Heart_CTCF_P0_Rep1_ENCFF310VOQ_peak_2102	396	.	18.4649	42.7794	39.6048	94
chr1	143644341	143644537	Encode_GSE137272_Encode_Dowen.JM_ENCFF310VOQ_Heart_CTCF_P0_Rep1_ENCFF310VOQ_peak_2103	745	.	25.4291	78.1725	74.5439	122
chr1	143702834	143703002	Encode_GSE137272_Encode_Dowen.JM_ENCFF310VOQ_Heart_CTCF_P0_Rep1_ENCFF310VOQ_peak_2104	152	.	9.30191	18.1386	15.2765	94
chr1	143731015	143731178	Encode_GSE137272_Encode_Dowen.JM_ENCFF310VOQ_Heart_CTCF_P0_Rep1_ENCFF310VOQ_peak_2105	273	.	14.2857	30.3829	27.3561	89
chr1	143777053	143777366	Encode_GSE137272_Encode_Dowen.JM_ENCFF310VOQ_Heart_CTCF_P0_Rep1_ENCFF310VOQ_peak_2107	1188	.	28.647	123.462	118.896	103
chr1	143788947	143789096	Encode_GSE137272_Encode_Dowen.JM_ENCFF310VOQ_Heart_CTCF_P0_Rep1_ENCFF310VOQ_peak_2108	309	.	15.292	33.9857	30.9147	82
chr1	143803659	143803852	Encode_GSE137272_Encode_Dowen.JM_ENCFF310VOQ_Heart_CTCF_P0_Rep1_ENCFF310VOQ_peak_2109	604	.	22.8922	63.8848	60.4534	88
chr1	143813991	143814229	Encode_GSE137272_Encode_Dowen.JM_ENCFF310VOQ_Heart_CTCF_P0_Rep1_ENCFF310VOQ_peak_2110	865	.	25.4495	90.4256	86.5976	133
chr1	144006709	144006900	Encode_GSE137272_Encode_Dowen.JM_ENCFF310VOQ_Heart_CTCF_P0_Rep1_ENCFF310VOQ_peak_2111	610	.	19.8939	64.5117	61.0719	95
chr1	144197765	144197946	Encode_GSE137272_Encode_Dowen.JM_ENCFF310VOQ_Heart_CTCF_P0_Rep1_ENCFF310VOQ_peak_2112	643	.	23.1783	67.8759	64.392	91
chr1	144243395	144243539	Encode_GSE137272_Encode_Dowen.JM_ENCFF310VOQ_Heart_CTCF_P0_Rep1_ENCFF310VOQ_peak_2114	426	.	17.6293	45.8273	42.6171	331
chr1	144243605	144243805	Encode_GSE137272_Encode_Dowen.JM_ENCFF310VOQ_Heart_CTCF_P0_Rep1_ENCFF310VOQ_peak_2114	426	.	17.6293	45.8273	42.6171	331
chr1	144353453	144353582	Encode_GSE137272_Encode_Dowen.JM_ENCFF310VOQ_Heart_CTCF_P0_Rep1_ENCFF310VOQ_peak_2115	274	.	14.3616	30.5104	27.481	80
chr1	144380120	144380304	Encode_GSE137272_Encode_Dowen.JM_ENCFF310VOQ_Heart_CTCF_P0_Rep1_ENCFF310VOQ_peak_2116	502	.	20.2893	53.5482	50.2452	122
chr1	144406722	144406938	Encode_GSE137272_Encode_Dowen.JM_ENCFF310VOQ_Heart_CTCF_P0_Rep1_ENCFF310VOQ_peak_2117	1047	.	32.2405	108.911	104.714	115
chr1	144431607	144431790	Encode_GSE137272_Encode_Dowen.JM_ENCFF310VOQ_Heart_CTCF_P0_Rep1_ENCFF310VOQ_peak_2118	417	.	18.4519	44.9585	41.7585	145
chr1	144573105	144573219	Encode_GSE137272_Encode_Dowen.JM_ENCFF310VOQ_Heart_CTCF_P0_Rep1_ENCFF310VOQ_peak_2119	137	.	9.23243	16.6004	13.7626	59
chr1	144704501	144704597	Encode_GSE137272_Encode_Dowen.JM_ENCFF310VOQ_Heart_CTCF_P0_Rep1_ENCFF310VOQ_peak_2120	17	.	3.59039	4.21787	1.74255	33
chr1	145131169	145131300	Encode_GSE137272_Encode_Dowen.JM_ENCFF310VOQ_Heart_CTCF_P0_Rep1_ENCFF310VOQ_peak_2121	334	.	16.4132	36.5379	33.4365	85
chr1	147223353	147223500	Encode_GSE137272_Encode_Dowen.JM_ENCFF310VOQ_Heart_CTCF_P0_Rep1_ENCFF310VOQ_peak_2123	260	.	13.8486	29.0403	26.0289	90
chr1	148993702	148993905	Encode_GSE137272_Encode_Dowen.JM_ENCFF310VOQ_Heart_CTCF_P0_Rep1_ENCFF310VOQ_peak_2124	487	.	20.8172	52.0467	48.7623	87
chr1	149254283	149254413	Encode_GSE137272_Encode_Dowen.JM_ENCFF310VOQ_Heart_CTCF_P0_Rep1_ENCFF310VOQ_peak_2125	125	.	8.71952	15.3215	12.5055	55
chr1	149541500	149541686	Encode_GSE137272_Encode_Dowen.JM_ENCFF310VOQ_Heart_CTCF_P0_Rep1_ENCFF310VOQ_peak_2126	367	.	17.1838	39.9025	36.7615	120
chr1	149758572	149758763	Encode_GSE137272_Encode_Dowen.JM_ENCFF310VOQ_Heart_CTCF_P0_Rep1_ENCFF310VOQ_peak_2128	504	.	20.9108	53.8018	50.496	147
chr1	149809679	149809826	Encode_GSE137272_Encode_Dowen.JM_ENCFF310VOQ_Heart_CTCF_P0_Rep1_ENCFF310VOQ_peak_2129	176	.	10.7712	20.5728	17.6735	63
chr1	149833030	149833247	Encode_GSE137272_Encode_Dowen.JM_ENCFF310VOQ_Heart_CTCF_P0_Rep1_ENCFF310VOQ_peak_2130	729	.	24.4948	76.5078	72.9039	124
chr1	149856790	149857005	Encode_GSE137272_Encode_Dowen.JM_ENCFF310VOQ_Heart_CTCF_P0_Rep1_ENCFF310VOQ_peak_2131	706	.	24.2642	74.2717	70.6999	124
chr1	150257743	150257869	Encode_GSE137272_Encode_Dowen.JM_ENCFF310VOQ_Heart_CTCF_P0_Rep1_ENCFF310VOQ_peak_2132	163	.	10.2583	19.2272	16.3477	62
chr1	150266616	150266830	Encode_GSE137272_Encode_Dowen.JM_ENCFF310VOQ_Heart_CTCF_P0_Rep1_ENCFF310VOQ_peak_2133	639	.	23.9547	67.4631	63.9847	112
chr1	150307705	150307903	Encode_GSE137272_Encode_Dowen.JM_ENCFF310VOQ_Heart_CTCF_P0_Rep1_ENCFF310VOQ_peak_2134	492	.	20.6302	52.5228	49.2326	95
chr1	150373039	150373197	Encode_GSE137272_Encode_Dowen.JM_ENCFF310VOQ_Heart_CTCF_P0_Rep1_ENCFF310VOQ_peak_2135	296	.	14.9402	32.7433	29.6874	95
chr1	150392889	150393179	Encode_GSE137272_Encode_Dowen.JM_ENCFF310VOQ_Heart_CTCF_P0_Rep1_ENCFF310VOQ_peak_2136	613	.	20.4747	64.7483	61.3055	317
chr1	150441862	150441960	Encode_GSE137272_Encode_Dowen.JM_ENCFF310VOQ_Heart_CTCF_P0_Rep1_ENCFF310VOQ_peak_2137	66	.	6.15496	9.32925	6.6412	60
chr1	150497790	150497917	Encode_GSE137272_Encode_Dowen.JM_ENCFF310VOQ_Heart_CTCF_P0_Rep1_ENCFF310VOQ_peak_2139	148	.	9.64663	17.7394	14.8858	130
chr1	150540320	150540565	Encode_GSE137272_Encode_Dowen.JM_ENCFF310VOQ_Heart_CTCF_P0_Rep1_ENCFF310VOQ_peak_2140	639	.	21.4654	67.4401	63.9621	149
chr1	150591312	150591554	Encode_GSE137272_Encode_Dowen.JM_ENCFF310VOQ_Heart_CTCF_P0_Rep1_ENCFF310VOQ_peak_2141	775	.	26.6393	81.2386	77.563	121
chr1	150632645	150632778	Encode_GSE137272_Encode_Dowen.JM_ENCFF310VOQ_Heart_CTCF_P0_Rep1_ENCFF310VOQ_peak_2142	150	.	9.74535	17.9028	15.0438	74
chr1	150780051	150780190	Encode_GSE137272_Encode_Dowen.JM_ENCFF310VOQ_Heart_CTCF_P0_Rep1_ENCFF310VOQ_peak_2143	208	.	10.7279	23.7865	20.8434	86
chr1	150824742	150824893	Encode_GSE137272_Encode_Dowen.JM_ENCFF310VOQ_Heart_CTCF_P0_Rep1_ENCFF310VOQ_peak_2144	278	.	13.8172	30.8567	27.8233	70
chr1	150920393	150920578	Encode_GSE137272_Encode_Dowen.JM_ENCFF310VOQ_Heart_CTCF_P0_Rep1_ENCFF310VOQ_peak_2148	653	.	23.2223	68.8374	65.3409	86
chr1	150993796	150993986	Encode_GSE137272_Encode_Dowen.JM_ENCFF310VOQ_Heart_CTCF_P0_Rep1_ENCFF310VOQ_peak_2149	337	.	14.1791	36.8673	33.7622	111
chr1	151009497	151009713	Encode_GSE137272_Encode_Dowen.JM_ENCFF310VOQ_Heart_CTCF_P0_Rep1_ENCFF310VOQ_peak_2150	759	.	19.7129	79.5975	75.9471	94
chr1	151011102	151011276	Encode_GSE137272_Encode_Dowen.JM_ENCFF310VOQ_Heart_CTCF_P0_Rep1_ENCFF310VOQ_peak_2151	516	.	15.2006	55.0141	51.6936	104
chr1	151035079	151035277	Encode_GSE137272_Encode_Dowen.JM_ENCFF310VOQ_Heart_CTCF_P0_Rep1_ENCFF310VOQ_peak_2152	982	.	29.6921	102.263	98.2094	100
chr1	151065155	151065354	Encode_GSE137272_Encode_Dowen.JM_ENCFF310VOQ_Heart_CTCF_P0_Rep1_ENCFF310VOQ_peak_2153	349	.	14.8716	38.0884	34.9688	83
chr1	151078969	151079231	Encode_GSE137272_Encode_Dowen.JM_ENCFF310VOQ_Heart_CTCF_P0_Rep1_ENCFF310VOQ_peak_2154	1213	.	28.8923	126.018	121.382	134
chr1	151103098	151103254	Encode_GSE137272_Encode_Dowen.JM_ENCFF310VOQ_Heart_CTCF_P0_Rep1_ENCFF310VOQ_peak_2155	227	.	12.1905	25.671	22.7037	107
chr1	151343645	151343777	Encode_GSE137272_Encode_Dowen.JM_ENCFF310VOQ_Heart_CTCF_P0_Rep1_ENCFF310VOQ_peak_2156	106	.	6.82687	13.4731	10.6943	92
chr1	151348447	151348558	Encode_GSE137272_Encode_Dowen.JM_ENCFF310VOQ_Heart_CTCF_P0_Rep1_ENCFF310VOQ_peak_2157	132	.	7.26392	16.0519	13.2258	49
chr1	151353032	151353195	Encode_GSE137272_Encode_Dowen.JM_ENCFF310VOQ_Heart_CTCF_P0_Rep1_ENCFF310VOQ_peak_2158	436	.	16.0959	46.9136	43.6906	122
chr1	151390150	151390307	Encode_GSE137272_Encode_Dowen.JM_ENCFF310VOQ_Heart_CTCF_P0_Rep1_ENCFF310VOQ_peak_2160	561	.	22.8137	59.501	56.1253	95
chr1	151451055	151451117	Encode_GSE137272_Encode_Dowen.JM_ENCFF310VOQ_Heart_CTCF_P0_Rep1_ENCFF310VOQ_peak_2161	55	.	5.64204	8.22483	5.56831	26
chr1	151461384	151461503	Encode_GSE137272_Encode_Dowen.JM_ENCFF310VOQ_Heart_CTCF_P0_Rep1_ENCFF310VOQ_peak_2162	200	.	11.5648	22.9362	20.0054	59
chr1	151483667	151483820	Encode_GSE137272_Encode_Dowen.JM_ENCFF310VOQ_Heart_CTCF_P0_Rep1_ENCFF310VOQ_peak_2163	298	.	14.6669	32.9347	29.8767	124
chr1	151497139	151497331	Encode_GSE137272_Encode_Dowen.JM_ENCFF310VOQ_Heart_CTCF_P0_Rep1_ENCFF310VOQ_peak_2165	207	.	10.0304	23.7143	20.772	86
chr1	151564456	151564704	Encode_GSE137272_Encode_Dowen.JM_ENCFF310VOQ_Heart_CTCF_P0_Rep1_ENCFF310VOQ_peak_2166	1361	.	35.935	141.253	136.174	142
chr1	151699653	151699729	Encode_GSE137272_Encode_Dowen.JM_ENCFF310VOQ_Heart_CTCF_P0_Rep1_ENCFF310VOQ_peak_2168	46	.	5.04402	7.27543	4.6511	24
chr1	151706124	151706387	Encode_GSE137272_Encode_Dowen.JM_ENCFF310VOQ_Heart_CTCF_P0_Rep1_ENCFF310VOQ_peak_2170	1155	.	27.0721	120.064	115.589	181
chr1	151716489	151716652	Encode_GSE137272_Encode_Dowen.JM_ENCFF310VOQ_Heart_CTCF_P0_Rep1_ENCFF310VOQ_peak_2171	184	.	10.9562	21.393	18.4835	78
chr1	151767139	151767243	Encode_GSE137272_Encode_Dowen.JM_ENCFF310VOQ_Heart_CTCF_P0_Rep1_ENCFF310VOQ_peak_2173	77	.	6.66787	10.468	7.75099	60
chr1	151820549	151820758	Encode_GSE137272_Encode_Dowen.JM_ENCFF310VOQ_Heart_CTCF_P0_Rep1_ENCFF310VOQ_peak_2174	902	.	27.9576	94.1425	90.2481	117
chr1	151846527	151846683	Encode_GSE137272_Encode_Dowen.JM_ENCFF310VOQ_Heart_CTCF_P0_Rep1_ENCFF310VOQ_peak_2175	188	.	10.8327	21.719	18.8053	80
chr1	152019388	152019505	Encode_GSE137272_Encode_Dowen.JM_ENCFF310VOQ_Heart_CTCF_P0_Rep1_ENCFF310VOQ_peak_2177	55	.	5.63987	8.22134	5.56831	41
chr1	152232077	152232195	Encode_GSE137272_Encode_Dowen.JM_ENCFF310VOQ_Heart_CTCF_P0_Rep1_ENCFF310VOQ_peak_2178	231	.	12.4712	26.1399	23.1665	52
chr1	152261096	152261189	Encode_GSE137272_Encode_Dowen.JM_ENCFF310VOQ_Heart_CTCF_P0_Rep1_ENCFF310VOQ_peak_2179	136	.	8.90848	16.5229	13.6897	42
chr1	152280127	152280289	Encode_GSE137272_Encode_Dowen.JM_ENCFF310VOQ_Heart_CTCF_P0_Rep1_ENCFF310VOQ_peak_2181	305	.	15.0778	33.6255	30.5586	82
chr1	152290836	152291079	Encode_GSE137272_Encode_Dowen.JM_ENCFF310VOQ_Heart_CTCF_P0_Rep1_ENCFF310VOQ_peak_2182	849	.	26.5725	88.7077	84.9094	125
chr1	152313653	152313774	Encode_GSE137272_Encode_Dowen.JM_ENCFF310VOQ_Heart_CTCF_P0_Rep1_ENCFF310VOQ_peak_2184	163	.	10.2583	19.2272	16.3477	192
chr1	152368838	152368951	Encode_GSE137272_Encode_Dowen.JM_ENCFF310VOQ_Heart_CTCF_P0_Rep1_ENCFF310VOQ_peak_2185	118	.	6.78386	14.7004	11.8982	64
chr1	152369270	152369504	Encode_GSE137272_Encode_Dowen.JM_ENCFF310VOQ_Heart_CTCF_P0_Rep1_ENCFF310VOQ_peak_2186	1203	.	29.8724	125.001	120.393	120
chr1	152511324	152511561	Encode_GSE137272_Encode_Dowen.JM_ENCFF310VOQ_Heart_CTCF_P0_Rep1_ENCFF310VOQ_peak_2187	1226	.	29.51	127.329	122.655	126
chr1	152520899	152521075	Encode_GSE137272_Encode_Dowen.JM_ENCFF310VOQ_Heart_CTCF_P0_Rep1_ENCFF310VOQ_peak_2188	560	.	15.4526	59.3961	56.022	83
chr1	152525045	152525278	Encode_GSE137272_Encode_Dowen.JM_ENCFF310VOQ_Heart_CTCF_P0_Rep1_ENCFF310VOQ_peak_2189	743	.	17.5694	77.9746	74.3487	116
chr1	152531511	152531624	Encode_GSE137272_Encode_Dowen.JM_ENCFF310VOQ_Heart_CTCF_P0_Rep1_ENCFF310VOQ_peak_2190	260	.	12.0265	29.0689	26.0571	83
chr1	152618523	152618651	Encode_GSE137272_Encode_Dowen.JM_ENCFF310VOQ_Heart_CTCF_P0_Rep1_ENCFF310VOQ_peak_2191	280	.	12.4633	31.1222	28.0859	79
chr1	152623101	152623201	Encode_GSE137272_Encode_Dowen.JM_ENCFF310VOQ_Heart_CTCF_P0_Rep1_ENCFF310VOQ_peak_2192	94	.	6.31985	12.1649	9.41241	53
chr1	152678582	152678715	Encode_GSE137272_Encode_Dowen.JM_ENCFF310VOQ_Heart_CTCF_P0_Rep1_ENCFF310VOQ_peak_2193	283	.	12.9635	31.3496	28.3106	63
chr1	152685681	152685809	Encode_GSE137272_Encode_Dowen.JM_ENCFF310VOQ_Heart_CTCF_P0_Rep1_ENCFF310VOQ_peak_2194	194	.	9.62067	22.4128	19.4882	70
chr1	152702994	152703133	Encode_GSE137272_Encode_Dowen.JM_ENCFF310VOQ_Heart_CTCF_P0_Rep1_ENCFF310VOQ_peak_2195	76	.	6.60032	10.3587	7.65032	85
chr1	152724427	152724556	Encode_GSE137272_Encode_Dowen.JM_ENCFF310VOQ_Heart_CTCF_P0_Rep1_ENCFF310VOQ_peak_2196	227	.	12.1905	25.671	22.7037	62
chr1	152746528	152746764	Encode_GSE137272_Encode_Dowen.JM_ENCFF310VOQ_Heart_CTCF_P0_Rep1_ENCFF310VOQ_peak_2197	744	.	23.3645	78.0955	74.468	110
chr1	152768226	152768431	Encode_GSE137272_Encode_Dowen.JM_ENCFF310VOQ_Heart_CTCF_P0_Rep1_ENCFF310VOQ_peak_2198	768	.	23.1723	80.469	76.8053	138
chr1	152779157	152779354	Encode_GSE137272_Encode_Dowen.JM_ENCFF310VOQ_Heart_CTCF_P0_Rep1_ENCFF310VOQ_peak_2199	595	.	21.873	62.9735	59.5536	92
chr1	152790254	152790533	Encode_GSE137272_Encode_Dowen.JM_ENCFF310VOQ_Heart_CTCF_P0_Rep1_ENCFF310VOQ_peak_2200	599	.	20.6761	63.4082	59.9827	93
chr1	152809983	152810144	Encode_GSE137272_Encode_Dowen.JM_ENCFF310VOQ_Heart_CTCF_P0_Rep1_ENCFF310VOQ_peak_2201	98	.	7.57882	12.6514	9.89042	118
chr1	152815271	152815414	Encode_GSE137272_Encode_Dowen.JM_ENCFF310VOQ_Heart_CTCF_P0_Rep1_ENCFF310VOQ_peak_2202	191	.	10.7219	22.0798	19.1593	87
chr1	152904614	152904870	Encode_GSE137272_Encode_Dowen.JM_ENCFF310VOQ_Heart_CTCF_P0_Rep1_ENCFF310VOQ_peak_2203	956	.	25.73	99.5989	95.6001	150
chr1	153035568	153035738	Encode_GSE137272_Encode_Dowen.JM_ENCFF310VOQ_Heart_CTCF_P0_Rep1_ENCFF310VOQ_peak_2205	469	.	18.3472	50.1851	46.9233	90
chr1	153040268	153040412	Encode_GSE137272_Encode_Dowen.JM_ENCFF310VOQ_Heart_CTCF_P0_Rep1_ENCFF310VOQ_peak_2206	174	.	9.39567	20.3754	17.4811	77
chr1	153048135	153048377	Encode_GSE137272_Encode_Dowen.JM_ENCFF310VOQ_Heart_CTCF_P0_Rep1_ENCFF310VOQ_peak_2207	369	.	16.0148	40.0701	36.9273	121
chr1	153066447	153066563	Encode_GSE137272_Encode_Dowen.JM_ENCFF310VOQ_Heart_CTCF_P0_Rep1_ENCFF310VOQ_peak_2208	82	.	6.77769	10.985	8.25893	58
chr1	153092292	153092497	Encode_GSE137272_Encode_Dowen.JM_ENCFF310VOQ_Heart_CTCF_P0_Rep1_ENCFF310VOQ_peak_2209	634	.	21.1745	66.905	63.434	131
chr1	153101622	153101811	Encode_GSE137272_Encode_Dowen.JM_ENCFF310VOQ_Heart_CTCF_P0_Rep1_ENCFF310VOQ_peak_2210	989	.	28.4862	103.016	98.9474	95
chr1	153115429	153115576	Encode_GSE137272_Encode_Dowen.JM_ENCFF310VOQ_Heart_CTCF_P0_Rep1_ENCFF310VOQ_peak_2211	125	.	8.71952	15.3215	12.5055	89
chr1	153315232	153315357	Encode_GSE137272_Encode_Dowen.JM_ENCFF310VOQ_Heart_CTCF_P0_Rep1_ENCFF310VOQ_peak_2213	180	.	9.711	20.9195	18.016	126
chr1	153332141	153332276	Encode_GSE137272_Encode_Dowen.JM_ENCFF310VOQ_Heart_CTCF_P0_Rep1_ENCFF310VOQ_peak_2214	114	.	7.77471	14.2046	11.4097	62
chr1	153386776	153387049	Encode_GSE137272_Encode_Dowen.JM_ENCFF310VOQ_Heart_CTCF_P0_Rep1_ENCFF310VOQ_peak_2215	1314	.	32.8787	136.35	131.412	151
chr1	153401873	153402120	Encode_GSE137272_Encode_Dowen.JM_ENCFF310VOQ_Heart_CTCF_P0_Rep1_ENCFF310VOQ_peak_2216	992	.	28.6729	103.369	99.2922	218
chr1	153451355	153451516	Encode_GSE137272_Encode_Dowen.JM_ENCFF310VOQ_Heart_CTCF_P0_Rep1_ENCFF310VOQ_peak_2218	377	.	17.3477	40.8911	37.739	100
chr1	153480485	153480662	Encode_GSE137272_Encode_Dowen.JM_ENCFF310VOQ_Heart_CTCF_P0_Rep1_ENCFF310VOQ_peak_2219	877	.	28.1462	91.5593	87.7114	102
chr1	153487582	153487636	Encode_GSE137272_Encode_Dowen.JM_ENCFF310VOQ_Heart_CTCF_P0_Rep1_ENCFF310VOQ_peak_2220	51	.	5.35019	7.75976	5.1238	73
chr1	153489170	153489274	Encode_GSE137272_Encode_Dowen.JM_ENCFF310VOQ_Heart_CTCF_P0_Rep1_ENCFF310VOQ_peak_2221	46	.	5.04402	7.27543	4.6511	14
chr1	153510797	153510938	Encode_GSE137272_Encode_Dowen.JM_ENCFF310VOQ_Heart_CTCF_P0_Rep1_ENCFF310VOQ_peak_2222	235	.	12.7052	26.5308	23.5515	88
chr1	153550908	153551116	Encode_GSE137272_Encode_Dowen.JM_ENCFF310VOQ_Heart_CTCF_P0_Rep1_ENCFF310VOQ_peak_2223	491	.	18.2836	52.4587	49.1691	78
chr1	153556998	153557240	Encode_GSE137272_Encode_Dowen.JM_ENCFF310VOQ_Heart_CTCF_P0_Rep1_ENCFF310VOQ_peak_2224	1037	.	22.252	107.901	103.726	128
chr1	153559350	153559542	Encode_GSE137272_Encode_Dowen.JM_ENCFF310VOQ_Heart_CTCF_P0_Rep1_ENCFF310VOQ_peak_2225	935	.	20.2421	97.4626	93.5056	95
chr1	153665569	153665670	Encode_GSE137272_Encode_Dowen.JM_ENCFF310VOQ_Heart_CTCF_P0_Rep1_ENCFF310VOQ_peak_2227	98	.	7.54224	12.5917	9.83185	50
chr1	153742512	153742726	Encode_GSE137272_Encode_Dowen.JM_ENCFF310VOQ_Heart_CTCF_P0_Rep1_ENCFF310VOQ_peak_2228	848	.	19.8771	88.665	84.8674	91
chr1	153746817	153747035	Encode_GSE137272_Encode_Dowen.JM_ENCFF310VOQ_Heart_CTCF_P0_Rep1_ENCFF310VOQ_peak_2229	733	.	15.376	76.9631	73.3527	104
chr1	153749309	153749545	Encode_GSE137272_Encode_Dowen.JM_ENCFF310VOQ_Heart_CTCF_P0_Rep1_ENCFF310VOQ_peak_2230	667	.	16.4189	70.2885	66.7723	119
chr1	153807431	153807687	Encode_GSE137272_Encode_Dowen.JM_ENCFF310VOQ_Heart_CTCF_P0_Rep1_ENCFF310VOQ_peak_2231	666	.	22.9639	70.1541	66.6396	125
chr1	153846959	153847217	Encode_GSE137272_Encode_Dowen.JM_ENCFF310VOQ_Heart_CTCF_P0_Rep1_ENCFF310VOQ_peak_2232	913	.	27.5268	95.3024	91.3863	161
chr1	153895013	153895224	Encode_GSE137272_Encode_Dowen.JM_ENCFF310VOQ_Heart_CTCF_P0_Rep1_ENCFF310VOQ_peak_2233	1071	.	28.6783	111.395	107.14	136
chr1	154032616	154032847	Encode_GSE137272_Encode_Dowen.JM_ENCFF310VOQ_Heart_CTCF_P0_Rep1_ENCFF310VOQ_peak_2234	471	.	16.7381	50.4168	47.1522	107
chr1	154076805	154076988	Encode_GSE137272_Encode_Dowen.JM_ENCFF310VOQ_Heart_CTCF_P0_Rep1_ENCFF310VOQ_peak_2235	699	.	23.8168	73.4737	69.9132	91
chr1	154118155	154118303	Encode_GSE137272_Encode_Dowen.JM_ENCFF310VOQ_Heart_CTCF_P0_Rep1_ENCFF310VOQ_peak_2237	259	.	10.3283	28.9849	25.9753	75
chr1	154118721	154118944	Encode_GSE137272_Encode_Dowen.JM_ENCFF310VOQ_Heart_CTCF_P0_Rep1_ENCFF310VOQ_peak_2238	1057	.	26.5185	109.982	105.76	115
chr1	154152688	154152819	Encode_GSE137272_Encode_Dowen.JM_ENCFF310VOQ_Heart_CTCF_P0_Rep1_ENCFF310VOQ_peak_2239	239	.	12.6027	26.954	23.9697	79
chr1	154181019	154181249	Encode_GSE137272_Encode_Dowen.JM_ENCFF310VOQ_Heart_CTCF_P0_Rep1_ENCFF310VOQ_peak_2240	1016	.	26.8496	105.753	101.626	131
chr1	154182832	154182965	Encode_GSE137272_Encode_Dowen.JM_ENCFF310VOQ_Heart_CTCF_P0_Rep1_ENCFF310VOQ_peak_2241	173	.	8.45002	20.2528	17.3602	73
chr1	154190378	154190501	Encode_GSE137272_Encode_Dowen.JM_ENCFF310VOQ_Heart_CTCF_P0_Rep1_ENCFF310VOQ_peak_2242	203	.	11.797	23.3235	20.3857	74
chr1	154202740	154202818	Encode_GSE137272_Encode_Dowen.JM_ENCFF310VOQ_Heart_CTCF_P0_Rep1_ENCFF310VOQ_peak_2243	35	.	4.61622	6.13121	3.54967	17
chr1	154239021	154239126	Encode_GSE137272_Encode_Dowen.JM_ENCFF310VOQ_Heart_CTCF_P0_Rep1_ENCFF310VOQ_peak_2244	137	.	9.23243	16.6004	13.7626	74
chr1	154281486	154281729	Encode_GSE137272_Encode_Dowen.JM_ENCFF310VOQ_Heart_CTCF_P0_Rep1_ENCFF310VOQ_peak_2245	1132	.	31.9267	117.647	113.234	129
chr1	154461596	154461716	Encode_GSE137272_Encode_Dowen.JM_ENCFF310VOQ_Heart_CTCF_P0_Rep1_ENCFF310VOQ_peak_2247	55	.	5.64204	8.22483	5.56831	91
chr1	154729640	154729891	Encode_GSE137272_Encode_Dowen.JM_ENCFF310VOQ_Heart_CTCF_P0_Rep1_ENCFF310VOQ_peak_2248	1208	.	34.4602	125.52	120.898	141
chr1	154786290	154786555	Encode_GSE137272_Encode_Dowen.JM_ENCFF310VOQ_Heart_CTCF_P0_Rep1_ENCFF310VOQ_peak_2249	1539	.	27.2734	159.656	153.976	200
chr1	154788175	154788361	Encode_GSE137272_Encode_Dowen.JM_ENCFF310VOQ_Heart_CTCF_P0_Rep1_ENCFF310VOQ_peak_2250	602	.	14.1232	63.6524	60.2241	95
chr1	154796821	154796998	Encode_GSE137272_Encode_Dowen.JM_ENCFF310VOQ_Heart_CTCF_P0_Rep1_ENCFF310VOQ_peak_2251	280	.	14.3054	31.0395	28.0043	82
chr1	154983354	154983454	Encode_GSE137272_Encode_Dowen.JM_ENCFF310VOQ_Heart_CTCF_P0_Rep1_ENCFF310VOQ_peak_2253	88	.	7.18078	11.6387	8.89486	70
chr1	155006566	155006879	Encode_GSE137272_Encode_Dowen.JM_ENCFF310VOQ_Heart_CTCF_P0_Rep1_ENCFF310VOQ_peak_2254	1682	.	32.6679	174.534	168.258	177
chr1	155025875	155026147	Encode_GSE137272_Encode_Dowen.JM_ENCFF310VOQ_Heart_CTCF_P0_Rep1_ENCFF310VOQ_peak_2255	1165	.	29.9637	121.075	116.572	118
chr1	155048979	155049251	Encode_GSE137272_Encode_Dowen.JM_ENCFF310VOQ_Heart_CTCF_P0_Rep1_ENCFF310VOQ_peak_2256	1261	.	29.2927	130.97	126.192	150
chr1	155140203	155140383	Encode_GSE137272_Encode_Dowen.JM_ENCFF310VOQ_Heart_CTCF_P0_Rep1_ENCFF310VOQ_peak_2258	592	.	19.7979	62.6376	59.2222	106
chr1	155206132	155206308	Encode_GSE137272_Encode_Dowen.JM_ENCFF310VOQ_Heart_CTCF_P0_Rep1_ENCFF310VOQ_peak_2260	265	.	12.3381	29.6147	26.5966	91
chr1	155215511	155215610	Encode_GSE137272_Encode_Dowen.JM_ENCFF310VOQ_Heart_CTCF_P0_Rep1_ENCFF310VOQ_peak_2261	120	.	6.39582	14.8098	12.0058	73
chr1	155218227	155218482	Encode_GSE137272_Encode_Dowen.JM_ENCFF310VOQ_Heart_CTCF_P0_Rep1_ENCFF310VOQ_peak_2262	1096	.	26.9943	113.943	109.625	148
chr1	155224246	155224515	Encode_GSE137272_Encode_Dowen.JM_ENCFF310VOQ_Heart_CTCF_P0_Rep1_ENCFF310VOQ_peak_2263	1236	.	29.9909	128.339	123.639	121
chr1	155281552	155281768	Encode_GSE137272_Encode_Dowen.JM_ENCFF310VOQ_Heart_CTCF_P0_Rep1_ENCFF310VOQ_peak_2264	1013	.	27.6799	105.434	101.313	203
chr1	155293469	155293689	Encode_GSE137272_Encode_Dowen.JM_ENCFF310VOQ_Heart_CTCF_P0_Rep1_ENCFF310VOQ_peak_2265	866	.	27.031	90.5077	86.6781	118
chr1	155457666	155457789	Encode_GSE137272_Encode_Dowen.JM_ENCFF310VOQ_Heart_CTCF_P0_Rep1_ENCFF310VOQ_peak_2267	200	.	11.6209	23.0296	20.0977	110
chr1	155516685	155516890	Encode_GSE137272_Encode_Dowen.JM_ENCFF310VOQ_Heart_CTCF_P0_Rep1_ENCFF310VOQ_peak_2268	492	.	17.4658	52.5598	49.2689	149
chr1	155521379	155521489	Encode_GSE137272_Encode_Dowen.JM_ENCFF310VOQ_Heart_CTCF_P0_Rep1_ENCFF310VOQ_peak_2269	167	.	8.7038	19.6813	16.7961	74
chr1	155537325	155537583	Encode_GSE137272_Encode_Dowen.JM_ENCFF310VOQ_Heart_CTCF_P0_Rep1_ENCFF310VOQ_peak_2270	946	.	30.4292	98.5872	94.608	165
chr1	155557938	155558012	Encode_GSE137272_Encode_Dowen.JM_ENCFF310VOQ_Heart_CTCF_P0_Rep1_ENCFF310VOQ_peak_2271	31	.	4.35709	5.7258	3.17189	75
chr1	155564869	155565043	Encode_GSE137272_Encode_Dowen.JM_ENCFF310VOQ_Heart_CTCF_P0_Rep1_ENCFF310VOQ_peak_2272	436	.	18.2165	46.8373	43.615	108
chr1	155568314	155568408	Encode_GSE137272_Encode_Dowen.JM_ENCFF310VOQ_Heart_CTCF_P0_Rep1_ENCFF310VOQ_peak_2273	133	.	8.3949	16.1443	13.3169	72
chr1	155575363	155575551	Encode_GSE137272_Encode_Dowen.JM_ENCFF310VOQ_Heart_CTCF_P0_Rep1_ENCFF310VOQ_peak_2274	625	.	18.1319	66.0391	62.5795	110
chr1	155576544	155576740	Encode_GSE137272_Encode_Dowen.JM_ENCFF310VOQ_Heart_CTCF_P0_Rep1_ENCFF310VOQ_peak_2275	568	.	16.8993	60.2066	56.8222	110
chr1	155721581	155721745	Encode_GSE137272_Encode_Dowen.JM_ENCFF310VOQ_Heart_CTCF_P0_Rep1_ENCFF310VOQ_peak_2276	369	.	16.8792	40.0995	36.9564	87
chr1	155784880	155785108	Encode_GSE137272_Encode_Dowen.JM_ENCFF310VOQ_Heart_CTCF_P0_Rep1_ENCFF310VOQ_peak_2277	920	.	27.905	96.0029	92.074	116
chr1	155791990	155792150	Encode_GSE137272_Encode_Dowen.JM_ENCFF310VOQ_Heart_CTCF_P0_Rep1_ENCFF310VOQ_peak_2278	459	.	19.1281	49.1734	45.9236	90
chr1	155863037	155863152	Encode_GSE137272_Encode_Dowen.JM_ENCFF310VOQ_Heart_CTCF_P0_Rep1_ENCFF310VOQ_peak_2279	125	.	8.71952	15.3215	12.5055	76
chr1	155973837	155973999	Encode_GSE137272_Encode_Dowen.JM_ENCFF310VOQ_Heart_CTCF_P0_Rep1_ENCFF310VOQ_peak_2280	120	.	8.18182	14.874	12.069	76
chr1	156036427	156036750	Encode_GSE137272_Encode_Dowen.JM_ENCFF310VOQ_Heart_CTCF_P0_Rep1_ENCFF310VOQ_peak_2281	867	.	22.3119	90.607	86.7757	197
chr1	156043131	156043343	Encode_GSE137272_Encode_Dowen.JM_ENCFF310VOQ_Heart_CTCF_P0_Rep1_ENCFF310VOQ_peak_2282	817	.	23.4105	85.5251	81.7803	96
chr1	156085851	156086126	Encode_GSE137272_Encode_Dowen.JM_ENCFF310VOQ_Heart_CTCF_P0_Rep1_ENCFF310VOQ_peak_2283	989	.	28.4862	103.016	98.9474	146
chr1	156111230	156111345	Encode_GSE137272_Encode_Dowen.JM_ENCFF310VOQ_Heart_CTCF_P0_Rep1_ENCFF310VOQ_peak_2284	112	.	7.93503	14.0359	11.2478	74
chr1	156229520	156229751	Encode_GSE137272_Encode_Dowen.JM_ENCFF310VOQ_Heart_CTCF_P0_Rep1_ENCFF310VOQ_peak_2285	844	.	24.8042	88.2421	84.4519	95
chr1	156241177	156241324	Encode_GSE137272_Encode_Dowen.JM_ENCFF310VOQ_Heart_CTCF_P0_Rep1_ENCFF310VOQ_peak_2286	130	.	7.43663	15.9052	13.0812	78
chr1	156241810	156242026	Encode_GSE137272_Encode_Dowen.JM_ENCFF310VOQ_Heart_CTCF_P0_Rep1_ENCFF310VOQ_peak_2287	1088	.	29.563	113.13	108.831	95
chr1	156263391	156263619	Encode_GSE137272_Encode_Dowen.JM_ENCFF310VOQ_Heart_CTCF_P0_Rep1_ENCFF310VOQ_peak_2288	980	.	29.0368	102.055	98.0067	144
chr1	156418297	156418484	Encode_GSE137272_Encode_Dowen.JM_ENCFF310VOQ_Heart_CTCF_P0_Rep1_ENCFF310VOQ_peak_2289	337	.	16.2019	36.8576	33.7527	105
chr1	156538519	156538630	Encode_GSE137272_Encode_Dowen.JM_ENCFF310VOQ_Heart_CTCF_P0_Rep1_ENCFF310VOQ_peak_2291	162	.	8.95522	19.0848	16.2099	48
chr1	156540289	156540463	Encode_GSE137272_Encode_Dowen.JM_ENCFF310VOQ_Heart_CTCF_P0_Rep1_ENCFF310VOQ_peak_2292	508	.	18.7913	54.1741	50.8638	110
chr1	156566298	156566423	Encode_GSE137272_Encode_Dowen.JM_ENCFF310VOQ_Heart_CTCF_P0_Rep1_ENCFF310VOQ_peak_2293	109	.	8.0064	13.7392	10.9561	38
chr1	156584307	156584469	Encode_GSE137272_Encode_Dowen.JM_ENCFF310VOQ_Heart_CTCF_P0_Rep1_ENCFF310VOQ_peak_2294	328	.	14.8708	35.9833	32.8892	89
chr1	156614789	156614922	Encode_GSE137272_Encode_Dowen.JM_ENCFF310VOQ_Heart_CTCF_P0_Rep1_ENCFF310VOQ_peak_2295	168	.	9.61538	19.6875	16.8021	90
chr1	156626882	156626994	Encode_GSE137272_Encode_Dowen.JM_ENCFF310VOQ_Heart_CTCF_P0_Rep1_ENCFF310VOQ_peak_2296	70	.	6.20703	9.72514	7.02948	130
chr1	156631115	156631224	Encode_GSE137272_Encode_Dowen.JM_ENCFF310VOQ_Heart_CTCF_P0_Rep1_ENCFF310VOQ_peak_2297	81	.	6.01983	10.8597	8.13584	50
chr1	156633277	156633501	Encode_GSE137272_Encode_Dowen.JM_ENCFF310VOQ_Heart_CTCF_P0_Rep1_ENCFF310VOQ_peak_2298	574	.	20.6675	60.8415	57.4489	106
chr1	156640730	156640918	Encode_GSE137272_Encode_Dowen.JM_ENCFF310VOQ_Heart_CTCF_P0_Rep1_ENCFF310VOQ_peak_2299	217	.	12.3052	24.7189	21.7643	100
chr1	156676246	156676478	Encode_GSE137272_Encode_Dowen.JM_ENCFF310VOQ_Heart_CTCF_P0_Rep1_ENCFF310VOQ_peak_2300	1075	.	29.9361	111.816	107.551	138
chr1	156718504	156718605	Encode_GSE137272_Encode_Dowen.JM_ENCFF310VOQ_Heart_CTCF_P0_Rep1_ENCFF310VOQ_peak_2301	65	.	5.90909	9.24741	6.56867	78
chr1	156730928	156731033	Encode_GSE137272_Encode_Dowen.JM_ENCFF310VOQ_Heart_CTCF_P0_Rep1_ENCFF310VOQ_peak_2302	125	.	8.71952	15.3215	12.5055	61
chr1	156741951	156742201	Encode_GSE137272_Encode_Dowen.JM_ENCFF310VOQ_Heart_CTCF_P0_Rep1_ENCFF310VOQ_peak_2303	1440	.	32.967	149.37	144.033	162
chr1	156752388	156752641	Encode_GSE137272_Encode_Dowen.JM_ENCFF310VOQ_Heart_CTCF_P0_Rep1_ENCFF310VOQ_peak_2304	971	.	28.0557	101.209	97.1769	169
chr1	156861736	156861956	Encode_GSE137272_Encode_Dowen.JM_ENCFF310VOQ_Heart_CTCF_P0_Rep1_ENCFF310VOQ_peak_2305	627	.	21.2536	66.1832	62.7216	131
chr1	156886017	156886121	Encode_GSE137272_Encode_Dowen.JM_ENCFF310VOQ_Heart_CTCF_P0_Rep1_ENCFF310VOQ_peak_2306	152	.	9.59325	18.1273	15.2654	94
chr1	156888982	156889080	Encode_GSE137272_Encode_Dowen.JM_ENCFF310VOQ_Heart_CTCF_P0_Rep1_ENCFF310VOQ_peak_2307	85	.	6.75919	11.3206	8.58827	61
chr1	156910000	156910094	Encode_GSE137272_Encode_Dowen.JM_ENCFF310VOQ_Heart_CTCF_P0_Rep1_ENCFF310VOQ_peak_2308	125	.	8.71952	15.3215	12.5055	92
chr1	156917560	156917769	Encode_GSE137272_Encode_Dowen.JM_ENCFF310VOQ_Heart_CTCF_P0_Rep1_ENCFF310VOQ_peak_2309	853	.	26.2933	89.1507	85.3451	83
chr1	156930400	156930525	Encode_GSE137272_Encode_Dowen.JM_ENCFF310VOQ_Heart_CTCF_P0_Rep1_ENCFF310VOQ_peak_2310	315	.	15.2788	34.6272	31.549	93
chr1	157063980	157064102	Encode_GSE137272_Encode_Dowen.JM_ENCFF310VOQ_Heart_CTCF_P0_Rep1_ENCFF310VOQ_peak_2311	167	.	9.28793	19.6581	16.7733	81
chr1	157076344	157076546	Encode_GSE137272_Encode_Dowen.JM_ENCFF310VOQ_Heart_CTCF_P0_Rep1_ENCFF310VOQ_peak_2312	1182	.	19.5743	122.812	118.264	112
chr1	157077150	157077383	Encode_GSE137272_Encode_Dowen.JM_ENCFF310VOQ_Heart_CTCF_P0_Rep1_ENCFF310VOQ_peak_2313	877	.	14.8972	91.623	87.774	104
chr1	157079427	157079591	Encode_GSE137272_Encode_Dowen.JM_ENCFF310VOQ_Heart_CTCF_P0_Rep1_ENCFF310VOQ_peak_2314	585	.	11.4804	61.9885	58.5813	87
chr1	157081594	157081703	Encode_GSE137272_Encode_Dowen.JM_ENCFF310VOQ_Heart_CTCF_P0_Rep1_ENCFF310VOQ_peak_2315	154	.	5.65342	18.3491	15.4843	51
chr1	157086194	157086446	Encode_GSE137272_Encode_Dowen.JM_ENCFF310VOQ_Heart_CTCF_P0_Rep1_ENCFF310VOQ_peak_2317	760	.	20.5539	79.6772	76.0256	115
chr1	157092291	157092389	Encode_GSE137272_Encode_Dowen.JM_ENCFF310VOQ_Heart_CTCF_P0_Rep1_ENCFF310VOQ_peak_2318	150	.	9.74535	17.9028	15.0438	72
chr1	157137217	157137331	Encode_GSE137272_Encode_Dowen.JM_ENCFF310VOQ_Heart_CTCF_P0_Rep1_ENCFF310VOQ_peak_2319	66	.	6.15496	9.32925	6.6412	52
chr1	157147709	157147811	Encode_GSE137272_Encode_Dowen.JM_ENCFF310VOQ_Heart_CTCF_P0_Rep1_ENCFF310VOQ_peak_2320	63	.	5.9761	9.04174	6.36766	50
chr1	157246932	157247034	Encode_GSE137272_Encode_Dowen.JM_ENCFF310VOQ_Heart_CTCF_P0_Rep1_ENCFF310VOQ_peak_2322	111	.	8.12348	13.9308	11.1444	57
chr1	157280910	157281037	Encode_GSE137272_Encode_Dowen.JM_ENCFF310VOQ_Heart_CTCF_P0_Rep1_ENCFF310VOQ_peak_2323	120	.	8.42585	14.839	12.0345	90
chr1	157286657	157286871	Encode_GSE137272_Encode_Dowen.JM_ENCFF310VOQ_Heart_CTCF_P0_Rep1_ENCFF310VOQ_peak_2324	567	.	20.2946	60.1741	56.79	81
chr1	157299677	157299849	Encode_GSE137272_Encode_Dowen.JM_ENCFF310VOQ_Heart_CTCF_P0_Rep1_ENCFF310VOQ_peak_2325	307	.	15.22	33.8645	30.795	93
chr1	157446422	157446629	Encode_GSE137272_Encode_Dowen.JM_ENCFF310VOQ_Heart_CTCF_P0_Rep1_ENCFF310VOQ_peak_2327	755	.	22.5368	79.2415	75.5966	124
chr1	157458328	157458632	Encode_GSE137272_Encode_Dowen.JM_ENCFF310VOQ_Heart_CTCF_P0_Rep1_ENCFF310VOQ_peak_2328	894	.	25.9459	93.287	89.4086	180
chr1	157465286	157465478	Encode_GSE137272_Encode_Dowen.JM_ENCFF310VOQ_Heart_CTCF_P0_Rep1_ENCFF310VOQ_peak_2329	293	.	13.9373	32.3623	29.3107	144
chr1	157536539	157536800	Encode_GSE137272_Encode_Dowen.JM_ENCFF310VOQ_Heart_CTCF_P0_Rep1_ENCFF310VOQ_peak_2330	803	.	24.5767	84.0597	80.3388	152
chr1	157553117	157553360	Encode_GSE137272_Encode_Dowen.JM_ENCFF310VOQ_Heart_CTCF_P0_Rep1_ENCFF310VOQ_peak_2331	1244	.	31.9162	129.134	124.41	124
chr1	157560664	157560842	Encode_GSE137272_Encode_Dowen.JM_ENCFF310VOQ_Heart_CTCF_P0_Rep1_ENCFF310VOQ_peak_2332	505	.	20.4626	53.845	50.5386	83
chr1	157745730	157745920	Encode_GSE137272_Encode_Dowen.JM_ENCFF310VOQ_Heart_CTCF_P0_Rep1_ENCFF310VOQ_peak_2333	795	.	27.2637	83.2764	79.5685	104
chr1	158180215	158180317	Encode_GSE137272_Encode_Dowen.JM_ENCFF310VOQ_Heart_CTCF_P0_Rep1_ENCFF310VOQ_peak_2335	100	.	7.69369	12.839	10.0699	64
chr1	158214917	158215014	Encode_GSE137272_Encode_Dowen.JM_ENCFF310VOQ_Heart_CTCF_P0_Rep1_ENCFF310VOQ_peak_2336	163	.	10.2583	19.2272	16.3477	63
chr1	158238833	158238971	Encode_GSE137272_Encode_Dowen.JM_ENCFF310VOQ_Heart_CTCF_P0_Rep1_ENCFF310VOQ_peak_2337	88	.	7.18078	11.6387	8.89486	81
chr1	158267406	158267566	Encode_GSE137272_Encode_Dowen.JM_ENCFF310VOQ_Heart_CTCF_P0_Rep1_ENCFF310VOQ_peak_2338	217	.	12.3099	24.7268	21.7705	95
chr1	158343537	158343646	Encode_GSE137272_Encode_Dowen.JM_ENCFF310VOQ_Heart_CTCF_P0_Rep1_ENCFF310VOQ_peak_2339	66	.	6.15496	9.32925	6.6412	65
chr1	158597177	158597355	Encode_GSE137272_Encode_Dowen.JM_ENCFF310VOQ_Heart_CTCF_P0_Rep1_ENCFF310VOQ_peak_2340	626	.	22.6831	66.1285	62.6676	92
chr1	158598182	158598281	Encode_GSE137272_Encode_Dowen.JM_ENCFF310VOQ_Heart_CTCF_P0_Rep1_ENCFF310VOQ_peak_2341	95	.	6.85926	12.2696	9.51545	52
chr1	158654254	158654468	Encode_GSE137272_Encode_Dowen.JM_ENCFF310VOQ_Heart_CTCF_P0_Rep1_ENCFF310VOQ_peak_2342	422	.	14.918	45.4345	42.229	175
chr1	158654683	158654866	Encode_GSE137272_Encode_Dowen.JM_ENCFF310VOQ_Heart_CTCF_P0_Rep1_ENCFF310VOQ_peak_2343	529	.	17.3525	56.3273	52.991	84
chr1	158670268	158670549	Encode_GSE137272_Encode_Dowen.JM_ENCFF310VOQ_Heart_CTCF_P0_Rep1_ENCFF310VOQ_peak_2344	780	.	24.8559	81.7819	78.0978	150
chr1	158713370	158713579	Encode_GSE137272_Encode_Dowen.JM_ENCFF310VOQ_Heart_CTCF_P0_Rep1_ENCFF310VOQ_peak_2345	357	.	16.1522	38.8682	35.7396	128
chr1	158844713	158844877	Encode_GSE137272_Encode_Dowen.JM_ENCFF310VOQ_Heart_CTCF_P0_Rep1_ENCFF310VOQ_peak_2346	163	.	10.2583	19.2272	16.3477	83
chr1	158854395	158854510	Encode_GSE137272_Encode_Dowen.JM_ENCFF310VOQ_Heart_CTCF_P0_Rep1_ENCFF310VOQ_peak_2347	77	.	6.66787	10.468	7.75099	51
chr1	158953605	158953858	Encode_GSE137272_Encode_Dowen.JM_ENCFF310VOQ_Heart_CTCF_P0_Rep1_ENCFF310VOQ_peak_2349	996	.	29.3909	103.714	99.6299	144
chr1	159135400	159135628	Encode_GSE137272_Encode_Dowen.JM_ENCFF310VOQ_Heart_CTCF_P0_Rep1_ENCFF310VOQ_peak_2350	1203	.	31.9108	124.925	120.32	149
chr1	159286965	159287077	Encode_GSE137272_Encode_Dowen.JM_ENCFF310VOQ_Heart_CTCF_P0_Rep1_ENCFF310VOQ_peak_2351	136	.	8.60289	16.4903	13.6577	61
[truncated: 37,712 more rows]
