# Supplementary material for: A gene desert required for regulatory control of pleiotropic Shox2 expression and embryonic survival
Source: Nat Commun. 2024 Oct 10;15:8793. doi: 10.1038/s41467-024-53009-7 (PMC11467299; doi:10.1038/s41467-024-53009-7)
Supplement: Supplementary file 8 — Supplementary Data 5 [file 41467_2024_53009_MOESM8_ESM.zip › ENCODE_2016_Heart_CTCF_r1.narrowPeak]

chr1	3012636	3012788	Encode_GSE137272_Encode_Dowen.JM_ENCFF310VOQ_Heart_CTCF_P0_Rep1_ENCFF310VOQ_peak_1	112	.	8.20661	14.0672	11.2743	78
chr1	3325355	3325492	Encode_GSE137272_Encode_Dowen.JM_ENCFF310VOQ_Heart_CTCF_P0_Rep1_ENCFF310VOQ_peak_2	217	.	12.3099	24.7268	21.7705	72
chr1	3448264	3448409	Encode_GSE137272_Encode_Dowen.JM_ENCFF310VOQ_Heart_CTCF_P0_Rep1_ENCFF310VOQ_peak_3	125	.	8.71952	15.3215	12.5055	77
chr1	3611367	3611482	Encode_GSE137272_Encode_Dowen.JM_ENCFF310VOQ_Heart_CTCF_P0_Rep1_ENCFF310VOQ_peak_4	137	.	9.23243	16.6004	13.7626	65
chr1	4142650	4142813	Encode_GSE137272_Encode_Dowen.JM_ENCFF310VOQ_Heart_CTCF_P0_Rep1_ENCFF310VOQ_peak_5	274	.	14.3616	30.5104	27.481	88
chr1	4228289	4228406	Encode_GSE137272_Encode_Dowen.JM_ENCFF310VOQ_Heart_CTCF_P0_Rep1_ENCFF310VOQ_peak_6	137	.	9.23243	16.6004	13.7626	46
chr1	4297237	4297346	Encode_GSE137272_Encode_Dowen.JM_ENCFF310VOQ_Heart_CTCF_P0_Rep1_ENCFF310VOQ_peak_7	125	.	8.71952	15.3215	12.5055	45
chr1	4332558	4332783	Encode_GSE137272_Encode_Dowen.JM_ENCFF310VOQ_Heart_CTCF_P0_Rep1_ENCFF310VOQ_peak_8	712	.	26.1339	74.806	71.2266	119
chr1	4346336	4346446	Encode_GSE137272_Encode_Dowen.JM_ENCFF310VOQ_Heart_CTCF_P0_Rep1_ENCFF310VOQ_peak_9	77	.	6.66787	10.468	7.75099	49
chr1	4416797	4417001	Encode_GSE137272_Encode_Dowen.JM_ENCFF310VOQ_Heart_CTCF_P0_Rep1_ENCFF310VOQ_peak_10	522	.	20.9971	55.5747	52.2473	117
chr1	4492040	4492154	Encode_GSE137272_Encode_Dowen.JM_ENCFF310VOQ_Heart_CTCF_P0_Rep1_ENCFF310VOQ_peak_11	66	.	6.15258	9.32543	6.6412	39
chr1	4516621	4516886	Encode_GSE137272_Encode_Dowen.JM_ENCFF310VOQ_Heart_CTCF_P0_Rep1_ENCFF310VOQ_peak_12	560	.	22.2727	59.4148	56.0403	116
chr1	4571609	4571787	Encode_GSE137272_Encode_Dowen.JM_ENCFF310VOQ_Heart_CTCF_P0_Rep1_ENCFF310VOQ_peak_13	175	.	10.7143	20.4782	17.5826	91
chr1	4602090	4602221	Encode_GSE137272_Encode_Dowen.JM_ENCFF310VOQ_Heart_CTCF_P0_Rep1_ENCFF310VOQ_peak_14	45	.	5.12913	7.15766	4.53622	40
chr1	4669838	4669969	Encode_GSE137272_Encode_Dowen.JM_ENCFF310VOQ_Heart_CTCF_P0_Rep1_ENCFF310VOQ_peak_15	88	.	7.18078	11.6387	8.89486	50
chr1	4768376	4768657	Encode_GSE137272_Encode_Dowen.JM_ENCFF310VOQ_Heart_CTCF_P0_Rep1_ENCFF310VOQ_peak_16	753	.	20.6589	79.0201	75.3787	185
chr1	4769933	4770155	Encode_GSE137272_Encode_Dowen.JM_ENCFF310VOQ_Heart_CTCF_P0_Rep1_ENCFF310VOQ_peak_17	512	.	15.6859	54.5257	51.2112	142
chr1	4780149	4780368	Encode_GSE137272_Encode_Dowen.JM_ENCFF310VOQ_Heart_CTCF_P0_Rep1_ENCFF310VOQ_peak_18	696	.	24.6873	73.2036	69.647	126
chr1	4808070	4808166	Encode_GSE137272_Encode_Dowen.JM_ENCFF310VOQ_Heart_CTCF_P0_Rep1_ENCFF310VOQ_peak_19	66	.	6.15496	9.32925	6.6412	60
chr1	4857556	4857662	Encode_GSE137272_Encode_Dowen.JM_ENCFF310VOQ_Heart_CTCF_P0_Rep1_ENCFF310VOQ_peak_20	45	.	5.12913	7.15766	4.53622	50
chr1	4914499	4914649	Encode_GSE137272_Encode_Dowen.JM_ENCFF310VOQ_Heart_CTCF_P0_Rep1_ENCFF310VOQ_peak_21	231	.	12.8228	26.1479	23.1729	68
chr1	5070329	5070496	Encode_GSE137272_Encode_Dowen.JM_ENCFF310VOQ_Heart_CTCF_P0_Rep1_ENCFF310VOQ_peak_22	231	.	12.8228	26.1479	23.1729	74
chr1	5103243	5103440	Encode_GSE137272_Encode_Dowen.JM_ENCFF310VOQ_Heart_CTCF_P0_Rep1_ENCFF310VOQ_peak_23	203	.	11.797	23.3235	20.3857	119
chr1	5183627	5183751	Encode_GSE137272_Encode_Dowen.JM_ENCFF310VOQ_Heart_CTCF_P0_Rep1_ENCFF310VOQ_peak_24	245	.	13.3357	27.5859	24.5926	75
chr1	5904940	5905091	Encode_GSE137272_Encode_Dowen.JM_ENCFF310VOQ_Heart_CTCF_P0_Rep1_ENCFF310VOQ_peak_25	217	.	12.3099	24.7268	21.7705	69
chr1	5915413	5915605	Encode_GSE137272_Encode_Dowen.JM_ENCFF310VOQ_Heart_CTCF_P0_Rep1_ENCFF310VOQ_peak_26	599	.	24.0941	63.3663	59.9415	99
chr1	6135190	6135387	Encode_GSE137272_Encode_Dowen.JM_ENCFF310VOQ_Heart_CTCF_P0_Rep1_ENCFF310VOQ_peak_27	411	.	18.9778	44.3703	41.1771	104
chr1	6152543	6152702	Encode_GSE137272_Encode_Dowen.JM_ENCFF310VOQ_Heart_CTCF_P0_Rep1_ENCFF310VOQ_peak_28	245	.	13.3357	27.5859	24.5926	92
chr1	6190666	6190816	Encode_GSE137272_Encode_Dowen.JM_ENCFF310VOQ_Heart_CTCF_P0_Rep1_ENCFF310VOQ_peak_29	150	.	9.74535	17.9028	15.0438	75
chr1	6272345	6272535	Encode_GSE137272_Encode_Dowen.JM_ENCFF310VOQ_Heart_CTCF_P0_Rep1_ENCFF310VOQ_peak_30	601	.	23.6989	63.5471	60.12	97
chr1	6382830	6383027	Encode_GSE137272_Encode_Dowen.JM_ENCFF310VOQ_Heart_CTCF_P0_Rep1_ENCFF310VOQ_peak_31	145	.	9.46215	17.4347	14.5854	85
chr1	6383555	6383663	Encode_GSE137272_Encode_Dowen.JM_ENCFF310VOQ_Heart_CTCF_P0_Rep1_ENCFF310VOQ_peak_32	43	.	5.02816	6.99754	4.39155	64
chr1	6401621	6401777	Encode_GSE137272_Encode_Dowen.JM_ENCFF310VOQ_Heart_CTCF_P0_Rep1_ENCFF310VOQ_peak_33	194	.	10.2137	22.3348	19.4112	83
chr1	6406419	6406613	Encode_GSE137272_Encode_Dowen.JM_ENCFF310VOQ_Heart_CTCF_P0_Rep1_ENCFF310VOQ_peak_34	343	.	13.7438	37.4757	34.3637	122
chr1	6410197	6410380	Encode_GSE137272_Encode_Dowen.JM_ENCFF310VOQ_Heart_CTCF_P0_Rep1_ENCFF310VOQ_peak_35	324	.	14.1956	35.5091	32.4202	90
chr1	6418005	6418135	Encode_GSE137272_Encode_Dowen.JM_ENCFF310VOQ_Heart_CTCF_P0_Rep1_ENCFF310VOQ_peak_36	176	.	10.7712	20.5728	17.6735	57
chr1	6483421	6483517	Encode_GSE137272_Encode_Dowen.JM_ENCFF310VOQ_Heart_CTCF_P0_Rep1_ENCFF310VOQ_peak_37	45	.	5.12913	7.15766	4.53622	24
chr1	6489155	6489261	Encode_GSE137272_Encode_Dowen.JM_ENCFF310VOQ_Heart_CTCF_P0_Rep1_ENCFF310VOQ_peak_38	45	.	5.12913	7.15766	4.53622	37
chr1	6859044	6859302	Encode_GSE137272_Encode_Dowen.JM_ENCFF310VOQ_Heart_CTCF_P0_Rep1_ENCFF310VOQ_peak_39	468	.	20.1458	50.123	46.862	162
chr1	6979779	6979877	Encode_GSE137272_Encode_Dowen.JM_ENCFF310VOQ_Heart_CTCF_P0_Rep1_ENCFF310VOQ_peak_40	45	.	5.12913	7.15766	4.53622	15
chr1	6997767	6997863	Encode_GSE137272_Encode_Dowen.JM_ENCFF310VOQ_Heart_CTCF_P0_Rep1_ENCFF310VOQ_peak_41	35	.	4.61622	6.13121	3.54967	14
chr1	7010254	7010466	Encode_GSE137272_Encode_Dowen.JM_ENCFF310VOQ_Heart_CTCF_P0_Rep1_ENCFF310VOQ_peak_42	1059	.	34.1369	110.206	105.979	108
chr1	7088373	7088821	Encode_GSE137272_Encode_Dowen.JM_ENCFF310VOQ_Heart_CTCF_P0_Rep1_ENCFF310VOQ_peak_43	137	.	8.94876	16.5892	13.7551	89
chr1	7141589	7141744	Encode_GSE137272_Encode_Dowen.JM_ENCFF310VOQ_Heart_CTCF_P0_Rep1_ENCFF310VOQ_peak_44	264	.	13.3567	29.4476	26.4316	82
chr1	7204837	7205043	Encode_GSE137272_Encode_Dowen.JM_ENCFF310VOQ_Heart_CTCF_P0_Rep1_ENCFF310VOQ_peak_45	764	.	26.025	80.156	76.4972	114
chr1	7218988	7219178	Encode_GSE137272_Encode_Dowen.JM_ENCFF310VOQ_Heart_CTCF_P0_Rep1_ENCFF310VOQ_peak_46	203	.	11.797	23.3235	20.3857	95
chr1	7396979	7397161	Encode_GSE137272_Encode_Dowen.JM_ENCFF310VOQ_Heart_CTCF_P0_Rep1_ENCFF310VOQ_peak_47	427	.	13.3947	45.937	42.7258	91
chr1	7397319	7397535	Encode_GSE137272_Encode_Dowen.JM_ENCFF310VOQ_Heart_CTCF_P0_Rep1_ENCFF310VOQ_peak_48	582	.	16.4674	61.6648	58.2617	121
chr1	7398265	7398488	Encode_GSE137272_Encode_Dowen.JM_ENCFF310VOQ_Heart_CTCF_P0_Rep1_ENCFF310VOQ_peak_49	402	.	12.8892	43.4375	40.2552	117
chr1	7543547	7543786	Encode_GSE137272_Encode_Dowen.JM_ENCFF310VOQ_Heart_CTCF_P0_Rep1_ENCFF310VOQ_peak_50	855	.	30.8066	89.4085	85.5983	150
chr1	8123267	8123378	Encode_GSE137272_Encode_Dowen.JM_ENCFF310VOQ_Heart_CTCF_P0_Rep1_ENCFF310VOQ_peak_51	35	.	4.61622	6.13121	3.54967	80
chr1	9449195	9449291	Encode_GSE137272_Encode_Dowen.JM_ENCFF310VOQ_Heart_CTCF_P0_Rep1_ENCFF310VOQ_peak_53	55	.	5.64204	8.22483	5.56831	34
chr1	9469576	9469695	Encode_GSE137272_Encode_Dowen.JM_ENCFF310VOQ_Heart_CTCF_P0_Rep1_ENCFF310VOQ_peak_54	125	.	8.71952	15.3215	12.5055	45
chr1	9541327	9541550	Encode_GSE137272_Encode_Dowen.JM_ENCFF310VOQ_Heart_CTCF_P0_Rep1_ENCFF310VOQ_peak_55	537	.	16.5581	57.1181	53.7721	117
chr1	9545189	9545461	Encode_GSE137272_Encode_Dowen.JM_ENCFF310VOQ_Heart_CTCF_P0_Rep1_ENCFF310VOQ_peak_56	499	.	14.0839	53.2496	49.9504	166
chr1	9549084	9549243	Encode_GSE137272_Encode_Dowen.JM_ENCFF310VOQ_Heart_CTCF_P0_Rep1_ENCFF310VOQ_peak_57	221	.	9.57077	25.1387	22.1774	82
chr1	9573297	9573585	Encode_GSE137272_Encode_Dowen.JM_ENCFF310VOQ_Heart_CTCF_P0_Rep1_ENCFF310VOQ_peak_58	549	.	21.1578	58.3354	54.9741	120
chr1	9621522	9621747	Encode_GSE137272_Encode_Dowen.JM_ENCFF310VOQ_Heart_CTCF_P0_Rep1_ENCFF310VOQ_peak_59	474	.	20.5238	50.7641	47.4952	90
chr1	9696884	9697115	Encode_GSE137272_Encode_Dowen.JM_ENCFF310VOQ_Heart_CTCF_P0_Rep1_ENCFF310VOQ_peak_60	426	.	17.2165	45.8745	42.6637	126
chr1	9703191	9703317	Encode_GSE137272_Encode_Dowen.JM_ENCFF310VOQ_Heart_CTCF_P0_Rep1_ENCFF310VOQ_peak_61	156	.	9.54545	18.5424	15.675	50
chr1	9772793	9773146	Encode_GSE137272_Encode_Dowen.JM_ENCFF310VOQ_Heart_CTCF_P0_Rep1_ENCFF310VOQ_peak_62	1040	.	30.7259	108.205	104.024	142
chr1	9804577	9804673	Encode_GSE137272_Encode_Dowen.JM_ENCFF310VOQ_Heart_CTCF_P0_Rep1_ENCFF310VOQ_peak_63	35	.	4.61622	6.13121	3.54967	65
chr1	10007316	10007547	Encode_GSE137272_Encode_Dowen.JM_ENCFF310VOQ_Heart_CTCF_P0_Rep1_ENCFF310VOQ_peak_64	806	.	25.7504	84.3554	80.6301	89
chr1	10037860	10038005	Encode_GSE137272_Encode_Dowen.JM_ENCFF310VOQ_Heart_CTCF_P0_Rep1_ENCFF310VOQ_peak_65	65	.	5.4601	9.19031	6.51288	79
chr1	10039562	10039751	Encode_GSE137272_Encode_Dowen.JM_ENCFF310VOQ_Heart_CTCF_P0_Rep1_ENCFF310VOQ_peak_66	263	.	11.8466	29.3819	26.3665	94
chr1	10044302	10044399	Encode_GSE137272_Encode_Dowen.JM_ENCFF310VOQ_Heart_CTCF_P0_Rep1_ENCFF310VOQ_peak_67	41	.	4.71213	6.75184	4.15307	66
chr1	10089593	10089854	Encode_GSE137272_Encode_Dowen.JM_ENCFF310VOQ_Heart_CTCF_P0_Rep1_ENCFF310VOQ_peak_68	1151	.	31.2994	119.571	115.108	126
chr1	10181908	10182038	Encode_GSE137272_Encode_Dowen.JM_ENCFF310VOQ_Heart_CTCF_P0_Rep1_ENCFF310VOQ_peak_69	45	.	5.12913	7.15766	4.53622	66
chr1	10222774	10222870	Encode_GSE137272_Encode_Dowen.JM_ENCFF310VOQ_Heart_CTCF_P0_Rep1_ENCFF310VOQ_peak_70	55	.	5.64204	8.22483	5.56831	48
chr1	10229074	10229301	Encode_GSE137272_Encode_Dowen.JM_ENCFF310VOQ_Heart_CTCF_P0_Rep1_ENCFF310VOQ_peak_71	285	.	13.4862	31.5945	28.5529	139
chr1	10429968	10430213	Encode_GSE137272_Encode_Dowen.JM_ENCFF310VOQ_Heart_CTCF_P0_Rep1_ENCFF310VOQ_peak_72	488	.	21.3241	52.122	48.8366	149
chr1	10488332	10488521	Encode_GSE137272_Encode_Dowen.JM_ENCFF310VOQ_Heart_CTCF_P0_Rep1_ENCFF310VOQ_peak_73	274	.	14.3616	30.5104	27.481	94
chr1	10759595	10759883	Encode_GSE137272_Encode_Dowen.JM_ENCFF310VOQ_Heart_CTCF_P0_Rep1_ENCFF310VOQ_peak_74	629	.	25.3984	66.4434	62.9788	195
chr1	10771934	10772030	Encode_GSE137272_Encode_Dowen.JM_ENCFF310VOQ_Heart_CTCF_P0_Rep1_ENCFF310VOQ_peak_75	45	.	5.12913	7.15766	4.53622	40
chr1	10835769	10835936	Encode_GSE137272_Encode_Dowen.JM_ENCFF310VOQ_Heart_CTCF_P0_Rep1_ENCFF310VOQ_peak_76	562	.	21.407	59.607	56.2299	81
chr1	10837308	10837439	Encode_GSE137272_Encode_Dowen.JM_ENCFF310VOQ_Heart_CTCF_P0_Rep1_ENCFF310VOQ_peak_77	130	.	8.26173	15.9222	13.098	62
chr1	11065235	11065471	Encode_GSE137272_Encode_Dowen.JM_ENCFF310VOQ_Heart_CTCF_P0_Rep1_ENCFF310VOQ_peak_78	434	.	19.0114	46.6605	43.4403	112
chr1	11097348	11097478	Encode_GSE137272_Encode_Dowen.JM_ENCFF310VOQ_Heart_CTCF_P0_Rep1_ENCFF310VOQ_peak_79	88	.	7.18078	11.6387	8.89486	59
chr1	11140022	11140203	Encode_GSE137272_Encode_Dowen.JM_ENCFF310VOQ_Heart_CTCF_P0_Rep1_ENCFF310VOQ_peak_80	430	.	18.3167	46.242	43.0266	90
chr1	11151658	11151811	Encode_GSE137272_Encode_Dowen.JM_ENCFF310VOQ_Heart_CTCF_P0_Rep1_ENCFF310VOQ_peak_81	349	.	16.9196	38.0682	34.9495	80
chr1	11233963	11234189	Encode_GSE137272_Encode_Dowen.JM_ENCFF310VOQ_Heart_CTCF_P0_Rep1_ENCFF310VOQ_peak_82	521	.	21.8872	55.4615	52.1355	111
chr1	11414102	11414378	Encode_GSE137272_Encode_Dowen.JM_ENCFF310VOQ_Heart_CTCF_P0_Rep1_ENCFF310VOQ_peak_83	851	.	26.204	88.9852	85.1824	161
chr1	11466448	11466611	Encode_GSE137272_Encode_Dowen.JM_ENCFF310VOQ_Heart_CTCF_P0_Rep1_ENCFF310VOQ_peak_84	319	.	15.9003	35.0099	31.9266	79
chr1	11565456	11565608	Encode_GSE137272_Encode_Dowen.JM_ENCFF310VOQ_Heart_CTCF_P0_Rep1_ENCFF310VOQ_peak_85	353	.	16.7719	38.5071	35.3828	85
chr1	11657790	11658029	Encode_GSE137272_Encode_Dowen.JM_ENCFF310VOQ_Heart_CTCF_P0_Rep1_ENCFF310VOQ_peak_86	1030	.	29.647	107.212	103.052	120
chr1	11873773	11873900	Encode_GSE137272_Encode_Dowen.JM_ENCFF310VOQ_Heart_CTCF_P0_Rep1_ENCFF310VOQ_peak_87	66	.	6.15496	9.32925	6.6412	42
chr1	12699189	12699315	Encode_GSE137272_Encode_Dowen.JM_ENCFF310VOQ_Heart_CTCF_P0_Rep1_ENCFF310VOQ_peak_88	118	.	8.30727	14.6447	11.8431	68
chr1	12701769	12701875	Encode_GSE137272_Encode_Dowen.JM_ENCFF310VOQ_Heart_CTCF_P0_Rep1_ENCFF310VOQ_peak_89	52	.	5.40063	7.83983	5.20182	62
chr1	12836911	12837133	Encode_GSE137272_Encode_Dowen.JM_ENCFF310VOQ_Heart_CTCF_P0_Rep1_ENCFF310VOQ_peak_90	986	.	27.8287	102.753	98.6896	91
chr1	12864151	12864352	Encode_GSE137272_Encode_Dowen.JM_ENCFF310VOQ_Heart_CTCF_P0_Rep1_ENCFF310VOQ_peak_91	972	.	29.1787	101.32	97.2864	89
chr1	12990250	12990481	Encode_GSE137272_Encode_Dowen.JM_ENCFF310VOQ_Heart_CTCF_P0_Rep1_ENCFF310VOQ_peak_92	242	.	11.3636	27.2776	24.2894	126
chr1	12992711	12992850	Encode_GSE137272_Encode_Dowen.JM_ENCFF310VOQ_Heart_CTCF_P0_Rep1_ENCFF310VOQ_peak_93	135	.	7.95257	16.3474	13.5169	60
chr1	13050241	13050431	Encode_GSE137272_Encode_Dowen.JM_ENCFF310VOQ_Heart_CTCF_P0_Rep1_ENCFF310VOQ_peak_94	423	.	16.5963	45.5423	42.3353	95
chr1	13052074	13052254	Encode_GSE137272_Encode_Dowen.JM_ENCFF310VOQ_Heart_CTCF_P0_Rep1_ENCFF310VOQ_peak_95	505	.	18.5901	53.813	50.507	78
chr1	13117819	13117971	Encode_GSE137272_Encode_Dowen.JM_ENCFF310VOQ_Heart_CTCF_P0_Rep1_ENCFF310VOQ_peak_96	112	.	8.20661	14.0672	11.2743	83
chr1	13134326	13134629	Encode_GSE137272_Encode_Dowen.JM_ENCFF310VOQ_Heart_CTCF_P0_Rep1_ENCFF310VOQ_peak_97	620	.	22.3357	65.5172	62.0643	174
chr1	13142983	13143138	Encode_GSE137272_Encode_Dowen.JM_ENCFF310VOQ_Heart_CTCF_P0_Rep1_ENCFF310VOQ_peak_98	198	.	11.4542	22.7521	19.8235	63
chr1	13151125	13151420	Encode_GSE137272_Encode_Dowen.JM_ENCFF310VOQ_Heart_CTCF_P0_Rep1_ENCFF310VOQ_peak_99	413	.	17.7936	44.5916	41.3959	106
chr1	13276320	13276451	Encode_GSE137272_Encode_Dowen.JM_ENCFF310VOQ_Heart_CTCF_P0_Rep1_ENCFF310VOQ_peak_100	77	.	6.66787	10.468	7.75099	56
chr1	13355824	13355931	Encode_GSE137272_Encode_Dowen.JM_ENCFF310VOQ_Heart_CTCF_P0_Rep1_ENCFF310VOQ_peak_101	77	.	6.66787	10.468	7.75099	58
chr1	13500530	13500767	Encode_GSE137272_Encode_Dowen.JM_ENCFF310VOQ_Heart_CTCF_P0_Rep1_ENCFF310VOQ_peak_102	495	.	20.8176	52.8413	49.5471	135
chr1	13531523	13531783	Encode_GSE137272_Encode_Dowen.JM_ENCFF310VOQ_Heart_CTCF_P0_Rep1_ENCFF310VOQ_peak_103	632	.	24.0214	66.6998	63.2315	166
chr1	13589929	13590162	Encode_GSE137272_Encode_Dowen.JM_ENCFF310VOQ_Heart_CTCF_P0_Rep1_ENCFF310VOQ_peak_104	1180	.	32.345	122.616	118.072	94
chr1	13659835	13660056	Encode_GSE137272_Encode_Dowen.JM_ENCFF310VOQ_Heart_CTCF_P0_Rep1_ENCFF310VOQ_peak_105	217	.	11.2425	24.6646	21.7108	84
chr1	13706399	13706617	Encode_GSE137272_Encode_Dowen.JM_ENCFF310VOQ_Heart_CTCF_P0_Rep1_ENCFF310VOQ_peak_106	804	.	27.2446	84.1906	80.4677	117
chr1	13784462	13784681	Encode_GSE137272_Encode_Dowen.JM_ENCFF310VOQ_Heart_CTCF_P0_Rep1_ENCFF310VOQ_peak_107	832	.	21.9061	87.0111	83.2417	117
chr1	13789305	13789509	Encode_GSE137272_Encode_Dowen.JM_ENCFF310VOQ_Heart_CTCF_P0_Rep1_ENCFF310VOQ_peak_108	938	.	23.9234	97.7652	93.8027	99
chr1	14570792	14570981	Encode_GSE137272_Encode_Dowen.JM_ENCFF310VOQ_Heart_CTCF_P0_Rep1_ENCFF310VOQ_peak_109	409	.	18.3966	44.1207	40.9306	93
chr1	14635991	14636140	Encode_GSE137272_Encode_Dowen.JM_ENCFF310VOQ_Heart_CTCF_P0_Rep1_ENCFF310VOQ_peak_110	190	.	11.2797	21.9313	19.0147	66
chr1	14686300	14686433	Encode_GSE137272_Encode_Dowen.JM_ENCFF310VOQ_Heart_CTCF_P0_Rep1_ENCFF310VOQ_peak_111	176	.	10.7712	20.5728	17.6735	73
chr1	14729124	14729336	Encode_GSE137272_Encode_Dowen.JM_ENCFF310VOQ_Heart_CTCF_P0_Rep1_ENCFF310VOQ_peak_112	592	.	24.1713	62.6501	59.2345	133
chr1	14740145	14740362	Encode_GSE137272_Encode_Dowen.JM_ENCFF310VOQ_Heart_CTCF_P0_Rep1_ENCFF310VOQ_peak_113	824	.	27.8689	86.242	82.4857	88
chr1	14862480	14862715	Encode_GSE137272_Encode_Dowen.JM_ENCFF310VOQ_Heart_CTCF_P0_Rep1_ENCFF310VOQ_peak_114	112	.	8.20661	14.0672	11.2743	89
chr1	14918798	14918960	Encode_GSE137272_Encode_Dowen.JM_ENCFF310VOQ_Heart_CTCF_P0_Rep1_ENCFF310VOQ_peak_115	45	.	5.12913	7.15766	4.53622	75
chr1	15007750	15007959	Encode_GSE137272_Encode_Dowen.JM_ENCFF310VOQ_Heart_CTCF_P0_Rep1_ENCFF310VOQ_peak_117	628	.	23.2735	66.2842	62.8214	87
chr1	15286589	15286696	Encode_GSE137272_Encode_Dowen.JM_ENCFF310VOQ_Heart_CTCF_P0_Rep1_ENCFF310VOQ_peak_118	35	.	4.61622	6.13121	3.54967	49
chr1	15327488	15327587	Encode_GSE137272_Encode_Dowen.JM_ENCFF310VOQ_Heart_CTCF_P0_Rep1_ENCFF310VOQ_peak_119	66	.	6.15496	9.32925	6.6412	60
chr1	15622001	15622268	Encode_GSE137272_Encode_Dowen.JM_ENCFF310VOQ_Heart_CTCF_P0_Rep1_ENCFF310VOQ_peak_120	604	.	22.8922	63.8848	60.4534	79
chr1	15683715	15683893	Encode_GSE137272_Encode_Dowen.JM_ENCFF310VOQ_Heart_CTCF_P0_Rep1_ENCFF310VOQ_peak_121	484	.	20.1761	51.7501	48.4693	84
chr1	15791960	15792213	Encode_GSE137272_Encode_Dowen.JM_ENCFF310VOQ_Heart_CTCF_P0_Rep1_ENCFF310VOQ_peak_122	298	.	15.012	32.8639	29.8068	163
chr1	15875196	15875314	Encode_GSE137272_Encode_Dowen.JM_ENCFF310VOQ_Heart_CTCF_P0_Rep1_ENCFF310VOQ_peak_123	112	.	8.20661	14.0672	11.2743	59
chr1	15902560	15902729	Encode_GSE137272_Encode_Dowen.JM_ENCFF310VOQ_Heart_CTCF_P0_Rep1_ENCFF310VOQ_peak_124	238	.	12.8866	26.8339	23.8512	82
chr1	15993632	15993826	Encode_GSE137272_Encode_Dowen.JM_ENCFF310VOQ_Heart_CTCF_P0_Rep1_ENCFF310VOQ_peak_125	470	.	20.239	50.2811	47.0182	106
chr1	16105704	16105862	Encode_GSE137272_Encode_Dowen.JM_ENCFF310VOQ_Heart_CTCF_P0_Rep1_ENCFF310VOQ_peak_126	386	.	15.7498	41.7993	38.6363	78
chr1	16115384	16115488	Encode_GSE137272_Encode_Dowen.JM_ENCFF310VOQ_Heart_CTCF_P0_Rep1_ENCFF310VOQ_peak_127	107	.	7.62742	13.533	10.7532	46
chr1	16225335	16225461	Encode_GSE137272_Encode_Dowen.JM_ENCFF310VOQ_Heart_CTCF_P0_Rep1_ENCFF310VOQ_peak_128	66	.	6.15496	9.32925	6.6412	67
chr1	16305026	16305154	Encode_GSE137272_Encode_Dowen.JM_ENCFF310VOQ_Heart_CTCF_P0_Rep1_ENCFF310VOQ_peak_129	112	.	8.20661	14.0672	11.2743	51
chr1	16388608	16388705	Encode_GSE137272_Encode_Dowen.JM_ENCFF310VOQ_Heart_CTCF_P0_Rep1_ENCFF310VOQ_peak_130	45	.	5.12913	7.15766	4.53622	40
chr1	16433491	16433701	Encode_GSE137272_Encode_Dowen.JM_ENCFF310VOQ_Heart_CTCF_P0_Rep1_ENCFF310VOQ_peak_131	711	.	24.5408	74.7627	71.1839	111
chr1	16440296	16440522	Encode_GSE137272_Encode_Dowen.JM_ENCFF310VOQ_Heart_CTCF_P0_Rep1_ENCFF310VOQ_peak_132	828	.	26.9895	86.5941	82.8316	104
chr1	16519716	16519854	Encode_GSE137272_Encode_Dowen.JM_ENCFF310VOQ_Heart_CTCF_P0_Rep1_ENCFF310VOQ_peak_133	312	.	15.5124	34.3564	31.2815	82
chr1	16746061	16746297	Encode_GSE137272_Encode_Dowen.JM_ENCFF310VOQ_Heart_CTCF_P0_Rep1_ENCFF310VOQ_peak_134	347	.	16.384	37.8529	34.7366	140
chr1	16798410	16798628	Encode_GSE137272_Encode_Dowen.JM_ENCFF310VOQ_Heart_CTCF_P0_Rep1_ENCFF310VOQ_peak_135	1139	.	33.4622	118.397	113.966	95
chr1	16814778	16814874	Encode_GSE137272_Encode_Dowen.JM_ENCFF310VOQ_Heart_CTCF_P0_Rep1_ENCFF310VOQ_peak_136	35	.	4.61622	6.13121	3.54967	78
chr1	17116546	17116642	Encode_GSE137272_Encode_Dowen.JM_ENCFF310VOQ_Heart_CTCF_P0_Rep1_ENCFF310VOQ_peak_137	45	.	5.12913	7.15766	4.53622	47
chr1	17123453	17123740	Encode_GSE137272_Encode_Dowen.JM_ENCFF310VOQ_Heart_CTCF_P0_Rep1_ENCFF310VOQ_peak_138	1059	.	29.6035	110.164	105.938	162
chr1	17145598	17145697	Encode_GSE137272_Encode_Dowen.JM_ENCFF310VOQ_Heart_CTCF_P0_Rep1_ENCFF310VOQ_peak_139	77	.	6.66787	10.468	7.75099	46
chr1	17163617	17163895	Encode_GSE137272_Encode_Dowen.JM_ENCFF310VOQ_Heart_CTCF_P0_Rep1_ENCFF310VOQ_peak_140	908	.	29.4024	94.7807	90.8746	112
chr1	17629657	17629866	Encode_GSE137272_Encode_Dowen.JM_ENCFF310VOQ_Heart_CTCF_P0_Rep1_ENCFF310VOQ_peak_141	490	.	21.0125	52.3781	49.0897	86
chr1	17980697	17980910	Encode_GSE137272_Encode_Dowen.JM_ENCFF310VOQ_Heart_CTCF_P0_Rep1_ENCFF310VOQ_peak_142	749	.	27.2516	78.5701	74.9355	109
chr1	18012994	18013131	Encode_GSE137272_Encode_Dowen.JM_ENCFF310VOQ_Heart_CTCF_P0_Rep1_ENCFF310VOQ_peak_143	100	.	7.69369	12.839	10.0699	58
chr1	18106245	18106465	Encode_GSE137272_Encode_Dowen.JM_ENCFF310VOQ_Heart_CTCF_P0_Rep1_ENCFF310VOQ_peak_144	327	.	14.4138	35.8888	32.7955	124
chr1	18106824	18107018	Encode_GSE137272_Encode_Dowen.JM_ENCFF310VOQ_Heart_CTCF_P0_Rep1_ENCFF310VOQ_peak_145	357	.	15.3325	38.8917	35.7629	98
chr1	18131796	18131979	Encode_GSE137272_Encode_Dowen.JM_ENCFF310VOQ_Heart_CTCF_P0_Rep1_ENCFF310VOQ_peak_146	203	.	11.797	23.3235	20.3857	90
chr1	18288994	18289148	Encode_GSE137272_Encode_Dowen.JM_ENCFF310VOQ_Heart_CTCF_P0_Rep1_ENCFF310VOQ_peak_147	137	.	9.23243	16.6004	13.7626	68
chr1	18360054	18360216	Encode_GSE137272_Encode_Dowen.JM_ENCFF310VOQ_Heart_CTCF_P0_Rep1_ENCFF310VOQ_peak_148	231	.	12.8228	26.1479	23.1729	90
chr1	18411052	18411150	Encode_GSE137272_Encode_Dowen.JM_ENCFF310VOQ_Heart_CTCF_P0_Rep1_ENCFF310VOQ_peak_149	77	.	6.66787	10.468	7.75099	49
chr1	18412879	18413044	Encode_GSE137272_Encode_Dowen.JM_ENCFF310VOQ_Heart_CTCF_P0_Rep1_ENCFF310VOQ_peak_150	125	.	8.71952	15.3215	12.5055	79
chr1	18976802	18976989	Encode_GSE137272_Encode_Dowen.JM_ENCFF310VOQ_Heart_CTCF_P0_Rep1_ENCFF310VOQ_peak_151	412	.	18.5692	44.4127	41.2189	92
chr1	19056488	19056593	Encode_GSE137272_Encode_Dowen.JM_ENCFF310VOQ_Heart_CTCF_P0_Rep1_ENCFF310VOQ_peak_152	125	.	8.71952	15.3215	12.5055	26
chr1	19179105	19179333	Encode_GSE137272_Encode_Dowen.JM_ENCFF310VOQ_Heart_CTCF_P0_Rep1_ENCFF310VOQ_peak_153	679	.	25.7922	71.5082	67.9753	95
chr1	19205609	19205911	Encode_GSE137272_Encode_Dowen.JM_ENCFF310VOQ_Heart_CTCF_P0_Rep1_ENCFF310VOQ_peak_154	602	.	21.2766	63.6357	60.2075	163
chr1	19206322	19206438	Encode_GSE137272_Encode_Dowen.JM_ENCFF310VOQ_Heart_CTCF_P0_Rep1_ENCFF310VOQ_peak_155	177	.	9.53325	20.6134	17.7135	65
chr1	20311546	20311776	Encode_GSE137272_Encode_Dowen.JM_ENCFF310VOQ_Heart_CTCF_P0_Rep1_ENCFF310VOQ_peak_156	443	.	19.9959	47.5736	44.3428	137
chr1	20450218	20450398	Encode_GSE137272_Encode_Dowen.JM_ENCFF310VOQ_Heart_CTCF_P0_Rep1_ENCFF310VOQ_peak_157	472	.	20.8164	50.4851	47.2194	95
chr1	20513804	20514031	Encode_GSE137272_Encode_Dowen.JM_ENCFF310VOQ_Heart_CTCF_P0_Rep1_ENCFF310VOQ_peak_158	609	.	22.6662	64.3584	60.9206	125
chr1	20554474	20554673	Encode_GSE137272_Encode_Dowen.JM_ENCFF310VOQ_Heart_CTCF_P0_Rep1_ENCFF310VOQ_peak_159	484	.	21.1183	51.7724	48.4912	105
chr1	20612792	20613002	Encode_GSE137272_Encode_Dowen.JM_ENCFF310VOQ_Heart_CTCF_P0_Rep1_ENCFF310VOQ_peak_160	974	.	30.3473	101.445	97.4085	108
chr1	20700118	20700297	Encode_GSE137272_Encode_Dowen.JM_ENCFF310VOQ_Heart_CTCF_P0_Rep1_ENCFF310VOQ_peak_161	319	.	15.9003	35.0099	31.9266	88
chr1	20738605	20738765	Encode_GSE137272_Encode_Dowen.JM_ENCFF310VOQ_Heart_CTCF_P0_Rep1_ENCFF310VOQ_peak_162	112	.	8.20661	14.0672	11.2743	81
chr1	20751170	20751266	Encode_GSE137272_Encode_Dowen.JM_ENCFF310VOQ_Heart_CTCF_P0_Rep1_ENCFF310VOQ_peak_163	55	.	5.64204	8.22483	5.56831	37
chr1	20801785	20802003	Encode_GSE137272_Encode_Dowen.JM_ENCFF310VOQ_Heart_CTCF_P0_Rep1_ENCFF310VOQ_peak_164	540	.	21.0771	57.3624	54.0133	126
chr1	20891006	20891239	Encode_GSE137272_Encode_Dowen.JM_ENCFF310VOQ_Heart_CTCF_P0_Rep1_ENCFF310VOQ_peak_165	458	.	18.6188	49.0827	45.8338	105
chr1	20933496	20933760	Encode_GSE137272_Encode_Dowen.JM_ENCFF310VOQ_Heart_CTCF_P0_Rep1_ENCFF310VOQ_peak_166	589	.	21.0502	62.3745	58.9624	138
chr1	20939109	20939360	Encode_GSE137272_Encode_Dowen.JM_ENCFF310VOQ_Heart_CTCF_P0_Rep1_ENCFF310VOQ_peak_167	1100	.	28.6697	114.401	110.071	127
chr1	21002913	21003022	Encode_GSE137272_Encode_Dowen.JM_ENCFF310VOQ_Heart_CTCF_P0_Rep1_ENCFF310VOQ_peak_168	53	.	5.5044	8.00495	5.36275	31
chr1	21074415	21074533	Encode_GSE137272_Encode_Dowen.JM_ENCFF310VOQ_Heart_CTCF_P0_Rep1_ENCFF310VOQ_peak_169	79	.	6.34733	10.6517	7.93143	53
chr1	21080585	21080681	Encode_GSE137272_Encode_Dowen.JM_ENCFF310VOQ_Heart_CTCF_P0_Rep1_ENCFF310VOQ_peak_170	48	.	5.20439	7.52881	4.89849	35
chr1	21101263	21101567	Encode_GSE137272_Encode_Dowen.JM_ENCFF310VOQ_Heart_CTCF_P0_Rep1_ENCFF310VOQ_peak_171	703	.	23.0548	73.8984	70.3319	153
chr1	21161875	21162108	Encode_GSE137272_Encode_Dowen.JM_ENCFF310VOQ_Heart_CTCF_P0_Rep1_ENCFF310VOQ_peak_172	912	.	21.8957	95.1542	91.2411	117
chr1	21166219	21166491	Encode_GSE137272_Encode_Dowen.JM_ENCFF310VOQ_Heart_CTCF_P0_Rep1_ENCFF310VOQ_peak_173	760	.	19.3552	79.6596	76.0084	147
chr1	21218466	21218837	Encode_GSE137272_Encode_Dowen.JM_ENCFF310VOQ_Heart_CTCF_P0_Rep1_ENCFF310VOQ_peak_174	940	.	24.942	97.9973	94.0306	109
chr1	21271536	21271712	Encode_GSE137272_Encode_Dowen.JM_ENCFF310VOQ_Heart_CTCF_P0_Rep1_ENCFF310VOQ_peak_175	677	.	24.0856	71.2473	67.7178	91
chr1	21344409	21344593	Encode_GSE137272_Encode_Dowen.JM_ENCFF310VOQ_Heart_CTCF_P0_Rep1_ENCFF310VOQ_peak_176	657	.	26.0212	69.241	65.7389	92
chr1	21411285	21411525	Encode_GSE137272_Encode_Dowen.JM_ENCFF310VOQ_Heart_CTCF_P0_Rep1_ENCFF310VOQ_peak_177	960	.	28.489	100.042	96.0347	107
chr1	21419456	21419654	Encode_GSE137272_Encode_Dowen.JM_ENCFF310VOQ_Heart_CTCF_P0_Rep1_ENCFF310VOQ_peak_178	352	.	16.6929	38.3738	35.251	114
chr1	21448285	21448440	Encode_GSE137272_Encode_Dowen.JM_ENCFF310VOQ_Heart_CTCF_P0_Rep1_ENCFF310VOQ_peak_179	190	.	11.2841	21.9385	19.0198	66
chr1	21461164	21461407	Encode_GSE137272_Encode_Dowen.JM_ENCFF310VOQ_Heart_CTCF_P0_Rep1_ENCFF310VOQ_peak_180	819	.	27.5437	85.6695	81.9222	110
chr1	21830323	21830473	Encode_GSE137272_Encode_Dowen.JM_ENCFF310VOQ_Heart_CTCF_P0_Rep1_ENCFF310VOQ_peak_181	66	.	6.15496	9.32925	6.6412	32
chr1	21856526	21856622	Encode_GSE137272_Encode_Dowen.JM_ENCFF310VOQ_Heart_CTCF_P0_Rep1_ENCFF310VOQ_peak_182	55	.	5.64204	8.22483	5.56831	31
chr1	21947799	21948053	Encode_GSE137272_Encode_Dowen.JM_ENCFF310VOQ_Heart_CTCF_P0_Rep1_ENCFF310VOQ_peak_183	90	.	7.03301	11.7644	9.0186	88
chr1	21961299	21961447	Encode_GSE137272_Encode_Dowen.JM_ENCFF310VOQ_Heart_CTCF_P0_Rep1_ENCFF310VOQ_peak_184	54	.	5.36097	8.06069	5.4171	83
chr1	21967206	21967476	Encode_GSE137272_Encode_Dowen.JM_ENCFF310VOQ_Heart_CTCF_P0_Rep1_ENCFF310VOQ_peak_185	404	.	16.3755	43.6439	40.4593	141
chr1	22105603	22105769	Encode_GSE137272_Encode_Dowen.JM_ENCFF310VOQ_Heart_CTCF_P0_Rep1_ENCFF310VOQ_peak_186	274	.	14.3616	30.5104	27.481	81
chr1	22269031	22269324	Encode_GSE137272_Encode_Dowen.JM_ENCFF310VOQ_Heart_CTCF_P0_Rep1_ENCFF310VOQ_peak_187	1353	.	31.2636	140.414	135.357	131
chr1	22386466	22386654	Encode_GSE137272_Encode_Dowen.JM_ENCFF310VOQ_Heart_CTCF_P0_Rep1_ENCFF310VOQ_peak_188	190	.	11.2841	21.9385	19.0198	114
chr1	22487396	22487615	Encode_GSE137272_Encode_Dowen.JM_ENCFF310VOQ_Heart_CTCF_P0_Rep1_ENCFF310VOQ_peak_189	493	.	19.7866	52.6846	49.3923	119
chr1	22604425	22604647	Encode_GSE137272_Encode_Dowen.JM_ENCFF310VOQ_Heart_CTCF_P0_Rep1_ENCFF310VOQ_peak_190	301	.	15.2315	33.2332	30.1718	66
chr1	22627045	22627244	Encode_GSE137272_Encode_Dowen.JM_ENCFF310VOQ_Heart_CTCF_P0_Rep1_ENCFF310VOQ_peak_191	317	.	15.4202	34.8651	31.7844	81
chr1	22672026	22672186	Encode_GSE137272_Encode_Dowen.JM_ENCFF310VOQ_Heart_CTCF_P0_Rep1_ENCFF310VOQ_peak_192	274	.	14.3616	30.5104	27.481	82
chr1	22683545	22683644	Encode_GSE137272_Encode_Dowen.JM_ENCFF310VOQ_Heart_CTCF_P0_Rep1_ENCFF310VOQ_peak_193	66	.	6.15496	9.32925	6.6412	26
chr1	23058612	23058715	Encode_GSE137272_Encode_Dowen.JM_ENCFF310VOQ_Heart_CTCF_P0_Rep1_ENCFF310VOQ_peak_194	70	.	5.60852	9.79026	7.09329	29
chr1	23062026	23062293	Encode_GSE137272_Encode_Dowen.JM_ENCFF310VOQ_Heart_CTCF_P0_Rep1_ENCFF310VOQ_peak_195	733	.	22.7638	76.9644	73.3538	138
chr1	23121081	23121177	Encode_GSE137272_Encode_Dowen.JM_ENCFF310VOQ_Heart_CTCF_P0_Rep1_ENCFF310VOQ_peak_196	66	.	6.15258	9.32543	6.6412	48
chr1	23140568	23140819	Encode_GSE137272_Encode_Dowen.JM_ENCFF310VOQ_Heart_CTCF_P0_Rep1_ENCFF310VOQ_peak_197	406	.	18.2272	43.8341	40.6475	165
chr1	23168639	23168796	Encode_GSE137272_Encode_Dowen.JM_ENCFF310VOQ_Heart_CTCF_P0_Rep1_ENCFF310VOQ_peak_198	231	.	12.8228	26.1479	23.1729	72
chr1	23286729	23287108	Encode_GSE137272_Encode_Dowen.JM_ENCFF310VOQ_Heart_CTCF_P0_Rep1_ENCFF310VOQ_peak_199	800	.	22.9667	83.7267	80.0112	233
chr1	23324339	23324537	Encode_GSE137272_Encode_Dowen.JM_ENCFF310VOQ_Heart_CTCF_P0_Rep1_ENCFF310VOQ_peak_200	420	.	17.7091	45.2031	42.0004	110
chr1	23337925	23338026	Encode_GSE137272_Encode_Dowen.JM_ENCFF310VOQ_Heart_CTCF_P0_Rep1_ENCFF310VOQ_peak_201	66	.	6.15496	9.32925	6.6412	52
chr1	23361539	23361671	Encode_GSE137272_Encode_Dowen.JM_ENCFF310VOQ_Heart_CTCF_P0_Rep1_ENCFF310VOQ_peak_202	112	.	8.20661	14.0672	11.2743	77
chr1	23495430	23495704	Encode_GSE137272_Encode_Dowen.JM_ENCFF310VOQ_Heart_CTCF_P0_Rep1_ENCFF310VOQ_peak_203	354	.	16.4104	38.597	35.4716	189
chr1	23705621	23705808	Encode_GSE137272_Encode_Dowen.JM_ENCFF310VOQ_Heart_CTCF_P0_Rep1_ENCFF310VOQ_peak_204	427	.	19.4907	45.9729	42.7609	110
chr1	23762832	23763098	Encode_GSE137272_Encode_Dowen.JM_ENCFF310VOQ_Heart_CTCF_P0_Rep1_ENCFF310VOQ_peak_205	1082	.	30.3235	112.555	108.272	135
chr1	23792825	23793080	Encode_GSE137272_Encode_Dowen.JM_ENCFF310VOQ_Heart_CTCF_P0_Rep1_ENCFF310VOQ_peak_206	956	.	29.3724	99.6812	95.6811	111
chr1	23827123	23827387	Encode_GSE137272_Encode_Dowen.JM_ENCFF310VOQ_Heart_CTCF_P0_Rep1_ENCFF310VOQ_peak_207	772	.	23.894	80.9218	77.2507	170
chr1	23906185	23906407	Encode_GSE137272_Encode_Dowen.JM_ENCFF310VOQ_Heart_CTCF_P0_Rep1_ENCFF310VOQ_peak_208	272	.	13.8464	30.2696	27.2441	86
chr1	23920357	23920506	Encode_GSE137272_Encode_Dowen.JM_ENCFF310VOQ_Heart_CTCF_P0_Rep1_ENCFF310VOQ_peak_209	171	.	10.4582	20.0531	17.163	78
chr1	24034146	24034317	Encode_GSE137272_Encode_Dowen.JM_ENCFF310VOQ_Heart_CTCF_P0_Rep1_ENCFF310VOQ_peak_210	322	.	15.7109	35.3544	32.2672	80
chr1	24134967	24135170	Encode_GSE137272_Encode_Dowen.JM_ENCFF310VOQ_Heart_CTCF_P0_Rep1_ENCFF310VOQ_peak_211	348	.	12.5858	38.0051	34.8869	108
chr1	24137224	24137457	Encode_GSE137272_Encode_Dowen.JM_ENCFF310VOQ_Heart_CTCF_P0_Rep1_ENCFF310VOQ_peak_212	959	.	24.966	99.9563	95.9502	94
chr1	24171525	24171762	Encode_GSE137272_Encode_Dowen.JM_ENCFF310VOQ_Heart_CTCF_P0_Rep1_ENCFF310VOQ_peak_213	957	.	29.9631	99.7523	95.7501	137
chr1	24230492	24230588	Encode_GSE137272_Encode_Dowen.JM_ENCFF310VOQ_Heart_CTCF_P0_Rep1_ENCFF310VOQ_peak_214	45	.	5.12913	7.15766	4.53622	43
chr1	24249174	24249529	Encode_GSE137272_Encode_Dowen.JM_ENCFF310VOQ_Heart_CTCF_P0_Rep1_ENCFF310VOQ_peak_215	1071	.	30.2803	111.452	107.195	136
chr1	24302747	24302953	Encode_GSE137272_Encode_Dowen.JM_ENCFF310VOQ_Heart_CTCF_P0_Rep1_ENCFF310VOQ_peak_216	824	.	27.3116	86.2135	82.458	105
chr1	24367626	24367805	Encode_GSE137272_Encode_Dowen.JM_ENCFF310VOQ_Heart_CTCF_P0_Rep1_ENCFF310VOQ_peak_217	335	.	16.0506	36.6027	33.5006	88
chr1	24375036	24375199	Encode_GSE137272_Encode_Dowen.JM_ENCFF310VOQ_Heart_CTCF_P0_Rep1_ENCFF310VOQ_peak_218	447	.	17.1029	47.9804	44.7446	71
chr1	24378579	24378739	Encode_GSE137272_Encode_Dowen.JM_ENCFF310VOQ_Heart_CTCF_P0_Rep1_ENCFF310VOQ_peak_219	382	.	15.9541	41.4231	38.2644	80
chr1	24633848	24634034	Encode_GSE137272_Encode_Dowen.JM_ENCFF310VOQ_Heart_CTCF_P0_Rep1_ENCFF310VOQ_peak_222	349	.	16.9261	38.0792	34.9598	91
chr1	24678437	24678787	Encode_GSE137272_Encode_Dowen.JM_ENCFF310VOQ_Heart_CTCF_P0_Rep1_ENCFF310VOQ_peak_223	423	.	17.9321	45.5852	42.3779	158
chr1	24719766	24719901	Encode_GSE137272_Encode_Dowen.JM_ENCFF310VOQ_Heart_CTCF_P0_Rep1_ENCFF310VOQ_peak_225	150	.	9.74535	17.9028	15.0438	45
chr1	24901396	24901547	Encode_GSE137272_Encode_Dowen.JM_ENCFF310VOQ_Heart_CTCF_P0_Rep1_ENCFF310VOQ_peak_226	245	.	13.3357	27.5859	24.5926	86
chr1	25471747	25471843	Encode_GSE137272_Encode_Dowen.JM_ENCFF310VOQ_Heart_CTCF_P0_Rep1_ENCFF310VOQ_peak_227	55	.	5.64204	8.22483	5.56831	62
chr1	25510412	25510626	Encode_GSE137272_Encode_Dowen.JM_ENCFF310VOQ_Heart_CTCF_P0_Rep1_ENCFF310VOQ_peak_228	866	.	28.6475	90.5075	86.6781	108
chr1	25527080	25527211	Encode_GSE137272_Encode_Dowen.JM_ENCFF310VOQ_Heart_CTCF_P0_Rep1_ENCFF310VOQ_peak_229	45	.	5.12913	7.15766	4.53622	59
chr1	25617105	25617205	Encode_GSE137272_Encode_Dowen.JM_ENCFF310VOQ_Heart_CTCF_P0_Rep1_ENCFF310VOQ_peak_230	77	.	6.66787	10.468	7.75099	23
chr1	25696862	25696968	Encode_GSE137272_Encode_Dowen.JM_ENCFF310VOQ_Heart_CTCF_P0_Rep1_ENCFF310VOQ_peak_231	66	.	6.15496	9.32925	6.6412	68
chr1	25826933	25827039	Encode_GSE137272_Encode_Dowen.JM_ENCFF310VOQ_Heart_CTCF_P0_Rep1_ENCFF310VOQ_peak_232	66	.	6.15496	9.32925	6.6412	45
chr1	28431215	28431338	Encode_GSE137272_Encode_Dowen.JM_ENCFF310VOQ_Heart_CTCF_P0_Rep1_ENCFF310VOQ_peak_236	100	.	7.69369	12.839	10.0699	74
chr1	30145125	30145296	Encode_GSE137272_Encode_Dowen.JM_ENCFF310VOQ_Heart_CTCF_P0_Rep1_ENCFF310VOQ_peak_237	349	.	16.9261	38.0792	34.9598	85
chr1	30259666	30259850	Encode_GSE137272_Encode_Dowen.JM_ENCFF310VOQ_Heart_CTCF_P0_Rep1_ENCFF310VOQ_peak_238	176	.	10.7712	20.5728	17.6735	95
chr1	30503362	30503465	Encode_GSE137272_Encode_Dowen.JM_ENCFF310VOQ_Heart_CTCF_P0_Rep1_ENCFF310VOQ_peak_239	88	.	7.18078	11.6387	8.89486	56
chr1	30584937	30585232	Encode_GSE137272_Encode_Dowen.JM_ENCFF310VOQ_Heart_CTCF_P0_Rep1_ENCFF310VOQ_peak_240	662	.	23.265	69.8008	66.2911	95
chr1	30700483	30700669	Encode_GSE137272_Encode_Dowen.JM_ENCFF310VOQ_Heart_CTCF_P0_Rep1_ENCFF310VOQ_peak_241	411	.	18.9778	44.3703	41.1771	94
chr1	30740913	30741129	Encode_GSE137272_Encode_Dowen.JM_ENCFF310VOQ_Heart_CTCF_P0_Rep1_ENCFF310VOQ_peak_242	508	.	22.0553	54.1489	50.8388	125
chr1	30771918	30772127	Encode_GSE137272_Encode_Dowen.JM_ENCFF310VOQ_Heart_CTCF_P0_Rep1_ENCFF310VOQ_peak_243	285	.	14.6524	31.6221	28.5799	79
chr1	30778757	30778959	Encode_GSE137272_Encode_Dowen.JM_ENCFF310VOQ_Heart_CTCF_P0_Rep1_ENCFF310VOQ_peak_244	761	.	22.3769	79.8331	76.1792	112
chr1	30780376	30780537	Encode_GSE137272_Encode_Dowen.JM_ENCFF310VOQ_Heart_CTCF_P0_Rep1_ENCFF310VOQ_peak_245	442	.	15.2216	47.5131	44.2829	86
chr1	30920872	30921066	Encode_GSE137272_Encode_Dowen.JM_ENCFF310VOQ_Heart_CTCF_P0_Rep1_ENCFF310VOQ_peak_246	100	.	7.69369	12.839	10.0699	95
chr1	30930930	30931124	Encode_GSE137272_Encode_Dowen.JM_ENCFF310VOQ_Heart_CTCF_P0_Rep1_ENCFF310VOQ_peak_247	528	.	21.3636	56.2013	52.8664	98
chr1	30943783	30943879	Encode_GSE137272_Encode_Dowen.JM_ENCFF310VOQ_Heart_CTCF_P0_Rep1_ENCFF310VOQ_peak_248	40	.	4.77464	6.59821	4.0038	58
chr1	30948406	30948603	Encode_GSE137272_Encode_Dowen.JM_ENCFF310VOQ_Heart_CTCF_P0_Rep1_ENCFF310VOQ_peak_249	275	.	13.2796	30.5922	27.5619	103
chr1	30968556	30968684	Encode_GSE137272_Encode_Dowen.JM_ENCFF310VOQ_Heart_CTCF_P0_Rep1_ENCFF310VOQ_peak_250	77	.	6.66787	10.468	7.75099	56
chr1	31153106	31153286	Encode_GSE137272_Encode_Dowen.JM_ENCFF310VOQ_Heart_CTCF_P0_Rep1_ENCFF310VOQ_peak_251	443	.	14.5154	47.5813	44.3503	93
chr1	31154045	31154282	Encode_GSE137272_Encode_Dowen.JM_ENCFF310VOQ_Heart_CTCF_P0_Rep1_ENCFF310VOQ_peak_252	925	.	24.2008	96.4652	92.5277	125
chr1	31210197	31210417	Encode_GSE137272_Encode_Dowen.JM_ENCFF310VOQ_Heart_CTCF_P0_Rep1_ENCFF310VOQ_peak_253	712	.	25.5973	74.7902	71.211	124
chr1	31337208	31337356	Encode_GSE137272_Encode_Dowen.JM_ENCFF310VOQ_Heart_CTCF_P0_Rep1_ENCFF310VOQ_peak_254	176	.	10.7712	20.5728	17.6735	70
chr1	32174615	32174844	Encode_GSE137272_Encode_Dowen.JM_ENCFF310VOQ_Heart_CTCF_P0_Rep1_ENCFF310VOQ_peak_255	289	.	14.8687	31.986	28.9396	84
chr1	32554116	32554266	Encode_GSE137272_Encode_Dowen.JM_ENCFF310VOQ_Heart_CTCF_P0_Rep1_ENCFF310VOQ_peak_256	217	.	12.3099	24.7268	21.7705	75
chr1	32965136	32965244	Encode_GSE137272_Encode_Dowen.JM_ENCFF310VOQ_Heart_CTCF_P0_Rep1_ENCFF310VOQ_peak_257	100	.	7.69369	12.839	10.0699	31
chr1	33023034	33023201	Encode_GSE137272_Encode_Dowen.JM_ENCFF310VOQ_Heart_CTCF_P0_Rep1_ENCFF310VOQ_peak_258	55	.	5.64204	8.22483	5.56831	30
chr1	33175162	33175273	Encode_GSE137272_Encode_Dowen.JM_ENCFF310VOQ_Heart_CTCF_P0_Rep1_ENCFF310VOQ_peak_259	77	.	6.66787	10.468	7.75099	67
chr1	33296277	33296391	Encode_GSE137272_Encode_Dowen.JM_ENCFF310VOQ_Heart_CTCF_P0_Rep1_ENCFF310VOQ_peak_260	77	.	6.66787	10.468	7.75099	70
chr1	33363177	33363302	Encode_GSE137272_Encode_Dowen.JM_ENCFF310VOQ_Heart_CTCF_P0_Rep1_ENCFF310VOQ_peak_261	45	.	5.12913	7.15766	4.53622	78
chr1	33512818	33512936	Encode_GSE137272_Encode_Dowen.JM_ENCFF310VOQ_Heart_CTCF_P0_Rep1_ENCFF310VOQ_peak_262	88	.	7.17801	11.6342	8.89486	40
chr1	33515375	33515471	Encode_GSE137272_Encode_Dowen.JM_ENCFF310VOQ_Heart_CTCF_P0_Rep1_ENCFF310VOQ_peak_263	55	.	5.63987	8.22134	5.56831	45
chr1	33536745	33536874	Encode_GSE137272_Encode_Dowen.JM_ENCFF310VOQ_Heart_CTCF_P0_Rep1_ENCFF310VOQ_peak_264	100	.	7.69369	12.839	10.0699	58
chr1	33565882	33566015	Encode_GSE137272_Encode_Dowen.JM_ENCFF310VOQ_Heart_CTCF_P0_Rep1_ENCFF310VOQ_peak_265	190	.	11.2841	21.9385	19.0198	82
chr1	33627966	33628078	Encode_GSE137272_Encode_Dowen.JM_ENCFF310VOQ_Heart_CTCF_P0_Rep1_ENCFF310VOQ_peak_266	35	.	4.61622	6.13121	3.54967	80
chr1	33647297	33647457	Encode_GSE137272_Encode_Dowen.JM_ENCFF310VOQ_Heart_CTCF_P0_Rep1_ENCFF310VOQ_peak_267	319	.	15.9003	35.0099	31.9266	85
chr1	33663266	33663434	Encode_GSE137272_Encode_Dowen.JM_ENCFF310VOQ_Heart_CTCF_P0_Rep1_ENCFF310VOQ_peak_268	460	.	18.7713	49.3456	46.0932	90
chr1	33670479	33670582	Encode_GSE137272_Encode_Dowen.JM_ENCFF310VOQ_Heart_CTCF_P0_Rep1_ENCFF310VOQ_peak_269	69	.	5.76214	9.6924	6.9972	28
chr1	33672609	33672757	Encode_GSE137272_Encode_Dowen.JM_ENCFF310VOQ_Heart_CTCF_P0_Rep1_ENCFF310VOQ_peak_270	396	.	15.8995	42.8025	39.6277	82
chr1	33684510	33684760	Encode_GSE137272_Encode_Dowen.JM_ENCFF310VOQ_Heart_CTCF_P0_Rep1_ENCFF310VOQ_peak_271	476	.	20.1613	50.9332	47.662	146
chr1	33727481	33727577	Encode_GSE137272_Encode_Dowen.JM_ENCFF310VOQ_Heart_CTCF_P0_Rep1_ENCFF310VOQ_peak_272	45	.	5.12913	7.15766	4.53622	62
chr1	33739392	33739662	Encode_GSE137272_Encode_Dowen.JM_ENCFF310VOQ_Heart_CTCF_P0_Rep1_ENCFF310VOQ_peak_273	976	.	24.0084	101.719	97.677	143
chr1	33742951	33743113	Encode_GSE137272_Encode_Dowen.JM_ENCFF310VOQ_Heart_CTCF_P0_Rep1_ENCFF310VOQ_peak_274	455	.	14.0363	48.7649	45.52	88
chr1	33875804	33875963	Encode_GSE137272_Encode_Dowen.JM_ENCFF310VOQ_Heart_CTCF_P0_Rep1_ENCFF310VOQ_peak_275	112	.	8.20661	14.0672	11.2743	34
chr1	33883570	33883682	Encode_GSE137272_Encode_Dowen.JM_ENCFF310VOQ_Heart_CTCF_P0_Rep1_ENCFF310VOQ_peak_276	55	.	5.64204	8.22483	5.56831	89
chr1	33892852	33893186	Encode_GSE137272_Encode_Dowen.JM_ENCFF310VOQ_Heart_CTCF_P0_Rep1_ENCFF310VOQ_peak_277	518	.	19.3498	55.1695	51.8472	126
chr1	33906951	33907160	Encode_GSE137272_Encode_Dowen.JM_ENCFF310VOQ_Heart_CTCF_P0_Rep1_ENCFF310VOQ_peak_278	230	.	12.0622	26.048	23.0757	84
chr1	33907557	33907698	Encode_GSE137272_Encode_Dowen.JM_ENCFF310VOQ_Heart_CTCF_P0_Rep1_ENCFF310VOQ_peak_279	117	.	8.00712	14.5871	11.7864	86
chr1	33944132	33944260	Encode_GSE137272_Encode_Dowen.JM_ENCFF310VOQ_Heart_CTCF_P0_Rep1_ENCFF310VOQ_peak_280	63	.	5.78292	9.04521	6.37089	37
chr1	33947988	33948139	Encode_GSE137272_Encode_Dowen.JM_ENCFF310VOQ_Heart_CTCF_P0_Rep1_ENCFF310VOQ_peak_281	120	.	8.14627	14.8156	12.0115	67
chr1	33964700	33964920	Encode_GSE137272_Encode_Dowen.JM_ENCFF310VOQ_Heart_CTCF_P0_Rep1_ENCFF310VOQ_peak_282	679	.	17.9697	71.4794	67.9469	93
chr1	33966412	33966629	Encode_GSE137272_Encode_Dowen.JM_ENCFF310VOQ_Heart_CTCF_P0_Rep1_ENCFF310VOQ_peak_283	818	.	20.4313	85.5668	81.8214	109
chr1	34005675	34005974	Encode_GSE137272_Encode_Dowen.JM_ENCFF310VOQ_Heart_CTCF_P0_Rep1_ENCFF310VOQ_peak_284	858	.	26.5652	89.6525	85.838	163
chr1	34011081	34011230	Encode_GSE137272_Encode_Dowen.JM_ENCFF310VOQ_Heart_CTCF_P0_Rep1_ENCFF310VOQ_peak_285	108	.	7.6937	13.6414	10.8598	89
chr1	34061215	34061428	Encode_GSE137272_Encode_Dowen.JM_ENCFF310VOQ_Heart_CTCF_P0_Rep1_ENCFF310VOQ_peak_286	660	.	22.1271	69.5279	66.0218	111
chr1	34068433	34068621	Encode_GSE137272_Encode_Dowen.JM_ENCFF310VOQ_Heart_CTCF_P0_Rep1_ENCFF310VOQ_peak_287	356	.	15.6567	38.7362	35.6091	103
chr1	34093802	34093918	Encode_GSE137272_Encode_Dowen.JM_ENCFF310VOQ_Heart_CTCF_P0_Rep1_ENCFF310VOQ_peak_288	78	.	5.84112	10.5532	7.83459	56
chr1	34097720	34097897	Encode_GSE137272_Encode_Dowen.JM_ENCFF310VOQ_Heart_CTCF_P0_Rep1_ENCFF310VOQ_peak_289	359	.	14.2282	39.0661	35.9353	79
chr1	34117789	34118005	Encode_GSE137272_Encode_Dowen.JM_ENCFF310VOQ_Heart_CTCF_P0_Rep1_ENCFF310VOQ_peak_290	260	.	12.0265	29.0689	26.0571	108
chr1	34164708	34164944	Encode_GSE137272_Encode_Dowen.JM_ENCFF310VOQ_Heart_CTCF_P0_Rep1_ENCFF310VOQ_peak_291	1018	.	26.4658	105.952	101.82	116
chr1	34190057	34190260	Encode_GSE137272_Encode_Dowen.JM_ENCFF310VOQ_Heart_CTCF_P0_Rep1_ENCFF310VOQ_peak_292	421	.	17.3496	45.3438	42.1392	97
chr1	34201555	34201774	Encode_GSE137272_Encode_Dowen.JM_ENCFF310VOQ_Heart_CTCF_P0_Rep1_ENCFF310VOQ_peak_293	473	.	19.042	50.6016	47.3345	119
chr1	34218334	34218669	Encode_GSE137272_Encode_Dowen.JM_ENCFF310VOQ_Heart_CTCF_P0_Rep1_ENCFF310VOQ_peak_294	1196	.	30	124.233	119.646	198
chr1	34290947	34291057	Encode_GSE137272_Encode_Dowen.JM_ENCFF310VOQ_Heart_CTCF_P0_Rep1_ENCFF310VOQ_peak_295	67	.	6.01406	9.41563	6.72595	69
chr1	34291441	34291543	Encode_GSE137272_Encode_Dowen.JM_ENCFF310VOQ_Heart_CTCF_P0_Rep1_ENCFF310VOQ_peak_296	67	.	6.01406	9.41563	6.72595	47
chr1	34409957	34410209	Encode_GSE137272_Encode_Dowen.JM_ENCFF310VOQ_Heart_CTCF_P0_Rep1_ENCFF310VOQ_peak_297	833	.	26.2085	87.0866	83.3158	101
chr1	34434860	34434975	Encode_GSE137272_Encode_Dowen.JM_ENCFF310VOQ_Heart_CTCF_P0_Rep1_ENCFF310VOQ_peak_298	43	.	4.81106	6.90791	4.30448	28
chr1	34439827	34440208	Encode_GSE137272_Encode_Dowen.JM_ENCFF310VOQ_Heart_CTCF_P0_Rep1_ENCFF310VOQ_peak_299	127	.	8.06972	15.6007	12.781	273
chr1	34462922	34463180	Encode_GSE137272_Encode_Dowen.JM_ENCFF310VOQ_Heart_CTCF_P0_Rep1_ENCFF310VOQ_peak_300	746	.	23.9697	78.3044	74.6737	79
chr1	34472112	34472248	Encode_GSE137272_Encode_Dowen.JM_ENCFF310VOQ_Heart_CTCF_P0_Rep1_ENCFF310VOQ_peak_301	106	.	7.81861	13.4324	10.6541	79
chr1	34485939	34486141	Encode_GSE137272_Encode_Dowen.JM_ENCFF310VOQ_Heart_CTCF_P0_Rep1_ENCFF310VOQ_peak_302	501	.	20.2038	53.4015	50.1005	107
chr1	34511157	34511365	Encode_GSE137272_Encode_Dowen.JM_ENCFF310VOQ_Heart_CTCF_P0_Rep1_ENCFF310VOQ_peak_303	500	.	20.6346	53.3314	50.0312	71
chr1	34584028	34584285	Encode_GSE137272_Encode_Dowen.JM_ENCFF310VOQ_Heart_CTCF_P0_Rep1_ENCFF310VOQ_peak_304	145	.	9.46215	17.4347	14.5854	170
chr1	34602368	34602683	Encode_GSE137272_Encode_Dowen.JM_ENCFF310VOQ_Heart_CTCF_P0_Rep1_ENCFF310VOQ_peak_305	1585	.	41.0232	164.371	158.521	179
chr1	34642505	34642770	Encode_GSE137272_Encode_Dowen.JM_ENCFF310VOQ_Heart_CTCF_P0_Rep1_ENCFF310VOQ_peak_306	1181	.	34.0909	122.714	118.168	140
chr1	34700691	34700993	Encode_GSE137272_Encode_Dowen.JM_ENCFF310VOQ_Heart_CTCF_P0_Rep1_ENCFF310VOQ_peak_307	782	.	27.0653	81.9852	78.2976	185
chr1	34738442	34738679	Encode_GSE137272_Encode_Dowen.JM_ENCFF310VOQ_Heart_CTCF_P0_Rep1_ENCFF310VOQ_peak_308	652	.	24.677	68.7062	65.2114	122
chr1	34812791	34812890	Encode_GSE137272_Encode_Dowen.JM_ENCFF310VOQ_Heart_CTCF_P0_Rep1_ENCFF310VOQ_peak_309	88	.	7.18078	11.6387	8.89486	58
chr1	34867219	34867538	Encode_GSE137272_Encode_Dowen.JM_ENCFF310VOQ_Heart_CTCF_P0_Rep1_ENCFF310VOQ_peak_310	1154	.	28.4219	119.95	115.478	134
chr1	34891623	34891935	Encode_GSE137272_Encode_Dowen.JM_ENCFF310VOQ_Heart_CTCF_P0_Rep1_ENCFF310VOQ_peak_311	472	.	18.5604	50.5583	47.2918	132
chr1	34893918	34894034	Encode_GSE137272_Encode_Dowen.JM_ENCFF310VOQ_Heart_CTCF_P0_Rep1_ENCFF310VOQ_peak_312	93	.	6.03573	12.0548	9.30406	60
chr1	34897000	34897230	Encode_GSE137272_Encode_Dowen.JM_ENCFF310VOQ_Heart_CTCF_P0_Rep1_ENCFF310VOQ_peak_313	450	.	17.288	48.3116	45.0723	104
chr1	35032726	35032897	Encode_GSE137272_Encode_Dowen.JM_ENCFF310VOQ_Heart_CTCF_P0_Rep1_ENCFF310VOQ_peak_314	416	.	18.8343	44.861	41.6622	87
chr1	35266761	35266914	Encode_GSE137272_Encode_Dowen.JM_ENCFF310VOQ_Heart_CTCF_P0_Rep1_ENCFF310VOQ_peak_315	245	.	13.3357	27.5859	24.5926	60
chr1	35385429	35385686	Encode_GSE137272_Encode_Dowen.JM_ENCFF310VOQ_Heart_CTCF_P0_Rep1_ENCFF310VOQ_peak_316	959	.	24.5152	99.9652	95.959	129
chr1	35388264	35388457	Encode_GSE137272_Encode_Dowen.JM_ENCFF310VOQ_Heart_CTCF_P0_Rep1_ENCFF310VOQ_peak_317	336	.	11.9617	36.7347	33.6311	83
chr1	35447520	35447616	Encode_GSE137272_Encode_Dowen.JM_ENCFF310VOQ_Heart_CTCF_P0_Rep1_ENCFF310VOQ_peak_318	45	.	5.12913	7.15766	4.53622	19
chr1	35465221	35465335	Encode_GSE137272_Encode_Dowen.JM_ENCFF310VOQ_Heart_CTCF_P0_Rep1_ENCFF310VOQ_peak_319	88	.	7.18078	11.6387	8.89486	65
chr1	35726716	35726886	Encode_GSE137272_Encode_Dowen.JM_ENCFF310VOQ_Heart_CTCF_P0_Rep1_ENCFF310VOQ_peak_320	511	.	21.2907	54.448	51.1343	76
chr1	35765713	35765871	Encode_GSE137272_Encode_Dowen.JM_ENCFF310VOQ_Heart_CTCF_P0_Rep1_ENCFF310VOQ_peak_321	137	.	9.23243	16.6004	13.7626	80
chr1	35785142	35785309	Encode_GSE137272_Encode_Dowen.JM_ENCFF310VOQ_Heart_CTCF_P0_Rep1_ENCFF310VOQ_peak_322	125	.	8.71952	15.3215	12.5055	79
chr1	35809111	35809243	Encode_GSE137272_Encode_Dowen.JM_ENCFF310VOQ_Heart_CTCF_P0_Rep1_ENCFF310VOQ_peak_323	66	.	6.15496	9.32925	6.6412	53
chr1	35839520	35839814	Encode_GSE137272_Encode_Dowen.JM_ENCFF310VOQ_Heart_CTCF_P0_Rep1_ENCFF310VOQ_peak_324	423	.	17.9321	45.5852	42.3779	151
chr1	35846677	35846858	Encode_GSE137272_Encode_Dowen.JM_ENCFF310VOQ_Heart_CTCF_P0_Rep1_ENCFF310VOQ_peak_325	86	.	7.0056	11.354	8.621	95
chr1	35879361	35879626	Encode_GSE137272_Encode_Dowen.JM_ENCFF310VOQ_Heart_CTCF_P0_Rep1_ENCFF310VOQ_peak_326	310	.	13.8013	34.1387	31.0661	76
chr1	35919658	35919799	Encode_GSE137272_Encode_Dowen.JM_ENCFF310VOQ_Heart_CTCF_P0_Rep1_ENCFF310VOQ_peak_327	58	.	5.62641	8.48315	5.82136	56
chr1	35936270	35936377	Encode_GSE137272_Encode_Dowen.JM_ENCFF310VOQ_Heart_CTCF_P0_Rep1_ENCFF310VOQ_peak_328	48	.	5.15754	7.45473	4.82618	74
chr1	36030506	36030742	Encode_GSE137272_Encode_Dowen.JM_ENCFF310VOQ_Heart_CTCF_P0_Rep1_ENCFF310VOQ_peak_329	45	.	5.12913	7.15766	4.53622	167
chr1	36064926	36065187	Encode_GSE137272_Encode_Dowen.JM_ENCFF310VOQ_Heart_CTCF_P0_Rep1_ENCFF310VOQ_peak_330	962	.	24.6455	100.24	96.2283	162
chr1	36134642	36134905	Encode_GSE137272_Encode_Dowen.JM_ENCFF310VOQ_Heart_CTCF_P0_Rep1_ENCFF310VOQ_peak_331	1139	.	29.1528	118.415	113.983	169
chr1	36145154	36145336	Encode_GSE137272_Encode_Dowen.JM_ENCFF310VOQ_Heart_CTCF_P0_Rep1_ENCFF310VOQ_peak_332	462	.	16.6712	49.5156	46.2615	91
chr1	36149509	36149684	Encode_GSE137272_Encode_Dowen.JM_ENCFF310VOQ_Heart_CTCF_P0_Rep1_ENCFF310VOQ_peak_333	417	.	15.8272	44.9098	41.7104	88
chr1	36224760	36224933	Encode_GSE137272_Encode_Dowen.JM_ENCFF310VOQ_Heart_CTCF_P0_Rep1_ENCFF310VOQ_peak_334	203	.	11.797	23.3235	20.3857	81
chr1	36252872	36253116	Encode_GSE137272_Encode_Dowen.JM_ENCFF310VOQ_Heart_CTCF_P0_Rep1_ENCFF310VOQ_peak_335	872	.	21.3152	91.1231	87.2829	125
chr1	36254712	36254927	Encode_GSE137272_Encode_Dowen.JM_ENCFF310VOQ_Heart_CTCF_P0_Rep1_ENCFF310VOQ_peak_336	265	.	9.77708	29.6151	26.597	108
chr1	36277350	36277559	Encode_GSE137272_Encode_Dowen.JM_ENCFF310VOQ_Heart_CTCF_P0_Rep1_ENCFF310VOQ_peak_337	952	.	22.0948	99.2623	95.2701	92
chr1	36279287	36279506	Encode_GSE137272_Encode_Dowen.JM_ENCFF310VOQ_Heart_CTCF_P0_Rep1_ENCFF310VOQ_peak_338	724	.	18.5167	76.0567	72.4593	110
chr1	36321919	36322035	Encode_GSE137272_Encode_Dowen.JM_ENCFF310VOQ_Heart_CTCF_P0_Rep1_ENCFF310VOQ_peak_339	95	.	6.40162	12.3086	9.55358	32
chr1	36324125	36324358	Encode_GSE137272_Encode_Dowen.JM_ENCFF310VOQ_Heart_CTCF_P0_Rep1_ENCFF310VOQ_peak_340	733	.	22.3099	76.9988	73.3875	95
chr1	36379763	36379906	Encode_GSE137272_Encode_Dowen.JM_ENCFF310VOQ_Heart_CTCF_P0_Rep1_ENCFF310VOQ_peak_341	100	.	7.69369	12.839	10.0699	79
chr1	36471709	36471863	Encode_GSE137272_Encode_Dowen.JM_ENCFF310VOQ_Heart_CTCF_P0_Rep1_ENCFF310VOQ_peak_342	130	.	8.48821	15.8309	13.0079	65
chr1	36492507	36492711	Encode_GSE137272_Encode_Dowen.JM_ENCFF310VOQ_Heart_CTCF_P0_Rep1_ENCFF310VOQ_peak_343	670	.	20.8227	70.5904	67.0702	94
chr1	36496873	36497030	Encode_GSE137272_Encode_Dowen.JM_ENCFF310VOQ_Heart_CTCF_P0_Rep1_ENCFF310VOQ_peak_344	227	.	8.52783	25.7134	22.7455	72
chr1	36501288	36501634	Encode_GSE137272_Encode_Dowen.JM_ENCFF310VOQ_Heart_CTCF_P0_Rep1_ENCFF310VOQ_peak_345	1029	.	26.5344	107.072	102.915	196
chr1	36511368	36511560	Encode_GSE137272_Encode_Dowen.JM_ENCFF310VOQ_Heart_CTCF_P0_Rep1_ENCFF310VOQ_peak_346	151	.	8.64402	18.0354	15.1748	112
chr1	36513830	36514016	Encode_GSE137272_Encode_Dowen.JM_ENCFF310VOQ_Heart_CTCF_P0_Rep1_ENCFF310VOQ_peak_347	374	.	15.0824	40.6125	37.4635	83
chr1	36534915	36535060	Encode_GSE137272_Encode_Dowen.JM_ENCFF310VOQ_Heart_CTCF_P0_Rep1_ENCFF310VOQ_peak_348	274	.	11.7544	30.4837	27.456	65
chr1	36535825	36535951	Encode_GSE137272_Encode_Dowen.JM_ENCFF310VOQ_Heart_CTCF_P0_Rep1_ENCFF310VOQ_peak_349	42	.	4.42297	6.83334	4.23214	63
chr1	36547200	36547543	Encode_GSE137272_Encode_Dowen.JM_ENCFF310VOQ_Heart_CTCF_P0_Rep1_ENCFF310VOQ_peak_350	1442	.	28.8875	149.559	144.216	185
chr1	36557134	36557419	Encode_GSE137272_Encode_Dowen.JM_ENCFF310VOQ_Heart_CTCF_P0_Rep1_ENCFF310VOQ_peak_351	721	.	20.7651	75.7248	72.1317	134
chr1	36580739	36580884	Encode_GSE137272_Encode_Dowen.JM_ENCFF310VOQ_Heart_CTCF_P0_Rep1_ENCFF310VOQ_peak_352	41	.	4.73159	6.78255	4.18274	58
chr1	36589662	36589758	Encode_GSE137272_Encode_Dowen.JM_ENCFF310VOQ_Heart_CTCF_P0_Rep1_ENCFF310VOQ_peak_353	42	.	4.93291	6.84712	4.24531	37
chr1	36607356	36607558	Encode_GSE137272_Encode_Dowen.JM_ENCFF310VOQ_Heart_CTCF_P0_Rep1_ENCFF310VOQ_peak_354	51	.	5.35019	7.75976	5.1238	76
chr1	36616117	36616213	Encode_GSE137272_Encode_Dowen.JM_ENCFF310VOQ_Heart_CTCF_P0_Rep1_ENCFF310VOQ_peak_355	45	.	5.12913	7.15766	4.53622	60
chr1	36635027	36635315	Encode_GSE137272_Encode_Dowen.JM_ENCFF310VOQ_Heart_CTCF_P0_Rep1_ENCFF310VOQ_peak_356	1087	.	27.5356	113.09	108.794	114
chr1	36664537	36664729	Encode_GSE137272_Encode_Dowen.JM_ENCFF310VOQ_Heart_CTCF_P0_Rep1_ENCFF310VOQ_peak_357	319	.	15.4919	34.9857	31.9034	83
chr1	36684166	36684446	Encode_GSE137272_Encode_Dowen.JM_ENCFF310VOQ_Heart_CTCF_P0_Rep1_ENCFF310VOQ_peak_358	1086	.	30.5209	112.93	108.637	113
chr1	36696583	36696682	Encode_GSE137272_Encode_Dowen.JM_ENCFF310VOQ_Heart_CTCF_P0_Rep1_ENCFF310VOQ_peak_359	44	.	4.91422	7.07064	4.4625	54
chr1	36709316	36709488	Encode_GSE137272_Encode_Dowen.JM_ENCFF310VOQ_Heart_CTCF_P0_Rep1_ENCFF310VOQ_peak_360	238	.	11.7925	26.7993	23.8169	80
chr1	36737369	36737659	Encode_GSE137272_Encode_Dowen.JM_ENCFF310VOQ_Heart_CTCF_P0_Rep1_ENCFF310VOQ_peak_361	983	.	29.7969	102.455	98.3976	138
chr1	36744671	36744915	Encode_GSE137272_Encode_Dowen.JM_ENCFF310VOQ_Heart_CTCF_P0_Rep1_ENCFF310VOQ_peak_362	695	.	23.0938	73.0706	69.5157	136
chr1	36746602	36746721	Encode_GSE137272_Encode_Dowen.JM_ENCFF310VOQ_Heart_CTCF_P0_Rep1_ENCFF310VOQ_peak_363	110	.	7.29871	13.8505	11.0655	63
chr1	36784702	36784966	Encode_GSE137272_Encode_Dowen.JM_ENCFF310VOQ_Heart_CTCF_P0_Rep1_ENCFF310VOQ_peak_364	886	.	25.5432	92.5115	88.6468	120
chr1	36785499	36785599	Encode_GSE137272_Encode_Dowen.JM_ENCFF310VOQ_Heart_CTCF_P0_Rep1_ENCFF310VOQ_peak_365	102	.	6.54793	12.9802	10.2089	53
chr1	36870686	36870837	Encode_GSE137272_Encode_Dowen.JM_ENCFF310VOQ_Heart_CTCF_P0_Rep1_ENCFF310VOQ_peak_366	116	.	7.90583	14.4205	11.6223	82
chr1	36874981	36875089	Encode_GSE137272_Encode_Dowen.JM_ENCFF310VOQ_Heart_CTCF_P0_Rep1_ENCFF310VOQ_peak_367	79	.	6.34733	10.6517	7.93143	40
chr1	36904165	36904368	Encode_GSE137272_Encode_Dowen.JM_ENCFF310VOQ_Heart_CTCF_P0_Rep1_ENCFF310VOQ_peak_368	237	.	12.094	26.7034	23.7222	101
chr1	36930137	36930269	Encode_GSE137272_Encode_Dowen.JM_ENCFF310VOQ_Heart_CTCF_P0_Rep1_ENCFF310VOQ_peak_369	77	.	6.63265	10.411	7.70132	80
chr1	37132535	37132718	Encode_GSE137272_Encode_Dowen.JM_ENCFF310VOQ_Heart_CTCF_P0_Rep1_ENCFF310VOQ_peak_370	260	.	13.8486	29.0403	26.0289	88
chr1	37178047	37178162	Encode_GSE137272_Encode_Dowen.JM_ENCFF310VOQ_Heart_CTCF_P0_Rep1_ENCFF310VOQ_peak_371	112	.	8.20661	14.0672	11.2743	37
chr1	37194685	37194821	Encode_GSE137272_Encode_Dowen.JM_ENCFF310VOQ_Heart_CTCF_P0_Rep1_ENCFF310VOQ_peak_372	161	.	10.1543	19.0549	16.1804	59
chr1	37250746	37250959	Encode_GSE137272_Encode_Dowen.JM_ENCFF310VOQ_Heart_CTCF_P0_Rep1_ENCFF310VOQ_peak_373	1131	.	30.2471	117.529	113.121	106
chr1	37272507	37272785	Encode_GSE137272_Encode_Dowen.JM_ENCFF310VOQ_Heart_CTCF_P0_Rep1_ENCFF310VOQ_peak_374	1330	.	34.2773	138.048	133.061	162
chr1	37342141	37342260	Encode_GSE137272_Encode_Dowen.JM_ENCFF310VOQ_Heart_CTCF_P0_Rep1_ENCFF310VOQ_peak_375	43	.	5.02816	6.99754	4.39155	89
chr1	37401757	37401998	Encode_GSE137272_Encode_Dowen.JM_ENCFF310VOQ_Heart_CTCF_P0_Rep1_ENCFF310VOQ_peak_376	776	.	25.1034	81.3027	77.6263	113
chr1	37419434	37419824	Encode_GSE137272_Encode_Dowen.JM_ENCFF310VOQ_Heart_CTCF_P0_Rep1_ENCFF310VOQ_peak_377	1077	.	25.6424	112.008	107.737	195
chr1	37429877	37430262	Encode_GSE137272_Encode_Dowen.JM_ENCFF310VOQ_Heart_CTCF_P0_Rep1_ENCFF310VOQ_peak_378	47	.	5.13443	7.4182	4.79045	174
chr1	37448409	37448657	Encode_GSE137272_Encode_Dowen.JM_ENCFF310VOQ_Heart_CTCF_P0_Rep1_ENCFF310VOQ_peak_379	443	.	19.5465	47.567	44.3363	157
chr1	37466737	37466847	Encode_GSE137272_Encode_Dowen.JM_ENCFF310VOQ_Heart_CTCF_P0_Rep1_ENCFF310VOQ_peak_380	77	.	6.66787	10.468	7.75099	73
chr1	37471857	37472057	Encode_GSE137272_Encode_Dowen.JM_ENCFF310VOQ_Heart_CTCF_P0_Rep1_ENCFF310VOQ_peak_381	267	.	13.9442	29.8097	26.7895	78
chr1	37479184	37479373	Encode_GSE137272_Encode_Dowen.JM_ENCFF310VOQ_Heart_CTCF_P0_Rep1_ENCFF310VOQ_peak_382	365	.	16.6543	39.7191	36.5803	93
chr1	37541325	37541542	Encode_GSE137272_Encode_Dowen.JM_ENCFF310VOQ_Heart_CTCF_P0_Rep1_ENCFF310VOQ_peak_383	66	.	6.15496	9.32925	6.6412	161
chr1	37624328	37624429	Encode_GSE137272_Encode_Dowen.JM_ENCFF310VOQ_Heart_CTCF_P0_Rep1_ENCFF310VOQ_peak_384	35	.	4.61622	6.13121	3.54967	10
chr1	37634704	37634947	Encode_GSE137272_Encode_Dowen.JM_ENCFF310VOQ_Heart_CTCF_P0_Rep1_ENCFF310VOQ_peak_385	1003	.	22.3618	104.484	100.384	150
chr1	37636338	37636437	Encode_GSE137272_Encode_Dowen.JM_ENCFF310VOQ_Heart_CTCF_P0_Rep1_ENCFF310VOQ_peak_386	95	.	5.4093	12.3538	9.59818	22
chr1	37639242	37639549	Encode_GSE137272_Encode_Dowen.JM_ENCFF310VOQ_Heart_CTCF_P0_Rep1_ENCFF310VOQ_peak_387	635	.	16.3696	66.9904	63.5184	119
chr1	37678445	37678708	Encode_GSE137272_Encode_Dowen.JM_ENCFF310VOQ_Heart_CTCF_P0_Rep1_ENCFF310VOQ_peak_388	1079	.	30.1285	112.184	107.909	138
chr1	37690774	37690907	Encode_GSE137272_Encode_Dowen.JM_ENCFF310VOQ_Heart_CTCF_P0_Rep1_ENCFF310VOQ_peak_389	140	.	8.85896	16.9147	14.0728	50
chr1	37694722	37694849	Encode_GSE137272_Encode_Dowen.JM_ENCFF310VOQ_Heart_CTCF_P0_Rep1_ENCFF310VOQ_peak_390	109	.	7.76114	13.7517	10.9683	52
chr1	37719890	37720129	Encode_GSE137272_Encode_Dowen.JM_ENCFF310VOQ_Heart_CTCF_P0_Rep1_ENCFF310VOQ_peak_391	183	.	10.8524	21.2207	18.3133	80
chr1	37802399	37802564	Encode_GSE137272_Encode_Dowen.JM_ENCFF310VOQ_Heart_CTCF_P0_Rep1_ENCFF310VOQ_peak_392	584	.	23.2342	61.9008	58.4946	79
chr1	37865033	37865261	Encode_GSE137272_Encode_Dowen.JM_ENCFF310VOQ_Heart_CTCF_P0_Rep1_ENCFF310VOQ_peak_393	269	.	11.1221	29.9284	26.9069	88
chr1	37867178	37867348	Encode_GSE137272_Encode_Dowen.JM_ENCFF310VOQ_Heart_CTCF_P0_Rep1_ENCFF310VOQ_peak_394	465	.	15.2439	49.81	46.5527	79
chr1	37891537	37891689	Encode_GSE137272_Encode_Dowen.JM_ENCFF310VOQ_Heart_CTCF_P0_Rep1_ENCFF310VOQ_peak_395	187	.	10.4969	21.7035	18.7899	70
chr1	37903265	37903432	Encode_GSE137272_Encode_Dowen.JM_ENCFF310VOQ_Heart_CTCF_P0_Rep1_ENCFF310VOQ_peak_396	460	.	18.7713	49.3456	46.0932	83
chr1	37985840	37986070	Encode_GSE137272_Encode_Dowen.JM_ENCFF310VOQ_Heart_CTCF_P0_Rep1_ENCFF310VOQ_peak_397	659	.	24.5959	69.4537	65.9486	129
chr1	37997852	37998125	Encode_GSE137272_Encode_Dowen.JM_ENCFF310VOQ_Heart_CTCF_P0_Rep1_ENCFF310VOQ_peak_398	249	.	12.4742	27.9599	24.9624	147
chr1	38130024	38130277	Encode_GSE137272_Encode_Dowen.JM_ENCFF310VOQ_Heart_CTCF_P0_Rep1_ENCFF310VOQ_peak_399	768	.	23.6614	80.4837	76.8197	122
chr1	38185551	38185835	Encode_GSE137272_Encode_Dowen.JM_ENCFF310VOQ_Heart_CTCF_P0_Rep1_ENCFF310VOQ_peak_400	1460	.	35.0024	151.445	146.037	165
chr1	38202820	38203129	Encode_GSE137272_Encode_Dowen.JM_ENCFF310VOQ_Heart_CTCF_P0_Rep1_ENCFF310VOQ_peak_401	1040	.	28.599	108.227	104.045	164
chr1	38252788	38252971	Encode_GSE137272_Encode_Dowen.JM_ENCFF310VOQ_Heart_CTCF_P0_Rep1_ENCFF310VOQ_peak_402	414	.	18.2858	44.6771	41.4804	91
chr1	38318693	38318886	Encode_GSE137272_Encode_Dowen.JM_ENCFF310VOQ_Heart_CTCF_P0_Rep1_ENCFF310VOQ_peak_403	170	.	10.3591	19.889	17.0009	140
chr1	38328962	38329081	Encode_GSE137272_Encode_Dowen.JM_ENCFF310VOQ_Heart_CTCF_P0_Rep1_ENCFF310VOQ_peak_404	163	.	10.2583	19.2272	16.3477	53
chr1	38368975	38369114	Encode_GSE137272_Encode_Dowen.JM_ENCFF310VOQ_Heart_CTCF_P0_Rep1_ENCFF310VOQ_peak_405	125	.	8.71952	15.3215	12.5055	63
chr1	38390930	38391142	Encode_GSE137272_Encode_Dowen.JM_ENCFF310VOQ_Heart_CTCF_P0_Rep1_ENCFF310VOQ_peak_406	244	.	10.4731	27.4664	24.4761	122
chr1	38393014	38393233	Encode_GSE137272_Encode_Dowen.JM_ENCFF310VOQ_Heart_CTCF_P0_Rep1_ENCFF310VOQ_peak_407	830	.	23.1372	86.8231	83.0569	106
chr1	38561279	38561455	Encode_GSE137272_Encode_Dowen.JM_ENCFF310VOQ_Heart_CTCF_P0_Rep1_ENCFF310VOQ_peak_408	176	.	10.7712	20.5728	17.6735	120
chr1	38605588	38605716	Encode_GSE137272_Encode_Dowen.JM_ENCFF310VOQ_Heart_CTCF_P0_Rep1_ENCFF310VOQ_peak_409	77	.	6.66787	10.468	7.75099	56
chr1	38639770	38639950	Encode_GSE137272_Encode_Dowen.JM_ENCFF310VOQ_Heart_CTCF_P0_Rep1_ENCFF310VOQ_peak_410	88	.	7.18078	11.6387	8.89486	61
chr1	38767953	38768136	Encode_GSE137272_Encode_Dowen.JM_ENCFF310VOQ_Heart_CTCF_P0_Rep1_ENCFF310VOQ_peak_411	540	.	18.3529	57.4367	54.0869	88
chr1	38769995	38770151	Encode_GSE137272_Encode_Dowen.JM_ENCFF310VOQ_Heart_CTCF_P0_Rep1_ENCFF310VOQ_peak_412	298	.	12.3465	32.8702	29.8127	69
chr1	38787505	38787753	Encode_GSE137272_Encode_Dowen.JM_ENCFF310VOQ_Heart_CTCF_P0_Rep1_ENCFF310VOQ_peak_413	1105	.	27.8992	114.84	110.5	147
chr1	38789078	38789215	Encode_GSE137272_Encode_Dowen.JM_ENCFF310VOQ_Heart_CTCF_P0_Rep1_ENCFF310VOQ_peak_414	189	.	8.72499	21.834	18.9189	87
chr1	38799437	38799649	Encode_GSE137272_Encode_Dowen.JM_ENCFF310VOQ_Heart_CTCF_P0_Rep1_ENCFF310VOQ_peak_415	801	.	27.0336	83.8184	80.1019	111
chr1	38834986	38835151	Encode_GSE137272_Encode_Dowen.JM_ENCFF310VOQ_Heart_CTCF_P0_Rep1_ENCFF310VOQ_peak_416	148	.	9.64663	17.7394	14.8858	91
chr1	38856297	38856483	Encode_GSE137272_Encode_Dowen.JM_ENCFF310VOQ_Heart_CTCF_P0_Rep1_ENCFF310VOQ_peak_417	597	.	23.4893	63.1892	59.7667	92
chr1	38862343	38862513	Encode_GSE137272_Encode_Dowen.JM_ENCFF310VOQ_Heart_CTCF_P0_Rep1_ENCFF310VOQ_peak_418	150	.	9.74535	17.9028	15.0438	57
chr1	38934795	38934949	Encode_GSE137272_Encode_Dowen.JM_ENCFF310VOQ_Heart_CTCF_P0_Rep1_ENCFF310VOQ_peak_419	123	.	8.32716	15.1125	12.3038	71
chr1	38936842	38937117	Encode_GSE137272_Encode_Dowen.JM_ENCFF310VOQ_Heart_CTCF_P0_Rep1_ENCFF310VOQ_peak_420	294	.	14.4052	32.4944	29.4414	164
chr1	39001198	39001444	Encode_GSE137272_Encode_Dowen.JM_ENCFF310VOQ_Heart_CTCF_P0_Rep1_ENCFF310VOQ_peak_421	1117	.	31.0979	116.081	111.709	137
chr1	39010754	39011008	Encode_GSE137272_Encode_Dowen.JM_ENCFF310VOQ_Heart_CTCF_P0_Rep1_ENCFF310VOQ_peak_422	1144	.	31.4676	118.856	114.411	139
chr1	39192771	39192984	Encode_GSE137272_Encode_Dowen.JM_ENCFF310VOQ_Heart_CTCF_P0_Rep1_ENCFF310VOQ_peak_423	117	.	7.43605	14.528	11.7281	124
chr1	39196775	39196908	Encode_GSE137272_Encode_Dowen.JM_ENCFF310VOQ_Heart_CTCF_P0_Rep1_ENCFF310VOQ_peak_424	137	.	8.093	16.5907	13.7565	73
chr1	39207058	39207232	Encode_GSE137272_Encode_Dowen.JM_ENCFF310VOQ_Heart_CTCF_P0_Rep1_ENCFF310VOQ_peak_425	527	.	19.3769	56.0368	52.704	88
chr1	39217699	39217895	Encode_GSE137272_Encode_Dowen.JM_ENCFF310VOQ_Heart_CTCF_P0_Rep1_ENCFF310VOQ_peak_426	173	.	10.5591	20.2206	17.3283	73
chr1	39227811	39227907	Encode_GSE137272_Encode_Dowen.JM_ENCFF310VOQ_Heart_CTCF_P0_Rep1_ENCFF310VOQ_peak_427	42	.	4.75121	6.8135	4.21264	29
chr1	39229706	39229876	Encode_GSE137272_Encode_Dowen.JM_ENCFF310VOQ_Heart_CTCF_P0_Rep1_ENCFF310VOQ_peak_428	93	.	6.9979	12.0953	9.34385	89
chr1	39253841	39254039	Encode_GSE137272_Encode_Dowen.JM_ENCFF310VOQ_Heart_CTCF_P0_Rep1_ENCFF310VOQ_peak_429	347	.	16.384	37.8529	34.7366	79
chr1	39340748	39340984	Encode_GSE137272_Encode_Dowen.JM_ENCFF310VOQ_Heart_CTCF_P0_Rep1_ENCFF310VOQ_peak_430	725	.	20.108	76.1154	72.5172	104
chr1	39343393	39343508	Encode_GSE137272_Encode_Dowen.JM_ENCFF310VOQ_Heart_CTCF_P0_Rep1_ENCFF310VOQ_peak_431	154	.	7.70196	18.314	15.4497	67
chr1	39345077	39345242	Encode_GSE137272_Encode_Dowen.JM_ENCFF310VOQ_Heart_CTCF_P0_Rep1_ENCFF310VOQ_peak_432	221	.	9.54419	25.0866	22.1261	78
chr1	39362257	39362381	Encode_GSE137272_Encode_Dowen.JM_ENCFF310VOQ_Heart_CTCF_P0_Rep1_ENCFF310VOQ_peak_433	77	.	6.66787	10.468	7.75099	63
chr1	39392276	39392526	Encode_GSE137272_Encode_Dowen.JM_ENCFF310VOQ_Heart_CTCF_P0_Rep1_ENCFF310VOQ_peak_434	1144	.	29.4047	118.925	114.479	114
chr1	39401143	39401328	Encode_GSE137272_Encode_Dowen.JM_ENCFF310VOQ_Heart_CTCF_P0_Rep1_ENCFF310VOQ_peak_435	157	.	9.86582	18.5774	15.7096	89
chr1	39407211	39407432	Encode_GSE137272_Encode_Dowen.JM_ENCFF310VOQ_Heart_CTCF_P0_Rep1_ENCFF310VOQ_peak_436	229	.	12.3574	25.9498	22.9789	96
chr1	39436966	39437119	Encode_GSE137272_Encode_Dowen.JM_ENCFF310VOQ_Heart_CTCF_P0_Rep1_ENCFF310VOQ_peak_437	91	.	7.0969	11.868	9.12038	81
chr1	39497940	39498046	Encode_GSE137272_Encode_Dowen.JM_ENCFF310VOQ_Heart_CTCF_P0_Rep1_ENCFF310VOQ_peak_438	88	.	7.18078	11.6387	8.89486	62
chr1	39504385	39504546	Encode_GSE137272_Encode_Dowen.JM_ENCFF310VOQ_Heart_CTCF_P0_Rep1_ENCFF310VOQ_peak_439	395	.	17.1293	42.7112	39.5378	86
chr1	39522584	39522835	Encode_GSE137272_Encode_Dowen.JM_ENCFF310VOQ_Heart_CTCF_P0_Rep1_ENCFF310VOQ_peak_440	645	.	18.7025	68.0611	64.5747	156
chr1	39527534	39527733	Encode_GSE137272_Encode_Dowen.JM_ENCFF310VOQ_Heart_CTCF_P0_Rep1_ENCFF310VOQ_peak_441	616	.	14.9628	65.0973	61.6501	121
chr1	39530327	39530621	Encode_GSE137272_Encode_Dowen.JM_ENCFF310VOQ_Heart_CTCF_P0_Rep1_ENCFF310VOQ_peak_442	785	.	19.3615	82.2529	78.5613	139
chr1	39547359	39547499	Encode_GSE137272_Encode_Dowen.JM_ENCFF310VOQ_Heart_CTCF_P0_Rep1_ENCFF310VOQ_peak_443	55	.	5.63987	8.22134	5.56831	56
chr1	39615001	39615309	Encode_GSE137272_Encode_Dowen.JM_ENCFF310VOQ_Heart_CTCF_P0_Rep1_ENCFF310VOQ_peak_444	645	.	22.2541	67.9968	64.5113	117
chr1	39650835	39651094	Encode_GSE137272_Encode_Dowen.JM_ENCFF310VOQ_Heart_CTCF_P0_Rep1_ENCFF310VOQ_peak_445	469	.	17.9225	50.2249	46.9625	141
chr1	39680663	39680804	Encode_GSE137272_Encode_Dowen.JM_ENCFF310VOQ_Heart_CTCF_P0_Rep1_ENCFF310VOQ_peak_446	149	.	9.37734	17.771	14.9168	66
chr1	39685918	39686166	Encode_GSE137272_Encode_Dowen.JM_ENCFF310VOQ_Heart_CTCF_P0_Rep1_ENCFF310VOQ_peak_447	1109	.	28.6396	115.349	110.995	112
chr1	39710105	39710256	Encode_GSE137272_Encode_Dowen.JM_ENCFF310VOQ_Heart_CTCF_P0_Rep1_ENCFF310VOQ_peak_448	91	.	7.12928	11.9205	9.17212	63
chr1	39761468	39761693	Encode_GSE137272_Encode_Dowen.JM_ENCFF310VOQ_Heart_CTCF_P0_Rep1_ENCFF310VOQ_peak_449	626	.	18.9843	66.1191	62.6586	107
chr1	39766244	39766381	Encode_GSE137272_Encode_Dowen.JM_ENCFF310VOQ_Heart_CTCF_P0_Rep1_ENCFF310VOQ_peak_450	105	.	6.5266	13.362	10.5849	69
chr1	39805376	39805521	Encode_GSE137272_Encode_Dowen.JM_ENCFF310VOQ_Heart_CTCF_P0_Rep1_ENCFF310VOQ_peak_451	63	.	5.9761	9.04174	6.36766	68
chr1	39911588	39911833	Encode_GSE137272_Encode_Dowen.JM_ENCFF310VOQ_Heart_CTCF_P0_Rep1_ENCFF310VOQ_peak_452	821	.	23.6201	85.9387	82.1874	118
chr1	39923461	39923633	Encode_GSE137272_Encode_Dowen.JM_ENCFF310VOQ_Heart_CTCF_P0_Rep1_ENCFF310VOQ_peak_453	102	.	7.31246	13.0168	10.245	77
chr1	39936547	39936855	Encode_GSE137272_Encode_Dowen.JM_ENCFF310VOQ_Heart_CTCF_P0_Rep1_ENCFF310VOQ_peak_454	701	.	21.0709	73.6999	70.1362	175
chr1	39949302	39949440	Encode_GSE137272_Encode_Dowen.JM_ENCFF310VOQ_Heart_CTCF_P0_Rep1_ENCFF310VOQ_peak_455	91	.	6.88231	11.9065	9.15837	52
chr1	39950134	39950245	Encode_GSE137272_Encode_Dowen.JM_ENCFF310VOQ_Heart_CTCF_P0_Rep1_ENCFF310VOQ_peak_456	73	.	6.17502	10.0128	7.31138	51
chr1	39970153	39970315	Encode_GSE137272_Encode_Dowen.JM_ENCFF310VOQ_Heart_CTCF_P0_Rep1_ENCFF310VOQ_peak_457	148	.	9.59984	17.6621	14.8095	71
chr1	39976986	39977150	Encode_GSE137272_Encode_Dowen.JM_ENCFF310VOQ_Heart_CTCF_P0_Rep1_ENCFF310VOQ_peak_458	246	.	12.2715	27.6162	24.6226	85
chr1	39983269	39983385	Encode_GSE137272_Encode_Dowen.JM_ENCFF310VOQ_Heart_CTCF_P0_Rep1_ENCFF310VOQ_peak_459	75	.	6.33599	10.2724	7.5657	67
chr1	40001033	40001238	Encode_GSE137272_Encode_Dowen.JM_ENCFF310VOQ_Heart_CTCF_P0_Rep1_ENCFF310VOQ_peak_460	218	.	11.3331	24.8183	21.8608	83
chr1	40002162	40002309	Encode_GSE137272_Encode_Dowen.JM_ENCFF310VOQ_Heart_CTCF_P0_Rep1_ENCFF310VOQ_peak_461	31	.	4.1806	5.66987	3.11788	42
chr1	40115366	40115580	Encode_GSE137272_Encode_Dowen.JM_ENCFF310VOQ_Heart_CTCF_P0_Rep1_ENCFF310VOQ_peak_462	806	.	19.9136	84.3901	80.6642	96
chr1	40116501	40116716	Encode_GSE137272_Encode_Dowen.JM_ENCFF310VOQ_Heart_CTCF_P0_Rep1_ENCFF310VOQ_peak_463	1125	.	25.2501	116.948	112.554	110
chr1	40250590	40250748	Encode_GSE137272_Encode_Dowen.JM_ENCFF310VOQ_Heart_CTCF_P0_Rep1_ENCFF310VOQ_peak_464	183	.	10.5466	21.2434	18.3357	84
chr1	40293971	40294147	Encode_GSE137272_Encode_Dowen.JM_ENCFF310VOQ_Heart_CTCF_P0_Rep1_ENCFF310VOQ_peak_465	112	.	8.20345	14.062	11.2734	89
chr1	40294870	40295033	Encode_GSE137272_Encode_Dowen.JM_ENCFF310VOQ_Heart_CTCF_P0_Rep1_ENCFF310VOQ_peak_466	35	.	4.61622	6.13121	3.54967	57
chr1	40359026	40359133	Encode_GSE137272_Encode_Dowen.JM_ENCFF310VOQ_Heart_CTCF_P0_Rep1_ENCFF310VOQ_peak_467	57	.	5.57621	8.4032	5.743	61
chr1	40378797	40379140	Encode_GSE137272_Encode_Dowen.JM_ENCFF310VOQ_Heart_CTCF_P0_Rep1_ENCFF310VOQ_peak_468	1136	.	26.1569	118.035	113.614	139
chr1	40380148	40380335	Encode_GSE137272_Encode_Dowen.JM_ENCFF310VOQ_Heart_CTCF_P0_Rep1_ENCFF310VOQ_peak_469	353	.	11.8495	38.4785	35.3545	91
chr1	40537684	40537851	Encode_GSE137272_Encode_Dowen.JM_ENCFF310VOQ_Heart_CTCF_P0_Rep1_ENCFF310VOQ_peak_470	304	.	15.3815	33.4857	30.4214	79
chr1	40544734	40544991	Encode_GSE137272_Encode_Dowen.JM_ENCFF310VOQ_Heart_CTCF_P0_Rep1_ENCFF310VOQ_peak_471	688	.	24.2092	72.3641	68.8191	105
chr1	40579820	40580121	Encode_GSE137272_Encode_Dowen.JM_ENCFF310VOQ_Heart_CTCF_P0_Rep1_ENCFF310VOQ_peak_472	893	.	29.6248	93.2067	89.3301	140
chr1	40619156	40619381	Encode_GSE137272_Encode_Dowen.JM_ENCFF310VOQ_Heart_CTCF_P0_Rep1_ENCFF310VOQ_peak_473	684	.	24.0231	72.036	68.4959	132
chr1	40658044	40658352	Encode_GSE137272_Encode_Dowen.JM_ENCFF310VOQ_Heart_CTCF_P0_Rep1_ENCFF310VOQ_peak_474	748	.	23.598	78.5318	74.8976	135
chr1	40677419	40677613	Encode_GSE137272_Encode_Dowen.JM_ENCFF310VOQ_Heart_CTCF_P0_Rep1_ENCFF310VOQ_peak_475	456	.	18.0868	48.9426	45.6956	88
chr1	40768671	40768923	Encode_GSE137272_Encode_Dowen.JM_ENCFF310VOQ_Heart_CTCF_P0_Rep1_ENCFF310VOQ_peak_476	932	.	27.4876	97.1841	93.2324	138
chr1	40797422	40797719	Encode_GSE137272_Encode_Dowen.JM_ENCFF310VOQ_Heart_CTCF_P0_Rep1_ENCFF310VOQ_peak_477	1025	.	29.3555	106.662	102.516	108
chr1	40802840	40803075	Encode_GSE137272_Encode_Dowen.JM_ENCFF310VOQ_Heart_CTCF_P0_Rep1_ENCFF310VOQ_peak_478	870	.	25.2199	90.9345	87.0975	118
chr1	40844706	40844973	Encode_GSE137272_Encode_Dowen.JM_ENCFF310VOQ_Heart_CTCF_P0_Rep1_ENCFF310VOQ_peak_479	1147	.	31.1027	119.192	114.739	127
chr1	40865191	40865329	Encode_GSE137272_Encode_Dowen.JM_ENCFF310VOQ_Heart_CTCF_P0_Rep1_ENCFF310VOQ_peak_480	115	.	8.15426	14.3943	11.5965	67
chr1	40879152	40879361	Encode_GSE137272_Encode_Dowen.JM_ENCFF310VOQ_Heart_CTCF_P0_Rep1_ENCFF310VOQ_peak_481	545	.	19.4968	57.9016	54.5458	93
chr1	40887702	40887939	Encode_GSE137272_Encode_Dowen.JM_ENCFF310VOQ_Heart_CTCF_P0_Rep1_ENCFF310VOQ_peak_482	617	.	21.1864	65.1957	61.7472	102
chr1	40984033	40984129	Encode_GSE137272_Encode_Dowen.JM_ENCFF310VOQ_Heart_CTCF_P0_Rep1_ENCFF310VOQ_peak_483	35	.	4.61622	6.13121	3.54967	27
chr1	41001663	41001878	Encode_GSE137272_Encode_Dowen.JM_ENCFF310VOQ_Heart_CTCF_P0_Rep1_ENCFF310VOQ_peak_484	828	.	27.5207	86.5846	82.8225	103
chr1	41058418	41058514	Encode_GSE137272_Encode_Dowen.JM_ENCFF310VOQ_Heart_CTCF_P0_Rep1_ENCFF310VOQ_peak_485	45	.	5.12913	7.15766	4.53622	57
chr1	41152656	41152860	Encode_GSE137272_Encode_Dowen.JM_ENCFF310VOQ_Heart_CTCF_P0_Rep1_ENCFF310VOQ_peak_486	735	.	25.9197	77.1871	73.573	93
chr1	41264305	41264519	Encode_GSE137272_Encode_Dowen.JM_ENCFF310VOQ_Heart_CTCF_P0_Rep1_ENCFF310VOQ_peak_487	523	.	20.562	55.6477	52.3196	85
chr1	41271101	41271260	Encode_GSE137272_Encode_Dowen.JM_ENCFF310VOQ_Heart_CTCF_P0_Rep1_ENCFF310VOQ_peak_488	252	.	11.2275	28.2639	25.2628	91
chr1	41274658	41274892	Encode_GSE137272_Encode_Dowen.JM_ENCFF310VOQ_Heart_CTCF_P0_Rep1_ENCFF310VOQ_peak_489	714	.	22.6773	74.9988	71.4167	101
chr1	41386542	41386717	Encode_GSE137272_Encode_Dowen.JM_ENCFF310VOQ_Heart_CTCF_P0_Rep1_ENCFF310VOQ_peak_490	274	.	13.2253	30.4997	27.4717	84
chr1	41810420	41810612	Encode_GSE137272_Encode_Dowen.JM_ENCFF310VOQ_Heart_CTCF_P0_Rep1_ENCFF310VOQ_peak_491	1077	.	33.3757	111.973	107.704	93
chr1	41897871	41898044	Encode_GSE137272_Encode_Dowen.JM_ENCFF310VOQ_Heart_CTCF_P0_Rep1_ENCFF310VOQ_peak_492	486	.	20.7209	51.8833	48.6007	82
chr1	41961138	41961259	Encode_GSE137272_Encode_Dowen.JM_ENCFF310VOQ_Heart_CTCF_P0_Rep1_ENCFF310VOQ_peak_493	100	.	7.69369	12.839	10.0699	72
chr1	42238497	42238678	Encode_GSE137272_Encode_Dowen.JM_ENCFF310VOQ_Heart_CTCF_P0_Rep1_ENCFF310VOQ_peak_494	498	.	21.0084	53.1655	49.8674	90
chr1	42418616	42418729	Encode_GSE137272_Encode_Dowen.JM_ENCFF310VOQ_Heart_CTCF_P0_Rep1_ENCFF310VOQ_peak_495	88	.	7.18078	11.6387	8.89486	60
chr1	42514581	42514679	Encode_GSE137272_Encode_Dowen.JM_ENCFF310VOQ_Heart_CTCF_P0_Rep1_ENCFF310VOQ_peak_496	66	.	6.15496	9.32925	6.6412	21
chr1	42637613	42637710	Encode_GSE137272_Encode_Dowen.JM_ENCFF310VOQ_Heart_CTCF_P0_Rep1_ENCFF310VOQ_peak_497	66	.	6.15496	9.32925	6.6412	37
chr1	42691290	42691512	Encode_GSE137272_Encode_Dowen.JM_ENCFF310VOQ_Heart_CTCF_P0_Rep1_ENCFF310VOQ_peak_498	876	.	27.0173	91.4474	87.6017	110
chr1	42714638	42714820	Encode_GSE137272_Encode_Dowen.JM_ENCFF310VOQ_Heart_CTCF_P0_Rep1_ENCFF310VOQ_peak_499	463	.	18.9264	49.6124	46.3572	71
chr1	42779865	42780055	Encode_GSE137272_Encode_Dowen.JM_ENCFF310VOQ_Heart_CTCF_P0_Rep1_ENCFF310VOQ_peak_500	533	.	22.6267	56.7179	53.3768	106
chr1	42851084	42851254	Encode_GSE137272_Encode_Dowen.JM_ENCFF310VOQ_Heart_CTCF_P0_Rep1_ENCFF310VOQ_peak_501	55	.	5.64204	8.22483	5.56831	75
chr1	42915114	42915366	Encode_GSE137272_Encode_Dowen.JM_ENCFF310VOQ_Heart_CTCF_P0_Rep1_ENCFF310VOQ_peak_502	780	.	24.8559	81.7819	78.0978	94
chr1	43042516	43042612	Encode_GSE137272_Encode_Dowen.JM_ENCFF310VOQ_Heart_CTCF_P0_Rep1_ENCFF310VOQ_peak_503	45	.	5.12913	7.15766	4.53622	25
chr1	43052044	43052164	Encode_GSE137272_Encode_Dowen.JM_ENCFF310VOQ_Heart_CTCF_P0_Rep1_ENCFF310VOQ_peak_504	88	.	7.18078	11.6387	8.89486	65
chr1	43065977	43066288	Encode_GSE137272_Encode_Dowen.JM_ENCFF310VOQ_Heart_CTCF_P0_Rep1_ENCFF310VOQ_peak_505	1117	.	31.0979	116.081	111.709	121
chr1	43110680	43110846	Encode_GSE137272_Encode_Dowen.JM_ENCFF310VOQ_Heart_CTCF_P0_Rep1_ENCFF310VOQ_peak_506	559	.	17.2572	59.3444	55.9706	82
chr1	43112967	43113189	Encode_GSE137272_Encode_Dowen.JM_ENCFF310VOQ_Heart_CTCF_P0_Rep1_ENCFF310VOQ_peak_507	612	.	18.2565	64.6442	61.2027	107
chr1	43138380	43138487	Encode_GSE137272_Encode_Dowen.JM_ENCFF310VOQ_Heart_CTCF_P0_Rep1_ENCFF310VOQ_peak_508	91	.	5.35781	11.8749	9.12724	53
chr1	43139685	43139921	Encode_GSE137272_Encode_Dowen.JM_ENCFF310VOQ_Heart_CTCF_P0_Rep1_ENCFF310VOQ_peak_509	1078	.	23.2137	112.121	107.848	129
chr1	43143356	43143516	Encode_GSE137272_Encode_Dowen.JM_ENCFF310VOQ_Heart_CTCF_P0_Rep1_ENCFF310VOQ_peak_510	234	.	8.85203	26.4429	23.4647	93
chr1	43239962	43240145	Encode_GSE137272_Encode_Dowen.JM_ENCFF310VOQ_Heart_CTCF_P0_Rep1_ENCFF310VOQ_peak_511	158	.	9.34738	18.7196	15.8497	90
chr1	43264450	43264725	Encode_GSE137272_Encode_Dowen.JM_ENCFF310VOQ_Heart_CTCF_P0_Rep1_ENCFF310VOQ_peak_512	1037	.	25.5596	107.946	103.771	125
chr1	43269813	43269988	Encode_GSE137272_Encode_Dowen.JM_ENCFF310VOQ_Heart_CTCF_P0_Rep1_ENCFF310VOQ_peak_513	474	.	19.1196	50.7356	47.4669	79
chr1	43299541	43299791	Encode_GSE137272_Encode_Dowen.JM_ENCFF310VOQ_Heart_CTCF_P0_Rep1_ENCFF310VOQ_peak_514	1069	.	28.5927	111.226	106.975	106
chr1	43403377	43403546	Encode_GSE137272_Encode_Dowen.JM_ENCFF310VOQ_Heart_CTCF_P0_Rep1_ENCFF310VOQ_peak_515	88	.	7.18078	11.6387	8.89486	93
chr1	43445557	43445665	Encode_GSE137272_Encode_Dowen.JM_ENCFF310VOQ_Heart_CTCF_P0_Rep1_ENCFF310VOQ_peak_516	57	.	5.41306	8.45141	5.79019	64
chr1	43446195	43446327	Encode_GSE137272_Encode_Dowen.JM_ENCFF310VOQ_Heart_CTCF_P0_Rep1_ENCFF310VOQ_peak_517	22	.	3.7475	4.78426	2.28499	29
chr1	43635801	43636033	Encode_GSE137272_Encode_Dowen.JM_ENCFF310VOQ_Heart_CTCF_P0_Rep1_ENCFF310VOQ_peak_518	632	.	24.0214	66.6998	63.2315	104
chr1	43732211	43732326	Encode_GSE137272_Encode_Dowen.JM_ENCFF310VOQ_Heart_CTCF_P0_Rep1_ENCFF310VOQ_peak_519	77	.	6.66787	10.468	7.75099	48
chr1	43738263	43738507	Encode_GSE137272_Encode_Dowen.JM_ENCFF310VOQ_Heart_CTCF_P0_Rep1_ENCFF310VOQ_peak_520	822	.	27.2082	86.0298	82.2769	105
chr1	43760179	43760444	Encode_GSE137272_Encode_Dowen.JM_ENCFF310VOQ_Heart_CTCF_P0_Rep1_ENCFF310VOQ_peak_521	464	.	19.0048	49.7473	46.4905	117
chr1	43899049	43899282	Encode_GSE137272_Encode_Dowen.JM_ENCFF310VOQ_Heart_CTCF_P0_Rep1_ENCFF310VOQ_peak_522	801	.	20.4711	83.8948	80.1769	116
chr1	43902865	43903160	Encode_GSE137272_Encode_Dowen.JM_ENCFF310VOQ_Heart_CTCF_P0_Rep1_ENCFF310VOQ_peak_523	705	.	19.9797	74.1152	70.5455	114
chr1	43966925	43967022	Encode_GSE137272_Encode_Dowen.JM_ENCFF310VOQ_Heart_CTCF_P0_Rep1_ENCFF310VOQ_peak_524	77	.	6.66787	10.468	7.75099	51
chr1	44041857	44042138	Encode_GSE137272_Encode_Dowen.JM_ENCFF310VOQ_Heart_CTCF_P0_Rep1_ENCFF310VOQ_peak_525	1016	.	28.8823	105.765	101.637	112
chr1	44064675	44064908	Encode_GSE137272_Encode_Dowen.JM_ENCFF310VOQ_Heart_CTCF_P0_Rep1_ENCFF310VOQ_peak_526	746	.	26.5593	78.3004	74.6699	138
chr1	44119838	44120052	Encode_GSE137272_Encode_Dowen.JM_ENCFF310VOQ_Heart_CTCF_P0_Rep1_ENCFF310VOQ_peak_527	614	.	21.9987	64.9217	61.4766	91
chr1	44155372	44155551	Encode_GSE137272_Encode_Dowen.JM_ENCFF310VOQ_Heart_CTCF_P0_Rep1_ENCFF310VOQ_peak_528	112	.	8.20661	14.0672	11.2743	86
chr1	44174050	44174172	Encode_GSE137272_Encode_Dowen.JM_ENCFF310VOQ_Heart_CTCF_P0_Rep1_ENCFF310VOQ_peak_529	175	.	10.7143	20.4782	17.5826	66
chr1	44229144	44229348	Encode_GSE137272_Encode_Dowen.JM_ENCFF310VOQ_Heart_CTCF_P0_Rep1_ENCFF310VOQ_peak_530	801	.	28.715	83.902	80.1839	84
chr1	44437946	44438042	Encode_GSE137272_Encode_Dowen.JM_ENCFF310VOQ_Heart_CTCF_P0_Rep1_ENCFF310VOQ_peak_531	45	.	5.12913	7.15766	4.53622	30
chr1	44551531	44551738	Encode_GSE137272_Encode_Dowen.JM_ENCFF310VOQ_Heart_CTCF_P0_Rep1_ENCFF310VOQ_peak_532	489	.	18.1535	52.2251	48.9383	112
chr1	44552453	44552649	Encode_GSE137272_Encode_Dowen.JM_ENCFF310VOQ_Heart_CTCF_P0_Rep1_ENCFF310VOQ_peak_533	165	.	8.88289	19.479	16.5964	67
chr1	44741368	44741567	Encode_GSE137272_Encode_Dowen.JM_ENCFF310VOQ_Heart_CTCF_P0_Rep1_ENCFF310VOQ_peak_534	328	.	13.2689	35.9129	32.8194	76
chr1	44745711	44745993	Encode_GSE137272_Encode_Dowen.JM_ENCFF310VOQ_Heart_CTCF_P0_Rep1_ENCFF310VOQ_peak_535	818	.	24.9181	85.6377	81.8912	156
chr1	45314018	45314237	Encode_GSE137272_Encode_Dowen.JM_ENCFF310VOQ_Heart_CTCF_P0_Rep1_ENCFF310VOQ_peak_536	754	.	24.8944	79.0674	75.4253	126
chr1	45431952	45432272	Encode_GSE137272_Encode_Dowen.JM_ENCFF310VOQ_Heart_CTCF_P0_Rep1_ENCFF310VOQ_peak_537	731	.	25.1276	76.7167	73.1095	124
chr1	45627931	45628163	Encode_GSE137272_Encode_Dowen.JM_ENCFF310VOQ_Heart_CTCF_P0_Rep1_ENCFF310VOQ_peak_538	711	.	24.5408	74.7627	71.1839	129
chr1	45672822	45673050	Encode_GSE137272_Encode_Dowen.JM_ENCFF310VOQ_Heart_CTCF_P0_Rep1_ENCFF310VOQ_peak_539	375	.	16.8182	40.7163	37.5661	107
chr1	45766234	45766499	Encode_GSE137272_Encode_Dowen.JM_ENCFF310VOQ_Heart_CTCF_P0_Rep1_ENCFF310VOQ_peak_540	680	.	23.2611	71.579	68.0451	111
chr1	45816939	45817206	Encode_GSE137272_Encode_Dowen.JM_ENCFF310VOQ_Heart_CTCF_P0_Rep1_ENCFF310VOQ_peak_541	1226	.	30.9942	127.288	122.616	135
chr1	45825249	45825468	Encode_GSE137272_Encode_Dowen.JM_ENCFF310VOQ_Heart_CTCF_P0_Rep1_ENCFF310VOQ_peak_542	801	.	26.0259	83.9119	80.1934	77
chr1	45863013	45863115	Encode_GSE137272_Encode_Dowen.JM_ENCFF310VOQ_Heart_CTCF_P0_Rep1_ENCFF310VOQ_peak_543	74	.	6.4741	10.1548	7.45054	49
chr1	45931207	45931432	Encode_GSE137272_Encode_Dowen.JM_ENCFF310VOQ_Heart_CTCF_P0_Rep1_ENCFF310VOQ_peak_544	527	.	21.7638	56.0643	52.7308	136
chr1	45949060	45949291	Encode_GSE137272_Encode_Dowen.JM_ENCFF310VOQ_Heart_CTCF_P0_Rep1_ENCFF310VOQ_peak_545	88	.	7.18078	11.6387	8.89486	82
chr1	46018508	46018675	Encode_GSE137272_Encode_Dowen.JM_ENCFF310VOQ_Heart_CTCF_P0_Rep1_ENCFF310VOQ_peak_546	584	.	18.9589	61.8868	58.4808	77
chr1	46022404	46022582	Encode_GSE137272_Encode_Dowen.JM_ENCFF310VOQ_Heart_CTCF_P0_Rep1_ENCFF310VOQ_peak_547	544	.	18.1066	57.7838	54.4294	92
chr1	46066489	46066632	Encode_GSE137272_Encode_Dowen.JM_ENCFF310VOQ_Heart_CTCF_P0_Rep1_ENCFF310VOQ_peak_548	110	.	8.08407	13.8663	11.0809	74
chr1	46067066	46067243	Encode_GSE137272_Encode_Dowen.JM_ENCFF310VOQ_Heart_CTCF_P0_Rep1_ENCFF310VOQ_peak_549	241	.	13.0732	27.146	24.1593	104
chr1	46417074	46417227	Encode_GSE137272_Encode_Dowen.JM_ENCFF310VOQ_Heart_CTCF_P0_Rep1_ENCFF310VOQ_peak_550	548	.	22.5441	58.2124	54.8529	80
chr1	46580486	46580614	Encode_GSE137272_Encode_Dowen.JM_ENCFF310VOQ_Heart_CTCF_P0_Rep1_ENCFF310VOQ_peak_551	137	.	9.23243	16.6004	13.7626	45
chr1	46769457	46769574	Encode_GSE137272_Encode_Dowen.JM_ENCFF310VOQ_Heart_CTCF_P0_Rep1_ENCFF310VOQ_peak_552	112	.	8.20661	14.0672	11.2743	47
chr1	46849801	46850082	Encode_GSE137272_Encode_Dowen.JM_ENCFF310VOQ_Heart_CTCF_P0_Rep1_ENCFF310VOQ_peak_553	784	.	23.5725	82.1535	78.4634	122
chr1	46914382	46914624	Encode_GSE137272_Encode_Dowen.JM_ENCFF310VOQ_Heart_CTCF_P0_Rep1_ENCFF310VOQ_peak_554	125	.	8.71952	15.3215	12.5055	69
chr1	46925127	46925265	Encode_GSE137272_Encode_Dowen.JM_ENCFF310VOQ_Heart_CTCF_P0_Rep1_ENCFF310VOQ_peak_555	150	.	9.74535	17.9028	15.0438	76
chr1	46970589	46970800	Encode_GSE137272_Encode_Dowen.JM_ENCFF310VOQ_Heart_CTCF_P0_Rep1_ENCFF310VOQ_peak_556	501	.	20.7259	53.4869	50.1849	123
chr1	47277819	47278019	Encode_GSE137272_Encode_Dowen.JM_ENCFF310VOQ_Heart_CTCF_P0_Rep1_ENCFF310VOQ_peak_557	387	.	17.1233	41.9634	38.7986	105
chr1	47809612	47809807	Encode_GSE137272_Encode_Dowen.JM_ENCFF310VOQ_Heart_CTCF_P0_Rep1_ENCFF310VOQ_peak_558	269	.	13.6586	29.9545	26.9328	79
chr1	49260808	49260916	Encode_GSE137272_Encode_Dowen.JM_ENCFF310VOQ_Heart_CTCF_P0_Rep1_ENCFF310VOQ_peak_559	35	.	4.61622	6.13121	3.54967	67
chr1	50029853	50030005	Encode_GSE137272_Encode_Dowen.JM_ENCFF310VOQ_Heart_CTCF_P0_Rep1_ENCFF310VOQ_peak_560	88	.	7.18078	11.6387	8.89486	77
chr1	50831777	50831941	Encode_GSE137272_Encode_Dowen.JM_ENCFF310VOQ_Heart_CTCF_P0_Rep1_ENCFF310VOQ_peak_561	463	.	20.3212	49.6451	46.3895	75
chr1	50924920	50925038	Encode_GSE137272_Encode_Dowen.JM_ENCFF310VOQ_Heart_CTCF_P0_Rep1_ENCFF310VOQ_peak_562	113	.	8.00678	14.1532	11.3588	81
chr1	50927123	50927326	Encode_GSE137272_Encode_Dowen.JM_ENCFF310VOQ_Heart_CTCF_P0_Rep1_ENCFF310VOQ_peak_563	50	.	5.32533	7.72033	5.08537	70
chr1	50962336	50962595	Encode_GSE137272_Encode_Dowen.JM_ENCFF310VOQ_Heart_CTCF_P0_Rep1_ENCFF310VOQ_peak_564	757	.	25.076	79.3944	75.7472	120
chr1	51029204	51029321	Encode_GSE137272_Encode_Dowen.JM_ENCFF310VOQ_Heart_CTCF_P0_Rep1_ENCFF310VOQ_peak_565	55	.	5.64204	8.22483	5.56831	29
chr1	51148597	51148755	Encode_GSE137272_Encode_Dowen.JM_ENCFF310VOQ_Heart_CTCF_P0_Rep1_ENCFF310VOQ_peak_566	377	.	16.4816	40.87	37.718	73
chr1	51265822	51265946	Encode_GSE137272_Encode_Dowen.JM_ENCFF310VOQ_Heart_CTCF_P0_Rep1_ENCFF310VOQ_peak_567	79	.	6.14628	10.6943	7.97318	40
chr1	51270688	51270784	Encode_GSE137272_Encode_Dowen.JM_ENCFF310VOQ_Heart_CTCF_P0_Rep1_ENCFF310VOQ_peak_568	56	.	5.30699	8.28051	5.62303	28
chr1	51288699	51288896	Encode_GSE137272_Encode_Dowen.JM_ENCFF310VOQ_Heart_CTCF_P0_Rep1_ENCFF310VOQ_peak_569	65	.	5.47925	9.22232	6.54429	119
chr1	51289103	51289296	Encode_GSE137272_Encode_Dowen.JM_ENCFF310VOQ_Heart_CTCF_P0_Rep1_ENCFF310VOQ_peak_570	215	.	10.4829	24.5218	21.5697	94
chr1	51333997	51334272	Encode_GSE137272_Encode_Dowen.JM_ENCFF310VOQ_Heart_CTCF_P0_Rep1_ENCFF310VOQ_peak_571	920	.	26.8673	96.0118	92.0826	131
chr1	51347713	51347824	Encode_GSE137272_Encode_Dowen.JM_ENCFF310VOQ_Heart_CTCF_P0_Rep1_ENCFF310VOQ_peak_572	66	.	6.15496	9.32925	6.6412	48
chr1	51446277	51446384	Encode_GSE137272_Encode_Dowen.JM_ENCFF310VOQ_Heart_CTCF_P0_Rep1_ENCFF310VOQ_peak_573	26	.	4.1033	5.1496	2.61502	43
chr1	51459051	51459305	Encode_GSE137272_Encode_Dowen.JM_ENCFF310VOQ_Heart_CTCF_P0_Rep1_ENCFF310VOQ_peak_574	1040	.	30.7259	108.205	104.024	150
chr1	51465383	51465551	Encode_GSE137272_Encode_Dowen.JM_ENCFF310VOQ_Heart_CTCF_P0_Rep1_ENCFF310VOQ_peak_575	243	.	10.7032	27.2979	24.3094	75
chr1	51466506	51466733	Encode_GSE137272_Encode_Dowen.JM_ENCFF310VOQ_Heart_CTCF_P0_Rep1_ENCFF310VOQ_peak_576	420	.	15.1966	45.228	42.0248	112
chr1	51478267	51478745	Encode_GSE137272_Encode_Dowen.JM_ENCFF310VOQ_Heart_CTCF_P0_Rep1_ENCFF310VOQ_peak_577	265	.	12.3381	29.6147	26.5966	227
chr1	51549099	51549284	Encode_GSE137272_Encode_Dowen.JM_ENCFF310VOQ_Heart_CTCF_P0_Rep1_ENCFF310VOQ_peak_578	368	.	17.2652	40.0398	36.8975	91
chr1	51597034	51597291	Encode_GSE137272_Encode_Dowen.JM_ENCFF310VOQ_Heart_CTCF_P0_Rep1_ENCFF310VOQ_peak_579	1141	.	27.3019	118.574	114.138	147
chr1	51600521	51600701	Encode_GSE137272_Encode_Dowen.JM_ENCFF310VOQ_Heart_CTCF_P0_Rep1_ENCFF310VOQ_peak_580	383	.	12.9478	41.484	38.3246	87
chr1	51615574	51615808	Encode_GSE137272_Encode_Dowen.JM_ENCFF310VOQ_Heart_CTCF_P0_Rep1_ENCFF310VOQ_peak_581	911	.	28.4602	95.057	91.1459	106
chr1	51644527	51644765	Encode_GSE137272_Encode_Dowen.JM_ENCFF310VOQ_Heart_CTCF_P0_Rep1_ENCFF310VOQ_peak_582	842	.	25.6802	88.0107	84.2244	88
chr1	51668984	51669200	Encode_GSE137272_Encode_Dowen.JM_ENCFF310VOQ_Heart_CTCF_P0_Rep1_ENCFF310VOQ_peak_583	922	.	26.9542	96.1767	92.2447	91
chr1	51671508	51671688	Encode_GSE137272_Encode_Dowen.JM_ENCFF310VOQ_Heart_CTCF_P0_Rep1_ENCFF310VOQ_peak_584	321	.	12.89	35.2112	32.1256	110
chr1	51689607	51689797	Encode_GSE137272_Encode_Dowen.JM_ENCFF310VOQ_Heart_CTCF_P0_Rep1_ENCFF310VOQ_peak_585	292	.	14.2778	32.2799	29.2291	92
chr1	51837935	51838076	Encode_GSE137272_Encode_Dowen.JM_ENCFF310VOQ_Heart_CTCF_P0_Rep1_ENCFF310VOQ_peak_586	229	.	11.6125	25.8869	22.9168	71
chr1	51915999	51916206	Encode_GSE137272_Encode_Dowen.JM_ENCFF310VOQ_Heart_CTCF_P0_Rep1_ENCFF310VOQ_peak_587	296	.	14.5349	32.7126	29.657	68
chr1	51944906	51945145	Encode_GSE137272_Encode_Dowen.JM_ENCFF310VOQ_Heart_CTCF_P0_Rep1_ENCFF310VOQ_peak_588	917	.	26.6951	95.6843	91.761	119
chr1	51998636	51998864	Encode_GSE137272_Encode_Dowen.JM_ENCFF310VOQ_Heart_CTCF_P0_Rep1_ENCFF310VOQ_peak_589	722	.	22.1932	75.8774	72.2823	103
chr1	52004131	52004442	Encode_GSE137272_Encode_Dowen.JM_ENCFF310VOQ_Heart_CTCF_P0_Rep1_ENCFF310VOQ_peak_590	1176	.	30.4953	122.139	117.608	157
chr1	52086345	52086567	Encode_GSE137272_Encode_Dowen.JM_ENCFF310VOQ_Heart_CTCF_P0_Rep1_ENCFF310VOQ_peak_591	287	.	14.3899	31.8188	28.7744	99
chr1	52098956	52099184	Encode_GSE137272_Encode_Dowen.JM_ENCFF310VOQ_Heart_CTCF_P0_Rep1_ENCFF310VOQ_peak_592	717	.	23.3343	75.3139	71.7273	98
chr1	52100630	52100739	Encode_GSE137272_Encode_Dowen.JM_ENCFF310VOQ_Heart_CTCF_P0_Rep1_ENCFF310VOQ_peak_593	110	.	7.05816	13.8769	11.0913	77
chr1	52113790	52114080	Encode_GSE137272_Encode_Dowen.JM_ENCFF310VOQ_Heart_CTCF_P0_Rep1_ENCFF310VOQ_peak_594	1218	.	29.1209	126.505	121.856	170
chr1	52119248	52119404	Encode_GSE137272_Encode_Dowen.JM_ENCFF310VOQ_Heart_CTCF_P0_Rep1_ENCFF310VOQ_peak_595	59	.	5.54607	8.66527	5.99944	89
chr1	52132051	52132171	Encode_GSE137272_Encode_Dowen.JM_ENCFF310VOQ_Heart_CTCF_P0_Rep1_ENCFF310VOQ_peak_596	45	.	5.12913	7.15766	4.53622	57
chr1	52146645	52146895	Encode_GSE137272_Encode_Dowen.JM_ENCFF310VOQ_Heart_CTCF_P0_Rep1_ENCFF310VOQ_peak_597	928	.	26.2686	96.8008	92.8567	122
chr1	52170153	52170345	Encode_GSE137272_Encode_Dowen.JM_ENCFF310VOQ_Heart_CTCF_P0_Rep1_ENCFF310VOQ_peak_598	501	.	18.3932	53.4583	50.1564	88
chr1	52216866	52217053	Encode_GSE137272_Encode_Dowen.JM_ENCFF310VOQ_Heart_CTCF_P0_Rep1_ENCFF310VOQ_peak_599	77	.	6.66787	10.468	7.75099	112
chr1	52267718	52267838	Encode_GSE137272_Encode_Dowen.JM_ENCFF310VOQ_Heart_CTCF_P0_Rep1_ENCFF310VOQ_peak_600	82	.	6.74634	10.9344	8.20899	41
chr1	52299696	52299870	Encode_GSE137272_Encode_Dowen.JM_ENCFF310VOQ_Heart_CTCF_P0_Rep1_ENCFF310VOQ_peak_601	366	.	12.1605	39.8153	36.6755	79
chr1	52301363	52301534	Encode_GSE137272_Encode_Dowen.JM_ENCFF310VOQ_Heart_CTCF_P0_Rep1_ENCFF310VOQ_peak_602	436	.	13.4838	46.8419	43.6196	85
chr1	52302652	52302891	Encode_GSE137272_Encode_Dowen.JM_ENCFF310VOQ_Heart_CTCF_P0_Rep1_ENCFF310VOQ_peak_603	621	.	16.4536	65.5984	62.1447	86
chr1	52307098	52307205	Encode_GSE137272_Encode_Dowen.JM_ENCFF310VOQ_Heart_CTCF_P0_Rep1_ENCFF310VOQ_peak_604	86	.	6.10418	11.3902	8.65652	30
chr1	52328651	52328777	Encode_GSE137272_Encode_Dowen.JM_ENCFF310VOQ_Heart_CTCF_P0_Rep1_ENCFF310VOQ_peak_605	125	.	8.71952	15.3215	12.5055	61
chr1	52387153	52387291	Encode_GSE137272_Encode_Dowen.JM_ENCFF310VOQ_Heart_CTCF_P0_Rep1_ENCFF310VOQ_peak_606	137	.	9.23243	16.6004	13.7626	81
chr1	52393047	52393210	Encode_GSE137272_Encode_Dowen.JM_ENCFF310VOQ_Heart_CTCF_P0_Rep1_ENCFF310VOQ_peak_607	225	.	12.4502	25.5247	22.559	76
chr1	52486325	52486421	Encode_GSE137272_Encode_Dowen.JM_ENCFF310VOQ_Heart_CTCF_P0_Rep1_ENCFF310VOQ_peak_608	65	.	6.06306	9.18133	6.50406	59
chr1	52489942	52490038	Encode_GSE137272_Encode_Dowen.JM_ENCFF310VOQ_Heart_CTCF_P0_Rep1_ENCFF310VOQ_peak_609	73	.	6.38256	10.0073	7.30603	52
chr1	52630514	52630844	Encode_GSE137272_Encode_Dowen.JM_ENCFF310VOQ_Heart_CTCF_P0_Rep1_ENCFF310VOQ_peak_610	938	.	26.2658	97.7632	93.8008	95
chr1	52648160	52648425	Encode_GSE137272_Encode_Dowen.JM_ENCFF310VOQ_Heart_CTCF_P0_Rep1_ENCFF310VOQ_peak_611	939	.	27.3797	97.9592	93.9931	159
chr1	52726557	52726687	Encode_GSE137272_Encode_Dowen.JM_ENCFF310VOQ_Heart_CTCF_P0_Rep1_ENCFF310VOQ_peak_612	69	.	6.17871	9.67968	6.98483	65
chr1	52748355	52748564	Encode_GSE137272_Encode_Dowen.JM_ENCFF310VOQ_Heart_CTCF_P0_Rep1_ENCFF310VOQ_peak_613	705	.	24.7084	74.1483	70.5782	103
chr1	52793800	52793952	Encode_GSE137272_Encode_Dowen.JM_ENCFF310VOQ_Heart_CTCF_P0_Rep1_ENCFF310VOQ_peak_614	172	.	10.5084	20.1364	17.2453	74
chr1	52816980	52817236	Encode_GSE137272_Encode_Dowen.JM_ENCFF310VOQ_Heart_CTCF_P0_Rep1_ENCFF310VOQ_peak_615	599	.	21.6059	63.3624	59.9376	124
chr1	52854109	52854317	Encode_GSE137272_Encode_Dowen.JM_ENCFF310VOQ_Heart_CTCF_P0_Rep1_ENCFF310VOQ_peak_616	485	.	19.7646	51.8446	48.5626	114
chr1	52955256	52955429	Encode_GSE137272_Encode_Dowen.JM_ENCFF310VOQ_Heart_CTCF_P0_Rep1_ENCFF310VOQ_peak_617	396	.	17.2018	42.835	39.6598	90
chr1	53032689	53032831	Encode_GSE137272_Encode_Dowen.JM_ENCFF310VOQ_Heart_CTCF_P0_Rep1_ENCFF310VOQ_peak_618	176	.	10.7712	20.5728	17.6735	68
chr1	53053145	53053410	Encode_GSE137272_Encode_Dowen.JM_ENCFF310VOQ_Heart_CTCF_P0_Rep1_ENCFF310VOQ_peak_619	857	.	28.1032	89.5428	85.7302	104
chr1	53093292	53093414	Encode_GSE137272_Encode_Dowen.JM_ENCFF310VOQ_Heart_CTCF_P0_Rep1_ENCFF310VOQ_peak_620	66	.	6.15496	9.32925	6.6412	70
chr1	53272750	53272968	Encode_GSE137272_Encode_Dowen.JM_ENCFF310VOQ_Heart_CTCF_P0_Rep1_ENCFF310VOQ_peak_621	772	.	26.4314	80.8729	77.203	89
chr1	53297046	53297164	Encode_GSE137272_Encode_Dowen.JM_ENCFF310VOQ_Heart_CTCF_P0_Rep1_ENCFF310VOQ_peak_622	45	.	5.12913	7.15766	4.53622	76
chr1	53313286	53313509	Encode_GSE137272_Encode_Dowen.JM_ENCFF310VOQ_Heart_CTCF_P0_Rep1_ENCFF310VOQ_peak_623	204	.	11.5119	23.3962	20.4575	139
chr1	53352725	53352957	Encode_GSE137272_Encode_Dowen.JM_ENCFF310VOQ_Heart_CTCF_P0_Rep1_ENCFF310VOQ_peak_624	550	.	20.7385	58.4422	55.0798	146
chr1	53564000	53564131	Encode_GSE137272_Encode_Dowen.JM_ENCFF310VOQ_Heart_CTCF_P0_Rep1_ENCFF310VOQ_peak_625	77	.	6.66787	10.468	7.75099	75
chr1	53622511	53622659	Encode_GSE137272_Encode_Dowen.JM_ENCFF310VOQ_Heart_CTCF_P0_Rep1_ENCFF310VOQ_peak_626	150	.	9.74535	17.9028	15.0438	66
chr1	53706448	53706546	Encode_GSE137272_Encode_Dowen.JM_ENCFF310VOQ_Heart_CTCF_P0_Rep1_ENCFF310VOQ_peak_627	77	.	6.66787	10.468	7.75099	36
chr1	53715538	53715785	Encode_GSE137272_Encode_Dowen.JM_ENCFF310VOQ_Heart_CTCF_P0_Rep1_ENCFF310VOQ_peak_628	906	.	28.7048	94.5172	90.6162	111
chr1	53785128	53785254	Encode_GSE137272_Encode_Dowen.JM_ENCFF310VOQ_Heart_CTCF_P0_Rep1_ENCFF310VOQ_peak_629	77	.	6.66787	10.468	7.75099	67
chr1	53890466	53890670	Encode_GSE137272_Encode_Dowen.JM_ENCFF310VOQ_Heart_CTCF_P0_Rep1_ENCFF310VOQ_peak_630	317	.	15.4202	34.8651	31.7844	95
chr1	53909205	53909435	Encode_GSE137272_Encode_Dowen.JM_ENCFF310VOQ_Heart_CTCF_P0_Rep1_ENCFF310VOQ_peak_631	644	.	22.6988	67.9114	64.4269	96
chr1	53927715	53927898	Encode_GSE137272_Encode_Dowen.JM_ENCFF310VOQ_Heart_CTCF_P0_Rep1_ENCFF310VOQ_peak_632	412	.	17.7179	44.4626	41.2683	87
chr1	53986236	53986450	Encode_GSE137272_Encode_Dowen.JM_ENCFF310VOQ_Heart_CTCF_P0_Rep1_ENCFF310VOQ_peak_633	76	.	6.39153	10.362	7.65345	83
chr1	54039189	54039463	Encode_GSE137272_Encode_Dowen.JM_ENCFF310VOQ_Heart_CTCF_P0_Rep1_ENCFF310VOQ_peak_634	651	.	23.1334	68.6806	65.1863	124
chr1	54250497	54250667	Encode_GSE137272_Encode_Dowen.JM_ENCFF310VOQ_Heart_CTCF_P0_Rep1_ENCFF310VOQ_peak_635	203	.	11.797	23.3235	20.3857	80
chr1	54275661	54275825	Encode_GSE137272_Encode_Dowen.JM_ENCFF310VOQ_Heart_CTCF_P0_Rep1_ENCFF310VOQ_peak_636	112	.	8.20661	14.0672	11.2743	90
chr1	54333047	54333303	Encode_GSE137272_Encode_Dowen.JM_ENCFF310VOQ_Heart_CTCF_P0_Rep1_ENCFF310VOQ_peak_637	753	.	26.4439	79.0282	75.3868	155
chr1	54381350	54381596	Encode_GSE137272_Encode_Dowen.JM_ENCFF310VOQ_Heart_CTCF_P0_Rep1_ENCFF310VOQ_peak_638	790	.	22.9301	82.7395	79.0403	132
chr1	54381673	54381783	Encode_GSE137272_Encode_Dowen.JM_ENCFF310VOQ_Heart_CTCF_P0_Rep1_ENCFF310VOQ_peak_639	96	.	6.23441	12.4171	9.66022	43
chr1	54492430	54492526	Encode_GSE137272_Encode_Dowen.JM_ENCFF310VOQ_Heart_CTCF_P0_Rep1_ENCFF310VOQ_peak_640	45	.	5.12913	7.15766	4.53622	50
chr1	54513996	54514093	Encode_GSE137272_Encode_Dowen.JM_ENCFF310VOQ_Heart_CTCF_P0_Rep1_ENCFF310VOQ_peak_641	66	.	6.15496	9.32925	6.6412	44
chr1	54666037	54666287	Encode_GSE137272_Encode_Dowen.JM_ENCFF310VOQ_Heart_CTCF_P0_Rep1_ENCFF310VOQ_peak_642	1134	.	30.97	117.902	113.483	152
chr1	54675223	54675319	Encode_GSE137272_Encode_Dowen.JM_ENCFF310VOQ_Heart_CTCF_P0_Rep1_ENCFF310VOQ_peak_643	55	.	5.64204	8.22483	5.56831	34
chr1	54675589	54675693	Encode_GSE137272_Encode_Dowen.JM_ENCFF310VOQ_Heart_CTCF_P0_Rep1_ENCFF310VOQ_peak_644	55	.	5.64204	8.22483	5.56831	44
chr1	54677009	54677105	Encode_GSE137272_Encode_Dowen.JM_ENCFF310VOQ_Heart_CTCF_P0_Rep1_ENCFF310VOQ_peak_645	43	.	4.98008	6.92154	4.31765	61
chr1	54706711	54706921	Encode_GSE137272_Encode_Dowen.JM_ENCFF310VOQ_Heart_CTCF_P0_Rep1_ENCFF310VOQ_peak_646	272	.	13.0647	30.2264	27.2014	91
chr1	54755832	54755983	Encode_GSE137272_Encode_Dowen.JM_ENCFF310VOQ_Heart_CTCF_P0_Rep1_ENCFF310VOQ_peak_647	174	.	10.6621	20.3915	17.497	65
chr1	54832840	54833023	Encode_GSE137272_Encode_Dowen.JM_ENCFF310VOQ_Heart_CTCF_P0_Rep1_ENCFF310VOQ_peak_648	636	.	22.7345	67.0951	63.6218	91
chr1	54913100	54913227	Encode_GSE137272_Encode_Dowen.JM_ENCFF310VOQ_Heart_CTCF_P0_Rep1_ENCFF310VOQ_peak_649	99	.	7.61576	12.7117	9.94973	58
chr1	54926368	54926542	Encode_GSE137272_Encode_Dowen.JM_ENCFF310VOQ_Heart_CTCF_P0_Rep1_ENCFF310VOQ_peak_650	208	.	11.4134	23.795	20.8517	96
chr1	54958660	54958763	Encode_GSE137272_Encode_Dowen.JM_ENCFF310VOQ_Heart_CTCF_P0_Rep1_ENCFF310VOQ_peak_651	66	.	6.15496	9.32925	6.6412	48
chr1	54979339	54979510	Encode_GSE137272_Encode_Dowen.JM_ENCFF310VOQ_Heart_CTCF_P0_Rep1_ENCFF310VOQ_peak_652	239	.	11.5243	26.9473	23.9632	91
chr1	54983467	54983648	Encode_GSE137272_Encode_Dowen.JM_ENCFF310VOQ_Heart_CTCF_P0_Rep1_ENCFF310VOQ_peak_653	324	.	13.806	35.5123	32.4232	83
chr1	55008400	55008563	Encode_GSE137272_Encode_Dowen.JM_ENCFF310VOQ_Heart_CTCF_P0_Rep1_ENCFF310VOQ_peak_654	65	.	6.12245	9.27688	6.59745	86
chr1	55012624	55012756	Encode_GSE137272_Encode_Dowen.JM_ENCFF310VOQ_Heart_CTCF_P0_Rep1_ENCFF310VOQ_peak_655	163	.	10.2583	19.2272	16.3477	66
chr1	55042378	55042474	Encode_GSE137272_Encode_Dowen.JM_ENCFF310VOQ_Heart_CTCF_P0_Rep1_ENCFF310VOQ_peak_656	55	.	5.64204	8.22483	5.56831	70
chr1	55052419	55052615	Encode_GSE137272_Encode_Dowen.JM_ENCFF310VOQ_Heart_CTCF_P0_Rep1_ENCFF310VOQ_peak_657	103	.	7.09779	13.0819	10.3092	106
chr1	55053226	55053324	Encode_GSE137272_Encode_Dowen.JM_ENCFF310VOQ_Heart_CTCF_P0_Rep1_ENCFF310VOQ_peak_658	91	.	6.6282	11.8856	9.13783	43
chr1	55082213	55082364	Encode_GSE137272_Encode_Dowen.JM_ENCFF310VOQ_Heart_CTCF_P0_Rep1_ENCFF310VOQ_peak_659	97	.	7.47012	12.4742	9.71644	62
chr1	55162037	55162192	Encode_GSE137272_Encode_Dowen.JM_ENCFF310VOQ_Heart_CTCF_P0_Rep1_ENCFF310VOQ_peak_660	184	.	10.6403	21.3992	18.4896	79
chr1	55185837	55185976	Encode_GSE137272_Encode_Dowen.JM_ENCFF310VOQ_Heart_CTCF_P0_Rep1_ENCFF310VOQ_peak_661	190	.	11.2841	21.9385	19.0198	90
chr1	55192911	55193221	Encode_GSE137272_Encode_Dowen.JM_ENCFF310VOQ_Heart_CTCF_P0_Rep1_ENCFF310VOQ_peak_662	437	.	17.8334	46.9476	43.7242	85
chr1	55237142	55237252	Encode_GSE137272_Encode_Dowen.JM_ENCFF310VOQ_Heart_CTCF_P0_Rep1_ENCFF310VOQ_peak_663	48	.	4.62718	7.466	4.83723	52
chr1	55239391	55239593	Encode_GSE137272_Encode_Dowen.JM_ENCFF310VOQ_Heart_CTCF_P0_Rep1_ENCFF310VOQ_peak_664	840	.	25.1071	87.878	84.094	106
chr1	55263719	55263817	Encode_GSE137272_Encode_Dowen.JM_ENCFF310VOQ_Heart_CTCF_P0_Rep1_ENCFF310VOQ_peak_665	66	.	6.15496	9.32925	6.6412	50
chr1	55265555	55265699	Encode_GSE137272_Encode_Dowen.JM_ENCFF310VOQ_Heart_CTCF_P0_Rep1_ENCFF310VOQ_peak_666	55	.	5.64204	8.22483	5.56831	76
chr1	55301172	55301371	Encode_GSE137272_Encode_Dowen.JM_ENCFF310VOQ_Heart_CTCF_P0_Rep1_ENCFF310VOQ_peak_667	427	.	19.4907	45.9729	42.7609	109
chr1	55363304	55363496	Encode_GSE137272_Encode_Dowen.JM_ENCFF310VOQ_Heart_CTCF_P0_Rep1_ENCFF310VOQ_peak_668	459	.	20.5165	49.2114	45.961	103
chr1	55363756	55363852	Encode_GSE137272_Encode_Dowen.JM_ENCFF310VOQ_Heart_CTCF_P0_Rep1_ENCFF310VOQ_peak_669	26	.	4.1033	5.1496	2.61502	21
chr1	55383215	55383534	Encode_GSE137272_Encode_Dowen.JM_ENCFF310VOQ_Heart_CTCF_P0_Rep1_ENCFF310VOQ_peak_670	1238	.	36.0942	128.507	123.802	95
chr1	55404451	55404692	Encode_GSE137272_Encode_Dowen.JM_ENCFF310VOQ_Heart_CTCF_P0_Rep1_ENCFF310VOQ_peak_671	886	.	26.0278	92.484	88.6202	102
chr1	55736399	55736656	Encode_GSE137272_Encode_Dowen.JM_ENCFF310VOQ_Heart_CTCF_P0_Rep1_ENCFF310VOQ_peak_672	1020	.	30.1551	106.137	102.001	157
chr1	55755829	55756056	Encode_GSE137272_Encode_Dowen.JM_ENCFF310VOQ_Heart_CTCF_P0_Rep1_ENCFF310VOQ_peak_673	443	.	19.5465	47.567	44.3363	131
chr1	55838274	55838502	Encode_GSE137272_Encode_Dowen.JM_ENCFF310VOQ_Heart_CTCF_P0_Rep1_ENCFF310VOQ_peak_674	752	.	26.3378	78.8429	75.2041	114
chr1	55874233	55874468	Encode_GSE137272_Encode_Dowen.JM_ENCFF310VOQ_Heart_CTCF_P0_Rep1_ENCFF310VOQ_peak_675	1079	.	29.607	112.2	107.924	116
chr1	55874849	55874988	Encode_GSE137272_Encode_Dowen.JM_ENCFF310VOQ_Heart_CTCF_P0_Rep1_ENCFF310VOQ_peak_676	151	.	8.08329	18.045	15.1842	82
chr1	55886465	55886670	Encode_GSE137272_Encode_Dowen.JM_ENCFF310VOQ_Heart_CTCF_P0_Rep1_ENCFF310VOQ_peak_677	786	.	22.7273	82.339	78.6457	109
chr1	55890837	55891012	Encode_GSE137272_Encode_Dowen.JM_ENCFF310VOQ_Heart_CTCF_P0_Rep1_ENCFF310VOQ_peak_678	442	.	15.6011	47.4966	44.2668	75
chr1	55905368	55905519	Encode_GSE137272_Encode_Dowen.JM_ENCFF310VOQ_Heart_CTCF_P0_Rep1_ENCFF310VOQ_peak_679	45	.	5.12913	7.15766	4.53622	94
chr1	55960324	55960600	Encode_GSE137272_Encode_Dowen.JM_ENCFF310VOQ_Heart_CTCF_P0_Rep1_ENCFF310VOQ_peak_680	922	.	28.527	96.1615	92.2299	160
chr1	56195304	56195489	Encode_GSE137272_Encode_Dowen.JM_ENCFF310VOQ_Heart_CTCF_P0_Rep1_ENCFF310VOQ_peak_681	112	.	8.20661	14.0672	11.2743	95
chr1	56977168	56977390	Encode_GSE137272_Encode_Dowen.JM_ENCFF310VOQ_Heart_CTCF_P0_Rep1_ENCFF310VOQ_peak_682	558	.	19.7947	59.2726	55.8999	128
chr1	56991758	56991882	Encode_GSE137272_Encode_Dowen.JM_ENCFF310VOQ_Heart_CTCF_P0_Rep1_ENCFF310VOQ_peak_683	77	.	6.66787	10.468	7.75099	66
chr1	57095660	57095817	Encode_GSE137272_Encode_Dowen.JM_ENCFF310VOQ_Heart_CTCF_P0_Rep1_ENCFF310VOQ_peak_684	112	.	8.20661	14.0672	11.2743	76
chr1	57205669	57205930	Encode_GSE137272_Encode_Dowen.JM_ENCFF310VOQ_Heart_CTCF_P0_Rep1_ENCFF310VOQ_peak_685	1020	.	30.7499	106.215	102.078	163
chr1	57269825	57270040	Encode_GSE137272_Encode_Dowen.JM_ENCFF310VOQ_Heart_CTCF_P0_Rep1_ENCFF310VOQ_peak_686	598	.	22.5187	63.2388	59.8155	104
chr1	57339258	57339424	Encode_GSE137272_Encode_Dowen.JM_ENCFF310VOQ_Heart_CTCF_P0_Rep1_ENCFF310VOQ_peak_687	391	.	17.3484	42.3457	39.1764	76
chr1	57394125	57394364	Encode_GSE137272_Encode_Dowen.JM_ENCFF310VOQ_Heart_CTCF_P0_Rep1_ENCFF310VOQ_peak_688	606	.	22.0211	64.0955	60.6612	95
chr1	57423764	57424005	Encode_GSE137272_Encode_Dowen.JM_ENCFF310VOQ_Heart_CTCF_P0_Rep1_ENCFF310VOQ_peak_689	853	.	26.2933	89.1507	85.3451	93
chr1	57428927	57429296	Encode_GSE137272_Encode_Dowen.JM_ENCFF310VOQ_Heart_CTCF_P0_Rep1_ENCFF310VOQ_peak_690	933	.	26.5132	97.2751	93.3222	187
chr1	57512112	57512208	Encode_GSE137272_Encode_Dowen.JM_ENCFF310VOQ_Heart_CTCF_P0_Rep1_ENCFF310VOQ_peak_691	55	.	5.64204	8.22483	5.56831	43
chr1	57774032	57774192	Encode_GSE137272_Encode_Dowen.JM_ENCFF310VOQ_Heart_CTCF_P0_Rep1_ENCFF310VOQ_peak_692	255	.	11.0275	28.5114	25.5075	89
chr1	57774473	57774619	Encode_GSE137272_Encode_Dowen.JM_ENCFF310VOQ_Heart_CTCF_P0_Rep1_ENCFF310VOQ_peak_693	174	.	8.78449	20.3526	17.4587	58
chr1	57775171	57775267	Encode_GSE137272_Encode_Dowen.JM_ENCFF310VOQ_Heart_CTCF_P0_Rep1_ENCFF310VOQ_peak_694	47	.	4.598	7.41635	4.78898	17
chr1	57795977	57796135	Encode_GSE137272_Encode_Dowen.JM_ENCFF310VOQ_Heart_CTCF_P0_Rep1_ENCFF310VOQ_peak_695	119	.	8.34643	14.7088	11.9063	82
chr1	57934444	57934570	Encode_GSE137272_Encode_Dowen.JM_ENCFF310VOQ_Heart_CTCF_P0_Rep1_ENCFF310VOQ_peak_696	125	.	8.71952	15.3215	12.5055	56
chr1	57949304	57949556	Encode_GSE137272_Encode_Dowen.JM_ENCFF310VOQ_Heart_CTCF_P0_Rep1_ENCFF310VOQ_peak_697	895	.	27.5682	93.4295	89.5485	102
chr1	57969961	57970377	Encode_GSE137272_Encode_Dowen.JM_ENCFF310VOQ_Heart_CTCF_P0_Rep1_ENCFF310VOQ_peak_698	786	.	24.1562	82.3388	78.6456	187
chr1	58031247	58031504	Encode_GSE137272_Encode_Dowen.JM_ENCFF310VOQ_Heart_CTCF_P0_Rep1_ENCFF310VOQ_peak_699	563	.	19.6092	59.7697	56.3906	124
chr1	58079799	58079967	Encode_GSE137272_Encode_Dowen.JM_ENCFF310VOQ_Heart_CTCF_P0_Rep1_ENCFF310VOQ_peak_700	345	.	16.6734	37.6525	34.5384	73
chr1	58112790	58113091	Encode_GSE137272_Encode_Dowen.JM_ENCFF310VOQ_Heart_CTCF_P0_Rep1_ENCFF310VOQ_peak_701	770	.	25.8297	80.7432	77.0753	202
chr1	58144784	58145003	Encode_GSE137272_Encode_Dowen.JM_ENCFF310VOQ_Heart_CTCF_P0_Rep1_ENCFF310VOQ_peak_702	167	.	10.214	19.6487	16.7639	145
chr1	58156844	58157138	Encode_GSE137272_Encode_Dowen.JM_ENCFF310VOQ_Heart_CTCF_P0_Rep1_ENCFF310VOQ_peak_703	628	.	23.8179	66.3499	62.8861	94
chr1	58240419	58240600	Encode_GSE137272_Encode_Dowen.JM_ENCFF310VOQ_Heart_CTCF_P0_Rep1_ENCFF310VOQ_peak_704	125	.	8.71952	15.3215	12.5055	66
chr1	58271240	58271510	Encode_GSE137272_Encode_Dowen.JM_ENCFF310VOQ_Heart_CTCF_P0_Rep1_ENCFF310VOQ_peak_705	768	.	25.1804	80.5112	76.8466	89
chr1	58296370	58296722	Encode_GSE137272_Encode_Dowen.JM_ENCFF310VOQ_Heart_CTCF_P0_Rep1_ENCFF310VOQ_peak_706	889	.	28.3221	92.8496	88.9793	139
chr1	58415568	58415739	Encode_GSE137272_Encode_Dowen.JM_ENCFF310VOQ_Heart_CTCF_P0_Rep1_ENCFF310VOQ_peak_707	151	.	9.22347	18.0084	15.1479	93
chr1	58445200	58445361	Encode_GSE137272_Encode_Dowen.JM_ENCFF310VOQ_Heart_CTCF_P0_Rep1_ENCFF310VOQ_peak_708	101	.	7.50187	12.9163	10.146	87
chr1	58562560	58562764	Encode_GSE137272_Encode_Dowen.JM_ENCFF310VOQ_Heart_CTCF_P0_Rep1_ENCFF310VOQ_peak_709	245	.	13.3357	27.5859	24.5926	112
chr1	58579309	58579453	Encode_GSE137272_Encode_Dowen.JM_ENCFF310VOQ_Heart_CTCF_P0_Rep1_ENCFF310VOQ_peak_710	208	.	11.7279	23.7559	20.813	83
chr1	58584389	58584538	Encode_GSE137272_Encode_Dowen.JM_ENCFF310VOQ_Heart_CTCF_P0_Rep1_ENCFF310VOQ_peak_711	227	.	11.8587	25.7059	22.738	80
chr1	58586179	58586282	Encode_GSE137272_Encode_Dowen.JM_ENCFF310VOQ_Heart_CTCF_P0_Rep1_ENCFF310VOQ_peak_712	38	.	4.64684	6.39798	3.80904	45
chr1	58677710	58677856	Encode_GSE137272_Encode_Dowen.JM_ENCFF310VOQ_Heart_CTCF_P0_Rep1_ENCFF310VOQ_peak_713	528	.	21.8631	56.2331	52.8977	68
chr1	58697673	58697947	Encode_GSE137272_Encode_Dowen.JM_ENCFF310VOQ_Heart_CTCF_P0_Rep1_ENCFF310VOQ_peak_714	443	.	20.0036	47.5866	44.3554	118
chr1	58713213	58713355	Encode_GSE137272_Encode_Dowen.JM_ENCFF310VOQ_Heart_CTCF_P0_Rep1_ENCFF310VOQ_peak_715	151	.	9.22347	18.0084	15.1479	80
chr1	58746958	58747271	Encode_GSE137272_Encode_Dowen.JM_ENCFF310VOQ_Heart_CTCF_P0_Rep1_ENCFF310VOQ_peak_716	402	.	17.135	43.4654	40.2829	143
chr1	58761558	58761701	Encode_GSE137272_Encode_Dowen.JM_ENCFF310VOQ_Heart_CTCF_P0_Rep1_ENCFF310VOQ_peak_717	176	.	10.7712	20.5728	17.6735	79
chr1	58770009	58770323	Encode_GSE137272_Encode_Dowen.JM_ENCFF310VOQ_Heart_CTCF_P0_Rep1_ENCFF310VOQ_peak_718	688	.	24.7649	72.4349	68.8892	229
chr1	58802534	58802739	Encode_GSE137272_Encode_Dowen.JM_ENCFF310VOQ_Heart_CTCF_P0_Rep1_ENCFF310VOQ_peak_719	136	.	9.13891	16.4461	13.6141	69
chr1	58897636	58897903	Encode_GSE137272_Encode_Dowen.JM_ENCFF310VOQ_Heart_CTCF_P0_Rep1_ENCFF310VOQ_peak_720	503	.	20.3756	53.696	50.3913	109
chr1	58993839	58994014	Encode_GSE137272_Encode_Dowen.JM_ENCFF310VOQ_Heart_CTCF_P0_Rep1_ENCFF310VOQ_peak_721	334	.	16.4069	36.5272	33.4265	87
chr1	59009361	59009538	Encode_GSE137272_Encode_Dowen.JM_ENCFF310VOQ_Heart_CTCF_P0_Rep1_ENCFF310VOQ_peak_722	260	.	13.8486	29.0403	26.0289	81
chr1	59068075	59068285	Encode_GSE137272_Encode_Dowen.JM_ENCFF310VOQ_Heart_CTCF_P0_Rep1_ENCFF310VOQ_peak_723	729	.	23.5311	76.5835	72.9782	108
chr1	59070959	59071131	Encode_GSE137272_Encode_Dowen.JM_ENCFF310VOQ_Heart_CTCF_P0_Rep1_ENCFF310VOQ_peak_724	242	.	11.3238	27.207	24.2197	89
chr1	59142898	59143103	Encode_GSE137272_Encode_Dowen.JM_ENCFF310VOQ_Heart_CTCF_P0_Rep1_ENCFF310VOQ_peak_725	903	.	26.4462	94.2427	90.3467	113
chr1	59144662	59144789	Encode_GSE137272_Encode_Dowen.JM_ENCFF310VOQ_Heart_CTCF_P0_Rep1_ENCFF310VOQ_peak_726	159	.	8.50572	18.8087	15.9378	53
chr1	59170484	59170607	Encode_GSE137272_Encode_Dowen.JM_ENCFF310VOQ_Heart_CTCF_P0_Rep1_ENCFF310VOQ_peak_727	77	.	6.6653	10.4639	7.75099	36
chr1	59238016	59238233	Encode_GSE137272_Encode_Dowen.JM_ENCFF310VOQ_Heart_CTCF_P0_Rep1_ENCFF310VOQ_peak_728	986	.	28.3019	102.667	98.6046	101
chr1	59247738	59247979	Encode_GSE137272_Encode_Dowen.JM_ENCFF310VOQ_Heart_CTCF_P0_Rep1_ENCFF310VOQ_peak_729	574	.	21.6522	60.8793	57.4862	88
chr1	59311336	59311506	Encode_GSE137272_Encode_Dowen.JM_ENCFF310VOQ_Heart_CTCF_P0_Rep1_ENCFF310VOQ_peak_730	176	.	10.7712	20.5728	17.6735	79
chr1	59316799	59317082	Encode_GSE137272_Encode_Dowen.JM_ENCFF310VOQ_Heart_CTCF_P0_Rep1_ENCFF310VOQ_peak_731	869	.	26.6487	90.7671	86.9331	144
chr1	59427277	59427460	Encode_GSE137272_Encode_Dowen.JM_ENCFF310VOQ_Heart_CTCF_P0_Rep1_ENCFF310VOQ_peak_732	217	.	12.3099	24.7268	21.7705	78
chr1	59483770	59484113	Encode_GSE137272_Encode_Dowen.JM_ENCFF310VOQ_Heart_CTCF_P0_Rep1_ENCFF310VOQ_peak_733	606	.	17.9614	64.0371	60.6036	159
chr1	59584708	59584948	Encode_GSE137272_Encode_Dowen.JM_ENCFF310VOQ_Heart_CTCF_P0_Rep1_ENCFF310VOQ_peak_734	713	.	24.1121	74.909	71.3281	104
chr1	59604027	59604232	Encode_GSE137272_Encode_Dowen.JM_ENCFF310VOQ_Heart_CTCF_P0_Rep1_ENCFF310VOQ_peak_735	112	.	8.20661	14.0672	11.2743	134
chr1	59613839	59614112	Encode_GSE137272_Encode_Dowen.JM_ENCFF310VOQ_Heart_CTCF_P0_Rep1_ENCFF310VOQ_peak_736	300	.	13.2016	33.088	30.0282	178
chr1	59623402	59623698	Encode_GSE137272_Encode_Dowen.JM_ENCFF310VOQ_Heart_CTCF_P0_Rep1_ENCFF310VOQ_peak_737	1549	.	35.7551	160.695	154.976	113
chr1	59701889	59702038	Encode_GSE137272_Encode_Dowen.JM_ENCFF310VOQ_Heart_CTCF_P0_Rep1_ENCFF310VOQ_peak_738	241	.	12.7167	27.1447	24.1581	83
chr1	59720044	59720219	Encode_GSE137272_Encode_Dowen.JM_ENCFF310VOQ_Heart_CTCF_P0_Rep1_ENCFF310VOQ_peak_739	320	.	15.199	35.1673	32.0821	85
chr1	59763244	59763368	Encode_GSE137272_Encode_Dowen.JM_ENCFF310VOQ_Heart_CTCF_P0_Rep1_ENCFF310VOQ_peak_740	122	.	8.03995	15.0899	12.2817	43
chr1	59763434	59763605	Encode_GSE137272_Encode_Dowen.JM_ENCFF310VOQ_Heart_CTCF_P0_Rep1_ENCFF310VOQ_peak_741	78	.	6.2709	10.5272	7.809	84
chr1	59883830	59884104	Encode_GSE137272_Encode_Dowen.JM_ENCFF310VOQ_Heart_CTCF_P0_Rep1_ENCFF310VOQ_peak_742	966	.	26.2579	100.657	96.6368	114
chr1	59912579	59912706	Encode_GSE137272_Encode_Dowen.JM_ENCFF310VOQ_Heart_CTCF_P0_Rep1_ENCFF310VOQ_peak_743	113	.	7.71076	14.0992	11.3057	55
chr1	59912938	59913077	Encode_GSE137272_Encode_Dowen.JM_ENCFF310VOQ_Heart_CTCF_P0_Rep1_ENCFF310VOQ_peak_744	51	.	5.20472	7.81204	5.17472	85
chr1	59967343	59967585	Encode_GSE137272_Encode_Dowen.JM_ENCFF310VOQ_Heart_CTCF_P0_Rep1_ENCFF310VOQ_peak_745	412	.	17.7179	44.4626	41.2683	153
chr1	59995818	59995926	Encode_GSE137272_Encode_Dowen.JM_ENCFF310VOQ_Heart_CTCF_P0_Rep1_ENCFF310VOQ_peak_746	57	.	5.41306	8.45141	5.79019	56
chr1	60000529	60000733	Encode_GSE137272_Encode_Dowen.JM_ENCFF310VOQ_Heart_CTCF_P0_Rep1_ENCFF310VOQ_peak_747	507	.	19.6721	54.1049	50.7956	98
chr1	60104724	60104820	Encode_GSE137272_Encode_Dowen.JM_ENCFF310VOQ_Heart_CTCF_P0_Rep1_ENCFF310VOQ_peak_748	35	.	4.61622	6.13121	3.54967	75
chr1	60135798	60135937	Encode_GSE137272_Encode_Dowen.JM_ENCFF310VOQ_Heart_CTCF_P0_Rep1_ENCFF310VOQ_peak_749	77	.	6.66787	10.468	7.75099	92
chr1	60152851	60153008	Encode_GSE137272_Encode_Dowen.JM_ENCFF310VOQ_Heart_CTCF_P0_Rep1_ENCFF310VOQ_peak_750	112	.	8.20661	14.0672	11.2743	73
chr1	60158561	60158771	Encode_GSE137272_Encode_Dowen.JM_ENCFF310VOQ_Heart_CTCF_P0_Rep1_ENCFF310VOQ_peak_751	820	.	27.1056	85.8472	82.0973	89
chr1	60180236	60180376	Encode_GSE137272_Encode_Dowen.JM_ENCFF310VOQ_Heart_CTCF_P0_Rep1_ENCFF310VOQ_peak_752	100	.	7.69369	12.839	10.0699	45
chr1	60196957	60197101	Encode_GSE137272_Encode_Dowen.JM_ENCFF310VOQ_Heart_CTCF_P0_Rep1_ENCFF310VOQ_peak_753	82	.	6.74634	10.9344	8.20899	61
chr1	60205974	60206070	Encode_GSE137272_Encode_Dowen.JM_ENCFF310VOQ_Heart_CTCF_P0_Rep1_ENCFF310VOQ_peak_754	35	.	4.61622	6.13121	3.54967	36
chr1	60272565	60272749	Encode_GSE137272_Encode_Dowen.JM_ENCFF310VOQ_Heart_CTCF_P0_Rep1_ENCFF310VOQ_peak_755	264	.	13.7471	29.4792	26.4627	89
chr1	60341039	60341135	Encode_GSE137272_Encode_Dowen.JM_ENCFF310VOQ_Heart_CTCF_P0_Rep1_ENCFF310VOQ_peak_756	60	.	5.75595	8.68967	6.02326	68
chr1	60405026	60405150	Encode_GSE137272_Encode_Dowen.JM_ENCFF310VOQ_Heart_CTCF_P0_Rep1_ENCFF310VOQ_peak_757	108	.	7.96813	13.6766	10.8944	52
chr1	60424014	60424155	Encode_GSE137272_Encode_Dowen.JM_ENCFF310VOQ_Heart_CTCF_P0_Rep1_ENCFF310VOQ_peak_758	190	.	10.9817	21.9665	19.0474	61
chr1	60429032	60429238	Encode_GSE137272_Encode_Dowen.JM_ENCFF310VOQ_Heart_CTCF_P0_Rep1_ENCFF310VOQ_peak_759	622	.	21.9772	65.7521	62.2962	114
chr1	60447158	60447347	Encode_GSE137272_Encode_Dowen.JM_ENCFF310VOQ_Heart_CTCF_P0_Rep1_ENCFF310VOQ_peak_760	66	.	6.15496	9.32925	6.6412	114
chr1	60535052	60535201	Encode_GSE137272_Encode_Dowen.JM_ENCFF310VOQ_Heart_CTCF_P0_Rep1_ENCFF310VOQ_peak_761	102	.	7.57002	13.0273	10.2553	78
chr1	60565255	60565552	Encode_GSE137272_Encode_Dowen.JM_ENCFF310VOQ_Heart_CTCF_P0_Rep1_ENCFF310VOQ_peak_762	316	.	13.7279	34.69	31.6111	190
chr1	60618314	60618410	Encode_GSE137272_Encode_Dowen.JM_ENCFF310VOQ_Heart_CTCF_P0_Rep1_ENCFF310VOQ_peak_763	56	.	5.50257	8.28598	5.62809	69
chr1	60628526	60628628	Encode_GSE137272_Encode_Dowen.JM_ENCFF310VOQ_Heart_CTCF_P0_Rep1_ENCFF310VOQ_peak_764	77	.	6.66787	10.468	7.75099	68
chr1	60778883	60779037	Encode_GSE137272_Encode_Dowen.JM_ENCFF310VOQ_Heart_CTCF_P0_Rep1_ENCFF310VOQ_peak_765	100	.	7.69073	12.8342	10.0699	68
chr1	60823059	60823224	Encode_GSE137272_Encode_Dowen.JM_ENCFF310VOQ_Heart_CTCF_P0_Rep1_ENCFF310VOQ_peak_766	218	.	11.3331	24.8183	21.8608	71
chr1	60853598	60853696	Encode_GSE137272_Encode_Dowen.JM_ENCFF310VOQ_Heart_CTCF_P0_Rep1_ENCFF310VOQ_peak_767	42	.	4.75121	6.8135	4.21264	34
chr1	60860655	60861040	Encode_GSE137272_Encode_Dowen.JM_ENCFF310VOQ_Heart_CTCF_P0_Rep1_ENCFF310VOQ_peak_768	981	.	24.2514	102.248	98.1946	169
chr1	60868456	60868716	Encode_GSE137272_Encode_Dowen.JM_ENCFF310VOQ_Heart_CTCF_P0_Rep1_ENCFF310VOQ_peak_769	873	.	25.8598	91.207	87.3655	145
chr1	60954862	60955156	Encode_GSE137272_Encode_Dowen.JM_ENCFF310VOQ_Heart_CTCF_P0_Rep1_ENCFF310VOQ_peak_770	769	.	23.2452	80.6087	76.9427	194
chr1	60961173	60961405	Encode_GSE137272_Encode_Dowen.JM_ENCFF310VOQ_Heart_CTCF_P0_Rep1_ENCFF310VOQ_peak_771	972	.	27.0632	101.27	97.237	133
chr1	60970976	60971100	Encode_GSE137272_Encode_Dowen.JM_ENCFF310VOQ_Heart_CTCF_P0_Rep1_ENCFF310VOQ_peak_772	66	.	6.15496	9.32925	6.6412	65
chr1	61055235	61055487	Encode_GSE137272_Encode_Dowen.JM_ENCFF310VOQ_Heart_CTCF_P0_Rep1_ENCFF310VOQ_peak_773	828	.	26.4925	86.6521	82.8885	104
chr1	61101741	61101881	Encode_GSE137272_Encode_Dowen.JM_ENCFF310VOQ_Heart_CTCF_P0_Rep1_ENCFF310VOQ_peak_774	176	.	10.7712	20.5728	17.6735	53
chr1	61139244	61139506	Encode_GSE137272_Encode_Dowen.JM_ENCFF310VOQ_Heart_CTCF_P0_Rep1_ENCFF310VOQ_peak_775	748	.	25.6246	78.5184	74.8846	151
chr1	61181173	61181440	Encode_GSE137272_Encode_Dowen.JM_ENCFF310VOQ_Heart_CTCF_P0_Rep1_ENCFF310VOQ_peak_776	1339	.	33.1006	138.931	133.917	132
chr1	61298078	61298290	Encode_GSE137272_Encode_Dowen.JM_ENCFF310VOQ_Heart_CTCF_P0_Rep1_ENCFF310VOQ_peak_777	581	.	21.0543	61.5296	58.1283	111
chr1	61377139	61377377	Encode_GSE137272_Encode_Dowen.JM_ENCFF310VOQ_Heart_CTCF_P0_Rep1_ENCFF310VOQ_peak_778	798	.	25.3036	83.5384	79.8264	126
chr1	61639417	61639563	Encode_GSE137272_Encode_Dowen.JM_ENCFF310VOQ_Heart_CTCF_P0_Rep1_ENCFF310VOQ_peak_779	87	.	7.07357	11.4643	8.72921	72
chr1	61771288	61771537	Encode_GSE137272_Encode_Dowen.JM_ENCFF310VOQ_Heart_CTCF_P0_Rep1_ENCFF310VOQ_peak_780	1013	.	28.2174	105.489	101.367	138
chr1	61925057	61925276	Encode_GSE137272_Encode_Dowen.JM_ENCFF310VOQ_Heart_CTCF_P0_Rep1_ENCFF310VOQ_peak_781	1129	.	32.3337	117.366	112.961	121
chr1	61967226	61967405	Encode_GSE137272_Encode_Dowen.JM_ENCFF310VOQ_Heart_CTCF_P0_Rep1_ENCFF310VOQ_peak_782	188	.	11.1698	21.7481	18.8341	108
chr1	62181747	62181844	Encode_GSE137272_Encode_Dowen.JM_ENCFF310VOQ_Heart_CTCF_P0_Rep1_ENCFF310VOQ_peak_783	66	.	6.15496	9.32925	6.6412	57
chr1	62378516	62378612	Encode_GSE137272_Encode_Dowen.JM_ENCFF310VOQ_Heart_CTCF_P0_Rep1_ENCFF310VOQ_peak_784	45	.	5.12913	7.15766	4.53622	44
chr1	62598152	62598261	Encode_GSE137272_Encode_Dowen.JM_ENCFF310VOQ_Heart_CTCF_P0_Rep1_ENCFF310VOQ_peak_785	66	.	6.15496	9.32925	6.6412	22
chr1	62697036	62697266	Encode_GSE137272_Encode_Dowen.JM_ENCFF310VOQ_Heart_CTCF_P0_Rep1_ENCFF310VOQ_peak_786	902	.	21.4449	94.1204	90.2265	121
chr1	62701120	62701409	Encode_GSE137272_Encode_Dowen.JM_ENCFF310VOQ_Heart_CTCF_P0_Rep1_ENCFF310VOQ_peak_787	662	.	16.8611	69.7478	66.2387	92
chr1	62707699	62707872	Encode_GSE137272_Encode_Dowen.JM_ENCFF310VOQ_Heart_CTCF_P0_Rep1_ENCFF310VOQ_peak_788	253	.	11.9525	28.3112	25.3098	87
chr1	62718022	62718168	Encode_GSE137272_Encode_Dowen.JM_ENCFF310VOQ_Heart_CTCF_P0_Rep1_ENCFF310VOQ_peak_789	238	.	11.7925	26.7993	23.8169	55
chr1	62722640	62722803	Encode_GSE137272_Encode_Dowen.JM_ENCFF310VOQ_Heart_CTCF_P0_Rep1_ENCFF310VOQ_peak_790	303	.	13.3956	33.4295	30.3656	78
chr1	62774976	62775135	Encode_GSE137272_Encode_Dowen.JM_ENCFF310VOQ_Heart_CTCF_P0_Rep1_ENCFF310VOQ_peak_791	148	.	9.03304	17.6916	14.8388	72
chr1	62786315	62786556	Encode_GSE137272_Encode_Dowen.JM_ENCFF310VOQ_Heart_CTCF_P0_Rep1_ENCFF310VOQ_peak_792	912	.	25.9482	95.2135	91.299	131
chr1	62795634	62795959	Encode_GSE137272_Encode_Dowen.JM_ENCFF310VOQ_Heart_CTCF_P0_Rep1_ENCFF310VOQ_peak_793	735	.	24.8602	77.1612	73.5474	85
chr1	62820297	62820444	Encode_GSE137272_Encode_Dowen.JM_ENCFF310VOQ_Heart_CTCF_P0_Rep1_ENCFF310VOQ_peak_794	174	.	10.6621	20.3915	17.497	59
chr1	62929586	62929830	Encode_GSE137272_Encode_Dowen.JM_ENCFF310VOQ_Heart_CTCF_P0_Rep1_ENCFF310VOQ_peak_795	734	.	22.8372	77.1033	73.4906	113
chr1	62964384	62964630	Encode_GSE137272_Encode_Dowen.JM_ENCFF310VOQ_Heart_CTCF_P0_Rep1_ENCFF310VOQ_peak_796	1467	.	31.8228	152.215	146.782	108
chr1	62967012	62967160	Encode_GSE137272_Encode_Dowen.JM_ENCFF310VOQ_Heart_CTCF_P0_Rep1_ENCFF310VOQ_peak_797	311	.	11.0825	34.2487	31.175	77
chr1	62982841	62982937	Encode_GSE137272_Encode_Dowen.JM_ENCFF310VOQ_Heart_CTCF_P0_Rep1_ENCFF310VOQ_peak_798	33	.	3.72816	5.88799	3.32841	31
chr1	62984521	62984744	Encode_GSE137272_Encode_Dowen.JM_ENCFF310VOQ_Heart_CTCF_P0_Rep1_ENCFF310VOQ_peak_799	479	.	14.8368	51.2177	47.9433	129
chr1	62986357	62986548	Encode_GSE137272_Encode_Dowen.JM_ENCFF310VOQ_Heart_CTCF_P0_Rep1_ENCFF310VOQ_peak_800	748	.	19.9832	78.455	74.8221	95
chr1	63110966	63111127	Encode_GSE137272_Encode_Dowen.JM_ENCFF310VOQ_Heart_CTCF_P0_Rep1_ENCFF310VOQ_peak_801	141	.	8.29813	16.944	14.1015	77
chr1	63114614	63114797	Encode_GSE137272_Encode_Dowen.JM_ENCFF310VOQ_Heart_CTCF_P0_Rep1_ENCFF310VOQ_peak_802	406	.	16.0448	43.8056	40.6193	92
chr1	63181054	63181389	Encode_GSE137272_Encode_Dowen.JM_ENCFF310VOQ_Heart_CTCF_P0_Rep1_ENCFF310VOQ_peak_803	1114	.	21.4286	115.82	111.455	196
chr1	63182727	63182923	Encode_GSE137272_Encode_Dowen.JM_ENCFF310VOQ_Heart_CTCF_P0_Rep1_ENCFF310VOQ_peak_804	331	.	9.81675	36.2157	33.1188	112
chr1	63204512	63204668	Encode_GSE137272_Encode_Dowen.JM_ENCFF310VOQ_Heart_CTCF_P0_Rep1_ENCFF310VOQ_peak_805	203	.	11.797	23.3235	20.3857	83
chr1	63235912	63236090	Encode_GSE137272_Encode_Dowen.JM_ENCFF310VOQ_Heart_CTCF_P0_Rep1_ENCFF310VOQ_peak_806	88	.	7.18078	11.6387	8.89486	115
chr1	63252397	63252600	Encode_GSE137272_Encode_Dowen.JM_ENCFF310VOQ_Heart_CTCF_P0_Rep1_ENCFF310VOQ_peak_807	386	.	17.0495	41.838	38.6746	127
chr1	63278232	63278389	Encode_GSE137272_Encode_Dowen.JM_ENCFF310VOQ_Heart_CTCF_P0_Rep1_ENCFF310VOQ_peak_808	100	.	7.69369	12.839	10.0699	94
chr1	63403763	63403896	Encode_GSE137272_Encode_Dowen.JM_ENCFF310VOQ_Heart_CTCF_P0_Rep1_ENCFF310VOQ_peak_809	88	.	7.18078	11.6387	8.89486	55
chr1	63658109	63658276	Encode_GSE137272_Encode_Dowen.JM_ENCFF310VOQ_Heart_CTCF_P0_Rep1_ENCFF310VOQ_peak_812	455	.	15.871	48.7723	45.5272	65
chr1	63659631	63659855	Encode_GSE137272_Encode_Dowen.JM_ENCFF310VOQ_Heart_CTCF_P0_Rep1_ENCFF310VOQ_peak_813	727	.	21.9689	76.3398	72.7384	125
chr1	63668874	63669100	Encode_GSE137272_Encode_Dowen.JM_ENCFF310VOQ_Heart_CTCF_P0_Rep1_ENCFF310VOQ_peak_814	708	.	25.3893	74.4288	70.8552	143
chr1	63763208	63763399	Encode_GSE137272_Encode_Dowen.JM_ENCFF310VOQ_Heart_CTCF_P0_Rep1_ENCFF310VOQ_peak_815	442	.	18.6038	47.5002	44.2702	97
chr1	63776572	63776676	Encode_GSE137272_Encode_Dowen.JM_ENCFF310VOQ_Heart_CTCF_P0_Rep1_ENCFF310VOQ_peak_816	66	.	6.15496	9.32925	6.6412	50
chr1	63854899	63855078	Encode_GSE137272_Encode_Dowen.JM_ENCFF310VOQ_Heart_CTCF_P0_Rep1_ENCFF310VOQ_peak_817	430	.	19.2384	46.2898	43.0742	85
chr1	63953560	63953785	Encode_GSE137272_Encode_Dowen.JM_ENCFF310VOQ_Heart_CTCF_P0_Rep1_ENCFF310VOQ_peak_818	617	.	21.1864	65.1957	61.7472	86
chr1	63998240	63998395	Encode_GSE137272_Encode_Dowen.JM_ENCFF310VOQ_Heart_CTCF_P0_Rep1_ENCFF310VOQ_peak_819	116	.	8.19198	14.456	11.6573	63
chr1	64021370	64021493	Encode_GSE137272_Encode_Dowen.JM_ENCFF310VOQ_Heart_CTCF_P0_Rep1_ENCFF310VOQ_peak_820	86	.	6.78856	11.3682	8.63494	65
chr1	64121375	64121471	Encode_GSE137272_Encode_Dowen.JM_ENCFF310VOQ_Heart_CTCF_P0_Rep1_ENCFF310VOQ_peak_821	56	.	5.34891	8.34811	5.6891	58
chr1	64121780	64121901	Encode_GSE137272_Encode_Dowen.JM_ENCFF310VOQ_Heart_CTCF_P0_Rep1_ENCFF310VOQ_peak_822	76	.	6.1963	10.4054	7.69616	44
chr1	64196053	64196181	Encode_GSE137272_Encode_Dowen.JM_ENCFF310VOQ_Heart_CTCF_P0_Rep1_ENCFF310VOQ_peak_823	35	.	4.61622	6.13121	3.54967	95
chr1	64226407	64226511	Encode_GSE137272_Encode_Dowen.JM_ENCFF310VOQ_Heart_CTCF_P0_Rep1_ENCFF310VOQ_peak_824	79	.	6.56414	10.6403	7.92033	62
chr1	64302887	64303007	Encode_GSE137272_Encode_Dowen.JM_ENCFF310VOQ_Heart_CTCF_P0_Rep1_ENCFF310VOQ_peak_825	79	.	6.37322	10.6938	7.9728	44
chr1	64418698	64418801	Encode_GSE137272_Encode_Dowen.JM_ENCFF310VOQ_Heart_CTCF_P0_Rep1_ENCFF310VOQ_peak_826	55	.	5.64204	8.22483	5.56831	65
chr1	64446109	64446330	Encode_GSE137272_Encode_Dowen.JM_ENCFF310VOQ_Heart_CTCF_P0_Rep1_ENCFF310VOQ_peak_827	715	.	18.8632	75.1473	71.563	110
chr1	64448184	64448448	Encode_GSE137272_Encode_Dowen.JM_ENCFF310VOQ_Heart_CTCF_P0_Rep1_ENCFF310VOQ_peak_828	654	.	17.9524	68.9599	65.4619	93
chr1	64461756	64461878	Encode_GSE137272_Encode_Dowen.JM_ENCFF310VOQ_Heart_CTCF_P0_Rep1_ENCFF310VOQ_peak_829	55	.	5.64204	8.22483	5.56831	56
chr1	64532747	64532924	Encode_GSE137272_Encode_Dowen.JM_ENCFF310VOQ_Heart_CTCF_P0_Rep1_ENCFF310VOQ_peak_830	84	.	6.70121	11.2266	8.49592	86
chr1	64543895	64543991	Encode_GSE137272_Encode_Dowen.JM_ENCFF310VOQ_Heart_CTCF_P0_Rep1_ENCFF310VOQ_peak_831	55	.	5.64204	8.22483	5.56831	58
chr1	64617605	64617905	Encode_GSE137272_Encode_Dowen.JM_ENCFF310VOQ_Heart_CTCF_P0_Rep1_ENCFF310VOQ_peak_832	1012	.	26.1735	105.351	101.232	198
chr1	64705294	64705554	Encode_GSE137272_Encode_Dowen.JM_ENCFF310VOQ_Heart_CTCF_P0_Rep1_ENCFF310VOQ_peak_833	466	.	16.0418	49.8653	46.6073	152
chr1	64709974	64710154	Encode_GSE137272_Encode_Dowen.JM_ENCFF310VOQ_Heart_CTCF_P0_Rep1_ENCFF310VOQ_peak_834	320	.	12.4688	35.0866	32.0023	87
chr1	64717611	64717847	Encode_GSE137272_Encode_Dowen.JM_ENCFF310VOQ_Heart_CTCF_P0_Rep1_ENCFF310VOQ_peak_835	721	.	23.0576	75.7076	72.1152	110
chr1	64734866	64734995	Encode_GSE137272_Encode_Dowen.JM_ENCFF310VOQ_Heart_CTCF_P0_Rep1_ENCFF310VOQ_peak_836	55	.	4.84997	8.15415	5.50831	60
chr1	64735839	64735935	Encode_GSE137272_Encode_Dowen.JM_ENCFF310VOQ_Heart_CTCF_P0_Rep1_ENCFF310VOQ_peak_837	44	.	4.39037	7.06036	4.45253	33
chr1	64736019	64736127	Encode_GSE137272_Encode_Dowen.JM_ENCFF310VOQ_Heart_CTCF_P0_Rep1_ENCFF310VOQ_peak_838	69	.	5.29925	9.6056	6.91219	34
chr1	64737490	64737652	Encode_GSE137272_Encode_Dowen.JM_ENCFF310VOQ_Heart_CTCF_P0_Rep1_ENCFF310VOQ_peak_839	166	.	8.31691	19.4862	16.6035	84
chr1	64738788	64738901	Encode_GSE137272_Encode_Dowen.JM_ENCFF310VOQ_Heart_CTCF_P0_Rep1_ENCFF310VOQ_peak_840	68	.	5.23657	9.49395	6.8027	25
chr1	64809147	64809351	Encode_GSE137272_Encode_Dowen.JM_ENCFF310VOQ_Heart_CTCF_P0_Rep1_ENCFF310VOQ_peak_841	98	.	7.54224	12.5917	9.83185	87
chr1	64918831	64919183	Encode_GSE137272_Encode_Dowen.JM_ENCFF310VOQ_Heart_CTCF_P0_Rep1_ENCFF310VOQ_peak_842	477	.	18.8525	51.0678	47.7949	277
chr1	64986258	64986529	Encode_GSE137272_Encode_Dowen.JM_ENCFF310VOQ_Heart_CTCF_P0_Rep1_ENCFF310VOQ_peak_843	675	.	23.9915	71.0823	67.5551	95
chr1	65010174	65010475	Encode_GSE137272_Encode_Dowen.JM_ENCFF310VOQ_Heart_CTCF_P0_Rep1_ENCFF310VOQ_peak_844	1745	.	37.4732	181.113	174.554	177
chr1	65046508	65046708	Encode_GSE137272_Encode_Dowen.JM_ENCFF310VOQ_Heart_CTCF_P0_Rep1_ENCFF310VOQ_peak_845	738	.	27.1542	77.4783	73.8599	105
chr1	65075687	65075916	Encode_GSE137272_Encode_Dowen.JM_ENCFF310VOQ_Heart_CTCF_P0_Rep1_ENCFF310VOQ_peak_846	276	.	14.1051	30.7034	27.6716	82
chr1	65112095	65112331	Encode_GSE137272_Encode_Dowen.JM_ENCFF310VOQ_Heart_CTCF_P0_Rep1_ENCFF310VOQ_peak_847	1122	.	30.2991	116.604	112.219	122
chr1	65162363	65162459	Encode_GSE137272_Encode_Dowen.JM_ENCFF310VOQ_Heart_CTCF_P0_Rep1_ENCFF310VOQ_peak_848	45	.	5.12913	7.15766	4.53622	87
chr1	65178290	65178547	Encode_GSE137272_Encode_Dowen.JM_ENCFF310VOQ_Heart_CTCF_P0_Rep1_ENCFF310VOQ_peak_849	516	.	12.5181	55.0125	51.692	122
chr1	65179208	65179449	Encode_GSE137272_Encode_Dowen.JM_ENCFF310VOQ_Heart_CTCF_P0_Rep1_ENCFF310VOQ_peak_850	752	.	16.0772	78.9309	75.2907	91
chr1	65179947	65180159	Encode_GSE137272_Encode_Dowen.JM_ENCFF310VOQ_Heart_CTCF_P0_Rep1_ENCFF310VOQ_peak_851	611	.	13.921	64.5754	61.1348	116
chr1	65185638	65185826	Encode_GSE137272_Encode_Dowen.JM_ENCFF310VOQ_Heart_CTCF_P0_Rep1_ENCFF310VOQ_peak_852	278	.	12.7236	30.9314	27.8972	85
chr1	65282821	65283058	Encode_GSE137272_Encode_Dowen.JM_ENCFF310VOQ_Heart_CTCF_P0_Rep1_ENCFF310VOQ_peak_853	527	.	20.8189	56.0903	52.7566	157
chr1	65312218	65312390	Encode_GSE137272_Encode_Dowen.JM_ENCFF310VOQ_Heart_CTCF_P0_Rep1_ENCFF310VOQ_peak_854	374	.	16.7451	40.5923	37.4436	95
chr1	65313042	65313180	Encode_GSE137272_Encode_Dowen.JM_ENCFF310VOQ_Heart_CTCF_P0_Rep1_ENCFF310VOQ_peak_855	108	.	7.6937	13.6414	10.8598	69
chr1	65388411	65388560	Encode_GSE137272_Encode_Dowen.JM_ENCFF310VOQ_Heart_CTCF_P0_Rep1_ENCFF310VOQ_peak_856	176	.	10.7712	20.5728	17.6735	81
chr1	65640357	65640491	Encode_GSE137272_Encode_Dowen.JM_ENCFF310VOQ_Heart_CTCF_P0_Rep1_ENCFF310VOQ_peak_857	112	.	8.20661	14.0672	11.2743	53
chr1	66099951	66100120	Encode_GSE137272_Encode_Dowen.JM_ENCFF310VOQ_Heart_CTCF_P0_Rep1_ENCFF310VOQ_peak_858	417	.	16.7029	44.9731	41.7729	81
chr1	66104684	66104823	Encode_GSE137272_Encode_Dowen.JM_ENCFF310VOQ_Heart_CTCF_P0_Rep1_ENCFF310VOQ_peak_859	264	.	12.6057	29.4409	26.425	73
chr1	66655838	66656032	Encode_GSE137272_Encode_Dowen.JM_ENCFF310VOQ_Heart_CTCF_P0_Rep1_ENCFF310VOQ_peak_860	395	.	17.9961	42.7096	39.5364	107
chr1	66678815	66678975	Encode_GSE137272_Encode_Dowen.JM_ENCFF310VOQ_Heart_CTCF_P0_Rep1_ENCFF310VOQ_peak_861	100	.	7.69369	12.839	10.0699	83
chr1	66813326	66813435	Encode_GSE137272_Encode_Dowen.JM_ENCFF310VOQ_Heart_CTCF_P0_Rep1_ENCFF310VOQ_peak_862	71	.	6.26446	9.81736	7.11977	45
chr1	66838587	66838811	Encode_GSE137272_Encode_Dowen.JM_ENCFF310VOQ_Heart_CTCF_P0_Rep1_ENCFF310VOQ_peak_863	646	.	22.3349	68.1421	64.6546	95
chr1	66847609	66847807	Encode_GSE137272_Encode_Dowen.JM_ENCFF310VOQ_Heart_CTCF_P0_Rep1_ENCFF310VOQ_peak_864	309	.	14.494	33.9745	30.9038	83
chr1	66866725	66866825	Encode_GSE137272_Encode_Dowen.JM_ENCFF310VOQ_Heart_CTCF_P0_Rep1_ENCFF310VOQ_peak_865	29	.	4.2009	5.48348	2.93796	35
chr1	66895760	66896131	Encode_GSE137272_Encode_Dowen.JM_ENCFF310VOQ_Heart_CTCF_P0_Rep1_ENCFF310VOQ_peak_866	734	.	19.7202	77.0217	73.4101	115
chr1	66896197	66896407	Encode_GSE137272_Encode_Dowen.JM_ENCFF310VOQ_Heart_CTCF_P0_Rep1_ENCFF310VOQ_peak_867	421	.	13.4687	45.3877	42.1828	114
chr1	66941045	66941238	Encode_GSE137272_Encode_Dowen.JM_ENCFF310VOQ_Heart_CTCF_P0_Rep1_ENCFF310VOQ_peak_868	613	.	21.4221	64.7583	61.3153	98
chr1	66992761	66993028	Encode_GSE137272_Encode_Dowen.JM_ENCFF310VOQ_Heart_CTCF_P0_Rep1_ENCFF310VOQ_peak_869	795	.	25.6544	83.2394	79.5324	153
chr1	67014308	67014622	Encode_GSE137272_Encode_Dowen.JM_ENCFF310VOQ_Heart_CTCF_P0_Rep1_ENCFF310VOQ_peak_870	237	.	12.8256	26.7319	23.7502	89
chr1	67061531	67061765	Encode_GSE137272_Encode_Dowen.JM_ENCFF310VOQ_Heart_CTCF_P0_Rep1_ENCFF310VOQ_peak_871	1068	.	31.7484	111.106	106.858	111
chr1	67144047	67144224	Encode_GSE137272_Encode_Dowen.JM_ENCFF310VOQ_Heart_CTCF_P0_Rep1_ENCFF310VOQ_peak_872	535	.	21.7432	56.8489	53.5061	86
chr1	67181275	67181484	Encode_GSE137272_Encode_Dowen.JM_ENCFF310VOQ_Heart_CTCF_P0_Rep1_ENCFF310VOQ_peak_873	779	.	26.8506	81.6093	77.928	95
chr1	67218404	67218568	Encode_GSE137272_Encode_Dowen.JM_ENCFF310VOQ_Heart_CTCF_P0_Rep1_ENCFF310VOQ_peak_874	136	.	9.13891	16.4461	13.6141	80
chr1	67640457	67640685	Encode_GSE137272_Encode_Dowen.JM_ENCFF310VOQ_Heart_CTCF_P0_Rep1_ENCFF310VOQ_peak_875	606	.	22.9875	64.0494	60.6157	95
chr1	68046577	68046680	Encode_GSE137272_Encode_Dowen.JM_ENCFF310VOQ_Heart_CTCF_P0_Rep1_ENCFF310VOQ_peak_876	45	.	5.12913	7.15766	4.53622	56
chr1	68106608	68106782	Encode_GSE137272_Encode_Dowen.JM_ENCFF310VOQ_Heart_CTCF_P0_Rep1_ENCFF310VOQ_peak_877	302	.	15.3061	33.3588	30.2959	85
chr1	68150690	68150846	Encode_GSE137272_Encode_Dowen.JM_ENCFF310VOQ_Heart_CTCF_P0_Rep1_ENCFF310VOQ_peak_878	245	.	13.3357	27.5859	24.5926	76
chr1	69086216	69086379	Encode_GSE137272_Encode_Dowen.JM_ENCFF310VOQ_Heart_CTCF_P0_Rep1_ENCFF310VOQ_peak_879	117	.	8.23005	14.5183	11.7186	95
chr1	69118661	69118884	Encode_GSE137272_Encode_Dowen.JM_ENCFF310VOQ_Heart_CTCF_P0_Rep1_ENCFF310VOQ_peak_880	472	.	19.8927	50.4766	47.2109	124
chr1	69138951	69139203	Encode_GSE137272_Encode_Dowen.JM_ENCFF310VOQ_Heart_CTCF_P0_Rep1_ENCFF310VOQ_peak_881	781	.	26.4254	81.8003	78.1157	121
chr1	69165297	69165473	Encode_GSE137272_Encode_Dowen.JM_ENCFF310VOQ_Heart_CTCF_P0_Rep1_ENCFF310VOQ_peak_882	203	.	11.797	23.3235	20.3857	82
chr1	69241788	69242072	Encode_GSE137272_Encode_Dowen.JM_ENCFF310VOQ_Heart_CTCF_P0_Rep1_ENCFF310VOQ_peak_883	1140	.	32.3579	118.454	114.021	135
chr1	69331506	69331656	Encode_GSE137272_Encode_Dowen.JM_ENCFF310VOQ_Heart_CTCF_P0_Rep1_ENCFF310VOQ_peak_884	245	.	13.3357	27.5859	24.5926	84
chr1	69689078	69689330	Encode_GSE137272_Encode_Dowen.JM_ENCFF310VOQ_Heart_CTCF_P0_Rep1_ENCFF310VOQ_peak_885	1175	.	29.4564	122.094	117.565	127
chr1	69775728	69775878	Encode_GSE137272_Encode_Dowen.JM_ENCFF310VOQ_Heart_CTCF_P0_Rep1_ENCFF310VOQ_peak_886	203	.	11.797	23.3235	20.3857	75
chr1	69785218	69785425	Encode_GSE137272_Encode_Dowen.JM_ENCFF310VOQ_Heart_CTCF_P0_Rep1_ENCFF310VOQ_peak_887	473	.	19.4897	50.5786	47.3119	106
chr1	69790344	69790549	Encode_GSE137272_Encode_Dowen.JM_ENCFF310VOQ_Heart_CTCF_P0_Rep1_ENCFF310VOQ_peak_888	760	.	25.2603	79.7254	76.0732	82
chr1	69997005	69997144	Encode_GSE137272_Encode_Dowen.JM_ENCFF310VOQ_Heart_CTCF_P0_Rep1_ENCFF310VOQ_peak_889	77	.	6.66787	10.468	7.75099	89
chr1	70128104	70128337	Encode_GSE137272_Encode_Dowen.JM_ENCFF310VOQ_Heart_CTCF_P0_Rep1_ENCFF310VOQ_peak_890	452	.	20.1126	48.5261	45.2841	137
chr1	70270244	70270492	Encode_GSE137272_Encode_Dowen.JM_ENCFF310VOQ_Heart_CTCF_P0_Rep1_ENCFF310VOQ_peak_891	340	.	16.3561	37.1174	34.0094	103
chr1	70756949	70757052	Encode_GSE137272_Encode_Dowen.JM_ENCFF310VOQ_Heart_CTCF_P0_Rep1_ENCFF310VOQ_peak_892	66	.	6.15496	9.32925	6.6412	70
chr1	70765433	70765540	Encode_GSE137272_Encode_Dowen.JM_ENCFF310VOQ_Heart_CTCF_P0_Rep1_ENCFF310VOQ_peak_893	66	.	6.15496	9.32925	6.6412	34
chr1	70787273	70787419	Encode_GSE137272_Encode_Dowen.JM_ENCFF310VOQ_Heart_CTCF_P0_Rep1_ENCFF310VOQ_peak_894	163	.	10.2583	19.2272	16.3477	54
chr1	70833359	70833575	Encode_GSE137272_Encode_Dowen.JM_ENCFF310VOQ_Heart_CTCF_P0_Rep1_ENCFF310VOQ_peak_895	311	.	15.4382	34.2316	31.158	110
chr1	70866214	70866380	Encode_GSE137272_Encode_Dowen.JM_ENCFF310VOQ_Heart_CTCF_P0_Rep1_ENCFF310VOQ_peak_896	112	.	8.20661	14.0672	11.2743	82
chr1	71037071	71037286	Encode_GSE137272_Encode_Dowen.JM_ENCFF310VOQ_Heart_CTCF_P0_Rep1_ENCFF310VOQ_peak_897	335	.	15.6595	36.6306	33.528	79
chr1	71074774	71074881	Encode_GSE137272_Encode_Dowen.JM_ENCFF310VOQ_Heart_CTCF_P0_Rep1_ENCFF310VOQ_peak_898	66	.	6.15496	9.32925	6.6412	53
chr1	71270220	71270391	Encode_GSE137272_Encode_Dowen.JM_ENCFF310VOQ_Heart_CTCF_P0_Rep1_ENCFF310VOQ_peak_899	163	.	10.2543	19.2207	16.3439	76
chr1	71289563	71289824	Encode_GSE137272_Encode_Dowen.JM_ENCFF310VOQ_Heart_CTCF_P0_Rep1_ENCFF310VOQ_peak_900	1100	.	30.7599	114.409	110.079	139
chr1	71505967	71506220	Encode_GSE137272_Encode_Dowen.JM_ENCFF310VOQ_Heart_CTCF_P0_Rep1_ENCFF310VOQ_peak_901	567	.	21.228	60.1393	56.7556	84
chr1	71531689	71532010	Encode_GSE137272_Encode_Dowen.JM_ENCFF310VOQ_Heart_CTCF_P0_Rep1_ENCFF310VOQ_peak_902	855	.	29.0796	89.326	85.5171	218
chr1	71675497	71675694	Encode_GSE137272_Encode_Dowen.JM_ENCFF310VOQ_Heart_CTCF_P0_Rep1_ENCFF310VOQ_peak_903	217	.	12.3052	24.7189	21.7643	105
chr1	72123686	72124009	Encode_GSE137272_Encode_Dowen.JM_ENCFF310VOQ_Heart_CTCF_P0_Rep1_ENCFF310VOQ_peak_904	1182	.	32.45	122.815	118.268	143
chr1	72141940	72142245	Encode_GSE137272_Encode_Dowen.JM_ENCFF310VOQ_Heart_CTCF_P0_Rep1_ENCFF310VOQ_peak_905	1052	.	29.7458	109.422	105.212	103
chr1	72166227	72166427	Encode_GSE137272_Encode_Dowen.JM_ENCFF310VOQ_Heart_CTCF_P0_Rep1_ENCFF310VOQ_peak_906	30	.	4.27757	5.60228	3.05269	150
chr1	72183112	72183316	Encode_GSE137272_Encode_Dowen.JM_ENCFF310VOQ_Heart_CTCF_P0_Rep1_ENCFF310VOQ_peak_907	176	.	10.7712	20.5728	17.6735	148
chr1	72212286	72212412	Encode_GSE137272_Encode_Dowen.JM_ENCFF310VOQ_Heart_CTCF_P0_Rep1_ENCFF310VOQ_peak_908	200	.	10.5725	22.9483	20.0173	81
chr1	72214751	72214847	Encode_GSE137272_Encode_Dowen.JM_ENCFF310VOQ_Heart_CTCF_P0_Rep1_ENCFF310VOQ_peak_909	67	.	5.82945	9.45406	6.76356	43
chr1	72220075	72220314	Encode_GSE137272_Encode_Dowen.JM_ENCFF310VOQ_Heart_CTCF_P0_Rep1_ENCFF310VOQ_peak_910	597	.	21.5247	63.2186	59.7959	99
chr1	72232735	72232873	Encode_GSE137272_Encode_Dowen.JM_ENCFF310VOQ_Heart_CTCF_P0_Rep1_ENCFF310VOQ_peak_911	104	.	7.7101	13.2555	10.4801	75
chr1	72243730	72243873	Encode_GSE137272_Encode_Dowen.JM_ENCFF310VOQ_Heart_CTCF_P0_Rep1_ENCFF310VOQ_peak_912	61	.	5.80945	8.77509	6.10693	60
chr1	72254678	72254833	Encode_GSE137272_Encode_Dowen.JM_ENCFF310VOQ_Heart_CTCF_P0_Rep1_ENCFF310VOQ_peak_913	122	.	7.73994	15.045	12.2374	86
chr1	72284274	72284483	Encode_GSE137272_Encode_Dowen.JM_ENCFF310VOQ_Heart_CTCF_P0_Rep1_ENCFF310VOQ_peak_914	151	.	9.54927	18.0547	15.1937	125
chr1	72306964	72307144	Encode_GSE137272_Encode_Dowen.JM_ENCFF310VOQ_Heart_CTCF_P0_Rep1_ENCFF310VOQ_peak_915	249	.	12.8393	27.958	24.9605	83
chr1	72313732	72314046	Encode_GSE137272_Encode_Dowen.JM_ENCFF310VOQ_Heart_CTCF_P0_Rep1_ENCFF310VOQ_peak_916	893	.	27.4725	93.2537	89.376	114
chr1	72575235	72575429	Encode_GSE137272_Encode_Dowen.JM_ENCFF310VOQ_Heart_CTCF_P0_Rep1_ENCFF310VOQ_peak_917	236	.	12.7651	26.6308	23.6505	100
chr1	72593785	72593881	Encode_GSE137272_Encode_Dowen.JM_ENCFF310VOQ_Heart_CTCF_P0_Rep1_ENCFF310VOQ_peak_918	42	.	4.93291	6.84712	4.24531	67
chr1	72610543	72610743	Encode_GSE137272_Encode_Dowen.JM_ENCFF310VOQ_Heart_CTCF_P0_Rep1_ENCFF310VOQ_peak_919	88	.	7.18078	11.6387	8.89486	64
chr1	72717035	72717308	Encode_GSE137272_Encode_Dowen.JM_ENCFF310VOQ_Heart_CTCF_P0_Rep1_ENCFF310VOQ_peak_920	1085	.	25.1594	112.871	108.58	129
chr1	72718947	72719126	Encode_GSE137272_Encode_Dowen.JM_ENCFF310VOQ_Heart_CTCF_P0_Rep1_ENCFF310VOQ_peak_921	563	.	15.9426	59.7231	56.3446	73
chr1	72854936	72855242	Encode_GSE137272_Encode_Dowen.JM_ENCFF310VOQ_Heart_CTCF_P0_Rep1_ENCFF310VOQ_peak_922	1288	.	31.5863	133.726	128.865	170
chr1	72865854	72866205	Encode_GSE137272_Encode_Dowen.JM_ENCFF310VOQ_Heart_CTCF_P0_Rep1_ENCFF310VOQ_peak_923	1319	.	32.0812	136.853	131.902	162
chr1	72877928	72878200	Encode_GSE137272_Encode_Dowen.JM_ENCFF310VOQ_Heart_CTCF_P0_Rep1_ENCFF310VOQ_peak_924	932	.	22.801	97.1907	93.2389	89
chr1	72879400	72879505	Encode_GSE137272_Encode_Dowen.JM_ENCFF310VOQ_Heart_CTCF_P0_Rep1_ENCFF310VOQ_peak_925	81	.	5.38097	10.8251	8.1018	39
chr1	73043898	73044047	Encode_GSE137272_Encode_Dowen.JM_ENCFF310VOQ_Heart_CTCF_P0_Rep1_ENCFF310VOQ_peak_926	50	.	5.30069	7.68127	5.04731	82
chr1	73214389	73214508	Encode_GSE137272_Encode_Dowen.JM_ENCFF310VOQ_Heart_CTCF_P0_Rep1_ENCFF310VOQ_peak_927	88	.	7.18078	11.6387	8.89486	53
chr1	73274523	73274888	Encode_GSE137272_Encode_Dowen.JM_ENCFF310VOQ_Heart_CTCF_P0_Rep1_ENCFF310VOQ_peak_928	772	.	23.894	80.9218	77.2507	151
chr1	73618569	73618814	Encode_GSE137272_Encode_Dowen.JM_ENCFF310VOQ_Heart_CTCF_P0_Rep1_ENCFF310VOQ_peak_929	515	.	20.5563	54.8189	51.5006	160
chr1	73644332	73644462	Encode_GSE137272_Encode_Dowen.JM_ENCFF310VOQ_Heart_CTCF_P0_Rep1_ENCFF310VOQ_peak_930	55	.	5.64204	8.22483	5.56831	63
chr1	73715727	73715880	Encode_GSE137272_Encode_Dowen.JM_ENCFF310VOQ_Heart_CTCF_P0_Rep1_ENCFF310VOQ_peak_931	203	.	11.797	23.3235	20.3857	65
chr1	73737130	73737410	Encode_GSE137272_Encode_Dowen.JM_ENCFF310VOQ_Heart_CTCF_P0_Rep1_ENCFF310VOQ_peak_932	594	.	21.7882	62.8248	59.4067	143
chr1	73826305	73826642	Encode_GSE137272_Encode_Dowen.JM_ENCFF310VOQ_Heart_CTCF_P0_Rep1_ENCFF310VOQ_peak_933	1319	.	31.0973	136.908	131.955	180
chr1	73902441	73902616	Encode_GSE137272_Encode_Dowen.JM_ENCFF310VOQ_Heart_CTCF_P0_Rep1_ENCFF310VOQ_peak_936	682	.	16.3755	71.7737	68.2371	89
chr1	73926320	73926522	Encode_GSE137272_Encode_Dowen.JM_ENCFF310VOQ_Heart_CTCF_P0_Rep1_ENCFF310VOQ_peak_937	99	.	7.10702	12.6789	9.91773	132
chr1	73963090	73963290	Encode_GSE137272_Encode_Dowen.JM_ENCFF310VOQ_Heart_CTCF_P0_Rep1_ENCFF310VOQ_peak_938	581	.	17.1718	61.5799	58.1776	93
chr1	73966566	73966718	Encode_GSE137272_Encode_Dowen.JM_ENCFF310VOQ_Heart_CTCF_P0_Rep1_ENCFF310VOQ_peak_939	130	.	6.94136	15.8939	13.07	58
chr1	73986773	73986977	Encode_GSE137272_Encode_Dowen.JM_ENCFF310VOQ_Heart_CTCF_P0_Rep1_ENCFF310VOQ_peak_940	719	.	21.5733	75.5688	71.9781	95
chr1	73996299	73996567	Encode_GSE137272_Encode_Dowen.JM_ENCFF310VOQ_Heart_CTCF_P0_Rep1_ENCFF310VOQ_peak_941	621	.	18.3409	65.6455	62.1911	168
chr1	74001616	74001724	Encode_GSE137272_Encode_Dowen.JM_ENCFF310VOQ_Heart_CTCF_P0_Rep1_ENCFF310VOQ_peak_942	75	.	5.69095	10.2935	7.58648	63
chr1	74036912	74037077	Encode_GSE137272_Encode_Dowen.JM_ENCFF310VOQ_Heart_CTCF_P0_Rep1_ENCFF310VOQ_peak_943	359	.	13.8815	39.1312	35.9996	82
chr1	74049695	74049794	Encode_GSE137272_Encode_Dowen.JM_ENCFF310VOQ_Heart_CTCF_P0_Rep1_ENCFF310VOQ_peak_944	85	.	6.29816	11.332	8.59932	41
chr1	74077347	74077666	Encode_GSE137272_Encode_Dowen.JM_ENCFF310VOQ_Heart_CTCF_P0_Rep1_ENCFF310VOQ_peak_945	1171	.	26.4642	121.682	117.164	212
chr1	74082914	74083202	Encode_GSE137272_Encode_Dowen.JM_ENCFF310VOQ_Heart_CTCF_P0_Rep1_ENCFF310VOQ_peak_946	883	.	23.9822	92.2537	88.3937	123
chr1	74098372	74098552	Encode_GSE137272_Encode_Dowen.JM_ENCFF310VOQ_Heart_CTCF_P0_Rep1_ENCFF310VOQ_peak_947	289	.	13.708	31.9726	28.9263	92
chr1	74125181	74125519	Encode_GSE137272_Encode_Dowen.JM_ENCFF310VOQ_Heart_CTCF_P0_Rep1_ENCFF310VOQ_peak_948	766	.	21.7034	80.2879	76.627	128
chr1	74132112	74132255	Encode_GSE137272_Encode_Dowen.JM_ENCFF310VOQ_Heart_CTCF_P0_Rep1_ENCFF310VOQ_peak_949	113	.	7.7426	14.1517	11.3575	56
chr1	74139553	74139670	Encode_GSE137272_Encode_Dowen.JM_ENCFF310VOQ_Heart_CTCF_P0_Rep1_ENCFF310VOQ_peak_950	112	.	8.20661	14.0672	11.2743	77
chr1	74183080	74183191	Encode_GSE137272_Encode_Dowen.JM_ENCFF310VOQ_Heart_CTCF_P0_Rep1_ENCFF310VOQ_peak_951	112	.	8.20661	14.0672	11.2743	60
chr1	74196026	74196272	Encode_GSE137272_Encode_Dowen.JM_ENCFF310VOQ_Heart_CTCF_P0_Rep1_ENCFF310VOQ_peak_952	506	.	19.595	53.9705	50.6627	122
chr1	74205862	74206211	Encode_GSE137272_Encode_Dowen.JM_ENCFF310VOQ_Heart_CTCF_P0_Rep1_ENCFF310VOQ_peak_953	778	.	24.2114	81.5164	77.8364	162
chr1	74256914	74257102	Encode_GSE137272_Encode_Dowen.JM_ENCFF310VOQ_Heart_CTCF_P0_Rep1_ENCFF310VOQ_peak_954	134	.	8.49762	16.3153	13.4853	96
chr1	74279394	74279502	Encode_GSE137272_Encode_Dowen.JM_ENCFF310VOQ_Heart_CTCF_P0_Rep1_ENCFF310VOQ_peak_955	73	.	6.22776	10.0979	7.39484	54
chr1	74284630	74284763	Encode_GSE137272_Encode_Dowen.JM_ENCFF310VOQ_Heart_CTCF_P0_Rep1_ENCFF310VOQ_peak_956	49	.	4.86818	7.56839	4.93708	45
chr1	74287370	74287483	Encode_GSE137272_Encode_Dowen.JM_ENCFF310VOQ_Heart_CTCF_P0_Rep1_ENCFF310VOQ_peak_957	98	.	6.59356	12.6435	9.88301	75
chr1	74304009	74304127	Encode_GSE137272_Encode_Dowen.JM_ENCFF310VOQ_Heart_CTCF_P0_Rep1_ENCFF310VOQ_peak_958	75	.	6.12345	10.2863	7.57941	31
chr1	74313321	74313680	Encode_GSE137272_Encode_Dowen.JM_ENCFF310VOQ_Heart_CTCF_P0_Rep1_ENCFF310VOQ_peak_959	1172	.	27.4008	121.782	117.262	197
chr1	74327096	74327192	Encode_GSE137272_Encode_Dowen.JM_ENCFF310VOQ_Heart_CTCF_P0_Rep1_ENCFF310VOQ_peak_960	50	.	5.11945	7.67624	5.04256	43
chr1	74332279	74332519	Encode_GSE137272_Encode_Dowen.JM_ENCFF310VOQ_Heart_CTCF_P0_Rep1_ENCFF310VOQ_peak_961	442	.	16.4198	47.5109	44.2808	137
chr1	74361901	74362130	Encode_GSE137272_Encode_Dowen.JM_ENCFF310VOQ_Heart_CTCF_P0_Rep1_ENCFF310VOQ_peak_962	1172	.	30.8254	121.758	117.238	110
chr1	74368369	74368465	Encode_GSE137272_Encode_Dowen.JM_ENCFF310VOQ_Heart_CTCF_P0_Rep1_ENCFF310VOQ_peak_963	32	.	4.43962	5.8544	3.29612	30
chr1	74386689	74386858	Encode_GSE137272_Encode_Dowen.JM_ENCFF310VOQ_Heart_CTCF_P0_Rep1_ENCFF310VOQ_peak_964	247	.	10.2941	27.7192	24.7245	74
chr1	74390649	74390859	Encode_GSE137272_Encode_Dowen.JM_ENCFF310VOQ_Heart_CTCF_P0_Rep1_ENCFF310VOQ_peak_965	488	.	15.2638	52.1164	48.8312	83
chr1	74391555	74391669	Encode_GSE137272_Encode_Dowen.JM_ENCFF310VOQ_Heart_CTCF_P0_Rep1_ENCFF310VOQ_peak_966	59	.	4.74542	8.60155	5.93725	57
chr1	74397433	74397697	Encode_GSE137272_Encode_Dowen.JM_ENCFF310VOQ_Heart_CTCF_P0_Rep1_ENCFF310VOQ_peak_967	710	.	19.0251	74.6554	71.0781	117
chr1	74398263	74398465	Encode_GSE137272_Encode_Dowen.JM_ENCFF310VOQ_Heart_CTCF_P0_Rep1_ENCFF310VOQ_peak_968	477	.	14.7617	51.0581	47.7856	130
chr1	74452797	74453043	Encode_GSE137272_Encode_Dowen.JM_ENCFF310VOQ_Heart_CTCF_P0_Rep1_ENCFF310VOQ_peak_969	689	.	23.7835	72.512	68.965	115
chr1	74460356	74460574	Encode_GSE137272_Encode_Dowen.JM_ENCFF310VOQ_Heart_CTCF_P0_Rep1_ENCFF310VOQ_peak_970	352	.	15.8786	38.4033	35.2802	94
chr1	74570193	74570289	Encode_GSE137272_Encode_Dowen.JM_ENCFF310VOQ_Heart_CTCF_P0_Rep1_ENCFF310VOQ_peak_971	26	.	4.1033	5.1496	2.61502	65
chr1	74588065	74588292	Encode_GSE137272_Encode_Dowen.JM_ENCFF310VOQ_Heart_CTCF_P0_Rep1_ENCFF310VOQ_peak_972	51	.	5.35019	7.75976	5.1238	69
chr1	74644002	74644202	Encode_GSE137272_Encode_Dowen.JM_ENCFF310VOQ_Heart_CTCF_P0_Rep1_ENCFF310VOQ_peak_973	591	.	22.6481	62.6033	59.1883	94
chr1	74661640	74661861	Encode_GSE137272_Encode_Dowen.JM_ENCFF310VOQ_Heart_CTCF_P0_Rep1_ENCFF310VOQ_peak_974	919	.	29.4626	95.8746	91.9479	91
chr1	74674648	74674788	Encode_GSE137272_Encode_Dowen.JM_ENCFF310VOQ_Heart_CTCF_P0_Rep1_ENCFF310VOQ_peak_975	26	.	4.1033	5.1496	2.61502	47
chr1	74713115	74713276	Encode_GSE137272_Encode_Dowen.JM_ENCFF310VOQ_Heart_CTCF_P0_Rep1_ENCFF310VOQ_peak_976	197	.	11.1029	22.7152	19.7871	66
chr1	74723857	74723960	Encode_GSE137272_Encode_Dowen.JM_ENCFF310VOQ_Heart_CTCF_P0_Rep1_ENCFF310VOQ_peak_977	69	.	6.17871	9.67968	6.98483	63
chr1	74748871	74749115	Encode_GSE137272_Encode_Dowen.JM_ENCFF310VOQ_Heart_CTCF_P0_Rep1_ENCFF310VOQ_peak_978	494	.	18.0115	52.7668	49.4736	132
chr1	74759934	74760156	Encode_GSE137272_Encode_Dowen.JM_ENCFF310VOQ_Heart_CTCF_P0_Rep1_ENCFF310VOQ_peak_979	870	.	22.4263	90.853	87.0178	109
chr1	74763183	74763391	Encode_GSE137272_Encode_Dowen.JM_ENCFF310VOQ_Heart_CTCF_P0_Rep1_ENCFF310VOQ_peak_980	540	.	15.9586	57.4233	54.0737	85
chr1	74775959	74776088	Encode_GSE137272_Encode_Dowen.JM_ENCFF310VOQ_Heart_CTCF_P0_Rep1_ENCFF310VOQ_peak_981	107	.	7.89266	13.5533	10.773	74
chr1	74784603	74784748	Encode_GSE137272_Encode_Dowen.JM_ENCFF310VOQ_Heart_CTCF_P0_Rep1_ENCFF310VOQ_peak_982	148	.	7.88743	17.6857	14.8329	81
chr1	74787883	74788155	Encode_GSE137272_Encode_Dowen.JM_ENCFF310VOQ_Heart_CTCF_P0_Rep1_ENCFF310VOQ_peak_983	806	.	23.3093	84.4036	80.6772	142
chr1	74803018	74803308	Encode_GSE137272_Encode_Dowen.JM_ENCFF310VOQ_Heart_CTCF_P0_Rep1_ENCFF310VOQ_peak_984	425	.	15.0981	45.7823	42.5728	162
chr1	74806410	74806514	Encode_GSE137272_Encode_Dowen.JM_ENCFF310VOQ_Heart_CTCF_P0_Rep1_ENCFF310VOQ_peak_985	89	.	5.2521	11.6519	8.90792	42
chr1	74808170	74808432	Encode_GSE137272_Encode_Dowen.JM_ENCFF310VOQ_Heart_CTCF_P0_Rep1_ENCFF310VOQ_peak_986	937	.	24.3506	97.723	93.7613	136
chr1	74815077	74815182	Encode_GSE137272_Encode_Dowen.JM_ENCFF310VOQ_Heart_CTCF_P0_Rep1_ENCFF310VOQ_peak_987	71	.	6.29357	9.86415	7.16573	46
chr1	74880815	74881089	Encode_GSE137272_Encode_Dowen.JM_ENCFF310VOQ_Heart_CTCF_P0_Rep1_ENCFF310VOQ_peak_988	1102	.	31.95	114.576	110.242	167
chr1	74893581	74893765	Encode_GSE137272_Encode_Dowen.JM_ENCFF310VOQ_Heart_CTCF_P0_Rep1_ENCFF310VOQ_peak_989	448	.	16.331	48.1127	44.8752	75
chr1	74895059	74895242	Encode_GSE137272_Encode_Dowen.JM_ENCFF310VOQ_Heart_CTCF_P0_Rep1_ENCFF310VOQ_peak_990	743	.	23.2877	77.9516	74.3261	92
chr1	74901819	74901979	Encode_GSE137272_Encode_Dowen.JM_ENCFF310VOQ_Heart_CTCF_P0_Rep1_ENCFF310VOQ_peak_991	260	.	13.8486	29.0403	26.0289	78
chr1	74926789	74927074	Encode_GSE137272_Encode_Dowen.JM_ENCFF310VOQ_Heart_CTCF_P0_Rep1_ENCFF310VOQ_peak_992	840	.	27.1739	87.882	84.0978	110
chr1	74948813	74949163	Encode_GSE137272_Encode_Dowen.JM_ENCFF310VOQ_Heart_CTCF_P0_Rep1_ENCFF310VOQ_peak_993	894	.	25.4712	93.3268	89.4477	207
chr1	74964560	74964763	Encode_GSE137272_Encode_Dowen.JM_ENCFF310VOQ_Heart_CTCF_P0_Rep1_ENCFF310VOQ_peak_994	1015	.	32.1543	105.685	101.559	94
chr1	75000503	75000789	Encode_GSE137272_Encode_Dowen.JM_ENCFF310VOQ_Heart_CTCF_P0_Rep1_ENCFF310VOQ_peak_995	574	.	24.1069	60.871	57.4781	197
chr1	75016892	75017175	Encode_GSE137272_Encode_Dowen.JM_ENCFF310VOQ_Heart_CTCF_P0_Rep1_ENCFF310VOQ_peak_996	1154	.	31.4987	119.954	115.481	155
chr1	75052182	75052436	Encode_GSE137272_Encode_Dowen.JM_ENCFF310VOQ_Heart_CTCF_P0_Rep1_ENCFF310VOQ_peak_997	513	.	20.4704	54.6712	51.3547	109
chr1	75122345	75122446	Encode_GSE137272_Encode_Dowen.JM_ENCFF310VOQ_Heart_CTCF_P0_Rep1_ENCFF310VOQ_peak_998	75	.	5.47979	10.2841	7.5773	47
chr1	75124538	75124780	Encode_GSE137272_Encode_Dowen.JM_ENCFF310VOQ_Heart_CTCF_P0_Rep1_ENCFF310VOQ_peak_999	921	.	24.9169	96.0406	92.1107	144
chr1	75142675	75142846	Encode_GSE137272_Encode_Dowen.JM_ENCFF310VOQ_Heart_CTCF_P0_Rep1_ENCFF310VOQ_peak_1000	327	.	14.3586	35.7929	32.7007	79
chr1	75191952	75192184	Encode_GSE137272_Encode_Dowen.JM_ENCFF310VOQ_Heart_CTCF_P0_Rep1_ENCFF310VOQ_peak_1001	45	.	5.12715	7.15452	4.53622	144
chr1	75219267	75219442	Encode_GSE137272_Encode_Dowen.JM_ENCFF310VOQ_Heart_CTCF_P0_Rep1_ENCFF310VOQ_peak_1002	86	.	6.58328	11.4165	8.68223	117
chr1	75219575	75219797	Encode_GSE137272_Encode_Dowen.JM_ENCFF310VOQ_Heart_CTCF_P0_Rep1_ENCFF310VOQ_peak_1003	109	.	7.46516	13.6932	10.9108	146
chr1	75234748	75234958	Encode_GSE137272_Encode_Dowen.JM_ENCFF310VOQ_Heart_CTCF_P0_Rep1_ENCFF310VOQ_peak_1004	791	.	22.9985	82.8743	79.1728	98
chr1	75244773	75244877	Encode_GSE137272_Encode_Dowen.JM_ENCFF310VOQ_Heart_CTCF_P0_Rep1_ENCFF310VOQ_peak_1005	28	.	4.16358	5.42576	2.88216	32
chr1	75251686	75251889	Encode_GSE137272_Encode_Dowen.JM_ENCFF310VOQ_Heart_CTCF_P0_Rep1_ENCFF310VOQ_peak_1006	630	.	16.158	66.4896	63.0239	106
chr1	75254317	75254544	Encode_GSE137272_Encode_Dowen.JM_ENCFF310VOQ_Heart_CTCF_P0_Rep1_ENCFF310VOQ_peak_1007	967	.	22.3298	100.728	96.7061	92
chr1	75290728	75290890	Encode_GSE137272_Encode_Dowen.JM_ENCFF310VOQ_Heart_CTCF_P0_Rep1_ENCFF310VOQ_peak_1008	258	.	13.0115	28.8671	25.8589	59
chr1	75317048	75317164	Encode_GSE137272_Encode_Dowen.JM_ENCFF310VOQ_Heart_CTCF_P0_Rep1_ENCFF310VOQ_peak_1009	86	.	5.90502	11.4257	8.69124	70
chr1	75317937	75318143	Encode_GSE137272_Encode_Dowen.JM_ENCFF310VOQ_Heart_CTCF_P0_Rep1_ENCFF310VOQ_peak_1010	606	.	19.2453	64.1131	60.6786	114
chr1	75342937	75343170	Encode_GSE137272_Encode_Dowen.JM_ENCFF310VOQ_Heart_CTCF_P0_Rep1_ENCFF310VOQ_peak_1011	1052	.	25.3767	109.486	105.275	137
chr1	75345142	75345284	Encode_GSE137272_Encode_Dowen.JM_ENCFF310VOQ_Heart_CTCF_P0_Rep1_ENCFF310VOQ_peak_1012	198	.	8.4218	22.8175	19.8882	66
chr1	75371452	75371721	Encode_GSE137272_Encode_Dowen.JM_ENCFF310VOQ_Heart_CTCF_P0_Rep1_ENCFF310VOQ_peak_1013	1002	.	27.1069	104.302	100.206	144
chr1	75381584	75381680	Encode_GSE137272_Encode_Dowen.JM_ENCFF310VOQ_Heart_CTCF_P0_Rep1_ENCFF310VOQ_peak_1014	23	.	3.82393	4.90196	2.39758	86
chr1	75398660	75399043	Encode_GSE137272_Encode_Dowen.JM_ENCFF310VOQ_Heart_CTCF_P0_Rep1_ENCFF310VOQ_peak_1015	757	.	21.2839	79.4327	75.7849	223
chr1	75413842	75414058	Encode_GSE137272_Encode_Dowen.JM_ENCFF310VOQ_Heart_CTCF_P0_Rep1_ENCFF310VOQ_peak_1016	402	.	16.2539	43.4296	40.2475	127
chr1	75425877	75426086	Encode_GSE137272_Encode_Dowen.JM_ENCFF310VOQ_Heart_CTCF_P0_Rep1_ENCFF310VOQ_peak_1017	436	.	17.7627	46.825	43.603	114
chr1	75445798	75446051	Encode_GSE137272_Encode_Dowen.JM_ENCFF310VOQ_Heart_CTCF_P0_Rep1_ENCFF310VOQ_peak_1018	963	.	27.6078	100.356	96.3419	135
chr1	75456838	75456965	Encode_GSE137272_Encode_Dowen.JM_ENCFF310VOQ_Heart_CTCF_P0_Rep1_ENCFF310VOQ_peak_1019	141	.	8.93495	17.0404	14.1967	68
chr1	75457185	75457307	Encode_GSE137272_Encode_Dowen.JM_ENCFF310VOQ_Heart_CTCF_P0_Rep1_ENCFF310VOQ_peak_1020	143	.	9.01226	17.1682	14.3226	60
chr1	75467683	75467913	Encode_GSE137272_Encode_Dowen.JM_ENCFF310VOQ_Heart_CTCF_P0_Rep1_ENCFF310VOQ_peak_1021	1170	.	30.7326	121.575	117.061	103
chr1	75477238	75477721	Encode_GSE137272_Encode_Dowen.JM_ENCFF310VOQ_Heart_CTCF_P0_Rep1_ENCFF310VOQ_peak_1022	577	.	16.9501	61.1127	57.7169	344
chr1	75487993	75488146	Encode_GSE137272_Encode_Dowen.JM_ENCFF310VOQ_Heart_CTCF_P0_Rep1_ENCFF310VOQ_peak_1023	35	.	4.61622	6.13121	3.54967	74
chr1	75495252	75495491	Encode_GSE137272_Encode_Dowen.JM_ENCFF310VOQ_Heart_CTCF_P0_Rep1_ENCFF310VOQ_peak_1024	566	.	18.4104	60.0028	56.6209	145
chr1	75499551	75499701	Encode_GSE137272_Encode_Dowen.JM_ENCFF310VOQ_Heart_CTCF_P0_Rep1_ENCFF310VOQ_peak_1025	236	.	10.3487	26.6336	23.6532	69
chr1	75530582	75530858	Encode_GSE137272_Encode_Dowen.JM_ENCFF310VOQ_Heart_CTCF_P0_Rep1_ENCFF310VOQ_peak_1026	495	.	19.8687	52.8258	49.5318	162
chr1	75546770	75546912	Encode_GSE137272_Encode_Dowen.JM_ENCFF310VOQ_Heart_CTCF_P0_Rep1_ENCFF310VOQ_peak_1027	141	.	8.93495	17.0404	14.1967	56
chr1	75559529	75559878	Encode_GSE137272_Encode_Dowen.JM_ENCFF310VOQ_Heart_CTCF_P0_Rep1_ENCFF310VOQ_peak_1028	1548	.	29.1821	160.603	154.888	173
chr1	75570458	75570562	Encode_GSE137272_Encode_Dowen.JM_ENCFF310VOQ_Heart_CTCF_P0_Rep1_ENCFF310VOQ_peak_1029	51	.	5.37529	7.7996	5.16277	57
chr1	75597028	75597186	Encode_GSE137272_Encode_Dowen.JM_ENCFF310VOQ_Heart_CTCF_P0_Rep1_ENCFF310VOQ_peak_1030	68	.	5.28344	9.57748	6.8846	63
chr1	75597688	75597965	Encode_GSE137272_Encode_Dowen.JM_ENCFF310VOQ_Heart_CTCF_P0_Rep1_ENCFF310VOQ_peak_1031	761	.	22.3769	79.8331	76.1792	130
chr1	75652614	75652819	Encode_GSE137272_Encode_Dowen.JM_ENCFF310VOQ_Heart_CTCF_P0_Rep1_ENCFF310VOQ_peak_1032	264	.	9.97749	29.4553	26.4391	98
chr1	75653586	75653996	Encode_GSE137272_Encode_Dowen.JM_ENCFF310VOQ_Heart_CTCF_P0_Rep1_ENCFF310VOQ_peak_1033	823	.	21.0819	86.1279	82.3734	171
chr1	75783070	75783171	Encode_GSE137272_Encode_Dowen.JM_ENCFF310VOQ_Heart_CTCF_P0_Rep1_ENCFF310VOQ_peak_1034	66	.	6.15496	9.32925	6.6412	72
chr1	75812295	75812392	Encode_GSE137272_Encode_Dowen.JM_ENCFF310VOQ_Heart_CTCF_P0_Rep1_ENCFF310VOQ_peak_1035	66	.	6.15496	9.32925	6.6412	60
chr1	75819066	75819209	Encode_GSE137272_Encode_Dowen.JM_ENCFF310VOQ_Heart_CTCF_P0_Rep1_ENCFF310VOQ_peak_1036	175	.	10.7143	20.4782	17.5826	68
chr1	75925818	75926091	Encode_GSE137272_Encode_Dowen.JM_ENCFF310VOQ_Heart_CTCF_P0_Rep1_ENCFF310VOQ_peak_1037	967	.	28.3619	100.796	96.7729	107
chr1	75997327	75997520	Encode_GSE137272_Encode_Dowen.JM_ENCFF310VOQ_Heart_CTCF_P0_Rep1_ENCFF310VOQ_peak_1038	175	.	10.4088	20.4848	17.5891	92
chr1	76031272	76031368	Encode_GSE137272_Encode_Dowen.JM_ENCFF310VOQ_Heart_CTCF_P0_Rep1_ENCFF310VOQ_peak_1039	42	.	4.95638	6.88414	4.28129	33
chr1	76038998	76039220	Encode_GSE137272_Encode_Dowen.JM_ENCFF310VOQ_Heart_CTCF_P0_Rep1_ENCFF310VOQ_peak_1040	278	.	12.3331	30.8902	27.8565	133
chr1	76039759	76039936	Encode_GSE137272_Encode_Dowen.JM_ENCFF310VOQ_Heart_CTCF_P0_Rep1_ENCFF310VOQ_peak_1041	254	.	11.6891	28.473	25.4695	92
chr1	76217083	76217199	Encode_GSE137272_Encode_Dowen.JM_ENCFF310VOQ_Heart_CTCF_P0_Rep1_ENCFF310VOQ_peak_1042	100	.	7.69369	12.839	10.0699	65
chr1	76489746	76489902	Encode_GSE137272_Encode_Dowen.JM_ENCFF310VOQ_Heart_CTCF_P0_Rep1_ENCFF310VOQ_peak_1043	213	.	11.7217	24.3095	21.3601	61
chr1	76629989	76630131	Encode_GSE137272_Encode_Dowen.JM_ENCFF310VOQ_Heart_CTCF_P0_Rep1_ENCFF310VOQ_peak_1044	137	.	9.23243	16.6004	13.7626	69
chr1	77081761	77082100	Encode_GSE137272_Encode_Dowen.JM_ENCFF310VOQ_Heart_CTCF_P0_Rep1_ENCFF310VOQ_peak_1045	309	.	14.494	33.9745	30.9038	109
chr1	77184126	77184258	Encode_GSE137272_Encode_Dowen.JM_ENCFF310VOQ_Heart_CTCF_P0_Rep1_ENCFF310VOQ_peak_1046	100	.	7.69369	12.839	10.0699	61
chr1	77412360	77412484	Encode_GSE137272_Encode_Dowen.JM_ENCFF310VOQ_Heart_CTCF_P0_Rep1_ENCFF310VOQ_peak_1047	66	.	6.15496	9.32925	6.6412	87
chr1	77513590	77513731	Encode_GSE137272_Encode_Dowen.JM_ENCFF310VOQ_Heart_CTCF_P0_Rep1_ENCFF310VOQ_peak_1048	222	.	9.06548	25.2437	22.2813	72
chr1	77516311	77516555	Encode_GSE137272_Encode_Dowen.JM_ENCFF310VOQ_Heart_CTCF_P0_Rep1_ENCFF310VOQ_peak_1049	1184	.	27.5239	123.053	118.499	121
chr1	77561920	77562028	Encode_GSE137272_Encode_Dowen.JM_ENCFF310VOQ_Heart_CTCF_P0_Rep1_ENCFF310VOQ_peak_1050	66	.	6.15496	9.32925	6.6412	63
chr1	77589479	77589689	Encode_GSE137272_Encode_Dowen.JM_ENCFF310VOQ_Heart_CTCF_P0_Rep1_ENCFF310VOQ_peak_1051	163	.	10.2583	19.2272	16.3477	140
chr1	77896350	77896551	Encode_GSE137272_Encode_Dowen.JM_ENCFF310VOQ_Heart_CTCF_P0_Rep1_ENCFF310VOQ_peak_1052	677	.	25.6786	71.3137	67.7835	95
chr1	77930819	77930915	Encode_GSE137272_Encode_Dowen.JM_ENCFF310VOQ_Heart_CTCF_P0_Rep1_ENCFF310VOQ_peak_1053	45	.	5.12913	7.15766	4.53622	32
chr1	77943158	77943388	Encode_GSE137272_Encode_Dowen.JM_ENCFF310VOQ_Heart_CTCF_P0_Rep1_ENCFF310VOQ_peak_1054	880	.	29.4459	91.9132	88.0591	134
chr1	77972396	77972669	Encode_GSE137272_Encode_Dowen.JM_ENCFF310VOQ_Heart_CTCF_P0_Rep1_ENCFF310VOQ_peak_1055	778	.	25.7376	81.5137	77.8338	148
chr1	77978755	77979025	Encode_GSE137272_Encode_Dowen.JM_ENCFF310VOQ_Heart_CTCF_P0_Rep1_ENCFF310VOQ_peak_1056	965	.	29.3255	100.592	96.5735	141
chr1	78008831	78009046	Encode_GSE137272_Encode_Dowen.JM_ENCFF310VOQ_Heart_CTCF_P0_Rep1_ENCFF310VOQ_peak_1057	327	.	16.0128	35.8627	32.7698	95
chr1	78036832	78036934	Encode_GSE137272_Encode_Dowen.JM_ENCFF310VOQ_Heart_CTCF_P0_Rep1_ENCFF310VOQ_peak_1058	45	.	5.12913	7.15766	4.53622	38
chr1	78215762	78215865	Encode_GSE137272_Encode_Dowen.JM_ENCFF310VOQ_Heart_CTCF_P0_Rep1_ENCFF310VOQ_peak_1059	76	.	6.41966	10.4073	7.69791	58
chr1	78217370	78217491	Encode_GSE137272_Encode_Dowen.JM_ENCFF310VOQ_Heart_CTCF_P0_Rep1_ENCFF310VOQ_peak_1060	93	.	7.22822	12.081	9.33003	62
chr1	78218323	78218419	Encode_GSE137272_Encode_Dowen.JM_ENCFF310VOQ_Heart_CTCF_P0_Rep1_ENCFF310VOQ_peak_1061	50	.	5.27629	7.6426	5.00972	40
chr1	78230892	78230995	Encode_GSE137272_Encode_Dowen.JM_ENCFF310VOQ_Heart_CTCF_P0_Rep1_ENCFF310VOQ_peak_1062	66	.	6.15496	9.32925	6.6412	55
chr1	78325905	78326023	Encode_GSE137272_Encode_Dowen.JM_ENCFF310VOQ_Heart_CTCF_P0_Rep1_ENCFF310VOQ_peak_1063	88	.	7.18078	11.6387	8.89486	72
chr1	78338201	78338331	Encode_GSE137272_Encode_Dowen.JM_ENCFF310VOQ_Heart_CTCF_P0_Rep1_ENCFF310VOQ_peak_1064	134	.	9.00721	16.2291	13.4003	59
chr1	78399834	78399935	Encode_GSE137272_Encode_Dowen.JM_ENCFF310VOQ_Heart_CTCF_P0_Rep1_ENCFF310VOQ_peak_1065	35	.	4.61622	6.13121	3.54967	39
chr1	78419665	78419894	Encode_GSE137272_Encode_Dowen.JM_ENCFF310VOQ_Heart_CTCF_P0_Rep1_ENCFF310VOQ_peak_1066	1009	.	30.1074	105.038	100.926	123
chr1	78454762	78454968	Encode_GSE137272_Encode_Dowen.JM_ENCFF310VOQ_Heart_CTCF_P0_Rep1_ENCFF310VOQ_peak_1067	648	.	23.4529	68.357	64.8669	91
chr1	78525291	78525575	Encode_GSE137272_Encode_Dowen.JM_ENCFF310VOQ_Heart_CTCF_P0_Rep1_ENCFF310VOQ_peak_1068	1003	.	27.6999	104.483	100.382	130
chr1	78530600	78530727	Encode_GSE137272_Encode_Dowen.JM_ENCFF310VOQ_Heart_CTCF_P0_Rep1_ENCFF310VOQ_peak_1069	105	.	7.74593	13.3139	10.5375	47
chr1	78536856	78537088	Encode_GSE137272_Encode_Dowen.JM_ENCFF310VOQ_Heart_CTCF_P0_Rep1_ENCFF310VOQ_peak_1070	923	.	27.507	96.2422	92.3085	118
chr1	78557511	78557631	Encode_GSE137272_Encode_Dowen.JM_ENCFF310VOQ_Heart_CTCF_P0_Rep1_ENCFF310VOQ_peak_1071	125	.	8.71952	15.3215	12.5055	50
chr1	78687009	78687207	Encode_GSE137272_Encode_Dowen.JM_ENCFF310VOQ_Heart_CTCF_P0_Rep1_ENCFF310VOQ_peak_1072	443	.	17.2864	47.5342	44.3039	95
chr1	78688295	78688427	Encode_GSE137272_Encode_Dowen.JM_ENCFF310VOQ_Heart_CTCF_P0_Rep1_ENCFF310VOQ_peak_1073	73	.	6.00577	10.0935	7.39063	82
chr1	78707396	78707539	Encode_GSE137272_Encode_Dowen.JM_ENCFF310VOQ_Heart_CTCF_P0_Rep1_ENCFF310VOQ_peak_1074	203	.	11.797	23.3235	20.3857	79
chr1	78724526	78724769	Encode_GSE137272_Encode_Dowen.JM_ENCFF310VOQ_Heart_CTCF_P0_Rep1_ENCFF310VOQ_peak_1075	1202	.	29.7894	124.83	120.228	122
chr1	78725949	78726090	Encode_GSE137272_Encode_Dowen.JM_ENCFF310VOQ_Heart_CTCF_P0_Rep1_ENCFF310VOQ_peak_1076	242	.	10.039	27.2181	24.2307	65
chr1	78734237	78734384	Encode_GSE137272_Encode_Dowen.JM_ENCFF310VOQ_Heart_CTCF_P0_Rep1_ENCFF310VOQ_peak_1077	217	.	12.3099	24.7268	21.7705	83
chr1	78846569	78846744	Encode_GSE137272_Encode_Dowen.JM_ENCFF310VOQ_Heart_CTCF_P0_Rep1_ENCFF310VOQ_peak_1078	452	.	19.1746	48.4734	45.2318	85
chr1	79440131	79440305	Encode_GSE137272_Encode_Dowen.JM_ENCFF310VOQ_Heart_CTCF_P0_Rep1_ENCFF310VOQ_peak_1079	203	.	11.797	23.3235	20.3857	88
chr1	79626246	79626432	Encode_GSE137272_Encode_Dowen.JM_ENCFF310VOQ_Heart_CTCF_P0_Rep1_ENCFF310VOQ_peak_1080	304	.	15.3874	33.4957	30.4305	95
chr1	79640223	79640495	Encode_GSE137272_Encode_Dowen.JM_ENCFF310VOQ_Heart_CTCF_P0_Rep1_ENCFF310VOQ_peak_1081	834	.	25.7623	87.2145	83.4417	109
chr1	79683072	79683245	Encode_GSE137272_Encode_Dowen.JM_ENCFF310VOQ_Heart_CTCF_P0_Rep1_ENCFF310VOQ_peak_1082	304	.	15.3874	33.4957	30.4305	94
chr1	79776066	79776316	Encode_GSE137272_Encode_Dowen.JM_ENCFF310VOQ_Heart_CTCF_P0_Rep1_ENCFF310VOQ_peak_1083	85	.	6.93894	11.2459	8.51492	76
chr1	79786594	79786796	Encode_GSE137272_Encode_Dowen.JM_ENCFF310VOQ_Heart_CTCF_P0_Rep1_ENCFF310VOQ_peak_1084	729	.	23.9959	76.5221	72.918	99
chr1	79819538	79819728	Encode_GSE137272_Encode_Dowen.JM_ENCFF310VOQ_Heart_CTCF_P0_Rep1_ENCFF310VOQ_peak_1085	282	.	14.066	31.2749	28.2367	82
chr1	79858788	79858966	Encode_GSE137272_Encode_Dowen.JM_ENCFF310VOQ_Heart_CTCF_P0_Rep1_ENCFF310VOQ_peak_1086	32	.	4.4187	5.82176	3.2646	95
chr1	79999177	79999425	Encode_GSE137272_Encode_Dowen.JM_ENCFF310VOQ_Heart_CTCF_P0_Rep1_ENCFF310VOQ_peak_1087	328	.	16.0901	35.9929	32.8983	93
chr1	80106406	80106606	Encode_GSE137272_Encode_Dowen.JM_ENCFF310VOQ_Heart_CTCF_P0_Rep1_ENCFF310VOQ_peak_1088	367	.	16.7286	39.8448	36.7047	105
chr1	80178117	80178216	Encode_GSE137272_Encode_Dowen.JM_ENCFF310VOQ_Heart_CTCF_P0_Rep1_ENCFF310VOQ_peak_1089	79	.	5.67895	10.6414	7.92139	69
chr1	80180286	80180425	Encode_GSE137272_Encode_Dowen.JM_ENCFF310VOQ_Heart_CTCF_P0_Rep1_ENCFF310VOQ_peak_1090	191	.	9.12179	22.0497	19.1296	58
chr1	80181100	80181322	Encode_GSE137272_Encode_Dowen.JM_ENCFF310VOQ_Heart_CTCF_P0_Rep1_ENCFF310VOQ_peak_1091	938	.	26.2658	97.7632	93.8008	105
chr1	80230746	80230858	Encode_GSE137272_Encode_Dowen.JM_ENCFF310VOQ_Heart_CTCF_P0_Rep1_ENCFF310VOQ_peak_1092	72	.	6.35262	9.9591	7.25875	45
chr1	80244176	80244396	Encode_GSE137272_Encode_Dowen.JM_ENCFF310VOQ_Heart_CTCF_P0_Rep1_ENCFF310VOQ_peak_1093	260	.	13.8486	29.0403	26.0289	105
chr1	80375650	80375746	Encode_GSE137272_Encode_Dowen.JM_ENCFF310VOQ_Heart_CTCF_P0_Rep1_ENCFF310VOQ_peak_1094	45	.	5.12913	7.15766	4.53622	69
chr1	80408608	80408849	Encode_GSE137272_Encode_Dowen.JM_ENCFF310VOQ_Heart_CTCF_P0_Rep1_ENCFF310VOQ_peak_1095	1011	.	30.2126	105.231	101.116	111
chr1	80504925	80505062	Encode_GSE137272_Encode_Dowen.JM_ENCFF310VOQ_Heart_CTCF_P0_Rep1_ENCFF310VOQ_peak_1096	77	.	6.66787	10.468	7.75099	57
chr1	80512660	80512862	Encode_GSE137272_Encode_Dowen.JM_ENCFF310VOQ_Heart_CTCF_P0_Rep1_ENCFF310VOQ_peak_1097	498	.	18.2003	53.1096	49.8123	113
chr1	80515985	80516136	Encode_GSE137272_Encode_Dowen.JM_ENCFF310VOQ_Heart_CTCF_P0_Rep1_ENCFF310VOQ_peak_1098	271	.	12.2695	30.1335	27.1098	66
chr1	80577026	80577139	Encode_GSE137272_Encode_Dowen.JM_ENCFF310VOQ_Heart_CTCF_P0_Rep1_ENCFF310VOQ_peak_1099	100	.	7.69369	12.839	10.0699	76
chr1	80722770	80722953	Encode_GSE137272_Encode_Dowen.JM_ENCFF310VOQ_Heart_CTCF_P0_Rep1_ENCFF310VOQ_peak_1100	435	.	19.0985	46.8082	43.5864	89
chr1	80728251	80728373	Encode_GSE137272_Encode_Dowen.JM_ENCFF310VOQ_Heart_CTCF_P0_Rep1_ENCFF310VOQ_peak_1101	55	.	5.64204	8.22483	5.56831	67
chr1	80830385	80830731	Encode_GSE137272_Encode_Dowen.JM_ENCFF310VOQ_Heart_CTCF_P0_Rep1_ENCFF310VOQ_peak_1102	507	.	20.1337	54.0915	50.7824	192
chr1	81287170	81287492	Encode_GSE137272_Encode_Dowen.JM_ENCFF310VOQ_Heart_CTCF_P0_Rep1_ENCFF310VOQ_peak_1103	810	.	26.5058	84.7754	81.0431	189
chr1	81300865	81301046	Encode_GSE137272_Encode_Dowen.JM_ENCFF310VOQ_Heart_CTCF_P0_Rep1_ENCFF310VOQ_peak_1104	369	.	14.8207	40.1423	36.9987	88
chr1	81301753	81301974	Encode_GSE137272_Encode_Dowen.JM_ENCFF310VOQ_Heart_CTCF_P0_Rep1_ENCFF310VOQ_peak_1105	339	.	13.9047	37.0726	33.9653	138
chr1	81307547	81307648	Encode_GSE137272_Encode_Dowen.JM_ENCFF310VOQ_Heart_CTCF_P0_Rep1_ENCFF310VOQ_peak_1106	51	.	4.66186	7.82718	5.1897	37
chr1	81310173	81310400	Encode_GSE137272_Encode_Dowen.JM_ENCFF310VOQ_Heart_CTCF_P0_Rep1_ENCFF310VOQ_peak_1107	982	.	28.12	102.321	98.266	136
chr1	81316658	81316913	Encode_GSE137272_Encode_Dowen.JM_ENCFF310VOQ_Heart_CTCF_P0_Rep1_ENCFF310VOQ_peak_1108	952	.	27.539	99.2421	95.2502	119
chr1	81516654	81516855	Encode_GSE137272_Encode_Dowen.JM_ENCFF310VOQ_Heart_CTCF_P0_Rep1_ENCFF310VOQ_peak_1109	569	.	21.8472	60.3693	56.9828	114
chr1	81591759	81591908	Encode_GSE137272_Encode_Dowen.JM_ENCFF310VOQ_Heart_CTCF_P0_Rep1_ENCFF310VOQ_peak_1110	217	.	12.3052	24.7189	21.7643	56
chr1	81688858	81688986	Encode_GSE137272_Encode_Dowen.JM_ENCFF310VOQ_Heart_CTCF_P0_Rep1_ENCFF310VOQ_peak_1111	100	.	7.69369	12.839	10.0699	50
chr1	82239593	82239706	Encode_GSE137272_Encode_Dowen.JM_ENCFF310VOQ_Heart_CTCF_P0_Rep1_ENCFF310VOQ_peak_1112	52	.	5.45202	7.92154	5.28145	47
chr1	82288721	82288903	Encode_GSE137272_Encode_Dowen.JM_ENCFF310VOQ_Heart_CTCF_P0_Rep1_ENCFF310VOQ_peak_1113	189	.	8.49408	21.9097	18.9936	100
chr1	82291660	82291856	Encode_GSE137272_Encode_Dowen.JM_ENCFF310VOQ_Heart_CTCF_P0_Rep1_ENCFF310VOQ_peak_1114	236	.	8.93193	26.6202	23.64	90
chr1	82294234	82294489	Encode_GSE137272_Encode_Dowen.JM_ENCFF310VOQ_Heart_CTCF_P0_Rep1_ENCFF310VOQ_peak_1115	560	.	16.8919	59.3936	56.0196	69
chr1	82371747	82371871	Encode_GSE137272_Encode_Dowen.JM_ENCFF310VOQ_Heart_CTCF_P0_Rep1_ENCFF310VOQ_peak_1116	112	.	8.20661	14.0672	11.2743	62
chr1	82382051	82382181	Encode_GSE137272_Encode_Dowen.JM_ENCFF310VOQ_Heart_CTCF_P0_Rep1_ENCFF310VOQ_peak_1117	100	.	7.69369	12.839	10.0699	42
chr1	82390156	82390326	Encode_GSE137272_Encode_Dowen.JM_ENCFF310VOQ_Heart_CTCF_P0_Rep1_ENCFF310VOQ_peak_1118	100	.	7.69369	12.839	10.0699	112
chr1	82433428	82433715	Encode_GSE137272_Encode_Dowen.JM_ENCFF310VOQ_Heart_CTCF_P0_Rep1_ENCFF310VOQ_peak_1119	1373	.	33.8001	142.491	137.373	123
chr1	82476354	82476602	Encode_GSE137272_Encode_Dowen.JM_ENCFF310VOQ_Heart_CTCF_P0_Rep1_ENCFF310VOQ_peak_1120	879	.	28.8277	91.7999	87.9481	110
chr1	82545719	82545834	Encode_GSE137272_Encode_Dowen.JM_ENCFF310VOQ_Heart_CTCF_P0_Rep1_ENCFF310VOQ_peak_1121	55	.	5.64204	8.22483	5.56831	57
chr1	82554399	82554650	Encode_GSE137272_Encode_Dowen.JM_ENCFF310VOQ_Heart_CTCF_P0_Rep1_ENCFF310VOQ_peak_1122	891	.	29.5082	93.0016	89.1285	137
chr1	82571881	82572035	Encode_GSE137272_Encode_Dowen.JM_ENCFF310VOQ_Heart_CTCF_P0_Rep1_ENCFF310VOQ_peak_1123	364	.	17.0233	39.6317	36.4944	75
chr1	82641751	82641988	Encode_GSE137272_Encode_Dowen.JM_ENCFF310VOQ_Heart_CTCF_P0_Rep1_ENCFF310VOQ_peak_1124	1150	.	30.7535	119.548	115.087	121
chr1	82759682	82759778	Encode_GSE137272_Encode_Dowen.JM_ENCFF310VOQ_Heart_CTCF_P0_Rep1_ENCFF310VOQ_peak_1125	45	.	5.12715	7.15452	4.53622	51
chr1	82787412	82787690	Encode_GSE137272_Encode_Dowen.JM_ENCFF310VOQ_Heart_CTCF_P0_Rep1_ENCFF310VOQ_peak_1126	1185	.	29.9597	123.122	118.566	119
chr1	82793571	82793670	Encode_GSE137272_Encode_Dowen.JM_ENCFF310VOQ_Heart_CTCF_P0_Rep1_ENCFF310VOQ_peak_1127	66	.	6.15496	9.32925	6.6412	56
chr1	82803724	82803913	Encode_GSE137272_Encode_Dowen.JM_ENCFF310VOQ_Heart_CTCF_P0_Rep1_ENCFF310VOQ_peak_1128	352	.	16.6929	38.3738	35.251	94
chr1	82839257	82839514	Encode_GSE137272_Encode_Dowen.JM_ENCFF310VOQ_Heart_CTCF_P0_Rep1_ENCFF310VOQ_peak_1129	1131	.	29.7471	117.569	113.158	128
chr1	82913269	82913365	Encode_GSE137272_Encode_Dowen.JM_ENCFF310VOQ_Heart_CTCF_P0_Rep1_ENCFF310VOQ_peak_1130	55	.	5.64204	8.22483	5.56831	39
chr1	82973368	82973612	Encode_GSE137272_Encode_Dowen.JM_ENCFF310VOQ_Heart_CTCF_P0_Rep1_ENCFF310VOQ_peak_1131	180	.	10.0739	20.9932	18.0887	75
chr1	82987845	82988080	Encode_GSE137272_Encode_Dowen.JM_ENCFF310VOQ_Heart_CTCF_P0_Rep1_ENCFF310VOQ_peak_1132	903	.	25.4781	94.2959	90.3988	130
chr1	83064880	83065080	Encode_GSE137272_Encode_Dowen.JM_ENCFF310VOQ_Heart_CTCF_P0_Rep1_ENCFF310VOQ_peak_1133	460	.	18.2986	49.3124	46.0609	129
chr1	83076197	83076494	Encode_GSE137272_Encode_Dowen.JM_ENCFF310VOQ_Heart_CTCF_P0_Rep1_ENCFF310VOQ_peak_1134	1047	.	28.481	108.999	104.799	122
chr1	83150338	83150535	Encode_GSE137272_Encode_Dowen.JM_ENCFF310VOQ_Heart_CTCF_P0_Rep1_ENCFF310VOQ_peak_1135	318	.	14.6856	34.979	31.8969	83
chr1	83181493	83181736	Encode_GSE137272_Encode_Dowen.JM_ENCFF310VOQ_Heart_CTCF_P0_Rep1_ENCFF310VOQ_peak_1136	214	.	11.4195	24.3799	21.4297	110
chr1	83187224	83187475	Encode_GSE137272_Encode_Dowen.JM_ENCFF310VOQ_Heart_CTCF_P0_Rep1_ENCFF310VOQ_peak_1137	851	.	25.6849	88.9697	85.1673	120
chr1	83218321	83218525	Encode_GSE137272_Encode_Dowen.JM_ENCFF310VOQ_Heart_CTCF_P0_Rep1_ENCFF310VOQ_peak_1138	464	.	17.1723	49.6599	46.4041	93
chr1	83223153	83223331	Encode_GSE137272_Encode_Dowen.JM_ENCFF310VOQ_Heart_CTCF_P0_Rep1_ENCFF310VOQ_peak_1139	357	.	14.134	38.8935	35.7645	80
chr1	83407292	83407441	Encode_GSE137272_Encode_Dowen.JM_ENCFF310VOQ_Heart_CTCF_P0_Rep1_ENCFF310VOQ_peak_1140	143	.	8.74417	17.2094	14.3634	80
chr1	83408079	83408285	Encode_GSE137272_Encode_Dowen.JM_ENCFF310VOQ_Heart_CTCF_P0_Rep1_ENCFF310VOQ_peak_1141	409	.	17.072	44.1068	40.9169	112
chr1	83408390	83408498	Encode_GSE137272_Encode_Dowen.JM_ENCFF310VOQ_Heart_CTCF_P0_Rep1_ENCFF310VOQ_peak_1142	78	.	6.2709	10.5272	7.809	58
chr1	83717118	83717342	Encode_GSE137272_Encode_Dowen.JM_ENCFF310VOQ_Heart_CTCF_P0_Rep1_ENCFF310VOQ_peak_1143	978	.	30.5728	101.85	97.8056	110
chr1	83727214	83727514	Encode_GSE137272_Encode_Dowen.JM_ENCFF310VOQ_Heart_CTCF_P0_Rep1_ENCFF310VOQ_peak_1144	750	.	26.2325	78.659	75.023	88
chr1	83736541	83736707	Encode_GSE137272_Encode_Dowen.JM_ENCFF310VOQ_Heart_CTCF_P0_Rep1_ENCFF310VOQ_peak_1145	163	.	10.2583	19.2272	16.3477	59
chr1	83746101	83746383	Encode_GSE137272_Encode_Dowen.JM_ENCFF310VOQ_Heart_CTCF_P0_Rep1_ENCFF310VOQ_peak_1146	868	.	27.6348	90.639	86.8072	119
chr1	83811286	83811425	Encode_GSE137272_Encode_Dowen.JM_ENCFF310VOQ_Heart_CTCF_P0_Rep1_ENCFF310VOQ_peak_1147	231	.	12.8228	26.1479	23.1729	51
chr1	84102159	84102295	Encode_GSE137272_Encode_Dowen.JM_ENCFF310VOQ_Heart_CTCF_P0_Rep1_ENCFF310VOQ_peak_1148	203	.	11.797	23.3235	20.3857	66
chr1	84128617	84128815	Encode_GSE137272_Encode_Dowen.JM_ENCFF310VOQ_Heart_CTCF_P0_Rep1_ENCFF310VOQ_peak_1149	190	.	11.2841	21.9385	19.0198	109
chr1	84154031	84154222	Encode_GSE137272_Encode_Dowen.JM_ENCFF310VOQ_Heart_CTCF_P0_Rep1_ENCFF310VOQ_peak_1150	260	.	13.8486	29.0403	26.0289	84
chr1	84286861	84287147	Encode_GSE137272_Encode_Dowen.JM_ENCFF310VOQ_Heart_CTCF_P0_Rep1_ENCFF310VOQ_peak_1151	752	.	24.3035	78.9172	75.2773	144
chr1	84433741	84433862	Encode_GSE137272_Encode_Dowen.JM_ENCFF310VOQ_Heart_CTCF_P0_Rep1_ENCFF310VOQ_peak_1152	125	.	8.71952	15.3215	12.5055	82
chr1	84470514	84470622	Encode_GSE137272_Encode_Dowen.JM_ENCFF310VOQ_Heart_CTCF_P0_Rep1_ENCFF310VOQ_peak_1153	66	.	6.15496	9.32925	6.6412	48
chr1	84581901	84582120	Encode_GSE137272_Encode_Dowen.JM_ENCFF310VOQ_Heart_CTCF_P0_Rep1_ENCFF310VOQ_peak_1154	816	.	26.3079	85.3672	81.6251	114
chr1	84623182	84623325	Encode_GSE137272_Encode_Dowen.JM_ENCFF310VOQ_Heart_CTCF_P0_Rep1_ENCFF310VOQ_peak_1155	163	.	10.2583	19.2272	16.3477	58
chr1	84696240	84696395	Encode_GSE137272_Encode_Dowen.JM_ENCFF310VOQ_Heart_CTCF_P0_Rep1_ENCFF310VOQ_peak_1156	142	.	9.2846	17.142	14.2969	63
chr1	84697386	84697521	Encode_GSE137272_Encode_Dowen.JM_ENCFF310VOQ_Heart_CTCF_P0_Rep1_ENCFF310VOQ_peak_1157	134	.	9.05068	16.3007	13.4708	66
chr1	84733901	84734123	Encode_GSE137272_Encode_Dowen.JM_ENCFF310VOQ_Heart_CTCF_P0_Rep1_ENCFF310VOQ_peak_1158	609	.	22.6662	64.3584	60.9206	110
chr1	84881386	84881498	Encode_GSE137272_Encode_Dowen.JM_ENCFF310VOQ_Heart_CTCF_P0_Rep1_ENCFF310VOQ_peak_1159	66	.	6.15496	9.32925	6.6412	51
chr1	84933547	84933760	Encode_GSE137272_Encode_Dowen.JM_ENCFF310VOQ_Heart_CTCF_P0_Rep1_ENCFF310VOQ_peak_1160	584	.	21.7213	61.8514	58.4457	112
chr1	84935223	84935334	Encode_GSE137272_Encode_Dowen.JM_ENCFF310VOQ_Heart_CTCF_P0_Rep1_ENCFF310VOQ_peak_1161	65	.	5.71522	9.26865	6.58959	71
chr1	85699221	85699325	Encode_GSE137272_Encode_Dowen.JM_ENCFF310VOQ_Heart_CTCF_P0_Rep1_ENCFF310VOQ_peak_1165	55	.	5.64204	8.22483	5.56831	43
chr1	85736583	85736873	Encode_GSE137272_Encode_Dowen.JM_ENCFF310VOQ_Heart_CTCF_P0_Rep1_ENCFF310VOQ_peak_1166	1338	.	32.5551	138.887	133.875	95
chr1	85793172	85793461	Encode_GSE137272_Encode_Dowen.JM_ENCFF310VOQ_Heart_CTCF_P0_Rep1_ENCFF310VOQ_peak_1167	596	.	21.4442	63.0757	59.6547	200
chr1	85842323	85842528	Encode_GSE137272_Encode_Dowen.JM_ENCFF310VOQ_Heart_CTCF_P0_Rep1_ENCFF310VOQ_peak_1168	579	.	20.9758	61.3903	57.9905	112
chr1	85853358	85853646	Encode_GSE137272_Encode_Dowen.JM_ENCFF310VOQ_Heart_CTCF_P0_Rep1_ENCFF310VOQ_peak_1169	1599	.	32.6296	165.822	159.918	167
chr1	85895612	85895772	Encode_GSE137272_Encode_Dowen.JM_ENCFF310VOQ_Heart_CTCF_P0_Rep1_ENCFF310VOQ_peak_1170	182	.	9.82087	21.1079	18.202	81
chr1	85899611	85899724	Encode_GSE137272_Encode_Dowen.JM_ENCFF310VOQ_Heart_CTCF_P0_Rep1_ENCFF310VOQ_peak_1171	123	.	7.56484	15.2049	12.3948	36
chr1	85935541	85935811	Encode_GSE137272_Encode_Dowen.JM_ENCFF310VOQ_Heart_CTCF_P0_Rep1_ENCFF310VOQ_peak_1172	562	.	20.0059	59.6544	56.2769	107
chr1	86007886	86008167	Encode_GSE137272_Encode_Dowen.JM_ENCFF310VOQ_Heart_CTCF_P0_Rep1_ENCFF310VOQ_peak_1173	1145	.	31.569	119.049	114.6	154
chr1	86018227	86018394	Encode_GSE137272_Encode_Dowen.JM_ENCFF310VOQ_Heart_CTCF_P0_Rep1_ENCFF310VOQ_peak_1174	50	.	5.30069	7.68127	5.04731	89
chr1	86021751	86021875	Encode_GSE137272_Encode_Dowen.JM_ENCFF310VOQ_Heart_CTCF_P0_Rep1_ENCFF310VOQ_peak_1175	152	.	9.26253	18.0732	15.212	67
chr1	86059522	86059860	Encode_GSE137272_Encode_Dowen.JM_ENCFF310VOQ_Heart_CTCF_P0_Rep1_ENCFF310VOQ_peak_1176	807	.	18.5264	84.5177	80.7898	112
chr1	86064252	86064464	Encode_GSE137272_Encode_Dowen.JM_ENCFF310VOQ_Heart_CTCF_P0_Rep1_ENCFF310VOQ_peak_1177	918	.	19.9137	95.7515	91.8273	95
chr1	86094524	86094620	Encode_GSE137272_Encode_Dowen.JM_ENCFF310VOQ_Heart_CTCF_P0_Rep1_ENCFF310VOQ_peak_1178	66	.	6.15496	9.32925	6.6412	35
chr1	86111874	86112038	Encode_GSE137272_Encode_Dowen.JM_ENCFF310VOQ_Heart_CTCF_P0_Rep1_ENCFF310VOQ_peak_1179	137	.	9.23243	16.6004	13.7626	73
chr1	86144382	86144482	Encode_GSE137272_Encode_Dowen.JM_ENCFF310VOQ_Heart_CTCF_P0_Rep1_ENCFF310VOQ_peak_1180	55	.	5.64204	8.22483	5.56831	33
chr1	86152735	86152854	Encode_GSE137272_Encode_Dowen.JM_ENCFF310VOQ_Heart_CTCF_P0_Rep1_ENCFF310VOQ_peak_1181	108	.	7.96813	13.6766	10.8944	59
chr1	86178842	86179209	Encode_GSE137272_Encode_Dowen.JM_ENCFF310VOQ_Heart_CTCF_P0_Rep1_ENCFF310VOQ_peak_1182	1853	.	34.7099	192.615	185.323	201
chr1	86214205	86214448	Encode_GSE137272_Encode_Dowen.JM_ENCFF310VOQ_Heart_CTCF_P0_Rep1_ENCFF310VOQ_peak_1183	1201	.	31.8123	124.733	120.134	133
chr1	86301835	86301994	Encode_GSE137272_Encode_Dowen.JM_ENCFF310VOQ_Heart_CTCF_P0_Rep1_ENCFF310VOQ_peak_1184	215	.	12.1852	24.5184	21.5664	65
chr1	86339473	86339722	Encode_GSE137272_Encode_Dowen.JM_ENCFF310VOQ_Heart_CTCF_P0_Rep1_ENCFF310VOQ_peak_1185	1162	.	31.9049	120.731	116.237	137
chr1	86363799	86363966	Encode_GSE137272_Encode_Dowen.JM_ENCFF310VOQ_Heart_CTCF_P0_Rep1_ENCFF310VOQ_peak_1186	238	.	12.1443	26.7885	23.8063	78
chr1	86371975	86372365	Encode_GSE137272_Encode_Dowen.JM_ENCFF310VOQ_Heart_CTCF_P0_Rep1_ENCFF310VOQ_peak_1187	1046	.	28.3948	108.83	104.634	176
chr1	86381111	86381371	Encode_GSE137272_Encode_Dowen.JM_ENCFF310VOQ_Heart_CTCF_P0_Rep1_ENCFF310VOQ_peak_1188	740	.	23.1355	77.6659	74.0448	128
chr1	86389336	86389633	Encode_GSE137272_Encode_Dowen.JM_ENCFF310VOQ_Heart_CTCF_P0_Rep1_ENCFF310VOQ_peak_1189	963	.	27.6078	100.356	96.3419	141
chr1	86396026	86396128	Encode_GSE137272_Encode_Dowen.JM_ENCFF310VOQ_Heart_CTCF_P0_Rep1_ENCFF310VOQ_peak_1190	74	.	6.4433	10.1051	7.40183	64
chr1	86404953	86405131	Encode_GSE137272_Encode_Dowen.JM_ENCFF310VOQ_Heart_CTCF_P0_Rep1_ENCFF310VOQ_peak_1191	168	.	9.95655	19.7346	16.8485	90
chr1	86415980	86416163	Encode_GSE137272_Encode_Dowen.JM_ENCFF310VOQ_Heart_CTCF_P0_Rep1_ENCFF310VOQ_peak_1192	216	.	9.8701	24.5669	21.6143	121
chr1	86416354	86416546	Encode_GSE137272_Encode_Dowen.JM_ENCFF310VOQ_Heart_CTCF_P0_Rep1_ENCFF310VOQ_peak_1193	880	.	25.2299	91.9042	88.0502	89
chr1	86430024	86430321	Encode_GSE137272_Encode_Dowen.JM_ENCFF310VOQ_Heart_CTCF_P0_Rep1_ENCFF310VOQ_peak_1194	975	.	26.2554	101.624	97.584	102
chr1	86438619	86438770	Encode_GSE137272_Encode_Dowen.JM_ENCFF310VOQ_Heart_CTCF_P0_Rep1_ENCFF310VOQ_peak_1195	284	.	9.08947	31.4689	28.4286	69
chr1	86440513	86440815	Encode_GSE137272_Encode_Dowen.JM_ENCFF310VOQ_Heart_CTCF_P0_Rep1_ENCFF310VOQ_peak_1196	1268	.	24.9012	131.604	126.806	175
chr1	86471446	86471659	Encode_GSE137272_Encode_Dowen.JM_ENCFF310VOQ_Heart_CTCF_P0_Rep1_ENCFF310VOQ_peak_1197	399	.	15.6523	43.1016	39.9234	134
chr1	86487485	86487878	Encode_GSE137272_Encode_Dowen.JM_ENCFF310VOQ_Heart_CTCF_P0_Rep1_ENCFF310VOQ_peak_1198	47	.	4.7654	7.40001	4.77279	89
chr1	86499978	86500196	Encode_GSE137272_Encode_Dowen.JM_ENCFF310VOQ_Heart_CTCF_P0_Rep1_ENCFF310VOQ_peak_1199	496	.	10.5124	52.9393	49.644	96
chr1	86501091	86501276	Encode_GSE137272_Encode_Dowen.JM_ENCFF310VOQ_Heart_CTCF_P0_Rep1_ENCFF310VOQ_peak_1200	270	.	7.31075	30.1116	27.0881	94
chr1	86501658	86501935	Encode_GSE137272_Encode_Dowen.JM_ENCFF310VOQ_Heart_CTCF_P0_Rep1_ENCFF310VOQ_peak_1201	881	.	14.9956	91.9635	88.109	118
chr1	86504217	86504439	Encode_GSE137272_Encode_Dowen.JM_ENCFF310VOQ_Heart_CTCF_P0_Rep1_ENCFF310VOQ_peak_1202	234	.	6.76796	26.4723	23.4938	132
chr1	86509411	86509754	Encode_GSE137272_Encode_Dowen.JM_ENCFF310VOQ_Heart_CTCF_P0_Rep1_ENCFF310VOQ_peak_1203	737	.	22.0181	77.3305	73.7143	158
chr1	86520506	86520651	Encode_GSE137272_Encode_Dowen.JM_ENCFF310VOQ_Heart_CTCF_P0_Rep1_ENCFF310VOQ_peak_1204	314	.	11.1933	34.4831	31.4067	91
chr1	86525349	86525605	Encode_GSE137272_Encode_Dowen.JM_ENCFF310VOQ_Heart_CTCF_P0_Rep1_ENCFF310VOQ_peak_1205	642	.	13.2542	67.7133	64.2317	131
chr1	86528123	86528511	Encode_GSE137272_Encode_Dowen.JM_ENCFF310VOQ_Heart_CTCF_P0_Rep1_ENCFF310VOQ_peak_1206	641	.	12.1478	67.6306	64.1501	254
chr1	86528791	86528887	Encode_GSE137272_Encode_Dowen.JM_ENCFF310VOQ_Heart_CTCF_P0_Rep1_ENCFF310VOQ_peak_1207	56	.	3.52571	8.34302	5.68414	45
chr1	86532439	86532662	Encode_GSE137272_Encode_Dowen.JM_ENCFF310VOQ_Heart_CTCF_P0_Rep1_ENCFF310VOQ_peak_1208	846	.	17.1772	88.4451	84.6518	110
chr1	86533884	86533980	Encode_GSE137272_Encode_Dowen.JM_ENCFF310VOQ_Heart_CTCF_P0_Rep1_ENCFF310VOQ_peak_1209	51	.	4.31735	7.79443	5.15788	34
chr1	86538521	86538758	Encode_GSE137272_Encode_Dowen.JM_ENCFF310VOQ_Heart_CTCF_P0_Rep1_ENCFF310VOQ_peak_1210	261	.	13.1818	29.1537	26.1411	105
chr1	86598589	86598792	Encode_GSE137272_Encode_Dowen.JM_ENCFF310VOQ_Heart_CTCF_P0_Rep1_ENCFF310VOQ_peak_1211	744	.	26.4505	78.1115	74.4838	87
chr1	86614331	86614531	Encode_GSE137272_Encode_Dowen.JM_ENCFF310VOQ_Heart_CTCF_P0_Rep1_ENCFF310VOQ_peak_1212	300	.	12.4663	33.0914	30.0315	131
chr1	86618554	86618767	Encode_GSE137272_Encode_Dowen.JM_ENCFF310VOQ_Heart_CTCF_P0_Rep1_ENCFF310VOQ_peak_1213	702	.	22.0235	73.7679	70.2032	103
chr1	86650350	86650630	Encode_GSE137272_Encode_Dowen.JM_ENCFF310VOQ_Heart_CTCF_P0_Rep1_ENCFF310VOQ_peak_1214	826	.	25.3331	86.4158	82.6563	107
chr1	86652808	86652909	Encode_GSE137272_Encode_Dowen.JM_ENCFF310VOQ_Heart_CTCF_P0_Rep1_ENCFF310VOQ_peak_1215	42	.	4.40857	6.80929	4.20896	57
chr1	86669495	86669796	Encode_GSE137272_Encode_Dowen.JM_ENCFF310VOQ_Heart_CTCF_P0_Rep1_ENCFF310VOQ_peak_1216	875	.	24.0271	91.4079	87.5627	151
chr1	86670499	86670642	Encode_GSE137272_Encode_Dowen.JM_ENCFF310VOQ_Heart_CTCF_P0_Rep1_ENCFF310VOQ_peak_1217	83	.	5.73394	11.1154	8.38688	67
chr1	86697115	86697211	Encode_GSE137272_Encode_Dowen.JM_ENCFF310VOQ_Heart_CTCF_P0_Rep1_ENCFF310VOQ_peak_1218	55	.	5.64204	8.22483	5.56831	28
chr1	86699897	86699999	Encode_GSE137272_Encode_Dowen.JM_ENCFF310VOQ_Heart_CTCF_P0_Rep1_ENCFF310VOQ_peak_1219	43	.	5.004	6.95934	4.35439	31
chr1	86850183	86850292	Encode_GSE137272_Encode_Dowen.JM_ENCFF310VOQ_Heart_CTCF_P0_Rep1_ENCFF310VOQ_peak_1220	66	.	6.15496	9.32925	6.6412	84
chr1	86914802	86914944	Encode_GSE137272_Encode_Dowen.JM_ENCFF310VOQ_Heart_CTCF_P0_Rep1_ENCFF310VOQ_peak_1221	77	.	6.66787	10.468	7.75099	69
chr1	86968397	86968565	Encode_GSE137272_Encode_Dowen.JM_ENCFF310VOQ_Heart_CTCF_P0_Rep1_ENCFF310VOQ_peak_1222	503	.	20.3756	53.696	50.3913	81
chr1	87041189	87041394	Encode_GSE137272_Encode_Dowen.JM_ENCFF310VOQ_Heart_CTCF_P0_Rep1_ENCFF310VOQ_peak_1223	605	.	15.7431	63.938	60.5058	112
chr1	87042142	87042435	Encode_GSE137272_Encode_Dowen.JM_ENCFF310VOQ_Heart_CTCF_P0_Rep1_ENCFF310VOQ_peak_1224	1187	.	25.0806	123.332	118.77	125
chr1	87061033	87061129	Encode_GSE137272_Encode_Dowen.JM_ENCFF310VOQ_Heart_CTCF_P0_Rep1_ENCFF310VOQ_peak_1225	45	.	5.12913	7.15766	4.53622	57
chr1	87070823	87070990	Encode_GSE137272_Encode_Dowen.JM_ENCFF310VOQ_Heart_CTCF_P0_Rep1_ENCFF310VOQ_peak_1226	176	.	10.7712	20.5728	17.6735	72
chr1	87087074	87087222	Encode_GSE137272_Encode_Dowen.JM_ENCFF310VOQ_Heart_CTCF_P0_Rep1_ENCFF310VOQ_peak_1227	190	.	11.2841	21.9385	19.0198	82
chr1	87098662	87098883	Encode_GSE137272_Encode_Dowen.JM_ENCFF310VOQ_Heart_CTCF_P0_Rep1_ENCFF310VOQ_peak_1228	552	.	21.3311	58.6352	55.2705	111
chr1	87111847	87111992	Encode_GSE137272_Encode_Dowen.JM_ENCFF310VOQ_Heart_CTCF_P0_Rep1_ENCFF310VOQ_peak_1229	203	.	11.797	23.3235	20.3857	83
chr1	87174372	87174589	Encode_GSE137272_Encode_Dowen.JM_ENCFF310VOQ_Heart_CTCF_P0_Rep1_ENCFF310VOQ_peak_1230	456	.	16.7691	48.9224	45.6756	88
chr1	87175847	87176095	Encode_GSE137272_Encode_Dowen.JM_ENCFF310VOQ_Heart_CTCF_P0_Rep1_ENCFF310VOQ_peak_1231	190	.	9.65942	21.9269	19.0106	78
chr1	87184915	87185113	Encode_GSE137272_Encode_Dowen.JM_ENCFF310VOQ_Heart_CTCF_P0_Rep1_ENCFF310VOQ_peak_1232	488	.	14.9121	52.1266	48.8411	117
chr1	87187098	87187323	Encode_GSE137272_Encode_Dowen.JM_ENCFF310VOQ_Heart_CTCF_P0_Rep1_ENCFF310VOQ_peak_1233	923	.	22.8252	96.3198	92.3853	126
chr1	87206460	87206577	Encode_GSE137272_Encode_Dowen.JM_ENCFF310VOQ_Heart_CTCF_P0_Rep1_ENCFF310VOQ_peak_1234	100	.	7.69369	12.839	10.0699	63
chr1	87218125	87218284	Encode_GSE137272_Encode_Dowen.JM_ENCFF310VOQ_Heart_CTCF_P0_Rep1_ENCFF310VOQ_peak_1235	334	.	14.0284	36.5989	33.4969	83
chr1	87246218	87246483	Encode_GSE137272_Encode_Dowen.JM_ENCFF310VOQ_Heart_CTCF_P0_Rep1_ENCFF310VOQ_peak_1236	972	.	28.6473	101.33	97.2958	156
chr1	87258596	87258794	Encode_GSE137272_Encode_Dowen.JM_ENCFF310VOQ_Heart_CTCF_P0_Rep1_ENCFF310VOQ_peak_1237	334	.	16.4132	36.5379	33.4365	123
chr1	87292943	87293157	Encode_GSE137272_Encode_Dowen.JM_ENCFF310VOQ_Heart_CTCF_P0_Rep1_ENCFF310VOQ_peak_1238	912	.	30.7167	95.1179	91.2053	131
chr1	87364909	87365071	Encode_GSE137272_Encode_Dowen.JM_ENCFF310VOQ_Heart_CTCF_P0_Rep1_ENCFF310VOQ_peak_1239	228	.	12.6314	25.8275	22.8579	75
chr1	87380022	87380205	Encode_GSE137272_Encode_Dowen.JM_ENCFF310VOQ_Heart_CTCF_P0_Rep1_ENCFF310VOQ_peak_1240	192	.	11.1348	22.2209	19.2988	92
chr1	87418774	87419043	Encode_GSE137272_Encode_Dowen.JM_ENCFF310VOQ_Heart_CTCF_P0_Rep1_ENCFF310VOQ_peak_1241	460	.	18.2986	49.3124	46.0609	95
chr1	87447578	87447795	Encode_GSE137272_Encode_Dowen.JM_ENCFF310VOQ_Heart_CTCF_P0_Rep1_ENCFF310VOQ_peak_1242	605	.	21.9368	63.947	60.5145	95
chr1	87468446	87468560	Encode_GSE137272_Encode_Dowen.JM_ENCFF310VOQ_Heart_CTCF_P0_Rep1_ENCFF310VOQ_peak_1243	100	.	7.69369	12.839	10.0699	63
chr1	87541702	87541887	Encode_GSE137272_Encode_Dowen.JM_ENCFF310VOQ_Heart_CTCF_P0_Rep1_ENCFF310VOQ_peak_1244	150	.	9.74535	17.9028	15.0438	109
chr1	87568547	87568644	Encode_GSE137272_Encode_Dowen.JM_ENCFF310VOQ_Heart_CTCF_P0_Rep1_ENCFF310VOQ_peak_1245	45	.	5.12913	7.15766	4.53622	27
chr1	87594348	87594457	Encode_GSE137272_Encode_Dowen.JM_ENCFF310VOQ_Heart_CTCF_P0_Rep1_ENCFF310VOQ_peak_1246	66	.	6.15496	9.32925	6.6412	51
chr1	87608492	87608693	Encode_GSE137272_Encode_Dowen.JM_ENCFF310VOQ_Heart_CTCF_P0_Rep1_ENCFF310VOQ_peak_1247	519	.	20.8186	55.2688	51.9452	105
chr1	87664149	87664272	Encode_GSE137272_Encode_Dowen.JM_ENCFF310VOQ_Heart_CTCF_P0_Rep1_ENCFF310VOQ_peak_1248	74	.	6.4433	10.1051	7.40183	60
chr1	87721489	87721726	Encode_GSE137272_Encode_Dowen.JM_ENCFF310VOQ_Heart_CTCF_P0_Rep1_ENCFF310VOQ_peak_1249	498	.	19.5703	53.1172	49.8196	104
chr1	87740674	87740847	Encode_GSE137272_Encode_Dowen.JM_ENCFF310VOQ_Heart_CTCF_P0_Rep1_ENCFF310VOQ_peak_1250	490	.	21.4286	52.2994	49.012	84
chr1	87755793	87755969	Encode_GSE137272_Encode_Dowen.JM_ENCFF310VOQ_Heart_CTCF_P0_Rep1_ENCFF310VOQ_peak_1251	499	.	20.119	53.2559	49.9565	91
chr1	87766354	87766585	Encode_GSE137272_Encode_Dowen.JM_ENCFF310VOQ_Heart_CTCF_P0_Rep1_ENCFF310VOQ_peak_1252	488	.	19.9327	52.1325	48.8469	93
chr1	87881167	87881263	Encode_GSE137272_Encode_Dowen.JM_ENCFF310VOQ_Heart_CTCF_P0_Rep1_ENCFF310VOQ_peak_1253	43	.	4.87243	7.00472	4.39835	26
chr1	87886403	87886507	Encode_GSE137272_Encode_Dowen.JM_ENCFF310VOQ_Heart_CTCF_P0_Rep1_ENCFF310VOQ_peak_1254	41	.	4.88663	6.77421	4.17472	75
chr1	87906675	87906833	Encode_GSE137272_Encode_Dowen.JM_ENCFF310VOQ_Heart_CTCF_P0_Rep1_ENCFF310VOQ_peak_1255	188	.	10.8819	21.8008	18.886	83
chr1	87907907	87908009	Encode_GSE137272_Encode_Dowen.JM_ENCFF310VOQ_Heart_CTCF_P0_Rep1_ENCFF310VOQ_peak_1256	57	.	5.60119	8.44299	5.78199	48
chr1	87922729	87922971	Encode_GSE137272_Encode_Dowen.JM_ENCFF310VOQ_Heart_CTCF_P0_Rep1_ENCFF310VOQ_peak_1257	760	.	23.7081	79.6534	76.0022	119
chr1	87936494	87936787	Encode_GSE137272_Encode_Dowen.JM_ENCFF310VOQ_Heart_CTCF_P0_Rep1_ENCFF310VOQ_peak_1258	341	.	16.0136	37.2283	34.1192	214
chr1	88094279	88094463	Encode_GSE137272_Encode_Dowen.JM_ENCFF310VOQ_Heart_CTCF_P0_Rep1_ENCFF310VOQ_peak_1259	260	.	13.8486	29.0403	26.0289	95
chr1	88120761	88120859	Encode_GSE137272_Encode_Dowen.JM_ENCFF310VOQ_Heart_CTCF_P0_Rep1_ENCFF310VOQ_peak_1260	55	.	5.64204	8.22483	5.56831	59
chr1	88121649	88121812	Encode_GSE137272_Encode_Dowen.JM_ENCFF310VOQ_Heart_CTCF_P0_Rep1_ENCFF310VOQ_peak_1261	216	.	12.2449	24.6181	21.6649	81
chr1	88125946	88126064	Encode_GSE137272_Encode_Dowen.JM_ENCFF310VOQ_Heart_CTCF_P0_Rep1_ENCFF310VOQ_peak_1262	55	.	5.64204	8.22483	5.56831	43
chr1	88144082	88144233	Encode_GSE137272_Encode_Dowen.JM_ENCFF310VOQ_Heart_CTCF_P0_Rep1_ENCFF310VOQ_peak_1263	281	.	14.3735	31.1538	28.1171	71
chr1	88144476	88144680	Encode_GSE137272_Encode_Dowen.JM_ENCFF310VOQ_Heart_CTCF_P0_Rep1_ENCFF310VOQ_peak_1264	74	.	6.4433	10.1051	7.40183	78
chr1	88150188	88150358	Encode_GSE137272_Encode_Dowen.JM_ENCFF310VOQ_Heart_CTCF_P0_Rep1_ENCFF310VOQ_peak_1265	394	.	18.3673	42.6143	39.4421	83
chr1	88318611	88318860	Encode_GSE137272_Encode_Dowen.JM_ENCFF310VOQ_Heart_CTCF_P0_Rep1_ENCFF310VOQ_peak_1271	753	.	25.3431	78.9457	75.3051	116
chr1	88357538	88357754	Encode_GSE137272_Encode_Dowen.JM_ENCFF310VOQ_Heart_CTCF_P0_Rep1_ENCFF310VOQ_peak_1272	733	.	25.8161	77.0061	73.3947	94
chr1	88367457	88367553	Encode_GSE137272_Encode_Dowen.JM_ENCFF310VOQ_Heart_CTCF_P0_Rep1_ENCFF310VOQ_peak_1273	55	.	5.64204	8.22483	5.56831	46
chr1	88424670	88424947	Encode_GSE137272_Encode_Dowen.JM_ENCFF310VOQ_Heart_CTCF_P0_Rep1_ENCFF310VOQ_peak_1274	1478	.	35.923	153.31	147.839	156
chr1	88445488	88445693	Encode_GSE137272_Encode_Dowen.JM_ENCFF310VOQ_Heart_CTCF_P0_Rep1_ENCFF310VOQ_peak_1275	202	.	11.7347	23.2195	20.2852	116
chr1	88456742	88457025	Encode_GSE137272_Encode_Dowen.JM_ENCFF310VOQ_Heart_CTCF_P0_Rep1_ENCFF310VOQ_peak_1276	958	.	28.9184	99.8452	95.8415	136
chr1	88465793	88465996	Encode_GSE137272_Encode_Dowen.JM_ENCFF310VOQ_Heart_CTCF_P0_Rep1_ENCFF310VOQ_peak_1277	474	.	18.6325	50.6844	47.4163	85
chr1	88473989	88474175	Encode_GSE137272_Encode_Dowen.JM_ENCFF310VOQ_Heart_CTCF_P0_Rep1_ENCFF310VOQ_peak_1278	338	.	15.8701	36.9861	33.8798	86
chr1	88562366	88562656	Encode_GSE137272_Encode_Dowen.JM_ENCFF310VOQ_Heart_CTCF_P0_Rep1_ENCFF310VOQ_peak_1279	1288	.	31.5863	133.726	128.865	167
chr1	88625229	88625367	Encode_GSE137272_Encode_Dowen.JM_ENCFF310VOQ_Heart_CTCF_P0_Rep1_ENCFF310VOQ_peak_1280	45	.	5.12913	7.15766	4.53622	67
chr1	88705267	88705418	Encode_GSE137272_Encode_Dowen.JM_ENCFF310VOQ_Heart_CTCF_P0_Rep1_ENCFF310VOQ_peak_1281	209	.	7.97689	23.9216	20.9769	88
chr1	88705840	88706154	Encode_GSE137272_Encode_Dowen.JM_ENCFF310VOQ_Heart_CTCF_P0_Rep1_ENCFF310VOQ_peak_1282	1460	.	28.3993	151.43	146.022	175
chr1	88721037	88721156	Encode_GSE137272_Encode_Dowen.JM_ENCFF310VOQ_Heart_CTCF_P0_Rep1_ENCFF310VOQ_peak_1283	77	.	6.66787	10.468	7.75099	69
chr1	88742463	88742696	Encode_GSE137272_Encode_Dowen.JM_ENCFF310VOQ_Heart_CTCF_P0_Rep1_ENCFF310VOQ_peak_1284	752	.	17.2868	78.9105	75.2709	123
chr1	88745282	88745531	Encode_GSE137272_Encode_Dowen.JM_ENCFF310VOQ_Heart_CTCF_P0_Rep1_ENCFF310VOQ_peak_1285	1157	.	22.0322	120.216	115.736	124
chr1	88750254	88750413	Encode_GSE137272_Encode_Dowen.JM_ENCFF310VOQ_Heart_CTCF_P0_Rep1_ENCFF310VOQ_peak_1286	222	.	8.31292	25.2209	22.2589	63
chr1	88752348	88752550	Encode_GSE137272_Encode_Dowen.JM_ENCFF310VOQ_Heart_CTCF_P0_Rep1_ENCFF310VOQ_peak_1287	334	.	11.8688	36.5425	33.4411	120
chr1	88756682	88756919	Encode_GSE137272_Encode_Dowen.JM_ENCFF310VOQ_Heart_CTCF_P0_Rep1_ENCFF310VOQ_peak_1288	371	.	13.7569	40.3049	37.1596	124
chr1	88777135	88777264	Encode_GSE137272_Encode_Dowen.JM_ENCFF310VOQ_Heart_CTCF_P0_Rep1_ENCFF310VOQ_peak_1289	88	.	7.18078	11.6387	8.89486	56
chr1	88807096	88807240	Encode_GSE137272_Encode_Dowen.JM_ENCFF310VOQ_Heart_CTCF_P0_Rep1_ENCFF310VOQ_peak_1290	112	.	8.20661	14.0672	11.2743	58
chr1	88963815	88963930	Encode_GSE137272_Encode_Dowen.JM_ENCFF310VOQ_Heart_CTCF_P0_Rep1_ENCFF310VOQ_peak_1291	51	.	5.35019	7.75976	5.1238	42
chr1	89058158	89058282	Encode_GSE137272_Encode_Dowen.JM_ENCFF310VOQ_Heart_CTCF_P0_Rep1_ENCFF310VOQ_peak_1292	98	.	7.57882	12.6514	9.89042	41
chr1	89070481	89070587	Encode_GSE137272_Encode_Dowen.JM_ENCFF310VOQ_Heart_CTCF_P0_Rep1_ENCFF310VOQ_peak_1293	54	.	5.205	8.1158	5.47095	51
chr1	89115835	89115947	Encode_GSE137272_Encode_Dowen.JM_ENCFF310VOQ_Heart_CTCF_P0_Rep1_ENCFF310VOQ_peak_1294	27	.	3.92835	5.2752	2.73651	31
chr1	89127281	89127434	Encode_GSE137272_Encode_Dowen.JM_ENCFF310VOQ_Heart_CTCF_P0_Rep1_ENCFF310VOQ_peak_1295	144	.	9.09091	17.2982	14.4508	94
chr1	89175411	89175630	Encode_GSE137272_Encode_Dowen.JM_ENCFF310VOQ_Heart_CTCF_P0_Rep1_ENCFF310VOQ_peak_1296	236	.	12.7651	26.6308	23.6505	128
chr1	89191533	89191912	Encode_GSE137272_Encode_Dowen.JM_ENCFF310VOQ_Heart_CTCF_P0_Rep1_ENCFF310VOQ_peak_1297	713	.	14.9259	74.9024	71.3218	117
chr1	89192969	89193155	Encode_GSE137272_Encode_Dowen.JM_ENCFF310VOQ_Heart_CTCF_P0_Rep1_ENCFF310VOQ_peak_1298	468	.	11.2537	50.1208	46.8598	76
chr1	89196165	89196375	Encode_GSE137272_Encode_Dowen.JM_ENCFF310VOQ_Heart_CTCF_P0_Rep1_ENCFF310VOQ_peak_1299	874	.	17.298	91.2509	87.4085	98
chr1	89207410	89207611	Encode_GSE137272_Encode_Dowen.JM_ENCFF310VOQ_Heart_CTCF_P0_Rep1_ENCFF310VOQ_peak_1300	631	.	23.4642	66.6149	63.1477	94
chr1	89235362	89235589	Encode_GSE137272_Encode_Dowen.JM_ENCFF310VOQ_Heart_CTCF_P0_Rep1_ENCFF310VOQ_peak_1301	697	.	22.7402	73.3202	69.762	119
chr1	89323181	89323395	Encode_GSE137272_Encode_Dowen.JM_ENCFF310VOQ_Heart_CTCF_P0_Rep1_ENCFF310VOQ_peak_1302	391	.	17.7475	42.2893	39.1209	125
chr1	89342960	89343075	Encode_GSE137272_Encode_Dowen.JM_ENCFF310VOQ_Heart_CTCF_P0_Rep1_ENCFF310VOQ_peak_1303	105	.	7.49824	13.3215	10.5448	52
chr1	89344629	89344816	Encode_GSE137272_Encode_Dowen.JM_ENCFF310VOQ_Heart_CTCF_P0_Rep1_ENCFF310VOQ_peak_1304	463	.	18.9264	49.6124	46.3572	86
chr1	89385249	89385345	Encode_GSE137272_Encode_Dowen.JM_ENCFF310VOQ_Heart_CTCF_P0_Rep1_ENCFF310VOQ_peak_1305	55	.	5.64204	8.22483	5.56831	42
chr1	89456552	89456652	Encode_GSE137272_Encode_Dowen.JM_ENCFF310VOQ_Heart_CTCF_P0_Rep1_ENCFF310VOQ_peak_1306	66	.	6.15496	9.32925	6.6412	68
chr1	89463232	89463453	Encode_GSE137272_Encode_Dowen.JM_ENCFF310VOQ_Heart_CTCF_P0_Rep1_ENCFF310VOQ_peak_1307	82	.	6.74634	10.9344	8.20899	136
chr1	89524492	89524750	Encode_GSE137272_Encode_Dowen.JM_ENCFF310VOQ_Heart_CTCF_P0_Rep1_ENCFF310VOQ_peak_1308	1177	.	24.6566	122.299	117.764	107
chr1	89525973	89526178	Encode_GSE137272_Encode_Dowen.JM_ENCFF310VOQ_Heart_CTCF_P0_Rep1_ENCFF310VOQ_peak_1309	702	.	17.2079	73.8151	70.2499	104
chr1	89581350	89581497	Encode_GSE137272_Encode_Dowen.JM_ENCFF310VOQ_Heart_CTCF_P0_Rep1_ENCFF310VOQ_peak_1310	292	.	12.7849	32.3492	29.2977	70
chr1	89583493	89583657	Encode_GSE137272_Encode_Dowen.JM_ENCFF310VOQ_Heart_CTCF_P0_Rep1_ENCFF310VOQ_peak_1311	121	.	7.41107	14.9376	12.1317	81
chr1	89606661	89606920	Encode_GSE137272_Encode_Dowen.JM_ENCFF310VOQ_Heart_CTCF_P0_Rep1_ENCFF310VOQ_peak_1312	1195	.	29.4622	124.153	119.567	115
chr1	89627768	89627913	Encode_GSE137272_Encode_Dowen.JM_ENCFF310VOQ_Heart_CTCF_P0_Rep1_ENCFF310VOQ_peak_1313	176	.	8.341	20.562	17.6654	49
chr1	89631850	89632080	Encode_GSE137272_Encode_Dowen.JM_ENCFF310VOQ_Heart_CTCF_P0_Rep1_ENCFF310VOQ_peak_1314	620	.	18.6654	65.4766	62.0243	95
chr1	89643826	89644135	Encode_GSE137272_Encode_Dowen.JM_ENCFF310VOQ_Heart_CTCF_P0_Rep1_ENCFF310VOQ_peak_1315	296	.	10.3885	32.7492	29.6933	79
chr1	89646688	89646966	Encode_GSE137272_Encode_Dowen.JM_ENCFF310VOQ_Heart_CTCF_P0_Rep1_ENCFF310VOQ_peak_1316	1095	.	25.1678	113.856	109.541	130
chr1	89667450	89667667	Encode_GSE137272_Encode_Dowen.JM_ENCFF310VOQ_Heart_CTCF_P0_Rep1_ENCFF310VOQ_peak_1317	234	.	12.2727	26.4013	23.4235	134
chr1	89673127	89673260	Encode_GSE137272_Encode_Dowen.JM_ENCFF310VOQ_Heart_CTCF_P0_Rep1_ENCFF310VOQ_peak_1318	69	.	5.92417	9.60749	6.91393	82
chr1	89673827	89673941	Encode_GSE137272_Encode_Dowen.JM_ENCFF310VOQ_Heart_CTCF_P0_Rep1_ENCFF310VOQ_peak_1319	92	.	6.91085	11.9531	9.20425	68
chr1	89676433	89676630	Encode_GSE137272_Encode_Dowen.JM_ENCFF310VOQ_Heart_CTCF_P0_Rep1_ENCFF310VOQ_peak_1320	211	.	11.2769	24.1401	21.1927	93
chr1	89730585	89730784	Encode_GSE137272_Encode_Dowen.JM_ENCFF310VOQ_Heart_CTCF_P0_Rep1_ENCFF310VOQ_peak_1321	200	.	11.2528	22.9649	20.0337	73
chr1	89752794	89752903	Encode_GSE137272_Encode_Dowen.JM_ENCFF310VOQ_Heart_CTCF_P0_Rep1_ENCFF310VOQ_peak_1322	97	.	7.24113	12.4918	9.73362	74
chr1	89757655	89757818	Encode_GSE137272_Encode_Dowen.JM_ENCFF310VOQ_Heart_CTCF_P0_Rep1_ENCFF310VOQ_peak_1323	145	.	9.46215	17.4347	14.5854	67
chr1	89770427	89770580	Encode_GSE137272_Encode_Dowen.JM_ENCFF310VOQ_Heart_CTCF_P0_Rep1_ENCFF310VOQ_peak_1324	163	.	10.2583	19.2272	16.3477	79
chr1	89844047	89844292	Encode_GSE137272_Encode_Dowen.JM_ENCFF310VOQ_Heart_CTCF_P0_Rep1_ENCFF310VOQ_peak_1325	66	.	6.15496	9.32925	6.6412	208
chr1	89859331	89859552	Encode_GSE137272_Encode_Dowen.JM_ENCFF310VOQ_Heart_CTCF_P0_Rep1_ENCFF310VOQ_peak_1326	437	.	17.4161	46.9911	43.7671	95
chr1	89860421	89860567	Encode_GSE137272_Encode_Dowen.JM_ENCFF310VOQ_Heart_CTCF_P0_Rep1_ENCFF310VOQ_peak_1327	183	.	9.8955	21.2356	18.3281	72
chr1	89940464	89940688	Encode_GSE137272_Encode_Dowen.JM_ENCFF310VOQ_Heart_CTCF_P0_Rep1_ENCFF310VOQ_peak_1328	493	.	14.4551	52.6197	49.3283	132
chr1	89943310	89943534	Encode_GSE137272_Encode_Dowen.JM_ENCFF310VOQ_Heart_CTCF_P0_Rep1_ENCFF310VOQ_peak_1329	817	.	20.3831	85.4581	81.7147	123
chr1	90012961	90013106	Encode_GSE137272_Encode_Dowen.JM_ENCFF310VOQ_Heart_CTCF_P0_Rep1_ENCFF310VOQ_peak_1330	110	.	8.04505	13.8024	11.0182	67
chr1	90027013	90027248	Encode_GSE137272_Encode_Dowen.JM_ENCFF310VOQ_Heart_CTCF_P0_Rep1_ENCFF310VOQ_peak_1331	934	.	27.5786	97.355	93.4002	103
chr1	90051482	90051691	Encode_GSE137272_Encode_Dowen.JM_ENCFF310VOQ_Heart_CTCF_P0_Rep1_ENCFF310VOQ_peak_1332	792	.	26.0257	82.9691	79.2661	101
chr1	90060653	90060910	Encode_GSE137272_Encode_Dowen.JM_ENCFF310VOQ_Heart_CTCF_P0_Rep1_ENCFF310VOQ_peak_1333	762	.	25.3534	79.8924	76.2376	91
chr1	90153202	90153299	Encode_GSE137272_Encode_Dowen.JM_ENCFF310VOQ_Heart_CTCF_P0_Rep1_ENCFF310VOQ_peak_1334	35	.	4.61622	6.13121	3.54967	69
chr1	90160057	90160179	Encode_GSE137272_Encode_Dowen.JM_ENCFF310VOQ_Heart_CTCF_P0_Rep1_ENCFF310VOQ_peak_1335	100	.	7.69369	12.839	10.0699	42
chr1	90202190	90202354	Encode_GSE137272_Encode_Dowen.JM_ENCFF310VOQ_Heart_CTCF_P0_Rep1_ENCFF310VOQ_peak_1336	231	.	9.20999	26.1046	23.1319	78
chr1	90203837	90204057	Encode_GSE137272_Encode_Dowen.JM_ENCFF310VOQ_Heart_CTCF_P0_Rep1_ENCFF310VOQ_peak_1337	598	.	16.4927	63.3058	59.8816	107
chr1	90205393	90205545	Encode_GSE137272_Encode_Dowen.JM_ENCFF310VOQ_Heart_CTCF_P0_Rep1_ENCFF310VOQ_peak_1338	402	.	12.5628	43.4089	40.2273	73
chr1	90245638	90245831	Encode_GSE137272_Encode_Dowen.JM_ENCFF310VOQ_Heart_CTCF_P0_Rep1_ENCFF310VOQ_peak_1339	332	.	15.9021	36.3526	33.2539	98
chr1	90557255	90557418	Encode_GSE137272_Encode_Dowen.JM_ENCFF310VOQ_Heart_CTCF_P0_Rep1_ENCFF310VOQ_peak_1340	284	.	14.5817	31.5033	28.4625	81
chr1	90588435	90588646	Encode_GSE137272_Encode_Dowen.JM_ENCFF310VOQ_Heart_CTCF_P0_Rep1_ENCFF310VOQ_peak_1341	581	.	14.4403	61.5083	58.1074	101
chr1	90590940	90591077	Encode_GSE137272_Encode_Dowen.JM_ENCFF310VOQ_Heart_CTCF_P0_Rep1_ENCFF310VOQ_peak_1342	279	.	9.13446	31.0146	27.9795	61
chr1	90592935	90593136	Encode_GSE137272_Encode_Dowen.JM_ENCFF310VOQ_Heart_CTCF_P0_Rep1_ENCFF310VOQ_peak_1343	987	.	20.5844	102.772	98.7085	105
chr1	90633550	90633646	Encode_GSE137272_Encode_Dowen.JM_ENCFF310VOQ_Heart_CTCF_P0_Rep1_ENCFF310VOQ_peak_1344	55	.	5.64204	8.22483	5.56831	64
chr1	90650651	90651038	Encode_GSE137272_Encode_Dowen.JM_ENCFF310VOQ_Heart_CTCF_P0_Rep1_ENCFF310VOQ_peak_1345	1545	.	33.4961	160.227	154.526	197
chr1	90691477	90691599	Encode_GSE137272_Encode_Dowen.JM_ENCFF310VOQ_Heart_CTCF_P0_Rep1_ENCFF310VOQ_peak_1346	96	.	7.39937	12.3591	9.60317	86
chr1	90782268	90782377	Encode_GSE137272_Encode_Dowen.JM_ENCFF310VOQ_Heart_CTCF_P0_Rep1_ENCFF310VOQ_peak_1347	88	.	7.18078	11.6387	8.89486	32
chr1	90793490	90793620	Encode_GSE137272_Encode_Dowen.JM_ENCFF310VOQ_Heart_CTCF_P0_Rep1_ENCFF310VOQ_peak_1348	55	.	5.64204	8.22483	5.56831	78
chr1	90830124	90830290	Encode_GSE137272_Encode_Dowen.JM_ENCFF310VOQ_Heart_CTCF_P0_Rep1_ENCFF310VOQ_peak_1349	281	.	14.3735	31.1538	28.1171	86
chr1	90840317	90840565	Encode_GSE137272_Encode_Dowen.JM_ENCFF310VOQ_Heart_CTCF_P0_Rep1_ENCFF310VOQ_peak_1350	634	.	22.1171	66.8745	63.4039	156
chr1	90849932	90850198	Encode_GSE137272_Encode_Dowen.JM_ENCFF310VOQ_Heart_CTCF_P0_Rep1_ENCFF310VOQ_peak_1351	762	.	26.4375	79.9488	76.2929	146
chr1	90906427	90906719	Encode_GSE137272_Encode_Dowen.JM_ENCFF310VOQ_Heart_CTCF_P0_Rep1_ENCFF310VOQ_peak_1352	1085	.	26.9325	112.823	108.533	126
chr1	90909999	90910130	Encode_GSE137272_Encode_Dowen.JM_ENCFF310VOQ_Heart_CTCF_P0_Rep1_ENCFF310VOQ_peak_1353	76	.	5.30371	10.3186	7.61095	78
chr1	90928563	90928800	Encode_GSE137272_Encode_Dowen.JM_ENCFF310VOQ_Heart_CTCF_P0_Rep1_ENCFF310VOQ_peak_1354	1193	.	29.8315	123.889	119.31	132
chr1	90956384	90956494	Encode_GSE137272_Encode_Dowen.JM_ENCFF310VOQ_Heart_CTCF_P0_Rep1_ENCFF310VOQ_peak_1355	77	.	5.4051	10.5086	7.79086	51
chr1	90956731	90957075	Encode_GSE137272_Encode_Dowen.JM_ENCFF310VOQ_Heart_CTCF_P0_Rep1_ENCFF310VOQ_peak_1356	724	.	20.4825	76.0229	72.4258	174
chr1	90973287	90973583	Encode_GSE137272_Encode_Dowen.JM_ENCFF310VOQ_Heart_CTCF_P0_Rep1_ENCFF310VOQ_peak_1357	1521	.	31.9253	157.77	152.155	155
chr1	91017632	91017740	Encode_GSE137272_Encode_Dowen.JM_ENCFF310VOQ_Heart_CTCF_P0_Rep1_ENCFF310VOQ_peak_1358	75	.	5.90667	10.294	7.58684	58
chr1	91021393	91021598	Encode_GSE137272_Encode_Dowen.JM_ENCFF310VOQ_Heart_CTCF_P0_Rep1_ENCFF310VOQ_peak_1359	256	.	11.7716	28.6193	25.614	85
chr1	91038125	91038306	Encode_GSE137272_Encode_Dowen.JM_ENCFF310VOQ_Heart_CTCF_P0_Rep1_ENCFF310VOQ_peak_1360	284	.	11.9745	31.5307	28.4896	88
chr1	91040417	91040584	Encode_GSE137272_Encode_Dowen.JM_ENCFF310VOQ_Heart_CTCF_P0_Rep1_ENCFF310VOQ_peak_1361	304	.	12.3249	33.4877	30.4233	79
chr1	91051582	91051680	Encode_GSE137272_Encode_Dowen.JM_ENCFF310VOQ_Heart_CTCF_P0_Rep1_ENCFF310VOQ_peak_1362	72	.	5.9373	9.98112	7.28038	51
chr1	91065194	91065290	Encode_GSE137272_Encode_Dowen.JM_ENCFF310VOQ_Heart_CTCF_P0_Rep1_ENCFF310VOQ_peak_1363	29	.	4.05055	5.4666	2.9217	9
chr1	91080519	91080786	Encode_GSE137272_Encode_Dowen.JM_ENCFF310VOQ_Heart_CTCF_P0_Rep1_ENCFF310VOQ_peak_1364	183	.	9.8955	21.2356	18.3281	175
chr1	91098873	91099242	Encode_GSE137272_Encode_Dowen.JM_ENCFF310VOQ_Heart_CTCF_P0_Rep1_ENCFF310VOQ_peak_1365	970	.	24.1713	101.127	97.0972	249
chr1	91107646	91107919	Encode_GSE137272_Encode_Dowen.JM_ENCFF310VOQ_Heart_CTCF_P0_Rep1_ENCFF310VOQ_peak_1366	220	.	11.1252	25.0536	22.0933	67
chr1	91128981	91129093	Encode_GSE137272_Encode_Dowen.JM_ENCFF310VOQ_Heart_CTCF_P0_Rep1_ENCFF310VOQ_peak_1367	35	.	4.61622	6.13121	3.54967	53
chr1	91179049	91179365	Encode_GSE137272_Encode_Dowen.JM_ENCFF310VOQ_Heart_CTCF_P0_Rep1_ENCFF310VOQ_peak_1368	973	.	26.6485	101.433	97.3966	186
chr1	91211191	91211445	Encode_GSE137272_Encode_Dowen.JM_ENCFF310VOQ_Heart_CTCF_P0_Rep1_ENCFF310VOQ_peak_1369	681	.	19.629	71.6703	68.1352	130
chr1	91212009	91212115	Encode_GSE137272_Encode_Dowen.JM_ENCFF310VOQ_Heart_CTCF_P0_Rep1_ENCFF310VOQ_peak_1370	67	.	4.99778	9.39845	6.70905	60
chr1	91239173	91239448	Encode_GSE137272_Encode_Dowen.JM_ENCFF310VOQ_Heart_CTCF_P0_Rep1_ENCFF310VOQ_peak_1371	862	.	26.29	90.1014	86.2793	142
chr1	91249982	91250230	Encode_GSE137272_Encode_Dowen.JM_ENCFF310VOQ_Heart_CTCF_P0_Rep1_ENCFF310VOQ_peak_1372	230	.	11.3494	26.0371	23.0651	87
chr1	91252086	91252299	Encode_GSE137272_Encode_Dowen.JM_ENCFF310VOQ_Heart_CTCF_P0_Rep1_ENCFF310VOQ_peak_1373	189	.	9.95101	21.8823	18.9665	92
chr1	91345494	91345599	Encode_GSE137272_Encode_Dowen.JM_ENCFF310VOQ_Heart_CTCF_P0_Rep1_ENCFF310VOQ_peak_1374	118	.	6.74566	14.6285	11.8273	57
chr1	91347015	91347233	Encode_GSE137272_Encode_Dowen.JM_ENCFF310VOQ_Heart_CTCF_P0_Rep1_ENCFF310VOQ_peak_1375	1236	.	29.9909	128.339	123.639	94
chr1	91366261	91366492	Encode_GSE137272_Encode_Dowen.JM_ENCFF310VOQ_Heart_CTCF_P0_Rep1_ENCFF310VOQ_peak_1376	594	.	20.3921	62.8893	59.4705	114
chr1	91380562	91380791	Encode_GSE137272_Encode_Dowen.JM_ENCFF310VOQ_Heart_CTCF_P0_Rep1_ENCFF310VOQ_peak_1377	1047	.	27.4463	108.933	104.735	100
chr1	91412847	91413027	Encode_GSE137272_Encode_Dowen.JM_ENCFF310VOQ_Heart_CTCF_P0_Rep1_ENCFF310VOQ_peak_1378	50	.	5.09857	7.64297	5.00993	114
chr1	91428646	91428970	Encode_GSE137272_Encode_Dowen.JM_ENCFF310VOQ_Heart_CTCF_P0_Rep1_ENCFF310VOQ_peak_1379	1113	.	27.342	115.672	111.311	172
chr1	91446135	91446346	Encode_GSE137272_Encode_Dowen.JM_ENCFF310VOQ_Heart_CTCF_P0_Rep1_ENCFF310VOQ_peak_1380	29	.	4.09836	5.54137	2.99408	177
chr1	91447657	91447755	Encode_GSE137272_Encode_Dowen.JM_ENCFF310VOQ_Heart_CTCF_P0_Rep1_ENCFF310VOQ_peak_1381	75	.	6.09954	10.2472	7.54115	62
chr1	91459435	91459587	Encode_GSE137272_Encode_Dowen.JM_ENCFF310VOQ_Heart_CTCF_P0_Rep1_ENCFF310VOQ_peak_1382	123	.	7.29443	15.1878	12.378	58
chr1	91459683	91459828	Encode_GSE137272_Encode_Dowen.JM_ENCFF310VOQ_Heart_CTCF_P0_Rep1_ENCFF310VOQ_peak_1383	214	.	10.1078	24.4292	21.4783	56
chr1	91483368	91483695	Encode_GSE137272_Encode_Dowen.JM_ENCFF310VOQ_Heart_CTCF_P0_Rep1_ENCFF310VOQ_peak_1384	1122	.	29.7918	116.635	112.249	140
chr1	91523791	91524105	Encode_GSE137272_Encode_Dowen.JM_ENCFF310VOQ_Heart_CTCF_P0_Rep1_ENCFF310VOQ_peak_1385	1147	.	29.0357	119.193	114.74	179
chr1	91540378	91540553	Encode_GSE137272_Encode_Dowen.JM_ENCFF310VOQ_Heart_CTCF_P0_Rep1_ENCFF310VOQ_peak_1386	93	.	7.26181	12.1356	9.3836	93
chr1	91564064	91564335	Encode_GSE137272_Encode_Dowen.JM_ENCFF310VOQ_Heart_CTCF_P0_Rep1_ENCFF310VOQ_peak_1387	483	.	19.1539	51.5914	48.3123	153
chr1	91574303	91574545	Encode_GSE137272_Encode_Dowen.JM_ENCFF310VOQ_Heart_CTCF_P0_Rep1_ENCFF310VOQ_peak_1388	793	.	25.0429	83.059	79.3548	85
chr1	91600697	91601009	Encode_GSE137272_Encode_Dowen.JM_ENCFF310VOQ_Heart_CTCF_P0_Rep1_ENCFF310VOQ_peak_1389	572	.	19.6298	60.6438	57.254	159
chr1	91755158	91755395	Encode_GSE137272_Encode_Dowen.JM_ENCFF310VOQ_Heart_CTCF_P0_Rep1_ENCFF310VOQ_peak_1390	920	.	28.9811	95.9988	92.0702	112
chr1	91822546	91822693	Encode_GSE137272_Encode_Dowen.JM_ENCFF310VOQ_Heart_CTCF_P0_Rep1_ENCFF310VOQ_peak_1391	168	.	9.95655	19.7346	16.8485	89
chr1	91874700	91875000	Encode_GSE137272_Encode_Dowen.JM_ENCFF310VOQ_Heart_CTCF_P0_Rep1_ENCFF310VOQ_peak_1392	1004	.	28.2449	104.546	100.445	153
chr1	91897217	91897321	Encode_GSE137272_Encode_Dowen.JM_ENCFF310VOQ_Heart_CTCF_P0_Rep1_ENCFF310VOQ_peak_1393	77	.	6.66787	10.468	7.75099	50
chr1	91913910	91914265	Encode_GSE137272_Encode_Dowen.JM_ENCFF310VOQ_Heart_CTCF_P0_Rep1_ENCFF310VOQ_peak_1394	467	.	17.3511	49.9848	46.7253	96
chr1	91942123	91942322	Encode_GSE137272_Encode_Dowen.JM_ENCFF310VOQ_Heart_CTCF_P0_Rep1_ENCFF310VOQ_peak_1395	274	.	13.9746	30.4845	27.4566	110
chr1	91962353	91962574	Encode_GSE137272_Encode_Dowen.JM_ENCFF310VOQ_Heart_CTCF_P0_Rep1_ENCFF310VOQ_peak_1396	931	.	27.9745	97.1128	93.1629	113
chr1	91969116	91969342	Encode_GSE137272_Encode_Dowen.JM_ENCFF310VOQ_Heart_CTCF_P0_Rep1_ENCFF310VOQ_peak_1397	542	.	20.7366	57.6043	54.2524	90
chr1	91978618	91978757	Encode_GSE137272_Encode_Dowen.JM_ENCFF310VOQ_Heart_CTCF_P0_Rep1_ENCFF310VOQ_peak_1398	79	.	6.37322	10.6938	7.9728	48
chr1	91981459	91981611	Encode_GSE137272_Encode_Dowen.JM_ENCFF310VOQ_Heart_CTCF_P0_Rep1_ENCFF310VOQ_peak_1399	193	.	10.5361	22.3232	19.3996	65
chr1	91990981	91991114	Encode_GSE137272_Encode_Dowen.JM_ENCFF310VOQ_Heart_CTCF_P0_Rep1_ENCFF310VOQ_peak_1400	137	.	9.23243	16.6004	13.7626	51
chr1	92016467	92016644	Encode_GSE137272_Encode_Dowen.JM_ENCFF310VOQ_Heart_CTCF_P0_Rep1_ENCFF310VOQ_peak_1401	302	.	14.0785	33.2677	30.2059	58
chr1	92022484	92022589	Encode_GSE137272_Encode_Dowen.JM_ENCFF310VOQ_Heart_CTCF_P0_Rep1_ENCFF310VOQ_peak_1402	66	.	6.15496	9.32925	6.6412	78
chr1	92051858	92051984	Encode_GSE137272_Encode_Dowen.JM_ENCFF310VOQ_Heart_CTCF_P0_Rep1_ENCFF310VOQ_peak_1403	118	.	8.04146	14.6435	11.842	60
chr1	92060744	92060911	Encode_GSE137272_Encode_Dowen.JM_ENCFF310VOQ_Heart_CTCF_P0_Rep1_ENCFF310VOQ_peak_1404	23	.	3.9093	4.84942	2.34714	117
chr1	92116463	92116577	Encode_GSE137272_Encode_Dowen.JM_ENCFF310VOQ_Heart_CTCF_P0_Rep1_ENCFF310VOQ_peak_1405	22	.	3.8373	4.73884	2.24136	69
chr1	92172198	92172319	Encode_GSE137272_Encode_Dowen.JM_ENCFF310VOQ_Heart_CTCF_P0_Rep1_ENCFF310VOQ_peak_1406	65	.	6.06306	9.18133	6.50406	57
chr1	92178452	92178593	Encode_GSE137272_Encode_Dowen.JM_ENCFF310VOQ_Heart_CTCF_P0_Rep1_ENCFF310VOQ_peak_1407	174	.	10.0174	20.3614	17.4673	81
chr1	92265000	92265252	Encode_GSE137272_Encode_Dowen.JM_ENCFF310VOQ_Heart_CTCF_P0_Rep1_ENCFF310VOQ_peak_1408	411	.	17.2095	44.3443	41.1516	112
chr1	92275529	92275639	Encode_GSE137272_Encode_Dowen.JM_ENCFF310VOQ_Heart_CTCF_P0_Rep1_ENCFF310VOQ_peak_1409	55	.	5.64204	8.22483	5.56831	45
chr1	92360361	92360626	Encode_GSE137272_Encode_Dowen.JM_ENCFF310VOQ_Heart_CTCF_P0_Rep1_ENCFF310VOQ_peak_1410	848	.	25.0395	88.6935	84.8955	136
chr1	92405227	92405380	Encode_GSE137272_Encode_Dowen.JM_ENCFF310VOQ_Heart_CTCF_P0_Rep1_ENCFF310VOQ_peak_1411	233	.	12.5871	26.3335	23.3565	82
chr1	92410682	92410817	Encode_GSE137272_Encode_Dowen.JM_ENCFF310VOQ_Heart_CTCF_P0_Rep1_ENCFF310VOQ_peak_1412	137	.	9.23243	16.6004	13.7626	68
chr1	92453811	92454081	Encode_GSE137272_Encode_Dowen.JM_ENCFF310VOQ_Heart_CTCF_P0_Rep1_ENCFF310VOQ_peak_1413	428	.	17.7725	46.0742	42.8612	142
chr1	92521411	92521667	Encode_GSE137272_Encode_Dowen.JM_ENCFF310VOQ_Heart_CTCF_P0_Rep1_ENCFF310VOQ_peak_1414	364	.	16.5807	39.5945	36.4578	85
chr1	92611055	92611389	Encode_GSE137272_Encode_Dowen.JM_ENCFF310VOQ_Heart_CTCF_P0_Rep1_ENCFF310VOQ_peak_1415	1075	.	27.3996	111.815	107.55	155
chr1	92614638	92614811	Encode_GSE137272_Encode_Dowen.JM_ENCFF310VOQ_Heart_CTCF_P0_Rep1_ENCFF310VOQ_peak_1416	379	.	13.0846	41.0734	37.9192	85
chr1	92647813	92648130	Encode_GSE137272_Encode_Dowen.JM_ENCFF310VOQ_Heart_CTCF_P0_Rep1_ENCFF310VOQ_peak_1417	721	.	19.5065	75.7002	72.1081	157
chr1	92648867	92649090	Encode_GSE137272_Encode_Dowen.JM_ENCFF310VOQ_Heart_CTCF_P0_Rep1_ENCFF310VOQ_peak_1418	694	.	19.0275	72.963	69.4098	114
chr1	92690312	92690408	Encode_GSE137272_Encode_Dowen.JM_ENCFF310VOQ_Heart_CTCF_P0_Rep1_ENCFF310VOQ_peak_1419	45	.	5.12913	7.15766	4.53622	43
chr1	92696903	92697148	Encode_GSE137272_Encode_Dowen.JM_ENCFF310VOQ_Heart_CTCF_P0_Rep1_ENCFF310VOQ_peak_1420	795	.	21.8452	83.2727	79.565	133
chr1	92699088	92699198	Encode_GSE137272_Encode_Dowen.JM_ENCFF310VOQ_Heart_CTCF_P0_Rep1_ENCFF310VOQ_peak_1421	46	.	4.32626	7.23301	4.60984	54
chr1	92708039	92708180	Encode_GSE137272_Encode_Dowen.JM_ENCFF310VOQ_Heart_CTCF_P0_Rep1_ENCFF310VOQ_peak_1422	156	.	9.54545	18.5424	15.675	80
chr1	92743015	92743167	Encode_GSE137272_Encode_Dowen.JM_ENCFF310VOQ_Heart_CTCF_P0_Rep1_ENCFF310VOQ_peak_1423	167	.	10.214	19.6487	16.7639	65
chr1	92832833	92832929	Encode_GSE137272_Encode_Dowen.JM_ENCFF310VOQ_Heart_CTCF_P0_Rep1_ENCFF310VOQ_peak_1424	64	.	5.0284	9.11965	6.44405	48
chr1	92834027	92834297	Encode_GSE137272_Encode_Dowen.JM_ENCFF310VOQ_Heart_CTCF_P0_Rep1_ENCFF310VOQ_peak_1425	857	.	23.1059	89.526	85.7136	162
chr1	92840342	92840541	Encode_GSE137272_Encode_Dowen.JM_ENCFF310VOQ_Heart_CTCF_P0_Rep1_ENCFF310VOQ_peak_1426	349	.	15.2842	38.0955	34.9757	91
chr1	92895119	92895392	Encode_GSE137272_Encode_Dowen.JM_ENCFF310VOQ_Heart_CTCF_P0_Rep1_ENCFF310VOQ_peak_1427	1205	.	32.0098	125.118	120.506	164
chr1	92906887	92907167	Encode_GSE137272_Encode_Dowen.JM_ENCFF310VOQ_Heart_CTCF_P0_Rep1_ENCFF310VOQ_peak_1428	377	.	13.0151	40.931	37.7784	95
chr1	92909197	92909328	Encode_GSE137272_Encode_Dowen.JM_ENCFF310VOQ_Heart_CTCF_P0_Rep1_ENCFF310VOQ_peak_1429	95	.	5.75555	12.3064	9.55148	40
chr1	92910629	92910788	Encode_GSE137272_Encode_Dowen.JM_ENCFF310VOQ_Heart_CTCF_P0_Rep1_ENCFF310VOQ_peak_1430	192	.	8.3717	22.1874	19.2656	83
chr1	92912421	92912543	Encode_GSE137272_Encode_Dowen.JM_ENCFF310VOQ_Heart_CTCF_P0_Rep1_ENCFF310VOQ_peak_1431	81	.	5.81997	10.8918	8.16723	55
chr1	92934565	92934661	Encode_GSE137272_Encode_Dowen.JM_ENCFF310VOQ_Heart_CTCF_P0_Rep1_ENCFF310VOQ_peak_1432	22	.	3.70309	4.71586	2.21943	70
chr1	92936130	92936234	Encode_GSE137272_Encode_Dowen.JM_ENCFF310VOQ_Heart_CTCF_P0_Rep1_ENCFF310VOQ_peak_1433	92	.	6.96864	12.0475	9.29701	44
chr1	92949538	92949748	Encode_GSE137272_Encode_Dowen.JM_ENCFF310VOQ_Heart_CTCF_P0_Rep1_ENCFF310VOQ_peak_1434	282	.	14.4422	31.2691	28.2311	87
chr1	92956666	92957008	Encode_GSE137272_Encode_Dowen.JM_ENCFF310VOQ_Heart_CTCF_P0_Rep1_ENCFF310VOQ_peak_1435	330	.	14.582	36.1802	33.0836	140
chr1	92985664	92985776	Encode_GSE137272_Encode_Dowen.JM_ENCFF310VOQ_Heart_CTCF_P0_Rep1_ENCFF310VOQ_peak_1436	76	.	6.60032	10.3587	7.65032	51
chr1	93010784	93010955	Encode_GSE137272_Encode_Dowen.JM_ENCFF310VOQ_Heart_CTCF_P0_Rep1_ENCFF310VOQ_peak_1437	330	.	12.0031	36.1594	33.0631	67
chr1	93014548	93014773	Encode_GSE137272_Encode_Dowen.JM_ENCFF310VOQ_Heart_CTCF_P0_Rep1_ENCFF310VOQ_peak_1438	1046	.	26.452	108.861	104.665	115
chr1	93034097	93034277	Encode_GSE137272_Encode_Dowen.JM_ENCFF310VOQ_Heart_CTCF_P0_Rep1_ENCFF310VOQ_peak_1439	209	.	11.839	23.9409	20.996	110
chr1	93072548	93072856	Encode_GSE137272_Encode_Dowen.JM_ENCFF310VOQ_Heart_CTCF_P0_Rep1_ENCFF310VOQ_peak_1440	638	.	21.3919	67.3052	63.8289	139
chr1	93080991	93081221	Encode_GSE137272_Encode_Dowen.JM_ENCFF310VOQ_Heart_CTCF_P0_Rep1_ENCFF310VOQ_peak_1441	551	.	19.8472	58.5332	55.1697	127
chr1	93128797	93129037	Encode_GSE137272_Encode_Dowen.JM_ENCFF310VOQ_Heart_CTCF_P0_Rep1_ENCFF310VOQ_peak_1442	730	.	24.5851	76.6696	73.0635	128
chr1	93174424	93174738	Encode_GSE137272_Encode_Dowen.JM_ENCFF310VOQ_Heart_CTCF_P0_Rep1_ENCFF310VOQ_peak_1443	1257	.	30.0668	130.565	125.798	161
chr1	93206391	93206512	Encode_GSE137272_Encode_Dowen.JM_ENCFF310VOQ_Heart_CTCF_P0_Rep1_ENCFF310VOQ_peak_1444	84	.	6.70121	11.2266	8.49592	57
chr1	93210481	93210605	Encode_GSE137272_Encode_Dowen.JM_ENCFF310VOQ_Heart_CTCF_P0_Rep1_ENCFF310VOQ_peak_1445	19	.	3.66838	4.48078	1.99423	48
chr1	93217702	93217901	Encode_GSE137272_Encode_Dowen.JM_ENCFF310VOQ_Heart_CTCF_P0_Rep1_ENCFF310VOQ_peak_1446	92	.	7.16196	11.9735	9.22416	88
chr1	93224074	93224271	Encode_GSE137272_Encode_Dowen.JM_ENCFF310VOQ_Heart_CTCF_P0_Rep1_ENCFF310VOQ_peak_1447	481	.	19.5177	51.4209	48.144	108
chr1	93236639	93236859	Encode_GSE137272_Encode_Dowen.JM_ENCFF310VOQ_Heart_CTCF_P0_Rep1_ENCFF310VOQ_peak_1448	261	.	11.7254	29.1647	26.1518	95
chr1	93238281	93238467	Encode_GSE137272_Encode_Dowen.JM_ENCFF310VOQ_Heart_CTCF_P0_Rep1_ENCFF310VOQ_peak_1449	176	.	9.17561	20.5256	17.6294	100
chr1	93343605	93343848	Encode_GSE137272_Encode_Dowen.JM_ENCFF310VOQ_Heart_CTCF_P0_Rep1_ENCFF310VOQ_peak_1450	163	.	9.66268	19.2458	16.366	95
chr1	93444571	93444668	Encode_GSE137272_Encode_Dowen.JM_ENCFF310VOQ_Heart_CTCF_P0_Rep1_ENCFF310VOQ_peak_1451	51	.	5.16173	7.74359	5.10812	42
chr1	93477926	93478114	Encode_GSE137272_Encode_Dowen.JM_ENCFF310VOQ_Heart_CTCF_P0_Rep1_ENCFF310VOQ_peak_1452	136	.	8.00815	16.4438	13.612	109
chr1	93478474	93478642	Encode_GSE137272_Encode_Dowen.JM_ENCFF310VOQ_Heart_CTCF_P0_Rep1_ENCFF310VOQ_peak_1453	156	.	8.64553	18.5455	15.678	80
chr1	93507118	93507312	Encode_GSE137272_Encode_Dowen.JM_ENCFF310VOQ_Heart_CTCF_P0_Rep1_ENCFF310VOQ_peak_1454	426	.	17.6293	45.8273	42.6171	91
chr1	93636337	93636450	Encode_GSE137272_Encode_Dowen.JM_ENCFF310VOQ_Heart_CTCF_P0_Rep1_ENCFF310VOQ_peak_1455	82	.	6.56053	10.9983	8.27193	56
chr1	93668707	93669035	Encode_GSE137272_Encode_Dowen.JM_ENCFF310VOQ_Heart_CTCF_P0_Rep1_ENCFF310VOQ_peak_1456	775	.	23.0651	81.1758	77.5009	155
chr1	93685423	93685526	Encode_GSE137272_Encode_Dowen.JM_ENCFF310VOQ_Heart_CTCF_P0_Rep1_ENCFF310VOQ_peak_1457	39	.	4.39883	6.51903	3.92687	22
chr1	93686532	93686733	Encode_GSE137272_Encode_Dowen.JM_ENCFF310VOQ_Heart_CTCF_P0_Rep1_ENCFF310VOQ_peak_1458	266	.	12.3839	29.6946	26.6757	79
chr1	93726967	93727305	Encode_GSE137272_Encode_Dowen.JM_ENCFF310VOQ_Heart_CTCF_P0_Rep1_ENCFF310VOQ_peak_1459	1142	.	27.8206	118.683	114.243	185
chr1	93743034	93743172	Encode_GSE137272_Encode_Dowen.JM_ENCFF310VOQ_Heart_CTCF_P0_Rep1_ENCFF310VOQ_peak_1460	126	.	8.55513	15.4864	12.6682	61
chr1	93801839	93802008	Encode_GSE137272_Encode_Dowen.JM_ENCFF310VOQ_Heart_CTCF_P0_Rep1_ENCFF310VOQ_peak_1461	282	.	9.98479	31.2539	28.2162	86
chr1	93803702	93803932	Encode_GSE137272_Encode_Dowen.JM_ENCFF310VOQ_Heart_CTCF_P0_Rep1_ENCFF310VOQ_peak_1462	1192	.	26.0911	123.78	119.207	134
chr1	93825211	93825385	Encode_GSE137272_Encode_Dowen.JM_ENCFF310VOQ_Heart_CTCF_P0_Rep1_ENCFF310VOQ_peak_1463	110	.	7.27189	13.8051	11.0209	92
chr1	93827745	93827907	Encode_GSE137272_Encode_Dowen.JM_ENCFF310VOQ_Heart_CTCF_P0_Rep1_ENCFF310VOQ_peak_1464	112	.	7.40798	14.0347	11.2468	84
chr1	93988915	93989091	Encode_GSE137272_Encode_Dowen.JM_ENCFF310VOQ_Heart_CTCF_P0_Rep1_ENCFF310VOQ_peak_1465	260	.	13.8486	29.0403	26.0289	84
chr1	94011757	94011912	Encode_GSE137272_Encode_Dowen.JM_ENCFF310VOQ_Heart_CTCF_P0_Rep1_ENCFF310VOQ_peak_1466	112	.	8.20661	14.0672	11.2743	63
chr1	94034937	94035288	Encode_GSE137272_Encode_Dowen.JM_ENCFF310VOQ_Heart_CTCF_P0_Rep1_ENCFF310VOQ_peak_1467	814	.	25.1537	85.1394	81.4009	129
chr1	94079143	94079473	Encode_GSE137272_Encode_Dowen.JM_ENCFF310VOQ_Heart_CTCF_P0_Rep1_ENCFF310VOQ_peak_1468	1247	.	28.6339	129.532	124.796	138
chr1	94139555	94139728	Encode_GSE137272_Encode_Dowen.JM_ENCFF310VOQ_Heart_CTCF_P0_Rep1_ENCFF310VOQ_peak_1469	300	.	15.1576	33.1088	30.0488	83
chr1	95762305	95762552	Encode_GSE137272_Encode_Dowen.JM_ENCFF310VOQ_Heart_CTCF_P0_Rep1_ENCFF310VOQ_peak_1470	995	.	30.442	103.63	99.548	109
chr1	96768374	96768506	Encode_GSE137272_Encode_Dowen.JM_ENCFF310VOQ_Heart_CTCF_P0_Rep1_ENCFF310VOQ_peak_1471	112	.	8.20661	14.0672	11.2743	56
chr1	96801748	96801941	Encode_GSE137272_Encode_Dowen.JM_ENCFF310VOQ_Heart_CTCF_P0_Rep1_ENCFF310VOQ_peak_1472	344	.	16.2338	37.5997	34.4861	90
chr1	96846788	96846994	Encode_GSE137272_Encode_Dowen.JM_ENCFF310VOQ_Heart_CTCF_P0_Rep1_ENCFF310VOQ_peak_1473	552	.	22.3048	58.6342	55.2696	95
chr1	97019067	97019272	Encode_GSE137272_Encode_Dowen.JM_ENCFF310VOQ_Heart_CTCF_P0_Rep1_ENCFF310VOQ_peak_1474	231	.	12.8228	26.1479	23.1729	94
chr1	97038643	97038856	Encode_GSE137272_Encode_Dowen.JM_ENCFF310VOQ_Heart_CTCF_P0_Rep1_ENCFF310VOQ_peak_1475	521	.	21.8872	55.4615	52.1355	120
chr1	97647184	97647298	Encode_GSE137272_Encode_Dowen.JM_ENCFF310VOQ_Heart_CTCF_P0_Rep1_ENCFF310VOQ_peak_1476	112	.	8.20661	14.0672	11.2743	43
chr1	97660794	97660917	Encode_GSE137272_Encode_Dowen.JM_ENCFF310VOQ_Heart_CTCF_P0_Rep1_ENCFF310VOQ_peak_1477	66	.	6.15496	9.32925	6.6412	46
chr1	97688838	97689110	Encode_GSE137272_Encode_Dowen.JM_ENCFF310VOQ_Heart_CTCF_P0_Rep1_ENCFF310VOQ_peak_1478	568	.	21.3115	60.2852	56.8997	126
chr1	97726846	97727025	Encode_GSE137272_Encode_Dowen.JM_ENCFF310VOQ_Heart_CTCF_P0_Rep1_ENCFF310VOQ_peak_1479	161	.	10.1543	19.0549	16.1804	66
chr1	97770003	97770153	Encode_GSE137272_Encode_Dowen.JM_ENCFF310VOQ_Heart_CTCF_P0_Rep1_ENCFF310VOQ_peak_1480	111	.	7.32572	13.8961	11.1102	80
chr1	97770351	97770589	Encode_GSE137272_Encode_Dowen.JM_ENCFF310VOQ_Heart_CTCF_P0_Rep1_ENCFF310VOQ_peak_1481	229	.	11.2648	25.8906	22.9203	94
chr1	97785055	97785233	Encode_GSE137272_Encode_Dowen.JM_ENCFF310VOQ_Heart_CTCF_P0_Rep1_ENCFF310VOQ_peak_1482	566	.	21.1451	59.9943	56.6124	87
chr1	97794212	97794310	Encode_GSE137272_Encode_Dowen.JM_ENCFF310VOQ_Heart_CTCF_P0_Rep1_ENCFF310VOQ_peak_1483	55	.	5.64204	8.22483	5.56831	46
chr1	97802614	97802878	Encode_GSE137272_Encode_Dowen.JM_ENCFF310VOQ_Heart_CTCF_P0_Rep1_ENCFF310VOQ_peak_1484	817	.	26.9027	85.4854	81.7412	111
chr1	97809610	97809836	Encode_GSE137272_Encode_Dowen.JM_ENCFF310VOQ_Heart_CTCF_P0_Rep1_ENCFF310VOQ_peak_1485	438	.	18.3695	47.0994	43.8742	90
chr1	97883661	97883762	Encode_GSE137272_Encode_Dowen.JM_ENCFF310VOQ_Heart_CTCF_P0_Rep1_ENCFF310VOQ_peak_1486	55	.	5.64204	8.22483	5.56831	60
chr1	97943529	97943650	Encode_GSE137272_Encode_Dowen.JM_ENCFF310VOQ_Heart_CTCF_P0_Rep1_ENCFF310VOQ_peak_1487	44	.	5.05255	7.03615	4.42894	75
chr1	97976160	97976289	Encode_GSE137272_Encode_Dowen.JM_ENCFF310VOQ_Heart_CTCF_P0_Rep1_ENCFF310VOQ_peak_1488	77	.	6.035	10.5088	7.791	61
chr1	97976980	97977232	Encode_GSE137272_Encode_Dowen.JM_ENCFF310VOQ_Heart_CTCF_P0_Rep1_ENCFF310VOQ_peak_1489	141	.	8.29813	16.944	14.1015	57
chr1	98019310	98019422	Encode_GSE137272_Encode_Dowen.JM_ENCFF310VOQ_Heart_CTCF_P0_Rep1_ENCFF310VOQ_peak_1490	33	.	4.46075	5.88739	3.32784	41
chr1	98031883	98032019	Encode_GSE137272_Encode_Dowen.JM_ENCFF310VOQ_Heart_CTCF_P0_Rep1_ENCFF310VOQ_peak_1491	77	.	6.66787	10.468	7.75099	78
chr1	98053602	98053707	Encode_GSE137272_Encode_Dowen.JM_ENCFF310VOQ_Heart_CTCF_P0_Rep1_ENCFF310VOQ_peak_1492	35	.	4.61622	6.13121	3.54967	39
chr1	98072159	98072323	Encode_GSE137272_Encode_Dowen.JM_ENCFF310VOQ_Heart_CTCF_P0_Rep1_ENCFF310VOQ_peak_1493	235	.	12.3265	26.4914	23.5126	85
chr1	98144944	98145086	Encode_GSE137272_Encode_Dowen.JM_ENCFF310VOQ_Heart_CTCF_P0_Rep1_ENCFF310VOQ_peak_1494	45	.	5.12913	7.15766	4.53622	55
chr1	98165146	98165280	Encode_GSE137272_Encode_Dowen.JM_ENCFF310VOQ_Heart_CTCF_P0_Rep1_ENCFF310VOQ_peak_1495	125	.	8.71616	15.3159	12.5039	52
chr1	98179156	98179380	Encode_GSE137272_Encode_Dowen.JM_ENCFF310VOQ_Heart_CTCF_P0_Rep1_ENCFF310VOQ_peak_1496	758	.	25.6309	79.4577	75.8095	88
chr1	98350364	98350671	Encode_GSE137272_Encode_Dowen.JM_ENCFF310VOQ_Heart_CTCF_P0_Rep1_ENCFF310VOQ_peak_1497	484	.	19.6816	51.7023	48.422	104
chr1	98392140	98392304	Encode_GSE137272_Encode_Dowen.JM_ENCFF310VOQ_Heart_CTCF_P0_Rep1_ENCFF310VOQ_peak_1498	319	.	15.9003	35.0099	31.9266	92
chr1	98748964	98749148	Encode_GSE137272_Encode_Dowen.JM_ENCFF310VOQ_Heart_CTCF_P0_Rep1_ENCFF310VOQ_peak_1499	137	.	9.23243	16.6004	13.7626	89
chr1	99772322	99772418	Encode_GSE137272_Encode_Dowen.JM_ENCFF310VOQ_Heart_CTCF_P0_Rep1_ENCFF310VOQ_peak_1500	45	.	5.12913	7.15766	4.53622	40
chr1	99774260	99774376	Encode_GSE137272_Encode_Dowen.JM_ENCFF310VOQ_Heart_CTCF_P0_Rep1_ENCFF310VOQ_peak_1501	77	.	6.66787	10.468	7.75099	82
chr1	100232062	100232233	Encode_GSE137272_Encode_Dowen.JM_ENCFF310VOQ_Heart_CTCF_P0_Rep1_ENCFF310VOQ_peak_1502	304	.	15.3874	33.4957	30.4305	78
chr1	100557026	100557228	Encode_GSE137272_Encode_Dowen.JM_ENCFF310VOQ_Heart_CTCF_P0_Rep1_ENCFF310VOQ_peak_1503	137	.	9.23243	16.6004	13.7626	69
chr1	103784826	103784975	Encode_GSE137272_Encode_Dowen.JM_ENCFF310VOQ_Heart_CTCF_P0_Rep1_ENCFF310VOQ_peak_1504	125	.	8.71952	15.3215	12.5055	67
chr1	103799399	103799608	Encode_GSE137272_Encode_Dowen.JM_ENCFF310VOQ_Heart_CTCF_P0_Rep1_ENCFF310VOQ_peak_1505	538	.	21.938	57.1809	53.8341	91
chr1	103986961	103987231	Encode_GSE137272_Encode_Dowen.JM_ENCFF310VOQ_Heart_CTCF_P0_Rep1_ENCFF310VOQ_peak_1506	541	.	21.1645	57.5131	54.1623	122
chr1	104609526	104609664	Encode_GSE137272_Encode_Dowen.JM_ENCFF310VOQ_Heart_CTCF_P0_Rep1_ENCFF310VOQ_peak_1507	125	.	8.71952	15.3215	12.5055	60
chr1	104625645	104625802	Encode_GSE137272_Encode_Dowen.JM_ENCFF310VOQ_Heart_CTCF_P0_Rep1_ENCFF310VOQ_peak_1508	432	.	18.9251	46.5142	43.2957	70
chr1	104756002	104756175	Encode_GSE137272_Encode_Dowen.JM_ENCFF310VOQ_Heart_CTCF_P0_Rep1_ENCFF310VOQ_peak_1509	231	.	12.8179	26.1396	23.1663	81
chr1	104769356	104769573	Encode_GSE137272_Encode_Dowen.JM_ENCFF310VOQ_Heart_CTCF_P0_Rep1_ENCFF310VOQ_peak_1510	75	.	6.30858	10.2282	7.52243	153
chr1	104944823	104945049	Encode_GSE137272_Encode_Dowen.JM_ENCFF310VOQ_Heart_CTCF_P0_Rep1_ENCFF310VOQ_peak_1511	747	.	25.5265	78.3449	74.7137	118
chr1	104979167	104979367	Encode_GSE137272_Encode_Dowen.JM_ENCFF310VOQ_Heart_CTCF_P0_Rep1_ENCFF310VOQ_peak_1512	391	.	17.7475	42.2893	39.1209	115
chr1	104986272	104986558	Encode_GSE137272_Encode_Dowen.JM_ENCFF310VOQ_Heart_CTCF_P0_Rep1_ENCFF310VOQ_peak_1513	1322	.	34.3799	137.17	132.209	156
chr1	105092569	105092834	Encode_GSE137272_Encode_Dowen.JM_ENCFF310VOQ_Heart_CTCF_P0_Rep1_ENCFF310VOQ_peak_1514	1238	.	32.1807	128.605	123.897	140
chr1	105356464	105356644	Encode_GSE137272_Encode_Dowen.JM_ENCFF310VOQ_Heart_CTCF_P0_Rep1_ENCFF310VOQ_peak_1515	70	.	6.23561	9.77103	7.07429	93
chr1	105362791	105363017	Encode_GSE137272_Encode_Dowen.JM_ENCFF310VOQ_Heart_CTCF_P0_Rep1_ENCFF310VOQ_peak_1516	264	.	13.3567	29.4476	26.4316	125
chr1	105445803	105445901	Encode_GSE137272_Encode_Dowen.JM_ENCFF310VOQ_Heart_CTCF_P0_Rep1_ENCFF310VOQ_peak_1517	39	.	4.75285	6.56404	3.97063	18
chr1	105446326	105446483	Encode_GSE137272_Encode_Dowen.JM_ENCFF310VOQ_Heart_CTCF_P0_Rep1_ENCFF310VOQ_peak_1518	231	.	12.4712	26.1399	23.1665	78
chr1	105448003	105448142	Encode_GSE137272_Encode_Dowen.JM_ENCFF310VOQ_Heart_CTCF_P0_Rep1_ENCFF310VOQ_peak_1519	82	.	6.74634	10.9344	8.20899	56
chr1	105553657	105553767	Encode_GSE137272_Encode_Dowen.JM_ENCFF310VOQ_Heart_CTCF_P0_Rep1_ENCFF310VOQ_peak_1520	77	.	6.66787	10.468	7.75099	35
chr1	105563972	105564077	Encode_GSE137272_Encode_Dowen.JM_ENCFF310VOQ_Heart_CTCF_P0_Rep1_ENCFF310VOQ_peak_1521	88	.	7.18078	11.6387	8.89486	33
chr1	105630590	105630857	Encode_GSE137272_Encode_Dowen.JM_ENCFF310VOQ_Heart_CTCF_P0_Rep1_ENCFF310VOQ_peak_1522	802	.	27.1387	84.0039	80.2843	119
chr1	105660107	105660327	Encode_GSE137272_Encode_Dowen.JM_ENCFF310VOQ_Heart_CTCF_P0_Rep1_ENCFF310VOQ_peak_1523	630	.	20.4863	66.4858	63.0204	105
chr1	105663205	105663382	Encode_GSE137272_Encode_Dowen.JM_ENCFF310VOQ_Heart_CTCF_P0_Rep1_ENCFF310VOQ_peak_1524	113	.	6.94077	14.1087	11.315	67
chr1	105680725	105680923	Encode_GSE137272_Encode_Dowen.JM_ENCFF310VOQ_Heart_CTCF_P0_Rep1_ENCFF310VOQ_peak_1525	381	.	17.1933	41.3519	38.194	90
chr1	105711314	105711506	Encode_GSE137272_Encode_Dowen.JM_ENCFF310VOQ_Heart_CTCF_P0_Rep1_ENCFF310VOQ_peak_1526	198	.	10.7982	22.7645	19.8358	98
chr1	105735377	105735544	Encode_GSE137272_Encode_Dowen.JM_ENCFF310VOQ_Heart_CTCF_P0_Rep1_ENCFF310VOQ_peak_1527	112	.	8.20661	14.0672	11.2743	121
chr1	105780524	105780675	Encode_GSE137272_Encode_Dowen.JM_ENCFF310VOQ_Heart_CTCF_P0_Rep1_ENCFF310VOQ_peak_1528	230	.	12.7551	26.0345	23.0626	79
chr1	105881089	105881295	Encode_GSE137272_Encode_Dowen.JM_ENCFF310VOQ_Heart_CTCF_P0_Rep1_ENCFF310VOQ_peak_1529	108	.	7.93021	13.6146	10.8335	128
chr1	105891110	105891347	Encode_GSE137272_Encode_Dowen.JM_ENCFF310VOQ_Heart_CTCF_P0_Rep1_ENCFF310VOQ_peak_1530	1028	.	30.0991	107.046	102.89	137
chr1	105904802	105904979	Encode_GSE137272_Encode_Dowen.JM_ENCFF310VOQ_Heart_CTCF_P0_Rep1_ENCFF310VOQ_peak_1531	79	.	6.56414	10.6403	7.92033	94
chr1	105910422	105910549	Encode_GSE137272_Encode_Dowen.JM_ENCFF310VOQ_Heart_CTCF_P0_Rep1_ENCFF310VOQ_peak_1532	87	.	7.07357	11.4643	8.72921	61
chr1	105947294	105947529	Encode_GSE137272_Encode_Dowen.JM_ENCFF310VOQ_Heart_CTCF_P0_Rep1_ENCFF310VOQ_peak_1533	209	.	11.7832	23.8479	20.9041	152
chr1	105990171	105990267	Encode_GSE137272_Encode_Dowen.JM_ENCFF310VOQ_Heart_CTCF_P0_Rep1_ENCFF310VOQ_peak_1534	26	.	4.03805	5.23189	2.69436	78
chr1	105993321	105993449	Encode_GSE137272_Encode_Dowen.JM_ENCFF310VOQ_Heart_CTCF_P0_Rep1_ENCFF310VOQ_peak_1535	105	.	7.49824	13.3215	10.5448	79
chr1	105998546	105998688	Encode_GSE137272_Encode_Dowen.JM_ENCFF310VOQ_Heart_CTCF_P0_Rep1_ENCFF310VOQ_peak_1536	115	.	8.11688	14.3332	11.5363	80
chr1	106037077	106037291	Encode_GSE137272_Encode_Dowen.JM_ENCFF310VOQ_Heart_CTCF_P0_Rep1_ENCFF310VOQ_peak_1537	684	.	21.0782	71.9582	68.419	89
chr1	106055120	106055231	Encode_GSE137272_Encode_Dowen.JM_ENCFF310VOQ_Heart_CTCF_P0_Rep1_ENCFF310VOQ_peak_1538	64	.	6.03379	9.13431	6.45797	75
chr1	106059988	106060130	Encode_GSE137272_Encode_Dowen.JM_ENCFF310VOQ_Heart_CTCF_P0_Rep1_ENCFF310VOQ_peak_1539	109	.	7.72727	13.6963	10.9137	85
chr1	106071301	106071619	Encode_GSE137272_Encode_Dowen.JM_ENCFF310VOQ_Heart_CTCF_P0_Rep1_ENCFF310VOQ_peak_1540	1103	.	28.8368	114.736	110.399	130
chr1	106151877	106152047	Encode_GSE137272_Encode_Dowen.JM_ENCFF310VOQ_Heart_CTCF_P0_Rep1_ENCFF310VOQ_peak_1541	258	.	13.369	28.8458	25.8379	87
chr1	106171181	106171490	Encode_GSE137272_Encode_Dowen.JM_ENCFF310VOQ_Heart_CTCF_P0_Rep1_ENCFF310VOQ_peak_1542	807	.	24.2815	84.4333	80.7064	161
chr1	106183232	106183346	Encode_GSE137272_Encode_Dowen.JM_ENCFF310VOQ_Heart_CTCF_P0_Rep1_ENCFF310VOQ_peak_1543	88	.	7.14286	11.5769	8.83967	76
chr1	106231946	106232050	Encode_GSE137272_Encode_Dowen.JM_ENCFF310VOQ_Heart_CTCF_P0_Rep1_ENCFF310VOQ_peak_1544	66	.	6.15496	9.32925	6.6412	43
chr1	106346855	106347029	Encode_GSE137272_Encode_Dowen.JM_ENCFF310VOQ_Heart_CTCF_P0_Rep1_ENCFF310VOQ_peak_1545	184	.	10.6403	21.3992	18.4896	69
chr1	106374352	106374550	Encode_GSE137272_Encode_Dowen.JM_ENCFF310VOQ_Heart_CTCF_P0_Rep1_ENCFF310VOQ_peak_1546	217	.	11.9366	24.6679	21.714	107
chr1	106389806	106390069	Encode_GSE137272_Encode_Dowen.JM_ENCFF310VOQ_Heart_CTCF_P0_Rep1_ENCFF310VOQ_peak_1547	983	.	28.7078	102.438	98.3813	130
chr1	106395537	106395904	Encode_GSE137272_Encode_Dowen.JM_ENCFF310VOQ_Heart_CTCF_P0_Rep1_ENCFF310VOQ_peak_1548	896	.	27.0822	93.5029	89.6204	191
chr1	106425259	106425801	Encode_GSE137272_Encode_Dowen.JM_ENCFF310VOQ_Heart_CTCF_P0_Rep1_ENCFF310VOQ_peak_1549	674	.	22.4118	70.9332	67.4081	88
chr1	106511646	106511954	Encode_GSE137272_Encode_Dowen.JM_ENCFF310VOQ_Heart_CTCF_P0_Rep1_ENCFF310VOQ_peak_1550	1285	.	31.9212	133.357	128.507	136
chr1	106542839	106543027	Encode_GSE137272_Encode_Dowen.JM_ENCFF310VOQ_Heart_CTCF_P0_Rep1_ENCFF310VOQ_peak_1551	414	.	15.3007	44.6818	41.4851	80
chr1	106544855	106545152	Encode_GSE137272_Encode_Dowen.JM_ENCFF310VOQ_Heart_CTCF_P0_Rep1_ENCFF310VOQ_peak_1552	350	.	13.3724	38.1711	35.0506	147
chr1	106628820	106629028	Encode_GSE137272_Encode_Dowen.JM_ENCFF310VOQ_Heart_CTCF_P0_Rep1_ENCFF310VOQ_peak_1553	599	.	20.6761	63.4082	59.9827	90
chr1	106711802	106711970	Encode_GSE137272_Encode_Dowen.JM_ENCFF310VOQ_Heart_CTCF_P0_Rep1_ENCFF310VOQ_peak_1554	278	.	11.297	30.8904	27.8566	74
chr1	106712322	106712622	Encode_GSE137272_Encode_Dowen.JM_ENCFF310VOQ_Heart_CTCF_P0_Rep1_ENCFF310VOQ_peak_1555	555	.	14.9078	58.8955	55.5277	183
chr1	106717313	106717542	Encode_GSE137272_Encode_Dowen.JM_ENCFF310VOQ_Heart_CTCF_P0_Rep1_ENCFF310VOQ_peak_1556	1156	.	25.7906	120.142	115.664	111
chr1	106735701	106735929	Encode_GSE137272_Encode_Dowen.JM_ENCFF310VOQ_Heart_CTCF_P0_Rep1_ENCFF310VOQ_peak_1557	538	.	20.4918	57.1779	53.8311	94
chr1	106738167	106738325	Encode_GSE137272_Encode_Dowen.JM_ENCFF310VOQ_Heart_CTCF_P0_Rep1_ENCFF310VOQ_peak_1558	104	.	7.17932	13.2181	10.4433	73
chr1	106759747	106759877	Encode_GSE137272_Encode_Dowen.JM_ENCFF310VOQ_Heart_CTCF_P0_Rep1_ENCFF310VOQ_peak_1559	63	.	5.94766	8.99617	6.32307	87
chr1	106800099	106800201	Encode_GSE137272_Encode_Dowen.JM_ENCFF310VOQ_Heart_CTCF_P0_Rep1_ENCFF310VOQ_peak_1560	66	.	6.15496	9.32925	6.6412	30
chr1	106818436	106818639	Encode_GSE137272_Encode_Dowen.JM_ENCFF310VOQ_Heart_CTCF_P0_Rep1_ENCFF310VOQ_peak_1561	546	.	21.9138	57.967	54.6105	123
chr1	106883939	106884113	Encode_GSE137272_Encode_Dowen.JM_ENCFF310VOQ_Heart_CTCF_P0_Rep1_ENCFF310VOQ_peak_1562	272	.	14.2161	30.2659	27.2406	88
chr1	106901515	106901773	Encode_GSE137272_Encode_Dowen.JM_ENCFF310VOQ_Heart_CTCF_P0_Rep1_ENCFF310VOQ_peak_1563	710	.	25.4929	74.6089	71.0321	165
chr1	106961135	106961250	Encode_GSE137272_Encode_Dowen.JM_ENCFF310VOQ_Heart_CTCF_P0_Rep1_ENCFF310VOQ_peak_1564	77	.	6.66787	10.468	7.75099	63
chr1	107014606	107014805	Encode_GSE137272_Encode_Dowen.JM_ENCFF310VOQ_Heart_CTCF_P0_Rep1_ENCFF310VOQ_peak_1565	774	.	27.6704	81.1572	77.4831	95
chr1	107127597	107127699	Encode_GSE137272_Encode_Dowen.JM_ENCFF310VOQ_Heart_CTCF_P0_Rep1_ENCFF310VOQ_peak_1566	45	.	5.12913	7.15766	4.53622	18
chr1	107243265	107243528	Encode_GSE137272_Encode_Dowen.JM_ENCFF310VOQ_Heart_CTCF_P0_Rep1_ENCFF310VOQ_peak_1567	176	.	10.7712	20.5728	17.6735	123
chr1	107353151	107353311	Encode_GSE137272_Encode_Dowen.JM_ENCFF310VOQ_Heart_CTCF_P0_Rep1_ENCFF310VOQ_peak_1568	137	.	9.23243	16.6004	13.7626	78
chr1	107481537	107481888	Encode_GSE137272_Encode_Dowen.JM_ENCFF310VOQ_Heart_CTCF_P0_Rep1_ENCFF310VOQ_peak_1569	1075	.	30.4795	111.828	107.562	157
chr1	107562250	107562346	Encode_GSE137272_Encode_Dowen.JM_ENCFF310VOQ_Heart_CTCF_P0_Rep1_ENCFF310VOQ_peak_1570	45	.	5.12913	7.15766	4.53622	49
chr1	107565776	107565924	Encode_GSE137272_Encode_Dowen.JM_ENCFF310VOQ_Heart_CTCF_P0_Rep1_ENCFF310VOQ_peak_1571	112	.	8.20661	14.0672	11.2743	91
chr1	107593575	107593694	Encode_GSE137272_Encode_Dowen.JM_ENCFF310VOQ_Heart_CTCF_P0_Rep1_ENCFF310VOQ_peak_1572	75	.	6.09954	10.2472	7.54115	60
chr1	107598570	107598768	Encode_GSE137272_Encode_Dowen.JM_ENCFF310VOQ_Heart_CTCF_P0_Rep1_ENCFF310VOQ_peak_1573	599	.	22.6109	63.3985	59.9731	108
chr1	107636004	107636204	Encode_GSE137272_Encode_Dowen.JM_ENCFF310VOQ_Heart_CTCF_P0_Rep1_ENCFF310VOQ_peak_1574	748	.	26.669	78.4907	74.8573	112
chr1	108827346	108827531	Encode_GSE137272_Encode_Dowen.JM_ENCFF310VOQ_Heart_CTCF_P0_Rep1_ENCFF310VOQ_peak_1575	217	.	12.3099	24.7268	21.7705	90
chr1	109985614	109985736	Encode_GSE137272_Encode_Dowen.JM_ENCFF310VOQ_Heart_CTCF_P0_Rep1_ENCFF310VOQ_peak_1576	77	.	6.66787	10.468	7.75099	44
chr1	111242466	111242647	Encode_GSE137272_Encode_Dowen.JM_ENCFF310VOQ_Heart_CTCF_P0_Rep1_ENCFF310VOQ_peak_1577	203	.	11.797	23.3235	20.3857	104
chr1	111634212	111634387	Encode_GSE137272_Encode_Dowen.JM_ENCFF310VOQ_Heart_CTCF_P0_Rep1_ENCFF310VOQ_peak_1578	459	.	20.5165	49.2114	45.961	81
chr1	111660324	111660592	Encode_GSE137272_Encode_Dowen.JM_ENCFF310VOQ_Heart_CTCF_P0_Rep1_ENCFF310VOQ_peak_1579	678	.	26.2605	71.4157	67.884	146
chr1	111864010	111864251	Encode_GSE137272_Encode_Dowen.JM_ENCFF310VOQ_Heart_CTCF_P0_Rep1_ENCFF310VOQ_peak_1580	560	.	20.3596	59.4497	56.0747	120
chr1	112378780	112378986	Encode_GSE137272_Encode_Dowen.JM_ENCFF310VOQ_Heart_CTCF_P0_Rep1_ENCFF310VOQ_peak_1581	749	.	21.2902	78.5571	74.9226	101
chr1	112380017	112380231	Encode_GSE137272_Encode_Dowen.JM_ENCFF310VOQ_Heart_CTCF_P0_Rep1_ENCFF310VOQ_peak_1582	683	.	20.1709	71.9112	68.3729	106
chr1	112388895	112389134	Encode_GSE137272_Encode_Dowen.JM_ENCFF310VOQ_Heart_CTCF_P0_Rep1_ENCFF310VOQ_peak_1583	380	.	17.952	41.2004	38.0444	85
chr1	112451749	112451926	Encode_GSE137272_Encode_Dowen.JM_ENCFF310VOQ_Heart_CTCF_P0_Rep1_ENCFF310VOQ_peak_1584	338	.	15.4375	36.9494	33.8436	83
chr1	112456172	112456326	Encode_GSE137272_Encode_Dowen.JM_ENCFF310VOQ_Heart_CTCF_P0_Rep1_ENCFF310VOQ_peak_1585	190	.	10.6762	22.0034	19.0838	88
chr1	115647084	115647180	Encode_GSE137272_Encode_Dowen.JM_ENCFF310VOQ_Heart_CTCF_P0_Rep1_ENCFF310VOQ_peak_1586	35	.	4.61622	6.13121	3.54967	33
chr1	115684636	115684797	Encode_GSE137272_Encode_Dowen.JM_ENCFF310VOQ_Heart_CTCF_P0_Rep1_ENCFF310VOQ_peak_1587	66	.	6.15496	9.32925	6.6412	71
chr1	115686610	115686756	Encode_GSE137272_Encode_Dowen.JM_ENCFF310VOQ_Heart_CTCF_P0_Rep1_ENCFF310VOQ_peak_1588	163	.	10.2583	19.2272	16.3477	65
chr1	116127221	116127350	Encode_GSE137272_Encode_Dowen.JM_ENCFF310VOQ_Heart_CTCF_P0_Rep1_ENCFF310VOQ_peak_1589	66	.	6.15496	9.32925	6.6412	48
chr1	116313369	116313502	Encode_GSE137272_Encode_Dowen.JM_ENCFF310VOQ_Heart_CTCF_P0_Rep1_ENCFF310VOQ_peak_1590	190	.	11.2841	21.9385	19.0198	60
chr1	116477793	116478003	Encode_GSE137272_Encode_Dowen.JM_ENCFF310VOQ_Heart_CTCF_P0_Rep1_ENCFF310VOQ_peak_1591	610	.	24.7819	64.5374	61.0973	114
chr1	117519643	117519805	Encode_GSE137272_Encode_Dowen.JM_ENCFF310VOQ_Heart_CTCF_P0_Rep1_ENCFF310VOQ_peak_1592	137	.	9.23243	16.6004	13.7626	74
chr1	118012875	118012988	Encode_GSE137272_Encode_Dowen.JM_ENCFF310VOQ_Heart_CTCF_P0_Rep1_ENCFF310VOQ_peak_1593	77	.	6.66787	10.468	7.75099	25
chr1	118275238	118275541	Encode_GSE137272_Encode_Dowen.JM_ENCFF310VOQ_Heart_CTCF_P0_Rep1_ENCFF310VOQ_peak_1594	364	.	17.439	39.6335	36.4957	103
chr1	118320795	118320970	Encode_GSE137272_Encode_Dowen.JM_ENCFF310VOQ_Heart_CTCF_P0_Rep1_ENCFF310VOQ_peak_1595	218	.	9.99226	24.7945	21.8372	85
chr1	118321639	118321891	Encode_GSE137272_Encode_Dowen.JM_ENCFF310VOQ_Heart_CTCF_P0_Rep1_ENCFF310VOQ_peak_1596	678	.	21.2141	71.3428	67.8121	136
chr1	118335958	118336112	Encode_GSE137272_Encode_Dowen.JM_ENCFF310VOQ_Heart_CTCF_P0_Rep1_ENCFF310VOQ_peak_1597	336	.	15.7291	36.7481	33.6442	88
chr1	118343706	118343823	Encode_GSE137272_Encode_Dowen.JM_ENCFF310VOQ_Heart_CTCF_P0_Rep1_ENCFF310VOQ_peak_1598	88	.	7.18078	11.6387	8.89486	67
chr1	118368071	118368305	Encode_GSE137272_Encode_Dowen.JM_ENCFF310VOQ_Heart_CTCF_P0_Rep1_ENCFF310VOQ_peak_1599	94	.	7.29572	12.1906	9.43776	66
chr1	118458947	118459143	Encode_GSE137272_Encode_Dowen.JM_ENCFF310VOQ_Heart_CTCF_P0_Rep1_ENCFF310VOQ_peak_1600	388	.	15.8669	42.0057	38.8403	95
chr1	118472492	118472617	Encode_GSE137272_Encode_Dowen.JM_ENCFF310VOQ_Heart_CTCF_P0_Rep1_ENCFF310VOQ_peak_1601	101	.	6.7741	12.9559	10.1851	61
chr1	118476994	118477210	Encode_GSE137272_Encode_Dowen.JM_ENCFF310VOQ_Heart_CTCF_P0_Rep1_ENCFF310VOQ_peak_1602	749	.	22.1986	78.5814	74.9466	104
chr1	118486208	118486304	Encode_GSE137272_Encode_Dowen.JM_ENCFF310VOQ_Heart_CTCF_P0_Rep1_ENCFF310VOQ_peak_1603	44	.	5.05255	7.03615	4.42894	30
chr1	118492924	118493113	Encode_GSE137272_Encode_Dowen.JM_ENCFF310VOQ_Heart_CTCF_P0_Rep1_ENCFF310VOQ_peak_1604	365	.	16.6543	39.7191	36.5803	94
chr1	118498369	118498652	Encode_GSE137272_Encode_Dowen.JM_ENCFF310VOQ_Heart_CTCF_P0_Rep1_ENCFF310VOQ_peak_1605	720	.	22.055	75.6122	72.0207	130
chr1	118529390	118529514	Encode_GSE137272_Encode_Dowen.JM_ENCFF310VOQ_Heart_CTCF_P0_Rep1_ENCFF310VOQ_peak_1606	145	.	9.41713	17.3605	14.5124	48
chr1	118564677	118564830	Encode_GSE137272_Encode_Dowen.JM_ENCFF310VOQ_Heart_CTCF_P0_Rep1_ENCFF310VOQ_peak_1607	157	.	9.91277	18.655	15.786	81
chr1	118627689	118627932	Encode_GSE137272_Encode_Dowen.JM_ENCFF310VOQ_Heart_CTCF_P0_Rep1_ENCFF310VOQ_peak_1608	169	.	10.3103	19.8081	16.9212	157
chr1	118720729	118720853	Encode_GSE137272_Encode_Dowen.JM_ENCFF310VOQ_Heart_CTCF_P0_Rep1_ENCFF310VOQ_peak_1609	55	.	5.64204	8.22483	5.56831	52
chr1	118731287	118731399	Encode_GSE137272_Encode_Dowen.JM_ENCFF310VOQ_Heart_CTCF_P0_Rep1_ENCFF310VOQ_peak_1610	88	.	7.18078	11.6387	8.89486	48
chr1	118759642	118760027	Encode_GSE137272_Encode_Dowen.JM_ENCFF310VOQ_Heart_CTCF_P0_Rep1_ENCFF310VOQ_peak_1611	996	.	28.3636	103.778	99.6932	129
chr1	118768935	118769122	Encode_GSE137272_Encode_Dowen.JM_ENCFF310VOQ_Heart_CTCF_P0_Rep1_ENCFF310VOQ_peak_1612	511	.	16.7929	54.4377	51.1241	83
chr1	118772392	118772669	Encode_GSE137272_Encode_Dowen.JM_ENCFF310VOQ_Heart_CTCF_P0_Rep1_ENCFF310VOQ_peak_1613	473	.	15.6324	50.5905	47.3236	109
chr1	118822401	118822506	Encode_GSE137272_Encode_Dowen.JM_ENCFF310VOQ_Heart_CTCF_P0_Rep1_ENCFF310VOQ_peak_1614	35	.	4.61622	6.13121	3.54967	82
chr1	118864894	118865024	Encode_GSE137272_Encode_Dowen.JM_ENCFF310VOQ_Heart_CTCF_P0_Rep1_ENCFF310VOQ_peak_1615	88	.	7.18078	11.6387	8.89486	58
chr1	118976816	118976979	Encode_GSE137272_Encode_Dowen.JM_ENCFF310VOQ_Heart_CTCF_P0_Rep1_ENCFF310VOQ_peak_1616	45	.	5.12913	7.15766	4.53622	75
chr1	119053555	119053911	Encode_GSE137272_Encode_Dowen.JM_ENCFF310VOQ_Heart_CTCF_P0_Rep1_ENCFF310VOQ_peak_1617	576	.	20.3042	61.0343	57.6391	153
chr1	119075018	119075140	Encode_GSE137272_Encode_Dowen.JM_ENCFF310VOQ_Heart_CTCF_P0_Rep1_ENCFF310VOQ_peak_1618	66	.	6.15496	9.32925	6.6412	53
chr1	119082666	119082924	Encode_GSE137272_Encode_Dowen.JM_ENCFF310VOQ_Heart_CTCF_P0_Rep1_ENCFF310VOQ_peak_1619	783	.	17.2252	82.0253	78.3371	140
chr1	119083744	119083929	Encode_GSE137272_Encode_Dowen.JM_ENCFF310VOQ_Heart_CTCF_P0_Rep1_ENCFF310VOQ_peak_1620	419	.	11.0783	45.1037	41.9021	82
chr1	119087614	119087886	Encode_GSE137272_Encode_Dowen.JM_ENCFF310VOQ_Heart_CTCF_P0_Rep1_ENCFF310VOQ_peak_1621	1074	.	20.9024	111.67	107.407	119
chr1	119093785	119094075	Encode_GSE137272_Encode_Dowen.JM_ENCFF310VOQ_Heart_CTCF_P0_Rep1_ENCFF310VOQ_peak_1622	1293	.	31.8546	134.276	129.399	119
chr1	119120000	119120189	Encode_GSE137272_Encode_Dowen.JM_ENCFF310VOQ_Heart_CTCF_P0_Rep1_ENCFF310VOQ_peak_1623	319	.	15.9003	35.0099	31.9266	107
chr1	119160473	119160644	Encode_GSE137272_Encode_Dowen.JM_ENCFF310VOQ_Heart_CTCF_P0_Rep1_ENCFF310VOQ_peak_1624	163	.	10.2583	19.2272	16.3477	87
chr1	119183244	119183412	Encode_GSE137272_Encode_Dowen.JM_ENCFF310VOQ_Heart_CTCF_P0_Rep1_ENCFF310VOQ_peak_1625	55	.	5.64204	8.22483	5.56831	132
chr1	119209534	119209759	Encode_GSE137272_Encode_Dowen.JM_ENCFF310VOQ_Heart_CTCF_P0_Rep1_ENCFF310VOQ_peak_1626	402	.	16.6721	43.4141	40.2322	134
chr1	119256197	119256392	Encode_GSE137272_Encode_Dowen.JM_ENCFF310VOQ_Heart_CTCF_P0_Rep1_ENCFF310VOQ_peak_1627	217	.	12.3099	24.7268	21.7705	93
chr1	119308915	119309065	Encode_GSE137272_Encode_Dowen.JM_ENCFF310VOQ_Heart_CTCF_P0_Rep1_ENCFF310VOQ_peak_1628	137	.	9.23243	16.6004	13.7626	66
chr1	119345460	119345691	Encode_GSE137272_Encode_Dowen.JM_ENCFF310VOQ_Heart_CTCF_P0_Rep1_ENCFF310VOQ_peak_1629	125	.	8.71952	15.3215	12.5055	141
chr1	119422761	119422902	Encode_GSE137272_Encode_Dowen.JM_ENCFF310VOQ_Heart_CTCF_P0_Rep1_ENCFF310VOQ_peak_1630	125	.	7.4124	15.3982	12.5812	65
chr1	119423583	119423858	Encode_GSE137272_Encode_Dowen.JM_ENCFF310VOQ_Heart_CTCF_P0_Rep1_ENCFF310VOQ_peak_1631	594	.	19.9285	62.8814	59.4628	161
chr1	119444083	119444226	Encode_GSE137272_Encode_Dowen.JM_ENCFF310VOQ_Heart_CTCF_P0_Rep1_ENCFF310VOQ_peak_1632	100	.	7.69369	12.839	10.0699	65
chr1	119458262	119458524	Encode_GSE137272_Encode_Dowen.JM_ENCFF310VOQ_Heart_CTCF_P0_Rep1_ENCFF310VOQ_peak_1633	826	.	25.8472	86.4233	82.6636	171
chr1	119463502	119463715	Encode_GSE137272_Encode_Dowen.JM_ENCFF310VOQ_Heart_CTCF_P0_Rep1_ENCFF310VOQ_peak_1634	587	.	21.8936	62.1521	58.7428	90
chr1	119481692	119481817	Encode_GSE137272_Encode_Dowen.JM_ENCFF310VOQ_Heart_CTCF_P0_Rep1_ENCFF310VOQ_peak_1635	81	.	5.80196	10.8599	8.13602	60
chr1	119483058	119483177	Encode_GSE137272_Encode_Dowen.JM_ENCFF310VOQ_Heart_CTCF_P0_Rep1_ENCFF310VOQ_peak_1636	168	.	8.44172	19.7194	16.8338	54
chr1	119484532	119484759	Encode_GSE137272_Encode_Dowen.JM_ENCFF310VOQ_Heart_CTCF_P0_Rep1_ENCFF310VOQ_peak_1637	637	.	19.5408	67.2268	63.752	131
chr1	119494438	119494587	Encode_GSE137272_Encode_Dowen.JM_ENCFF310VOQ_Heart_CTCF_P0_Rep1_ENCFF310VOQ_peak_1638	249	.	12.8393	27.958	24.9605	81
chr1	119525080	119525210	Encode_GSE137272_Encode_Dowen.JM_ENCFF310VOQ_Heart_CTCF_P0_Rep1_ENCFF310VOQ_peak_1639	94	.	7.05716	12.1919	9.43892	78
chr1	119548728	119549009	Encode_GSE137272_Encode_Dowen.JM_ENCFF310VOQ_Heart_CTCF_P0_Rep1_ENCFF310VOQ_peak_1640	1213	.	31.9366	126.024	121.388	139
chr1	119618375	119618471	Encode_GSE137272_Encode_Dowen.JM_ENCFF310VOQ_Heart_CTCF_P0_Rep1_ENCFF310VOQ_peak_1641	45	.	5.12913	7.15766	4.53622	46
chr1	119642329	119642653	Encode_GSE137272_Encode_Dowen.JM_ENCFF310VOQ_Heart_CTCF_P0_Rep1_ENCFF310VOQ_peak_1642	690	.	23.3013	72.5479	69.0004	225
chr1	119654449	119654616	Encode_GSE137272_Encode_Dowen.JM_ENCFF310VOQ_Heart_CTCF_P0_Rep1_ENCFF310VOQ_peak_1643	193	.	11.1868	22.3073	19.3842	80
chr1	119675072	119675298	Encode_GSE137272_Encode_Dowen.JM_ENCFF310VOQ_Heart_CTCF_P0_Rep1_ENCFF310VOQ_peak_1644	924	.	28.6288	96.3468	92.4111	122
chr1	119818787	119819029	Encode_GSE137272_Encode_Dowen.JM_ENCFF310VOQ_Heart_CTCF_P0_Rep1_ENCFF310VOQ_peak_1645	390	.	15.9857	42.2147	39.047	113
chr1	119895081	119895329	Encode_GSE137272_Encode_Dowen.JM_ENCFF310VOQ_Heart_CTCF_P0_Rep1_ENCFF310VOQ_peak_1646	1036	.	30.5141	107.815	103.642	115
chr1	119919389	119919642	Encode_GSE137272_Encode_Dowen.JM_ENCFF310VOQ_Heart_CTCF_P0_Rep1_ENCFF310VOQ_peak_1647	355	.	16.4846	38.7223	35.5954	67
chr1	119929834	119930049	Encode_GSE137272_Encode_Dowen.JM_ENCFF310VOQ_Heart_CTCF_P0_Rep1_ENCFF310VOQ_peak_1648	692	.	24.9661	72.7851	69.2342	111
chr1	119966014	119966143	Encode_GSE137272_Encode_Dowen.JM_ENCFF310VOQ_Heart_CTCF_P0_Rep1_ENCFF310VOQ_peak_1649	88	.	7.18078	11.6387	8.89486	70
chr1	119997824	119997947	Encode_GSE137272_Encode_Dowen.JM_ENCFF310VOQ_Heart_CTCF_P0_Rep1_ENCFF310VOQ_peak_1650	163	.	10.2583	19.2272	16.3477	39
chr1	120013210	120013412	Encode_GSE137272_Encode_Dowen.JM_ENCFF310VOQ_Heart_CTCF_P0_Rep1_ENCFF310VOQ_peak_1651	656	.	20.9553	69.1025	65.6024	109
chr1	120016330	120016488	Encode_GSE137272_Encode_Dowen.JM_ENCFF310VOQ_Heart_CTCF_P0_Rep1_ENCFF310VOQ_peak_1652	306	.	12.4411	33.7052	30.6375	66
chr1	120025204	120025353	Encode_GSE137272_Encode_Dowen.JM_ENCFF310VOQ_Heart_CTCF_P0_Rep1_ENCFF310VOQ_peak_1653	93	.	7.02741	12.1434	9.39118	60
chr1	120033045	120033407	Encode_GSE137272_Encode_Dowen.JM_ENCFF310VOQ_Heart_CTCF_P0_Rep1_ENCFF310VOQ_peak_1654	1308	.	32.5929	135.774	130.854	149
chr1	120093573	120093841	Encode_GSE137272_Encode_Dowen.JM_ENCFF310VOQ_Heart_CTCF_P0_Rep1_ENCFF310VOQ_peak_1655	1007	.	23.7436	104.904	100.796	147
chr1	120098441	120098634	Encode_GSE137272_Encode_Dowen.JM_ENCFF310VOQ_Heart_CTCF_P0_Rep1_ENCFF310VOQ_peak_1656	588	.	16.4016	62.3107	58.8994	95
chr1	120121160	120121531	Encode_GSE137272_Encode_Dowen.JM_ENCFF310VOQ_Heart_CTCF_P0_Rep1_ENCFF310VOQ_peak_1657	49	.	5.05732	7.5772	4.94571	321
chr1	120147141	120147296	Encode_GSE137272_Encode_Dowen.JM_ENCFF310VOQ_Heart_CTCF_P0_Rep1_ENCFF310VOQ_peak_1658	255	.	13.1876	28.542	25.5377	80
chr1	120154330	120154508	Encode_GSE137272_Encode_Dowen.JM_ENCFF310VOQ_Heart_CTCF_P0_Rep1_ENCFF310VOQ_peak_1659	417	.	15.4487	44.9584	41.7585	92
chr1	120155451	120155632	Encode_GSE137272_Encode_Dowen.JM_ENCFF310VOQ_Heart_CTCF_P0_Rep1_ENCFF310VOQ_peak_1660	587	.	19.5418	62.1577	58.748	98
chr1	120171871	120172156	Encode_GSE137272_Encode_Dowen.JM_ENCFF310VOQ_Heart_CTCF_P0_Rep1_ENCFF310VOQ_peak_1661	856	.	28.5761	89.4116	85.6013	122
chr1	120197202	120197509	Encode_GSE137272_Encode_Dowen.JM_ENCFF310VOQ_Heart_CTCF_P0_Rep1_ENCFF310VOQ_peak_1662	1050	.	29.6496	109.239	105.034	144
chr1	120231331	120231739	Encode_GSE137272_Encode_Dowen.JM_ENCFF310VOQ_Heart_CTCF_P0_Rep1_ENCFF310VOQ_peak_1663	626	.	22.6831	66.1285	62.6676	191
chr1	120244182	120244352	Encode_GSE137272_Encode_Dowen.JM_ENCFF310VOQ_Heart_CTCF_P0_Rep1_ENCFF310VOQ_peak_1664	73	.	6.22776	10.0979	7.39484	85
chr1	120252916	120253012	Encode_GSE137272_Encode_Dowen.JM_ENCFF310VOQ_Heart_CTCF_P0_Rep1_ENCFF310VOQ_peak_1665	40	.	4.79662	6.63272	4.03715	44
chr1	120265160	120265349	Encode_GSE137272_Encode_Dowen.JM_ENCFF310VOQ_Heart_CTCF_P0_Rep1_ENCFF310VOQ_peak_1666	68	.	6.12283	9.59003	6.89681	80
chr1	120289952	120290101	Encode_GSE137272_Encode_Dowen.JM_ENCFF310VOQ_Heart_CTCF_P0_Rep1_ENCFF310VOQ_peak_1667	112	.	8.20661	14.0672	11.2743	76
chr1	120327756	120328009	Encode_GSE137272_Encode_Dowen.JM_ENCFF310VOQ_Heart_CTCF_P0_Rep1_ENCFF310VOQ_peak_1668	619	.	24.2718	65.3868	61.9357	140
chr1	120338133	120338233	Encode_GSE137272_Encode_Dowen.JM_ENCFF310VOQ_Heart_CTCF_P0_Rep1_ENCFF310VOQ_peak_1669	66	.	6.15496	9.32925	6.6412	18
chr1	120468997	120469200	Encode_GSE137272_Encode_Dowen.JM_ENCFF310VOQ_Heart_CTCF_P0_Rep1_ENCFF310VOQ_peak_1670	304	.	15.3874	33.4957	30.4305	109
chr1	120549379	120549595	Encode_GSE137272_Encode_Dowen.JM_ENCFF310VOQ_Heart_CTCF_P0_Rep1_ENCFF310VOQ_peak_1671	697	.	21.3321	73.3292	69.7707	102
chr1	120550334	120550521	Encode_GSE137272_Encode_Dowen.JM_ENCFF310VOQ_Heart_CTCF_P0_Rep1_ENCFF310VOQ_peak_1672	469	.	16.2379	50.2428	46.9801	106
chr1	120586491	120586834	Encode_GSE137272_Encode_Dowen.JM_ENCFF310VOQ_Heart_CTCF_P0_Rep1_ENCFF310VOQ_peak_1673	1205	.	33.1103	125.122	120.51	180
chr1	120594634	120594835	Encode_GSE137272_Encode_Dowen.JM_ENCFF310VOQ_Heart_CTCF_P0_Rep1_ENCFF310VOQ_peak_1674	446	.	18.8442	47.9105	44.6756	88
chr1	120628953	120629150	Encode_GSE137272_Encode_Dowen.JM_ENCFF310VOQ_Heart_CTCF_P0_Rep1_ENCFF310VOQ_peak_1675	163	.	10.2583	19.2272	16.3477	62
chr1	120662286	120662450	Encode_GSE137272_Encode_Dowen.JM_ENCFF310VOQ_Heart_CTCF_P0_Rep1_ENCFF310VOQ_peak_1676	176	.	10.7712	20.5728	17.6735	76
chr1	120667936	120668037	Encode_GSE137272_Encode_Dowen.JM_ENCFF310VOQ_Heart_CTCF_P0_Rep1_ENCFF310VOQ_peak_1677	45	.	5.12913	7.15766	4.53622	49
chr1	120685964	120686175	Encode_GSE137272_Encode_Dowen.JM_ENCFF310VOQ_Heart_CTCF_P0_Rep1_ENCFF310VOQ_peak_1678	364	.	17.4323	39.6222	36.4851	116
chr1	120698326	120698422	Encode_GSE137272_Encode_Dowen.JM_ENCFF310VOQ_Heart_CTCF_P0_Rep1_ENCFF310VOQ_peak_1679	55	.	5.64204	8.22483	5.56831	43
chr1	120705535	120705631	Encode_GSE137272_Encode_Dowen.JM_ENCFF310VOQ_Heart_CTCF_P0_Rep1_ENCFF310VOQ_peak_1680	66	.	6.15496	9.32925	6.6412	44
chr1	121053837	121054037	Encode_GSE137272_Encode_Dowen.JM_ENCFF310VOQ_Heart_CTCF_P0_Rep1_ENCFF310VOQ_peak_1681	635	.	24.2283	67.0552	63.5823	89
chr1	121180414	121180591	Encode_GSE137272_Encode_Dowen.JM_ENCFF310VOQ_Heart_CTCF_P0_Rep1_ENCFF310VOQ_peak_1682	907	.	30.4672	94.6825	90.7786	90
chr1	121215970	121216146	Encode_GSE137272_Encode_Dowen.JM_ENCFF310VOQ_Heart_CTCF_P0_Rep1_ENCFF310VOQ_peak_1683	427	.	19.4907	45.9729	42.7609	90
chr1	121249200	121249368	Encode_GSE137272_Encode_Dowen.JM_ENCFF310VOQ_Heart_CTCF_P0_Rep1_ENCFF310VOQ_peak_1684	150	.	9.74535	17.9028	15.0438	72
chr1	121327735	121327931	Encode_GSE137272_Encode_Dowen.JM_ENCFF310VOQ_Heart_CTCF_P0_Rep1_ENCFF310VOQ_peak_1685	229	.	11.6589	25.9659	22.9946	105
chr1	121400341	121400580	Encode_GSE137272_Encode_Dowen.JM_ENCFF310VOQ_Heart_CTCF_P0_Rep1_ENCFF310VOQ_peak_1686	873	.	27.4155	91.2095	87.3678	92
chr1	121419168	121419397	Encode_GSE137272_Encode_Dowen.JM_ENCFF310VOQ_Heart_CTCF_P0_Rep1_ENCFF310VOQ_peak_1687	349	.	16.9196	38.0682	34.9495	135
chr1	121441101	121441356	Encode_GSE137272_Encode_Dowen.JM_ENCFF310VOQ_Heart_CTCF_P0_Rep1_ENCFF310VOQ_peak_1688	699	.	24.3299	73.481	69.9202	136
chr1	121460176	121460310	Encode_GSE137272_Encode_Dowen.JM_ENCFF310VOQ_Heart_CTCF_P0_Rep1_ENCFF310VOQ_peak_1689	45	.	5.12913	7.15766	4.53622	75
chr1	121490331	121490532	Encode_GSE137272_Encode_Dowen.JM_ENCFF310VOQ_Heart_CTCF_P0_Rep1_ENCFF310VOQ_peak_1690	423	.	18.3419	45.5247	42.3181	109
chr1	121549578	121549730	Encode_GSE137272_Encode_Dowen.JM_ENCFF310VOQ_Heart_CTCF_P0_Rep1_ENCFF310VOQ_peak_1691	125	.	8.71952	15.3215	12.5055	76
chr1	121567908	121568201	Encode_GSE137272_Encode_Dowen.JM_ENCFF310VOQ_Heart_CTCF_P0_Rep1_ENCFF310VOQ_peak_1692	777	.	24.6852	81.4679	77.7885	137
chr1	121597057	121597218	Encode_GSE137272_Encode_Dowen.JM_ENCFF310VOQ_Heart_CTCF_P0_Rep1_ENCFF310VOQ_peak_1693	215	.	12.1852	24.5184	21.5664	92
chr1	121601250	121601363	Encode_GSE137272_Encode_Dowen.JM_ENCFF310VOQ_Heart_CTCF_P0_Rep1_ENCFF310VOQ_peak_1694	119	.	8.38595	14.7736	11.97	69
chr1	122055298	122055413	Encode_GSE137272_Encode_Dowen.JM_ENCFF310VOQ_Heart_CTCF_P0_Rep1_ENCFF310VOQ_peak_1695	66	.	6.15496	9.32925	6.6412	74
chr1	122351676	122351772	Encode_GSE137272_Encode_Dowen.JM_ENCFF310VOQ_Heart_CTCF_P0_Rep1_ENCFF310VOQ_peak_1696	35	.	4.61622	6.13121	3.54967	64
chr1	122439472	122439624	Encode_GSE137272_Encode_Dowen.JM_ENCFF310VOQ_Heart_CTCF_P0_Rep1_ENCFF310VOQ_peak_1698	112	.	8.20661	14.0672	11.2743	79
chr1	123414303	123414410	Encode_GSE137272_Encode_Dowen.JM_ENCFF310VOQ_Heart_CTCF_P0_Rep1_ENCFF310VOQ_peak_1699	66	.	6.15496	9.32925	6.6412	71
chr1	123974735	123974879	Encode_GSE137272_Encode_Dowen.JM_ENCFF310VOQ_Heart_CTCF_P0_Rep1_ENCFF310VOQ_peak_1700	112	.	8.20661	14.0672	11.2743	68
chr1	124041691	124041849	Encode_GSE137272_Encode_Dowen.JM_ENCFF310VOQ_Heart_CTCF_P0_Rep1_ENCFF310VOQ_peak_1701	163	.	10.2583	19.2272	16.3477	64
chr1	124718229	124718415	Encode_GSE137272_Encode_Dowen.JM_ENCFF310VOQ_Heart_CTCF_P0_Rep1_ENCFF310VOQ_peak_1702	125	.	8.71952	15.3215	12.5055	109
chr1	125370816	125371114	Encode_GSE137272_Encode_Dowen.JM_ENCFF310VOQ_Heart_CTCF_P0_Rep1_ENCFF310VOQ_peak_1703	1035	.	28.3367	107.716	103.545	172
chr1	125382752	125382872	Encode_GSE137272_Encode_Dowen.JM_ENCFF310VOQ_Heart_CTCF_P0_Rep1_ENCFF310VOQ_peak_1704	112	.	8.20661	14.0672	11.2743	45
chr1	125508629	125508782	Encode_GSE137272_Encode_Dowen.JM_ENCFF310VOQ_Heart_CTCF_P0_Rep1_ENCFF310VOQ_peak_1705	88	.	7.18078	11.6387	8.89486	93
chr1	125519148	125519523	Encode_GSE137272_Encode_Dowen.JM_ENCFF310VOQ_Heart_CTCF_P0_Rep1_ENCFF310VOQ_peak_1706	563	.	18.7204	59.7731	56.3939	107
chr1	125574365	125574537	Encode_GSE137272_Encode_Dowen.JM_ENCFF310VOQ_Heart_CTCF_P0_Rep1_ENCFF310VOQ_peak_1707	282	.	13.3244	31.3181	28.2796	88
chr1	125607484	125607767	Encode_GSE137272_Encode_Dowen.JM_ENCFF310VOQ_Heart_CTCF_P0_Rep1_ENCFF310VOQ_peak_1708	1422	.	35.22	147.511	142.236	130
chr1	125646985	125647099	Encode_GSE137272_Encode_Dowen.JM_ENCFF310VOQ_Heart_CTCF_P0_Rep1_ENCFF310VOQ_peak_1709	55	.	5.64204	8.22483	5.56831	45
chr1	125669113	125669409	Encode_GSE137272_Encode_Dowen.JM_ENCFF310VOQ_Heart_CTCF_P0_Rep1_ENCFF310VOQ_peak_1710	363	.	15.6973	39.5232	36.3871	85
chr1	125677415	125677546	Encode_GSE137272_Encode_Dowen.JM_ENCFF310VOQ_Heart_CTCF_P0_Rep1_ENCFF310VOQ_peak_1711	47	.	5.11152	7.38202	4.75524	39
chr1	125705580	125705676	Encode_GSE137272_Encode_Dowen.JM_ENCFF310VOQ_Heart_CTCF_P0_Rep1_ENCFF310VOQ_peak_1712	54	.	5.5578	8.09012	5.44585	33
chr1	125789860	125790084	Encode_GSE137272_Encode_Dowen.JM_ENCFF310VOQ_Heart_CTCF_P0_Rep1_ENCFF310VOQ_peak_1713	979	.	31.23	102.015	97.967	119
chr1	125910605	125910764	Encode_GSE137272_Encode_Dowen.JM_ENCFF310VOQ_Heart_CTCF_P0_Rep1_ENCFF310VOQ_peak_1714	224	.	12.391	25.4258	22.4612	77
chr1	126287474	126287669	Encode_GSE137272_Encode_Dowen.JM_ENCFF310VOQ_Heart_CTCF_P0_Rep1_ENCFF310VOQ_peak_1715	55	.	5.64204	8.22483	5.56831	111
chr1	126407979	126408188	Encode_GSE137272_Encode_Dowen.JM_ENCFF310VOQ_Heart_CTCF_P0_Rep1_ENCFF310VOQ_peak_1716	392	.	17.8296	42.4281	39.258	107
chr1	126431710	126431960	Encode_GSE137272_Encode_Dowen.JM_ENCFF310VOQ_Heart_CTCF_P0_Rep1_ENCFF310VOQ_peak_1717	448	.	18.0328	48.0679	44.8311	135
chr1	126432429	126432537	Encode_GSE137272_Encode_Dowen.JM_ENCFF310VOQ_Heart_CTCF_P0_Rep1_ENCFF310VOQ_peak_1718	55	.	5.26572	8.21391	5.56659	46
chr1	126484684	126484880	Encode_GSE137272_Encode_Dowen.JM_ENCFF310VOQ_Heart_CTCF_P0_Rep1_ENCFF310VOQ_peak_1719	97	.	7.506	12.5327	9.77381	131
chr1	126492702	126492892	Encode_GSE137272_Encode_Dowen.JM_ENCFF310VOQ_Heart_CTCF_P0_Rep1_ENCFF310VOQ_peak_1720	181	.	10.4091	21.0146	18.11	95
chr1	126496865	126496961	Encode_GSE137272_Encode_Dowen.JM_ENCFF310VOQ_Heart_CTCF_P0_Rep1_ENCFF310VOQ_peak_1721	48	.	5.20439	7.52881	4.89849	49
chr1	126568967	126569170	Encode_GSE137272_Encode_Dowen.JM_ENCFF310VOQ_Heart_CTCF_P0_Rep1_ENCFF310VOQ_peak_1722	472	.	18.9649	50.4685	47.203	118
chr1	126726513	126726725	Encode_GSE137272_Encode_Dowen.JM_ENCFF310VOQ_Heart_CTCF_P0_Rep1_ENCFF310VOQ_peak_1723	351	.	16.6145	38.2417	35.1203	94
chr1	126929798	126929957	Encode_GSE137272_Encode_Dowen.JM_ENCFF310VOQ_Heart_CTCF_P0_Rep1_ENCFF310VOQ_peak_1724	301	.	10.3422	33.2567	30.1952	72
chr1	126931760	126932142	Encode_GSE137272_Encode_Dowen.JM_ENCFF310VOQ_Heart_CTCF_P0_Rep1_ENCFF310VOQ_peak_1725	1308	.	28.6901	135.774	130.854	158
chr1	126966482	126966679	Encode_GSE137272_Encode_Dowen.JM_ENCFF310VOQ_Heart_CTCF_P0_Rep1_ENCFF310VOQ_peak_1726	190	.	11.2841	21.9385	19.0198	83
chr1	126993353	126993606	Encode_GSE137272_Encode_Dowen.JM_ENCFF310VOQ_Heart_CTCF_P0_Rep1_ENCFF310VOQ_peak_1727	936	.	28.2627	97.6465	93.6861	139
chr1	127011946	127012160	Encode_GSE137272_Encode_Dowen.JM_ENCFF310VOQ_Heart_CTCF_P0_Rep1_ENCFF310VOQ_peak_1728	825	.	28.467	86.3312	82.5733	127
chr1	127017803	127017952	Encode_GSE137272_Encode_Dowen.JM_ENCFF310VOQ_Heart_CTCF_P0_Rep1_ENCFF310VOQ_peak_1729	260	.	13.8486	29.0403	26.0289	81
chr1	127037793	127037934	Encode_GSE137272_Encode_Dowen.JM_ENCFF310VOQ_Heart_CTCF_P0_Rep1_ENCFF310VOQ_peak_1730	77	.	6.66787	10.468	7.75099	79
chr1	127203345	127203487	Encode_GSE137272_Encode_Dowen.JM_ENCFF310VOQ_Heart_CTCF_P0_Rep1_ENCFF310VOQ_peak_1731	224	.	11.0182	25.4622	22.4972	66
chr1	127205232	127205383	Encode_GSE137272_Encode_Dowen.JM_ENCFF310VOQ_Heart_CTCF_P0_Rep1_ENCFF310VOQ_peak_1732	85	.	6.29816	11.332	8.59932	73
chr1	127238847	127239014	Encode_GSE137272_Encode_Dowen.JM_ENCFF310VOQ_Heart_CTCF_P0_Rep1_ENCFF310VOQ_peak_1733	143	.	9.32836	17.2141	14.3679	79
chr1	127262273	127262404	Encode_GSE137272_Encode_Dowen.JM_ENCFF310VOQ_Heart_CTCF_P0_Rep1_ENCFF310VOQ_peak_1734	73	.	6.38256	10.0073	7.30603	47
chr1	127280378	127280525	Encode_GSE137272_Encode_Dowen.JM_ENCFF310VOQ_Heart_CTCF_P0_Rep1_ENCFF310VOQ_peak_1735	150	.	9.74535	17.9028	15.0438	62
chr1	127330404	127330584	Encode_GSE137272_Encode_Dowen.JM_ENCFF310VOQ_Heart_CTCF_P0_Rep1_ENCFF310VOQ_peak_1736	186	.	10.7356	21.5577	18.6461	88
chr1	127409662	127409880	Encode_GSE137272_Encode_Dowen.JM_ENCFF310VOQ_Heart_CTCF_P0_Rep1_ENCFF310VOQ_peak_1737	342	.	15.7035	37.401	34.2898	116
chr1	127416025	127416221	Encode_GSE137272_Encode_Dowen.JM_ENCFF310VOQ_Heart_CTCF_P0_Rep1_ENCFF310VOQ_peak_1738	68	.	6.12283	9.59003	6.89681	95
chr1	127459006	127459332	Encode_GSE137272_Encode_Dowen.JM_ENCFF310VOQ_Heart_CTCF_P0_Rep1_ENCFF310VOQ_peak_1739	1132	.	29.2733	117.642	113.229	179
chr1	127484383	127484493	Encode_GSE137272_Encode_Dowen.JM_ENCFF310VOQ_Heart_CTCF_P0_Rep1_ENCFF310VOQ_peak_1740	68	.	5.47945	9.56998	6.87721	47
chr1	127484940	127485114	Encode_GSE137272_Encode_Dowen.JM_ENCFF310VOQ_Heart_CTCF_P0_Rep1_ENCFF310VOQ_peak_1741	397	.	15.1682	42.9582	39.7816	70
chr1	127487275	127487430	Encode_GSE137272_Encode_Dowen.JM_ENCFF310VOQ_Heart_CTCF_P0_Rep1_ENCFF310VOQ_peak_1742	373	.	14.624	40.5045	37.3569	67
chr1	127496804	127497009	Encode_GSE137272_Encode_Dowen.JM_ENCFF310VOQ_Heart_CTCF_P0_Rep1_ENCFF310VOQ_peak_1743	1143	.	24.0133	118.804	114.362	104
chr1	127500323	127500552	Encode_GSE137272_Encode_Dowen.JM_ENCFF310VOQ_Heart_CTCF_P0_Rep1_ENCFF310VOQ_peak_1744	1006	.	22.1082	104.791	100.685	92
chr1	127679907	127680100	Encode_GSE137272_Encode_Dowen.JM_ENCFF310VOQ_Heart_CTCF_P0_Rep1_ENCFF310VOQ_peak_1745	483	.	19.1539	51.5914	48.3123	101
chr1	127696652	127696831	Encode_GSE137272_Encode_Dowen.JM_ENCFF310VOQ_Heart_CTCF_P0_Rep1_ENCFF310VOQ_peak_1746	244	.	13.2653	27.4678	24.4774	89
chr1	127702295	127702470	Encode_GSE137272_Encode_Dowen.JM_ENCFF310VOQ_Heart_CTCF_P0_Rep1_ENCFF310VOQ_peak_1747	396	.	18.4649	42.7794	39.6048	93
chr1	127765546	127765803	Encode_GSE137272_Encode_Dowen.JM_ENCFF310VOQ_Heart_CTCF_P0_Rep1_ENCFF310VOQ_peak_1748	513	.	20.4704	54.6712	51.3547	134
chr1	127827411	127827613	Encode_GSE137272_Encode_Dowen.JM_ENCFF310VOQ_Heart_CTCF_P0_Rep1_ENCFF310VOQ_peak_1749	685	.	22.5386	72.0554	68.5149	94
chr1	127937364	127937537	Encode_GSE137272_Encode_Dowen.JM_ENCFF310VOQ_Heart_CTCF_P0_Rep1_ENCFF310VOQ_peak_1750	231	.	12.4712	26.1399	23.1665	86
chr1	127990413	127990518	Encode_GSE137272_Encode_Dowen.JM_ENCFF310VOQ_Heart_CTCF_P0_Rep1_ENCFF310VOQ_peak_1751	85	.	6.75919	11.3206	8.58827	31
chr1	128064467	128064572	Encode_GSE137272_Encode_Dowen.JM_ENCFF310VOQ_Heart_CTCF_P0_Rep1_ENCFF310VOQ_peak_1752	45	.	5.12913	7.15766	4.53622	54
chr1	128141165	128141345	Encode_GSE137272_Encode_Dowen.JM_ENCFF310VOQ_Heart_CTCF_P0_Rep1_ENCFF310VOQ_peak_1753	555	.	21.5072	58.9395	55.571	87
chr1	128223402	128223556	Encode_GSE137272_Encode_Dowen.JM_ENCFF310VOQ_Heart_CTCF_P0_Rep1_ENCFF310VOQ_peak_1754	332	.	15.5223	36.3986	33.2995	66
chr1	128359201	128359357	Encode_GSE137272_Encode_Dowen.JM_ENCFF310VOQ_Heart_CTCF_P0_Rep1_ENCFF310VOQ_peak_1755	74	.	6.4433	10.1051	7.40183	76
chr1	128368747	128369011	Encode_GSE137272_Encode_Dowen.JM_ENCFF310VOQ_Heart_CTCF_P0_Rep1_ENCFF310VOQ_peak_1756	522	.	18.2106	55.5454	52.2185	169
chr1	128372264	128372456	Encode_GSE137272_Encode_Dowen.JM_ENCFF310VOQ_Heart_CTCF_P0_Rep1_ENCFF310VOQ_peak_1757	251	.	11.191	28.1971	25.1968	72
chr1	128551811	128552007	Encode_GSE137272_Encode_Dowen.JM_ENCFF310VOQ_Heart_CTCF_P0_Rep1_ENCFF310VOQ_peak_1758	83	.	6.84128	11.0878	8.35973	108
chr1	128592573	128592719	Encode_GSE137272_Encode_Dowen.JM_ENCFF310VOQ_Heart_CTCF_P0_Rep1_ENCFF310VOQ_peak_1759	122	.	8.54787	15.0392	12.2316	75
chr1	128824303	128824567	Encode_GSE137272_Encode_Dowen.JM_ENCFF310VOQ_Heart_CTCF_P0_Rep1_ENCFF310VOQ_peak_1760	998	.	29.4912	103.9	99.8123	113
chr1	128832672	128832896	Encode_GSE137272_Encode_Dowen.JM_ENCFF310VOQ_Heart_CTCF_P0_Rep1_ENCFF310VOQ_peak_1761	1144	.	31.4676	118.856	114.411	111
chr1	128875353	128875621	Encode_GSE137272_Encode_Dowen.JM_ENCFF310VOQ_Heart_CTCF_P0_Rep1_ENCFF310VOQ_peak_1762	1186	.	32.6619	123.218	118.66	95
chr1	129055348	129055529	Encode_GSE137272_Encode_Dowen.JM_ENCFF310VOQ_Heart_CTCF_P0_Rep1_ENCFF310VOQ_peak_1763	202	.	11.355	23.1351	20.2017	86
chr1	129078413	129078560	Encode_GSE137272_Encode_Dowen.JM_ENCFF310VOQ_Heart_CTCF_P0_Rep1_ENCFF310VOQ_peak_1764	378	.	17.4284	41.0272	37.8737	70
chr1	129244395	129244589	Encode_GSE137272_Encode_Dowen.JM_ENCFF310VOQ_Heart_CTCF_P0_Rep1_ENCFF310VOQ_peak_1765	571	.	21.4805	60.5802	57.1908	102
chr1	129491208	129491406	Encode_GSE137272_Encode_Dowen.JM_ENCFF310VOQ_Heart_CTCF_P0_Rep1_ENCFF310VOQ_peak_1766	309	.	14.9365	34.0508	30.9792	113
chr1	129501829	129501949	Encode_GSE137272_Encode_Dowen.JM_ENCFF310VOQ_Heart_CTCF_P0_Rep1_ENCFF310VOQ_peak_1767	55	.	5.64204	8.22483	5.56831	44
chr1	129719703	129719888	Encode_GSE137272_Encode_Dowen.JM_ENCFF310VOQ_Heart_CTCF_P0_Rep1_ENCFF310VOQ_peak_1768	274	.	14.3616	30.5104	27.481	95
chr1	129827114	129827226	Encode_GSE137272_Encode_Dowen.JM_ENCFF310VOQ_Heart_CTCF_P0_Rep1_ENCFF310VOQ_peak_1769	100	.	7.69369	12.839	10.0699	56
chr1	129843514	129843701	Encode_GSE137272_Encode_Dowen.JM_ENCFF310VOQ_Heart_CTCF_P0_Rep1_ENCFF310VOQ_peak_1770	481	.	20.4373	51.4019	48.1254	93
chr1	129919460	129919673	Encode_GSE137272_Encode_Dowen.JM_ENCFF310VOQ_Heart_CTCF_P0_Rep1_ENCFF310VOQ_peak_1771	304	.	15.3874	33.4957	30.4305	111
chr1	130066283	130066444	Encode_GSE137272_Encode_Dowen.JM_ENCFF310VOQ_Heart_CTCF_P0_Rep1_ENCFF310VOQ_peak_1772	190	.	11.2841	21.9385	19.0198	84
chr1	130167353	130167558	Encode_GSE137272_Encode_Dowen.JM_ENCFF310VOQ_Heart_CTCF_P0_Rep1_ENCFF310VOQ_peak_1773	334	.	15.5906	36.5141	33.4134	112
chr1	130192740	130192956	Encode_GSE137272_Encode_Dowen.JM_ENCFF310VOQ_Heart_CTCF_P0_Rep1_ENCFF310VOQ_peak_1774	710	.	25.4929	74.6089	71.0321	98
chr1	130274573	130274714	Encode_GSE137272_Encode_Dowen.JM_ENCFF310VOQ_Heart_CTCF_P0_Rep1_ENCFF310VOQ_peak_1775	163	.	10.2583	19.2272	16.3477	54
chr1	130342503	130342650	Encode_GSE137272_Encode_Dowen.JM_ENCFF310VOQ_Heart_CTCF_P0_Rep1_ENCFF310VOQ_peak_1776	203	.	11.797	23.3235	20.3857	80
chr1	130350369	130350579	Encode_GSE137272_Encode_Dowen.JM_ENCFF310VOQ_Heart_CTCF_P0_Rep1_ENCFF310VOQ_peak_1777	843	.	28.3904	88.119	84.3308	99
chr1	130372220	130372455	Encode_GSE137272_Encode_Dowen.JM_ENCFF310VOQ_Heart_CTCF_P0_Rep1_ENCFF310VOQ_peak_1778	1062	.	28.7102	110.452	106.219	122
chr1	130462396	130462688	Encode_GSE137272_Encode_Dowen.JM_ENCFF310VOQ_Heart_CTCF_P0_Rep1_ENCFF310VOQ_peak_1779	857	.	28.6885	89.6095	85.7958	136
chr1	130548050	130548233	Encode_GSE137272_Encode_Dowen.JM_ENCFF310VOQ_Heart_CTCF_P0_Rep1_ENCFF310VOQ_peak_1780	654	.	23.3119	68.9953	65.4965	86
chr1	130576001	130576258	Encode_GSE137272_Encode_Dowen.JM_ENCFF310VOQ_Heart_CTCF_P0_Rep1_ENCFF310VOQ_peak_1781	422	.	17.8571	45.4569	42.251	128
chr1	130634089	130634313	Encode_GSE137272_Encode_Dowen.JM_ENCFF310VOQ_Heart_CTCF_P0_Rep1_ENCFF310VOQ_peak_1782	958	.	29.4776	99.8726	95.8678	114
chr1	130691866	130692196	Encode_GSE137272_Encode_Dowen.JM_ENCFF310VOQ_Heart_CTCF_P0_Rep1_ENCFF310VOQ_peak_1783	1020	.	31.2691	106.14	102.004	231
chr1	130715824	130715954	Encode_GSE137272_Encode_Dowen.JM_ENCFF310VOQ_Heart_CTCF_P0_Rep1_ENCFF310VOQ_peak_1784	52	.	5.24843	7.88161	5.24249	57
chr1	130776706	130776940	Encode_GSE137272_Encode_Dowen.JM_ENCFF310VOQ_Heart_CTCF_P0_Rep1_ENCFF310VOQ_peak_1785	288	.	14.7959	31.8635	28.8186	147
chr1	130784185	130784423	Encode_GSE137272_Encode_Dowen.JM_ENCFF310VOQ_Heart_CTCF_P0_Rep1_ENCFF310VOQ_peak_1786	389	.	15.505	42.0992	38.9329	140
chr1	130787122	130787297	Encode_GSE137272_Encode_Dowen.JM_ENCFF310VOQ_Heart_CTCF_P0_Rep1_ENCFF310VOQ_peak_1787	175	.	9.46396	20.4937	17.5978	123
chr1	130797043	130797270	Encode_GSE137272_Encode_Dowen.JM_ENCFF310VOQ_Heart_CTCF_P0_Rep1_ENCFF310VOQ_peak_1788	611	.	22.278	64.5471	61.1068	112
chr1	130838435	130838551	Encode_GSE137272_Encode_Dowen.JM_ENCFF310VOQ_Heart_CTCF_P0_Rep1_ENCFF310VOQ_peak_1789	112	.	8.20661	14.0672	11.2743	63
chr1	130875206	130875431	Encode_GSE137272_Encode_Dowen.JM_ENCFF310VOQ_Heart_CTCF_P0_Rep1_ENCFF310VOQ_peak_1790	765	.	20.4006	80.2271	76.567	114
chr1	130877025	130877225	Encode_GSE137272_Encode_Dowen.JM_ENCFF310VOQ_Heart_CTCF_P0_Rep1_ENCFF310VOQ_peak_1791	652	.	18.2347	68.7426	65.2472	88
chr1	130926618	130926749	Encode_GSE137272_Encode_Dowen.JM_ENCFF310VOQ_Heart_CTCF_P0_Rep1_ENCFF310VOQ_peak_1792	125	.	8.71952	15.3215	12.5055	72
chr1	130979501	130979790	Encode_GSE137272_Encode_Dowen.JM_ENCFF310VOQ_Heart_CTCF_P0_Rep1_ENCFF310VOQ_peak_1793	767	.	25.637	80.3997	76.7367	153
chr1	130984539	130984675	Encode_GSE137272_Encode_Dowen.JM_ENCFF310VOQ_Heart_CTCF_P0_Rep1_ENCFF310VOQ_peak_1794	169	.	8.81715	19.8856	16.9977	84
chr1	130987621	130987822	Encode_GSE137272_Encode_Dowen.JM_ENCFF310VOQ_Heart_CTCF_P0_Rep1_ENCFF310VOQ_peak_1795	337	.	14.99	36.884	33.7787	95
chr1	131053302	131053618	Encode_GSE137272_Encode_Dowen.JM_ENCFF310VOQ_Heart_CTCF_P0_Rep1_ENCFF310VOQ_peak_1796	914	.	25.5611	95.4163	91.4982	158
chr1	131060359	131060544	Encode_GSE137272_Encode_Dowen.JM_ENCFF310VOQ_Heart_CTCF_P0_Rep1_ENCFF310VOQ_peak_1797	714	.	22.2149	75.0236	71.4409	95
chr1	131079870	131080024	Encode_GSE137272_Encode_Dowen.JM_ENCFF310VOQ_Heart_CTCF_P0_Rep1_ENCFF310VOQ_peak_1798	78	.	6.29617	10.5683	7.84949	66
chr1	131087373	131087501	Encode_GSE137272_Encode_Dowen.JM_ENCFF310VOQ_Heart_CTCF_P0_Rep1_ENCFF310VOQ_peak_1799	64	.	5.62701	9.12515	6.44925	50
chr1	131112742	131112870	Encode_GSE137272_Encode_Dowen.JM_ENCFF310VOQ_Heart_CTCF_P0_Rep1_ENCFF310VOQ_peak_1800	82	.	5.66826	10.9953	8.26901	74
chr1	131116019	131116222	Encode_GSE137272_Encode_Dowen.JM_ENCFF310VOQ_Heart_CTCF_P0_Rep1_ENCFF310VOQ_peak_1801	774	.	20.0142	81.1319	77.4583	112
chr1	131119122	131119318	Encode_GSE137272_Encode_Dowen.JM_ENCFF310VOQ_Heart_CTCF_P0_Rep1_ENCFF310VOQ_peak_1802	291	.	10.7262	32.2447	29.1945	89
chr1	131122109	131122261	Encode_GSE137272_Encode_Dowen.JM_ENCFF310VOQ_Heart_CTCF_P0_Rep1_ENCFF310VOQ_peak_1803	146	.	8.34301	17.5139	14.6634	79
chr1	131138691	131139070	Encode_GSE137272_Encode_Dowen.JM_ENCFF310VOQ_Heart_CTCF_P0_Rep1_ENCFF310VOQ_peak_1804	452	.	18.2482	48.4417	45.2006	224
chr1	131155556	131155828	Encode_GSE137272_Encode_Dowen.JM_ENCFF310VOQ_Heart_CTCF_P0_Rep1_ENCFF310VOQ_peak_1805	1081	.	30.7831	112.4	108.12	118
chr1	131181717	131182022	Encode_GSE137272_Encode_Dowen.JM_ENCFF310VOQ_Heart_CTCF_P0_Rep1_ENCFF310VOQ_peak_1806	1125	.	30.4878	116.971	112.575	108
chr1	131207552	131207773	Encode_GSE137272_Encode_Dowen.JM_ENCFF310VOQ_Heart_CTCF_P0_Rep1_ENCFF310VOQ_peak_1807	826	.	26.89	86.4156	82.6563	122
chr1	131228271	131228493	Encode_GSE137272_Encode_Dowen.JM_ENCFF310VOQ_Heart_CTCF_P0_Rep1_ENCFF310VOQ_peak_1808	614	.	22.4526	64.8532	61.4091	118
chr1	131245970	131246127	Encode_GSE137272_Encode_Dowen.JM_ENCFF310VOQ_Heart_CTCF_P0_Rep1_ENCFF310VOQ_peak_1809	127	.	7.48503	15.5272	12.7086	80
chr1	131246515	131246696	Encode_GSE137272_Encode_Dowen.JM_ENCFF310VOQ_Heart_CTCF_P0_Rep1_ENCFF310VOQ_peak_1810	583	.	19.354	61.804	58.3991	105
chr1	131260388	131260745	Encode_GSE137272_Encode_Dowen.JM_ENCFF310VOQ_Heart_CTCF_P0_Rep1_ENCFF310VOQ_peak_1811	1041	.	29.6969	108.317	104.133	165
chr1	131270291	131270535	Encode_GSE137272_Encode_Dowen.JM_ENCFF310VOQ_Heart_CTCF_P0_Rep1_ENCFF310VOQ_peak_1812	873	.	25.8598	91.207	87.3655	128
chr1	131290737	131290895	Encode_GSE137272_Encode_Dowen.JM_ENCFF310VOQ_Heart_CTCF_P0_Rep1_ENCFF310VOQ_peak_1813	573	.	21.566	60.7292	57.3381	67
chr1	131319720	131319857	Encode_GSE137272_Encode_Dowen.JM_ENCFF310VOQ_Heart_CTCF_P0_Rep1_ENCFF310VOQ_peak_1814	169	.	10.3103	19.8081	16.9212	82
chr1	131329236	131329348	Encode_GSE137272_Encode_Dowen.JM_ENCFF310VOQ_Heart_CTCF_P0_Rep1_ENCFF310VOQ_peak_1815	77	.	6.66787	10.468	7.75099	37
chr1	131344825	131344960	Encode_GSE137272_Encode_Dowen.JM_ENCFF310VOQ_Heart_CTCF_P0_Rep1_ENCFF310VOQ_peak_1816	85	.	6.73008	11.2734	8.54186	48
chr1	131362198	131362363	Encode_GSE137272_Encode_Dowen.JM_ENCFF310VOQ_Heart_CTCF_P0_Rep1_ENCFF310VOQ_peak_1817	338	.	15.0502	36.9874	33.8809	81
chr1	131526460	131526612	Encode_GSE137272_Encode_Dowen.JM_ENCFF310VOQ_Heart_CTCF_P0_Rep1_ENCFF310VOQ_peak_1818	37	.	4.42122	6.2919	3.70593	67
chr1	131548435	131548663	Encode_GSE137272_Encode_Dowen.JM_ENCFF310VOQ_Heart_CTCF_P0_Rep1_ENCFF310VOQ_peak_1819	503	.	18.524	53.6941	50.3895	128
chr1	131549114	131549241	Encode_GSE137272_Encode_Dowen.JM_ENCFF310VOQ_Heart_CTCF_P0_Rep1_ENCFF310VOQ_peak_1820	139	.	8.20895	16.7908	13.9505	54
chr1	131555168	131555478	Encode_GSE137272_Encode_Dowen.JM_ENCFF310VOQ_Heart_CTCF_P0_Rep1_ENCFF310VOQ_peak_1821	1335	.	32.3728	138.513	133.513	167
chr1	131566282	131566412	Encode_GSE137272_Encode_Dowen.JM_ENCFF310VOQ_Heart_CTCF_P0_Rep1_ENCFF310VOQ_peak_1822	202	.	11.7347	23.2195	20.2852	47
chr1	131600434	131600576	Encode_GSE137272_Encode_Dowen.JM_ENCFF310VOQ_Heart_CTCF_P0_Rep1_ENCFF310VOQ_peak_1823	125	.	8.71952	15.3215	12.5055	61
chr1	131613427	131613674	Encode_GSE137272_Encode_Dowen.JM_ENCFF310VOQ_Heart_CTCF_P0_Rep1_ENCFF310VOQ_peak_1824	829	.	26.0266	86.7531	82.9884	118
chr1	131658158	131658429	Encode_GSE137272_Encode_Dowen.JM_ENCFF310VOQ_Heart_CTCF_P0_Rep1_ENCFF310VOQ_peak_1825	1055	.	26.8879	109.768	105.551	114
chr1	131708444	131708636	Encode_GSE137272_Encode_Dowen.JM_ENCFF310VOQ_Heart_CTCF_P0_Rep1_ENCFF310VOQ_peak_1826	548	.	15.6188	58.2303	54.8705	91
chr1	131712411	131712732	Encode_GSE137272_Encode_Dowen.JM_ENCFF310VOQ_Heart_CTCF_P0_Rep1_ENCFF310VOQ_peak_1827	848	.	19.8771	88.665	84.8674	231
chr1	131765621	131765885	Encode_GSE137272_Encode_Dowen.JM_ENCFF310VOQ_Heart_CTCF_P0_Rep1_ENCFF310VOQ_peak_1828	1234	.	28.4447	128.1	123.406	148
chr1	131770783	131770883	Encode_GSE137272_Encode_Dowen.JM_ENCFF310VOQ_Heart_CTCF_P0_Rep1_ENCFF310VOQ_peak_1829	76	.	6.14754	10.3257	7.61791	45
chr1	131846335	131846626	Encode_GSE137272_Encode_Dowen.JM_ENCFF310VOQ_Heart_CTCF_P0_Rep1_ENCFF310VOQ_peak_1830	571	.	21.4805	60.5802	57.1908	161
chr1	131867105	131867397	Encode_GSE137272_Encode_Dowen.JM_ENCFF310VOQ_Heart_CTCF_P0_Rep1_ENCFF310VOQ_peak_1831	768	.	24.6663	80.5051	76.8408	143
chr1	131882907	131883066	Encode_GSE137272_Encode_Dowen.JM_ENCFF310VOQ_Heart_CTCF_P0_Rep1_ENCFF310VOQ_peak_1832	190	.	11.2841	21.9385	19.0198	81
chr1	131905598	131905751	Encode_GSE137272_Encode_Dowen.JM_ENCFF310VOQ_Heart_CTCF_P0_Rep1_ENCFF310VOQ_peak_1833	235	.	11.6559	26.5652	23.5856	77
chr1	131910108	131910363	Encode_GSE137272_Encode_Dowen.JM_ENCFF310VOQ_Heart_CTCF_P0_Rep1_ENCFF310VOQ_peak_1834	234	.	11.5667	26.4118	23.4339	165
chr1	131937793	131938033	Encode_GSE137272_Encode_Dowen.JM_ENCFF310VOQ_Heart_CTCF_P0_Rep1_ENCFF310VOQ_peak_1835	972	.	26.5695	101.276	97.2435	109
chr1	131981718	131981931	Encode_GSE137272_Encode_Dowen.JM_ENCFF310VOQ_Heart_CTCF_P0_Rep1_ENCFF310VOQ_peak_1836	887	.	20.4219	92.6051	88.739	108
chr1	131982933	131983232	Encode_GSE137272_Encode_Dowen.JM_ENCFF310VOQ_Heart_CTCF_P0_Rep1_ENCFF310VOQ_peak_1837	1064	.	22.9926	110.647	106.409	146
chr1	131995156	131995344	Encode_GSE137272_Encode_Dowen.JM_ENCFF310VOQ_Heart_CTCF_P0_Rep1_ENCFF310VOQ_peak_1838	800	.	28.0753	83.7443	80.0287	95
chr1	132000618	132000766	Encode_GSE137272_Encode_Dowen.JM_ENCFF310VOQ_Heart_CTCF_P0_Rep1_ENCFF310VOQ_peak_1839	150	.	9.74535	17.9028	15.0438	79
chr1	132030692	132030848	Encode_GSE137272_Encode_Dowen.JM_ENCFF310VOQ_Heart_CTCF_P0_Rep1_ENCFF310VOQ_peak_1840	136	.	8.90848	16.5229	13.6897	76
chr1	132046426	132046669	Encode_GSE137272_Encode_Dowen.JM_ENCFF310VOQ_Heart_CTCF_P0_Rep1_ENCFF310VOQ_peak_1841	927	.	27.2183	96.6766	92.735	151
chr1	132067621	132067805	Encode_GSE137272_Encode_Dowen.JM_ENCFF310VOQ_Heart_CTCF_P0_Rep1_ENCFF310VOQ_peak_1842	100	.	7.69369	12.839	10.0699	75
chr1	132116749	132116932	Encode_GSE137272_Encode_Dowen.JM_ENCFF310VOQ_Heart_CTCF_P0_Rep1_ENCFF310VOQ_peak_1843	632	.	18.0729	66.7412	63.2723	101
chr1	132121251	132121467	Encode_GSE137272_Encode_Dowen.JM_ENCFF310VOQ_Heart_CTCF_P0_Rep1_ENCFF310VOQ_peak_1844	791	.	21.2049	82.828	79.1273	109
chr1	132140202	132140491	Encode_GSE137272_Encode_Dowen.JM_ENCFF310VOQ_Heart_CTCF_P0_Rep1_ENCFF310VOQ_peak_1845	341	.	15.6362	37.2867	34.1769	171
chr1	132155783	132156058	Encode_GSE137272_Encode_Dowen.JM_ENCFF310VOQ_Heart_CTCF_P0_Rep1_ENCFF310VOQ_peak_1846	989	.	20.6645	102.98	98.9115	151
chr1	132157433	132157691	Encode_GSE137272_Encode_Dowen.JM_ENCFF310VOQ_Heart_CTCF_P0_Rep1_ENCFF310VOQ_peak_1847	1051	.	21.7284	109.33	105.123	129
chr1	132162759	132162860	Encode_GSE137272_Encode_Dowen.JM_ENCFF310VOQ_Heart_CTCF_P0_Rep1_ENCFF310VOQ_peak_1848	73	.	6.38256	10.0073	7.30603	35
chr1	132165991	132166109	Encode_GSE137272_Encode_Dowen.JM_ENCFF310VOQ_Heart_CTCF_P0_Rep1_ENCFF310VOQ_peak_1849	142	.	9.24125	17.0706	14.2264	69
chr1	132192312	132192438	Encode_GSE137272_Encode_Dowen.JM_ENCFF310VOQ_Heart_CTCF_P0_Rep1_ENCFF310VOQ_peak_1850	112	.	8.20661	14.0672	11.2743	60
chr1	132211059	132211254	Encode_GSE137272_Encode_Dowen.JM_ENCFF310VOQ_Heart_CTCF_P0_Rep1_ENCFF310VOQ_peak_1851	295	.	13.3062	32.6051	29.5507	72
chr1	132212216	132212381	Encode_GSE137272_Encode_Dowen.JM_ENCFF310VOQ_Heart_CTCF_P0_Rep1_ENCFF310VOQ_peak_1852	379	.	15.7729	41.1065	37.9519	88
chr1	132237624	132237847	Encode_GSE137272_Encode_Dowen.JM_ENCFF310VOQ_Heart_CTCF_P0_Rep1_ENCFF310VOQ_peak_1853	994	.	27.7205	103.533	99.4532	111
chr1	132261179	132261325	Encode_GSE137272_Encode_Dowen.JM_ENCFF310VOQ_Heart_CTCF_P0_Rep1_ENCFF310VOQ_peak_1854	231	.	12.8179	26.1396	23.1663	75
chr1	132293003	132293143	Encode_GSE137272_Encode_Dowen.JM_ENCFF310VOQ_Heart_CTCF_P0_Rep1_ENCFF310VOQ_peak_1855	47	.	5.11152	7.38202	4.75524	75
chr1	132306265	132306484	Encode_GSE137272_Encode_Dowen.JM_ENCFF310VOQ_Heart_CTCF_P0_Rep1_ENCFF310VOQ_peak_1856	524	.	19.7161	55.8173	52.4869	102
chr1	132312730	132312992	Encode_GSE137272_Encode_Dowen.JM_ENCFF310VOQ_Heart_CTCF_P0_Rep1_ENCFF310VOQ_peak_1857	499	.	18.2642	53.2252	49.9263	93
chr1	132355809	132356165	Encode_GSE137272_Encode_Dowen.JM_ENCFF310VOQ_Heart_CTCF_P0_Rep1_ENCFF310VOQ_peak_1858	1431	.	33.0409	148.453	143.147	207
chr1	132367632	132367908	Encode_GSE137272_Encode_Dowen.JM_ENCFF310VOQ_Heart_CTCF_P0_Rep1_ENCFF310VOQ_peak_1859	1379	.	33.0626	143.135	137.997	119
chr1	132390345	132390532	Encode_GSE137272_Encode_Dowen.JM_ENCFF310VOQ_Heart_CTCF_P0_Rep1_ENCFF310VOQ_peak_1860	278	.	13.4455	30.8738	27.8402	95
chr1	132417385	132417634	Encode_GSE137272_Encode_Dowen.JM_ENCFF310VOQ_Heart_CTCF_P0_Rep1_ENCFF310VOQ_peak_1861	358	.	14.9816	38.9936	35.8635	149
chr1	132441016	132441125	Encode_GSE137272_Encode_Dowen.JM_ENCFF310VOQ_Heart_CTCF_P0_Rep1_ENCFF310VOQ_peak_1862	58	.	5.65185	8.52368	5.86094	55
chr1	132472678	132472837	Encode_GSE137272_Encode_Dowen.JM_ENCFF310VOQ_Heart_CTCF_P0_Rep1_ENCFF310VOQ_peak_1863	349	.	15.2842	38.0955	34.9757	76
chr1	132520809	132520938	Encode_GSE137272_Encode_Dowen.JM_ENCFF310VOQ_Heart_CTCF_P0_Rep1_ENCFF310VOQ_peak_1864	110	.	7.55541	13.8426	11.0578	83
chr1	132521020	132521137	Encode_GSE137272_Encode_Dowen.JM_ENCFF310VOQ_Heart_CTCF_P0_Rep1_ENCFF310VOQ_peak_1865	102	.	6.33752	13.0151	10.2434	65
chr1	132524027	132524160	Encode_GSE137272_Encode_Dowen.JM_ENCFF310VOQ_Heart_CTCF_P0_Rep1_ENCFF310VOQ_peak_1866	126	.	6.72622	15.4714	12.6536	85
chr1	132525890	132526128	Encode_GSE137272_Encode_Dowen.JM_ENCFF310VOQ_Heart_CTCF_P0_Rep1_ENCFF310VOQ_peak_1867	1058	.	27.0364	110.075	105.85	114
chr1	132594652	132594987	Encode_GSE137272_Encode_Dowen.JM_ENCFF310VOQ_Heart_CTCF_P0_Rep1_ENCFF310VOQ_peak_1868	1106	.	30.504	114.948	110.605	195
chr1	132609115	132609352	Encode_GSE137272_Encode_Dowen.JM_ENCFF310VOQ_Heart_CTCF_P0_Rep1_ENCFF310VOQ_peak_1869	1021	.	29.1644	106.301	102.162	143
chr1	132609417	132609560	Encode_GSE137272_Encode_Dowen.JM_ENCFF310VOQ_Heart_CTCF_P0_Rep1_ENCFF310VOQ_peak_1870	106	.	6.80457	13.434	10.6555	71
chr1	132758665	132758918	Encode_GSE137272_Encode_Dowen.JM_ENCFF310VOQ_Heart_CTCF_P0_Rep1_ENCFF310VOQ_peak_1871	629	.	17.9336	66.4456	62.9808	124
chr1	132759075	132759289	Encode_GSE137272_Encode_Dowen.JM_ENCFF310VOQ_Heart_CTCF_P0_Rep1_ENCFF310VOQ_peak_1872	710	.	19.3901	74.5931	71.0168	93
chr1	132771550	132771703	Encode_GSE137272_Encode_Dowen.JM_ENCFF310VOQ_Heart_CTCF_P0_Rep1_ENCFF310VOQ_peak_1873	137	.	9.23243	16.6004	13.7626	83
chr1	132802518	132802678	Encode_GSE137272_Encode_Dowen.JM_ENCFF310VOQ_Heart_CTCF_P0_Rep1_ENCFF310VOQ_peak_1874	176	.	10.7712	20.5728	17.6735	67
chr1	132843746	132843907	Encode_GSE137272_Encode_Dowen.JM_ENCFF310VOQ_Heart_CTCF_P0_Rep1_ENCFF310VOQ_peak_1875	120	.	8.46614	14.9051	12.0995	95
chr1	132934984	132935184	Encode_GSE137272_Encode_Dowen.JM_ENCFF310VOQ_Heart_CTCF_P0_Rep1_ENCFF310VOQ_peak_1876	515	.	20.5563	54.8189	51.5006	117
chr1	132968759	132968988	Encode_GSE137272_Encode_Dowen.JM_ENCFF310VOQ_Heart_CTCF_P0_Rep1_ENCFF310VOQ_peak_1877	675	.	23.9915	71.0823	67.5551	124
chr1	132982793	132983026	Encode_GSE137272_Encode_Dowen.JM_ENCFF310VOQ_Heart_CTCF_P0_Rep1_ENCFF310VOQ_peak_1878	912	.	27.4339	95.1296	91.2166	117
chr1	133025358	133025454	Encode_GSE137272_Encode_Dowen.JM_ENCFF310VOQ_Heart_CTCF_P0_Rep1_ENCFF310VOQ_peak_1879	45	.	5.12913	7.15766	4.53622	26
chr1	133039455	133039844	Encode_GSE137272_Encode_Dowen.JM_ENCFF310VOQ_Heart_CTCF_P0_Rep1_ENCFF310VOQ_peak_1880	1131	.	27.7654	117.564	113.155	139
chr1	133046028	133046203	Encode_GSE137272_Encode_Dowen.JM_ENCFF310VOQ_Heart_CTCF_P0_Rep1_ENCFF310VOQ_peak_1881	181	.	10.4091	21.0146	18.11	79
chr1	133087698	133087949	Encode_GSE137272_Encode_Dowen.JM_ENCFF310VOQ_Heart_CTCF_P0_Rep1_ENCFF310VOQ_peak_1882	1115	.	27.9553	115.958	111.59	137
chr1	133101513	133101755	Encode_GSE137272_Encode_Dowen.JM_ENCFF310VOQ_Heart_CTCF_P0_Rep1_ENCFF310VOQ_peak_1883	657	.	21.9741	69.2482	65.7459	95
chr1	133146015	133146319	Encode_GSE137272_Encode_Dowen.JM_ENCFF310VOQ_Heart_CTCF_P0_Rep1_ENCFF310VOQ_peak_1884	1106	.	31.0623	114.982	110.639	131
chr1	133177517	133177759	Encode_GSE137272_Encode_Dowen.JM_ENCFF310VOQ_Heart_CTCF_P0_Rep1_ENCFF310VOQ_peak_1885	1096	.	22.4761	114.006	109.686	119
chr1	133181035	133181295	Encode_GSE137272_Encode_Dowen.JM_ENCFF310VOQ_Heart_CTCF_P0_Rep1_ENCFF310VOQ_peak_1886	856	.	18.7847	89.4155	85.6052	95
chr1	133226056	133226293	Encode_GSE137272_Encode_Dowen.JM_ENCFF310VOQ_Heart_CTCF_P0_Rep1_ENCFF310VOQ_peak_1887	918	.	23.4072	95.7271	91.8033	110
chr1	133265530	133265652	Encode_GSE137272_Encode_Dowen.JM_ENCFF310VOQ_Heart_CTCF_P0_Rep1_ENCFF310VOQ_peak_1888	67	.	5.61714	9.45209	6.76171	65
chr1	133268654	133268880	Encode_GSE137272_Encode_Dowen.JM_ENCFF310VOQ_Heart_CTCF_P0_Rep1_ENCFF310VOQ_peak_1889	513	.	18.6295	54.6931	51.3763	75
chr1	133292790	133292900	Encode_GSE137272_Encode_Dowen.JM_ENCFF310VOQ_Heart_CTCF_P0_Rep1_ENCFF310VOQ_peak_1890	53	.	5.5044	8.00495	5.36275	71
chr1	133306839	133307131	Encode_GSE137272_Encode_Dowen.JM_ENCFF310VOQ_Heart_CTCF_P0_Rep1_ENCFF310VOQ_peak_1891	658	.	16.7149	69.4021	65.8978	140
chr1	133307449	133307670	Encode_GSE137272_Encode_Dowen.JM_ENCFF310VOQ_Heart_CTCF_P0_Rep1_ENCFF310VOQ_peak_1892	723	.	17.7672	75.9774	72.3811	125
chr1	133311361	133311476	Encode_GSE137272_Encode_Dowen.JM_ENCFF310VOQ_Heart_CTCF_P0_Rep1_ENCFF310VOQ_peak_1893	85	.	4.7856	11.3056	8.57344	55
chr1	133314405	133314664	Encode_GSE137272_Encode_Dowen.JM_ENCFF310VOQ_Heart_CTCF_P0_Rep1_ENCFF310VOQ_peak_1894	696	.	21.2671	73.2031	69.6465	171
chr1	133317279	133317394	Encode_GSE137272_Encode_Dowen.JM_ENCFF310VOQ_Heart_CTCF_P0_Rep1_ENCFF310VOQ_peak_1895	83	.	6.12392	11.037	8.30992	52
chr1	133353585	133353926	Encode_GSE137272_Encode_Dowen.JM_ENCFF310VOQ_Heart_CTCF_P0_Rep1_ENCFF310VOQ_peak_1896	1217	.	31.0521	126.363	121.718	117
chr1	133380768	133380962	Encode_GSE137272_Encode_Dowen.JM_ENCFF310VOQ_Heart_CTCF_P0_Rep1_ENCFF310VOQ_peak_1897	424	.	10.5818	45.6336	42.4258	94
chr1	133382058	133382343	Encode_GSE137272_Encode_Dowen.JM_ENCFF310VOQ_Heart_CTCF_P0_Rep1_ENCFF310VOQ_peak_1898	1106	.	19.5775	114.951	110.609	173
chr1	133385592	133385831	Encode_GSE137272_Encode_Dowen.JM_ENCFF310VOQ_Heart_CTCF_P0_Rep1_ENCFF310VOQ_peak_1899	775	.	15.4959	81.1945	77.5194	94
chr1	133397973	133398070	Encode_GSE137272_Encode_Dowen.JM_ENCFF310VOQ_Heart_CTCF_P0_Rep1_ENCFF310VOQ_peak_1900	45	.	5.12913	7.15766	4.53622	16
chr1	133422086	133422207	Encode_GSE137272_Encode_Dowen.JM_ENCFF310VOQ_Heart_CTCF_P0_Rep1_ENCFF310VOQ_peak_1901	94	.	7.08717	12.2409	9.48712	53
chr1	133486526	133486650	Encode_GSE137272_Encode_Dowen.JM_ENCFF310VOQ_Heart_CTCF_P0_Rep1_ENCFF310VOQ_peak_1902	77	.	6.66787	10.468	7.75099	44
chr1	133586130	133586275	Encode_GSE137272_Encode_Dowen.JM_ENCFF310VOQ_Heart_CTCF_P0_Rep1_ENCFF310VOQ_peak_1903	231	.	12.8228	26.1479	23.1729	61
chr1	133614034	133614143	Encode_GSE137272_Encode_Dowen.JM_ENCFF310VOQ_Heart_CTCF_P0_Rep1_ENCFF310VOQ_peak_1906	49	.	4.33839	7.5432	4.91266	41
chr1	133632267	133632427	Encode_GSE137272_Encode_Dowen.JM_ENCFF310VOQ_Heart_CTCF_P0_Rep1_ENCFF310VOQ_peak_1907	163	.	10.2543	19.2207	16.3439	78
chr1	133701930	133702141	Encode_GSE137272_Encode_Dowen.JM_ENCFF310VOQ_Heart_CTCF_P0_Rep1_ENCFF310VOQ_peak_1908	280	.	13.9405	31.064	28.0282	84
chr1	133716561	133716799	Encode_GSE137272_Encode_Dowen.JM_ENCFF310VOQ_Heart_CTCF_P0_Rep1_ENCFF310VOQ_peak_1909	527	.	19.8665	56.0823	52.7488	117
chr1	133736324	133736603	Encode_GSE137272_Encode_Dowen.JM_ENCFF310VOQ_Heart_CTCF_P0_Rep1_ENCFF310VOQ_peak_1910	972	.	26.5695	101.276	97.2435	125
chr1	133805558	133805654	Encode_GSE137272_Encode_Dowen.JM_ENCFF310VOQ_Heart_CTCF_P0_Rep1_ENCFF310VOQ_peak_1911	45	.	5.12913	7.15766	4.53622	45
chr1	133896399	133896658	Encode_GSE137272_Encode_Dowen.JM_ENCFF310VOQ_Heart_CTCF_P0_Rep1_ENCFF310VOQ_peak_1912	1017	.	25.4822	105.846	101.716	100
chr1	133911473	133911775	Encode_GSE137272_Encode_Dowen.JM_ENCFF310VOQ_Heart_CTCF_P0_Rep1_ENCFF310VOQ_peak_1913	1282	.	30.7562	133.053	128.212	132
chr1	133924295	133924434	Encode_GSE137272_Encode_Dowen.JM_ENCFF310VOQ_Heart_CTCF_P0_Rep1_ENCFF310VOQ_peak_1914	218	.	11.6655	24.7926	21.8353	87
chr1	133961651	133961981	Encode_GSE137272_Encode_Dowen.JM_ENCFF310VOQ_Heart_CTCF_P0_Rep1_ENCFF310VOQ_peak_1915	856	.	25.9408	89.4497	85.639	222
chr1	134036598	134036725	Encode_GSE137272_Encode_Dowen.JM_ENCFF310VOQ_Heart_CTCF_P0_Rep1_ENCFF310VOQ_peak_1916	45	.	5.12913	7.15766	4.53622	33
chr1	134045950	134046236	Encode_GSE137272_Encode_Dowen.JM_ENCFF310VOQ_Heart_CTCF_P0_Rep1_ENCFF310VOQ_peak_1917	994	.	20.5474	103.566	99.4852	183
chr1	134048816	134049114	Encode_GSE137272_Encode_Dowen.JM_ENCFF310VOQ_Heart_CTCF_P0_Rep1_ENCFF310VOQ_peak_1918	894	.	16.1153	93.335	89.4557	110
chr1	134053289	134053540	Encode_GSE137272_Encode_Dowen.JM_ENCFF310VOQ_Heart_CTCF_P0_Rep1_ENCFF310VOQ_peak_1919	904	.	18.4097	94.3694	90.4712	106
chr1	134059803	134060010	Encode_GSE137272_Encode_Dowen.JM_ENCFF310VOQ_Heart_CTCF_P0_Rep1_ENCFF310VOQ_peak_1920	260	.	11.3092	29.0337	26.0236	119
chr1	134061362	134061470	Encode_GSE137272_Encode_Dowen.JM_ENCFF310VOQ_Heart_CTCF_P0_Rep1_ENCFF310VOQ_peak_1921	93	.	6.25988	12.0591	9.30833	58
chr1	134077540	134077667	Encode_GSE137272_Encode_Dowen.JM_ENCFF310VOQ_Heart_CTCF_P0_Rep1_ENCFF310VOQ_peak_1922	88	.	6.20518	11.5655	8.82847	83
chr1	134106837	134107088	Encode_GSE137272_Encode_Dowen.JM_ENCFF310VOQ_Heart_CTCF_P0_Rep1_ENCFF310VOQ_peak_1923	788	.	21.9197	82.5253	78.8293	141
chr1	134120257	134120515	Encode_GSE137272_Encode_Dowen.JM_ENCFF310VOQ_Heart_CTCF_P0_Rep1_ENCFF310VOQ_peak_1924	922	.	24.5155	96.1713	92.2396	120
chr1	134122320	134122483	Encode_GSE137272_Encode_Dowen.JM_ENCFF310VOQ_Heart_CTCF_P0_Rep1_ENCFF310VOQ_peak_1925	290	.	11.5684	32.0484	29.0002	69
chr1	134151717	134151998	Encode_GSE137272_Encode_Dowen.JM_ENCFF310VOQ_Heart_CTCF_P0_Rep1_ENCFF310VOQ_peak_1926	1239	.	30.623	128.613	123.903	130
chr1	134154775	134154899	Encode_GSE137272_Encode_Dowen.JM_ENCFF310VOQ_Heart_CTCF_P0_Rep1_ENCFF310VOQ_peak_1927	113	.	6.47231	14.1084	11.3148	62
chr1	134189252	134189353	Encode_GSE137272_Encode_Dowen.JM_ENCFF310VOQ_Heart_CTCF_P0_Rep1_ENCFF310VOQ_peak_1928	52	.	5.45202	7.92154	5.28145	40
chr1	134196512	134196758	Encode_GSE137272_Encode_Dowen.JM_ENCFF310VOQ_Heart_CTCF_P0_Rep1_ENCFF310VOQ_peak_1929	613	.	20.0214	64.7529	61.31	152
chr1	134202110	134202347	Encode_GSE137272_Encode_Dowen.JM_ENCFF310VOQ_Heart_CTCF_P0_Rep1_ENCFF310VOQ_peak_1930	654	.	21.8231	68.9715	65.4732	113
chr1	134216677	134216788	Encode_GSE137272_Encode_Dowen.JM_ENCFF310VOQ_Heart_CTCF_P0_Rep1_ENCFF310VOQ_peak_1931	118	.	8.30727	14.6447	11.8431	61
chr1	134244238	134244530	Encode_GSE137272_Encode_Dowen.JM_ENCFF310VOQ_Heart_CTCF_P0_Rep1_ENCFF310VOQ_peak_1932	1251	.	29.7488	129.891	125.146	135
chr1	134291026	134291219	Encode_GSE137272_Encode_Dowen.JM_ENCFF310VOQ_Heart_CTCF_P0_Rep1_ENCFF310VOQ_peak_1933	217	.	12.3099	24.7268	21.7705	102
chr1	134302849	134302988	Encode_GSE137272_Encode_Dowen.JM_ENCFF310VOQ_Heart_CTCF_P0_Rep1_ENCFF310VOQ_peak_1934	30	.	4.25814	5.57215	3.02347	77
chr1	134322693	134322914	Encode_GSE137272_Encode_Dowen.JM_ENCFF310VOQ_Heart_CTCF_P0_Rep1_ENCFF310VOQ_peak_1935	703	.	24.0833	73.9495	70.3823	94
chr1	134331945	134332191	Encode_GSE137272_Encode_Dowen.JM_ENCFF310VOQ_Heart_CTCF_P0_Rep1_ENCFF310VOQ_peak_1936	1144	.	29.4047	118.925	114.479	126
chr1	134339897	134340007	Encode_GSE137272_Encode_Dowen.JM_ENCFF310VOQ_Heart_CTCF_P0_Rep1_ENCFF310VOQ_peak_1937	62	.	5.70977	8.92794	6.25634	42
chr1	134368782	134369064	Encode_GSE137272_Encode_Dowen.JM_ENCFF310VOQ_Heart_CTCF_P0_Rep1_ENCFF310VOQ_peak_1938	627	.	23.7175	66.177	62.7156	195
chr1	134414920	134415111	Encode_GSE137272_Encode_Dowen.JM_ENCFF310VOQ_Heart_CTCF_P0_Rep1_ENCFF310VOQ_peak_1939	79	.	6.34733	10.6517	7.93143	81
chr1	134435505	134435646	Encode_GSE137272_Encode_Dowen.JM_ENCFF310VOQ_Heart_CTCF_P0_Rep1_ENCFF310VOQ_peak_1940	176	.	10.7712	20.5728	17.6735	78
chr1	134451081	134451293	Encode_GSE137272_Encode_Dowen.JM_ENCFF310VOQ_Heart_CTCF_P0_Rep1_ENCFF310VOQ_peak_1941	551	.	19.8472	58.5332	55.1697	91
chr1	134495011	134495301	Encode_GSE137272_Encode_Dowen.JM_ENCFF310VOQ_Heart_CTCF_P0_Rep1_ENCFF310VOQ_peak_1942	203	.	10.783	23.3059	20.3704	182
chr1	134513374	134513518	Encode_GSE137272_Encode_Dowen.JM_ENCFF310VOQ_Heart_CTCF_P0_Rep1_ENCFF310VOQ_peak_1943	61	.	5.83658	8.81843	6.14916	53
chr1	134518697	134518909	Encode_GSE137272_Encode_Dowen.JM_ENCFF310VOQ_Heart_CTCF_P0_Rep1_ENCFF310VOQ_peak_1944	1178	.	32.2407	122.417	117.879	113
chr1	134524495	134524693	Encode_GSE137272_Encode_Dowen.JM_ENCFF310VOQ_Heart_CTCF_P0_Rep1_ENCFF310VOQ_peak_1945	88	.	7.18078	11.6387	8.89486	76
chr1	134591813	134592045	Encode_GSE137272_Encode_Dowen.JM_ENCFF310VOQ_Heart_CTCF_P0_Rep1_ENCFF310VOQ_peak_1946	150	.	9.74535	17.9028	15.0438	154
chr1	134636813	134636960	Encode_GSE137272_Encode_Dowen.JM_ENCFF310VOQ_Heart_CTCF_P0_Rep1_ENCFF310VOQ_peak_1947	273	.	12.7632	30.353	27.3268	83
chr1	134638632	134638799	Encode_GSE137272_Encode_Dowen.JM_ENCFF310VOQ_Heart_CTCF_P0_Rep1_ENCFF310VOQ_peak_1948	226	.	11.4304	25.5765	22.6102	76
chr1	134674452	134674568	Encode_GSE137272_Encode_Dowen.JM_ENCFF310VOQ_Heart_CTCF_P0_Rep1_ENCFF310VOQ_peak_1949	88	.	7.18078	11.6387	8.89486	59
chr1	134704971	134705227	Encode_GSE137272_Encode_Dowen.JM_ENCFF310VOQ_Heart_CTCF_P0_Rep1_ENCFF310VOQ_peak_1950	620	.	22.3357	65.5172	62.0643	131
chr1	134725344	134725569	Encode_GSE137272_Encode_Dowen.JM_ENCFF310VOQ_Heart_CTCF_P0_Rep1_ENCFF310VOQ_peak_1951	665	.	24.4174	70.0359	66.523	105
chr1	134741583	134741707	Encode_GSE137272_Encode_Dowen.JM_ENCFF310VOQ_Heart_CTCF_P0_Rep1_ENCFF310VOQ_peak_1952	83	.	6.35728	11.0441	8.31675	51
chr1	134745764	134745940	Encode_GSE137272_Encode_Dowen.JM_ENCFF310VOQ_Heart_CTCF_P0_Rep1_ENCFF310VOQ_peak_1953	269	.	12.1825	29.9796	26.9575	86
chr1	134754178	134754293	Encode_GSE137272_Encode_Dowen.JM_ENCFF310VOQ_Heart_CTCF_P0_Rep1_ENCFF310VOQ_peak_1954	46	.	5.06632	7.31064	4.68556	40
chr1	134816729	134816880	Encode_GSE137272_Encode_Dowen.JM_ENCFF310VOQ_Heart_CTCF_P0_Rep1_ENCFF310VOQ_peak_1955	86	.	6.78856	11.3682	8.63494	95
chr1	134829640	134829879	Encode_GSE137272_Encode_Dowen.JM_ENCFF310VOQ_Heart_CTCF_P0_Rep1_ENCFF310VOQ_peak_1956	546	.	20.4984	58.0215	54.6645	86
chr1	134837070	134837166	Encode_GSE137272_Encode_Dowen.JM_ENCFF310VOQ_Heart_CTCF_P0_Rep1_ENCFF310VOQ_peak_1957	43	.	4.98008	6.92154	4.31765	39
chr1	134854368	134854661	Encode_GSE137272_Encode_Dowen.JM_ENCFF310VOQ_Heart_CTCF_P0_Rep1_ENCFF310VOQ_peak_1958	982	.	28.6128	102.26	98.2063	136
chr1	134907526	134907670	Encode_GSE137272_Encode_Dowen.JM_ENCFF310VOQ_Heart_CTCF_P0_Rep1_ENCFF310VOQ_peak_1959	96	.	7.39937	12.3591	9.60317	78
chr1	134909563	134909700	Encode_GSE137272_Encode_Dowen.JM_ENCFF310VOQ_Heart_CTCF_P0_Rep1_ENCFF310VOQ_peak_1960	52	.	5.45202	7.92154	5.28145	62
chr1	134930544	134930923	Encode_GSE137272_Encode_Dowen.JM_ENCFF310VOQ_Heart_CTCF_P0_Rep1_ENCFF310VOQ_peak_1961	114	.	7.52058	14.224	11.4286	284
chr1	134955944	134956113	Encode_GSE137272_Encode_Dowen.JM_ENCFF310VOQ_Heart_CTCF_P0_Rep1_ENCFF310VOQ_peak_1962	120	.	7.09128	14.8226	12.0185	81
chr1	134960763	134960967	Encode_GSE137272_Encode_Dowen.JM_ENCFF310VOQ_Heart_CTCF_P0_Rep1_ENCFF310VOQ_peak_1963	531	.	17.4564	56.5297	53.191	77
chr1	134962950	134963063	Encode_GSE137272_Encode_Dowen.JM_ENCFF310VOQ_Heart_CTCF_P0_Rep1_ENCFF310VOQ_peak_1964	78	.	5.86045	10.5865	7.86742	46
chr1	134968735	134968852	Encode_GSE137272_Encode_Dowen.JM_ENCFF310VOQ_Heart_CTCF_P0_Rep1_ENCFF310VOQ_peak_1965	88	.	6.68896	11.59	8.85255	55
chr1	134972995	134973207	Encode_GSE137272_Encode_Dowen.JM_ENCFF310VOQ_Heart_CTCF_P0_Rep1_ENCFF310VOQ_peak_1966	396	.	17.2018	42.835	39.6598	126
chr1	134989452	134989687	Encode_GSE137272_Encode_Dowen.JM_ENCFF310VOQ_Heart_CTCF_P0_Rep1_ENCFF310VOQ_peak_1967	1209	.	29.1537	125.553	120.929	122
chr1	135003089	135003185	Encode_GSE137272_Encode_Dowen.JM_ENCFF310VOQ_Heart_CTCF_P0_Rep1_ENCFF310VOQ_peak_1968	39	.	4.75285	6.56404	3.97063	53
chr1	135023708	135023853	Encode_GSE137272_Encode_Dowen.JM_ENCFF310VOQ_Heart_CTCF_P0_Rep1_ENCFF310VOQ_peak_1969	64	.	5.85797	9.16548	6.48856	55
chr1	135030255	135030371	Encode_GSE137272_Encode_Dowen.JM_ENCFF310VOQ_Heart_CTCF_P0_Rep1_ENCFF310VOQ_peak_1970	99	.	7.40192	12.7536	9.99097	54
chr1	135063122	135063218	Encode_GSE137272_Encode_Dowen.JM_ENCFF310VOQ_Heart_CTCF_P0_Rep1_ENCFF310VOQ_peak_1971	55	.	5.64204	8.22483	5.56831	39
chr1	135064658	135064787	Encode_GSE137272_Encode_Dowen.JM_ENCFF310VOQ_Heart_CTCF_P0_Rep1_ENCFF310VOQ_peak_1972	66	.	6.15496	9.32925	6.6412	50
chr1	135106029	135106246	Encode_GSE137272_Encode_Dowen.JM_ENCFF310VOQ_Heart_CTCF_P0_Rep1_ENCFF310VOQ_peak_1973	682	.	15.1942	71.8257	68.2885	113
chr1	135108726	135108897	Encode_GSE137272_Encode_Dowen.JM_ENCFF310VOQ_Heart_CTCF_P0_Rep1_ENCFF310VOQ_peak_1974	600	.	12.3405	63.4628	60.0367	79
chr1	135110184	135110397	Encode_GSE137272_Encode_Dowen.JM_ENCFF310VOQ_Heart_CTCF_P0_Rep1_ENCFF310VOQ_peak_1975	643	.	12.8312	67.8104	64.3276	93
chr1	135112741	135112975	Encode_GSE137272_Encode_Dowen.JM_ENCFF310VOQ_Heart_CTCF_P0_Rep1_ENCFF310VOQ_peak_1976	561	.	13.4128	59.5569	56.1807	100
chr1	135132433	135132707	Encode_GSE137272_Encode_Dowen.JM_ENCFF310VOQ_Heart_CTCF_P0_Rep1_ENCFF310VOQ_peak_1977	630	.	15.5358	66.5403	63.0742	162
chr1	135136526	135136842	Encode_GSE137272_Encode_Dowen.JM_ENCFF310VOQ_Heart_CTCF_P0_Rep1_ENCFF310VOQ_peak_1978	1135	.	23.3037	117.979	113.558	162
chr1	135154460	135154814	Encode_GSE137272_Encode_Dowen.JM_ENCFF310VOQ_Heart_CTCF_P0_Rep1_ENCFF310VOQ_peak_1979	900	.	23.8962	93.9516	90.0609	110
chr1	135156344	135156440	Encode_GSE137272_Encode_Dowen.JM_ENCFF310VOQ_Heart_CTCF_P0_Rep1_ENCFF310VOQ_peak_1980	52	.	4.53926	7.91238	5.27277	71
chr1	135171379	135171476	Encode_GSE137272_Encode_Dowen.JM_ENCFF310VOQ_Heart_CTCF_P0_Rep1_ENCFF310VOQ_peak_1981	72	.	5.47963	9.92442	7.22486	23
chr1	135171951	135172222	Encode_GSE137272_Encode_Dowen.JM_ENCFF310VOQ_Heart_CTCF_P0_Rep1_ENCFF310VOQ_peak_1982	1015	.	28.3056	105.659	101.534	150
chr1	135259142	135259395	Encode_GSE137272_Encode_Dowen.JM_ENCFF310VOQ_Heart_CTCF_P0_Rep1_ENCFF310VOQ_peak_1983	1038	.	27.9712	107.995	103.818	151
chr1	135368244	135368514	Encode_GSE137272_Encode_Dowen.JM_ENCFF310VOQ_Heart_CTCF_P0_Rep1_ENCFF310VOQ_peak_1984	1055	.	25.9628	109.782	105.564	150
chr1	135369189	135369354	Encode_GSE137272_Encode_Dowen.JM_ENCFF310VOQ_Heart_CTCF_P0_Rep1_ENCFF310VOQ_peak_1985	195	.	8.52152	22.4941	19.5686	86
chr1	135375450	135375546	Encode_GSE137272_Encode_Dowen.JM_ENCFF310VOQ_Heart_CTCF_P0_Rep1_ENCFF310VOQ_peak_1986	48	.	4.99667	7.48045	4.85146	56
chr1	135381678	135381844	Encode_GSE137272_Encode_Dowen.JM_ENCFF310VOQ_Heart_CTCF_P0_Rep1_ENCFF310VOQ_peak_1987	176	.	9.79752	20.5264	17.6301	83
chr1	135401530	135401753	Encode_GSE137272_Encode_Dowen.JM_ENCFF310VOQ_Heart_CTCF_P0_Rep1_ENCFF310VOQ_peak_1988	158	.	9.67207	18.752	15.8817	83
chr1	135430440	135430676	Encode_GSE137272_Encode_Dowen.JM_ENCFF310VOQ_Heart_CTCF_P0_Rep1_ENCFF310VOQ_peak_1989	529	.	19.0616	56.2905	52.9545	141
chr1	135430775	135430891	Encode_GSE137272_Encode_Dowen.JM_ENCFF310VOQ_Heart_CTCF_P0_Rep1_ENCFF310VOQ_peak_1990	22	.	3.57756	4.72219	2.22557	56
chr1	135435865	135436032	Encode_GSE137272_Encode_Dowen.JM_ENCFF310VOQ_Heart_CTCF_P0_Rep1_ENCFF310VOQ_peak_1991	35	.	4.61444	6.12841	3.54967	134
chr1	135452396	135452559	Encode_GSE137272_Encode_Dowen.JM_ENCFF310VOQ_Heart_CTCF_P0_Rep1_ENCFF310VOQ_peak_1992	123	.	8.32716	15.1125	12.3038	76
chr1	135461163	135461466	Encode_GSE137272_Encode_Dowen.JM_ENCFF310VOQ_Heart_CTCF_P0_Rep1_ENCFF310VOQ_peak_1993	986	.	27.8287	102.753	98.6896	175
chr1	135480939	135481096	Encode_GSE137272_Encode_Dowen.JM_ENCFF310VOQ_Heart_CTCF_P0_Rep1_ENCFF310VOQ_peak_1994	281	.	13.2714	31.2273	28.1897	76
chr1	135540386	135540617	Encode_GSE137272_Encode_Dowen.JM_ENCFF310VOQ_Heart_CTCF_P0_Rep1_ENCFF310VOQ_peak_1995	1155	.	21.6339	120.032	115.557	109
chr1	135544814	135545063	Encode_GSE137272_Encode_Dowen.JM_ENCFF310VOQ_Heart_CTCF_P0_Rep1_ENCFF310VOQ_peak_1996	921	.	17.8176	96.063	92.133	132
chr1	135585663	135585808	Encode_GSE137272_Encode_Dowen.JM_ENCFF310VOQ_Heart_CTCF_P0_Rep1_ENCFF310VOQ_peak_1997	111	.	7.86454	13.9207	11.1346	80
chr1	135670490	135670789	Encode_GSE137272_Encode_Dowen.JM_ENCFF310VOQ_Heart_CTCF_P0_Rep1_ENCFF310VOQ_peak_1998	1253	.	27.9664	130.073	125.323	108
chr1	135671499	135671634	Encode_GSE137272_Encode_Dowen.JM_ENCFF310VOQ_Heart_CTCF_P0_Rep1_ENCFF310VOQ_peak_1999	155	.	7.05152	18.4149	15.5493	68
chr1	135675930	135676079	Encode_GSE137272_Encode_Dowen.JM_ENCFF310VOQ_Heart_CTCF_P0_Rep1_ENCFF310VOQ_peak_2000	105	.	7.01418	13.3675	10.5903	88
chr1	135699427	135699638	Encode_GSE137272_Encode_Dowen.JM_ENCFF310VOQ_Heart_CTCF_P0_Rep1_ENCFF310VOQ_peak_2001	573	.	15.0336	60.7101	57.3192	126
chr1	135700699	135700946	Encode_GSE137272_Encode_Dowen.JM_ENCFF310VOQ_Heart_CTCF_P0_Rep1_ENCFF310VOQ_peak_2002	847	.	19.4697	88.5506	84.755	106
chr1	135719512	135719842	Encode_GSE137272_Encode_Dowen.JM_ENCFF310VOQ_Heart_CTCF_P0_Rep1_ENCFF310VOQ_peak_2003	794	.	23.6032	83.1336	79.4283	138
chr1	135747579	135747729	Encode_GSE137272_Encode_Dowen.JM_ENCFF310VOQ_Heart_CTCF_P0_Rep1_ENCFF310VOQ_peak_2004	84	.	6.70121	11.2266	8.49592	89
chr1	135752914	135753299	Encode_GSE137272_Encode_Dowen.JM_ENCFF310VOQ_Heart_CTCF_P0_Rep1_ENCFF310VOQ_peak_2005	1414	.	25.793	146.659	141.412	215
chr1	135760363	135760485	Encode_GSE137272_Encode_Dowen.JM_ENCFF310VOQ_Heart_CTCF_P0_Rep1_ENCFF310VOQ_peak_2006	123	.	8.36431	15.1734	12.3639	64
chr1	135781280	135781585	Encode_GSE137272_Encode_Dowen.JM_ENCFF310VOQ_Heart_CTCF_P0_Rep1_ENCFF310VOQ_peak_2007	1054	.	26.8142	109.615	105.402	190
chr1	135787899	135788094	Encode_GSE137272_Encode_Dowen.JM_ENCFF310VOQ_Heart_CTCF_P0_Rep1_ENCFF310VOQ_peak_2008	916	.	17.3843	95.6219	91.6999	92
chr1	135788887	135789043	Encode_GSE137272_Encode_Dowen.JM_ENCFF310VOQ_Heart_CTCF_P0_Rep1_ENCFF310VOQ_peak_2009	229	.	7.37859	25.916	22.9455	82
chr1	135789879	135790140	Encode_GSE137272_Encode_Dowen.JM_ENCFF310VOQ_Heart_CTCF_P0_Rep1_ENCFF310VOQ_peak_2010	1076	.	19.4526	111.959	107.69	134
chr1	135811317	135811604	Encode_GSE137272_Encode_Dowen.JM_ENCFF310VOQ_Heart_CTCF_P0_Rep1_ENCFF310VOQ_peak_2011	987	.	24.0883	102.839	98.7738	135
chr1	135828981	135829281	Encode_GSE137272_Encode_Dowen.JM_ENCFF310VOQ_Heart_CTCF_P0_Rep1_ENCFF310VOQ_peak_2012	816	.	23.8065	85.3771	81.6349	133
chr1	135834308	135834463	Encode_GSE137272_Encode_Dowen.JM_ENCFF310VOQ_Heart_CTCF_P0_Rep1_ENCFF310VOQ_peak_2013	142	.	7.85752	17.1434	14.2982	73
chr1	135836322	135836434	Encode_GSE137272_Encode_Dowen.JM_ENCFF310VOQ_Heart_CTCF_P0_Rep1_ENCFF310VOQ_peak_2014	19	.	3.30053	4.47555	1.98977	55
chr1	135847157	135847574	Encode_GSE137272_Encode_Dowen.JM_ENCFF310VOQ_Heart_CTCF_P0_Rep1_ENCFF310VOQ_peak_2015	556	.	14.9402	58.9718	55.6031	117
chr1	135850808	135851014	Encode_GSE137272_Encode_Dowen.JM_ENCFF310VOQ_Heart_CTCF_P0_Rep1_ENCFF310VOQ_peak_2016	311	.	10.2131	34.1788	31.1057	117
chr1	135865589	135865847	Encode_GSE137272_Encode_Dowen.JM_ENCFF310VOQ_Heart_CTCF_P0_Rep1_ENCFF310VOQ_peak_2017	1345	.	30.8609	139.547	134.516	131
chr1	135882790	135883113	Encode_GSE137272_Encode_Dowen.JM_ENCFF310VOQ_Heart_CTCF_P0_Rep1_ENCFF310VOQ_peak_2018	1106	.	30.504	114.948	110.605	125
chr1	135944864	135945080	Encode_GSE137272_Encode_Dowen.JM_ENCFF310VOQ_Heart_CTCF_P0_Rep1_ENCFF310VOQ_peak_2019	918	.	23.4072	95.7271	91.8033	116
chr1	135945783	135945984	Encode_GSE137272_Encode_Dowen.JM_ENCFF310VOQ_Heart_CTCF_P0_Rep1_ENCFF310VOQ_peak_2020	447	.	14.3336	47.9384	44.7031	101
chr1	135958583	135958829	Encode_GSE137272_Encode_Dowen.JM_ENCFF310VOQ_Heart_CTCF_P0_Rep1_ENCFF310VOQ_peak_2021	693	.	23.4706	72.8528	69.301	101
chr1	136045872	136046092	Encode_GSE137272_Encode_Dowen.JM_ENCFF310VOQ_Heart_CTCF_P0_Rep1_ENCFF310VOQ_peak_2022	462	.	17.1135	49.5528	46.2984	76
chr1	136047550	136047719	Encode_GSE137272_Encode_Dowen.JM_ENCFF310VOQ_Heart_CTCF_P0_Rep1_ENCFF310VOQ_peak_2023	255	.	9.5776	28.5997	25.5947	84
[truncated: 44,789 more rows]
