# Supplementary material for: A gene desert required for regulatory control of pleiotropic Shox2 expression and embryonic survival
Source: Nat Commun. 2024 Oct 10;15:8793. doi: 10.1038/s41467-024-53009-7 (PMC11467299; doi:10.1038/s41467-024-53009-7)
Supplement: Supplementary file 8 — Supplementary Data 5 [file 41467_2024_53009_MOESM8_ESM.zip › ENCODE_2016_Heart_CTCF_r2.narrowPeak]

chr1	3012566	3012792	Encode_GSE137272_Encode_Dowen.JM_ENCFF464DYI_Heart_CTCF_P0_Rep2_ENCFF464DYI_peak_1	120	.	8.4841	14.9345	12.064	178
chr1	3325339	3325465	Encode_GSE137272_Encode_Dowen.JM_ENCFF464DYI_Heart_CTCF_P0_Rep2_ENCFF464DYI_peak_2	108	.	7.98504	13.7042	10.8578	60
chr1	3448275	3448394	Encode_GSE137272_Encode_Dowen.JM_ENCFF464DYI_Heart_CTCF_P0_Rep2_ENCFF464DYI_peak_3	74	.	6.48784	10.1769	7.41032	64
chr1	3611343	3611480	Encode_GSE137272_Encode_Dowen.JM_ENCFF464DYI_Heart_CTCF_P0_Rep2_ENCFF464DYI_peak_4	132	.	8.98317	16.1895	13.296	60
chr1	4142635	4142779	Encode_GSE137272_Encode_Dowen.JM_ENCFF464DYI_Heart_CTCF_P0_Rep2_ENCFF464DYI_peak_5	211	.	11.9776	24.1719	21.1511	68
chr1	4228287	4228454	Encode_GSE137272_Encode_Dowen.JM_ENCFF464DYI_Heart_CTCF_P0_Rep2_ENCFF464DYI_peak_6	63	.	5.98878	9.06208	6.32564	77
chr1	4297235	4297329	Encode_GSE137272_Encode_Dowen.JM_ENCFF464DYI_Heart_CTCF_P0_Rep2_ENCFF464DYI_peak_7	42	.	4.99065	6.93824	4.27097	40
chr1	4332548	4332896	Encode_GSE137272_Encode_Dowen.JM_ENCFF464DYI_Heart_CTCF_P0_Rep2_ENCFF464DYI_peak_8	547	.	22.5853	58.2825	54.7873	112
chr1	4416802	4416998	Encode_GSE137272_Encode_Dowen.JM_ENCFF464DYI_Heart_CTCF_P0_Rep2_ENCFF464DYI_peak_9	253	.	13.4748	28.4132	25.332	75
chr1	4516628	4516917	Encode_GSE137272_Encode_Dowen.JM_ENCFF464DYI_Heart_CTCF_P0_Rep2_ENCFF464DYI_peak_10	335	.	15.2985	36.713	33.5202	110
chr1	4571654	4571843	Encode_GSE137272_Encode_Dowen.JM_ENCFF464DYI_Heart_CTCF_P0_Rep2_ENCFF464DYI_peak_11	74	.	6.48784	10.1769	7.41032	64
chr1	4602108	4602204	Encode_GSE137272_Encode_Dowen.JM_ENCFF464DYI_Heart_CTCF_P0_Rep2_ENCFF464DYI_peak_12	52	.	5.48971	7.98154	5.27789	39
chr1	4669849	4669943	Encode_GSE137272_Encode_Dowen.JM_ENCFF464DYI_Heart_CTCF_P0_Rep2_ENCFF464DYI_peak_13	52	.	5.48971	7.98154	5.27789	77
chr1	4768453	4768661	Encode_GSE137272_Encode_Dowen.JM_ENCFF464DYI_Heart_CTCF_P0_Rep2_ENCFF464DYI_peak_14	680	.	20.0732	71.7147	68.0041	94
chr1	4769983	4770166	Encode_GSE137272_Encode_Dowen.JM_ENCFF464DYI_Heart_CTCF_P0_Rep2_ENCFF464DYI_peak_15	532	.	16.7495	56.7194	53.248	91
chr1	4780178	4780394	Encode_GSE137272_Encode_Dowen.JM_ENCFF464DYI_Heart_CTCF_P0_Rep2_ENCFF464DYI_peak_16	318	.	14.6805	34.9704	31.8008	123
chr1	4857694	4857790	Encode_GSE137272_Encode_Dowen.JM_ENCFF464DYI_Heart_CTCF_P0_Rep2_ENCFF464DYI_peak_17	74	.	6.48784	10.1769	7.41032	73
chr1	4914489	4914678	Encode_GSE137272_Encode_Dowen.JM_ENCFF464DYI_Heart_CTCF_P0_Rep2_ENCFF464DYI_peak_18	127	.	8.64969	15.6416	12.7605	91
chr1	4917786	4917916	Encode_GSE137272_Encode_Dowen.JM_ENCFF464DYI_Heart_CTCF_P0_Rep2_ENCFF464DYI_peak_19	62	.	5.9271	8.96323	6.23678	66
chr1	5018013	5018122	Encode_GSE137272_Encode_Dowen.JM_ENCFF464DYI_Heart_CTCF_P0_Rep2_ENCFF464DYI_peak_20	63	.	5.98878	9.06208	6.32564	56
chr1	5070329	5070488	Encode_GSE137272_Encode_Dowen.JM_ENCFF464DYI_Heart_CTCF_P0_Rep2_ENCFF464DYI_peak_21	145	.	9.48223	17.4678	14.552	83
chr1	5103276	5103411	Encode_GSE137272_Encode_Dowen.JM_ENCFF464DYI_Heart_CTCF_P0_Rep2_ENCFF464DYI_peak_22	108	.	7.98504	13.7042	10.8578	71
chr1	5183617	5183769	Encode_GSE137272_Encode_Dowen.JM_ENCFF464DYI_Heart_CTCF_P0_Rep2_ENCFF464DYI_peak_23	211	.	11.9776	24.1719	21.1511	76
chr1	5904934	5905102	Encode_GSE137272_Encode_Dowen.JM_ENCFF464DYI_Heart_CTCF_P0_Rep2_ENCFF464DYI_peak_24	267	.	13.9738	29.8593	26.7585	81
chr1	5915421	5915595	Encode_GSE137272_Encode_Dowen.JM_ENCFF464DYI_Heart_CTCF_P0_Rep2_ENCFF464DYI_peak_25	439	.	18.9324	47.2899	43.9538	97
chr1	6135158	6135366	Encode_GSE137272_Encode_Dowen.JM_ENCFF464DYI_Heart_CTCF_P0_Rep2_ENCFF464DYI_peak_26	239	.	12.9757	26.9829	23.9216	115
chr1	6152567	6152702	Encode_GSE137272_Encode_Dowen.JM_ENCFF464DYI_Heart_CTCF_P0_Rep2_ENCFF464DYI_peak_27	197	.	11.4785	22.7925	19.7922	57
chr1	6272313	6272540	Encode_GSE137272_Encode_Dowen.JM_ENCFF464DYI_Heart_CTCF_P0_Rep2_ENCFF464DYI_peak_28	558	.	22.2404	59.3595	55.8484	139
chr1	6382815	6383046	Encode_GSE137272_Encode_Dowen.JM_ENCFF464DYI_Heart_CTCF_P0_Rep2_ENCFF464DYI_peak_29	120	.	8.4841	14.9345	12.064	70
chr1	6401643	6401770	Encode_GSE137272_Encode_Dowen.JM_ENCFF464DYI_Heart_CTCF_P0_Rep2_ENCFF464DYI_peak_30	97	.	7.05394	12.5914	9.7686	40
chr1	6406443	6406613	Encode_GSE137272_Encode_Dowen.JM_ENCFF464DYI_Heart_CTCF_P0_Rep2_ENCFF464DYI_peak_31	577	.	19.5366	61.3088	57.7676	90
chr1	6410200	6410361	Encode_GSE137272_Encode_Dowen.JM_ENCFF464DYI_Heart_CTCF_P0_Rep2_ENCFF464DYI_peak_32	235	.	11.302	26.5592	23.5051	60
chr1	6417991	6418155	Encode_GSE137272_Encode_Dowen.JM_ENCFF464DYI_Heart_CTCF_P0_Rep2_ENCFF464DYI_peak_33	74	.	6.48784	10.1769	7.41032	102
chr1	6483395	6483502	Encode_GSE137272_Encode_Dowen.JM_ENCFF464DYI_Heart_CTCF_P0_Rep2_ENCFF464DYI_peak_34	42	.	4.99065	6.93824	4.27097	31
chr1	6859104	6859300	Encode_GSE137272_Encode_Dowen.JM_ENCFF464DYI_Heart_CTCF_P0_Rep2_ENCFF464DYI_peak_35	440	.	18.5104	47.3404	44.0035	107
chr1	7010277	7010467	Encode_GSE137272_Encode_Dowen.JM_ENCFF464DYI_Heart_CTCF_P0_Rep2_ENCFF464DYI_peak_36	765	.	27.7852	80.4194	76.5495	96
chr1	7088344	7088598	Encode_GSE137272_Encode_Dowen.JM_ENCFF464DYI_Heart_CTCF_P0_Rep2_ENCFF464DYI_peak_37	119	.	8.13523	14.7975	11.9333	137
chr1	7088707	7088801	Encode_GSE137272_Encode_Dowen.JM_ENCFF464DYI_Heart_CTCF_P0_Rep2_ENCFF464DYI_peak_38	26	.	4.01642	5.19854	2.61443	29
chr1	7141608	7141743	Encode_GSE137272_Encode_Dowen.JM_ENCFF464DYI_Heart_CTCF_P0_Rep2_ENCFF464DYI_peak_39	162	.	9.91221	19.1494	16.2064	71
chr1	7204847	7205061	Encode_GSE137272_Encode_Dowen.JM_ENCFF464DYI_Heart_CTCF_P0_Rep2_ENCFF464DYI_peak_40	388	.	16.3425	42.0988	38.8332	92
chr1	7219037	7219171	Encode_GSE137272_Encode_Dowen.JM_ENCFF464DYI_Heart_CTCF_P0_Rep2_ENCFF464DYI_peak_41	120	.	8.4841	14.9345	12.064	75
chr1	7396974	7397137	Encode_GSE137272_Encode_Dowen.JM_ENCFF464DYI_Heart_CTCF_P0_Rep2_ENCFF464DYI_peak_42	318	.	12.103	35.0395	31.869	82
chr1	7397314	7397507	Encode_GSE137272_Encode_Dowen.JM_ENCFF464DYI_Heart_CTCF_P0_Rep2_ENCFF464DYI_peak_43	468	.	15.4735	50.2726	46.8946	100
chr1	7398270	7398478	Encode_GSE137272_Encode_Dowen.JM_ENCFF464DYI_Heart_CTCF_P0_Rep2_ENCFF464DYI_peak_44	400	.	13.8616	43.3525	40.0705	93
chr1	7543577	7543788	Encode_GSE137272_Encode_Dowen.JM_ENCFF464DYI_Heart_CTCF_P0_Rep2_ENCFF464DYI_peak_45	536	.	22.4084	57.16	53.6819	130
chr1	9541349	9541544	Encode_GSE137272_Encode_Dowen.JM_ENCFF464DYI_Heart_CTCF_P0_Rep2_ENCFF464DYI_peak_46	520	.	16.5505	55.5287	52.075	110
chr1	9545207	9545454	Encode_GSE137272_Encode_Dowen.JM_ENCFF464DYI_Heart_CTCF_P0_Rep2_ENCFF464DYI_peak_47	509	.	14.5703	54.3635	50.9272	122
chr1	9549098	9549235	Encode_GSE137272_Encode_Dowen.JM_ENCFF464DYI_Heart_CTCF_P0_Rep2_ENCFF464DYI_peak_48	203	.	8.97314	23.4023	20.394	75
chr1	9573308	9573510	Encode_GSE137272_Encode_Dowen.JM_ENCFF464DYI_Heart_CTCF_P0_Rep2_ENCFF464DYI_peak_49	615	.	22.1152	65.1278	61.5266	105
chr1	9621444	9621773	Encode_GSE137272_Encode_Dowen.JM_ENCFF464DYI_Heart_CTCF_P0_Rep2_ENCFF464DYI_peak_50	307	.	14.4243	33.8562	30.7019	156
chr1	9696930	9697131	Encode_GSE137272_Encode_Dowen.JM_ENCFF464DYI_Heart_CTCF_P0_Rep2_ENCFF464DYI_peak_51	258	.	12.2879	28.8933	25.806	73
chr1	9700292	9700392	Encode_GSE137272_Encode_Dowen.JM_ENCFF464DYI_Heart_CTCF_P0_Rep2_ENCFF464DYI_peak_52	62	.	5.33011	8.97226	6.24555	47
chr1	9703178	9703318	Encode_GSE137272_Encode_Dowen.JM_ENCFF464DYI_Heart_CTCF_P0_Rep2_ENCFF464DYI_peak_53	133	.	8.43028	16.2033	13.3095	70
chr1	9729590	9729785	Encode_GSE137272_Encode_Dowen.JM_ENCFF464DYI_Heart_CTCF_P0_Rep2_ENCFF464DYI_peak_54	42	.	4.99065	6.93824	4.27097	109
chr1	9772843	9773058	Encode_GSE137272_Encode_Dowen.JM_ENCFF464DYI_Heart_CTCF_P0_Rep2_ENCFF464DYI_peak_55	975	.	30.0323	101.88	97.5258	100
chr1	9804721	9804815	Encode_GSE137272_Encode_Dowen.JM_ENCFF464DYI_Heart_CTCF_P0_Rep2_ENCFF464DYI_peak_56	33	.	4.49158	5.9356	3.31008	50
chr1	10007295	10007532	Encode_GSE137272_Encode_Dowen.JM_ENCFF464DYI_Heart_CTCF_P0_Rep2_ENCFF464DYI_peak_57	662	.	22.8467	69.9443	66.264	119
chr1	10037830	10037975	Encode_GSE137272_Encode_Dowen.JM_ENCFF464DYI_Heart_CTCF_P0_Rep2_ENCFF464DYI_peak_58	127	.	7.54044	15.6252	12.7444	55
chr1	10039555	10039767	Encode_GSE137272_Encode_Dowen.JM_ENCFF464DYI_Heart_CTCF_P0_Rep2_ENCFF464DYI_peak_59	383	.	14.8337	41.612	38.3534	110
chr1	10089538	10089894	Encode_GSE137272_Encode_Dowen.JM_ENCFF464DYI_Heart_CTCF_P0_Rep2_ENCFF464DYI_peak_60	940	.	28.646	98.3528	94.0882	194
chr1	10114808	10114902	Encode_GSE137272_Encode_Dowen.JM_ENCFF464DYI_Heart_CTCF_P0_Rep2_ENCFF464DYI_peak_61	42	.	4.99065	6.93824	4.27097	29
chr1	10229091	10229288	Encode_GSE137272_Encode_Dowen.JM_ENCFF464DYI_Heart_CTCF_P0_Rep2_ENCFF464DYI_peak_62	159	.	9.11685	18.8447	15.906	133
chr1	10430029	10430198	Encode_GSE137272_Encode_Dowen.JM_ENCFF464DYI_Heart_CTCF_P0_Rep2_ENCFF464DYI_peak_63	449	.	19.9626	48.2718	44.922	81
chr1	10488342	10488518	Encode_GSE137272_Encode_Dowen.JM_ENCFF464DYI_Heart_CTCF_P0_Rep2_ENCFF464DYI_peak_64	196	.	11.3603	22.5958	19.6005	93
chr1	10759680	10759876	Encode_GSE137272_Encode_Dowen.JM_ENCFF464DYI_Heart_CTCF_P0_Rep2_ENCFF464DYI_peak_65	507	.	21.6323	54.2247	50.7904	93
chr1	10771887	10771996	Encode_GSE137272_Encode_Dowen.JM_ENCFF464DYI_Heart_CTCF_P0_Rep2_ENCFF464DYI_peak_66	52	.	5.48971	7.98154	5.27789	27
chr1	10835766	10835928	Encode_GSE137272_Encode_Dowen.JM_ENCFF464DYI_Heart_CTCF_P0_Rep2_ENCFF464DYI_peak_67	461	.	19.3519	49.5556	46.1875	79
chr1	10837334	10837438	Encode_GSE137272_Encode_Dowen.JM_ENCFF464DYI_Heart_CTCF_P0_Rep2_ENCFF464DYI_peak_68	65	.	5.92579	9.27417	6.53344	84
chr1	10943121	10943255	Encode_GSE137272_Encode_Dowen.JM_ENCFF464DYI_Heart_CTCF_P0_Rep2_ENCFF464DYI_peak_69	63	.	5.98878	9.06208	6.32564	81
chr1	11065266	11065438	Encode_GSE137272_Encode_Dowen.JM_ENCFF464DYI_Heart_CTCF_P0_Rep2_ENCFF464DYI_peak_70	386	.	17.9663	41.936	38.6728	83
chr1	11097346	11097479	Encode_GSE137272_Encode_Dowen.JM_ENCFF464DYI_Heart_CTCF_P0_Rep2_ENCFF464DYI_peak_71	239	.	12.9757	26.9829	23.9216	40
chr1	11140011	11140191	Encode_GSE137272_Encode_Dowen.JM_ENCFF464DYI_Heart_CTCF_P0_Rep2_ENCFF464DYI_peak_72	564	.	22.1278	60.0076	56.4866	82
chr1	11151657	11151802	Encode_GSE137272_Encode_Dowen.JM_ENCFF464DYI_Heart_CTCF_P0_Rep2_ENCFF464DYI_peak_73	319	.	15.5885	35.1483	31.9765	62
chr1	11233955	11234173	Encode_GSE137272_Encode_Dowen.JM_ENCFF464DYI_Heart_CTCF_P0_Rep2_ENCFF464DYI_peak_74	399	.	18.2752	43.1813	39.9016	132
chr1	11353337	11353431	Encode_GSE137272_Encode_Dowen.JM_ENCFF464DYI_Heart_CTCF_P0_Rep2_ENCFF464DYI_peak_75	33	.	4.49158	5.9356	3.31008	25
chr1	11414034	11414382	Encode_GSE137272_Encode_Dowen.JM_ENCFF464DYI_Heart_CTCF_P0_Rep2_ENCFF464DYI_peak_76	799	.	25.9946	83.8552	79.9169	220
chr1	11466449	11466576	Encode_GSE137272_Encode_Dowen.JM_ENCFF464DYI_Heart_CTCF_P0_Rep2_ENCFF464DYI_peak_77	74	.	6.48784	10.1769	7.41032	53
chr1	11565419	11565589	Encode_GSE137272_Encode_Dowen.JM_ENCFF464DYI_Heart_CTCF_P0_Rep2_ENCFF464DYI_peak_78	171	.	10.4804	20.0899	17.1309	102
chr1	11657757	11658026	Encode_GSE137272_Encode_Dowen.JM_ENCFF464DYI_Heart_CTCF_P0_Rep2_ENCFF464DYI_peak_79	793	.	26.174	83.2351	79.3091	131
chr1	12699211	12699312	Encode_GSE137272_Encode_Dowen.JM_ENCFF464DYI_Heart_CTCF_P0_Rep2_ENCFF464DYI_peak_80	74	.	6.48784	10.1769	7.41032	48
chr1	12834732	12834835	Encode_GSE137272_Encode_Dowen.JM_ENCFF464DYI_Heart_CTCF_P0_Rep2_ENCFF464DYI_peak_81	75	.	5.94354	10.3558	7.58576	30
chr1	12836914	12837101	Encode_GSE137272_Encode_Dowen.JM_ENCFF464DYI_Heart_CTCF_P0_Rep2_ENCFF464DYI_peak_82	725	.	23.3744	76.2945	72.5027	89
chr1	12864158	12864339	Encode_GSE137272_Encode_Dowen.JM_ENCFF464DYI_Heart_CTCF_P0_Rep2_ENCFF464DYI_peak_83	633	.	22.1645	66.9592	63.3284	86
chr1	12990276	12990459	Encode_GSE137272_Encode_Dowen.JM_ENCFF464DYI_Heart_CTCF_P0_Rep2_ENCFF464DYI_peak_84	377	.	15.2837	40.9722	37.7222	88
chr1	12992705	12992846	Encode_GSE137272_Encode_Dowen.JM_ENCFF464DYI_Heart_CTCF_P0_Rep2_ENCFF464DYI_peak_85	84	.	6.27121	11.2865	8.49848	56
chr1	13050223	13050424	Encode_GSE137272_Encode_Dowen.JM_ENCFF464DYI_Heart_CTCF_P0_Rep2_ENCFF464DYI_peak_86	443	.	16.9692	47.7403	44.3978	100
chr1	13052092	13052249	Encode_GSE137272_Encode_Dowen.JM_ENCFF464DYI_Heart_CTCF_P0_Rep2_ENCFF464DYI_peak_87	243	.	11.4357	27.405	24.3383	65
chr1	13117834	13117949	Encode_GSE137272_Encode_Dowen.JM_ENCFF464DYI_Heart_CTCF_P0_Rep2_ENCFF464DYI_peak_88	52	.	5.48971	7.98154	5.27789	77
chr1	13134403	13134615	Encode_GSE137272_Encode_Dowen.JM_ENCFF464DYI_Heart_CTCF_P0_Rep2_ENCFF464DYI_peak_89	479	.	19.013	51.3469	47.954	92
chr1	13142992	13143133	Encode_GSE137272_Encode_Dowen.JM_ENCFF464DYI_Heart_CTCF_P0_Rep2_ENCFF464DYI_peak_90	102	.	7.61977	13.1083	10.277	75
chr1	13151163	13151345	Encode_GSE137272_Encode_Dowen.JM_ENCFF464DYI_Heart_CTCF_P0_Rep2_ENCFF464DYI_peak_91	327	.	14.4312	35.9188	32.7363	101
chr1	13227359	13227470	Encode_GSE137272_Encode_Dowen.JM_ENCFF464DYI_Heart_CTCF_P0_Rep2_ENCFF464DYI_peak_92	63	.	5.98878	9.06208	6.32564	36
chr1	13263121	13263225	Encode_GSE137272_Encode_Dowen.JM_ENCFF464DYI_Heart_CTCF_P0_Rep2_ENCFF464DYI_peak_93	42	.	4.99065	6.93824	4.27097	27
chr1	13276346	13276440	Encode_GSE137272_Encode_Dowen.JM_ENCFF464DYI_Heart_CTCF_P0_Rep2_ENCFF464DYI_peak_94	63	.	5.98878	9.06208	6.32564	44
chr1	13500574	13500777	Encode_GSE137272_Encode_Dowen.JM_ENCFF464DYI_Heart_CTCF_P0_Rep2_ENCFF464DYI_peak_95	352	.	16.3033	38.4162	35.2006	82
chr1	13531578	13531839	Encode_GSE137272_Encode_Dowen.JM_ENCFF464DYI_Heart_CTCF_P0_Rep2_ENCFF464DYI_peak_96	466	.	19.1538	50.003	46.6284	105
chr1	13589932	13590136	Encode_GSE137272_Encode_Dowen.JM_ENCFF464DYI_Heart_CTCF_P0_Rep2_ENCFF464DYI_peak_97	1121	.	30.9773	116.883	112.102	85
chr1	13659886	13660039	Encode_GSE137272_Encode_Dowen.JM_ENCFF464DYI_Heart_CTCF_P0_Rep2_ENCFF464DYI_peak_98	149	.	9.14156	17.8722	14.9508	89
chr1	13660144	13660306	Encode_GSE137272_Encode_Dowen.JM_ENCFF464DYI_Heart_CTCF_P0_Rep2_ENCFF464DYI_peak_99	33	.	4.35313	5.93919	3.31341	148
chr1	13706421	13706621	Encode_GSE137272_Encode_Dowen.JM_ENCFF464DYI_Heart_CTCF_P0_Rep2_ENCFF464DYI_peak_100	747	.	25.6554	78.5728	74.7381	103
chr1	13784504	13784670	Encode_GSE137272_Encode_Dowen.JM_ENCFF464DYI_Heart_CTCF_P0_Rep2_ENCFF464DYI_peak_101	655	.	18.869	69.2473	65.579	86
chr1	13789295	13789556	Encode_GSE137272_Encode_Dowen.JM_ENCFF464DYI_Heart_CTCF_P0_Rep2_ENCFF464DYI_peak_102	658	.	19.0178	69.5568	65.8832	108
chr1	14570727	14570980	Encode_GSE137272_Encode_Dowen.JM_ENCFF464DYI_Heart_CTCF_P0_Rep2_ENCFF464DYI_peak_103	247	.	13.0928	27.774	24.7025	174
chr1	14636008	14636137	Encode_GSE137272_Encode_Dowen.JM_ENCFF464DYI_Heart_CTCF_P0_Rep2_ENCFF464DYI_peak_104	132	.	8.98317	16.1895	13.296	75
chr1	14643841	14643970	Encode_GSE137272_Encode_Dowen.JM_ENCFF464DYI_Heart_CTCF_P0_Rep2_ENCFF464DYI_peak_105	24	.	3.99252	4.97774	2.40163	68
chr1	14686310	14686440	Encode_GSE137272_Encode_Dowen.JM_ENCFF464DYI_Heart_CTCF_P0_Rep2_ENCFF464DYI_peak_106	120	.	8.4841	14.9345	12.064	64
chr1	14729101	14729320	Encode_GSE137272_Encode_Dowen.JM_ENCFF464DYI_Heart_CTCF_P0_Rep2_ENCFF464DYI_peak_107	400	.	18.3605	43.3255	40.044	125
chr1	14740146	14740332	Encode_GSE137272_Encode_Dowen.JM_ENCFF464DYI_Heart_CTCF_P0_Rep2_ENCFF464DYI_peak_108	740	.	25.2745	77.8983	74.0765	88
chr1	14862435	14862636	Encode_GSE137272_Encode_Dowen.JM_ENCFF464DYI_Heart_CTCF_P0_Rep2_ENCFF464DYI_peak_109	132	.	8.98317	16.1895	13.296	117
chr1	15007724	15007947	Encode_GSE137272_Encode_Dowen.JM_ENCFF464DYI_Heart_CTCF_P0_Rep2_ENCFF464DYI_peak_111	506	.	21.5327	54.0557	50.624	130
chr1	15286628	15286722	Encode_GSE137272_Encode_Dowen.JM_ENCFF464DYI_Heart_CTCF_P0_Rep2_ENCFF464DYI_peak_112	42	.	4.99065	6.93824	4.27097	60
chr1	15621968	15622215	Encode_GSE137272_Encode_Dowen.JM_ENCFF464DYI_Heart_CTCF_P0_Rep2_ENCFF464DYI_peak_113	514	.	21.0584	54.8629	51.4192	120
chr1	15683707	15683901	Encode_GSE137272_Encode_Dowen.JM_ENCFF464DYI_Heart_CTCF_P0_Rep2_ENCFF464DYI_peak_114	417	.	18.9451	45.0485	41.7434	107
chr1	15792033	15792247	Encode_GSE137272_Encode_Dowen.JM_ENCFF464DYI_Heart_CTCF_P0_Rep2_ENCFF464DYI_peak_115	239	.	12.9757	26.9829	23.9216	64
chr1	15875222	15875325	Encode_GSE137272_Encode_Dowen.JM_ENCFF464DYI_Heart_CTCF_P0_Rep2_ENCFF464DYI_peak_116	63	.	5.98878	9.06208	6.32564	41
chr1	15902592	15902733	Encode_GSE137272_Encode_Dowen.JM_ENCFF464DYI_Heart_CTCF_P0_Rep2_ENCFF464DYI_peak_117	260	.	13.5161	29.0923	26.0025	71
chr1	15993651	15993817	Encode_GSE137272_Encode_Dowen.JM_ENCFF464DYI_Heart_CTCF_P0_Rep2_ENCFF464DYI_peak_118	448	.	19.9422	48.2372	44.8879	80
chr1	16007021	16007150	Encode_GSE137272_Encode_Dowen.JM_ENCFF464DYI_Heart_CTCF_P0_Rep2_ENCFF464DYI_peak_119	85	.	6.98691	11.3236	8.52887	67
chr1	16095857	16095951	Encode_GSE137272_Encode_Dowen.JM_ENCFF464DYI_Heart_CTCF_P0_Rep2_ENCFF464DYI_peak_120	33	.	4.49158	5.9356	3.31008	27
chr1	16104166	16104300	Encode_GSE137272_Encode_Dowen.JM_ENCFF464DYI_Heart_CTCF_P0_Rep2_ENCFF464DYI_peak_121	63	.	5.38406	9.06292	6.32638	84
chr1	16105071	16105206	Encode_GSE137272_Encode_Dowen.JM_ENCFF464DYI_Heart_CTCF_P0_Rep2_ENCFF464DYI_peak_122	64	.	5.47645	9.21764	6.47804	68
chr1	16105702	16105869	Encode_GSE137272_Encode_Dowen.JM_ENCFF464DYI_Heart_CTCF_P0_Rep2_ENCFF464DYI_peak_123	278	.	12.3708	30.9575	27.8427	92
chr1	16115374	16115497	Encode_GSE137272_Encode_Dowen.JM_ENCFF464DYI_Heart_CTCF_P0_Rep2_ENCFF464DYI_peak_124	132	.	8.08314	16.0946	13.2063	53
chr1	16225337	16225461	Encode_GSE137272_Encode_Dowen.JM_ENCFF464DYI_Heart_CTCF_P0_Rep2_ENCFF464DYI_peak_125	63	.	5.98878	9.06208	6.32564	69
chr1	16304995	16305138	Encode_GSE137272_Encode_Dowen.JM_ENCFF464DYI_Heart_CTCF_P0_Rep2_ENCFF464DYI_peak_126	85	.	6.98691	11.3236	8.52887	88
chr1	16433516	16433723	Encode_GSE137272_Encode_Dowen.JM_ENCFF464DYI_Heart_CTCF_P0_Rep2_ENCFF464DYI_peak_127	752	.	25.9488	79.0902	75.246	88
chr1	16440303	16440506	Encode_GSE137272_Encode_Dowen.JM_ENCFF464DYI_Heart_CTCF_P0_Rep2_ENCFF464DYI_peak_128	584	.	21.8215	62.0263	58.4741	93
chr1	16519708	16519851	Encode_GSE137272_Encode_Dowen.JM_ENCFF464DYI_Heart_CTCF_P0_Rep2_ENCFF464DYI_peak_129	354	.	16.4474	38.6595	35.441	80
chr1	16746099	16746368	Encode_GSE137272_Encode_Dowen.JM_ENCFF464DYI_Heart_CTCF_P0_Rep2_ENCFF464DYI_peak_130	326	.	15.9701	35.7907	32.6099	122
chr1	16798409	16798640	Encode_GSE137272_Encode_Dowen.JM_ENCFF464DYI_Heart_CTCF_P0_Rep2_ENCFF464DYI_peak_131	844	.	28.0606	88.5015	84.4651	96
chr1	17097460	17097591	Encode_GSE137272_Encode_Dowen.JM_ENCFF464DYI_Heart_CTCF_P0_Rep2_ENCFF464DYI_peak_132	32	.	4.42478	5.83124	3.22341	28
chr1	17123441	17123731	Encode_GSE137272_Encode_Dowen.JM_ENCFF464DYI_Heart_CTCF_P0_Rep2_ENCFF464DYI_peak_133	824	.	25.8435	86.4164	82.4252	164
chr1	17145601	17145702	Encode_GSE137272_Encode_Dowen.JM_ENCFF464DYI_Heart_CTCF_P0_Rep2_ENCFF464DYI_peak_134	52	.	5.48971	7.98154	5.27789	65
chr1	17163629	17163849	Encode_GSE137272_Encode_Dowen.JM_ENCFF464DYI_Heart_CTCF_P0_Rep2_ENCFF464DYI_peak_135	756	.	25.6694	79.526	75.6737	128
chr1	17629672	17629883	Encode_GSE137272_Encode_Dowen.JM_ENCFF464DYI_Heart_CTCF_P0_Rep2_ENCFF464DYI_peak_136	326	.	15.9701	35.7907	32.6099	75
chr1	17980716	17980921	Encode_GSE137272_Encode_Dowen.JM_ENCFF464DYI_Heart_CTCF_P0_Rep2_ENCFF464DYI_peak_137	663	.	24.4132	70.0286	66.3472	118
chr1	18012985	18013091	Encode_GSE137272_Encode_Dowen.JM_ENCFF464DYI_Heart_CTCF_P0_Rep2_ENCFF464DYI_peak_138	85	.	6.98691	11.3236	8.52887	56
chr1	18106254	18106421	Encode_GSE137272_Encode_Dowen.JM_ENCFF464DYI_Heart_CTCF_P0_Rep2_ENCFF464DYI_peak_139	252	.	12.6759	28.3012	25.2227	87
chr1	18106800	18107006	Encode_GSE137272_Encode_Dowen.JM_ENCFF464DYI_Heart_CTCF_P0_Rep2_ENCFF464DYI_peak_140	248	.	12.471	27.9545	24.8809	114
chr1	18131814	18131956	Encode_GSE137272_Encode_Dowen.JM_ENCFF464DYI_Heart_CTCF_P0_Rep2_ENCFF464DYI_peak_141	132	.	8.98317	16.1895	13.296	73
chr1	18288976	18289111	Encode_GSE137272_Encode_Dowen.JM_ENCFF464DYI_Heart_CTCF_P0_Rep2_ENCFF464DYI_peak_142	145	.	9.48223	17.4678	14.552	83
chr1	18360059	18360214	Encode_GSE137272_Encode_Dowen.JM_ENCFF464DYI_Heart_CTCF_P0_Rep2_ENCFF464DYI_peak_143	171	.	10.4804	20.0899	17.1309	74
chr1	18411038	18411165	Encode_GSE137272_Encode_Dowen.JM_ENCFF464DYI_Heart_CTCF_P0_Rep2_ENCFF464DYI_peak_144	42	.	4.99065	6.93824	4.27097	66
chr1	18412882	18412993	Encode_GSE137272_Encode_Dowen.JM_ENCFF464DYI_Heart_CTCF_P0_Rep2_ENCFF464DYI_peak_145	74	.	6.48784	10.1769	7.41032	45
chr1	18976802	18976986	Encode_GSE137272_Encode_Dowen.JM_ENCFF464DYI_Heart_CTCF_P0_Rep2_ENCFF464DYI_peak_146	249	.	13.2133	27.9755	24.9014	93
chr1	19056451	19056602	Encode_GSE137272_Encode_Dowen.JM_ENCFF464DYI_Heart_CTCF_P0_Rep2_ENCFF464DYI_peak_147	85	.	6.98691	11.3236	8.52887	63
chr1	19179103	19179312	Encode_GSE137272_Encode_Dowen.JM_ENCFF464DYI_Heart_CTCF_P0_Rep2_ENCFF464DYI_peak_148	529	.	22.4349	56.392	52.9254	116
chr1	19205644	19205894	Encode_GSE137272_Encode_Dowen.JM_ENCFF464DYI_Heart_CTCF_P0_Rep2_ENCFF464DYI_peak_149	426	.	17.7036	45.9554	42.6378	134
chr1	19206322	19206452	Encode_GSE137272_Encode_Dowen.JM_ENCFF464DYI_Heart_CTCF_P0_Rep2_ENCFF464DYI_peak_150	168	.	9.69482	19.821	16.8686	62
chr1	20311582	20311814	Encode_GSE137272_Encode_Dowen.JM_ENCFF464DYI_Heart_CTCF_P0_Rep2_ENCFF464DYI_peak_151	449	.	19.9626	48.2718	44.922	113
chr1	20450175	20450376	Encode_GSE137272_Encode_Dowen.JM_ENCFF464DYI_Heart_CTCF_P0_Rep2_ENCFF464DYI_peak_152	413	.	18.2465	44.6104	41.3111	111
chr1	20513767	20514018	Encode_GSE137272_Encode_Dowen.JM_ENCFF464DYI_Heart_CTCF_P0_Rep2_ENCFF464DYI_peak_153	497	.	20.5124	53.1229	49.7044	139
chr1	20554491	20554724	Encode_GSE137272_Encode_Dowen.JM_ENCFF464DYI_Heart_CTCF_P0_Rep2_ENCFF464DYI_peak_154	410	.	18.0874	44.3407	41.0453	108
chr1	20612794	20613005	Encode_GSE137272_Encode_Dowen.JM_ENCFF464DYI_Heart_CTCF_P0_Rep2_ENCFF464DYI_peak_155	924	.	29.3595	96.6792	92.4561	100
chr1	20700088	20700359	Encode_GSE137272_Encode_Dowen.JM_ENCFF464DYI_Heart_CTCF_P0_Rep2_ENCFF464DYI_peak_156	281	.	14.4729	31.3206	28.2	87
chr1	20801740	20801993	Encode_GSE137272_Encode_Dowen.JM_ENCFF464DYI_Heart_CTCF_P0_Rep2_ENCFF464DYI_peak_157	329	.	15.3665	36.1351	32.9497	177
chr1	20890981	20891186	Encode_GSE137272_Encode_Dowen.JM_ENCFF464DYI_Heart_CTCF_P0_Rep2_ENCFF464DYI_peak_158	340	.	14.7764	37.2162	34.0169	116
chr1	20933525	20933804	Encode_GSE137272_Encode_Dowen.JM_ENCFF464DYI_Heart_CTCF_P0_Rep2_ENCFF464DYI_peak_159	817	.	26.0111	85.7761	81.798	108
chr1	20939045	20939352	Encode_GSE137272_Encode_Dowen.JM_ENCFF464DYI_Heart_CTCF_P0_Rep2_ENCFF464DYI_peak_160	1068	.	28.2366	111.52	106.898	189
chr1	21002863	21003013	Encode_GSE137272_Encode_Dowen.JM_ENCFF464DYI_Heart_CTCF_P0_Rep2_ENCFF464DYI_peak_161	145	.	9.48223	17.4678	14.552	93
chr1	21101312	21101543	Encode_GSE137272_Encode_Dowen.JM_ENCFF464DYI_Heart_CTCF_P0_Rep2_ENCFF464DYI_peak_162	680	.	22.8715	71.7706	68.0593	119
chr1	21161899	21162102	Encode_GSE137272_Encode_Dowen.JM_ENCFF464DYI_Heart_CTCF_P0_Rep2_ENCFF464DYI_peak_163	751	.	19.4611	79.0378	75.1947	93
chr1	21166177	21166497	Encode_GSE137272_Encode_Dowen.JM_ENCFF464DYI_Heart_CTCF_P0_Rep2_ENCFF464DYI_peak_164	676	.	18.6783	71.3676	67.6631	171
chr1	21218473	21218853	Encode_GSE137272_Encode_Dowen.JM_ENCFF464DYI_Heart_CTCF_P0_Rep2_ENCFF464DYI_peak_165	957	.	26.9663	100.102	95.7929	108
chr1	21271539	21271718	Encode_GSE137272_Encode_Dowen.JM_ENCFF464DYI_Heart_CTCF_P0_Rep2_ENCFF464DYI_peak_166	712	.	23.1746	75.0202	71.2514	88
chr1	21344399	21344603	Encode_GSE137272_Encode_Dowen.JM_ENCFF464DYI_Heart_CTCF_P0_Rep2_ENCFF464DYI_peak_167	572	.	22.5978	60.8134	57.2799	93
chr1	21411253	21411507	Encode_GSE137272_Encode_Dowen.JM_ENCFF464DYI_Heart_CTCF_P0_Rep2_ENCFF464DYI_peak_168	743	.	22.9114	78.1499	74.3234	162
chr1	21419479	21419653	Encode_GSE137272_Encode_Dowen.JM_ENCFF464DYI_Heart_CTCF_P0_Rep2_ENCFF464DYI_peak_169	326	.	15.5763	35.8037	32.6227	82
chr1	21448293	21448454	Encode_GSE137272_Encode_Dowen.JM_ENCFF464DYI_Heart_CTCF_P0_Rep2_ENCFF464DYI_peak_170	74	.	6.48784	10.1769	7.41032	78
chr1	21461177	21461382	Encode_GSE137272_Encode_Dowen.JM_ENCFF464DYI_Heart_CTCF_P0_Rep2_ENCFF464DYI_peak_171	685	.	24.1429	72.2474	68.5278	91
chr1	21830283	21830526	Encode_GSE137272_Encode_Dowen.JM_ENCFF464DYI_Heart_CTCF_P0_Rep2_ENCFF464DYI_peak_172	52	.	5.45852	7.93187	5.23872	57
chr1	21856496	21856609	Encode_GSE137272_Encode_Dowen.JM_ENCFF464DYI_Heart_CTCF_P0_Rep2_ENCFF464DYI_peak_173	24	.	3.99252	4.97774	2.40163	78
chr1	21947828	21947932	Encode_GSE137272_Encode_Dowen.JM_ENCFF464DYI_Heart_CTCF_P0_Rep2_ENCFF464DYI_peak_174	85	.	6.98691	11.3236	8.52887	57
chr1	21961251	21961471	Encode_GSE137272_Encode_Dowen.JM_ENCFF464DYI_Heart_CTCF_P0_Rep2_ENCFF464DYI_peak_175	59	.	5.5456	8.66451	5.94542	152
chr1	21967217	21967462	Encode_GSE137272_Encode_Dowen.JM_ENCFF464DYI_Heart_CTCF_P0_Rep2_ENCFF464DYI_peak_176	186	.	10.4475	21.6208	18.6384	153
chr1	22069994	22070126	Encode_GSE137272_Encode_Dowen.JM_ENCFF464DYI_Heart_CTCF_P0_Rep2_ENCFF464DYI_peak_177	42	.	4.99065	6.93824	4.27097	61
chr1	22105595	22105787	Encode_GSE137272_Encode_Dowen.JM_ENCFF464DYI_Heart_CTCF_P0_Rep2_ENCFF464DYI_peak_178	281	.	14.4729	31.3206	28.2	112
chr1	22265689	22265805	Encode_GSE137272_Encode_Dowen.JM_ENCFF464DYI_Heart_CTCF_P0_Rep2_ENCFF464DYI_peak_179	73	.	5.37313	10.0908	7.33268	70
chr1	22269005	22269298	Encode_GSE137272_Encode_Dowen.JM_ENCFF464DYI_Heart_CTCF_P0_Rep2_ENCFF464DYI_peak_180	1081	.	28.3782	112.808	108.148	148
chr1	22386498	22386627	Encode_GSE137272_Encode_Dowen.JM_ENCFF464DYI_Heart_CTCF_P0_Rep2_ENCFF464DYI_peak_181	158	.	9.9813	18.7683	15.8307	63
chr1	22487394	22487614	Encode_GSE137272_Encode_Dowen.JM_ENCFF464DYI_Heart_CTCF_P0_Rep2_ENCFF464DYI_peak_182	351	.	16.7158	38.4125	35.1973	90
chr1	22604428	22604619	Encode_GSE137272_Encode_Dowen.JM_ENCFF464DYI_Heart_CTCF_P0_Rep2_ENCFF464DYI_peak_183	145	.	9.48223	17.4678	14.552	63
chr1	22627065	22627222	Encode_GSE137272_Encode_Dowen.JM_ENCFF464DYI_Heart_CTCF_P0_Rep2_ENCFF464DYI_peak_184	287	.	14.4161	31.863	28.7354	88
chr1	22672033	22672165	Encode_GSE137272_Encode_Dowen.JM_ENCFF464DYI_Heart_CTCF_P0_Rep2_ENCFF464DYI_peak_185	296	.	14.9719	32.7966	29.6559	73
chr1	22863122	22863216	Encode_GSE137272_Encode_Dowen.JM_ENCFF464DYI_Heart_CTCF_P0_Rep2_ENCFF464DYI_peak_186	52	.	5.48971	7.98154	5.27789	45
chr1	23058604	23058698	Encode_GSE137272_Encode_Dowen.JM_ENCFF464DYI_Heart_CTCF_P0_Rep2_ENCFF464DYI_peak_187	63	.	5.21512	9.11405	6.37648	40
chr1	23062020	23062313	Encode_GSE137272_Encode_Dowen.JM_ENCFF464DYI_Heart_CTCF_P0_Rep2_ENCFF464DYI_peak_188	656	.	20.6079	69.3075	65.6379	157
chr1	23140638	23140816	Encode_GSE137272_Encode_Dowen.JM_ENCFF464DYI_Heart_CTCF_P0_Rep2_ENCFF464DYI_peak_189	209	.	11.8542	23.9662	20.9503	88
chr1	23168629	23168774	Encode_GSE137272_Encode_Dowen.JM_ENCFF464DYI_Heart_CTCF_P0_Rep2_ENCFF464DYI_peak_190	171	.	10.4804	20.0899	17.1309	61
chr1	23286778	23287093	Encode_GSE137272_Encode_Dowen.JM_ENCFF464DYI_Heart_CTCF_P0_Rep2_ENCFF464DYI_peak_191	700	.	21.5739	73.7966	70.0494	151
chr1	23324331	23324511	Encode_GSE137272_Encode_Dowen.JM_ENCFF464DYI_Heart_CTCF_P0_Rep2_ENCFF464DYI_peak_192	260	.	13.1627	29.1215	26.0314	89
chr1	23337919	23338014	Encode_GSE137272_Encode_Dowen.JM_ENCFF464DYI_Heart_CTCF_P0_Rep2_ENCFF464DYI_peak_193	63	.	5.98878	9.06208	6.32564	29
chr1	23495469	23495688	Encode_GSE137272_Encode_Dowen.JM_ENCFF464DYI_Heart_CTCF_P0_Rep2_ENCFF464DYI_peak_194	179	.	10.6682	20.915	17.9449	130
chr1	23705617	23705839	Encode_GSE137272_Encode_Dowen.JM_ENCFF464DYI_Heart_CTCF_P0_Rep2_ENCFF464DYI_peak_195	410	.	18.5113	44.3147	41.0195	105
chr1	23762814	23763125	Encode_GSE137272_Encode_Dowen.JM_ENCFF464DYI_Heart_CTCF_P0_Rep2_ENCFF464DYI_peak_196	955	.	27.8362	99.8057	95.5046	143
chr1	23792833	23793109	Encode_GSE137272_Encode_Dowen.JM_ENCFF464DYI_Heart_CTCF_P0_Rep2_ENCFF464DYI_peak_197	926	.	28.9061	96.8503	92.6232	123
chr1	23827181	23827393	Encode_GSE137272_Encode_Dowen.JM_ENCFF464DYI_Heart_CTCF_P0_Rep2_ENCFF464DYI_peak_198	614	.	22.5576	65.0369	61.4372	97
chr1	23906204	23906369	Encode_GSE137272_Encode_Dowen.JM_ENCFF464DYI_Heart_CTCF_P0_Rep2_ENCFF464DYI_peak_199	317	.	15.447	34.9102	31.7412	72
chr1	23920369	23920524	Encode_GSE137272_Encode_Dowen.JM_ENCFF464DYI_Heart_CTCF_P0_Rep2_ENCFF464DYI_peak_200	147	.	9.0307	17.6878	14.7688	81
chr1	24034127	24034335	Encode_GSE137272_Encode_Dowen.JM_ENCFF464DYI_Heart_CTCF_P0_Rep2_ENCFF464DYI_peak_201	315	.	15.3081	34.6764	31.5104	127
chr1	24134962	24135154	Encode_GSE137272_Encode_Dowen.JM_ENCFF464DYI_Heart_CTCF_P0_Rep2_ENCFF464DYI_peak_202	416	.	14.6574	44.9279	41.6244	116
chr1	24137231	24137433	Encode_GSE137272_Encode_Dowen.JM_ENCFF464DYI_Heart_CTCF_P0_Rep2_ENCFF464DYI_peak_203	787	.	23.3645	82.672	78.7581	103
chr1	24171522	24171749	Encode_GSE137272_Encode_Dowen.JM_ENCFF464DYI_Heart_CTCF_P0_Rep2_ENCFF464DYI_peak_204	735	.	24.4876	77.4122	73.5997	133
chr1	24249201	24249502	Encode_GSE137272_Encode_Dowen.JM_ENCFF464DYI_Heart_CTCF_P0_Rep2_ENCFF464DYI_peak_205	964	.	28.8791	100.767	96.4404	113
chr1	24302763	24302974	Encode_GSE137272_Encode_Dowen.JM_ENCFF464DYI_Heart_CTCF_P0_Rep2_ENCFF464DYI_peak_206	843	.	27.428	88.3379	84.305	97
chr1	24367668	24367821	Encode_GSE137272_Encode_Dowen.JM_ENCFF464DYI_Heart_CTCF_P0_Rep2_ENCFF464DYI_peak_207	184	.	10.9794	21.4316	18.4519	88
chr1	24375020	24375201	Encode_GSE137272_Encode_Dowen.JM_ENCFF464DYI_Heart_CTCF_P0_Rep2_ENCFF464DYI_peak_208	382	.	16.439	41.5287	38.2712	90
chr1	24378582	24378720	Encode_GSE137272_Encode_Dowen.JM_ENCFF464DYI_Heart_CTCF_P0_Rep2_ENCFF464DYI_peak_209	202	.	10.7465	23.2439	20.2377	68
chr1	24633860	24634041	Encode_GSE137272_Encode_Dowen.JM_ENCFF464DYI_Heart_CTCF_P0_Rep2_ENCFF464DYI_peak_212	281	.	14.4729	31.3206	28.2	81
chr1	24678451	24678709	Encode_GSE137272_Encode_Dowen.JM_ENCFF464DYI_Heart_CTCF_P0_Rep2_ENCFF464DYI_peak_213	194	.	10.622	22.4681	19.4744	149
chr1	24719755	24719854	Encode_GSE137272_Encode_Dowen.JM_ENCFF464DYI_Heart_CTCF_P0_Rep2_ENCFF464DYI_peak_214	85	.	6.98691	11.3236	8.52887	40
chr1	24901374	24901541	Encode_GSE137272_Encode_Dowen.JM_ENCFF464DYI_Heart_CTCF_P0_Rep2_ENCFF464DYI_peak_215	253	.	13.4748	28.4132	25.332	79
chr1	25471756	25471850	Encode_GSE137272_Encode_Dowen.JM_ENCFF464DYI_Heart_CTCF_P0_Rep2_ENCFF464DYI_peak_216	52	.	5.48971	7.98154	5.27789	30
chr1	25510412	25510611	Encode_GSE137272_Encode_Dowen.JM_ENCFF464DYI_Heart_CTCF_P0_Rep2_ENCFF464DYI_peak_217	750	.	26.3466	78.8583	75.0182	92
chr1	25527108	25527203	Encode_GSE137272_Encode_Dowen.JM_ENCFF464DYI_Heart_CTCF_P0_Rep2_ENCFF464DYI_peak_218	63	.	5.98878	9.06208	6.32564	23
chr1	25617067	25617226	Encode_GSE137272_Encode_Dowen.JM_ENCFF464DYI_Heart_CTCF_P0_Rep2_ENCFF464DYI_peak_219	253	.	13.4748	28.4132	25.332	81
chr1	25696891	25696989	Encode_GSE137272_Encode_Dowen.JM_ENCFF464DYI_Heart_CTCF_P0_Rep2_ENCFF464DYI_peak_220	52	.	5.48971	7.98154	5.27789	58
chr1	25826905	25827035	Encode_GSE137272_Encode_Dowen.JM_ENCFF464DYI_Heart_CTCF_P0_Rep2_ENCFF464DYI_peak_221	145	.	9.48223	17.4678	14.552	55
chr1	28431211	28431334	Encode_GSE137272_Encode_Dowen.JM_ENCFF464DYI_Heart_CTCF_P0_Rep2_ENCFF464DYI_peak_224	108	.	7.98504	13.7042	10.8578	72
chr1	30145123	30145273	Encode_GSE137272_Encode_Dowen.JM_ENCFF464DYI_Heart_CTCF_P0_Rep2_ENCFF464DYI_peak_225	197	.	11.4785	22.7925	19.7922	71
chr1	30259676	30259800	Encode_GSE137272_Encode_Dowen.JM_ENCFF464DYI_Heart_CTCF_P0_Rep2_ENCFF464DYI_peak_226	74	.	6.48784	10.1769	7.41032	71
chr1	30503355	30503488	Encode_GSE137272_Encode_Dowen.JM_ENCFF464DYI_Heart_CTCF_P0_Rep2_ENCFF464DYI_peak_227	63	.	5.98878	9.06208	6.32564	54
chr1	30584936	30585153	Encode_GSE137272_Encode_Dowen.JM_ENCFF464DYI_Heart_CTCF_P0_Rep2_ENCFF464DYI_peak_228	650	.	24.1796	68.7349	65.0749	92
chr1	30700454	30700658	Encode_GSE137272_Encode_Dowen.JM_ENCFF464DYI_Heart_CTCF_P0_Rep2_ENCFF464DYI_peak_229	267	.	13.9738	29.8593	26.7585	136
chr1	30740948	30741118	Encode_GSE137272_Encode_Dowen.JM_ENCFF464DYI_Heart_CTCF_P0_Rep2_ENCFF464DYI_peak_230	356	.	16.9682	38.8382	35.6168	68
chr1	30771802	30772078	Encode_GSE137272_Encode_Dowen.JM_ENCFF464DYI_Heart_CTCF_P0_Rep2_ENCFF464DYI_peak_231	267	.	13.9738	29.8593	26.7585	192
chr1	30778764	30778974	Encode_GSE137272_Encode_Dowen.JM_ENCFF464DYI_Heart_CTCF_P0_Rep2_ENCFF464DYI_peak_232	567	.	18.1204	60.2581	56.7333	92
chr1	30780381	30780534	Encode_GSE137272_Encode_Dowen.JM_ENCFF464DYI_Heart_CTCF_P0_Rep2_ENCFF464DYI_peak_233	228	.	9.96257	25.8983	22.8529	61
chr1	30920799	30921072	Encode_GSE137272_Encode_Dowen.JM_ENCFF464DYI_Heart_CTCF_P0_Rep2_ENCFF464DYI_peak_234	63	.	5.98878	9.06208	6.32564	215
chr1	30930938	30931134	Encode_GSE137272_Encode_Dowen.JM_ENCFF464DYI_Heart_CTCF_P0_Rep2_ENCFF464DYI_peak_235	469	.	20.2742	50.3407	46.9619	114
chr1	30948438	30948645	Encode_GSE137272_Encode_Dowen.JM_ENCFF464DYI_Heart_CTCF_P0_Rep2_ENCFF464DYI_peak_236	274	.	13.2774	30.5883	27.4781	93
chr1	30968587	30968681	Encode_GSE137272_Encode_Dowen.JM_ENCFF464DYI_Heart_CTCF_P0_Rep2_ENCFF464DYI_peak_237	42	.	4.99065	6.93824	4.27097	39
chr1	31153112	31153343	Encode_GSE137272_Encode_Dowen.JM_ENCFF464DYI_Heart_CTCF_P0_Rep2_ENCFF464DYI_peak_238	400	.	14.2295	43.3637	40.0815	91
chr1	31154023	31154304	Encode_GSE137272_Encode_Dowen.JM_ENCFF464DYI_Heart_CTCF_P0_Rep2_ENCFF464DYI_peak_239	568	.	18.1729	60.3611	56.8347	131
chr1	31210195	31210438	Encode_GSE137272_Encode_Dowen.JM_ENCFF464DYI_Heart_CTCF_P0_Rep2_ENCFF464DYI_peak_240	629	.	23.4622	66.6114	62.9864	149
chr1	31337147	31337361	Encode_GSE137272_Encode_Dowen.JM_ENCFF464DYI_Heart_CTCF_P0_Rep2_ENCFF464DYI_peak_241	171	.	10.4804	20.0899	17.1309	132
chr1	32174629	32174766	Encode_GSE137272_Encode_Dowen.JM_ENCFF464DYI_Heart_CTCF_P0_Rep2_ENCFF464DYI_peak_242	120	.	8.4841	14.9345	12.064	69
chr1	32554102	32554232	Encode_GSE137272_Encode_Dowen.JM_ENCFF464DYI_Heart_CTCF_P0_Rep2_ENCFF464DYI_peak_243	145	.	9.48223	17.4678	14.552	52
chr1	32965102	32965233	Encode_GSE137272_Encode_Dowen.JM_ENCFF464DYI_Heart_CTCF_P0_Rep2_ENCFF464DYI_peak_244	120	.	8.4841	14.9345	12.064	68
chr1	33296301	33296398	Encode_GSE137272_Encode_Dowen.JM_ENCFF464DYI_Heart_CTCF_P0_Rep2_ENCFF464DYI_peak_245	63	.	5.98878	9.06208	6.32564	24
chr1	33363213	33363356	Encode_GSE137272_Encode_Dowen.JM_ENCFF464DYI_Heart_CTCF_P0_Rep2_ENCFF464DYI_peak_246	74	.	6.48784	10.1769	7.41032	76
chr1	33512764	33512899	Encode_GSE137272_Encode_Dowen.JM_ENCFF464DYI_Heart_CTCF_P0_Rep2_ENCFF464DYI_peak_247	52	.	5.48971	7.98154	5.27789	87
chr1	33515375	33515479	Encode_GSE137272_Encode_Dowen.JM_ENCFF464DYI_Heart_CTCF_P0_Rep2_ENCFF464DYI_peak_248	74	.	6.48784	10.1769	7.41032	49
chr1	33524130	33524226	Encode_GSE137272_Encode_Dowen.JM_ENCFF464DYI_Heart_CTCF_P0_Rep2_ENCFF464DYI_peak_249	52	.	5.48971	7.98154	5.27789	6
chr1	33536749	33536843	Encode_GSE137272_Encode_Dowen.JM_ENCFF464DYI_Heart_CTCF_P0_Rep2_ENCFF464DYI_peak_250	74	.	6.48784	10.1769	7.41032	56
chr1	33565877	33566005	Encode_GSE137272_Encode_Dowen.JM_ENCFF464DYI_Heart_CTCF_P0_Rep2_ENCFF464DYI_peak_251	96	.	7.48597	12.5	9.6789	45
chr1	33647229	33647465	Encode_GSE137272_Encode_Dowen.JM_ENCFF464DYI_Heart_CTCF_P0_Rep2_ENCFF464DYI_peak_252	306	.	15.1708	33.7818	30.6284	157
chr1	33663251	33663427	Encode_GSE137272_Encode_Dowen.JM_ENCFF464DYI_Heart_CTCF_P0_Rep2_ENCFF464DYI_peak_253	355	.	15.6581	38.7385	35.5189	86
chr1	33672595	33672766	Encode_GSE137272_Encode_Dowen.JM_ENCFF464DYI_Heart_CTCF_P0_Rep2_ENCFF464DYI_peak_254	284	.	13.4885	31.5984	28.4741	80
chr1	33684547	33684731	Encode_GSE137272_Encode_Dowen.JM_ENCFF464DYI_Heart_CTCF_P0_Rep2_ENCFF464DYI_peak_255	273	.	13.9356	30.4191	27.3113	92
chr1	33739424	33739646	Encode_GSE137272_Encode_Dowen.JM_ENCFF464DYI_Heart_CTCF_P0_Rep2_ENCFF464DYI_peak_256	1047	.	25.7649	109.357	104.798	102
chr1	33742946	33743115	Encode_GSE137272_Encode_Dowen.JM_ENCFF464DYI_Heart_CTCF_P0_Rep2_ENCFF464DYI_peak_257	351	.	12.1014	38.3526	35.1379	82
chr1	33757559	33757661	Encode_GSE137272_Encode_Dowen.JM_ENCFF464DYI_Heart_CTCF_P0_Rep2_ENCFF464DYI_peak_258	60	.	5.79262	8.74822	6.02688	74
chr1	33875839	33875941	Encode_GSE137272_Encode_Dowen.JM_ENCFF464DYI_Heart_CTCF_P0_Rep2_ENCFF464DYI_peak_259	74	.	6.48784	10.1769	7.41032	72
chr1	33892870	33893168	Encode_GSE137272_Encode_Dowen.JM_ENCFF464DYI_Heart_CTCF_P0_Rep2_ENCFF464DYI_peak_260	598	.	21.6399	63.4226	59.8485	105
chr1	33906969	33907121	Encode_GSE137272_Encode_Dowen.JM_ENCFF464DYI_Heart_CTCF_P0_Rep2_ENCFF464DYI_peak_261	243	.	12.1278	27.3718	24.3057	64
chr1	33907581	33907684	Encode_GSE137272_Encode_Dowen.JM_ENCFF464DYI_Heart_CTCF_P0_Rep2_ENCFF464DYI_peak_262	99	.	7.13746	12.7291	9.90404	40
chr1	33944113	33944235	Encode_GSE137272_Encode_Dowen.JM_ENCFF464DYI_Heart_CTCF_P0_Rep2_ENCFF464DYI_peak_263	113	.	7.50336	14.1951	11.341	62
chr1	33947973	33948225	Encode_GSE137272_Encode_Dowen.JM_ENCFF464DYI_Heart_CTCF_P0_Rep2_ENCFF464DYI_peak_264	184	.	9.98403	21.3868	18.4101	89
chr1	33964670	33964900	Encode_GSE137272_Encode_Dowen.JM_ENCFF464DYI_Heart_CTCF_P0_Rep2_ENCFF464DYI_peak_265	480	.	15.6794	51.4476	48.0531	154
chr1	33966429	33966622	Encode_GSE137272_Encode_Dowen.JM_ENCFF464DYI_Heart_CTCF_P0_Rep2_ENCFF464DYI_peak_266	620	.	18.7365	65.6202	62.0113	91
chr1	34005666	34005948	Encode_GSE137272_Encode_Dowen.JM_ENCFF464DYI_Heart_CTCF_P0_Rep2_ENCFF464DYI_peak_267	702	.	22.1224	73.9551	70.205	147
chr1	34011118	34011294	Encode_GSE137272_Encode_Dowen.JM_ENCFF464DYI_Heart_CTCF_P0_Rep2_ENCFF464DYI_peak_268	61	.	5.65906	8.84662	6.12298	86
chr1	34061178	34061419	Encode_GSE137272_Encode_Dowen.JM_ENCFF464DYI_Heart_CTCF_P0_Rep2_ENCFF464DYI_peak_269	608	.	20.7484	64.3961	60.8069	162
chr1	34068445	34068607	Encode_GSE137272_Encode_Dowen.JM_ENCFF464DYI_Heart_CTCF_P0_Rep2_ENCFF464DYI_peak_270	190	.	10.3734	22.0484	19.0603	70
chr1	34093793	34093897	Encode_GSE137272_Encode_Dowen.JM_ENCFF464DYI_Heart_CTCF_P0_Rep2_ENCFF464DYI_peak_271	88	.	6.47323	11.6265	8.82652	41
chr1	34097730	34097884	Encode_GSE137272_Encode_Dowen.JM_ENCFF464DYI_Heart_CTCF_P0_Rep2_ENCFF464DYI_peak_272	273	.	12.4322	30.4204	27.3124	61
chr1	34117818	34117994	Encode_GSE137272_Encode_Dowen.JM_ENCFF464DYI_Heart_CTCF_P0_Rep2_ENCFF464DYI_peak_273	251	.	11.9323	28.2759	25.1982	91
chr1	34164637	34164929	Encode_GSE137272_Encode_Dowen.JM_ENCFF464DYI_Heart_CTCF_P0_Rep2_ENCFF464DYI_peak_274	773	.	22.1517	81.1921	77.3075	195
chr1	34175029	34175165	Encode_GSE137272_Encode_Dowen.JM_ENCFF464DYI_Heart_CTCF_P0_Rep2_ENCFF464DYI_peak_275	74	.	6.48784	10.1769	7.41032	88
chr1	34190059	34190289	Encode_GSE137272_Encode_Dowen.JM_ENCFF464DYI_Heart_CTCF_P0_Rep2_ENCFF464DYI_peak_276	290	.	13.8169	32.1579	29.0265	69
chr1	34201581	34201762	Encode_GSE137272_Encode_Dowen.JM_ENCFF464DYI_Heart_CTCF_P0_Rep2_ENCFF464DYI_peak_277	507	.	20.2116	54.2258	50.7914	91
chr1	34218301	34218677	Encode_GSE137272_Encode_Dowen.JM_ENCFF464DYI_Heart_CTCF_P0_Rep2_ENCFF464DYI_peak_278	789	.	24.4137	82.8224	78.9051	231
chr1	34409963	34410188	Encode_GSE137272_Encode_Dowen.JM_ENCFF464DYI_Heart_CTCF_P0_Rep2_ENCFF464DYI_peak_279	569	.	20.0116	60.504	56.9752	98
chr1	34440011	34440174	Encode_GSE137272_Encode_Dowen.JM_ENCFF464DYI_Heart_CTCF_P0_Rep2_ENCFF464DYI_peak_280	192	.	10.8011	22.212	19.2218	77
chr1	34462915	34463165	Encode_GSE137272_Encode_Dowen.JM_ENCFF464DYI_Heart_CTCF_P0_Rep2_ENCFF464DYI_peak_281	502	.	18.5089	53.6669	50.2407	81
chr1	34472130	34472242	Encode_GSE137272_Encode_Dowen.JM_ENCFF464DYI_Heart_CTCF_P0_Rep2_ENCFF464DYI_peak_282	47	.	5.16917	7.47312	4.79243	55
chr1	34485962	34486217	Encode_GSE137272_Encode_Dowen.JM_ENCFF464DYI_Heart_CTCF_P0_Rep2_ENCFF464DYI_peak_283	683	.	24.052	72.087	68.3702	88
chr1	34511139	34511338	Encode_GSE137272_Encode_Dowen.JM_ENCFF464DYI_Heart_CTCF_P0_Rep2_ENCFF464DYI_peak_284	401	.	18.4465	43.471	40.1873	83
chr1	34584069	34584296	Encode_GSE137272_Encode_Dowen.JM_ENCFF464DYI_Heart_CTCF_P0_Rep2_ENCFF464DYI_peak_285	145	.	9.48223	17.4678	14.552	146
chr1	34602446	34602691	Encode_GSE137272_Encode_Dowen.JM_ENCFF464DYI_Heart_CTCF_P0_Rep2_ENCFF464DYI_peak_286	1252	.	35.4149	130.5	125.282	102
chr1	34642532	34642756	Encode_GSE137272_Encode_Dowen.JM_ENCFF464DYI_Heart_CTCF_P0_Rep2_ENCFF464DYI_peak_287	1122	.	33.2934	117.04	112.254	106
chr1	34700785	34701034	Encode_GSE137272_Encode_Dowen.JM_ENCFF464DYI_Heart_CTCF_P0_Rep2_ENCFF464DYI_peak_288	472	.	19.0436	50.6044	47.2217	79
chr1	34726081	34726195	Encode_GSE137272_Encode_Dowen.JM_ENCFF464DYI_Heart_CTCF_P0_Rep2_ENCFF464DYI_peak_289	63	.	5.98878	9.06208	6.32564	56
chr1	34738419	34738670	Encode_GSE137272_Encode_Dowen.JM_ENCFF464DYI_Heart_CTCF_P0_Rep2_ENCFF464DYI_peak_290	545	.	21.974	58.0697	54.5779	145
chr1	34812781	34812909	Encode_GSE137272_Encode_Dowen.JM_ENCFF464DYI_Heart_CTCF_P0_Rep2_ENCFF464DYI_peak_291	120	.	8.4841	14.9345	12.064	56
chr1	34867245	34867537	Encode_GSE137272_Encode_Dowen.JM_ENCFF464DYI_Heart_CTCF_P0_Rep2_ENCFF464DYI_peak_292	1019	.	27.1706	106.399	101.922	120
chr1	34891664	34891867	Encode_GSE137272_Encode_Dowen.JM_ENCFF464DYI_Heart_CTCF_P0_Rep2_ENCFF464DYI_peak_293	464	.	18.166	49.8671	46.4948	92
chr1	34893922	34894039	Encode_GSE137272_Encode_Dowen.JM_ENCFF464DYI_Heart_CTCF_P0_Rep2_ENCFF464DYI_peak_294	96	.	6.28773	12.5136	9.69201	40
chr1	34896992	34897241	Encode_GSE137272_Encode_Dowen.JM_ENCFF464DYI_Heart_CTCF_P0_Rep2_ENCFF464DYI_peak_295	326	.	13.9887	35.8358	32.6541	122
chr1	35032731	35032892	Encode_GSE137272_Encode_Dowen.JM_ENCFF464DYI_Heart_CTCF_P0_Rep2_ENCFF464DYI_peak_296	239	.	12.9757	26.9829	23.9216	83
chr1	35266759	35266915	Encode_GSE137272_Encode_Dowen.JM_ENCFF464DYI_Heart_CTCF_P0_Rep2_ENCFF464DYI_peak_297	267	.	13.9738	29.8593	26.7585	66
chr1	35385458	35385709	Encode_GSE137272_Encode_Dowen.JM_ENCFF464DYI_Heart_CTCF_P0_Rep2_ENCFF464DYI_peak_298	849	.	24.7191	89.0196	84.9714	93
chr1	35388282	35388462	Encode_GSE137272_Encode_Dowen.JM_ENCFF464DYI_Heart_CTCF_P0_Rep2_ENCFF464DYI_peak_299	264	.	11.236	29.5207	26.4255	93
chr1	35447469	35447589	Encode_GSE137272_Encode_Dowen.JM_ENCFF464DYI_Heart_CTCF_P0_Rep2_ENCFF464DYI_peak_300	85	.	6.98691	11.3236	8.52887	68
chr1	35465261	35465356	Encode_GSE137272_Encode_Dowen.JM_ENCFF464DYI_Heart_CTCF_P0_Rep2_ENCFF464DYI_peak_301	74	.	6.48784	10.1769	7.41032	18
chr1	35726697	35726873	Encode_GSE137272_Encode_Dowen.JM_ENCFF464DYI_Heart_CTCF_P0_Rep2_ENCFF464DYI_peak_302	296	.	14.9566	32.7708	29.6314	84
chr1	35752315	35752409	Encode_GSE137272_Encode_Dowen.JM_ENCFF464DYI_Heart_CTCF_P0_Rep2_ENCFF464DYI_peak_303	42	.	4.99065	6.93824	4.27097	18
chr1	35765729	35765835	Encode_GSE137272_Encode_Dowen.JM_ENCFF464DYI_Heart_CTCF_P0_Rep2_ENCFF464DYI_peak_304	42	.	4.99065	6.93824	4.27097	58
chr1	35785178	35785314	Encode_GSE137272_Encode_Dowen.JM_ENCFF464DYI_Heart_CTCF_P0_Rep2_ENCFF464DYI_peak_305	85	.	6.98691	11.3236	8.52887	50
chr1	35809147	35809259	Encode_GSE137272_Encode_Dowen.JM_ENCFF464DYI_Heart_CTCF_P0_Rep2_ENCFF464DYI_peak_306	63	.	5.98878	9.06208	6.32564	51
chr1	35839559	35839811	Encode_GSE137272_Encode_Dowen.JM_ENCFF464DYI_Heart_CTCF_P0_Rep2_ENCFF464DYI_peak_307	220	.	11.5178	25.1309	22.0975	102
chr1	35846687	35846804	Encode_GSE137272_Encode_Dowen.JM_ENCFF464DYI_Heart_CTCF_P0_Rep2_ENCFF464DYI_peak_308	85	.	6.77935	11.3533	8.55798	62
chr1	35879342	35879584	Encode_GSE137272_Encode_Dowen.JM_ENCFF464DYI_Heart_CTCF_P0_Rep2_ENCFF464DYI_peak_309	181	.	10.1566	21.1325	18.1595	148
chr1	35919674	35919784	Encode_GSE137272_Encode_Dowen.JM_ENCFF464DYI_Heart_CTCF_P0_Rep2_ENCFF464DYI_peak_310	51	.	5.22375	7.84234	5.15179	63
chr1	36064958	36065197	Encode_GSE137272_Encode_Dowen.JM_ENCFF464DYI_Heart_CTCF_P0_Rep2_ENCFF464DYI_peak_311	783	.	21.7703	82.2186	78.3138	127
chr1	36134659	36134898	Encode_GSE137272_Encode_Dowen.JM_ENCFF464DYI_Heart_CTCF_P0_Rep2_ENCFF464DYI_peak_312	972	.	26.7214	101.577	97.2299	144
chr1	36145154	36145340	Encode_GSE137272_Encode_Dowen.JM_ENCFF464DYI_Heart_CTCF_P0_Rep2_ENCFF464DYI_peak_313	412	.	15.625	44.5391	41.2409	78
chr1	36149533	36149689	Encode_GSE137272_Encode_Dowen.JM_ENCFF464DYI_Heart_CTCF_P0_Rep2_ENCFF464DYI_peak_314	295	.	13.0015	32.7342	29.5953	74
chr1	36224777	36224931	Encode_GSE137272_Encode_Dowen.JM_ENCFF464DYI_Heart_CTCF_P0_Rep2_ENCFF464DYI_peak_315	158	.	9.9813	18.7683	15.8307	86
chr1	36252874	36253108	Encode_GSE137272_Encode_Dowen.JM_ENCFF464DYI_Heart_CTCF_P0_Rep2_ENCFF464DYI_peak_316	789	.	20.3905	82.8373	78.9196	127
chr1	36254740	36254905	Encode_GSE137272_Encode_Dowen.JM_ENCFF464DYI_Heart_CTCF_P0_Rep2_ENCFF464DYI_peak_317	253	.	9.7556	28.3987	25.319	80
chr1	36277339	36277571	Encode_GSE137272_Encode_Dowen.JM_ENCFF464DYI_Heart_CTCF_P0_Rep2_ENCFF464DYI_peak_318	761	.	20.307	80.0255	76.1635	105
chr1	36279295	36279485	Encode_GSE137272_Encode_Dowen.JM_ENCFF464DYI_Heart_CTCF_P0_Rep2_ENCFF464DYI_peak_319	621	.	17.626	65.7882	62.1763	102
chr1	36307531	36307629	Encode_GSE137272_Encode_Dowen.JM_ENCFF464DYI_Heart_CTCF_P0_Rep2_ENCFF464DYI_peak_320	43	.	4.68677	6.9842	4.31598	42
chr1	36321913	36322025	Encode_GSE137272_Encode_Dowen.JM_ENCFF464DYI_Heart_CTCF_P0_Rep2_ENCFF464DYI_peak_321	68	.	5.51953	9.63852	6.89026	61
chr1	36324119	36324317	Encode_GSE137272_Encode_Dowen.JM_ENCFF464DYI_Heart_CTCF_P0_Rep2_ENCFF464DYI_peak_322	620	.	20.4988	65.6502	62.0408	109
chr1	36379760	36379854	Encode_GSE137272_Encode_Dowen.JM_ENCFF464DYI_Heart_CTCF_P0_Rep2_ENCFF464DYI_peak_323	42	.	4.99065	6.93824	4.27097	76
chr1	36471716	36471844	Encode_GSE137272_Encode_Dowen.JM_ENCFF464DYI_Heart_CTCF_P0_Rep2_ENCFF464DYI_peak_324	149	.	9.14156	17.8722	14.9508	84
chr1	36492512	36492732	Encode_GSE137272_Encode_Dowen.JM_ENCFF464DYI_Heart_CTCF_P0_Rep2_ENCFF464DYI_peak_325	571	.	19.2269	60.7294	57.1974	94
chr1	36496893	36497021	Encode_GSE137272_Encode_Dowen.JM_ENCFF464DYI_Heart_CTCF_P0_Rep2_ENCFF464DYI_peak_326	164	.	7.27392	19.3679	16.4221	60
chr1	36501365	36501584	Encode_GSE137272_Encode_Dowen.JM_ENCFF464DYI_Heart_CTCF_P0_Rep2_ENCFF464DYI_peak_327	1087	.	28.2	113.452	108.773	112
chr1	36511412	36511517	Encode_GSE137272_Encode_Dowen.JM_ENCFF464DYI_Heart_CTCF_P0_Rep2_ENCFF464DYI_peak_328	31	.	4.07196	5.73566	3.13211	55
chr1	36513843	36514026	Encode_GSE137272_Encode_Dowen.JM_ENCFF464DYI_Heart_CTCF_P0_Rep2_ENCFF464DYI_peak_329	236	.	11.0525	26.7244	23.6683	87
chr1	36534924	36535070	Encode_GSE137272_Encode_Dowen.JM_ENCFF464DYI_Heart_CTCF_P0_Rep2_ENCFF464DYI_peak_330	191	.	9.47482	22.1497	19.1604	62
chr1	36547181	36547546	Encode_GSE137272_Encode_Dowen.JM_ENCFF464DYI_Heart_CTCF_P0_Rep2_ENCFF464DYI_peak_331	1314	.	27.861	136.905	131.474	209
chr1	36557111	36557437	Encode_GSE137272_Encode_Dowen.JM_ENCFF464DYI_Heart_CTCF_P0_Rep2_ENCFF464DYI_peak_332	439	.	14.0472	47.336	43.9992	157
chr1	36607392	36607486	Encode_GSE137272_Encode_Dowen.JM_ENCFF464DYI_Heart_CTCF_P0_Rep2_ENCFF464DYI_peak_333	64	.	5.90051	9.23366	6.49367	50
chr1	36616110	36616240	Encode_GSE137272_Encode_Dowen.JM_ENCFF464DYI_Heart_CTCF_P0_Rep2_ENCFF464DYI_peak_334	96	.	7.48597	12.5	9.6789	58
chr1	36635002	36635283	Encode_GSE137272_Encode_Dowen.JM_ENCFF464DYI_Heart_CTCF_P0_Rep2_ENCFF464DYI_peak_335	983	.	25.3707	102.717	98.3415	139
chr1	36647809	36647957	Encode_GSE137272_Encode_Dowen.JM_ENCFF464DYI_Heart_CTCF_P0_Rep2_ENCFF464DYI_peak_336	108	.	7.98504	13.7042	10.8578	57
chr1	36664549	36664775	Encode_GSE137272_Encode_Dowen.JM_ENCFF464DYI_Heart_CTCF_P0_Rep2_ENCFF464DYI_peak_337	232	.	12.5507	26.2726	23.2224	81
chr1	36684167	36684420	Encode_GSE137272_Encode_Dowen.JM_ENCFF464DYI_Heart_CTCF_P0_Rep2_ENCFF464DYI_peak_338	584	.	20.3755	62.0098	58.4579	126
chr1	36709322	36709493	Encode_GSE137272_Encode_Dowen.JM_ENCFF464DYI_Heart_CTCF_P0_Rep2_ENCFF464DYI_peak_339	139	.	8.85112	16.9017	13.9977	89
chr1	36737365	36737614	Encode_GSE137272_Encode_Dowen.JM_ENCFF464DYI_Heart_CTCF_P0_Rep2_ENCFF464DYI_peak_340	866	.	26.133	90.7658	86.6796	130
chr1	36744681	36744896	Encode_GSE137272_Encode_Dowen.JM_ENCFF464DYI_Heart_CTCF_P0_Rep2_ENCFF464DYI_peak_341	558	.	19.8515	59.3753	55.864	123
chr1	36746599	36746708	Encode_GSE137272_Encode_Dowen.JM_ENCFF464DYI_Heart_CTCF_P0_Rep2_ENCFF464DYI_peak_342	122	.	7.81128	15.1657	12.2917	69
chr1	36784695	36784931	Encode_GSE137272_Encode_Dowen.JM_ENCFF464DYI_Heart_CTCF_P0_Rep2_ENCFF464DYI_peak_343	713	.	23.2525	75.1636	71.3922	138
chr1	36825570	36825664	Encode_GSE137272_Encode_Dowen.JM_ENCFF464DYI_Heart_CTCF_P0_Rep2_ENCFF464DYI_peak_344	42	.	4.99065	6.93824	4.27097	55
chr1	36870712	36870824	Encode_GSE137272_Encode_Dowen.JM_ENCFF464DYI_Heart_CTCF_P0_Rep2_ENCFF464DYI_peak_345	66	.	6.00296	9.39783	6.65445	67
chr1	36874959	36875057	Encode_GSE137272_Encode_Dowen.JM_ENCFF464DYI_Heart_CTCF_P0_Rep2_ENCFF464DYI_peak_346	97	.	7.26216	12.526	9.70427	56
chr1	36904204	36904333	Encode_GSE137272_Encode_Dowen.JM_ENCFF464DYI_Heart_CTCF_P0_Rep2_ENCFF464DYI_peak_347	114	.	8.09601	14.2991	11.4433	61
chr1	36914643	36914754	Encode_GSE137272_Encode_Dowen.JM_ENCFF464DYI_Heart_CTCF_P0_Rep2_ENCFF464DYI_peak_348	39	.	4.80538	6.64647	3.99959	27
chr1	36930160	36930263	Encode_GSE137272_Encode_Dowen.JM_ENCFF464DYI_Heart_CTCF_P0_Rep2_ENCFF464DYI_peak_349	64	.	5.90051	9.23366	6.49367	37
chr1	37013139	37013233	Encode_GSE137272_Encode_Dowen.JM_ENCFF464DYI_Heart_CTCF_P0_Rep2_ENCFF464DYI_peak_350	42	.	4.99065	6.93824	4.27097	47
chr1	37132558	37132727	Encode_GSE137272_Encode_Dowen.JM_ENCFF464DYI_Heart_CTCF_P0_Rep2_ENCFF464DYI_peak_351	262	.	13.6399	29.2996	26.2074	86
chr1	37178003	37178125	Encode_GSE137272_Encode_Dowen.JM_ENCFF464DYI_Heart_CTCF_P0_Rep2_ENCFF464DYI_peak_352	74	.	6.48784	10.1769	7.41032	45
chr1	37194662	37194843	Encode_GSE137272_Encode_Dowen.JM_ENCFF464DYI_Heart_CTCF_P0_Rep2_ENCFF464DYI_peak_353	108	.	7.98504	13.7042	10.8578	99
chr1	37250774	37251074	Encode_GSE137272_Encode_Dowen.JM_ENCFF464DYI_Heart_CTCF_P0_Rep2_ENCFF464DYI_peak_354	922	.	28.7035	96.4827	92.2646	93
chr1	37272482	37272790	Encode_GSE137272_Encode_Dowen.JM_ENCFF464DYI_Heart_CTCF_P0_Rep2_ENCFF464DYI_peak_355	1041	.	28.8324	108.68	104.139	187
chr1	37401759	37401993	Encode_GSE137272_Encode_Dowen.JM_ENCFF464DYI_Heart_CTCF_P0_Rep2_ENCFF464DYI_peak_356	854	.	25.9569	89.4799	85.4216	100
chr1	37419414	37419815	Encode_GSE137272_Encode_Dowen.JM_ENCFF464DYI_Heart_CTCF_P0_Rep2_ENCFF464DYI_peak_357	811	.	22.73	85.0823	81.119	226
chr1	37430020	37430121	Encode_GSE137272_Encode_Dowen.JM_ENCFF464DYI_Heart_CTCF_P0_Rep2_ENCFF464DYI_peak_358	28	.	4.19229	5.47016	2.87656	9
chr1	37448460	37448655	Encode_GSE137272_Encode_Dowen.JM_ENCFF464DYI_Heart_CTCF_P0_Rep2_ENCFF464DYI_peak_359	281	.	14.4729	31.3206	28.2	73
chr1	37466744	37466869	Encode_GSE137272_Encode_Dowen.JM_ENCFF464DYI_Heart_CTCF_P0_Rep2_ENCFF464DYI_peak_360	132	.	8.98317	16.1895	13.296	75
chr1	37471843	37472011	Encode_GSE137272_Encode_Dowen.JM_ENCFF464DYI_Heart_CTCF_P0_Rep2_ENCFF464DYI_peak_361	275	.	13.6749	30.6171	27.5067	77
chr1	37479188	37479368	Encode_GSE137272_Encode_Dowen.JM_ENCFF464DYI_Heart_CTCF_P0_Rep2_ENCFF464DYI_peak_362	325	.	14.6948	35.6818	32.5032	88
chr1	37541277	37541403	Encode_GSE137272_Encode_Dowen.JM_ENCFF464DYI_Heart_CTCF_P0_Rep2_ENCFF464DYI_peak_363	48	.	5.19211	7.50938	4.82761	75
chr1	37634752	37634935	Encode_GSE137272_Encode_Dowen.JM_ENCFF464DYI_Heart_CTCF_P0_Rep2_ENCFF464DYI_peak_364	676	.	17.2184	71.3977	67.6927	101
chr1	37636333	37636434	Encode_GSE137272_Encode_Dowen.JM_ENCFF464DYI_Heart_CTCF_P0_Rep2_ENCFF464DYI_peak_365	98	.	5.58217	12.7221	9.89733	60
chr1	37639255	37639475	Encode_GSE137272_Encode_Dowen.JM_ENCFF464DYI_Heart_CTCF_P0_Rep2_ENCFF464DYI_peak_366	781	.	20.0541	82.0922	78.1894	112
chr1	37678492	37678737	Encode_GSE137272_Encode_Dowen.JM_ENCFF464DYI_Heart_CTCF_P0_Rep2_ENCFF464DYI_peak_367	812	.	24.7022	85.2309	81.2642	103
chr1	37690807	37690918	Encode_GSE137272_Encode_Dowen.JM_ENCFF464DYI_Heart_CTCF_P0_Rep2_ENCFF464DYI_peak_368	69	.	6.16347	9.65523	6.90638	64
chr1	37694712	37694807	Encode_GSE137272_Encode_Dowen.JM_ENCFF464DYI_Heart_CTCF_P0_Rep2_ENCFF464DYI_peak_369	77	.	6.52133	10.5713	7.79708	47
chr1	37719895	37720173	Encode_GSE137272_Encode_Dowen.JM_ENCFF464DYI_Heart_CTCF_P0_Rep2_ENCFF464DYI_peak_370	157	.	9.92457	18.6745	15.7411	80
chr1	37759573	37759667	Encode_GSE137272_Encode_Dowen.JM_ENCFF464DYI_Heart_CTCF_P0_Rep2_ENCFF464DYI_peak_371	52	.	5.48971	7.98154	5.27789	68
chr1	37802400	37802588	Encode_GSE137272_Encode_Dowen.JM_ENCFF464DYI_Heart_CTCF_P0_Rep2_ENCFF464DYI_peak_372	458	.	20.0646	49.2102	45.8472	109
chr1	37865063	37865218	Encode_GSE137272_Encode_Dowen.JM_ENCFF464DYI_Heart_CTCF_P0_Rep2_ENCFF464DYI_peak_373	191	.	10.1175	22.1695	19.1798	73
chr1	37867162	37867333	Encode_GSE137272_Encode_Dowen.JM_ENCFF464DYI_Heart_CTCF_P0_Rep2_ENCFF464DYI_peak_374	420	.	15.6654	45.3615	42.0517	86
chr1	37891534	37891673	Encode_GSE137272_Encode_Dowen.JM_ENCFF464DYI_Heart_CTCF_P0_Rep2_ENCFF464DYI_peak_375	162	.	9.61623	19.1684	16.2252	72
chr1	37903264	37903463	Encode_GSE137272_Encode_Dowen.JM_ENCFF464DYI_Heart_CTCF_P0_Rep2_ENCFF464DYI_peak_376	412	.	17.3508	44.5877	41.2889	83
chr1	37985853	37986051	Encode_GSE137272_Encode_Dowen.JM_ENCFF464DYI_Heart_CTCF_P0_Rep2_ENCFF464DYI_peak_377	529	.	20.9809	56.3689	52.9026	91
chr1	37997876	37998118	Encode_GSE137272_Encode_Dowen.JM_ENCFF464DYI_Heart_CTCF_P0_Rep2_ENCFF464DYI_peak_378	134	.	8.20184	16.2962	13.4012	102
chr1	38130025	38130319	Encode_GSE137272_Encode_Dowen.JM_ENCFF464DYI_Heart_CTCF_P0_Rep2_ENCFF464DYI_peak_379	809	.	23.579	84.9329	80.9731	116
chr1	38185521	38185823	Encode_GSE137272_Encode_Dowen.JM_ENCFF464DYI_Heart_CTCF_P0_Rep2_ENCFF464DYI_peak_380	1329	.	33.3803	138.424	132.939	193
chr1	38202862	38203110	Encode_GSE137272_Encode_Dowen.JM_ENCFF464DYI_Heart_CTCF_P0_Rep2_ENCFF464DYI_peak_381	712	.	23.6914	75.0592	71.2894	130
chr1	38252762	38252986	Encode_GSE137272_Encode_Dowen.JM_ENCFF464DYI_Heart_CTCF_P0_Rep2_ENCFF464DYI_peak_382	191	.	10.7556	22.136	19.1469	116
chr1	38318765	38318874	Encode_GSE137272_Encode_Dowen.JM_ENCFF464DYI_Heart_CTCF_P0_Rep2_ENCFF464DYI_peak_383	80	.	6.6673	10.8068	8.02809	48
chr1	38328965	38329129	Encode_GSE137272_Encode_Dowen.JM_ENCFF464DYI_Heart_CTCF_P0_Rep2_ENCFF464DYI_peak_384	145	.	9.48223	17.4678	14.552	71
chr1	38368981	38369130	Encode_GSE137272_Encode_Dowen.JM_ENCFF464DYI_Heart_CTCF_P0_Rep2_ENCFF464DYI_peak_385	132	.	8.98317	16.1895	13.296	67
chr1	38390980	38391114	Encode_GSE137272_Encode_Dowen.JM_ENCFF464DYI_Heart_CTCF_P0_Rep2_ENCFF464DYI_peak_386	246	.	10.5952	27.6986	24.6283	61
chr1	38393024	38393234	Encode_GSE137272_Encode_Dowen.JM_ENCFF464DYI_Heart_CTCF_P0_Rep2_ENCFF464DYI_peak_387	703	.	21.2527	74.0563	70.3044	100
chr1	38561330	38561453	Encode_GSE137272_Encode_Dowen.JM_ENCFF464DYI_Heart_CTCF_P0_Rep2_ENCFF464DYI_peak_388	96	.	7.48597	12.5	9.6789	54
chr1	38639828	38639923	Encode_GSE137272_Encode_Dowen.JM_ENCFF464DYI_Heart_CTCF_P0_Rep2_ENCFF464DYI_peak_389	63	.	5.98878	9.06208	6.32564	36
chr1	38767926	38768159	Encode_GSE137272_Encode_Dowen.JM_ENCFF464DYI_Heart_CTCF_P0_Rep2_ENCFF464DYI_peak_390	653	.	21.3882	69.0435	65.3783	133
chr1	38769986	38770129	Encode_GSE137272_Encode_Dowen.JM_ENCFF464DYI_Heart_CTCF_P0_Rep2_ENCFF464DYI_peak_391	160	.	8.59638	18.9708	16.0302	65
chr1	38787511	38787776	Encode_GSE137272_Encode_Dowen.JM_ENCFF464DYI_Heart_CTCF_P0_Rep2_ENCFF464DYI_peak_392	1011	.	27.2555	105.583	101.129	146
chr1	38789067	38789207	Encode_GSE137272_Encode_Dowen.JM_ENCFF464DYI_Heart_CTCF_P0_Rep2_ENCFF464DYI_peak_393	227	.	9.90634	25.7902	22.7461	76
chr1	38799455	38799728	Encode_GSE137272_Encode_Dowen.JM_ENCFF464DYI_Heart_CTCF_P0_Rep2_ENCFF464DYI_peak_394	602	.	22.8843	63.8712	60.29	89
chr1	38835026	38835181	Encode_GSE137272_Encode_Dowen.JM_ENCFF464DYI_Heart_CTCF_P0_Rep2_ENCFF464DYI_peak_395	120	.	8.4841	14.9345	12.064	84
chr1	38856247	38856468	Encode_GSE137272_Encode_Dowen.JM_ENCFF464DYI_Heart_CTCF_P0_Rep2_ENCFF464DYI_peak_396	587	.	23.4962	62.3478	58.7904	136
chr1	38862335	38862503	Encode_GSE137272_Encode_Dowen.JM_ENCFF464DYI_Heart_CTCF_P0_Rep2_ENCFF464DYI_peak_397	145	.	9.48223	17.4678	14.552	75
chr1	38934815	38934946	Encode_GSE137272_Encode_Dowen.JM_ENCFF464DYI_Heart_CTCF_P0_Rep2_ENCFF464DYI_peak_398	92	.	6.965	12.0416	9.23415	69
chr1	38936904	38937123	Encode_GSE137272_Encode_Dowen.JM_ENCFF464DYI_Heart_CTCF_P0_Rep2_ENCFF464DYI_peak_399	331	.	15.0512	36.2914	33.1041	82
chr1	39001174	39001445	Encode_GSE137272_Encode_Dowen.JM_ENCFF464DYI_Heart_CTCF_P0_Rep2_ENCFF464DYI_peak_400	970	.	28.1757	101.436	97.0923	160
chr1	39010771	39010982	Encode_GSE137272_Encode_Dowen.JM_ENCFF464DYI_Heart_CTCF_P0_Rep2_ENCFF464DYI_peak_401	969	.	28.0861	101.266	96.9274	102
chr1	39192807	39192989	Encode_GSE137272_Encode_Dowen.JM_ENCFF464DYI_Heart_CTCF_P0_Rep2_ENCFF464DYI_peak_402	69	.	5.75286	9.67706	6.92788	135
chr1	39196768	39196876	Encode_GSE137272_Encode_Dowen.JM_ENCFF464DYI_Heart_CTCF_P0_Rep2_ENCFF464DYI_peak_403	59	.	5.36933	8.70391	5.9839	40
chr1	39207069	39207220	Encode_GSE137272_Encode_Dowen.JM_ENCFF464DYI_Heart_CTCF_P0_Rep2_ENCFF464DYI_peak_404	371	.	15.341	40.3474	37.1059	78
chr1	39211060	39211168	Encode_GSE137272_Encode_Dowen.JM_ENCFF464DYI_Heart_CTCF_P0_Rep2_ENCFF464DYI_peak_405	60	.	5.42804	8.80018	6.07768	29
chr1	39217702	39217841	Encode_GSE137272_Encode_Dowen.JM_ENCFF464DYI_Heart_CTCF_P0_Rep2_ENCFF464DYI_peak_406	174	.	10.3383	20.3681	17.4052	61
chr1	39229698	39229842	Encode_GSE137272_Encode_Dowen.JM_ENCFF464DYI_Heart_CTCF_P0_Rep2_ENCFF464DYI_peak_407	108	.	7.74911	13.732	10.8852	53
chr1	39253826	39254022	Encode_GSE137272_Encode_Dowen.JM_ENCFF464DYI_Heart_CTCF_P0_Rep2_ENCFF464DYI_peak_408	251	.	12.9858	28.2037	25.1267	118
chr1	39340762	39340966	Encode_GSE137272_Encode_Dowen.JM_ENCFF464DYI_Heart_CTCF_P0_Rep2_ENCFF464DYI_peak_409	583	.	18.1073	61.8711	58.3215	81
chr1	39343410	39343507	Encode_GSE137272_Encode_Dowen.JM_ENCFF464DYI_Heart_CTCF_P0_Rep2_ENCFF464DYI_peak_410	61	.	4.90932	8.90301	6.1781	48
chr1	39345050	39345226	Encode_GSE137272_Encode_Dowen.JM_ENCFF464DYI_Heart_CTCF_P0_Rep2_ENCFF464DYI_peak_411	317	.	12.0362	34.9078	31.7391	82
chr1	39362268	39362391	Encode_GSE137272_Encode_Dowen.JM_ENCFF464DYI_Heart_CTCF_P0_Rep2_ENCFF464DYI_peak_412	85	.	6.98691	11.3236	8.52887	57
chr1	39392276	39392533	Encode_GSE137272_Encode_Dowen.JM_ENCFF464DYI_Heart_CTCF_P0_Rep2_ENCFF464DYI_peak_413	961	.	27.6464	100.43	96.1127	111
chr1	39401191	39401318	Encode_GSE137272_Encode_Dowen.JM_ENCFF464DYI_Heart_CTCF_P0_Rep2_ENCFF464DYI_peak_414	108	.	7.98504	13.7042	10.8578	64
chr1	39407254	39407410	Encode_GSE137272_Encode_Dowen.JM_ENCFF464DYI_Heart_CTCF_P0_Rep2_ENCFF464DYI_peak_415	227	.	12.2723	25.8075	22.7633	65
chr1	39478801	39478898	Encode_GSE137272_Encode_Dowen.JM_ENCFF464DYI_Heart_CTCF_P0_Rep2_ENCFF464DYI_peak_416	81	.	6.72753	10.904	8.12348	45
chr1	39504385	39504530	Encode_GSE137272_Encode_Dowen.JM_ENCFF464DYI_Heart_CTCF_P0_Rep2_ENCFF464DYI_peak_417	281	.	14.4729	31.3206	28.2	80
chr1	39522656	39522839	Encode_GSE137272_Encode_Dowen.JM_ENCFF464DYI_Heart_CTCF_P0_Rep2_ENCFF464DYI_peak_418	519	.	16.9062	55.4506	51.9985	90
chr1	39527539	39527737	Encode_GSE137272_Encode_Dowen.JM_ENCFF464DYI_Heart_CTCF_P0_Rep2_ENCFF464DYI_peak_419	520	.	14.1143	55.5219	52.0685	101
chr1	39530354	39530583	Encode_GSE137272_Encode_Dowen.JM_ENCFF464DYI_Heart_CTCF_P0_Rep2_ENCFF464DYI_peak_420	807	.	20.4591	84.7486	80.7923	114
chr1	39535612	39535819	Encode_GSE137272_Encode_Dowen.JM_ENCFF464DYI_Heart_CTCF_P0_Rep2_ENCFF464DYI_peak_421	40	.	4.82719	6.68072	4.03275	144
chr1	39547359	39547499	Encode_GSE137272_Encode_Dowen.JM_ENCFF464DYI_Heart_CTCF_P0_Rep2_ENCFF464DYI_peak_422	141	.	9.25565	17.0943	14.1873	75
chr1	39615005	39615212	Encode_GSE137272_Encode_Dowen.JM_ENCFF464DYI_Heart_CTCF_P0_Rep2_ENCFF464DYI_peak_423	419	.	17.2925	45.2447	41.9366	114
chr1	39650775	39651098	Encode_GSE137272_Encode_Dowen.JM_ENCFF464DYI_Heart_CTCF_P0_Rep2_ENCFF464DYI_peak_424	457	.	18.1759	49.0984	45.7368	208
chr1	39680670	39680862	Encode_GSE137272_Encode_Dowen.JM_ENCFF464DYI_Heart_CTCF_P0_Rep2_ENCFF464DYI_peak_425	63	.	5.98878	9.06208	6.32564	46
chr1	39685942	39686148	Encode_GSE137272_Encode_Dowen.JM_ENCFF464DYI_Heart_CTCF_P0_Rep2_ENCFF464DYI_peak_426	851	.	25.3148	89.219	85.1662	91
chr1	39761466	39761702	Encode_GSE137272_Encode_Dowen.JM_ENCFF464DYI_Heart_CTCF_P0_Rep2_ENCFF464DYI_peak_427	633	.	18.6052	67.023	63.3913	113
chr1	39766260	39766369	Encode_GSE137272_Encode_Dowen.JM_ENCFF464DYI_Heart_CTCF_P0_Rep2_ENCFF464DYI_peak_428	108	.	6.4763	13.6915	10.8499	58
chr1	39878488	39878613	Encode_GSE137272_Encode_Dowen.JM_ENCFF464DYI_Heart_CTCF_P0_Rep2_ENCFF464DYI_peak_429	33	.	4.49158	5.9356	3.31008	70
chr1	39911611	39911823	Encode_GSE137272_Encode_Dowen.JM_ENCFF464DYI_Heart_CTCF_P0_Rep2_ENCFF464DYI_peak_430	737	.	23.0837	77.5684	73.753	104
chr1	39923431	39923589	Encode_GSE137272_Encode_Dowen.JM_ENCFF464DYI_Heart_CTCF_P0_Rep2_ENCFF464DYI_peak_431	125	.	8.27094	15.4723	12.5937	72
chr1	39936585	39936843	Encode_GSE137272_Encode_Dowen.JM_ENCFF464DYI_Heart_CTCF_P0_Rep2_ENCFF464DYI_peak_432	870	.	24.3591	91.1356	87.0413	152
chr1	39949336	39949453	Encode_GSE137272_Encode_Dowen.JM_ENCFF464DYI_Heart_CTCF_P0_Rep2_ENCFF464DYI_peak_433	76	.	6.22407	10.4507	7.67898	65
chr1	39950150	39950244	Encode_GSE137272_Encode_Dowen.JM_ENCFF464DYI_Heart_CTCF_P0_Rep2_ENCFF464DYI_peak_434	47	.	4.95991	7.42176	4.7424	42
chr1	39970178	39970327	Encode_GSE137272_Encode_Dowen.JM_ENCFF464DYI_Heart_CTCF_P0_Rep2_ENCFF464DYI_peak_435	109	.	7.78246	13.7865	10.9389	56
chr1	39976933	39977176	Encode_GSE137272_Encode_Dowen.JM_ENCFF464DYI_Heart_CTCF_P0_Rep2_ENCFF464DYI_peak_436	182	.	10.238	21.2694	18.2942	149
chr1	39983317	39983458	Encode_GSE137272_Encode_Dowen.JM_ENCFF464DYI_Heart_CTCF_P0_Rep2_ENCFF464DYI_peak_437	84	.	6.91495	11.207	8.42048	79
chr1	40001052	40001165	Encode_GSE137272_Encode_Dowen.JM_ENCFF464DYI_Heart_CTCF_P0_Rep2_ENCFF464DYI_peak_438	115	.	7.90028	14.4114	11.5538	44
chr1	40002230	40002324	Encode_GSE137272_Encode_Dowen.JM_ENCFF464DYI_Heart_CTCF_P0_Rep2_ENCFF464DYI_peak_439	35	.	4.53885	6.22914	3.595	13
chr1	40115324	40115576	Encode_GSE137272_Encode_Dowen.JM_ENCFF464DYI_Heart_CTCF_P0_Rep2_ENCFF464DYI_peak_440	800	.	20.1286	84.0062	80.0648	152
chr1	40116509	40116717	Encode_GSE137272_Encode_Dowen.JM_ENCFF464DYI_Heart_CTCF_P0_Rep2_ENCFF464DYI_peak_441	815	.	20.4212	85.5442	81.5709	101
chr1	40250580	40250781	Encode_GSE137272_Encode_Dowen.JM_ENCFF464DYI_Heart_CTCF_P0_Rep2_ENCFF464DYI_peak_442	202	.	11.4297	23.2593	20.2529	76
chr1	40294077	40294184	Encode_GSE137272_Encode_Dowen.JM_ENCFF464DYI_Heart_CTCF_P0_Rep2_ENCFF464DYI_peak_443	52	.	5.48971	7.98154	5.27789	43
chr1	40294889	40294983	Encode_GSE137272_Encode_Dowen.JM_ENCFF464DYI_Heart_CTCF_P0_Rep2_ENCFF464DYI_peak_444	42	.	4.93925	6.8571	4.20343	54
chr1	40378792	40379070	Encode_GSE137272_Encode_Dowen.JM_ENCFF464DYI_Heart_CTCF_P0_Rep2_ENCFF464DYI_peak_445	1082	.	25.6108	112.91	108.247	145
chr1	40380173	40380409	Encode_GSE137272_Encode_Dowen.JM_ENCFF464DYI_Heart_CTCF_P0_Rep2_ENCFF464DYI_peak_446	334	.	11.6087	36.6508	33.4588	88
chr1	40537702	40537848	Encode_GSE137272_Encode_Dowen.JM_ENCFF464DYI_Heart_CTCF_P0_Rep2_ENCFF464DYI_peak_447	211	.	11.9653	24.1514	21.1331	77
chr1	40544746	40544986	Encode_GSE137272_Encode_Dowen.JM_ENCFF464DYI_Heart_CTCF_P0_Rep2_ENCFF464DYI_peak_448	563	.	21.5827	59.9118	56.392	93
chr1	40579861	40580090	Encode_GSE137272_Encode_Dowen.JM_ENCFF464DYI_Heart_CTCF_P0_Rep2_ENCFF464DYI_peak_449	850	.	28.9697	89.134	85.0837	101
chr1	40619166	40619397	Encode_GSE137272_Encode_Dowen.JM_ENCFF464DYI_Heart_CTCF_P0_Rep2_ENCFF464DYI_peak_450	447	.	18.4914	48.0826	44.7354	114
chr1	40658050	40658281	Encode_GSE137272_Encode_Dowen.JM_ENCFF464DYI_Heart_CTCF_P0_Rep2_ENCFF464DYI_peak_451	725	.	23.8953	76.3393	72.5462	121
chr1	40677418	40677584	Encode_GSE137272_Encode_Dowen.JM_ENCFF464DYI_Heart_CTCF_P0_Rep2_ENCFF464DYI_peak_452	392	.	17.4713	42.5541	39.2828	75
chr1	40768712	40768915	Encode_GSE137272_Encode_Dowen.JM_ENCFF464DYI_Heart_CTCF_P0_Rep2_ENCFF464DYI_peak_453	623	.	21.6208	65.9825	62.3675	99
chr1	40797428	40797675	Encode_GSE137272_Encode_Dowen.JM_ENCFF464DYI_Heart_CTCF_P0_Rep2_ENCFF464DYI_peak_454	885	.	26.1447	92.7064	88.5769	121
chr1	40802875	40803120	Encode_GSE137272_Encode_Dowen.JM_ENCFF464DYI_Heart_CTCF_P0_Rep2_ENCFF464DYI_peak_455	736	.	22.5593	77.4779	73.6636	82
chr1	40844715	40844947	Encode_GSE137272_Encode_Dowen.JM_ENCFF464DYI_Heart_CTCF_P0_Rep2_ENCFF464DYI_peak_456	1013	.	28.9173	105.832	101.371	119
chr1	40865219	40865337	Encode_GSE137272_Encode_Dowen.JM_ENCFF464DYI_Heart_CTCF_P0_Rep2_ENCFF464DYI_peak_457	84	.	6.91495	11.207	8.42048	74
chr1	40879168	40879365	Encode_GSE137272_Encode_Dowen.JM_ENCFF464DYI_Heart_CTCF_P0_Rep2_ENCFF464DYI_peak_458	442	.	17.772	47.6138	44.2733	92
chr1	40887680	40887893	Encode_GSE137272_Encode_Dowen.JM_ENCFF464DYI_Heart_CTCF_P0_Rep2_ENCFF464DYI_peak_459	586	.	21.9063	62.1743	58.6198	138
chr1	41001674	41001865	Encode_GSE137272_Encode_Dowen.JM_ENCFF464DYI_Heart_CTCF_P0_Rep2_ENCFF464DYI_peak_460	797	.	27.4931	83.6782	79.744	85
chr1	41152657	41152839	Encode_GSE137272_Encode_Dowen.JM_ENCFF464DYI_Heart_CTCF_P0_Rep2_ENCFF464DYI_peak_461	501	.	19.8112	53.5345	50.11	76
chr1	41264322	41264531	Encode_GSE137272_Encode_Dowen.JM_ENCFF464DYI_Heart_CTCF_P0_Rep2_ENCFF464DYI_peak_462	410	.	18.0874	44.3407	41.0453	90
chr1	41271125	41271239	Encode_GSE137272_Encode_Dowen.JM_ENCFF464DYI_Heart_CTCF_P0_Rep2_ENCFF464DYI_peak_463	119	.	7.58841	14.7878	11.924	54
chr1	41274656	41274893	Encode_GSE137272_Encode_Dowen.JM_ENCFF464DYI_Heart_CTCF_P0_Rep2_ENCFF464DYI_peak_464	672	.	22.8996	70.9291	67.2322	91
chr1	41386565	41386701	Encode_GSE137272_Encode_Dowen.JM_ENCFF464DYI_Heart_CTCF_P0_Rep2_ENCFF464DYI_peak_465	176	.	10.1788	20.6308	17.6646	73
chr1	41810423	41810624	Encode_GSE137272_Encode_Dowen.JM_ENCFF464DYI_Heart_CTCF_P0_Rep2_ENCFF464DYI_peak_466	890	.	27.958	93.1671	89.027	84
chr1	41897875	41898053	Encode_GSE137272_Encode_Dowen.JM_ENCFF464DYI_Heart_CTCF_P0_Rep2_ENCFF464DYI_peak_467	317	.	15.0424	34.9029	31.7342	79
chr1	42238483	42238746	Encode_GSE137272_Encode_Dowen.JM_ENCFF464DYI_Heart_CTCF_P0_Rep2_ENCFF464DYI_peak_468	297	.	14.6323	32.8765	29.7348	112
chr1	42418635	42418741	Encode_GSE137272_Encode_Dowen.JM_ENCFF464DYI_Heart_CTCF_P0_Rep2_ENCFF464DYI_peak_469	63	.	5.98878	9.06208	6.32564	53
chr1	42514511	42514668	Encode_GSE137272_Encode_Dowen.JM_ENCFF464DYI_Heart_CTCF_P0_Rep2_ENCFF464DYI_peak_470	52	.	5.48971	7.98154	5.27789	65
chr1	42637584	42637703	Encode_GSE137272_Encode_Dowen.JM_ENCFF464DYI_Heart_CTCF_P0_Rep2_ENCFF464DYI_peak_471	74	.	6.48784	10.1769	7.41032	80
chr1	42684935	42685033	Encode_GSE137272_Encode_Dowen.JM_ENCFF464DYI_Heart_CTCF_P0_Rep2_ENCFF464DYI_peak_472	42	.	4.99065	6.93824	4.27097	38
chr1	42691303	42691507	Encode_GSE137272_Encode_Dowen.JM_ENCFF464DYI_Heart_CTCF_P0_Rep2_ENCFF464DYI_peak_473	601	.	21.3236	63.7198	60.1408	109
chr1	42714635	42714804	Encode_GSE137272_Encode_Dowen.JM_ENCFF464DYI_Heart_CTCF_P0_Rep2_ENCFF464DYI_peak_474	442	.	18.665	47.6047	44.2643	78
chr1	42779861	42780083	Encode_GSE137272_Encode_Dowen.JM_ENCFF464DYI_Heart_CTCF_P0_Rep2_ENCFF464DYI_peak_475	550	.	21.7758	58.5641	55.0648	89
chr1	42915127	42915321	Encode_GSE137272_Encode_Dowen.JM_ENCFF464DYI_Heart_CTCF_P0_Rep2_ENCFF464DYI_peak_476	838	.	26.6528	87.8976	83.8737	80
chr1	43052071	43052182	Encode_GSE137272_Encode_Dowen.JM_ENCFF464DYI_Heart_CTCF_P0_Rep2_ENCFF464DYI_peak_477	74	.	6.48784	10.1769	7.41032	54
chr1	43065998	43066232	Encode_GSE137272_Encode_Dowen.JM_ENCFF464DYI_Heart_CTCF_P0_Rep2_ENCFF464DYI_peak_478	811	.	25.6577	85.1291	81.1648	98
chr1	43098436	43098562	Encode_GSE137272_Encode_Dowen.JM_ENCFF464DYI_Heart_CTCF_P0_Rep2_ENCFF464DYI_peak_479	33	.	4.49158	5.9356	3.31008	40
chr1	43110568	43110840	Encode_GSE137272_Encode_Dowen.JM_ENCFF464DYI_Heart_CTCF_P0_Rep2_ENCFF464DYI_peak_480	579	.	17.524	61.5038	57.9597	186
chr1	43112988	43113175	Encode_GSE137272_Encode_Dowen.JM_ENCFF464DYI_Heart_CTCF_P0_Rep2_ENCFF464DYI_peak_481	530	.	16.659	56.5358	53.067	93
chr1	43139704	43139937	Encode_GSE137272_Encode_Dowen.JM_ENCFF464DYI_Heart_CTCF_P0_Rep2_ENCFF464DYI_peak_482	1040	.	22.9224	108.611	104.073	110
chr1	43143385	43143525	Encode_GSE137272_Encode_Dowen.JM_ENCFF464DYI_Heart_CTCF_P0_Rep2_ENCFF464DYI_peak_483	295	.	10.3405	32.6434	29.5058	88
chr1	43239965	43240124	Encode_GSE137272_Encode_Dowen.JM_ENCFF464DYI_Heart_CTCF_P0_Rep2_ENCFF464DYI_peak_484	162	.	9.61623	19.1684	16.2252	74
chr1	43264468	43264707	Encode_GSE137272_Encode_Dowen.JM_ENCFF464DYI_Heart_CTCF_P0_Rep2_ENCFF464DYI_peak_485	936	.	25.3731	97.9176	93.6639	115
chr1	43269827	43269993	Encode_GSE137272_Encode_Dowen.JM_ENCFF464DYI_Heart_CTCF_P0_Rep2_ENCFF464DYI_peak_486	420	.	16.9185	45.3524	42.043	86
chr1	43299515	43299799	Encode_GSE137272_Encode_Dowen.JM_ENCFF464DYI_Heart_CTCF_P0_Rep2_ENCFF464DYI_peak_487	859	.	24.7415	90.0057	85.936	132
chr1	43403426	43403564	Encode_GSE137272_Encode_Dowen.JM_ENCFF464DYI_Heart_CTCF_P0_Rep2_ENCFF464DYI_peak_488	102	.	7.61977	13.1083	10.277	65
chr1	43445585	43445689	Encode_GSE137272_Encode_Dowen.JM_ENCFF464DYI_Heart_CTCF_P0_Rep2_ENCFF464DYI_peak_489	75	.	6.35439	10.3021	7.53305	55
chr1	43616141	43616262	Encode_GSE137272_Encode_Dowen.JM_ENCFF464DYI_Heart_CTCF_P0_Rep2_ENCFF464DYI_peak_490	74	.	6.48784	10.1769	7.41032	66
chr1	43635820	43636020	Encode_GSE137272_Encode_Dowen.JM_ENCFF464DYI_Heart_CTCF_P0_Rep2_ENCFF464DYI_peak_491	608	.	24.6962	64.3915	60.8025	108
chr1	43732164	43732347	Encode_GSE137272_Encode_Dowen.JM_ENCFF464DYI_Heart_CTCF_P0_Rep2_ENCFF464DYI_peak_492	42	.	4.93925	6.8571	4.20343	90
chr1	43738229	43738586	Encode_GSE137272_Encode_Dowen.JM_ENCFF464DYI_Heart_CTCF_P0_Rep2_ENCFF464DYI_peak_493	705	.	24.827	74.3569	70.5995	144
chr1	43760228	43760405	Encode_GSE137272_Encode_Dowen.JM_ENCFF464DYI_Heart_CTCF_P0_Rep2_ENCFF464DYI_peak_494	428	.	17.845	46.1991	42.8784	80
chr1	43899087	43899270	Encode_GSE137272_Encode_Dowen.JM_ENCFF464DYI_Heart_CTCF_P0_Rep2_ENCFF464DYI_peak_495	929	.	25.504	97.2211	92.985	89
chr1	43902885	43903069	Encode_GSE137272_Encode_Dowen.JM_ENCFF464DYI_Heart_CTCF_P0_Rep2_ENCFF464DYI_peak_496	512	.	17.3355	54.6981	51.2569	90
chr1	43966912	43967046	Encode_GSE137272_Encode_Dowen.JM_ENCFF464DYI_Heart_CTCF_P0_Rep2_ENCFF464DYI_peak_497	74	.	6.48784	10.1769	7.41032	56
chr1	44041803	44042119	Encode_GSE137272_Encode_Dowen.JM_ENCFF464DYI_Heart_CTCF_P0_Rep2_ENCFF464DYI_peak_498	893	.	27.0898	93.5171	89.3691	182
chr1	44064716	44064935	Encode_GSE137272_Encode_Dowen.JM_ENCFF464DYI_Heart_CTCF_P0_Rep2_ENCFF464DYI_peak_499	585	.	22.8556	62.1047	58.5515	104
chr1	44119843	44120051	Encode_GSE137272_Encode_Dowen.JM_ENCFF464DYI_Heart_CTCF_P0_Rep2_ENCFF464DYI_peak_500	526	.	18.985	56.1518	52.6887	87
chr1	44155426	44155557	Encode_GSE137272_Encode_Dowen.JM_ENCFF464DYI_Heart_CTCF_P0_Rep2_ENCFF464DYI_peak_501	63	.	5.98878	9.06208	6.32564	72
chr1	44174056	44174182	Encode_GSE137272_Encode_Dowen.JM_ENCFF464DYI_Heart_CTCF_P0_Rep2_ENCFF464DYI_peak_502	115	.	8.16915	14.4187	11.5609	65
chr1	44229141	44229409	Encode_GSE137272_Encode_Dowen.JM_ENCFF464DYI_Heart_CTCF_P0_Rep2_ENCFF464DYI_peak_503	775	.	26.7622	81.4542	77.5646	106
chr1	44551514	44551772	Encode_GSE137272_Encode_Dowen.JM_ENCFF464DYI_Heart_CTCF_P0_Rep2_ENCFF464DYI_peak_504	337	.	13.8583	36.9886	33.7925	126
chr1	44552488	44552609	Encode_GSE137272_Encode_Dowen.JM_ENCFF464DYI_Heart_CTCF_P0_Rep2_ENCFF464DYI_peak_505	100	.	6.729	12.8781	10.0506	56
chr1	44741377	44741537	Encode_GSE137272_Encode_Dowen.JM_ENCFF464DYI_Heart_CTCF_P0_Rep2_ENCFF464DYI_peak_506	343	.	14.1901	37.5865	34.3818	67
chr1	44745768	44745963	Encode_GSE137272_Encode_Dowen.JM_ENCFF464DYI_Heart_CTCF_P0_Rep2_ENCFF464DYI_peak_507	385	.	15.3341	41.7924	38.5314	99
chr1	45314035	45314298	Encode_GSE137272_Encode_Dowen.JM_ENCFF464DYI_Heart_CTCF_P0_Rep2_ENCFF464DYI_peak_508	630	.	22.9678	66.6275	63.0023	102
chr1	45431976	45432198	Encode_GSE137272_Encode_Dowen.JM_ENCFF464DYI_Heart_CTCF_P0_Rep2_ENCFF464DYI_peak_509	506	.	19.2082	54.104	50.6716	109
chr1	45501557	45501669	Encode_GSE137272_Encode_Dowen.JM_ENCFF464DYI_Heart_CTCF_P0_Rep2_ENCFF464DYI_peak_510	63	.	5.98878	9.06208	6.32564	37
chr1	45627953	45628192	Encode_GSE137272_Encode_Dowen.JM_ENCFF464DYI_Heart_CTCF_P0_Rep2_ENCFF464DYI_peak_511	628	.	23.898	66.4877	62.8647	95
chr1	45672866	45673054	Encode_GSE137272_Encode_Dowen.JM_ENCFF464DYI_Heart_CTCF_P0_Rep2_ENCFF464DYI_peak_512	349	.	16.5627	38.1544	34.9424	67
chr1	45766237	45766536	Encode_GSE137272_Encode_Dowen.JM_ENCFF464DYI_Heart_CTCF_P0_Rep2_ENCFF464DYI_peak_513	618	.	21.322	65.4418	61.8355	117
chr1	45816934	45817177	Encode_GSE137272_Encode_Dowen.JM_ENCFF464DYI_Heart_CTCF_P0_Rep2_ENCFF464DYI_peak_514	989	.	27.6083	103.315	98.9236	136
chr1	45825238	45825465	Encode_GSE137272_Encode_Dowen.JM_ENCFF464DYI_Heart_CTCF_P0_Rep2_ENCFF464DYI_peak_515	530	.	20.1191	56.526	53.0573	95
chr1	45925644	45925771	Encode_GSE137272_Encode_Dowen.JM_ENCFF464DYI_Heart_CTCF_P0_Rep2_ENCFF464DYI_peak_516	33	.	4.49158	5.9356	3.31008	70
chr1	45931236	45931436	Encode_GSE137272_Encode_Dowen.JM_ENCFF464DYI_Heart_CTCF_P0_Rep2_ENCFF464DYI_peak_517	484	.	20.2299	51.8418	48.4418	82
chr1	45949126	45949260	Encode_GSE137272_Encode_Dowen.JM_ENCFF464DYI_Heart_CTCF_P0_Rep2_ENCFF464DYI_peak_518	63	.	5.98878	9.06208	6.32564	74
chr1	46018490	46018665	Encode_GSE137272_Encode_Dowen.JM_ENCFF464DYI_Heart_CTCF_P0_Rep2_ENCFF464DYI_peak_519	503	.	18.1224	53.7702	50.3425	93
chr1	46022404	46022610	Encode_GSE137272_Encode_Dowen.JM_ENCFF464DYI_Heart_CTCF_P0_Rep2_ENCFF464DYI_peak_520	409	.	15.4735	44.2601	40.9656	72
chr1	46066517	46066650	Encode_GSE137272_Encode_Dowen.JM_ENCFF464DYI_Heart_CTCF_P0_Rep2_ENCFF464DYI_peak_521	31	.	4.36427	5.73698	3.13302	42
chr1	46067078	46067302	Encode_GSE137272_Encode_Dowen.JM_ENCFF464DYI_Heart_CTCF_P0_Rep2_ENCFF464DYI_peak_522	191	.	11.1025	22.1673	19.1778	87
chr1	46417079	46417226	Encode_GSE137272_Encode_Dowen.JM_ENCFF464DYI_Heart_CTCF_P0_Rep2_ENCFF464DYI_peak_523	481	.	20.9607	51.5051	48.1097	75
chr1	46428517	46428612	Encode_GSE137272_Encode_Dowen.JM_ENCFF464DYI_Heart_CTCF_P0_Rep2_ENCFF464DYI_peak_524	74	.	6.48784	10.1769	7.41032	50
chr1	46580492	46580629	Encode_GSE137272_Encode_Dowen.JM_ENCFF464DYI_Heart_CTCF_P0_Rep2_ENCFF464DYI_peak_525	85	.	6.98691	11.3236	8.52887	67
chr1	46769474	46769593	Encode_GSE137272_Encode_Dowen.JM_ENCFF464DYI_Heart_CTCF_P0_Rep2_ENCFF464DYI_peak_526	42	.	4.99065	6.93824	4.27097	42
chr1	46849792	46850072	Encode_GSE137272_Encode_Dowen.JM_ENCFF464DYI_Heart_CTCF_P0_Rep2_ENCFF464DYI_peak_527	751	.	22.8863	79.0096	75.1671	163
chr1	46925119	46925266	Encode_GSE137272_Encode_Dowen.JM_ENCFF464DYI_Heart_CTCF_P0_Rep2_ENCFF464DYI_peak_528	145	.	9.48223	17.4678	14.552	81
chr1	46970598	46970814	Encode_GSE137272_Encode_Dowen.JM_ENCFF464DYI_Heart_CTCF_P0_Rep2_ENCFF464DYI_peak_529	442	.	18.665	47.6047	44.2643	91
chr1	47277828	47278031	Encode_GSE137272_Encode_Dowen.JM_ENCFF464DYI_Heart_CTCF_P0_Rep2_ENCFF464DYI_peak_530	366	.	16.7691	39.9134	36.6779	90
chr1	47809627	47809849	Encode_GSE137272_Encode_Dowen.JM_ENCFF464DYI_Heart_CTCF_P0_Rep2_ENCFF464DYI_peak_531	239	.	12.9757	26.9829	23.9216	57
chr1	50029891	50030000	Encode_GSE137272_Encode_Dowen.JM_ENCFF464DYI_Heart_CTCF_P0_Rep2_ENCFF464DYI_peak_532	42	.	4.99065	6.93824	4.27097	49
chr1	50831782	50831917	Encode_GSE137272_Encode_Dowen.JM_ENCFF464DYI_Heart_CTCF_P0_Rep2_ENCFF464DYI_peak_533	225	.	12.4766	25.5689	22.5277	67
chr1	50927162	50927284	Encode_GSE137272_Encode_Dowen.JM_ENCFF464DYI_Heart_CTCF_P0_Rep2_ENCFF464DYI_peak_534	173	.	9.97139	20.2844	17.3228	57
chr1	50962383	50962603	Encode_GSE137272_Encode_Dowen.JM_ENCFF464DYI_Heart_CTCF_P0_Rep2_ENCFF464DYI_peak_535	805	.	25.3137	84.496	80.5445	91
chr1	51029181	51029322	Encode_GSE137272_Encode_Dowen.JM_ENCFF464DYI_Heart_CTCF_P0_Rep2_ENCFF464DYI_peak_536	74	.	6.48784	10.1769	7.41032	61
chr1	51148583	51148769	Encode_GSE137272_Encode_Dowen.JM_ENCFF464DYI_Heart_CTCF_P0_Rep2_ENCFF464DYI_peak_537	225	.	11.8017	25.6099	22.5682	93
chr1	51265844	51265938	Encode_GSE137272_Encode_Dowen.JM_ENCFF464DYI_Heart_CTCF_P0_Rep2_ENCFF464DYI_peak_538	61	.	5.4679	8.86543	6.14146	49
chr1	51288789	51288907	Encode_GSE137272_Encode_Dowen.JM_ENCFF464DYI_Heart_CTCF_P0_Rep2_ENCFF464DYI_peak_539	124	.	7.64081	15.3364	12.4599	63
chr1	51289123	51289299	Encode_GSE137272_Encode_Dowen.JM_ENCFF464DYI_Heart_CTCF_P0_Rep2_ENCFF464DYI_peak_540	215	.	10.5156	24.5797	21.5536	70
chr1	51333742	51333891	Encode_GSE137272_Encode_Dowen.JM_ENCFF464DYI_Heart_CTCF_P0_Rep2_ENCFF464DYI_peak_541	19	.	3.4497	4.51879	1.98664	88
chr1	51334032	51334232	Encode_GSE137272_Encode_Dowen.JM_ENCFF464DYI_Heart_CTCF_P0_Rep2_ENCFF464DYI_peak_542	880	.	26.3916	92.2115	88.0936	107
chr1	51459048	51459293	Encode_GSE137272_Encode_Dowen.JM_ENCFF464DYI_Heart_CTCF_P0_Rep2_ENCFF464DYI_peak_543	982	.	30.4623	102.658	98.2841	151
chr1	51465402	51465553	Encode_GSE137272_Encode_Dowen.JM_ENCFF464DYI_Heart_CTCF_P0_Rep2_ENCFF464DYI_peak_544	305	.	12.8054	33.7132	30.5606	81
chr1	51466494	51466715	Encode_GSE137272_Encode_Dowen.JM_ENCFF464DYI_Heart_CTCF_P0_Rep2_ENCFF464DYI_peak_545	450	.	16.5051	48.4355	45.0833	110
chr1	51478273	51478621	Encode_GSE137272_Encode_Dowen.JM_ENCFF464DYI_Heart_CTCF_P0_Rep2_ENCFF464DYI_peak_546	263	.	11.885	29.4505	26.3563	212
chr1	51549106	51549271	Encode_GSE137272_Encode_Dowen.JM_ENCFF464DYI_Heart_CTCF_P0_Rep2_ENCFF464DYI_peak_547	184	.	10.9794	21.4316	18.4519	90
chr1	51597063	51597299	Encode_GSE137272_Encode_Dowen.JM_ENCFF464DYI_Heart_CTCF_P0_Rep2_ENCFF464DYI_peak_548	997	.	26.5672	104.202	99.7858	116
chr1	51600541	51600686	Encode_GSE137272_Encode_Dowen.JM_ENCFF464DYI_Heart_CTCF_P0_Rep2_ENCFF464DYI_peak_549	295	.	11.8765	32.6396	29.5022	62
chr1	51615590	51615779	Encode_GSE137272_Encode_Dowen.JM_ENCFF464DYI_Heart_CTCF_P0_Rep2_ENCFF464DYI_peak_550	703	.	25.191	74.0836	70.3313	101
chr1	51639011	51639105	Encode_GSE137272_Encode_Dowen.JM_ENCFF464DYI_Heart_CTCF_P0_Rep2_ENCFF464DYI_peak_551	52	.	5.48971	7.98154	5.27789	43
chr1	51644501	51644735	Encode_GSE137272_Encode_Dowen.JM_ENCFF464DYI_Heart_CTCF_P0_Rep2_ENCFF464DYI_peak_552	741	.	22.8401	78.0142	74.1903	114
chr1	51668990	51669161	Encode_GSE137272_Encode_Dowen.JM_ENCFF464DYI_Heart_CTCF_P0_Rep2_ENCFF464DYI_peak_553	679	.	22.3119	71.6381	67.9287	89
chr1	51671502	51671694	Encode_GSE137272_Encode_Dowen.JM_ENCFF464DYI_Heart_CTCF_P0_Rep2_ENCFF464DYI_peak_554	245	.	11.1841	27.5699	24.5013	91
chr1	51689616	51689806	Encode_GSE137272_Encode_Dowen.JM_ENCFF464DYI_Heart_CTCF_P0_Rep2_ENCFF464DYI_peak_555	177	.	10.5718	20.7552	17.7872	111
chr1	51837910	51838086	Encode_GSE137272_Encode_Dowen.JM_ENCFF464DYI_Heart_CTCF_P0_Rep2_ENCFF464DYI_peak_556	141	.	8.96298	17.0868	14.18	83
chr1	51915982	51916182	Encode_GSE137272_Encode_Dowen.JM_ENCFF464DYI_Heart_CTCF_P0_Rep2_ENCFF464DYI_peak_557	346	.	14.7333	37.8458	34.6377	92
chr1	51944887	51945175	Encode_GSE137272_Encode_Dowen.JM_ENCFF464DYI_Heart_CTCF_P0_Rep2_ENCFF464DYI_peak_558	712	.	23.1746	75.0202	71.2514	135
chr1	51998633	51998833	Encode_GSE137272_Encode_Dowen.JM_ENCFF464DYI_Heart_CTCF_P0_Rep2_ENCFF464DYI_peak_559	621	.	20.1294	65.8104	62.1983	109
chr1	52004184	52004415	Encode_GSE137272_Encode_Dowen.JM_ENCFF464DYI_Heart_CTCF_P0_Rep2_ENCFF464DYI_peak_560	905	.	25.6931	94.7165	90.54	102
chr1	52086287	52086532	Encode_GSE137272_Encode_Dowen.JM_ENCFF464DYI_Heart_CTCF_P0_Rep2_ENCFF464DYI_peak_561	196	.	11.4133	22.684	19.6874	161
chr1	52098958	52099161	Encode_GSE137272_Encode_Dowen.JM_ENCFF464DYI_Heart_CTCF_P0_Rep2_ENCFF464DYI_peak_562	644	.	21.8309	68.1084	64.4591	89
chr1	52100637	52100735	Encode_GSE137272_Encode_Dowen.JM_ENCFF464DYI_Heart_CTCF_P0_Rep2_ENCFF464DYI_peak_563	64	.	5.43912	9.1552	6.41671	74
chr1	52113828	52114124	Encode_GSE137272_Encode_Dowen.JM_ENCFF464DYI_Heart_CTCF_P0_Rep2_ENCFF464DYI_peak_564	1140	.	28.9034	118.923	114.079	132
chr1	52119229	52119342	Encode_GSE137272_Encode_Dowen.JM_ENCFF464DYI_Heart_CTCF_P0_Rep2_ENCFF464DYI_peak_565	61	.	5.87257	8.87597	6.15168	22
chr1	52146615	52146877	Encode_GSE137272_Encode_Dowen.JM_ENCFF464DYI_Heart_CTCF_P0_Rep2_ENCFF464DYI_peak_566	762	.	22.5028	80.0802	76.217	136
chr1	52170162	52170308	Encode_GSE137272_Encode_Dowen.JM_ENCFF464DYI_Heart_CTCF_P0_Rep2_ENCFF464DYI_peak_567	366	.	15.5168	39.9319	36.6962	74
chr1	52216889	52217032	Encode_GSE137272_Encode_Dowen.JM_ENCFF464DYI_Heart_CTCF_P0_Rep2_ENCFF464DYI_peak_568	74	.	6.48784	10.1769	7.41032	62
chr1	52267700	52267834	Encode_GSE137272_Encode_Dowen.JM_ENCFF464DYI_Heart_CTCF_P0_Rep2_ENCFF464DYI_peak_569	120	.	8.4841	14.9345	12.064	57
chr1	52299706	52299871	Encode_GSE137272_Encode_Dowen.JM_ENCFF464DYI_Heart_CTCF_P0_Rep2_ENCFF464DYI_peak_570	327	.	11.8699	35.888	32.7058	74
chr1	52301378	52301530	Encode_GSE137272_Encode_Dowen.JM_ENCFF464DYI_Heart_CTCF_P0_Rep2_ENCFF464DYI_peak_571	267	.	10.4626	29.8604	26.7596	70
chr1	52302666	52302867	Encode_GSE137272_Encode_Dowen.JM_ENCFF464DYI_Heart_CTCF_P0_Rep2_ENCFF464DYI_peak_572	474	.	15.0265	50.8676	47.4813	87
chr1	52328681	52328814	Encode_GSE137272_Encode_Dowen.JM_ENCFF464DYI_Heart_CTCF_P0_Rep2_ENCFF464DYI_peak_573	85	.	6.98691	11.3236	8.52887	60
chr1	52387167	52387319	Encode_GSE137272_Encode_Dowen.JM_ENCFF464DYI_Heart_CTCF_P0_Rep2_ENCFF464DYI_peak_574	239	.	12.9757	26.9829	23.9216	63
chr1	52393080	52393191	Encode_GSE137272_Encode_Dowen.JM_ENCFF464DYI_Heart_CTCF_P0_Rep2_ENCFF464DYI_peak_575	96	.	7.48597	12.5	9.6789	44
chr1	52630499	52630773	Encode_GSE137272_Encode_Dowen.JM_ENCFF464DYI_Heart_CTCF_P0_Rep2_ENCFF464DYI_peak_576	707	.	22.4048	74.4876	70.7281	113
chr1	52648187	52648423	Encode_GSE137272_Encode_Dowen.JM_ENCFF464DYI_Heart_CTCF_P0_Rep2_ENCFF464DYI_peak_577	715	.	23.3309	75.3078	71.5335	133
chr1	52719235	52719348	Encode_GSE137272_Encode_Dowen.JM_ENCFF464DYI_Heart_CTCF_P0_Rep2_ENCFF464DYI_peak_578	42	.	4.99065	6.93824	4.27097	33
chr1	52748326	52748542	Encode_GSE137272_Encode_Dowen.JM_ENCFF464DYI_Heart_CTCF_P0_Rep2_ENCFF464DYI_peak_579	674	.	23.5202	71.1459	67.4454	147
chr1	52817024	52817251	Encode_GSE137272_Encode_Dowen.JM_ENCFF464DYI_Heart_CTCF_P0_Rep2_ENCFF464DYI_peak_580	632	.	21.6149	66.8417	63.2127	98
chr1	52854127	52854295	Encode_GSE137272_Encode_Dowen.JM_ENCFF464DYI_Heart_CTCF_P0_Rep2_ENCFF464DYI_peak_581	426	.	18.6324	46.0179	42.6997	92
chr1	52955253	52955465	Encode_GSE137272_Encode_Dowen.JM_ENCFF464DYI_Heart_CTCF_P0_Rep2_ENCFF464DYI_peak_582	364	.	15.7676	39.6446	36.4125	82
chr1	53032677	53032824	Encode_GSE137272_Encode_Dowen.JM_ENCFF464DYI_Heart_CTCF_P0_Rep2_ENCFF464DYI_peak_583	85	.	6.98691	11.3236	8.52887	70
chr1	53053148	53053358	Encode_GSE137272_Encode_Dowen.JM_ENCFF464DYI_Heart_CTCF_P0_Rep2_ENCFF464DYI_peak_584	708	.	25.4929	74.6089	70.8473	104
chr1	53093294	53093465	Encode_GSE137272_Encode_Dowen.JM_ENCFF464DYI_Heart_CTCF_P0_Rep2_ENCFF464DYI_peak_585	74	.	6.48784	10.1769	7.41032	88
chr1	53272747	53272966	Encode_GSE137272_Encode_Dowen.JM_ENCFF464DYI_Heart_CTCF_P0_Rep2_ENCFF464DYI_peak_586	614	.	23.0356	64.9993	61.4002	107
chr1	53297013	53297185	Encode_GSE137272_Encode_Dowen.JM_ENCFF464DYI_Heart_CTCF_P0_Rep2_ENCFF464DYI_peak_587	42	.	4.99065	6.93824	4.27097	79
chr1	53313329	53313510	Encode_GSE137272_Encode_Dowen.JM_ENCFF464DYI_Heart_CTCF_P0_Rep2_ENCFF464DYI_peak_588	109	.	7.78246	13.7865	10.9389	65
chr1	53352766	53352947	Encode_GSE137272_Encode_Dowen.JM_ENCFF464DYI_Heart_CTCF_P0_Rep2_ENCFF464DYI_peak_589	429	.	18.797	46.2971	42.9751	90
chr1	53564022	53564123	Encode_GSE137272_Encode_Dowen.JM_ENCFF464DYI_Heart_CTCF_P0_Rep2_ENCFF464DYI_peak_590	63	.	5.98878	9.06208	6.32564	45
chr1	53622532	53622664	Encode_GSE137272_Encode_Dowen.JM_ENCFF464DYI_Heart_CTCF_P0_Rep2_ENCFF464DYI_peak_591	96	.	7.48597	12.5	9.6789	67
chr1	53706415	53706573	Encode_GSE137272_Encode_Dowen.JM_ENCFF464DYI_Heart_CTCF_P0_Rep2_ENCFF464DYI_peak_592	33	.	4.49158	5.9356	3.31008	67
chr1	53715547	53715746	Encode_GSE137272_Encode_Dowen.JM_ENCFF464DYI_Heart_CTCF_P0_Rep2_ENCFF464DYI_peak_593	682	.	24.4813	71.9401	68.2257	86
chr1	53890484	53890672	Encode_GSE137272_Encode_Dowen.JM_ENCFF464DYI_Heart_CTCF_P0_Rep2_ENCFF464DYI_peak_594	236	.	12.4677	26.7279	23.6717	86
chr1	53909175	53909436	Encode_GSE137272_Encode_Dowen.JM_ENCFF464DYI_Heart_CTCF_P0_Rep2_ENCFF464DYI_peak_595	548	.	18.8511	58.3697	54.8733	120
chr1	53927727	53927898	Encode_GSE137272_Encode_Dowen.JM_ENCFF464DYI_Heart_CTCF_P0_Rep2_ENCFF464DYI_peak_596	349	.	16.5627	38.1544	34.9424	78
chr1	53986260	53986388	Encode_GSE137272_Encode_Dowen.JM_ENCFF464DYI_Heart_CTCF_P0_Rep2_ENCFF464DYI_peak_597	108	.	7.74911	13.732	10.8852	65
chr1	54039203	54039425	Encode_GSE137272_Encode_Dowen.JM_ENCFF464DYI_Heart_CTCF_P0_Rep2_ENCFF464DYI_peak_598	555	.	21.5889	59.0805	55.5733	93
chr1	54250439	54250827	Encode_GSE137272_Encode_Dowen.JM_ENCFF464DYI_Heart_CTCF_P0_Rep2_ENCFF464DYI_peak_599	158	.	9.9813	18.7683	15.8307	111
chr1	54332934	54333333	Encode_GSE137272_Encode_Dowen.JM_ENCFF464DYI_Heart_CTCF_P0_Rep2_ENCFF464DYI_peak_600	441	.	18.5874	47.472	44.1336	249
chr1	54381364	54381573	Encode_GSE137272_Encode_Dowen.JM_ENCFF464DYI_Heart_CTCF_P0_Rep2_ENCFF464DYI_peak_601	715	.	23.3309	75.3078	71.5335	106
chr1	54381688	54381783	Encode_GSE137272_Encode_Dowen.JM_ENCFF464DYI_Heart_CTCF_P0_Rep2_ENCFF464DYI_peak_602	63	.	5.40229	9.09349	6.35629	35
chr1	54513983	54514077	Encode_GSE137272_Encode_Dowen.JM_ENCFF464DYI_Heart_CTCF_P0_Rep2_ENCFF464DYI_peak_603	63	.	5.98878	9.06208	6.32564	33
chr1	54665995	54666289	Encode_GSE137272_Encode_Dowen.JM_ENCFF464DYI_Heart_CTCF_P0_Rep2_ENCFF464DYI_peak_604	1116	.	30.1766	116.366	111.6	185
chr1	54675580	54675737	Encode_GSE137272_Encode_Dowen.JM_ENCFF464DYI_Heart_CTCF_P0_Rep2_ENCFF464DYI_peak_605	85	.	6.98691	11.3236	8.52887	71
chr1	54677022	54677147	Encode_GSE137272_Encode_Dowen.JM_ENCFF464DYI_Heart_CTCF_P0_Rep2_ENCFF464DYI_peak_606	32	.	4.42478	5.83124	3.22341	45
chr1	54706710	54706906	Encode_GSE137272_Encode_Dowen.JM_ENCFF464DYI_Heart_CTCF_P0_Rep2_ENCFF464DYI_peak_607	334	.	14.4509	36.6485	33.4565	85
chr1	54755837	54755966	Encode_GSE137272_Encode_Dowen.JM_ENCFF464DYI_Heart_CTCF_P0_Rep2_ENCFF464DYI_peak_608	197	.	11.4785	22.7925	19.7922	55
chr1	54832861	54833025	Encode_GSE137272_Encode_Dowen.JM_ENCFF464DYI_Heart_CTCF_P0_Rep2_ENCFF464DYI_peak_609	496	.	20.0244	53.0935	49.6757	74
chr1	54912519	54912658	Encode_GSE137272_Encode_Dowen.JM_ENCFF464DYI_Heart_CTCF_P0_Rep2_ENCFF464DYI_peak_610	42	.	4.96229	6.89345	4.2386	81
chr1	54913078	54913228	Encode_GSE137272_Encode_Dowen.JM_ENCFF464DYI_Heart_CTCF_P0_Rep2_ENCFF464DYI_peak_611	107	.	7.93966	13.63	10.7895	87
chr1	54926356	54926541	Encode_GSE137272_Encode_Dowen.JM_ENCFF464DYI_Heart_CTCF_P0_Rep2_ENCFF464DYI_peak_612	81	.	6.52969	10.9482	8.16683	48
chr1	54979363	54979510	Encode_GSE137272_Encode_Dowen.JM_ENCFF464DYI_Heart_CTCF_P0_Rep2_ENCFF464DYI_peak_613	148	.	8.75308	17.7196	14.8002	54
chr1	54983438	54983627	Encode_GSE137272_Encode_Dowen.JM_ENCFF464DYI_Heart_CTCF_P0_Rep2_ENCFF464DYI_peak_614	455	.	17.6421	48.9418	45.5825	82
chr1	55008423	55008562	Encode_GSE137272_Encode_Dowen.JM_ENCFF464DYI_Heart_CTCF_P0_Rep2_ENCFF464DYI_peak_615	74	.	6.48784	10.1769	7.41032	83
chr1	55012670	55012766	Encode_GSE137272_Encode_Dowen.JM_ENCFF464DYI_Heart_CTCF_P0_Rep2_ENCFF464DYI_peak_616	63	.	5.98878	9.06208	6.32564	60
chr1	55052490	55052594	Encode_GSE137272_Encode_Dowen.JM_ENCFF464DYI_Heart_CTCF_P0_Rep2_ENCFF464DYI_peak_617	79	.	6.42453	10.7773	7.99925	42
chr1	55052764	55052874	Encode_GSE137272_Encode_Dowen.JM_ENCFF464DYI_Heart_CTCF_P0_Rep2_ENCFF464DYI_peak_618	50	.	5.13963	7.70838	5.02121	70
chr1	55082252	55082372	Encode_GSE137272_Encode_Dowen.JM_ENCFF464DYI_Heart_CTCF_P0_Rep2_ENCFF464DYI_peak_619	98	.	7.35632	12.6793	9.85524	54
chr1	55162049	55162177	Encode_GSE137272_Encode_Dowen.JM_ENCFF464DYI_Heart_CTCF_P0_Rep2_ENCFF464DYI_peak_620	108	.	7.98504	13.7042	10.8578	59
chr1	55185848	55185961	Encode_GSE137272_Encode_Dowen.JM_ENCFF464DYI_Heart_CTCF_P0_Rep2_ENCFF464DYI_peak_621	96	.	7.48597	12.5	9.6789	50
chr1	55192875	55193175	Encode_GSE137272_Encode_Dowen.JM_ENCFF464DYI_Heart_CTCF_P0_Rep2_ENCFF464DYI_peak_622	294	.	14.0449	32.5449	29.4086	131
chr1	55239383	55239598	Encode_GSE137272_Encode_Dowen.JM_ENCFF464DYI_Heart_CTCF_P0_Rep2_ENCFF464DYI_peak_623	713	.	22.2473	75.0853	71.315	102
chr1	55265556	55265701	Encode_GSE137272_Encode_Dowen.JM_ENCFF464DYI_Heart_CTCF_P0_Rep2_ENCFF464DYI_peak_624	85	.	6.98691	11.3236	8.52887	69
chr1	55301194	55301355	Encode_GSE137272_Encode_Dowen.JM_ENCFF464DYI_Heart_CTCF_P0_Rep2_ENCFF464DYI_peak_625	239	.	12.9757	26.9829	23.9216	81
chr1	55363246	55363486	Encode_GSE137272_Encode_Dowen.JM_ENCFF464DYI_Heart_CTCF_P0_Rep2_ENCFF464DYI_peak_626	311	.	15.471	34.2868	31.1258	148
chr1	55363771	55363865	Encode_GSE137272_Encode_Dowen.JM_ENCFF464DYI_Heart_CTCF_P0_Rep2_ENCFF464DYI_peak_627	42	.	4.99065	6.93824	4.27097	43
chr1	55383219	55383442	Encode_GSE137272_Encode_Dowen.JM_ENCFF464DYI_Heart_CTCF_P0_Rep2_ENCFF464DYI_peak_628	1195	.	37.5148	124.571	119.549	102
chr1	55404473	55404675	Encode_GSE137272_Encode_Dowen.JM_ENCFF464DYI_Heart_CTCF_P0_Rep2_ENCFF464DYI_peak_629	646	.	21.4607	68.3041	64.6512	78
chr1	55736443	55736679	Encode_GSE137272_Encode_Dowen.JM_ENCFF464DYI_Heart_CTCF_P0_Rep2_ENCFF464DYI_peak_630	853	.	26.9293	89.3596	85.304	108
chr1	55755847	55756033	Encode_GSE137272_Encode_Dowen.JM_ENCFF464DYI_Heart_CTCF_P0_Rep2_ENCFF464DYI_peak_631	495	.	20.4248	52.9737	49.5576	91
chr1	55838258	55838473	Encode_GSE137272_Encode_Dowen.JM_ENCFF464DYI_Heart_CTCF_P0_Rep2_ENCFF464DYI_peak_632	567	.	21.3272	60.3127	56.7868	127
chr1	55874204	55874500	Encode_GSE137272_Encode_Dowen.JM_ENCFF464DYI_Heart_CTCF_P0_Rep2_ENCFF464DYI_peak_633	787	.	24.3351	82.6749	78.7608	145
chr1	55874866	55875009	Encode_GSE137272_Encode_Dowen.JM_ENCFF464DYI_Heart_CTCF_P0_Rep2_ENCFF464DYI_peak_634	137	.	7.83272	16.6162	13.7165	83
chr1	55886468	55886661	Encode_GSE137272_Encode_Dowen.JM_ENCFF464DYI_Heart_CTCF_P0_Rep2_ENCFF464DYI_peak_635	609	.	18.186	64.4995	60.9088	115
chr1	55890836	55891047	Encode_GSE137272_Encode_Dowen.JM_ENCFF464DYI_Heart_CTCF_P0_Rep2_ENCFF464DYI_peak_636	351	.	13.093	38.3245	35.1102	103
chr1	55905415	55905528	Encode_GSE137272_Encode_Dowen.JM_ENCFF464DYI_Heart_CTCF_P0_Rep2_ENCFF464DYI_peak_637	52	.	5.48971	7.98154	5.27789	40
chr1	55960401	55960601	Encode_GSE137272_Encode_Dowen.JM_ENCFF464DYI_Heart_CTCF_P0_Rep2_ENCFF464DYI_peak_638	756	.	28.3206	79.4774	75.626	89
chr1	56195334	56195484	Encode_GSE137272_Encode_Dowen.JM_ENCFF464DYI_Heart_CTCF_P0_Rep2_ENCFF464DYI_peak_639	74	.	6.48784	10.1769	7.41032	69
chr1	56977194	56977427	Encode_GSE137272_Encode_Dowen.JM_ENCFF464DYI_Heart_CTCF_P0_Rep2_ENCFF464DYI_peak_640	393	.	15.8228	42.6662	39.3935	96
chr1	56991769	56991864	Encode_GSE137272_Encode_Dowen.JM_ENCFF464DYI_Heart_CTCF_P0_Rep2_ENCFF464DYI_peak_641	63	.	5.98878	9.06208	6.32564	33
chr1	56995177	56995272	Encode_GSE137272_Encode_Dowen.JM_ENCFF464DYI_Heart_CTCF_P0_Rep2_ENCFF464DYI_peak_642	52	.	5.48971	7.98154	5.27789	53
chr1	57205713	57205921	Encode_GSE137272_Encode_Dowen.JM_ENCFF464DYI_Heart_CTCF_P0_Rep2_ENCFF464DYI_peak_643	641	.	22.1488	67.8074	64.1629	123
chr1	57269819	57270044	Encode_GSE137272_Encode_Dowen.JM_ENCFF464DYI_Heart_CTCF_P0_Rep2_ENCFF464DYI_peak_644	371	.	16.2102	40.4054	37.1629	99
chr1	57339255	57339448	Encode_GSE137272_Encode_Dowen.JM_ENCFF464DYI_Heart_CTCF_P0_Rep2_ENCFF464DYI_peak_645	262	.	13.6399	29.2996	26.2074	82
chr1	57394056	57394374	Encode_GSE137272_Encode_Dowen.JM_ENCFF464DYI_Heart_CTCF_P0_Rep2_ENCFF464DYI_peak_646	637	.	23.4192	67.4155	63.7774	168
chr1	57423752	57423955	Encode_GSE137272_Encode_Dowen.JM_ENCFF464DYI_Heart_CTCF_P0_Rep2_ENCFF464DYI_peak_647	736	.	24.014	77.4694	73.6554	108
chr1	57428996	57429225	Encode_GSE137272_Encode_Dowen.JM_ENCFF464DYI_Heart_CTCF_P0_Rep2_ENCFF464DYI_peak_648	793	.	23.196	83.2621	79.3358	116
chr1	57512085	57512188	Encode_GSE137272_Encode_Dowen.JM_ENCFF464DYI_Heart_CTCF_P0_Rep2_ENCFF464DYI_peak_649	63	.	5.98878	9.06208	6.32564	50
chr1	57736032	57736126	Encode_GSE137272_Encode_Dowen.JM_ENCFF464DYI_Heart_CTCF_P0_Rep2_ENCFF464DYI_peak_650	42	.	4.99065	6.93824	4.27097	28
chr1	57774028	57774205	Encode_GSE137272_Encode_Dowen.JM_ENCFF464DYI_Heart_CTCF_P0_Rep2_ENCFF464DYI_peak_651	235	.	11.302	26.5592	23.5051	90
chr1	57774474	57774598	Encode_GSE137272_Encode_Dowen.JM_ENCFF464DYI_Heart_CTCF_P0_Rep2_ENCFF464DYI_peak_652	95	.	6.68648	12.3897	9.57564	49
chr1	57795960	57796107	Encode_GSE137272_Encode_Dowen.JM_ENCFF464DYI_Heart_CTCF_P0_Rep2_ENCFF464DYI_peak_653	136	.	8.92857	16.556	13.657	61
chr1	57949311	57949509	Encode_GSE137272_Encode_Dowen.JM_ENCFF464DYI_Heart_CTCF_P0_Rep2_ENCFF464DYI_peak_654	588	.	22.544	62.4238	58.8654	93
chr1	57970008	57970327	Encode_GSE137272_Encode_Dowen.JM_ENCFF464DYI_Heart_CTCF_P0_Rep2_ENCFF464DYI_peak_655	463	.	17.644	49.7282	46.3578	131
chr1	58031264	58031499	Encode_GSE137272_Encode_Dowen.JM_ENCFF464DYI_Heart_CTCF_P0_Rep2_ENCFF464DYI_peak_656	653	.	21.8216	68.9687	65.3045	113
chr1	58079800	58079962	Encode_GSE137272_Encode_Dowen.JM_ENCFF464DYI_Heart_CTCF_P0_Rep2_ENCFF464DYI_peak_657	348	.	16.4872	38.0271	34.8168	78
chr1	58112867	58113101	Encode_GSE137272_Encode_Dowen.JM_ENCFF464DYI_Heart_CTCF_P0_Rep2_ENCFF464DYI_peak_658	767	.	25.2411	80.6208	76.7469	105
chr1	58144840	58144982	Encode_GSE137272_Encode_Dowen.JM_ENCFF464DYI_Heart_CTCF_P0_Rep2_ENCFF464DYI_peak_659	96	.	7.48597	12.5	9.6789	63
chr1	58156852	58157075	Encode_GSE137272_Encode_Dowen.JM_ENCFF464DYI_Heart_CTCF_P0_Rep2_ENCFF464DYI_peak_660	696	.	24.7995	73.4001	69.6604	92
chr1	58240444	58240592	Encode_GSE137272_Encode_Dowen.JM_ENCFF464DYI_Heart_CTCF_P0_Rep2_ENCFF464DYI_peak_661	145	.	9.48223	17.4678	14.552	75
chr1	58271246	58271550	Encode_GSE137272_Encode_Dowen.JM_ENCFF464DYI_Heart_CTCF_P0_Rep2_ENCFF464DYI_peak_662	855	.	27.6137	89.6345	85.5733	83
chr1	58296402	58296613	Encode_GSE137272_Encode_Dowen.JM_ENCFF464DYI_Heart_CTCF_P0_Rep2_ENCFF464DYI_peak_663	881	.	26.916	92.2263	88.1079	106
chr1	58421069	58421191	Encode_GSE137272_Encode_Dowen.JM_ENCFF464DYI_Heart_CTCF_P0_Rep2_ENCFF464DYI_peak_664	40	.	4.84919	6.71531	4.06637	34
chr1	58445199	58445427	Encode_GSE137272_Encode_Dowen.JM_ENCFF464DYI_Heart_CTCF_P0_Rep2_ENCFF464DYI_peak_665	82	.	6.81995	11.0533	8.26988	60
chr1	58562576	58562731	Encode_GSE137272_Encode_Dowen.JM_ENCFF464DYI_Heart_CTCF_P0_Rep2_ENCFF464DYI_peak_666	281	.	14.4729	31.3206	28.2	70
chr1	58579315	58579464	Encode_GSE137272_Encode_Dowen.JM_ENCFF464DYI_Heart_CTCF_P0_Rep2_ENCFF464DYI_peak_667	239	.	12.9757	26.9829	23.9216	75
chr1	58584432	58584529	Encode_GSE137272_Encode_Dowen.JM_ENCFF464DYI_Heart_CTCF_P0_Rep2_ENCFF464DYI_peak_668	98	.	7.35632	12.6793	9.85524	64
chr1	58677635	58677889	Encode_GSE137272_Encode_Dowen.JM_ENCFF464DYI_Heart_CTCF_P0_Rep2_ENCFF464DYI_peak_670	289	.	14.5476	32.0836	28.9532	131
chr1	58697661	58697884	Encode_GSE137272_Encode_Dowen.JM_ENCFF464DYI_Heart_CTCF_P0_Rep2_ENCFF464DYI_peak_671	308	.	15.3117	34.0187	30.8622	137
chr1	58713209	58713361	Encode_GSE137272_Encode_Dowen.JM_ENCFF464DYI_Heart_CTCF_P0_Rep2_ENCFF464DYI_peak_672	75	.	5.90232	10.2866	7.51796	66
chr1	58727110	58727267	Encode_GSE137272_Encode_Dowen.JM_ENCFF464DYI_Heart_CTCF_P0_Rep2_ENCFF464DYI_peak_673	74	.	6.48784	10.1769	7.41032	61
chr1	58747021	58747171	Encode_GSE137272_Encode_Dowen.JM_ENCFF464DYI_Heart_CTCF_P0_Rep2_ENCFF464DYI_peak_674	553	.	20.998	58.8955	55.3911	85
chr1	58761556	58761708	Encode_GSE137272_Encode_Dowen.JM_ENCFF464DYI_Heart_CTCF_P0_Rep2_ENCFF464DYI_peak_675	96	.	7.48597	12.5	9.6789	66
chr1	58770130	58770320	Encode_GSE137272_Encode_Dowen.JM_ENCFF464DYI_Heart_CTCF_P0_Rep2_ENCFF464DYI_peak_676	551	.	21.3292	58.6321	55.1318	115
chr1	58802464	58802691	Encode_GSE137272_Encode_Dowen.JM_ENCFF464DYI_Heart_CTCF_P0_Rep2_ENCFF464DYI_peak_677	231	.	12.494	26.1779	23.1289	138
chr1	58897572	58897833	Encode_GSE137272_Encode_Dowen.JM_ENCFF464DYI_Heart_CTCF_P0_Rep2_ENCFF464DYI_peak_678	526	.	21.8092	56.1415	52.6787	170
chr1	58993838	58993990	Encode_GSE137272_Encode_Dowen.JM_ENCFF464DYI_Heart_CTCF_P0_Rep2_ENCFF464DYI_peak_679	239	.	12.2893	27.0331	23.9712	63
chr1	59009373	59009551	Encode_GSE137272_Encode_Dowen.JM_ENCFF464DYI_Heart_CTCF_P0_Rep2_ENCFF464DYI_peak_680	171	.	10.4804	20.0899	17.1309	92
chr1	59068082	59068283	Encode_GSE137272_Encode_Dowen.JM_ENCFF464DYI_Heart_CTCF_P0_Rep2_ENCFF464DYI_peak_681	620	.	21.4704	65.7106	62.0998	90
chr1	59070949	59071109	Encode_GSE137272_Encode_Dowen.JM_ENCFF464DYI_Heart_CTCF_P0_Rep2_ENCFF464DYI_peak_682	244	.	11.4755	27.4753	24.4076	70
chr1	59142881	59143094	Encode_GSE137272_Encode_Dowen.JM_ENCFF464DYI_Heart_CTCF_P0_Rep2_ENCFF464DYI_peak_683	573	.	19.767	60.8966	57.3616	129
chr1	59144684	59144792	Encode_GSE137272_Encode_Dowen.JM_ENCFF464DYI_Heart_CTCF_P0_Rep2_ENCFF464DYI_peak_684	46	.	4.74626	7.36858	4.69046	41
chr1	59238031	59238236	Encode_GSE137272_Encode_Dowen.JM_ENCFF464DYI_Heart_CTCF_P0_Rep2_ENCFF464DYI_peak_685	701	.	22.5694	73.9	70.151	92
chr1	59247745	59247943	Encode_GSE137272_Encode_Dowen.JM_ENCFF464DYI_Heart_CTCF_P0_Rep2_ENCFF464DYI_peak_686	618	.	22.2806	65.42	61.8141	104
chr1	59311361	59311515	Encode_GSE137272_Encode_Dowen.JM_ENCFF464DYI_Heart_CTCF_P0_Rep2_ENCFF464DYI_peak_687	157	.	9.92457	18.6745	15.7411	74
chr1	59316802	59317154	Encode_GSE137272_Encode_Dowen.JM_ENCFF464DYI_Heart_CTCF_P0_Rep2_ENCFF464DYI_peak_688	643	.	21.3197	68.0432	64.3949	115
chr1	59405852	59405946	Encode_GSE137272_Encode_Dowen.JM_ENCFF464DYI_Heart_CTCF_P0_Rep2_ENCFF464DYI_peak_689	42	.	4.99065	6.93824	4.27097	70
chr1	59427263	59427436	Encode_GSE137272_Encode_Dowen.JM_ENCFF464DYI_Heart_CTCF_P0_Rep2_ENCFF464DYI_peak_690	239	.	12.9757	26.9829	23.9216	80
chr1	59483842	59484060	Encode_GSE137272_Encode_Dowen.JM_ENCFF464DYI_Heart_CTCF_P0_Rep2_ENCFF464DYI_peak_691	443	.	16.089	47.6617	44.3204	88
chr1	59584726	59584940	Encode_GSE137272_Encode_Dowen.JM_ENCFF464DYI_Heart_CTCF_P0_Rep2_ENCFF464DYI_peak_692	508	.	19.7628	54.263	50.8278	93
chr1	59604104	59604212	Encode_GSE137272_Encode_Dowen.JM_ENCFF464DYI_Heart_CTCF_P0_Rep2_ENCFF464DYI_peak_693	52	.	5.48971	7.98154	5.27789	34
chr1	59609600	59609694	Encode_GSE137272_Encode_Dowen.JM_ENCFF464DYI_Heart_CTCF_P0_Rep2_ENCFF464DYI_peak_694	29	.	4.10139	5.5461	2.94967	43
chr1	59613859	59614119	Encode_GSE137272_Encode_Dowen.JM_ENCFF464DYI_Heart_CTCF_P0_Rep2_ENCFF464DYI_peak_695	293	.	13.9872	32.447	29.3119	153
chr1	59623387	59623635	Encode_GSE137272_Encode_Dowen.JM_ENCFF464DYI_Heart_CTCF_P0_Rep2_ENCFF464DYI_peak_696	1350	.	32.8793	140.618	135.055	123
chr1	59656389	59656499	Encode_GSE137272_Encode_Dowen.JM_ENCFF464DYI_Heart_CTCF_P0_Rep2_ENCFF464DYI_peak_697	52	.	5.4841	7.9726	5.27789	52
chr1	59701907	59702028	Encode_GSE137272_Encode_Dowen.JM_ENCFF464DYI_Heart_CTCF_P0_Rep2_ENCFF464DYI_peak_698	158	.	9.9813	18.7683	15.8307	54
chr1	59720045	59720214	Encode_GSE137272_Encode_Dowen.JM_ENCFF464DYI_Heart_CTCF_P0_Rep2_ENCFF464DYI_peak_699	311	.	14.6654	34.2651	31.1053	83
chr1	59763167	59763371	Encode_GSE137272_Encode_Dowen.JM_ENCFF464DYI_Heart_CTCF_P0_Rep2_ENCFF464DYI_peak_700	121	.	7.97716	14.9858	12.1145	141
chr1	59764696	59764809	Encode_GSE137272_Encode_Dowen.JM_ENCFF464DYI_Heart_CTCF_P0_Rep2_ENCFF464DYI_peak_701	31	.	4.21514	5.72381	3.1205	66
chr1	59883806	59884045	Encode_GSE137272_Encode_Dowen.JM_ENCFF464DYI_Heart_CTCF_P0_Rep2_ENCFF464DYI_peak_702	841	.	24.7718	88.1799	84.1505	149
chr1	59967413	59967588	Encode_GSE137272_Encode_Dowen.JM_ENCFF464DYI_Heart_CTCF_P0_Rep2_ENCFF464DYI_peak_703	376	.	16.4745	40.8578	37.6091	84
chr1	60000550	60000722	Encode_GSE137272_Encode_Dowen.JM_ENCFF464DYI_Heart_CTCF_P0_Rep2_ENCFF464DYI_peak_704	473	.	20.0298	50.7098	47.3257	81
chr1	60152845	60152963	Encode_GSE137272_Encode_Dowen.JM_ENCFF464DYI_Heart_CTCF_P0_Rep2_ENCFF464DYI_peak_705	63	.	5.98878	9.06208	6.32564	53
chr1	60158577	60158766	Encode_GSE137272_Encode_Dowen.JM_ENCFF464DYI_Heart_CTCF_P0_Rep2_ENCFF464DYI_peak_706	803	.	26.7548	84.2721	80.3253	79
chr1	60180222	60180431	Encode_GSE137272_Encode_Dowen.JM_ENCFF464DYI_Heart_CTCF_P0_Rep2_ENCFF464DYI_peak_707	121	.	8.27586	15.0283	12.1565	80
chr1	60196954	60197090	Encode_GSE137272_Encode_Dowen.JM_ENCFF464DYI_Heart_CTCF_P0_Rep2_ENCFF464DYI_peak_708	119	.	8.39672	14.7913	11.9273	67
chr1	60272606	60272742	Encode_GSE137272_Encode_Dowen.JM_ENCFF464DYI_Heart_CTCF_P0_Rep2_ENCFF464DYI_peak_709	184	.	10.9794	21.4316	18.4519	69
chr1	60405000	60405151	Encode_GSE137272_Encode_Dowen.JM_ENCFF464DYI_Heart_CTCF_P0_Rep2_ENCFF464DYI_peak_710	221	.	11.9026	25.1896	22.1554	70
chr1	60423990	60424144	Encode_GSE137272_Encode_Dowen.JM_ENCFF464DYI_Heart_CTCF_P0_Rep2_ENCFF464DYI_peak_711	239	.	12.9757	26.9829	23.9216	81
chr1	60429035	60429219	Encode_GSE137272_Encode_Dowen.JM_ENCFF464DYI_Heart_CTCF_P0_Rep2_ENCFF464DYI_peak_712	524	.	20.253	55.9349	52.4751	94
chr1	60535067	60535204	Encode_GSE137272_Encode_Dowen.JM_ENCFF464DYI_Heart_CTCF_P0_Rep2_ENCFF464DYI_peak_713	141	.	9.25565	17.0943	14.1873	76
chr1	60565315	60565571	Encode_GSE137272_Encode_Dowen.JM_ENCFF464DYI_Heart_CTCF_P0_Rep2_ENCFF464DYI_peak_714	273	.	12.0816	30.4397	27.3314	143
chr1	60618333	60618431	Encode_GSE137272_Encode_Dowen.JM_ENCFF464DYI_Heart_CTCF_P0_Rep2_ENCFF464DYI_peak_715	39	.	4.78377	6.61255	3.96669	23
chr1	60778854	60779015	Encode_GSE137272_Encode_Dowen.JM_ENCFF464DYI_Heart_CTCF_P0_Rep2_ENCFF464DYI_peak_716	74	.	6.48784	10.1769	7.41032	76
chr1	60823038	60823229	Encode_GSE137272_Encode_Dowen.JM_ENCFF464DYI_Heart_CTCF_P0_Rep2_ENCFF464DYI_peak_717	169	.	9.44287	19.9233	16.9695	112
chr1	60860703	60860924	Encode_GSE137272_Encode_Dowen.JM_ENCFF464DYI_Heart_CTCF_P0_Rep2_ENCFF464DYI_peak_718	898	.	23.4638	93.9831	89.8239	109
chr1	60868508	60868727	Encode_GSE137272_Encode_Dowen.JM_ENCFF464DYI_Heart_CTCF_P0_Rep2_ENCFF464DYI_peak_719	797	.	25.3826	83.6831	79.7485	85
chr1	60954902	60955151	Encode_GSE137272_Encode_Dowen.JM_ENCFF464DYI_Heart_CTCF_P0_Rep2_ENCFF464DYI_peak_720	411	.	16.0093	44.4905	41.1929	153
chr1	60961175	60961393	Encode_GSE137272_Encode_Dowen.JM_ENCFF464DYI_Heart_CTCF_P0_Rep2_ENCFF464DYI_peak_721	737	.	23.0837	77.5684	73.753	113
chr1	60970994	60971120	Encode_GSE137272_Encode_Dowen.JM_ENCFF464DYI_Heart_CTCF_P0_Rep2_ENCFF464DYI_peak_722	42	.	4.96229	6.89345	4.2386	54
chr1	61055224	61055486	Encode_GSE137272_Encode_Dowen.JM_ENCFF464DYI_Heart_CTCF_P0_Rep2_ENCFF464DYI_peak_723	745	.	24.5171	78.3852	74.5545	135
chr1	61101785	61101881	Encode_GSE137272_Encode_Dowen.JM_ENCFF464DYI_Heart_CTCF_P0_Rep2_ENCFF464DYI_peak_724	63	.	5.98878	9.06208	6.32564	27
chr1	61139273	61139506	Encode_GSE137272_Encode_Dowen.JM_ENCFF464DYI_Heart_CTCF_P0_Rep2_ENCFF464DYI_peak_725	436	.	17.8423	46.963	43.6312	117
chr1	61181137	61181443	Encode_GSE137272_Encode_Dowen.JM_ENCFF464DYI_Heart_CTCF_P0_Rep2_ENCFF464DYI_peak_726	1212	.	30.0335	126.363	121.283	160
chr1	61298050	61298281	Encode_GSE137272_Encode_Dowen.JM_ENCFF464DYI_Heart_CTCF_P0_Rep2_ENCFF464DYI_peak_727	399	.	16.9952	43.2253	39.9449	118
chr1	61377184	61377394	Encode_GSE137272_Encode_Dowen.JM_ENCFF464DYI_Heart_CTCF_P0_Rep2_ENCFF464DYI_peak_728	624	.	21.1773	66.0435	62.4275	92
chr1	61741073	61741177	Encode_GSE137272_Encode_Dowen.JM_ENCFF464DYI_Heart_CTCF_P0_Rep2_ENCFF464DYI_peak_729	42	.	4.99065	6.93824	4.27097	79
chr1	61771308	61771524	Encode_GSE137272_Encode_Dowen.JM_ENCFF464DYI_Heart_CTCF_P0_Rep2_ENCFF464DYI_peak_730	1000	.	29.7918	104.456	100.034	119
chr1	61925068	61925292	Encode_GSE137272_Encode_Dowen.JM_ENCFF464DYI_Heart_CTCF_P0_Rep2_ENCFF464DYI_peak_731	875	.	27.1032	91.6055	87.5007	91
chr1	61967187	61967391	Encode_GSE137272_Encode_Dowen.JM_ENCFF464DYI_Heart_CTCF_P0_Rep2_ENCFF464DYI_peak_732	85	.	6.98691	11.3236	8.52887	120
chr1	62378469	62378563	Encode_GSE137272_Encode_Dowen.JM_ENCFF464DYI_Heart_CTCF_P0_Rep2_ENCFF464DYI_peak_733	33	.	4.49158	5.9356	3.31008	47
chr1	62598107	62598209	Encode_GSE137272_Encode_Dowen.JM_ENCFF464DYI_Heart_CTCF_P0_Rep2_ENCFF464DYI_peak_734	85	.	6.98691	11.3236	8.52887	65
chr1	62697028	62697270	Encode_GSE137272_Encode_Dowen.JM_ENCFF464DYI_Heart_CTCF_P0_Rep2_ENCFF464DYI_peak_735	905	.	20.9405	94.7339	90.5572	136
chr1	62701102	62701435	Encode_GSE137272_Encode_Dowen.JM_ENCFF464DYI_Heart_CTCF_P0_Rep2_ENCFF464DYI_peak_736	542	.	14.7319	57.728	54.2417	112
chr1	62707694	62707885	Encode_GSE137272_Encode_Dowen.JM_ENCFF464DYI_Heart_CTCF_P0_Rep2_ENCFF464DYI_peak_737	413	.	16.9642	44.6743	41.3744	112
chr1	62718050	62718157	Encode_GSE137272_Encode_Dowen.JM_ENCFF464DYI_Heart_CTCF_P0_Rep2_ENCFF464DYI_peak_738	121	.	8.27586	15.0283	12.1565	55
chr1	62722662	62722836	Encode_GSE137272_Encode_Dowen.JM_ENCFF464DYI_Heart_CTCF_P0_Rep2_ENCFF464DYI_peak_739	142	.	8.71369	17.1584	14.2506	89
chr1	62774928	62775089	Encode_GSE137272_Encode_Dowen.JM_ENCFF464DYI_Heart_CTCF_P0_Rep2_ENCFF464DYI_peak_740	39	.	4.61836	6.60378	3.95837	73
chr1	62786349	62786551	Encode_GSE137272_Encode_Dowen.JM_ENCFF464DYI_Heart_CTCF_P0_Rep2_ENCFF464DYI_peak_741	801	.	24.0892	84.0666	80.1241	99
chr1	62795634	62795941	Encode_GSE137272_Encode_Dowen.JM_ENCFF464DYI_Heart_CTCF_P0_Rep2_ENCFF464DYI_peak_742	559	.	19.9203	59.4998	55.9864	89
chr1	62820285	62820426	Encode_GSE137272_Encode_Dowen.JM_ENCFF464DYI_Heart_CTCF_P0_Rep2_ENCFF464DYI_peak_743	191	.	11.1025	22.1673	19.1778	67
chr1	62929596	62929823	Encode_GSE137272_Encode_Dowen.JM_ENCFF464DYI_Heart_CTCF_P0_Rep2_ENCFF464DYI_peak_744	743	.	24.929	78.2057	74.3784	117
chr1	62964347	62964675	Encode_GSE137272_Encode_Dowen.JM_ENCFF464DYI_Heart_CTCF_P0_Rep2_ENCFF464DYI_peak_745	1136	.	27.2378	118.435	113.607	144
chr1	62967021	62967149	Encode_GSE137272_Encode_Dowen.JM_ENCFF464DYI_Heart_CTCF_P0_Rep2_ENCFF464DYI_peak_746	269	.	10.2599	30.0482	26.9449	68
chr1	62984560	62984738	Encode_GSE137272_Encode_Dowen.JM_ENCFF464DYI_Heart_CTCF_P0_Rep2_ENCFF464DYI_peak_747	555	.	17.095	59.0136	55.5077	89
chr1	62986359	62986605	Encode_GSE137272_Encode_Dowen.JM_ENCFF464DYI_Heart_CTCF_P0_Rep2_ENCFF464DYI_peak_748	529	.	16.6142	56.4446	52.9774	77
chr1	63088790	63088887	Encode_GSE137272_Encode_Dowen.JM_ENCFF464DYI_Heart_CTCF_P0_Rep2_ENCFF464DYI_peak_749	59	.	5.74053	8.66507	5.94574	54
chr1	63110986	63111138	Encode_GSE137272_Encode_Dowen.JM_ENCFF464DYI_Heart_CTCF_P0_Rep2_ENCFF464DYI_peak_750	164	.	8.82457	19.376	16.4298	91
chr1	63114610	63114798	Encode_GSE137272_Encode_Dowen.JM_ENCFF464DYI_Heart_CTCF_P0_Rep2_ENCFF464DYI_peak_751	264	.	11.5788	29.5286	26.4332	87
chr1	63181060	63181388	Encode_GSE137272_Encode_Dowen.JM_ENCFF464DYI_Heart_CTCF_P0_Rep2_ENCFF464DYI_peak_752	887	.	19.4786	92.9042	88.7699	178
chr1	63182742	63182927	Encode_GSE137272_Encode_Dowen.JM_ENCFF464DYI_Heart_CTCF_P0_Rep2_ENCFF464DYI_peak_753	329	.	10.5203	36.1236	32.9384	88
chr1	63204524	63204685	Encode_GSE137272_Encode_Dowen.JM_ENCFF464DYI_Heart_CTCF_P0_Rep2_ENCFF464DYI_peak_754	158	.	9.9813	18.7683	15.8307	77
chr1	63252433	63252587	Encode_GSE137272_Encode_Dowen.JM_ENCFF464DYI_Heart_CTCF_P0_Rep2_ENCFF464DYI_peak_755	184	.	10.6669	21.4435	18.4634	72
chr1	63278249	63278414	Encode_GSE137272_Encode_Dowen.JM_ENCFF464DYI_Heart_CTCF_P0_Rep2_ENCFF464DYI_peak_756	96	.	7.48597	12.5	9.6789	82
chr1	63403759	63403905	Encode_GSE137272_Encode_Dowen.JM_ENCFF464DYI_Heart_CTCF_P0_Rep2_ENCFF464DYI_peak_757	145	.	9.48223	17.4678	14.552	68
chr1	63658058	63658274	Encode_GSE137272_Encode_Dowen.JM_ENCFF464DYI_Heart_CTCF_P0_Rep2_ENCFF464DYI_peak_759	386	.	14.6102	41.9226	38.6599	123
chr1	63659640	63659850	Encode_GSE137272_Encode_Dowen.JM_ENCFF464DYI_Heart_CTCF_P0_Rep2_ENCFF464DYI_peak_760	569	.	19.1057	60.5016	56.973	117
chr1	63668906	63669113	Encode_GSE137272_Encode_Dowen.JM_ENCFF464DYI_Heart_CTCF_P0_Rep2_ENCFF464DYI_peak_761	523	.	20.6416	55.785	52.3277	123
chr1	63763212	63763374	Encode_GSE137272_Encode_Dowen.JM_ENCFF464DYI_Heart_CTCF_P0_Rep2_ENCFF464DYI_peak_762	364	.	16.6236	39.6671	36.4347	76
chr1	63854892	63855102	Encode_GSE137272_Encode_Dowen.JM_ENCFF464DYI_Heart_CTCF_P0_Rep2_ENCFF464DYI_peak_763	310	.	15.0376	34.2211	31.0621	105
chr1	63953566	63953802	Encode_GSE137272_Encode_Dowen.JM_ENCFF464DYI_Heart_CTCF_P0_Rep2_ENCFF464DYI_peak_764	658	.	22.604	69.5083	65.8358	105
chr1	64021357	64021488	Encode_GSE137272_Encode_Dowen.JM_ENCFF464DYI_Heart_CTCF_P0_Rep2_ENCFF464DYI_peak_765	118	.	8.06668	14.6849	11.8228	85
chr1	64121790	64121919	Encode_GSE137272_Encode_Dowen.JM_ENCFF464DYI_Heart_CTCF_P0_Rep2_ENCFF464DYI_peak_766	69	.	5.75286	9.67706	6.92788	71
chr1	64302883	64303029	Encode_GSE137272_Encode_Dowen.JM_ENCFF464DYI_Heart_CTCF_P0_Rep2_ENCFF464DYI_peak_767	151	.	9.29368	18.125	15.1997	75
chr1	64446116	64446331	Encode_GSE137272_Encode_Dowen.JM_ENCFF464DYI_Heart_CTCF_P0_Rep2_ENCFF464DYI_peak_768	879	.	22.1319	92.04	87.9261	122
chr1	64448198	64448427	Encode_GSE137272_Encode_Dowen.JM_ENCFF464DYI_Heart_CTCF_P0_Rep2_ENCFF464DYI_peak_769	437	.	13.6006	47.0973	43.7639	84
chr1	64617680	64617897	Encode_GSE137272_Encode_Dowen.JM_ENCFF464DYI_Heart_CTCF_P0_Rep2_ENCFF464DYI_peak_770	953	.	25.2613	99.6082	95.3131	104
chr1	64705350	64705540	Encode_GSE137272_Encode_Dowen.JM_ENCFF464DYI_Heart_CTCF_P0_Rep2_ENCFF464DYI_peak_771	638	.	20.5871	67.5379	63.8975	90
chr1	64710005	64710150	Encode_GSE137272_Encode_Dowen.JM_ENCFF464DYI_Heart_CTCF_P0_Rep2_ENCFF464DYI_peak_772	328	.	13.3242	36.0147	32.8307	72
chr1	64717598	64717843	Encode_GSE137272_Encode_Dowen.JM_ENCFF464DYI_Heart_CTCF_P0_Rep2_ENCFF464DYI_peak_773	606	.	20.6788	64.2686	60.6814	142
chr1	64734875	64735023	Encode_GSE137272_Encode_Dowen.JM_ENCFF464DYI_Heart_CTCF_P0_Rep2_ENCFF464DYI_peak_774	99	.	6.23367	12.8228	9.99622	75
chr1	64736007	64736151	Encode_GSE137272_Encode_Dowen.JM_ENCFF464DYI_Heart_CTCF_P0_Rep2_ENCFF464DYI_peak_775	158	.	7.92626	18.7462	15.8119	76
chr1	64737514	64737714	Encode_GSE137272_Encode_Dowen.JM_ENCFF464DYI_Heart_CTCF_P0_Rep2_ENCFF464DYI_peak_776	157	.	7.90444	18.7045	15.7707	63
chr1	64738771	64738865	Encode_GSE137272_Encode_Dowen.JM_ENCFF464DYI_Heart_CTCF_P0_Rep2_ENCFF464DYI_peak_777	70	.	5.21225	9.79643	7.04471	35
chr1	64913933	64914031	Encode_GSE137272_Encode_Dowen.JM_ENCFF464DYI_Heart_CTCF_P0_Rep2_ENCFF464DYI_peak_778	61	.	5.84567	8.83297	6.10961	31
chr1	64919024	64919213	Encode_GSE137272_Encode_Dowen.JM_ENCFF464DYI_Heart_CTCF_P0_Rep2_ENCFF464DYI_peak_779	371	.	15.7525	40.3421	37.1009	91
chr1	64986260	64986461	Encode_GSE137272_Encode_Dowen.JM_ENCFF464DYI_Heart_CTCF_P0_Rep2_ENCFF464DYI_peak_780	428	.	18.297	46.2085	42.8874	91
chr1	65010183	65010479	Encode_GSE137272_Encode_Dowen.JM_ENCFF464DYI_Heart_CTCF_P0_Rep2_ENCFF464DYI_peak_781	1375	.	32.5908	143.224	137.571	175
chr1	65046526	65046712	Encode_GSE137272_Encode_Dowen.JM_ENCFF464DYI_Heart_CTCF_P0_Rep2_ENCFF464DYI_peak_782	451	.	18.2573	48.4575	45.1049	93
chr1	65075722	65075856	Encode_GSE137272_Encode_Dowen.JM_ENCFF464DYI_Heart_CTCF_P0_Rep2_ENCFF464DYI_peak_783	132	.	8.98317	16.1895	13.296	64
chr1	65112098	65112337	Encode_GSE137272_Encode_Dowen.JM_ENCFF464DYI_Heart_CTCF_P0_Rep2_ENCFF464DYI_peak_784	1089	.	31.4155	113.583	108.901	125
chr1	65162365	65162478	Encode_GSE137272_Encode_Dowen.JM_ENCFF464DYI_Heart_CTCF_P0_Rep2_ENCFF464DYI_peak_785	85	.	6.98691	11.3236	8.52887	51
chr1	65178289	65178540	Encode_GSE137272_Encode_Dowen.JM_ENCFF464DYI_Heart_CTCF_P0_Rep2_ENCFF464DYI_peak_786	450	.	11.8334	48.416	45.064	122
chr1	65179172	65179451	Encode_GSE137272_Encode_Dowen.JM_ENCFF464DYI_Heart_CTCF_P0_Rep2_ENCFF464DYI_peak_787	607	.	14.3662	64.2997	60.7119	131
chr1	65179944	65180130	Encode_GSE137272_Encode_Dowen.JM_ENCFF464DYI_Heart_CTCF_P0_Rep2_ENCFF464DYI_peak_788	476	.	12.3034	50.9994	47.6111	97
chr1	65185643	65185819	Encode_GSE137272_Encode_Dowen.JM_ENCFF464DYI_Heart_CTCF_P0_Rep2_ENCFF464DYI_peak_789	120	.	7.9458	14.9337	12.064	58
chr1	65282806	65283072	Encode_GSE137272_Encode_Dowen.JM_ENCFF464DYI_Heart_CTCF_P0_Rep2_ENCFF464DYI_peak_790	435	.	18.689	46.8762	43.5457	173
chr1	65312240	65312402	Encode_GSE137272_Encode_Dowen.JM_ENCFF464DYI_Heart_CTCF_P0_Rep2_ENCFF464DYI_peak_791	361	.	16.0409	39.3937	36.165	79
chr1	65313034	65313162	Encode_GSE137272_Encode_Dowen.JM_ENCFF464DYI_Heart_CTCF_P0_Rep2_ENCFF464DYI_peak_792	79	.	6.39877	10.7354	7.95818	74
chr1	65388433	65388558	Encode_GSE137272_Encode_Dowen.JM_ENCFF464DYI_Heart_CTCF_P0_Rep2_ENCFF464DYI_peak_793	52	.	5.48971	7.98154	5.27789	70
chr1	65640386	65640487	Encode_GSE137272_Encode_Dowen.JM_ENCFF464DYI_Heart_CTCF_P0_Rep2_ENCFF464DYI_peak_794	63	.	5.98878	9.06208	6.32564	35
chr1	66099932	66100115	Encode_GSE137272_Encode_Dowen.JM_ENCFF464DYI_Heart_CTCF_P0_Rep2_ENCFF464DYI_peak_795	490	.	18.7471	52.4822	49.0728	99
chr1	66104683	66104827	Encode_GSE137272_Encode_Dowen.JM_ENCFF464DYI_Heart_CTCF_P0_Rep2_ENCFF464DYI_peak_796	279	.	12.7947	31.0555	27.9394	66
chr1	66655803	66656014	Encode_GSE137272_Encode_Dowen.JM_ENCFF464DYI_Heart_CTCF_P0_Rep2_ENCFF464DYI_peak_797	170	.	10.4208	19.9912	17.0364	119
chr1	66678835	66678951	Encode_GSE137272_Encode_Dowen.JM_ENCFF464DYI_Heart_CTCF_P0_Rep2_ENCFF464DYI_peak_798	63	.	5.98878	9.06208	6.32564	65
chr1	66838596	66838808	Encode_GSE137272_Encode_Dowen.JM_ENCFF464DYI_Heart_CTCF_P0_Rep2_ENCFF464DYI_peak_799	439	.	17.5719	47.2641	43.9285	79
chr1	66847618	66847784	Encode_GSE137272_Encode_Dowen.JM_ENCFF464DYI_Heart_CTCF_P0_Rep2_ENCFF464DYI_peak_800	249	.	12.5216	28.0402	24.9654	92
chr1	66895777	66896056	Encode_GSE137272_Encode_Dowen.JM_ENCFF464DYI_Heart_CTCF_P0_Rep2_ENCFF464DYI_peak_801	689	.	21.0018	72.6865	68.9593	101
chr1	66896217	66896410	Encode_GSE137272_Encode_Dowen.JM_ENCFF464DYI_Heart_CTCF_P0_Rep2_ENCFF464DYI_peak_802	330	.	12.7392	36.2767	33.0897	86
chr1	66941040	66941234	Encode_GSE137272_Encode_Dowen.JM_ENCFF464DYI_Heart_CTCF_P0_Rep2_ENCFF464DYI_peak_803	572	.	22.1105	60.8238	57.2902	98
chr1	66992807	66993011	Encode_GSE137272_Encode_Dowen.JM_ENCFF464DYI_Heart_CTCF_P0_Rep2_ENCFF464DYI_peak_804	636	.	22.3249	67.2458	63.6106	116
chr1	67014331	67014490	Encode_GSE137272_Encode_Dowen.JM_ENCFF464DYI_Heart_CTCF_P0_Rep2_ENCFF464DYI_peak_805	119	.	8.39672	14.7913	11.9273	68
chr1	67061547	67061763	Encode_GSE137272_Encode_Dowen.JM_ENCFF464DYI_Heart_CTCF_P0_Rep2_ENCFF464DYI_peak_806	837	.	27.1324	87.8074	83.7858	93
chr1	67144062	67144235	Encode_GSE137272_Encode_Dowen.JM_ENCFF464DYI_Heart_CTCF_P0_Rep2_ENCFF464DYI_peak_807	325	.	15.1098	35.7	32.5211	84
chr1	67181292	67181487	Encode_GSE137272_Encode_Dowen.JM_ENCFF464DYI_Heart_CTCF_P0_Rep2_ENCFF464DYI_peak_808	631	.	23.5566	66.775	63.1477	83
chr1	67218407	67218542	Encode_GSE137272_Encode_Dowen.JM_ENCFF464DYI_Heart_CTCF_P0_Rep2_ENCFF464DYI_peak_809	132	.	8.98317	16.1895	13.296	48
chr1	67478089	67478237	Encode_GSE137272_Encode_Dowen.JM_ENCFF464DYI_Heart_CTCF_P0_Rep2_ENCFF464DYI_peak_810	132	.	8.98317	16.1895	13.296	71
chr1	67640437	67640664	Encode_GSE137272_Encode_Dowen.JM_ENCFF464DYI_Heart_CTCF_P0_Rep2_ENCFF464DYI_peak_811	614	.	22.5576	65.0369	61.4372	112
chr1	68046563	68046666	Encode_GSE137272_Encode_Dowen.JM_ENCFF464DYI_Heart_CTCF_P0_Rep2_ENCFF464DYI_peak_812	63	.	5.98878	9.06208	6.32564	48
chr1	68106614	68106769	Encode_GSE137272_Encode_Dowen.JM_ENCFF464DYI_Heart_CTCF_P0_Rep2_ENCFF464DYI_peak_813	281	.	14.4581	31.2957	28.1765	72
chr1	68150690	68150870	Encode_GSE137272_Encode_Dowen.JM_ENCFF464DYI_Heart_CTCF_P0_Rep2_ENCFF464DYI_peak_814	184	.	10.9794	21.4316	18.4519	76
chr1	68748455	68748577	Encode_GSE137272_Encode_Dowen.JM_ENCFF464DYI_Heart_CTCF_P0_Rep2_ENCFF464DYI_peak_815	42	.	4.99065	6.93824	4.27097	44
chr1	68933090	68933269	Encode_GSE137272_Encode_Dowen.JM_ENCFF464DYI_Heart_CTCF_P0_Rep2_ENCFF464DYI_peak_816	33	.	4.49158	5.9356	3.31008	160
chr1	69086227	69086322	Encode_GSE137272_Encode_Dowen.JM_ENCFF464DYI_Heart_CTCF_P0_Rep2_ENCFF464DYI_peak_817	63	.	5.98878	9.06208	6.32564	58
chr1	69118702	69118879	Encode_GSE137272_Encode_Dowen.JM_ENCFF464DYI_Heart_CTCF_P0_Rep2_ENCFF464DYI_peak_818	267	.	13.9738	29.8593	26.7585	85
chr1	69138947	69139153	Encode_GSE137272_Encode_Dowen.JM_ENCFF464DYI_Heart_CTCF_P0_Rep2_ENCFF464DYI_peak_819	756	.	25.1314	79.494	75.6421	110
chr1	69165262	69165476	Encode_GSE137272_Encode_Dowen.JM_ENCFF464DYI_Heart_CTCF_P0_Rep2_ENCFF464DYI_peak_820	158	.	9.9813	18.7683	15.8307	120
chr1	69241804	69242099	Encode_GSE137272_Encode_Dowen.JM_ENCFF464DYI_Heart_CTCF_P0_Rep2_ENCFF464DYI_peak_821	1116	.	32.9459	116.407	111.639	103
chr1	69331505	69331797	Encode_GSE137272_Encode_Dowen.JM_ENCFF464DYI_Heart_CTCF_P0_Rep2_ENCFF464DYI_peak_822	184	.	10.9794	21.4316	18.4519	73
chr1	69689104	69689327	Encode_GSE137272_Encode_Dowen.JM_ENCFF464DYI_Heart_CTCF_P0_Rep2_ENCFF464DYI_peak_823	1042	.	28.3786	108.798	104.254	121
chr1	69775722	69775861	Encode_GSE137272_Encode_Dowen.JM_ENCFF464DYI_Heart_CTCF_P0_Rep2_ENCFF464DYI_peak_824	85	.	6.98691	11.3236	8.52887	71
chr1	69785197	69785435	Encode_GSE137272_Encode_Dowen.JM_ENCFF464DYI_Heart_CTCF_P0_Rep2_ENCFF464DYI_peak_825	333	.	15.1738	36.5006	33.3104	140
chr1	69790330	69790535	Encode_GSE137272_Encode_Dowen.JM_ENCFF464DYI_Heart_CTCF_P0_Rep2_ENCFF464DYI_peak_826	671	.	24.3513	70.8152	67.1203	98
chr1	69997078	69997172	Encode_GSE137272_Encode_Dowen.JM_ENCFF464DYI_Heart_CTCF_P0_Rep2_ENCFF464DYI_peak_827	52	.	5.48971	7.98154	5.27789	25
chr1	70128131	70128334	Encode_GSE137272_Encode_Dowen.JM_ENCFF464DYI_Heart_CTCF_P0_Rep2_ENCFF464DYI_peak_828	265	.	13.8299	29.618	26.5215	92
chr1	70270274	70270423	Encode_GSE137272_Encode_Dowen.JM_ENCFF464DYI_Heart_CTCF_P0_Rep2_ENCFF464DYI_peak_829	203	.	11.4811	23.3449	20.3373	70
chr1	70725739	70725850	Encode_GSE137272_Encode_Dowen.JM_ENCFF464DYI_Heart_CTCF_P0_Rep2_ENCFF464DYI_peak_830	42	.	4.99065	6.93824	4.27097	27
chr1	70765436	70765542	Encode_GSE137272_Encode_Dowen.JM_ENCFF464DYI_Heart_CTCF_P0_Rep2_ENCFF464DYI_peak_831	52	.	5.48971	7.98154	5.27789	24
chr1	70787285	70787408	Encode_GSE137272_Encode_Dowen.JM_ENCFF464DYI_Heart_CTCF_P0_Rep2_ENCFF464DYI_peak_832	52	.	5.48971	7.98154	5.27789	43
chr1	70833382	70833552	Encode_GSE137272_Encode_Dowen.JM_ENCFF464DYI_Heart_CTCF_P0_Rep2_ENCFF464DYI_peak_833	411	.	18.5965	44.4588	41.1615	88
chr1	70866232	70866372	Encode_GSE137272_Encode_Dowen.JM_ENCFF464DYI_Heart_CTCF_P0_Rep2_ENCFF464DYI_peak_834	108	.	7.98504	13.7042	10.8578	58
chr1	71037076	71037255	Encode_GSE137272_Encode_Dowen.JM_ENCFF464DYI_Heart_CTCF_P0_Rep2_ENCFF464DYI_peak_835	304	.	14.6493	33.5667	30.416	92
chr1	71074749	71074875	Encode_GSE137272_Encode_Dowen.JM_ENCFF464DYI_Heart_CTCF_P0_Rep2_ENCFF464DYI_peak_836	96	.	7.48597	12.5	9.6789	55
chr1	71270222	71270353	Encode_GSE137272_Encode_Dowen.JM_ENCFF464DYI_Heart_CTCF_P0_Rep2_ENCFF464DYI_peak_837	145	.	9.48223	17.4678	14.552	67
chr1	71289536	71289855	Encode_GSE137272_Encode_Dowen.JM_ENCFF464DYI_Heart_CTCF_P0_Rep2_ENCFF464DYI_peak_838	704	.	23.7342	74.23	70.4748	165
chr1	71505970	71506155	Encode_GSE137272_Encode_Dowen.JM_ENCFF464DYI_Heart_CTCF_P0_Rep2_ENCFF464DYI_peak_839	471	.	18.0908	50.5239	47.1423	67
chr1	71531747	71532006	Encode_GSE137272_Encode_Dowen.JM_ENCFF464DYI_Heart_CTCF_P0_Rep2_ENCFF464DYI_peak_840	722	.	26.3343	76.0662	72.2784	132
chr1	71557058	71557325	Encode_GSE137272_Encode_Dowen.JM_ENCFF464DYI_Heart_CTCF_P0_Rep2_ENCFF464DYI_peak_841	41	.	4.8938	6.7855	4.13411	61
chr1	71675573	71675684	Encode_GSE137272_Encode_Dowen.JM_ENCFF464DYI_Heart_CTCF_P0_Rep2_ENCFF464DYI_peak_842	135	.	8.8893	16.4914	13.5934	41
chr1	72123695	72123962	Encode_GSE137272_Encode_Dowen.JM_ENCFF464DYI_Heart_CTCF_P0_Rep2_ENCFF464DYI_peak_843	1165	.	32.8533	121.476	116.552	150
chr1	72141939	72142197	Encode_GSE137272_Encode_Dowen.JM_ENCFF464DYI_Heart_CTCF_P0_Rep2_ENCFF464DYI_peak_844	778	.	24.8505	81.772	77.876	105
chr1	72166225	72166391	Encode_GSE137272_Encode_Dowen.JM_ENCFF464DYI_Heart_CTCF_P0_Rep2_ENCFF464DYI_peak_845	50	.	5.30991	7.69587	5.00921	85
chr1	72183197	72183298	Encode_GSE137272_Encode_Dowen.JM_ENCFF464DYI_Heart_CTCF_P0_Rep2_ENCFF464DYI_peak_846	85	.	6.98691	11.3236	8.52887	55
chr1	72212282	72212447	Encode_GSE137272_Encode_Dowen.JM_ENCFF464DYI_Heart_CTCF_P0_Rep2_ENCFF464DYI_peak_847	228	.	11.2438	25.8543	22.8094	66
chr1	72220081	72220326	Encode_GSE137272_Encode_Dowen.JM_ENCFF464DYI_Heart_CTCF_P0_Rep2_ENCFF464DYI_peak_848	492	.	19.7815	52.6758	49.2639	90
chr1	72232734	72232859	Encode_GSE137272_Encode_Dowen.JM_ENCFF464DYI_Heart_CTCF_P0_Rep2_ENCFF464DYI_peak_849	77	.	6.29776	10.5709	7.79697	69
chr1	72236468	72236632	Encode_GSE137272_Encode_Dowen.JM_ENCFF464DYI_Heart_CTCF_P0_Rep2_ENCFF464DYI_peak_850	49	.	5.09857	7.64297	4.95784	82
chr1	72254711	72254936	Encode_GSE137272_Encode_Dowen.JM_ENCFF464DYI_Heart_CTCF_P0_Rep2_ENCFF464DYI_peak_851	91	.	6.93662	11.9952	9.18862	72
chr1	72255234	72255355	Encode_GSE137272_Encode_Dowen.JM_ENCFF464DYI_Heart_CTCF_P0_Rep2_ENCFF464DYI_peak_852	59	.	5.5456	8.66451	5.94542	71
chr1	72284331	72284471	Encode_GSE137272_Encode_Dowen.JM_ENCFF464DYI_Heart_CTCF_P0_Rep2_ENCFF464DYI_peak_853	112	.	7.98872	14.1237	11.2707	77
chr1	72306972	72307160	Encode_GSE137272_Encode_Dowen.JM_ENCFF464DYI_Heart_CTCF_P0_Rep2_ENCFF464DYI_peak_854	256	.	12.546	28.7062	25.6213	105
chr1	72313704	72313948	Encode_GSE137272_Encode_Dowen.JM_ENCFF464DYI_Heart_CTCF_P0_Rep2_ENCFF464DYI_peak_855	756	.	24.6305	79.5141	75.662	148
chr1	72437097	72437195	Encode_GSE137272_Encode_Dowen.JM_ENCFF464DYI_Heart_CTCF_P0_Rep2_ENCFF464DYI_peak_856	42	.	4.99065	6.93824	4.27097	69
chr1	72575262	72575446	Encode_GSE137272_Encode_Dowen.JM_ENCFF464DYI_Heart_CTCF_P0_Rep2_ENCFF464DYI_peak_857	171	.	10.4804	20.0899	17.1309	90
chr1	72601727	72601823	Encode_GSE137272_Encode_Dowen.JM_ENCFF464DYI_Heart_CTCF_P0_Rep2_ENCFF464DYI_peak_858	51	.	5.24521	7.8765	5.18491	77
chr1	72610571	72610705	Encode_GSE137272_Encode_Dowen.JM_ENCFF464DYI_Heart_CTCF_P0_Rep2_ENCFF464DYI_peak_859	179	.	10.6682	20.915	17.9449	68
chr1	72717050	72717272	Encode_GSE137272_Encode_Dowen.JM_ENCFF464DYI_Heart_CTCF_P0_Rep2_ENCFF464DYI_peak_860	1084	.	25.2588	113.095	108.426	109
chr1	72718937	72719124	Encode_GSE137272_Encode_Dowen.JM_ENCFF464DYI_Heart_CTCF_P0_Rep2_ENCFF464DYI_peak_861	401	.	12.8755	43.4078	40.1252	74
chr1	72854996	72855241	Encode_GSE137272_Encode_Dowen.JM_ENCFF464DYI_Heart_CTCF_P0_Rep2_ENCFF464DYI_peak_862	1205	.	31.7199	125.599	120.544	111
chr1	72865869	72866202	Encode_GSE137272_Encode_Dowen.JM_ENCFF464DYI_Heart_CTCF_P0_Rep2_ENCFF464DYI_peak_863	968	.	26.0432	101.197	96.8602	137
chr1	72877926	72878148	Encode_GSE137272_Encode_Dowen.JM_ENCFF464DYI_Heart_CTCF_P0_Rep2_ENCFF464DYI_peak_864	797	.	21.5875	83.6348	79.7014	117
chr1	72879404	72879498	Encode_GSE137272_Encode_Dowen.JM_ENCFF464DYI_Heart_CTCF_P0_Rep2_ENCFF464DYI_peak_865	69	.	5.15612	9.69289	6.94343	21
chr1	73006284	73006378	Encode_GSE137272_Encode_Dowen.JM_ENCFF464DYI_Heart_CTCF_P0_Rep2_ENCFF464DYI_peak_866	42	.	4.99065	6.93824	4.27097	61
chr1	73043894	73044159	Encode_GSE137272_Encode_Dowen.JM_ENCFF464DYI_Heart_CTCF_P0_Rep2_ENCFF464DYI_peak_867	82	.	6.58357	11.0357	8.25257	68
chr1	73274494	73274824	Encode_GSE137272_Encode_Dowen.JM_ENCFF464DYI_Heart_CTCF_P0_Rep2_ENCFF464DYI_peak_868	729	.	23.6102	76.7292	72.9291	183
chr1	73618582	73618941	Encode_GSE137272_Encode_Dowen.JM_ENCFF464DYI_Heart_CTCF_P0_Rep2_ENCFF464DYI_peak_869	290	.	14.6142	32.1955	29.0637	150
chr1	73715699	73715872	Encode_GSE137272_Encode_Dowen.JM_ENCFF464DYI_Heart_CTCF_P0_Rep2_ENCFF464DYI_peak_870	85	.	6.98691	11.3236	8.52887	111
chr1	73737168	73737430	Encode_GSE137272_Encode_Dowen.JM_ENCFF464DYI_Heart_CTCF_P0_Rep2_ENCFF464DYI_peak_871	517	.	21.2412	55.1746	51.7263	102
chr1	73826323	73826616	Encode_GSE137272_Encode_Dowen.JM_ENCFF464DYI_Heart_CTCF_P0_Rep2_ENCFF464DYI_peak_872	1255	.	32.2201	130.792	125.566	179
chr1	73920091	73920216	Encode_GSE137272_Encode_Dowen.JM_ENCFF464DYI_Heart_CTCF_P0_Rep2_ENCFF464DYI_peak_876	95	.	6.68648	12.3897	9.57564	75
chr1	73926342	73926534	Encode_GSE137272_Encode_Dowen.JM_ENCFF464DYI_Heart_CTCF_P0_Rep2_ENCFF464DYI_peak_877	169	.	9.0962	19.8538	16.9009	118
chr1	73942392	73942557	Encode_GSE137272_Encode_Dowen.JM_ENCFF464DYI_Heart_CTCF_P0_Rep2_ENCFF464DYI_peak_878	80	.	6.22617	10.827	8.04789	74
chr1	73963084	73963279	Encode_GSE137272_Encode_Dowen.JM_ENCFF464DYI_Heart_CTCF_P0_Rep2_ENCFF464DYI_peak_879	491	.	15.4987	52.6047	49.1937	106
chr1	73966550	73966687	Encode_GSE137272_Encode_Dowen.JM_ENCFF464DYI_Heart_CTCF_P0_Rep2_ENCFF464DYI_peak_880	131	.	6.99183	15.9921	13.1055	91
chr1	73986790	73986986	Encode_GSE137272_Encode_Dowen.JM_ENCFF464DYI_Heart_CTCF_P0_Rep2_ENCFF464DYI_peak_881	524	.	16.35	55.9047	52.4455	89
chr1	73996343	73996544	Encode_GSE137272_Encode_Dowen.JM_ENCFF464DYI_Heart_CTCF_P0_Rep2_ENCFF464DYI_peak_882	629	.	18.7709	66.5265	62.9032	113
chr1	74001599	74001713	Encode_GSE137272_Encode_Dowen.JM_ENCFF464DYI_Heart_CTCF_P0_Rep2_ENCFF464DYI_peak_883	54	.	5.00823	8.107	5.40068	58
chr1	74036925	74037063	Encode_GSE137272_Encode_Dowen.JM_ENCFF464DYI_Heart_CTCF_P0_Rep2_ENCFF464DYI_peak_884	294	.	12.1719	32.5459	29.4095	70
chr1	74049673	74049816	Encode_GSE137272_Encode_Dowen.JM_ENCFF464DYI_Heart_CTCF_P0_Rep2_ENCFF464DYI_peak_885	69	.	5.79464	9.74609	6.9953	71
chr1	74070118	74070212	Encode_GSE137272_Encode_Dowen.JM_ENCFF464DYI_Heart_CTCF_P0_Rep2_ENCFF464DYI_peak_886	38	.	4.56432	6.51839	3.87538	14
chr1	74077387	74077753	Encode_GSE137272_Encode_Dowen.JM_ENCFF464DYI_Heart_CTCF_P0_Rep2_ENCFF464DYI_peak_887	1035	.	26.5684	108.123	103.598	169
chr1	74082917	74083181	Encode_GSE137272_Encode_Dowen.JM_ENCFF464DYI_Heart_CTCF_P0_Rep2_ENCFF464DYI_peak_888	685	.	20.3556	72.2817	68.5614	100
chr1	74098383	74098683	Encode_GSE137272_Encode_Dowen.JM_ENCFF464DYI_Heart_CTCF_P0_Rep2_ENCFF464DYI_peak_889	154	.	9.16438	18.4129	15.4834	85
chr1	74125208	74125408	Encode_GSE137272_Encode_Dowen.JM_ENCFF464DYI_Heart_CTCF_P0_Rep2_ENCFF464DYI_peak_890	862	.	24.8899	90.2948	86.2188	85
chr1	74132111	74132254	Encode_GSE137272_Encode_Dowen.JM_ENCFF464DYI_Heart_CTCF_P0_Rep2_ENCFF464DYI_peak_891	132	.	8.98317	16.1895	13.296	84
chr1	74139556	74139690	Encode_GSE137272_Encode_Dowen.JM_ENCFF464DYI_Heart_CTCF_P0_Rep2_ENCFF464DYI_peak_892	85	.	6.98691	11.3236	8.52887	71
chr1	74183086	74183211	Encode_GSE137272_Encode_Dowen.JM_ENCFF464DYI_Heart_CTCF_P0_Rep2_ENCFF464DYI_peak_893	95	.	7.37463	12.3189	9.50629	73
chr1	74196049	74196252	Encode_GSE137272_Encode_Dowen.JM_ENCFF464DYI_Heart_CTCF_P0_Rep2_ENCFF464DYI_peak_894	470	.	18.9681	50.4741	47.0931	113
chr1	74205834	74206124	Encode_GSE137272_Encode_Dowen.JM_ENCFF464DYI_Heart_CTCF_P0_Rep2_ENCFF464DYI_peak_895	558	.	20.3268	59.3913	55.8795	197
chr1	74256912	74257099	Encode_GSE137272_Encode_Dowen.JM_ENCFF464DYI_Heart_CTCF_P0_Rep2_ENCFF464DYI_peak_896	257	.	12.9963	28.8416	25.755	114
chr1	74284634	74284775	Encode_GSE137272_Encode_Dowen.JM_ENCFF464DYI_Heart_CTCF_P0_Rep2_ENCFF464DYI_peak_897	37	.	4.30725	6.36998	3.7318	82
chr1	74287390	74287503	Encode_GSE137272_Encode_Dowen.JM_ENCFF464DYI_Heart_CTCF_P0_Rep2_ENCFF464DYI_peak_898	96	.	6.25078	12.4467	9.63169	49
chr1	74303978	74304177	Encode_GSE137272_Encode_Dowen.JM_ENCFF464DYI_Heart_CTCF_P0_Rep2_ENCFF464DYI_peak_899	85	.	6.56222	11.3819	8.58612	83
chr1	74313387	74313632	Encode_GSE137272_Encode_Dowen.JM_ENCFF464DYI_Heart_CTCF_P0_Rep2_ENCFF464DYI_peak_900	1058	.	26.2956	110.491	105.898	140
chr1	74332334	74332520	Encode_GSE137272_Encode_Dowen.JM_ENCFF464DYI_Heart_CTCF_P0_Rep2_ENCFF464DYI_peak_901	459	.	16.1488	49.3036	45.9391	82
chr1	74361892	74362116	Encode_GSE137272_Encode_Dowen.JM_ENCFF464DYI_Heart_CTCF_P0_Rep2_ENCFF464DYI_peak_902	940	.	25.108	98.337	94.0735	119
chr1	74386670	74386853	Encode_GSE137272_Encode_Dowen.JM_ENCFF464DYI_Heart_CTCF_P0_Rep2_ENCFF464DYI_peak_903	220	.	9.52986	25.0585	22.0261	90
chr1	74390644	74390819	Encode_GSE137272_Encode_Dowen.JM_ENCFF464DYI_Heart_CTCF_P0_Rep2_ENCFF464DYI_peak_904	406	.	13.4532	43.9379	40.6476	86
chr1	74397428	74397753	Encode_GSE137272_Encode_Dowen.JM_ENCFF464DYI_Heart_CTCF_P0_Rep2_ENCFF464DYI_peak_905	687	.	19.2006	72.483	68.7592	140
chr1	74398299	74398467	Encode_GSE137272_Encode_Dowen.JM_ENCFF464DYI_Heart_CTCF_P0_Rep2_ENCFF464DYI_peak_906	293	.	11.1576	32.5076	29.3718	84
chr1	74452814	74453047	Encode_GSE137272_Encode_Dowen.JM_ENCFF464DYI_Heart_CTCF_P0_Rep2_ENCFF464DYI_peak_907	530	.	20.5727	56.4902	53.0222	90
chr1	74460370	74460547	Encode_GSE137272_Encode_Dowen.JM_ENCFF464DYI_Heart_CTCF_P0_Rep2_ENCFF464DYI_peak_908	306	.	14.7765	33.7812	30.6279	101
chr1	74570158	74570381	Encode_GSE137272_Encode_Dowen.JM_ENCFF464DYI_Heart_CTCF_P0_Rep2_ENCFF464DYI_peak_909	33	.	4.49158	5.9356	3.31008	59
chr1	74588154	74588365	Encode_GSE137272_Encode_Dowen.JM_ENCFF464DYI_Heart_CTCF_P0_Rep2_ENCFF464DYI_peak_910	48	.	5.21525	7.54598	4.8634	40
chr1	74644030	74644192	Encode_GSE137272_Encode_Dowen.JM_ENCFF464DYI_Heart_CTCF_P0_Rep2_ENCFF464DYI_peak_911	574	.	22.6943	60.9784	57.4424	89
chr1	74661641	74661855	Encode_GSE137272_Encode_Dowen.JM_ENCFF464DYI_Heart_CTCF_P0_Rep2_ENCFF464DYI_peak_912	929	.	30.1787	97.1472	92.9127	83
chr1	74713113	74713344	Encode_GSE137272_Encode_Dowen.JM_ENCFF464DYI_Heart_CTCF_P0_Rep2_ENCFF464DYI_peak_913	127	.	8.64969	15.6416	12.7605	146
chr1	74748824	74749177	Encode_GSE137272_Encode_Dowen.JM_ENCFF464DYI_Heart_CTCF_P0_Rep2_ENCFF464DYI_peak_914	266	.	12.4069	29.7348	26.6367	177
chr1	74749229	74749354	Encode_GSE137272_Encode_Dowen.JM_ENCFF464DYI_Heart_CTCF_P0_Rep2_ENCFF464DYI_peak_915	28	.	4.05449	5.47277	2.87894	92
chr1	74759903	74760133	Encode_GSE137272_Encode_Dowen.JM_ENCFF464DYI_Heart_CTCF_P0_Rep2_ENCFF464DYI_peak_916	835	.	22.1869	87.6066	83.589	142
chr1	74763181	74763360	Encode_GSE137272_Encode_Dowen.JM_ENCFF464DYI_Heart_CTCF_P0_Rep2_ENCFF464DYI_peak_917	342	.	12.3056	37.439	34.2361	104
chr1	74775914	74776087	Encode_GSE137272_Encode_Dowen.JM_ENCFF464DYI_Heart_CTCF_P0_Rep2_ENCFF464DYI_peak_918	42	.	4.99065	6.93824	4.27097	126
chr1	74784590	74784753	Encode_GSE137272_Encode_Dowen.JM_ENCFF464DYI_Heart_CTCF_P0_Rep2_ENCFF464DYI_peak_919	248	.	10.7208	27.9363	24.8628	78
chr1	74787869	74788202	Encode_GSE137272_Encode_Dowen.JM_ENCFF464DYI_Heart_CTCF_P0_Rep2_ENCFF464DYI_peak_920	581	.	18.4275	61.6832	58.1363	144
chr1	74803067	74803325	Encode_GSE137272_Encode_Dowen.JM_ENCFF464DYI_Heart_CTCF_P0_Rep2_ENCFF464DYI_peak_921	224	.	10.6959	25.4886	22.4504	134
chr1	74808198	74808440	Encode_GSE137272_Encode_Dowen.JM_ENCFF464DYI_Heart_CTCF_P0_Rep2_ENCFF464DYI_peak_922	969	.	25.6216	101.308	96.9679	100
chr1	74815067	74815174	Encode_GSE137272_Encode_Dowen.JM_ENCFF464DYI_Heart_CTCF_P0_Rep2_ENCFF464DYI_peak_923	52	.	5.48971	7.98154	5.27789	28
chr1	74880778	74881126	Encode_GSE137272_Encode_Dowen.JM_ENCFF464DYI_Heart_CTCF_P0_Rep2_ENCFF464DYI_peak_924	1049	.	31.4652	109.561	104.996	183
chr1	74893597	74893749	Encode_GSE137272_Encode_Dowen.JM_ENCFF464DYI_Heart_CTCF_P0_Rep2_ENCFF464DYI_peak_925	253	.	11.6831	28.4624	25.3806	67
chr1	74895061	74895232	Encode_GSE137272_Encode_Dowen.JM_ENCFF464DYI_Heart_CTCF_P0_Rep2_ENCFF464DYI_peak_926	529	.	19.1162	56.3893	52.9228	90
chr1	74901821	74901960	Encode_GSE137272_Encode_Dowen.JM_ENCFF464DYI_Heart_CTCF_P0_Rep2_ENCFF464DYI_peak_927	145	.	9.48223	17.4678	14.552	75
chr1	74926808	74927039	Encode_GSE137272_Encode_Dowen.JM_ENCFF464DYI_Heart_CTCF_P0_Rep2_ENCFF464DYI_peak_928	884	.	28.7221	92.5888	88.462	86
chr1	74948907	74949117	Encode_GSE137272_Encode_Dowen.JM_ENCFF464DYI_Heart_CTCF_P0_Rep2_ENCFF464DYI_peak_929	784	.	24.1793	82.3821	78.4739	121
chr1	74964545	74964760	Encode_GSE137272_Encode_Dowen.JM_ENCFF464DYI_Heart_CTCF_P0_Rep2_ENCFF464DYI_peak_930	601	.	22.3196	63.7547	60.1756	97
chr1	75000590	75000784	Encode_GSE137272_Encode_Dowen.JM_ENCFF464DYI_Heart_CTCF_P0_Rep2_ENCFF464DYI_peak_931	424	.	18.9118	45.7372	42.4225	86
chr1	75016882	75017164	Encode_GSE137272_Encode_Dowen.JM_ENCFF464DYI_Heart_CTCF_P0_Rep2_ENCFF464DYI_peak_932	984	.	27.8762	102.845	98.465	181
chr1	75052168	75052509	Encode_GSE137272_Encode_Dowen.JM_ENCFF464DYI_Heart_CTCF_P0_Rep2_ENCFF464DYI_peak_933	473	.	19.5538	50.6882	47.3045	113
chr1	75124486	75124844	Encode_GSE137272_Encode_Dowen.JM_ENCFF464DYI_Heart_CTCF_P0_Rep2_ENCFF464DYI_peak_934	689	.	21.0018	72.6865	68.9593	176
chr1	75142660	75142849	Encode_GSE137272_Encode_Dowen.JM_ENCFF464DYI_Heart_CTCF_P0_Rep2_ENCFF464DYI_peak_935	304	.	13.5208	33.6491	30.4975	83
chr1	75191984	75192161	Encode_GSE137272_Encode_Dowen.JM_ENCFF464DYI_Heart_CTCF_P0_Rep2_ENCFF464DYI_peak_936	101	.	7.55216	12.9982	10.1686	65
chr1	75219278	75219460	Encode_GSE137272_Encode_Dowen.JM_ENCFF464DYI_Heart_CTCF_P0_Rep2_ENCFF464DYI_peak_937	36	.	4.4262	6.29979	3.66349	79
chr1	75219626	75219803	Encode_GSE137272_Encode_Dowen.JM_ENCFF464DYI_Heart_CTCF_P0_Rep2_ENCFF464DYI_peak_938	94	.	6.8405	12.2385	9.42731	88
chr1	75234737	75235014	Encode_GSE137272_Encode_Dowen.JM_ENCFF464DYI_Heart_CTCF_P0_Rep2_ENCFF464DYI_peak_939	706	.	21.0097	74.4583	70.6993	97
chr1	75251693	75251885	Encode_GSE137272_Encode_Dowen.JM_ENCFF464DYI_Heart_CTCF_P0_Rep2_ENCFF464DYI_peak_940	402	.	12.3273	43.5594	40.2742	86
chr1	75254316	75254531	Encode_GSE137272_Encode_Dowen.JM_ENCFF464DYI_Heart_CTCF_P0_Rep2_ENCFF464DYI_peak_941	829	.	21.466	86.9663	82.9631	89
chr1	75290717	75290866	Encode_GSE137272_Encode_Dowen.JM_ENCFF464DYI_Heart_CTCF_P0_Rep2_ENCFF464DYI_peak_942	175	.	10.4305	20.5208	17.5561	79
chr1	75317037	75317195	Encode_GSE137272_Encode_Dowen.JM_ENCFF464DYI_Heart_CTCF_P0_Rep2_ENCFF464DYI_peak_943	113	.	6.73731	14.1766	11.3228	83
chr1	75317900	75318203	Encode_GSE137272_Encode_Dowen.JM_ENCFF464DYI_Heart_CTCF_P0_Rep2_ENCFF464DYI_peak_944	444	.	15.3563	47.7763	44.4334	136
chr1	75342956	75343173	Encode_GSE137272_Encode_Dowen.JM_ENCFF464DYI_Heart_CTCF_P0_Rep2_ENCFF464DYI_peak_945	855	.	22.6946	89.5899	85.5296	102
chr1	75345165	75345295	Encode_GSE137272_Encode_Dowen.JM_ENCFF464DYI_Heart_CTCF_P0_Rep2_ENCFF464DYI_peak_946	125	.	6.69272	15.405	12.5276	66
chr1	75371494	75371705	Encode_GSE137272_Encode_Dowen.JM_ENCFF464DYI_Heart_CTCF_P0_Rep2_ENCFF464DYI_peak_947	637	.	20.0433	67.3563	63.7191	81
chr1	75398718	75399040	Encode_GSE137272_Encode_Dowen.JM_ENCFF464DYI_Heart_CTCF_P0_Rep2_ENCFF464DYI_peak_948	805	.	21.5835	84.524	80.572	154
chr1	75413853	75414065	Encode_GSE137272_Encode_Dowen.JM_ENCFF464DYI_Heart_CTCF_P0_Rep2_ENCFF464DYI_peak_949	490	.	18.2659	52.4269	49.0185	119
chr1	75425914	75426071	Encode_GSE137272_Encode_Dowen.JM_ENCFF464DYI_Heart_CTCF_P0_Rep2_ENCFF464DYI_peak_950	333	.	15.1738	36.5006	33.3104	77
chr1	75445786	75446059	Encode_GSE137272_Encode_Dowen.JM_ENCFF464DYI_Heart_CTCF_P0_Rep2_ENCFF464DYI_peak_951	815	.	23.861	85.4833	81.5113	139
chr1	75456842	75457015	Encode_GSE137272_Encode_Dowen.JM_ENCFF464DYI_Heart_CTCF_P0_Rep2_ENCFF464DYI_peak_952	122	.	8.04063	15.0911	12.2182	64
chr1	75457184	75457321	Encode_GSE137272_Encode_Dowen.JM_ENCFF464DYI_Heart_CTCF_P0_Rep2_ENCFF464DYI_peak_953	132	.	8.39701	16.1479	13.2586	67
chr1	75467649	75467978	Encode_GSE137272_Encode_Dowen.JM_ENCFF464DYI_Heart_CTCF_P0_Rep2_ENCFF464DYI_peak_954	869	.	24.2895	90.9969	86.9054	142
chr1	75477234	75477690	Encode_GSE137272_Encode_Dowen.JM_ENCFF464DYI_Heart_CTCF_P0_Rep2_ENCFF464DYI_peak_955	514	.	15.8461	54.8614	51.4178	330
chr1	75495280	75495532	Encode_GSE137272_Encode_Dowen.JM_ENCFF464DYI_Heart_CTCF_P0_Rep2_ENCFF464DYI_peak_956	386	.	14.6102	41.9226	38.6599	104
chr1	75499568	75499718	Encode_GSE137272_Encode_Dowen.JM_ENCFF464DYI_Heart_CTCF_P0_Rep2_ENCFF464DYI_peak_957	179	.	9.07868	20.8882	17.9185	76
chr1	75530644	75530855	Encode_GSE137272_Encode_Dowen.JM_ENCFF464DYI_Heart_CTCF_P0_Rep2_ENCFF464DYI_peak_958	468	.	18.3706	50.2262	46.8487	118
chr1	75546781	75546948	Encode_GSE137272_Encode_Dowen.JM_ENCFF464DYI_Heart_CTCF_P0_Rep2_ENCFF464DYI_peak_959	88	.	6.49648	11.6654	8.86471	89
chr1	75549795	75549889	Encode_GSE137272_Encode_Dowen.JM_ENCFF464DYI_Heart_CTCF_P0_Rep2_ENCFF464DYI_peak_960	26	.	3.90564	5.23958	2.65428	26
chr1	75559550	75559846	Encode_GSE137272_Encode_Dowen.JM_ENCFF464DYI_Heart_CTCF_P0_Rep2_ENCFF464DYI_peak_961	1516	.	27.7151	157.811	151.626	137
chr1	75565080	75565174	Encode_GSE137272_Encode_Dowen.JM_ENCFF464DYI_Heart_CTCF_P0_Rep2_ENCFF464DYI_peak_962	42	.	4.63571	6.90206	4.24702	26
chr1	75597064	75597158	Encode_GSE137272_Encode_Dowen.JM_ENCFF464DYI_Heart_CTCF_P0_Rep2_ENCFF464DYI_peak_963	59	.	5.1247	8.62489	5.9066	39
chr1	75597708	75597950	Encode_GSE137272_Encode_Dowen.JM_ENCFF464DYI_Heart_CTCF_P0_Rep2_ENCFF464DYI_peak_964	506	.	17.8805	54.127	50.694	120
chr1	75652635	75652797	Encode_GSE137272_Encode_Dowen.JM_ENCFF464DYI_Heart_CTCF_P0_Rep2_ENCFF464DYI_peak_965	187	.	8.66351	21.7145	18.7309	68
chr1	75653588	75653904	Encode_GSE137272_Encode_Dowen.JM_ENCFF464DYI_Heart_CTCF_P0_Rep2_ENCFF464DYI_peak_966	733	.	21.0207	77.1238	73.3164	172
chr1	75819069	75819227	Encode_GSE137272_Encode_Dowen.JM_ENCFF464DYI_Heart_CTCF_P0_Rep2_ENCFF464DYI_peak_967	145	.	9.48223	17.4678	14.552	92
chr1	75925800	75926053	Encode_GSE137272_Encode_Dowen.JM_ENCFF464DYI_Heart_CTCF_P0_Rep2_ENCFF464DYI_peak_968	763	.	24.4904	80.1826	76.3172	133
chr1	75997371	75997479	Encode_GSE137272_Encode_Dowen.JM_ENCFF464DYI_Heart_CTCF_P0_Rep2_ENCFF464DYI_peak_969	74	.	6.48784	10.1769	7.41032	61
chr1	76038984	76039217	Encode_GSE137272_Encode_Dowen.JM_ENCFF464DYI_Heart_CTCF_P0_Rep2_ENCFF464DYI_peak_970	230	.	11.0286	26.0786	23.0309	144
chr1	76039747	76039935	Encode_GSE137272_Encode_Dowen.JM_ENCFF464DYI_Heart_CTCF_P0_Rep2_ENCFF464DYI_peak_971	193	.	9.89156	22.336	19.3442	107
chr1	76143730	76143855	Encode_GSE137272_Encode_Dowen.JM_ENCFF464DYI_Heart_CTCF_P0_Rep2_ENCFF464DYI_peak_972	63	.	5.98878	9.06208	6.32564	85
chr1	76217071	76217187	Encode_GSE137272_Encode_Dowen.JM_ENCFF464DYI_Heart_CTCF_P0_Rep2_ENCFF464DYI_peak_973	85	.	6.98691	11.3236	8.52887	48
chr1	76630000	76630139	Encode_GSE137272_Encode_Dowen.JM_ENCFF464DYI_Heart_CTCF_P0_Rep2_ENCFF464DYI_peak_974	253	.	13.4748	28.4132	25.332	65
chr1	76920775	76920879	Encode_GSE137272_Encode_Dowen.JM_ENCFF464DYI_Heart_CTCF_P0_Rep2_ENCFF464DYI_peak_975	33	.	4.49158	5.9356	3.31008	28
chr1	77081654	77081924	Encode_GSE137272_Encode_Dowen.JM_ENCFF464DYI_Heart_CTCF_P0_Rep2_ENCFF464DYI_peak_976	221	.	11.1821	25.1513	22.1177	185
chr1	77184100	77184265	Encode_GSE137272_Encode_Dowen.JM_ENCFF464DYI_Heart_CTCF_P0_Rep2_ENCFF464DYI_peak_977	184	.	10.9794	21.4316	18.4519	81
chr1	77331879	77331974	Encode_GSE137272_Encode_Dowen.JM_ENCFF464DYI_Heart_CTCF_P0_Rep2_ENCFF464DYI_peak_978	63	.	5.98878	9.06208	6.32564	65
chr1	77496747	77496852	Encode_GSE137272_Encode_Dowen.JM_ENCFF464DYI_Heart_CTCF_P0_Rep2_ENCFF464DYI_peak_979	63	.	5.98878	9.06208	6.32564	44
chr1	77513551	77513723	Encode_GSE137272_Encode_Dowen.JM_ENCFF464DYI_Heart_CTCF_P0_Rep2_ENCFF464DYI_peak_980	225	.	9.50889	25.5858	22.5443	102
chr1	77516310	77516556	Encode_GSE137272_Encode_Dowen.JM_ENCFF464DYI_Heart_CTCF_P0_Rep2_ENCFF464DYI_peak_981	990	.	25.2511	103.429	99.0334	127
chr1	77589578	77589696	Encode_GSE137272_Encode_Dowen.JM_ENCFF464DYI_Heart_CTCF_P0_Rep2_ENCFF464DYI_peak_982	145	.	9.48223	17.4678	14.552	67
chr1	77896333	77896539	Encode_GSE137272_Encode_Dowen.JM_ENCFF464DYI_Heart_CTCF_P0_Rep2_ENCFF464DYI_peak_983	544	.	21.418	57.9495	54.4595	92
chr1	77930825	77930929	Encode_GSE137272_Encode_Dowen.JM_ENCFF464DYI_Heart_CTCF_P0_Rep2_ENCFF464DYI_peak_984	74	.	6.48784	10.1769	7.41032	36
chr1	77943199	77943461	Encode_GSE137272_Encode_Dowen.JM_ENCFF464DYI_Heart_CTCF_P0_Rep2_ENCFF464DYI_peak_985	894	.	29.8755	93.6471	89.4961	101
chr1	77972429	77972666	Encode_GSE137272_Encode_Dowen.JM_ENCFF464DYI_Heart_CTCF_P0_Rep2_ENCFF464DYI_peak_986	531	.	20.1955	56.6599	53.1892	113
chr1	77978749	77979014	Encode_GSE137272_Encode_Dowen.JM_ENCFF464DYI_Heart_CTCF_P0_Rep2_ENCFF464DYI_peak_987	856	.	27.1174	89.7019	85.6391	140
chr1	78008795	78009003	Encode_GSE137272_Encode_Dowen.JM_ENCFF464DYI_Heart_CTCF_P0_Rep2_ENCFF464DYI_peak_988	164	.	10.0913	19.4457	16.4985	115
chr1	78036808	78036950	Encode_GSE137272_Encode_Dowen.JM_ENCFF464DYI_Heart_CTCF_P0_Rep2_ENCFF464DYI_peak_989	93	.	7.27379	12.155	9.34534	61
chr1	78217363	78217508	Encode_GSE137272_Encode_Dowen.JM_ENCFF464DYI_Heart_CTCF_P0_Rep2_ENCFF464DYI_peak_990	169	.	9.73339	19.8857	16.9324	57
chr1	78338207	78338318	Encode_GSE137272_Encode_Dowen.JM_ENCFF464DYI_Heart_CTCF_P0_Rep2_ENCFF464DYI_peak_991	75	.	6.35439	10.3021	7.53305	30
chr1	78419671	78419912	Encode_GSE137272_Encode_Dowen.JM_ENCFF464DYI_Heart_CTCF_P0_Rep2_ENCFF464DYI_peak_992	794	.	24.2098	83.3674	79.4391	98
chr1	78454705	78454977	Encode_GSE137272_Encode_Dowen.JM_ENCFF464DYI_Heart_CTCF_P0_Rep2_ENCFF464DYI_peak_993	581	.	20.6472	61.6526	58.1062	176
chr1	78525303	78525543	Encode_GSE137272_Encode_Dowen.JM_ENCFF464DYI_Heart_CTCF_P0_Rep2_ENCFF464DYI_peak_994	956	.	27.3891	99.938	95.6338	116
chr1	78536860	78537068	Encode_GSE137272_Encode_Dowen.JM_ENCFF464DYI_Heart_CTCF_P0_Rep2_ENCFF464DYI_peak_995	715	.	23.3309	75.3078	71.5335	117
chr1	78557513	78557632	Encode_GSE137272_Encode_Dowen.JM_ENCFF464DYI_Heart_CTCF_P0_Rep2_ENCFF464DYI_peak_996	52	.	5.48971	7.98154	5.27789	47
chr1	78687008	78687170	Encode_GSE137272_Encode_Dowen.JM_ENCFF464DYI_Heart_CTCF_P0_Rep2_ENCFF464DYI_peak_998	310	.	13.822	34.1748	31.0163	84
chr1	78707432	78707563	Encode_GSE137272_Encode_Dowen.JM_ENCFF464DYI_Heart_CTCF_P0_Rep2_ENCFF464DYI_peak_999	96	.	7.48597	12.5	9.6789	73
chr1	78724462	78724767	Encode_GSE137272_Encode_Dowen.JM_ENCFF464DYI_Heart_CTCF_P0_Rep2_ENCFF464DYI_peak_1000	1115	.	28.6338	116.347	111.583	205
chr1	78725962	78726089	Encode_GSE137272_Encode_Dowen.JM_ENCFF464DYI_Heart_CTCF_P0_Rep2_ENCFF464DYI_peak_1001	190	.	8.85583	22.087	19.0986	58
chr1	78734269	78734396	Encode_GSE137272_Encode_Dowen.JM_ENCFF464DYI_Heart_CTCF_P0_Rep2_ENCFF464DYI_peak_1002	81	.	6.75806	10.9533	8.17169	52
chr1	78846565	78846735	Encode_GSE137272_Encode_Dowen.JM_ENCFF464DYI_Heart_CTCF_P0_Rep2_ENCFF464DYI_peak_1003	279	.	13.9134	31.0183	27.9027	82
chr1	79440080	79440268	Encode_GSE137272_Encode_Dowen.JM_ENCFF464DYI_Heart_CTCF_P0_Rep2_ENCFF464DYI_peak_1004	52	.	5.48971	7.98154	5.27789	121
chr1	79626245	79626395	Encode_GSE137272_Encode_Dowen.JM_ENCFF464DYI_Heart_CTCF_P0_Rep2_ENCFF464DYI_peak_1005	158	.	9.9813	18.7683	15.8307	93
chr1	79640222	79640437	Encode_GSE137272_Encode_Dowen.JM_ENCFF464DYI_Heart_CTCF_P0_Rep2_ENCFF464DYI_peak_1006	865	.	27.1102	90.6526	86.5688	126
chr1	79683094	79683249	Encode_GSE137272_Encode_Dowen.JM_ENCFF464DYI_Heart_CTCF_P0_Rep2_ENCFF464DYI_peak_1007	184	.	10.9794	21.4316	18.4519	77
chr1	79776002	79776364	Encode_GSE137272_Encode_Dowen.JM_ENCFF464DYI_Heart_CTCF_P0_Rep2_ENCFF464DYI_peak_1008	72	.	6.39135	10.0214	7.26482	157
chr1	79786602	79786786	Encode_GSE137272_Encode_Dowen.JM_ENCFF464DYI_Heart_CTCF_P0_Rep2_ENCFF464DYI_peak_1009	803	.	24.6778	84.2497	80.3033	90
chr1	79819552	79819740	Encode_GSE137272_Encode_Dowen.JM_ENCFF464DYI_Heart_CTCF_P0_Rep2_ENCFF464DYI_peak_1010	180	.	10.4394	21.065	18.0927	76
chr1	79999199	79999455	Encode_GSE137272_Encode_Dowen.JM_ENCFF464DYI_Heart_CTCF_P0_Rep2_ENCFF464DYI_peak_1011	281	.	14.4729	31.3206	28.2	93
chr1	80106393	80106624	Encode_GSE137272_Encode_Dowen.JM_ENCFF464DYI_Heart_CTCF_P0_Rep2_ENCFF464DYI_peak_1012	169	.	10.3724	19.911	16.9573	109
chr1	80178127	80178239	Encode_GSE137272_Encode_Dowen.JM_ENCFF464DYI_Heart_CTCF_P0_Rep2_ENCFF464DYI_peak_1013	103	.	6.66178	13.1822	10.3496	63
chr1	80181101	80181316	Encode_GSE137272_Encode_Dowen.JM_ENCFF464DYI_Heart_CTCF_P0_Rep2_ENCFF464DYI_peak_1014	898	.	26.314	93.9911	89.8313	121
chr1	80230745	80230890	Encode_GSE137272_Encode_Dowen.JM_ENCFF464DYI_Heart_CTCF_P0_Rep2_ENCFF464DYI_peak_1015	145	.	9.48223	17.4678	14.552	64
chr1	80244215	80244363	Encode_GSE137272_Encode_Dowen.JM_ENCFF464DYI_Heart_CTCF_P0_Rep2_ENCFF464DYI_peak_1016	204	.	11.5329	23.4312	20.4226	56
chr1	80408599	80408821	Encode_GSE137272_Encode_Dowen.JM_ENCFF464DYI_Heart_CTCF_P0_Rep2_ENCFF464DYI_peak_1017	750	.	25.8502	78.9166	75.0756	110
chr1	80504885	80505038	Encode_GSE137272_Encode_Dowen.JM_ENCFF464DYI_Heart_CTCF_P0_Rep2_ENCFF464DYI_peak_1018	132	.	8.98317	16.1895	13.296	76
chr1	80512665	80512877	Encode_GSE137272_Encode_Dowen.JM_ENCFF464DYI_Heart_CTCF_P0_Rep2_ENCFF464DYI_peak_1019	362	.	15.6456	39.4339	36.2045	119
chr1	80515982	80516114	Encode_GSE137272_Encode_Dowen.JM_ENCFF464DYI_Heart_CTCF_P0_Rep2_ENCFF464DYI_peak_1020	95	.	6.91901	12.3685	9.55508	69
chr1	80522338	80522432	Encode_GSE137272_Encode_Dowen.JM_ENCFF464DYI_Heart_CTCF_P0_Rep2_ENCFF464DYI_peak_1021	52	.	5.48971	7.98154	5.27789	42
chr1	80577020	80577157	Encode_GSE137272_Encode_Dowen.JM_ENCFF464DYI_Heart_CTCF_P0_Rep2_ENCFF464DYI_peak_1022	225	.	12.4766	25.5689	22.5277	57
chr1	80722763	80722953	Encode_GSE137272_Encode_Dowen.JM_ENCFF464DYI_Heart_CTCF_P0_Rep2_ENCFF464DYI_peak_1023	475	.	18.7939	50.9658	47.5781	88
chr1	80728300	80728435	Encode_GSE137272_Encode_Dowen.JM_ENCFF464DYI_Heart_CTCF_P0_Rep2_ENCFF464DYI_peak_1024	74	.	6.48784	10.1769	7.41032	45
chr1	80757459	80757553	Encode_GSE137272_Encode_Dowen.JM_ENCFF464DYI_Heart_CTCF_P0_Rep2_ENCFF464DYI_peak_1025	51	.	5.40806	7.85165	5.16055	38
chr1	80830492	80830691	Encode_GSE137272_Encode_Dowen.JM_ENCFF464DYI_Heart_CTCF_P0_Rep2_ENCFF464DYI_peak_1026	404	.	18.1783	43.7515	40.4637	88
chr1	81287263	81287466	Encode_GSE137272_Encode_Dowen.JM_ENCFF464DYI_Heart_CTCF_P0_Rep2_ENCFF464DYI_peak_1027	602	.	22.8843	63.8712	60.29	101
chr1	81300838	81300996	Encode_GSE137272_Encode_Dowen.JM_ENCFF464DYI_Heart_CTCF_P0_Rep2_ENCFF464DYI_peak_1028	186	.	9.82987	21.6725	18.6895	86
chr1	81301816	81301980	Encode_GSE137272_Encode_Dowen.JM_ENCFF464DYI_Heart_CTCF_P0_Rep2_ENCFF464DYI_peak_1029	172	.	9.28678	20.1863	17.226	72
chr1	81303460	81303697	Encode_GSE137272_Encode_Dowen.JM_ENCFF464DYI_Heart_CTCF_P0_Rep2_ENCFF464DYI_peak_1030	48	.	4.66325	7.52725	4.84511	165
chr1	81307535	81307663	Encode_GSE137272_Encode_Dowen.JM_ENCFF464DYI_Heart_CTCF_P0_Rep2_ENCFF464DYI_peak_1031	126	.	7.25232	15.5695	12.6895	79
chr1	81310170	81310392	Encode_GSE137272_Encode_Dowen.JM_ENCFF464DYI_Heart_CTCF_P0_Rep2_ENCFF464DYI_peak_1032	766	.	24.6573	80.4887	76.6175	130
chr1	81316682	81317055	Encode_GSE137272_Encode_Dowen.JM_ENCFF464DYI_Heart_CTCF_P0_Rep2_ENCFF464DYI_peak_1033	815	.	26.3713	85.4818	81.5101	108
chr1	81516643	81516869	Encode_GSE137272_Encode_Dowen.JM_ENCFF464DYI_Heart_CTCF_P0_Rep2_ENCFF464DYI_peak_1034	371	.	16.6517	40.4336	37.1905	139
chr1	81591774	81591963	Encode_GSE137272_Encode_Dowen.JM_ENCFF464DYI_Heart_CTCF_P0_Rep2_ENCFF464DYI_peak_1035	85	.	6.98691	11.3236	8.52887	50
chr1	81688878	81688972	Encode_GSE137272_Encode_Dowen.JM_ENCFF464DYI_Heart_CTCF_P0_Rep2_ENCFF464DYI_peak_1036	42	.	4.99065	6.93824	4.27097	40
chr1	82239575	82239669	Encode_GSE137272_Encode_Dowen.JM_ENCFF464DYI_Heart_CTCF_P0_Rep2_ENCFF464DYI_peak_1037	41	.	4.91642	6.82112	4.16859	39
chr1	82288734	82288876	Encode_GSE137272_Encode_Dowen.JM_ENCFF464DYI_Heart_CTCF_P0_Rep2_ENCFF464DYI_peak_1038	278	.	10.4199	30.988	27.8728	76
chr1	82291653	82291843	Encode_GSE137272_Encode_Dowen.JM_ENCFF464DYI_Heart_CTCF_P0_Rep2_ENCFF464DYI_peak_1039	255	.	9.09858	28.6711	25.5867	89
chr1	82294201	82294428	Encode_GSE137272_Encode_Dowen.JM_ENCFF464DYI_Heart_CTCF_P0_Rep2_ENCFF464DYI_peak_1040	449	.	14.1361	48.2517	44.9022	92
chr1	82382064	82382245	Encode_GSE137272_Encode_Dowen.JM_ENCFF464DYI_Heart_CTCF_P0_Rep2_ENCFF464DYI_peak_1041	52	.	5.48971	7.98154	5.27789	57
chr1	82390059	82390323	Encode_GSE137272_Encode_Dowen.JM_ENCFF464DYI_Heart_CTCF_P0_Rep2_ENCFF464DYI_peak_1042	132	.	8.98317	16.1895	13.296	213
chr1	82433423	82433673	Encode_GSE137272_Encode_Dowen.JM_ENCFF464DYI_Heart_CTCF_P0_Rep2_ENCFF464DYI_peak_1043	1039	.	27.7084	108.467	103.932	140
chr1	82476372	82476588	Encode_GSE137272_Encode_Dowen.JM_ENCFF464DYI_Heart_CTCF_P0_Rep2_ENCFF464DYI_peak_1044	870	.	27.3932	91.1688	87.0739	89
chr1	82545686	82545780	Encode_GSE137272_Encode_Dowen.JM_ENCFF464DYI_Heart_CTCF_P0_Rep2_ENCFF464DYI_peak_1045	52	.	5.48971	7.98154	5.27789	60
chr1	82554389	82554644	Encode_GSE137272_Encode_Dowen.JM_ENCFF464DYI_Heart_CTCF_P0_Rep2_ENCFF464DYI_peak_1046	782	.	26.0721	82.112	78.2088	153
chr1	82571841	82572044	Encode_GSE137272_Encode_Dowen.JM_ENCFF464DYI_Heart_CTCF_P0_Rep2_ENCFF464DYI_peak_1047	128	.	8.68894	15.706	12.8239	116
chr1	82641748	82641965	Encode_GSE137272_Encode_Dowen.JM_ENCFF464DYI_Heart_CTCF_P0_Rep2_ENCFF464DYI_peak_1048	1081	.	30.4548	112.804	108.145	110
chr1	82787411	82787715	Encode_GSE137272_Encode_Dowen.JM_ENCFF464DYI_Heart_CTCF_P0_Rep2_ENCFF464DYI_peak_1049	1097	.	27.7111	114.451	109.742	132
chr1	82793561	82793655	Encode_GSE137272_Encode_Dowen.JM_ENCFF464DYI_Heart_CTCF_P0_Rep2_ENCFF464DYI_peak_1050	39	.	4.80538	6.64647	3.99959	69
chr1	82803719	82803889	Encode_GSE137272_Encode_Dowen.JM_ENCFF464DYI_Heart_CTCF_P0_Rep2_ENCFF464DYI_peak_1051	280	.	13.9743	31.1207	28.0039	83
chr1	82839207	82839530	Encode_GSE137272_Encode_Dowen.JM_ENCFF464DYI_Heart_CTCF_P0_Rep2_ENCFF464DYI_peak_1052	775	.	22.7485	81.4702	77.5798	191
chr1	82884578	82884672	Encode_GSE137272_Encode_Dowen.JM_ENCFF464DYI_Heart_CTCF_P0_Rep2_ENCFF464DYI_peak_1053	52	.	5.48971	7.98154	5.27789	51
chr1	82973362	82973507	Encode_GSE137272_Encode_Dowen.JM_ENCFF464DYI_Heart_CTCF_P0_Rep2_ENCFF464DYI_peak_1054	139	.	8.81446	16.841	13.9379	62
chr1	82987850	82988097	Encode_GSE137272_Encode_Dowen.JM_ENCFF464DYI_Heart_CTCF_P0_Rep2_ENCFF464DYI_peak_1055	700	.	21.5739	73.7966	70.0494	118
chr1	83064908	83065160	Encode_GSE137272_Encode_Dowen.JM_ENCFF464DYI_Heart_CTCF_P0_Rep2_ENCFF464DYI_peak_1056	336	.	15.3617	36.8204	33.6264	65
chr1	83076176	83076446	Encode_GSE137272_Encode_Dowen.JM_ENCFF464DYI_Heart_CTCF_P0_Rep2_ENCFF464DYI_peak_1057	668	.	22.1793	70.5071	66.8173	160
chr1	83150356	83150500	Encode_GSE137272_Encode_Dowen.JM_ENCFF464DYI_Heart_CTCF_P0_Rep2_ENCFF464DYI_peak_1058	298	.	14.2806	32.944	29.8015	69
chr1	83181512	83181690	Encode_GSE137272_Encode_Dowen.JM_ENCFF464DYI_Heart_CTCF_P0_Rep2_ENCFF464DYI_peak_1059	286	.	13.5962	31.7822	28.6557	88
chr1	83184926	83185020	Encode_GSE137272_Encode_Dowen.JM_ENCFF464DYI_Heart_CTCF_P0_Rep2_ENCFF464DYI_peak_1060	52	.	4.74383	7.97016	5.27604	35
chr1	83187249	83187451	Encode_GSE137272_Encode_Dowen.JM_ENCFF464DYI_Heart_CTCF_P0_Rep2_ENCFF464DYI_peak_1061	574	.	20.2892	61.0073	57.4709	93
chr1	83218339	83218547	Encode_GSE137272_Encode_Dowen.JM_ENCFF464DYI_Heart_CTCF_P0_Rep2_ENCFF464DYI_peak_1062	352	.	15.0626	38.4222	35.2063	63
chr1	83223148	83223327	Encode_GSE137272_Encode_Dowen.JM_ENCFF464DYI_Heart_CTCF_P0_Rep2_ENCFF464DYI_peak_1063	312	.	13.5624	34.3981	31.2358	86
chr1	83407290	83407387	Encode_GSE137272_Encode_Dowen.JM_ENCFF464DYI_Heart_CTCF_P0_Rep2_ENCFF464DYI_peak_1064	58	.	5.47968	8.55858	5.84181	48
chr1	83408047	83408343	Encode_GSE137272_Encode_Dowen.JM_ENCFF464DYI_Heart_CTCF_P0_Rep2_ENCFF464DYI_peak_1065	340	.	15.1745	37.2009	34.0017	128
chr1	83717128	83717364	Encode_GSE137272_Encode_Dowen.JM_ENCFF464DYI_Heart_CTCF_P0_Rep2_ENCFF464DYI_peak_1066	836	.	27.0353	87.6326	83.6146	93
chr1	83727219	83727463	Encode_GSE137272_Encode_Dowen.JM_ENCFF464DYI_Heart_CTCF_P0_Rep2_ENCFF464DYI_peak_1067	601	.	22.7918	63.7114	60.1327	96
chr1	83736538	83736705	Encode_GSE137272_Encode_Dowen.JM_ENCFF464DYI_Heart_CTCF_P0_Rep2_ENCFF464DYI_peak_1068	171	.	10.4804	20.0899	17.1309	82
chr1	83746109	83746333	Encode_GSE137272_Encode_Dowen.JM_ENCFF464DYI_Heart_CTCF_P0_Rep2_ENCFF464DYI_peak_1069	605	.	22.0476	64.1422	60.5566	108
chr1	83811284	83811434	Encode_GSE137272_Encode_Dowen.JM_ENCFF464DYI_Heart_CTCF_P0_Rep2_ENCFF464DYI_peak_1070	145	.	9.48223	17.4678	14.552	57
chr1	84102179	84102306	Encode_GSE137272_Encode_Dowen.JM_ENCFF464DYI_Heart_CTCF_P0_Rep2_ENCFF464DYI_peak_1071	108	.	7.98504	13.7042	10.8578	73
chr1	84128620	84128801	Encode_GSE137272_Encode_Dowen.JM_ENCFF464DYI_Heart_CTCF_P0_Rep2_ENCFF464DYI_peak_1072	253	.	13.4748	28.4132	25.332	90
chr1	84154079	84154219	Encode_GSE137272_Encode_Dowen.JM_ENCFF464DYI_Heart_CTCF_P0_Rep2_ENCFF464DYI_peak_1073	74	.	6.48784	10.1769	7.41032	74
chr1	84283214	84283316	Encode_GSE137272_Encode_Dowen.JM_ENCFF464DYI_Heart_CTCF_P0_Rep2_ENCFF464DYI_peak_1074	86	.	6.33714	11.3977	8.60176	35
chr1	84286853	84287113	Encode_GSE137272_Encode_Dowen.JM_ENCFF464DYI_Heart_CTCF_P0_Rep2_ENCFF464DYI_peak_1075	622	.	21.5453	65.8462	62.2333	158
chr1	84433739	84433874	Encode_GSE137272_Encode_Dowen.JM_ENCFF464DYI_Heart_CTCF_P0_Rep2_ENCFF464DYI_peak_1076	253	.	13.4748	28.4132	25.332	64
chr1	84470475	84470604	Encode_GSE137272_Encode_Dowen.JM_ENCFF464DYI_Heart_CTCF_P0_Rep2_ENCFF464DYI_peak_1077	108	.	7.98504	13.7042	10.8578	56
chr1	84581917	84582151	Encode_GSE137272_Encode_Dowen.JM_ENCFF464DYI_Heart_CTCF_P0_Rep2_ENCFF464DYI_peak_1078	692	.	23.5241	72.9488	69.2167	93
chr1	84696252	84696396	Encode_GSE137272_Encode_Dowen.JM_ENCFF464DYI_Heart_CTCF_P0_Rep2_ENCFF464DYI_peak_1079	194	.	11.2558	22.422	19.4291	69
chr1	84697161	84697256	Encode_GSE137272_Encode_Dowen.JM_ENCFF464DYI_Heart_CTCF_P0_Rep2_ENCFF464DYI_peak_1080	62	.	5.9271	8.96323	6.23678	52
chr1	84697388	84697520	Encode_GSE137272_Encode_Dowen.JM_ENCFF464DYI_Heart_CTCF_P0_Rep2_ENCFF464DYI_peak_1081	84	.	6.91495	11.207	8.42048	53
chr1	84733893	84734133	Encode_GSE137272_Encode_Dowen.JM_ENCFF464DYI_Heart_CTCF_P0_Rep2_ENCFF464DYI_peak_1082	586	.	21.9063	62.1743	58.6198	118
chr1	84885317	84885418	Encode_GSE137272_Encode_Dowen.JM_ENCFF464DYI_Heart_CTCF_P0_Rep2_ENCFF464DYI_peak_1083	63	.	5.98878	9.06208	6.32564	59
chr1	84933530	84933752	Encode_GSE137272_Encode_Dowen.JM_ENCFF464DYI_Heart_CTCF_P0_Rep2_ENCFF464DYI_peak_1084	428	.	18.297	46.2085	42.8874	138
chr1	85736584	85736793	Encode_GSE137272_Encode_Dowen.JM_ENCFF464DYI_Heart_CTCF_P0_Rep2_ENCFF464DYI_peak_1088	1358	.	34.8867	141.405	135.813	99
chr1	85793255	85793462	Encode_GSE137272_Encode_Dowen.JM_ENCFF464DYI_Heart_CTCF_P0_Rep2_ENCFF464DYI_peak_1089	618	.	22.8216	65.4979	61.891	117
chr1	85842343	85842559	Encode_GSE137272_Encode_Dowen.JM_ENCFF464DYI_Heart_CTCF_P0_Rep2_ENCFF464DYI_peak_1090	225	.	11.0822	25.5737	22.5324	89
chr1	85853365	85853639	Encode_GSE137272_Encode_Dowen.JM_ENCFF464DYI_Heart_CTCF_P0_Rep2_ENCFF464DYI_peak_1091	1466	.	32.0135	152.64	146.634	131
chr1	85895635	85895734	Encode_GSE137272_Encode_Dowen.JM_ENCFF464DYI_Heart_CTCF_P0_Rep2_ENCFF464DYI_peak_1092	45	.	4.82859	7.21174	4.53771	32
chr1	85899615	85899720	Encode_GSE137272_Encode_Dowen.JM_ENCFF464DYI_Heart_CTCF_P0_Rep2_ENCFF464DYI_peak_1093	55	.	5.27084	8.22218	5.51329	72
chr1	85935566	85935763	Encode_GSE137272_Encode_Dowen.JM_ENCFF464DYI_Heart_CTCF_P0_Rep2_ENCFF464DYI_peak_1094	373	.	15.873	40.5513	37.3067	92
chr1	86007889	86008154	Encode_GSE137272_Encode_Dowen.JM_ENCFF464DYI_Heart_CTCF_P0_Rep2_ENCFF464DYI_peak_1095	990	.	28.6983	103.417	99.0222	157
chr1	86018317	86018438	Encode_GSE137272_Encode_Dowen.JM_ENCFF464DYI_Heart_CTCF_P0_Rep2_ENCFF464DYI_peak_1096	63	.	5.98878	9.06208	6.32564	47
chr1	86021742	86021872	Encode_GSE137272_Encode_Dowen.JM_ENCFF464DYI_Heart_CTCF_P0_Rep2_ENCFF464DYI_peak_1097	183	.	10.5747	21.2902	18.3148	60
chr1	86059525	86059751	Encode_GSE137272_Encode_Dowen.JM_ENCFF464DYI_Heart_CTCF_P0_Rep2_ENCFF464DYI_peak_1098	730	.	18.5062	76.8741	73.0715	91
chr1	86064247	86064475	Encode_GSE137272_Encode_Dowen.JM_ENCFF464DYI_Heart_CTCF_P0_Rep2_ENCFF464DYI_peak_1099	753	.	18.7714	79.1769	75.3311	85
chr1	86111885	86112039	Encode_GSE137272_Encode_Dowen.JM_ENCFF464DYI_Heart_CTCF_P0_Rep2_ENCFF464DYI_peak_1100	108	.	7.98504	13.7042	10.8578	86
chr1	86178896	86179237	Encode_GSE137272_Encode_Dowen.JM_ENCFF464DYI_Heart_CTCF_P0_Rep2_ENCFF464DYI_peak_1101	1675	.	32.7065	174.627	167.574	142
chr1	86214224	86214510	Encode_GSE137272_Encode_Dowen.JM_ENCFF464DYI_Heart_CTCF_P0_Rep2_ENCFF464DYI_peak_1102	1167	.	30.8099	121.727	116.796	102
chr1	86301841	86301987	Encode_GSE137272_Encode_Dowen.JM_ENCFF464DYI_Heart_CTCF_P0_Rep2_ENCFF464DYI_peak_1103	128	.	8.72854	15.771	12.8877	71
chr1	86313874	86314009	Encode_GSE137272_Encode_Dowen.JM_ENCFF464DYI_Heart_CTCF_P0_Rep2_ENCFF464DYI_peak_1104	96	.	7.48597	12.5	9.6789	64
chr1	86339469	86339726	Encode_GSE137272_Encode_Dowen.JM_ENCFF464DYI_Heart_CTCF_P0_Rep2_ENCFF464DYI_peak_1105	954	.	28.3098	99.7083	95.4098	141
chr1	86363823	86363969	Encode_GSE137272_Encode_Dowen.JM_ENCFF464DYI_Heart_CTCF_P0_Rep2_ENCFF464DYI_peak_1106	243	.	12.1278	27.3718	24.3057	57
chr1	86372018	86372271	Encode_GSE137272_Encode_Dowen.JM_ENCFF464DYI_Heart_CTCF_P0_Rep2_ENCFF464DYI_peak_1107	827	.	24.521	86.7588	82.76	130
chr1	86381152	86381352	Encode_GSE137272_Encode_Dowen.JM_ENCFF464DYI_Heart_CTCF_P0_Rep2_ENCFF464DYI_peak_1108	660	.	21.7407	69.6983	66.0223	93
chr1	86389370	86389606	Encode_GSE137272_Encode_Dowen.JM_ENCFF464DYI_Heart_CTCF_P0_Rep2_ENCFF464DYI_peak_1109	822	.	24.726	86.213	82.2259	103
chr1	86404959	86405126	Encode_GSE137272_Encode_Dowen.JM_ENCFF464DYI_Heart_CTCF_P0_Rep2_ENCFF464DYI_peak_1110	215	.	11.5065	24.5259	21.5003	103
chr1	86416010	86416163	Encode_GSE137272_Encode_Dowen.JM_ENCFF464DYI_Heart_CTCF_P0_Rep2_ENCFF464DYI_peak_1111	204	.	9.87604	23.4357	20.427	91
chr1	86416356	86416535	Encode_GSE137272_Encode_Dowen.JM_ENCFF464DYI_Heart_CTCF_P0_Rep2_ENCFF464DYI_peak_1112	675	.	21.6567	71.3031	67.5994	80
chr1	86430029	86430251	Encode_GSE137272_Encode_Dowen.JM_ENCFF464DYI_Heart_CTCF_P0_Rep2_ENCFF464DYI_peak_1113	967	.	25.9701	101.05	96.7172	96
chr1	86438623	86438787	Encode_GSE137272_Encode_Dowen.JM_ENCFF464DYI_Heart_CTCF_P0_Rep2_ENCFF464DYI_peak_1114	215	.	8.04676	24.6004	21.574	77
chr1	86440542	86440833	Encode_GSE137272_Encode_Dowen.JM_ENCFF464DYI_Heart_CTCF_P0_Rep2_ENCFF464DYI_peak_1115	979	.	21.4769	102.333	97.9675	150
chr1	86471495	86471643	Encode_GSE137272_Encode_Dowen.JM_ENCFF464DYI_Heart_CTCF_P0_Rep2_ENCFF464DYI_peak_1116	357	.	13.7741	38.9299	35.7072	66
chr1	86487497	86487694	Encode_GSE137272_Encode_Dowen.JM_ENCFF464DYI_Heart_CTCF_P0_Rep2_ENCFF464DYI_peak_1117	45	.	4.63491	7.18519	4.5119	57
chr1	86499988	86500196	Encode_GSE137272_Encode_Dowen.JM_ENCFF464DYI_Heart_CTCF_P0_Rep2_ENCFF464DYI_peak_1118	514	.	11.5499	54.9346	51.4899	89
chr1	86501096	86501266	Encode_GSE137272_Encode_Dowen.JM_ENCFF464DYI_Heart_CTCF_P0_Rep2_ENCFF464DYI_peak_1119	178	.	6.21775	20.8075	17.8388	82
chr1	86501665	86501945	Encode_GSE137272_Encode_Dowen.JM_ENCFF464DYI_Heart_CTCF_P0_Rep2_ENCFF464DYI_peak_1120	634	.	13.0382	67.0476	63.4154	109
chr1	86504227	86504448	Encode_GSE137272_Encode_Dowen.JM_ENCFF464DYI_Heart_CTCF_P0_Rep2_ENCFF464DYI_peak_1121	239	.	7.25286	27.0168	23.955	140
chr1	86509456	86509725	Encode_GSE137272_Encode_Dowen.JM_ENCFF464DYI_Heart_CTCF_P0_Rep2_ENCFF464DYI_peak_1122	762	.	22.5028	80.0802	76.217	113
chr1	86520497	86520652	Encode_GSE137272_Encode_Dowen.JM_ENCFF464DYI_Heart_CTCF_P0_Rep2_ENCFF464DYI_peak_1123	284	.	10.7084	31.5889	28.4648	77
chr1	86525366	86525589	Encode_GSE137272_Encode_Dowen.JM_ENCFF464DYI_Heart_CTCF_P0_Rep2_ENCFF464DYI_peak_1124	645	.	13.9044	68.2004	64.5496	97
chr1	86528104	86528504	Encode_GSE137272_Encode_Dowen.JM_ENCFF464DYI_Heart_CTCF_P0_Rep2_ENCFF464DYI_peak_1125	653	.	12.9738	68.9732	65.309	276
chr1	86532442	86532657	Encode_GSE137272_Encode_Dowen.JM_ENCFF464DYI_Heart_CTCF_P0_Rep2_ENCFF464DYI_peak_1126	640	.	14.7811	67.6585	64.0165	93
chr1	86538526	86538668	Encode_GSE137272_Encode_Dowen.JM_ENCFF464DYI_Heart_CTCF_P0_Rep2_ENCFF464DYI_peak_1127	207	.	11.0469	23.7524	20.7394	56
chr1	86598611	86598792	Encode_GSE137272_Encode_Dowen.JM_ENCFF464DYI_Heart_CTCF_P0_Rep2_ENCFF464DYI_peak_1128	502	.	20.3576	53.6651	50.239	88
chr1	86614375	86614543	Encode_GSE137272_Encode_Dowen.JM_ENCFF464DYI_Heart_CTCF_P0_Rep2_ENCFF464DYI_peak_1129	188	.	9.62636	21.8683	18.8827	63
chr1	86618565	86618744	Encode_GSE137272_Encode_Dowen.JM_ENCFF464DYI_Heart_CTCF_P0_Rep2_ENCFF464DYI_peak_1130	435	.	16.0574	46.8423	43.5123	67
chr1	86650351	86650617	Encode_GSE137272_Encode_Dowen.JM_ENCFF464DYI_Heart_CTCF_P0_Rep2_ENCFF464DYI_peak_1131	777	.	25.7891	81.606	77.713	91
chr1	86669500	86669791	Encode_GSE137272_Encode_Dowen.JM_ENCFF464DYI_Heart_CTCF_P0_Rep2_ENCFF464DYI_peak_1132	906	.	25.2572	94.8157	90.6372	167
chr1	86670489	86670628	Encode_GSE137272_Encode_Dowen.JM_ENCFF464DYI_Heart_CTCF_P0_Rep2_ENCFF464DYI_peak_1133	114	.	6.81579	14.321	11.4649	53
chr1	86914872	86914966	Encode_GSE137272_Encode_Dowen.JM_ENCFF464DYI_Heart_CTCF_P0_Rep2_ENCFF464DYI_peak_1134	52	.	5.48971	7.98154	5.27789	26
chr1	86968388	86968569	Encode_GSE137272_Encode_Dowen.JM_ENCFF464DYI_Heart_CTCF_P0_Rep2_ENCFF464DYI_peak_1135	358	.	16.6683	39.0324	35.8084	88
chr1	87041194	87041386	Encode_GSE137272_Encode_Dowen.JM_ENCFF464DYI_Heart_CTCF_P0_Rep2_ENCFF464DYI_peak_1136	468	.	14.0242	50.1934	46.8162	89
chr1	87042112	87042379	Encode_GSE137272_Encode_Dowen.JM_ENCFF464DYI_Heart_CTCF_P0_Rep2_ENCFF464DYI_peak_1137	1043	.	23.8322	108.883	104.337	150
chr1	87070823	87070991	Encode_GSE137272_Encode_Dowen.JM_ENCFF464DYI_Heart_CTCF_P0_Rep2_ENCFF464DYI_peak_1138	158	.	9.9813	18.7683	15.8307	68
chr1	87087078	87087215	Encode_GSE137272_Encode_Dowen.JM_ENCFF464DYI_Heart_CTCF_P0_Rep2_ENCFF464DYI_peak_1139	171	.	10.4804	20.0899	17.1309	65
chr1	87098662	87098887	Encode_GSE137272_Encode_Dowen.JM_ENCFF464DYI_Heart_CTCF_P0_Rep2_ENCFF464DYI_peak_1140	492	.	20.252	52.6786	49.2665	130
chr1	87111848	87111979	Encode_GSE137272_Encode_Dowen.JM_ENCFF464DYI_Heart_CTCF_P0_Rep2_ENCFF464DYI_peak_1141	211	.	11.9776	24.1719	21.1511	56
chr1	87174341	87174586	Encode_GSE137272_Encode_Dowen.JM_ENCFF464DYI_Heart_CTCF_P0_Rep2_ENCFF464DYI_peak_1142	450	.	16.9272	48.4371	45.0847	117
chr1	87175876	87176061	Encode_GSE137272_Encode_Dowen.JM_ENCFF464DYI_Heart_CTCF_P0_Rep2_ENCFF464DYI_peak_1143	189	.	9.69131	21.9833	18.9963	84
chr1	87184914	87185119	Encode_GSE137272_Encode_Dowen.JM_ENCFF464DYI_Heart_CTCF_P0_Rep2_ENCFF464DYI_peak_1144	679	.	18.8179	71.6675	67.9577	112
chr1	87187107	87187336	Encode_GSE137272_Encode_Dowen.JM_ENCFF464DYI_Heart_CTCF_P0_Rep2_ENCFF464DYI_peak_1145	724	.	18.9621	76.2154	72.4246	114
chr1	87206393	87206599	Encode_GSE137272_Encode_Dowen.JM_ENCFF464DYI_Heart_CTCF_P0_Rep2_ENCFF464DYI_peak_1146	80	.	6.6673	10.8068	8.02809	143
chr1	87218096	87218304	Encode_GSE137272_Encode_Dowen.JM_ENCFF464DYI_Heart_CTCF_P0_Rep2_ENCFF464DYI_peak_1147	239	.	11.894	26.9731	23.9136	84
chr1	87246263	87246496	Encode_GSE137272_Encode_Dowen.JM_ENCFF464DYI_Heart_CTCF_P0_Rep2_ENCFF464DYI_peak_1148	704	.	23.7342	74.23	70.4748	101
chr1	87258615	87258767	Encode_GSE137272_Encode_Dowen.JM_ENCFF464DYI_Heart_CTCF_P0_Rep2_ENCFF464DYI_peak_1149	225	.	12.4766	25.5689	22.5277	79
chr1	87292896	87293154	Encode_GSE137272_Encode_Dowen.JM_ENCFF464DYI_Heart_CTCF_P0_Rep2_ENCFF464DYI_peak_1150	609	.	22.2997	64.5851	60.9926	154
chr1	87364937	87365076	Encode_GSE137272_Encode_Dowen.JM_ENCFF464DYI_Heart_CTCF_P0_Rep2_ENCFF464DYI_peak_1151	197	.	11.4785	22.7925	19.7922	54
chr1	87380064	87380205	Encode_GSE137272_Encode_Dowen.JM_ENCFF464DYI_Heart_CTCF_P0_Rep2_ENCFF464DYI_peak_1152	108	.	7.98504	13.7042	10.8578	70
chr1	87418756	87418996	Encode_GSE137272_Encode_Dowen.JM_ENCFF464DYI_Heart_CTCF_P0_Rep2_ENCFF464DYI_peak_1153	414	.	17.4201	44.707	41.4064	134
chr1	87447579	87447780	Encode_GSE137272_Encode_Dowen.JM_ENCFF464DYI_Heart_CTCF_P0_Rep2_ENCFF464DYI_peak_1154	552	.	20.4596	58.7888	55.2859	113
chr1	87468470	87468617	Encode_GSE137272_Encode_Dowen.JM_ENCFF464DYI_Heart_CTCF_P0_Rep2_ENCFF464DYI_peak_1155	63	.	5.98878	9.06208	6.32564	79
chr1	87541669	87541870	Encode_GSE137272_Encode_Dowen.JM_ENCFF464DYI_Heart_CTCF_P0_Rep2_ENCFF464DYI_peak_1156	171	.	10.4804	20.0899	17.1309	123
chr1	87568520	87568614	Encode_GSE137272_Encode_Dowen.JM_ENCFF464DYI_Heart_CTCF_P0_Rep2_ENCFF464DYI_peak_1157	63	.	5.98878	9.06208	6.32564	61
chr1	87608460	87608721	Encode_GSE137272_Encode_Dowen.JM_ENCFF464DYI_Heart_CTCF_P0_Rep2_ENCFF464DYI_peak_1158	479	.	19.013	51.3469	47.954	120
chr1	87664130	87664264	Encode_GSE137272_Encode_Dowen.JM_ENCFF464DYI_Heart_CTCF_P0_Rep2_ENCFF464DYI_peak_1159	108	.	7.98504	13.7042	10.8578	61
chr1	87696514	87696633	Encode_GSE137272_Encode_Dowen.JM_ENCFF464DYI_Heart_CTCF_P0_Rep2_ENCFF464DYI_peak_1160	41	.	4.8714	6.75023	4.1001	53
chr1	87698097	87698200	Encode_GSE137272_Encode_Dowen.JM_ENCFF464DYI_Heart_CTCF_P0_Rep2_ENCFF464DYI_peak_1161	50	.	5.35853	7.773	5.08425	42
chr1	87721496	87721687	Encode_GSE137272_Encode_Dowen.JM_ENCFF464DYI_Heart_CTCF_P0_Rep2_ENCFF464DYI_peak_1162	421	.	17.8478	45.4409	42.1303	99
chr1	87740668	87740858	Encode_GSE137272_Encode_Dowen.JM_ENCFF464DYI_Heart_CTCF_P0_Rep2_ENCFF464DYI_peak_1163	326	.	15.9701	35.7907	32.6099	103
chr1	87755819	87755987	Encode_GSE137272_Encode_Dowen.JM_ENCFF464DYI_Heart_CTCF_P0_Rep2_ENCFF464DYI_peak_1164	293	.	13.9872	32.447	29.3119	78
chr1	87766344	87766550	Encode_GSE137272_Encode_Dowen.JM_ENCFF464DYI_Heart_CTCF_P0_Rep2_ENCFF464DYI_peak_1165	392	.	17.8606	42.4805	39.21	87
chr1	87901019	87901138	Encode_GSE137272_Encode_Dowen.JM_ENCFF464DYI_Heart_CTCF_P0_Rep2_ENCFF464DYI_peak_1166	85	.	6.98691	11.3236	8.52887	56
chr1	87901258	87901352	Encode_GSE137272_Encode_Dowen.JM_ENCFF464DYI_Heart_CTCF_P0_Rep2_ENCFF464DYI_peak_1167	33	.	4.49158	5.9356	3.31008	9
chr1	87906677	87906813	Encode_GSE137272_Encode_Dowen.JM_ENCFF464DYI_Heart_CTCF_P0_Rep2_ENCFF464DYI_peak_1168	132	.	8.98317	16.1895	13.296	51
chr1	87907890	87907996	Encode_GSE137272_Encode_Dowen.JM_ENCFF464DYI_Heart_CTCF_P0_Rep2_ENCFF464DYI_peak_1169	84	.	6.9472	11.2593	8.47162	53
chr1	87922757	87922959	Encode_GSE137272_Encode_Dowen.JM_ENCFF464DYI_Heart_CTCF_P0_Rep2_ENCFF464DYI_peak_1170	531	.	19.2493	56.6295	53.1594	108
chr1	87936619	87936788	Encode_GSE137272_Encode_Dowen.JM_ENCFF464DYI_Heart_CTCF_P0_Rep2_ENCFF464DYI_peak_1171	387	.	16.28	41.9903	38.7261	83
chr1	88094264	88094413	Encode_GSE137272_Encode_Dowen.JM_ENCFF464DYI_Heart_CTCF_P0_Rep2_ENCFF464DYI_peak_1172	197	.	11.4785	22.7925	19.7922	79
chr1	88120749	88120893	Encode_GSE137272_Encode_Dowen.JM_ENCFF464DYI_Heart_CTCF_P0_Rep2_ENCFF464DYI_peak_1173	74	.	6.48784	10.1769	7.41032	61
chr1	88121648	88121777	Encode_GSE137272_Encode_Dowen.JM_ENCFF464DYI_Heart_CTCF_P0_Rep2_ENCFF464DYI_peak_1174	85	.	6.97976	11.312	8.52326	48
chr1	88125952	88126046	Encode_GSE137272_Encode_Dowen.JM_ENCFF464DYI_Heart_CTCF_P0_Rep2_ENCFF464DYI_peak_1175	52	.	5.48971	7.98154	5.27789	53
chr1	88144094	88144229	Encode_GSE137272_Encode_Dowen.JM_ENCFF464DYI_Heart_CTCF_P0_Rep2_ENCFF464DYI_peak_1176	267	.	13.9595	29.8353	26.736	59
chr1	88150195	88150333	Encode_GSE137272_Encode_Dowen.JM_ENCFF464DYI_Heart_CTCF_P0_Rep2_ENCFF464DYI_peak_1177	158	.	9.9813	18.7683	15.8307	75
chr1	88318622	88318844	Encode_GSE137272_Encode_Dowen.JM_ENCFF464DYI_Heart_CTCF_P0_Rep2_ENCFF464DYI_peak_1183	580	.	22.5704	61.6152	58.0695	115
chr1	88357522	88357785	Encode_GSE137272_Encode_Dowen.JM_ENCFF464DYI_Heart_CTCF_P0_Rep2_ENCFF464DYI_peak_1184	472	.	19.0436	50.6044	47.2217	113
chr1	88367468	88367562	Encode_GSE137272_Encode_Dowen.JM_ENCFF464DYI_Heart_CTCF_P0_Rep2_ENCFF464DYI_peak_1185	52	.	5.48971	7.98154	5.27789	53
chr1	88424715	88424949	Encode_GSE137272_Encode_Dowen.JM_ENCFF464DYI_Heart_CTCF_P0_Rep2_ENCFF464DYI_peak_1186	1195	.	32.8235	124.578	119.555	123
chr1	88434239	88434387	Encode_GSE137272_Encode_Dowen.JM_ENCFF464DYI_Heart_CTCF_P0_Rep2_ENCFF464DYI_peak_1187	42	.	4.99065	6.93824	4.27097	65
chr1	88445515	88445680	Encode_GSE137272_Encode_Dowen.JM_ENCFF464DYI_Heart_CTCF_P0_Rep2_ENCFF464DYI_peak_1188	225	.	12.4766	25.5689	22.5277	72
chr1	88456791	88456987	Encode_GSE137272_Encode_Dowen.JM_ENCFF464DYI_Heart_CTCF_P0_Rep2_ENCFF464DYI_peak_1189	837	.	27.1324	87.8074	83.7858	93
chr1	88465801	88466002	Encode_GSE137272_Encode_Dowen.JM_ENCFF464DYI_Heart_CTCF_P0_Rep2_ENCFF464DYI_peak_1190	390	.	16.0721	42.3666	39.0975	78
chr1	88474000	88474172	Encode_GSE137272_Encode_Dowen.JM_ENCFF464DYI_Heart_CTCF_P0_Rep2_ENCFF464DYI_peak_1191	323	.	14.9846	35.4876	32.3114	92
chr1	88562402	88562681	Encode_GSE137272_Encode_Dowen.JM_ENCFF464DYI_Heart_CTCF_P0_Rep2_ENCFF464DYI_peak_1192	1056	.	28.0933	110.233	105.648	129
chr1	88705278	88705410	Encode_GSE137272_Encode_Dowen.JM_ENCFF464DYI_Heart_CTCF_P0_Rep2_ENCFF464DYI_peak_1193	200	.	8.05264	23.0651	20.0612	65
chr1	88705862	88706147	Encode_GSE137272_Encode_Dowen.JM_ENCFF464DYI_Heart_CTCF_P0_Rep2_ENCFF464DYI_peak_1194	1195	.	25.988	124.522	119.5	162
chr1	88742457	88742674	Encode_GSE137272_Encode_Dowen.JM_ENCFF464DYI_Heart_CTCF_P0_Rep2_ENCFF464DYI_peak_1195	583	.	15.5443	61.9192	58.3686	127
chr1	88745249	88745526	Encode_GSE137272_Encode_Dowen.JM_ENCFF464DYI_Heart_CTCF_P0_Rep2_ENCFF464DYI_peak_1196	1004	.	21.7776	104.894	100.458	161
chr1	88750267	88750401	Encode_GSE137272_Encode_Dowen.JM_ENCFF464DYI_Heart_CTCF_P0_Rep2_ENCFF464DYI_peak_1197	78	.	5.27454	10.6194	7.84435	51
chr1	88752381	88752522	Encode_GSE137272_Encode_Dowen.JM_ENCFF464DYI_Heart_CTCF_P0_Rep2_ENCFF464DYI_peak_1198	261	.	11.4324	29.2605	26.1687	58
chr1	88756717	88756875	Encode_GSE137272_Encode_Dowen.JM_ENCFF464DYI_Heart_CTCF_P0_Rep2_ENCFF464DYI_peak_1199	292	.	12.7784	32.3375	29.2038	83
chr1	88777156	88777250	Encode_GSE137272_Encode_Dowen.JM_ENCFF464DYI_Heart_CTCF_P0_Rep2_ENCFF464DYI_peak_1200	42	.	4.99065	6.93824	4.27097	66
chr1	88807113	88807279	Encode_GSE137272_Encode_Dowen.JM_ENCFF464DYI_Heart_CTCF_P0_Rep2_ENCFF464DYI_peak_1201	184	.	10.9794	21.4316	18.4519	82
chr1	89069516	89069616	Encode_GSE137272_Encode_Dowen.JM_ENCFF464DYI_Heart_CTCF_P0_Rep2_ENCFF464DYI_peak_1202	38	.	4.54658	6.49035	3.84824	41
chr1	89069940	89070041	Encode_GSE137272_Encode_Dowen.JM_ENCFF464DYI_Heart_CTCF_P0_Rep2_ENCFF464DYI_peak_1203	36	.	4.44301	6.32642	3.6893	59
chr1	89175455	89175619	Encode_GSE137272_Encode_Dowen.JM_ENCFF464DYI_Heart_CTCF_P0_Rep2_ENCFF464DYI_peak_1204	206	.	11.6913	23.695	20.6826	80
chr1	89191544	89191887	Encode_GSE137272_Encode_Dowen.JM_ENCFF464DYI_Heart_CTCF_P0_Rep2_ENCFF464DYI_peak_1205	661	.	15.0263	69.838	66.1594	107
chr1	89192968	89193145	Encode_GSE137272_Encode_Dowen.JM_ENCFF464DYI_Heart_CTCF_P0_Rep2_ENCFF464DYI_peak_1206	302	.	9.17122	33.3801	30.232	102
chr1	89196159	89196378	Encode_GSE137272_Encode_Dowen.JM_ENCFF464DYI_Heart_CTCF_P0_Rep2_ENCFF464DYI_peak_1207	903	.	19.096	94.5065	90.3349	116
chr1	89207381	89207600	Encode_GSE137272_Encode_Dowen.JM_ENCFF464DYI_Heart_CTCF_P0_Rep2_ENCFF464DYI_peak_1208	553	.	20.998	58.8955	55.3911	110
chr1	89235372	89235625	Encode_GSE137272_Encode_Dowen.JM_ENCFF464DYI_Heart_CTCF_P0_Rep2_ENCFF464DYI_peak_1209	466	.	17.8328	50.0651	46.6898	91
chr1	89323187	89323364	Encode_GSE137272_Encode_Dowen.JM_ENCFF464DYI_Heart_CTCF_P0_Rep2_ENCFF464DYI_peak_1210	530	.	21.0674	56.5176	53.0493	83
chr1	89344651	89344828	Encode_GSE137272_Encode_Dowen.JM_ENCFF464DYI_Heart_CTCF_P0_Rep2_ENCFF464DYI_peak_1211	303	.	14.1911	33.4596	30.3105	87
chr1	89524488	89524734	Encode_GSE137272_Encode_Dowen.JM_ENCFF464DYI_Heart_CTCF_P0_Rep2_ENCFF464DYI_peak_1212	895	.	20.8917	93.7248	89.5716	107
chr1	89525957	89526198	Encode_GSE137272_Encode_Dowen.JM_ENCFF464DYI_Heart_CTCF_P0_Rep2_ENCFF464DYI_peak_1213	561	.	15.2179	59.6214	56.1062	125
chr1	89581311	89581481	Encode_GSE137272_Encode_Dowen.JM_ENCFF464DYI_Heart_CTCF_P0_Rep2_ENCFF464DYI_peak_1214	204	.	10.2227	23.4842	20.4748	97
chr1	89583525	89583660	Encode_GSE137272_Encode_Dowen.JM_ENCFF464DYI_Heart_CTCF_P0_Rep2_ENCFF464DYI_peak_1215	89	.	6.5435	11.7441	8.94183	70
chr1	89606648	89606939	Encode_GSE137272_Encode_Dowen.JM_ENCFF464DYI_Heart_CTCF_P0_Rep2_ENCFF464DYI_peak_1216	1061	.	27.8393	110.721	106.122	119
chr1	89626126	89626225	Encode_GSE137272_Encode_Dowen.JM_ENCFF464DYI_Heart_CTCF_P0_Rep2_ENCFF464DYI_peak_1217	53	.	5.153	8.03167	5.32694	59
chr1	89627765	89627920	Encode_GSE137272_Encode_Dowen.JM_ENCFF464DYI_Heart_CTCF_P0_Rep2_ENCFF464DYI_peak_1218	141	.	7.52604	17.0129	14.1074	92
chr1	89631835	89632081	Encode_GSE137272_Encode_Dowen.JM_ENCFF464DYI_Heart_CTCF_P0_Rep2_ENCFF464DYI_peak_1219	551	.	18.1344	58.6516	55.1509	137
chr1	89643825	89643972	Encode_GSE137272_Encode_Dowen.JM_ENCFF464DYI_Heart_CTCF_P0_Rep2_ENCFF464DYI_peak_1220	281	.	10.8502	31.2598	28.1411	69
chr1	89646714	89646968	Encode_GSE137272_Encode_Dowen.JM_ENCFF464DYI_Heart_CTCF_P0_Rep2_ENCFF464DYI_peak_1221	927	.	24.0159	97.02	92.7888	113
chr1	89667476	89667713	Encode_GSE137272_Encode_Dowen.JM_ENCFF464DYI_Heart_CTCF_P0_Rep2_ENCFF464DYI_peak_1222	171	.	10.1588	20.0704	17.1145	122
chr1	89676434	89676609	Encode_GSE137272_Encode_Dowen.JM_ENCFF464DYI_Heart_CTCF_P0_Rep2_ENCFF464DYI_peak_1223	224	.	11.7055	25.4479	22.4102	83
chr1	89730595	89730762	Encode_GSE137272_Encode_Dowen.JM_ENCFF464DYI_Heart_CTCF_P0_Rep2_ENCFF464DYI_peak_1224	199	.	11.2286	22.9246	19.9224	90
chr1	89752799	89752930	Encode_GSE137272_Encode_Dowen.JM_ENCFF464DYI_Heart_CTCF_P0_Rep2_ENCFF464DYI_peak_1225	134	.	8.8118	16.3638	13.4677	48
chr1	89757671	89757836	Encode_GSE137272_Encode_Dowen.JM_ENCFF464DYI_Heart_CTCF_P0_Rep2_ENCFF464DYI_peak_1226	153	.	9.69838	18.3008	15.3729	73
chr1	89770435	89770612	Encode_GSE137272_Encode_Dowen.JM_ENCFF464DYI_Heart_CTCF_P0_Rep2_ENCFF464DYI_peak_1227	190	.	11.0027	22.0014	19.0139	80
chr1	89831258	89831352	Encode_GSE137272_Encode_Dowen.JM_ENCFF464DYI_Heart_CTCF_P0_Rep2_ENCFF464DYI_peak_1228	63	.	5.98878	9.06208	6.32564	34
chr1	89859346	89859501	Encode_GSE137272_Encode_Dowen.JM_ENCFF464DYI_Heart_CTCF_P0_Rep2_ENCFF464DYI_peak_1229	216	.	10.8958	24.6581	21.631	76
chr1	89860426	89860577	Encode_GSE137272_Encode_Dowen.JM_ENCFF464DYI_Heart_CTCF_P0_Rep2_ENCFF464DYI_peak_1230	188	.	9.9358	21.856	18.8705	75
chr1	89940505	89940688	Encode_GSE137272_Encode_Dowen.JM_ENCFF464DYI_Heart_CTCF_P0_Rep2_ENCFF464DYI_peak_1231	449	.	14.1361	48.2517	44.9022	93
chr1	89943324	89943526	Encode_GSE137272_Encode_Dowen.JM_ENCFF464DYI_Heart_CTCF_P0_Rep2_ENCFF464DYI_peak_1232	755	.	20.0094	79.3808	75.5311	90
chr1	90027003	90027257	Encode_GSE137272_Encode_Dowen.JM_ENCFF464DYI_Heart_CTCF_P0_Rep2_ENCFF464DYI_peak_1233	790	.	24.4929	82.9707	79.0502	138
chr1	90051485	90051672	Encode_GSE137272_Encode_Dowen.JM_ENCFF464DYI_Heart_CTCF_P0_Rep2_ENCFF464DYI_peak_1234	756	.	25.6694	79.526	75.6737	98
chr1	90060635	90060921	Encode_GSE137272_Encode_Dowen.JM_ENCFF464DYI_Heart_CTCF_P0_Rep2_ENCFF464DYI_peak_1235	547	.	19.688	58.2467	54.7522	127
chr1	90153215	90153311	Encode_GSE137272_Encode_Dowen.JM_ENCFF464DYI_Heart_CTCF_P0_Rep2_ENCFF464DYI_peak_1236	52	.	5.48971	7.98154	5.27789	40
chr1	90160047	90160175	Encode_GSE137272_Encode_Dowen.JM_ENCFF464DYI_Heart_CTCF_P0_Rep2_ENCFF464DYI_peak_1237	93	.	7.30709	12.2091	9.39849	59
chr1	90202180	90202381	Encode_GSE137272_Encode_Dowen.JM_ENCFF464DYI_Heart_CTCF_P0_Rep2_ENCFF464DYI_peak_1238	280	.	10.2056	31.1376	28.0206	80
chr1	90203815	90204088	Encode_GSE137272_Encode_Dowen.JM_ENCFF464DYI_Heart_CTCF_P0_Rep2_ENCFF464DYI_peak_1239	450	.	13.5279	48.3658	45.0144	134
chr1	90205395	90205547	Encode_GSE137272_Encode_Dowen.JM_ENCFF464DYI_Heart_CTCF_P0_Rep2_ENCFF464DYI_peak_1240	283	.	10.0773	31.4584	28.3359	73
chr1	90245637	90245789	Encode_GSE137272_Encode_Dowen.JM_ENCFF464DYI_Heart_CTCF_P0_Rep2_ENCFF464DYI_peak_1241	337	.	15.8375	36.9312	33.7356	76
chr1	90369399	90369499	Encode_GSE137272_Encode_Dowen.JM_ENCFF464DYI_Heart_CTCF_P0_Rep2_ENCFF464DYI_peak_1242	33	.	4.49158	5.9356	3.31008	37
chr1	90557278	90557427	Encode_GSE137272_Encode_Dowen.JM_ENCFF464DYI_Heart_CTCF_P0_Rep2_ENCFF464DYI_peak_1243	177	.	10.5243	20.6764	17.7095	70
chr1	90588461	90588632	Encode_GSE137272_Encode_Dowen.JM_ENCFF464DYI_Heart_CTCF_P0_Rep2_ENCFF464DYI_peak_1244	597	.	15.1859	63.3665	59.7934	78
chr1	90590919	90591073	Encode_GSE137272_Encode_Dowen.JM_ENCFF464DYI_Heart_CTCF_P0_Rep2_ENCFF464DYI_peak_1245	334	.	10.4804	36.6473	33.4555	74
chr1	90592939	90593136	Encode_GSE137272_Encode_Dowen.JM_ENCFF464DYI_Heart_CTCF_P0_Rep2_ENCFF464DYI_peak_1246	894	.	20.0933	93.5685	89.4189	85
chr1	90633548	90633657	Encode_GSE137272_Encode_Dowen.JM_ENCFF464DYI_Heart_CTCF_P0_Rep2_ENCFF464DYI_peak_1247	85	.	6.98691	11.3236	8.52887	49
chr1	90650676	90650973	Encode_GSE137272_Encode_Dowen.JM_ENCFF464DYI_Heart_CTCF_P0_Rep2_ENCFF464DYI_peak_1248	1296	.	30.7207	135.065	129.695	185
chr1	90691516	90691613	Encode_GSE137272_Encode_Dowen.JM_ENCFF464DYI_Heart_CTCF_P0_Rep2_ENCFF464DYI_peak_1249	52	.	5.48971	7.98154	5.27789	41
chr1	90830115	90830287	Encode_GSE137272_Encode_Dowen.JM_ENCFF464DYI_Heart_CTCF_P0_Rep2_ENCFF464DYI_peak_1250	132	.	8.98317	16.1895	13.296	68
chr1	90840348	90840538	Encode_GSE137272_Encode_Dowen.JM_ENCFF464DYI_Heart_CTCF_P0_Rep2_ENCFF464DYI_peak_1251	650	.	22.1337	68.6589	65.0004	93
chr1	90849926	90850173	Encode_GSE137272_Encode_Dowen.JM_ENCFF464DYI_Heart_CTCF_P0_Rep2_ENCFF464DYI_peak_1252	842	.	27.9553	88.3149	84.2829	149
chr1	90872150	90872263	Encode_GSE137272_Encode_Dowen.JM_ENCFF464DYI_Heart_CTCF_P0_Rep2_ENCFF464DYI_peak_1253	63	.	5.98878	9.06208	6.32564	75
chr1	90906440	90906680	Encode_GSE137272_Encode_Dowen.JM_ENCFF464DYI_Heart_CTCF_P0_Rep2_ENCFF464DYI_peak_1254	811	.	22.2832	85.0812	81.1181	92
chr1	90910011	90910130	Encode_GSE137272_Encode_Dowen.JM_ENCFF464DYI_Heart_CTCF_P0_Rep2_ENCFF464DYI_peak_1255	123	.	7.08433	15.2606	12.3853	70
chr1	90928540	90928812	Encode_GSE137272_Encode_Dowen.JM_ENCFF464DYI_Heart_CTCF_P0_Rep2_ENCFF464DYI_peak_1256	1066	.	29.1256	111.265	106.65	150
chr1	90956348	90956530	Encode_GSE137272_Encode_Dowen.JM_ENCFF464DYI_Heart_CTCF_P0_Rep2_ENCFF464DYI_peak_1257	161	.	7.83085	19.0579	16.1163	91
chr1	90956789	90957093	Encode_GSE137272_Encode_Dowen.JM_ENCFF464DYI_Heart_CTCF_P0_Rep2_ENCFF464DYI_peak_1258	586	.	17.4815	62.2267	58.6714	115
chr1	90973290	90973604	Encode_GSE137272_Encode_Dowen.JM_ENCFF464DYI_Heart_CTCF_P0_Rep2_ENCFF464DYI_peak_1259	1103	.	25.6901	115.033	110.308	163
chr1	91021417	91021585	Encode_GSE137272_Encode_Dowen.JM_ENCFF464DYI_Heart_CTCF_P0_Rep2_ENCFF464DYI_peak_1260	299	.	12.4806	33.1178	29.973	58
chr1	91038126	91038295	Encode_GSE137272_Encode_Dowen.JM_ENCFF464DYI_Heart_CTCF_P0_Rep2_ENCFF464DYI_peak_1261	313	.	12.8997	34.5556	31.3915	91
chr1	91040414	91040563	Encode_GSE137272_Encode_Dowen.JM_ENCFF464DYI_Heart_CTCF_P0_Rep2_ENCFF464DYI_peak_1262	134	.	7.70932	16.3961	13.4996	68
chr1	91052949	91053074	Encode_GSE137272_Encode_Dowen.JM_ENCFF464DYI_Heart_CTCF_P0_Rep2_ENCFF464DYI_peak_1263	50	.	4.98581	7.76026	5.07187	72
chr1	91080546	91080759	Encode_GSE137272_Encode_Dowen.JM_ENCFF464DYI_Heart_CTCF_P0_Rep2_ENCFF464DYI_peak_1264	146	.	8.65596	17.5549	14.6378	154
chr1	91098876	91099245	Encode_GSE137272_Encode_Dowen.JM_ENCFF464DYI_Heart_CTCF_P0_Rep2_ENCFF464DYI_peak_1265	879	.	25.8193	92.0863	87.9709	244
chr1	91107615	91107777	Encode_GSE137272_Encode_Dowen.JM_ENCFF464DYI_Heart_CTCF_P0_Rep2_ENCFF464DYI_peak_1266	93	.	6.81472	12.1958	9.38542	99
chr1	91128980	91129108	Encode_GSE137272_Encode_Dowen.JM_ENCFF464DYI_Heart_CTCF_P0_Rep2_ENCFF464DYI_peak_1267	52	.	5.48971	7.98154	5.27789	62
chr1	91179013	91179369	Encode_GSE137272_Encode_Dowen.JM_ENCFF464DYI_Heart_CTCF_P0_Rep2_ENCFF464DYI_peak_1268	797	.	22.4972	83.6998	79.7647	224
chr1	91211218	91211455	Encode_GSE137272_Encode_Dowen.JM_ENCFF464DYI_Heart_CTCF_P0_Rep2_ENCFF464DYI_peak_1269	566	.	17.2873	60.2099	56.6856	108
chr1	91239202	91239470	Encode_GSE137272_Encode_Dowen.JM_ENCFF464DYI_Heart_CTCF_P0_Rep2_ENCFF464DYI_peak_1270	672	.	22.8996	70.9291	67.2322	109
chr1	91249921	91250145	Encode_GSE137272_Encode_Dowen.JM_ENCFF464DYI_Heart_CTCF_P0_Rep2_ENCFF464DYI_peak_1271	147	.	8.42614	17.6585	14.7401	113
chr1	91252107	91252305	Encode_GSE137272_Encode_Dowen.JM_ENCFF464DYI_Heart_CTCF_P0_Rep2_ENCFF464DYI_peak_1272	161	.	8.68056	19.1207	16.1782	74
chr1	91339163	91339257	Encode_GSE137272_Encode_Dowen.JM_ENCFF464DYI_Heart_CTCF_P0_Rep2_ENCFF464DYI_peak_1273	32	.	4.42478	5.83124	3.22341	67
chr1	91345462	91345592	Encode_GSE137272_Encode_Dowen.JM_ENCFF464DYI_Heart_CTCF_P0_Rep2_ENCFF464DYI_peak_1274	63	.	5.00442	9.07617	6.3392	61
chr1	91346988	91347249	Encode_GSE137272_Encode_Dowen.JM_ENCFF464DYI_Heart_CTCF_P0_Rep2_ENCFF464DYI_peak_1275	995	.	25.9905	104.001	99.5908	129
chr1	91366242	91366446	Encode_GSE137272_Encode_Dowen.JM_ENCFF464DYI_Heart_CTCF_P0_Rep2_ENCFF464DYI_peak_1276	605	.	21.1002	64.1778	60.5917	118
chr1	91380559	91380829	Encode_GSE137272_Encode_Dowen.JM_ENCFF464DYI_Heart_CTCF_P0_Rep2_ENCFF464DYI_peak_1277	1006	.	28.0139	105.094	100.653	116
chr1	91428700	91428924	Encode_GSE137272_Encode_Dowen.JM_ENCFF464DYI_Heart_CTCF_P0_Rep2_ENCFF464DYI_peak_1278	1006	.	28.0139	105.094	100.653	117
chr1	91459454	91459623	Encode_GSE137272_Encode_Dowen.JM_ENCFF464DYI_Heart_CTCF_P0_Rep2_ENCFF464DYI_peak_1279	120	.	7.41264	14.9404	12.0697	64
chr1	91459692	91459823	Encode_GSE137272_Encode_Dowen.JM_ENCFF464DYI_Heart_CTCF_P0_Rep2_ENCFF464DYI_peak_1280	70	.	5.61049	9.7936	7.04191	41
chr1	91483387	91483627	Encode_GSE137272_Encode_Dowen.JM_ENCFF464DYI_Heart_CTCF_P0_Rep2_ENCFF464DYI_peak_1281	1042	.	27.3858	108.811	104.265	118
chr1	91523798	91524090	Encode_GSE137272_Encode_Dowen.JM_ENCFF464DYI_Heart_CTCF_P0_Rep2_ENCFF464DYI_peak_1282	868	.	25.7284	90.9574	86.867	164
chr1	91540309	91540638	Encode_GSE137272_Encode_Dowen.JM_ENCFF464DYI_Heart_CTCF_P0_Rep2_ENCFF464DYI_peak_1283	137	.	8.67077	16.6029	13.7035	145
chr1	91564123	91564318	Encode_GSE137272_Encode_Dowen.JM_ENCFF464DYI_Heart_CTCF_P0_Rep2_ENCFF464DYI_peak_1284	530	.	20.1191	56.526	53.0573	101
chr1	91574302	91574519	Encode_GSE137272_Encode_Dowen.JM_ENCFF464DYI_Heart_CTCF_P0_Rep2_ENCFF464DYI_peak_1285	739	.	24.1794	77.7713	73.9519	80
chr1	91600707	91601029	Encode_GSE137272_Encode_Dowen.JM_ENCFF464DYI_Heart_CTCF_P0_Rep2_ENCFF464DYI_peak_1286	548	.	18.8511	58.3697	54.8733	123
chr1	91755168	91755365	Encode_GSE137272_Encode_Dowen.JM_ENCFF464DYI_Heart_CTCF_P0_Rep2_ENCFF464DYI_peak_1287	860	.	29.5529	90.1509	86.0782	103
chr1	91819392	91819486	Encode_GSE137272_Encode_Dowen.JM_ENCFF464DYI_Heart_CTCF_P0_Rep2_ENCFF464DYI_peak_1288	31	.	4.34447	5.70618	3.10348	27
chr1	91822520	91822652	Encode_GSE137272_Encode_Dowen.JM_ENCFF464DYI_Heart_CTCF_P0_Rep2_ENCFF464DYI_peak_1289	104	.	7.7235	13.2773	10.443	78
chr1	91874717	91875010	Encode_GSE137272_Encode_Dowen.JM_ENCFF464DYI_Heart_CTCF_P0_Rep2_ENCFF464DYI_peak_1290	737	.	22.6289	77.611	73.7947	134
chr1	91897229	91897346	Encode_GSE137272_Encode_Dowen.JM_ENCFF464DYI_Heart_CTCF_P0_Rep2_ENCFF464DYI_peak_1291	63	.	5.98878	9.06208	6.32564	43
chr1	91913870	91914167	Encode_GSE137272_Encode_Dowen.JM_ENCFF464DYI_Heart_CTCF_P0_Rep2_ENCFF464DYI_peak_1292	374	.	15.1247	40.6882	37.4417	175
chr1	91942142	91942335	Encode_GSE137272_Encode_Dowen.JM_ENCFF464DYI_Heart_CTCF_P0_Rep2_ENCFF464DYI_peak_1293	371	.	17.0681	40.4187	37.1759	105
chr1	91962349	91962565	Encode_GSE137272_Encode_Dowen.JM_ENCFF464DYI_Heart_CTCF_P0_Rep2_ENCFF464DYI_peak_1294	819	.	26.101	85.9401	81.9585	117
chr1	91969103	91969293	Encode_GSE137272_Encode_Dowen.JM_ENCFF464DYI_Heart_CTCF_P0_Rep2_ENCFF464DYI_peak_1295	298	.	14.2806	32.944	29.8015	70
chr1	91978640	91978740	Encode_GSE137272_Encode_Dowen.JM_ENCFF464DYI_Heart_CTCF_P0_Rep2_ENCFF464DYI_peak_1296	74	.	6.3274	10.2586	7.49022	33
chr1	91981479	91981599	Encode_GSE137272_Encode_Dowen.JM_ENCFF464DYI_Heart_CTCF_P0_Rep2_ENCFF464DYI_peak_1297	159	.	9.782	18.934	15.9939	55
chr1	92016438	92016720	Encode_GSE137272_Encode_Dowen.JM_ENCFF464DYI_Heart_CTCF_P0_Rep2_ENCFF464DYI_peak_1298	305	.	13.9447	33.7107	30.5582	91
chr1	92051868	92051995	Encode_GSE137272_Encode_Dowen.JM_ENCFF464DYI_Heart_CTCF_P0_Rep2_ENCFF464DYI_peak_1299	85	.	6.53702	11.3405	8.54538	57
chr1	92084859	92084967	Encode_GSE137272_Encode_Dowen.JM_ENCFF464DYI_Heart_CTCF_P0_Rep2_ENCFF464DYI_peak_1300	67	.	5.83188	9.45799	6.71336	52
chr1	92113782	92113883	Encode_GSE137272_Encode_Dowen.JM_ENCFF464DYI_Heart_CTCF_P0_Rep2_ENCFF464DYI_peak_1301	45	.	4.99274	7.1945	4.52083	39
chr1	92178438	92178584	Encode_GSE137272_Encode_Dowen.JM_ENCFF464DYI_Heart_CTCF_P0_Rep2_ENCFF464DYI_peak_1302	191	.	10.4141	22.1171	19.1281	72
chr1	92212565	92212708	Encode_GSE137272_Encode_Dowen.JM_ENCFF464DYI_Heart_CTCF_P0_Rep2_ENCFF464DYI_peak_1303	88	.	6.71761	11.637	8.83682	63
chr1	92265014	92265212	Encode_GSE137272_Encode_Dowen.JM_ENCFF464DYI_Heart_CTCF_P0_Rep2_ENCFF464DYI_peak_1304	379	.	15.8554	41.2509	37.9972	90
chr1	92275536	92275685	Encode_GSE137272_Encode_Dowen.JM_ENCFF464DYI_Heart_CTCF_P0_Rep2_ENCFF464DYI_peak_1305	120	.	8.47542	14.9203	12.0542	64
chr1	92360370	92360705	Encode_GSE137272_Encode_Dowen.JM_ENCFF464DYI_Heart_CTCF_P0_Rep2_ENCFF464DYI_peak_1306	699	.	21.9839	73.6928	69.9477	131
chr1	92379278	92379374	Encode_GSE137272_Encode_Dowen.JM_ENCFF464DYI_Heart_CTCF_P0_Rep2_ENCFF464DYI_peak_1307	75	.	6.35439	10.3021	7.53305	18
chr1	92405219	92405381	Encode_GSE137272_Encode_Dowen.JM_ENCFF464DYI_Heart_CTCF_P0_Rep2_ENCFF464DYI_peak_1308	183	.	10.917	21.328	18.352	76
chr1	92410723	92410837	Encode_GSE137272_Encode_Dowen.JM_ENCFF464DYI_Heart_CTCF_P0_Rep2_ENCFF464DYI_peak_1309	132	.	8.98317	16.1895	13.296	46
chr1	92453826	92454063	Encode_GSE137272_Encode_Dowen.JM_ENCFF464DYI_Heart_CTCF_P0_Rep2_ENCFF464DYI_peak_1310	410	.	16.7732	44.341	41.0453	119
chr1	92521419	92521594	Encode_GSE137272_Encode_Dowen.JM_ENCFF464DYI_Heart_CTCF_P0_Rep2_ENCFF464DYI_peak_1311	357	.	16.2016	38.9521	35.729	88
chr1	92611127	92611297	Encode_GSE137272_Encode_Dowen.JM_ENCFF464DYI_Heart_CTCF_P0_Rep2_ENCFF464DYI_peak_1312	780	.	24.935	81.927	78.028	89
chr1	92614640	92614806	Encode_GSE137272_Encode_Dowen.JM_ENCFF464DYI_Heart_CTCF_P0_Rep2_ENCFF464DYI_peak_1313	273	.	12.0816	30.4397	27.3314	92
chr1	92647856	92648083	Encode_GSE137272_Encode_Dowen.JM_ENCFF464DYI_Heart_CTCF_P0_Rep2_ENCFF464DYI_peak_1314	506	.	16.2159	54.0713	50.6393	109
chr1	92648870	92649070	Encode_GSE137272_Encode_Dowen.JM_ENCFF464DYI_Heart_CTCF_P0_Rep2_ENCFF464DYI_peak_1315	457	.	15.2654	49.1004	45.7388	108
chr1	92696934	92697204	Encode_GSE137272_Encode_Dowen.JM_ENCFF464DYI_Heart_CTCF_P0_Rep2_ENCFF464DYI_peak_1316	786	.	23.2944	82.5361	78.6249	99
chr1	92708023	92708194	Encode_GSE137272_Encode_Dowen.JM_ENCFF464DYI_Heart_CTCF_P0_Rep2_ENCFF464DYI_peak_1317	200	.	11.3282	23.0905	20.0862	89
chr1	92720623	92720722	Encode_GSE137272_Encode_Dowen.JM_ENCFF464DYI_Heart_CTCF_P0_Rep2_ENCFF464DYI_peak_1318	42	.	4.78844	6.87224	4.21813	32
chr1	92742980	92743146	Encode_GSE137272_Encode_Dowen.JM_ENCFF464DYI_Heart_CTCF_P0_Rep2_ENCFF464DYI_peak_1319	92	.	7.24078	12.1014	9.29277	93
chr1	92834077	92834277	Encode_GSE137272_Encode_Dowen.JM_ENCFF464DYI_Heart_CTCF_P0_Rep2_ENCFF464DYI_peak_1320	887	.	23.8396	92.8981	88.764	110
chr1	92840333	92840497	Encode_GSE137272_Encode_Dowen.JM_ENCFF464DYI_Heart_CTCF_P0_Rep2_ENCFF464DYI_peak_1321	215	.	11.5545	24.6066	21.58	80
chr1	92895154	92895393	Encode_GSE137272_Encode_Dowen.JM_ENCFF464DYI_Heart_CTCF_P0_Rep2_ENCFF464DYI_peak_1322	1065	.	31.2276	111.177	106.565	117
chr1	92906890	92907162	Encode_GSE137272_Encode_Dowen.JM_ENCFF464DYI_Heart_CTCF_P0_Rep2_ENCFF464DYI_peak_1323	278	.	11.0337	31.004	27.8886	89
chr1	92910643	92910778	Encode_GSE137272_Encode_Dowen.JM_ENCFF464DYI_Heart_CTCF_P0_Rep2_ENCFF464DYI_peak_1324	222	.	9.36123	25.2896	22.2542	76
chr1	92912422	92912563	Encode_GSE137272_Encode_Dowen.JM_ENCFF464DYI_Heart_CTCF_P0_Rep2_ENCFF464DYI_peak_1325	76	.	5.75257	10.4003	7.62947	75
chr1	92949547	92949723	Encode_GSE137272_Encode_Dowen.JM_ENCFF464DYI_Heart_CTCF_P0_Rep2_ENCFF464DYI_peak_1326	305	.	15.1013	33.665	30.513	89
chr1	92956687	92956887	Encode_GSE137272_Encode_Dowen.JM_ENCFF464DYI_Heart_CTCF_P0_Rep2_ENCFF464DYI_peak_1327	318	.	14.6805	34.9704	31.8008	120
chr1	93010769	93010927	Encode_GSE137272_Encode_Dowen.JM_ENCFF464DYI_Heart_CTCF_P0_Rep2_ENCFF464DYI_peak_1328	267	.	10.4626	29.8604	26.7596	65
chr1	93014523	93014782	Encode_GSE137272_Encode_Dowen.JM_ENCFF464DYI_Heart_CTCF_P0_Rep2_ENCFF464DYI_peak_1329	824	.	22.5084	86.4563	82.4643	135
chr1	93034123	93034274	Encode_GSE137272_Encode_Dowen.JM_ENCFF464DYI_Heart_CTCF_P0_Rep2_ENCFF464DYI_peak_1330	308	.	14.9059	33.9993	30.8429	69
chr1	93072585	93072826	Encode_GSE137272_Encode_Dowen.JM_ENCFF464DYI_Heart_CTCF_P0_Rep2_ENCFF464DYI_peak_1331	539	.	20.1406	57.392	53.9104	119
chr1	93081024	93081234	Encode_GSE137272_Encode_Dowen.JM_ENCFF464DYI_Heart_CTCF_P0_Rep2_ENCFF464DYI_peak_1332	783	.	24.6271	82.2903	78.3835	105
chr1	93125411	93125506	Encode_GSE137272_Encode_Dowen.JM_ENCFF464DYI_Heart_CTCF_P0_Rep2_ENCFF464DYI_peak_1333	61	.	5.48804	8.89838	6.17354	23
chr1	93128788	93128992	Encode_GSE137272_Encode_Dowen.JM_ENCFF464DYI_Heart_CTCF_P0_Rep2_ENCFF464DYI_peak_1334	674	.	23.5202	71.1459	67.4454	114
chr1	93150971	93151086	Encode_GSE137272_Encode_Dowen.JM_ENCFF464DYI_Heart_CTCF_P0_Rep2_ENCFF464DYI_peak_1335	74	.	6.4812	10.1662	7.40645	50
chr1	93174469	93174752	Encode_GSE137272_Encode_Dowen.JM_ENCFF464DYI_Heart_CTCF_P0_Rep2_ENCFF464DYI_peak_1336	1265	.	31.1536	131.788	126.529	124
chr1	93206383	93206508	Encode_GSE137272_Encode_Dowen.JM_ENCFF464DYI_Heart_CTCF_P0_Rep2_ENCFF464DYI_peak_1337	107	.	7.65076	13.5711	10.7315	40
chr1	93216942	93217050	Encode_GSE137272_Encode_Dowen.JM_ENCFF464DYI_Heart_CTCF_P0_Rep2_ENCFF464DYI_peak_1338	44	.	4.79233	7.15366	4.48128	57
chr1	93217740	93217868	Encode_GSE137272_Encode_Dowen.JM_ENCFF464DYI_Heart_CTCF_P0_Rep2_ENCFF464DYI_peak_1339	92	.	6.71353	12.0277	9.22047	82
chr1	93224058	93224261	Encode_GSE137272_Encode_Dowen.JM_ENCFF464DYI_Heart_CTCF_P0_Rep2_ENCFF464DYI_peak_1340	295	.	13.7466	32.7004	29.562	93
chr1	93236645	93236802	Encode_GSE137272_Encode_Dowen.JM_ENCFF464DYI_Heart_CTCF_P0_Rep2_ENCFF464DYI_peak_1341	184	.	9.375	21.4211	18.4438	67
chr1	93238253	93238449	Encode_GSE137272_Encode_Dowen.JM_ENCFF464DYI_Heart_CTCF_P0_Rep2_ENCFF464DYI_peak_1342	161	.	8.65232	19.0704	16.1286	107
chr1	93343595	93343837	Encode_GSE137272_Encode_Dowen.JM_ENCFF464DYI_Heart_CTCF_P0_Rep2_ENCFF464DYI_peak_1343	156	.	8.98297	18.6166	15.6842	107
chr1	93477960	93478115	Encode_GSE137272_Encode_Dowen.JM_ENCFF464DYI_Heart_CTCF_P0_Rep2_ENCFF464DYI_peak_1344	169	.	8.82613	19.9017	16.9483	87
chr1	93478478	93478612	Encode_GSE137272_Encode_Dowen.JM_ENCFF464DYI_Heart_CTCF_P0_Rep2_ENCFF464DYI_peak_1345	96	.	6.5122	12.502	9.68063	54
chr1	93507122	93507303	Encode_GSE137272_Encode_Dowen.JM_ENCFF464DYI_Heart_CTCF_P0_Rep2_ENCFF464DYI_peak_1346	343	.	15.8185	37.5959	34.391	90
chr1	93636328	93636516	Encode_GSE137272_Encode_Dowen.JM_ENCFF464DYI_Heart_CTCF_P0_Rep2_ENCFF464DYI_peak_1347	148	.	9.06736	17.7488	14.829	84
chr1	93668705	93669003	Encode_GSE137272_Encode_Dowen.JM_ENCFF464DYI_Heart_CTCF_P0_Rep2_ENCFF464DYI_peak_1348	694	.	21.712	73.1756	69.4399	161
chr1	93686480	93686697	Encode_GSE137272_Encode_Dowen.JM_ENCFF464DYI_Heart_CTCF_P0_Rep2_ENCFF464DYI_peak_1349	246	.	12.3215	27.7012	24.6308	153
chr1	93720070	93720164	Encode_GSE137272_Encode_Dowen.JM_ENCFF464DYI_Heart_CTCF_P0_Rep2_ENCFF464DYI_peak_1350	29	.	4.22932	5.5275	2.93157	85
chr1	93726982	93727288	Encode_GSE137272_Encode_Dowen.JM_ENCFF464DYI_Heart_CTCF_P0_Rep2_ENCFF464DYI_peak_1351	1026	.	25.6159	107.097	102.601	169
chr1	93801852	93802068	Encode_GSE137272_Encode_Dowen.JM_ENCFF464DYI_Heart_CTCF_P0_Rep2_ENCFF464DYI_peak_1352	85	.	5.4438	11.3133	8.52452	57
chr1	93803700	93803933	Encode_GSE137272_Encode_Dowen.JM_ENCFF464DYI_Heart_CTCF_P0_Rep2_ENCFF464DYI_peak_1353	1080	.	26.435	112.751	108.093	136
chr1	93825211	93825416	Encode_GSE137272_Encode_Dowen.JM_ENCFF464DYI_Heart_CTCF_P0_Rep2_ENCFF464DYI_peak_1354	88	.	6.71761	11.637	8.83682	85
chr1	93827752	93827894	Encode_GSE137272_Encode_Dowen.JM_ENCFF464DYI_Heart_CTCF_P0_Rep2_ENCFF464DYI_peak_1355	77	.	6.24844	10.4905	7.71797	44
chr1	93988933	93989088	Encode_GSE137272_Encode_Dowen.JM_ENCFF464DYI_Heart_CTCF_P0_Rep2_ENCFF464DYI_peak_1356	184	.	10.9794	21.4316	18.4519	85
chr1	94034968	94035338	Encode_GSE137272_Encode_Dowen.JM_ENCFF464DYI_Heart_CTCF_P0_Rep2_ENCFF464DYI_peak_1357	750	.	22.8162	78.8752	75.0348	120
chr1	94079156	94079437	Encode_GSE137272_Encode_Dowen.JM_ENCFF464DYI_Heart_CTCF_P0_Rep2_ENCFF464DYI_peak_1358	1137	.	29.2537	118.62	113.785	124
chr1	94139541	94139714	Encode_GSE137272_Encode_Dowen.JM_ENCFF464DYI_Heart_CTCF_P0_Rep2_ENCFF464DYI_peak_1359	239	.	12.9757	26.9829	23.9216	80
chr1	95397289	95397394	Encode_GSE137272_Encode_Dowen.JM_ENCFF464DYI_Heart_CTCF_P0_Rep2_ENCFF464DYI_peak_1360	74	.	6.48784	10.1769	7.41032	51
chr1	95762324	95762591	Encode_GSE137272_Encode_Dowen.JM_ENCFF464DYI_Heart_CTCF_P0_Rep2_ENCFF464DYI_peak_1361	1012	.	31.0019	105.657	101.201	105
chr1	96768382	96768477	Encode_GSE137272_Encode_Dowen.JM_ENCFF464DYI_Heart_CTCF_P0_Rep2_ENCFF464DYI_peak_1362	74	.	6.48784	10.1769	7.41032	46
chr1	96801742	96801922	Encode_GSE137272_Encode_Dowen.JM_ENCFF464DYI_Heart_CTCF_P0_Rep2_ENCFF464DYI_peak_1363	309	.	15.3831	34.1388	30.9809	91
chr1	96846805	96846988	Encode_GSE137272_Encode_Dowen.JM_ENCFF464DYI_Heart_CTCF_P0_Rep2_ENCFF464DYI_peak_1364	356	.	16.9682	38.8382	35.6168	80
chr1	97019101	97019250	Encode_GSE137272_Encode_Dowen.JM_ENCFF464DYI_Heart_CTCF_P0_Rep2_ENCFF464DYI_peak_1365	211	.	11.9776	24.1719	21.1511	74
chr1	97038659	97038831	Encode_GSE137272_Encode_Dowen.JM_ENCFF464DYI_Heart_CTCF_P0_Rep2_ENCFF464DYI_peak_1366	341	.	16.4691	37.308	34.1068	86
chr1	97647223	97647320	Encode_GSE137272_Encode_Dowen.JM_ENCFF464DYI_Heart_CTCF_P0_Rep2_ENCFF464DYI_peak_1367	52	.	5.48971	7.98154	5.27789	32
chr1	97660715	97660866	Encode_GSE137272_Encode_Dowen.JM_ENCFF464DYI_Heart_CTCF_P0_Rep2_ENCFF464DYI_peak_1368	118	.	8.31947	14.6647	11.8029	84
chr1	97688830	97689061	Encode_GSE137272_Encode_Dowen.JM_ENCFF464DYI_Heart_CTCF_P0_Rep2_ENCFF464DYI_peak_1369	615	.	23.1283	65.1599	61.5581	125
chr1	97726840	97726998	Encode_GSE137272_Encode_Dowen.JM_ENCFF464DYI_Heart_CTCF_P0_Rep2_ENCFF464DYI_peak_1370	132	.	8.98317	16.1895	13.296	68
chr1	97770015	97770168	Encode_GSE137272_Encode_Dowen.JM_ENCFF464DYI_Heart_CTCF_P0_Rep2_ENCFF464DYI_peak_1371	106	.	7.05795	13.4421	10.6051	62
chr1	97770391	97770546	Encode_GSE137272_Encode_Dowen.JM_ENCFF464DYI_Heart_CTCF_P0_Rep2_ENCFF464DYI_peak_1372	94	.	6.59437	12.2332	9.42221	80
chr1	97785037	97785216	Encode_GSE137272_Encode_Dowen.JM_ENCFF464DYI_Heart_CTCF_P0_Rep2_ENCFF464DYI_peak_1373	339	.	15.5542	37.1476	33.9493	88
chr1	97794217	97794357	Encode_GSE137272_Encode_Dowen.JM_ENCFF464DYI_Heart_CTCF_P0_Rep2_ENCFF464DYI_peak_1374	74	.	6.48784	10.1769	7.41032	56
chr1	97802613	97802834	Encode_GSE137272_Encode_Dowen.JM_ENCFF464DYI_Heart_CTCF_P0_Rep2_ENCFF464DYI_peak_1375	593	.	22.3402	62.9293	59.3629	111
chr1	97809616	97809794	Encode_GSE137272_Encode_Dowen.JM_ENCFF464DYI_Heart_CTCF_P0_Rep2_ENCFF464DYI_peak_1376	405	.	17.7774	43.8146	40.5258	93
chr1	97943549	97943665	Encode_GSE137272_Encode_Dowen.JM_ENCFF464DYI_Heart_CTCF_P0_Rep2_ENCFF464DYI_peak_1377	84	.	6.9472	11.2593	8.47162	45
chr1	97976998	97977128	Encode_GSE137272_Encode_Dowen.JM_ENCFF464DYI_Heart_CTCF_P0_Rep2_ENCFF464DYI_peak_1378	81	.	6.29525	10.9415	8.16039	46
chr1	98031877	98032028	Encode_GSE137272_Encode_Dowen.JM_ENCFF464DYI_Heart_CTCF_P0_Rep2_ENCFF464DYI_peak_1379	120	.	8.24025	14.9699	12.0989	81
chr1	98072157	98072338	Encode_GSE137272_Encode_Dowen.JM_ENCFF464DYI_Heart_CTCF_P0_Rep2_ENCFF464DYI_peak_1380	170	.	9.81145	20.0166	17.0614	109
chr1	98145002	98145115	Encode_GSE137272_Encode_Dowen.JM_ENCFF464DYI_Heart_CTCF_P0_Rep2_ENCFF464DYI_peak_1381	74	.	6.48784	10.1769	7.41032	52
chr1	98165131	98165239	Encode_GSE137272_Encode_Dowen.JM_ENCFF464DYI_Heart_CTCF_P0_Rep2_ENCFF464DYI_peak_1382	85	.	6.98691	11.3236	8.52887	61
chr1	98179144	98179363	Encode_GSE137272_Encode_Dowen.JM_ENCFF464DYI_Heart_CTCF_P0_Rep2_ENCFF464DYI_peak_1383	559	.	20.845	59.468	55.9553	117
chr1	98350353	98350586	Encode_GSE137272_Encode_Dowen.JM_ENCFF464DYI_Heart_CTCF_P0_Rep2_ENCFF464DYI_peak_1384	318	.	14.6805	34.9704	31.8008	101
chr1	98392154	98392293	Encode_GSE137272_Encode_Dowen.JM_ENCFF464DYI_Heart_CTCF_P0_Rep2_ENCFF464DYI_peak_1385	197	.	11.4785	22.7925	19.7922	55
chr1	98523109	98523211	Encode_GSE137272_Encode_Dowen.JM_ENCFF464DYI_Heart_CTCF_P0_Rep2_ENCFF464DYI_peak_1386	52	.	5.48971	7.98154	5.27789	22
chr1	99774251	99774368	Encode_GSE137272_Encode_Dowen.JM_ENCFF464DYI_Heart_CTCF_P0_Rep2_ENCFF464DYI_peak_1387	120	.	8.4841	14.9345	12.064	70
chr1	100232066	100232259	Encode_GSE137272_Encode_Dowen.JM_ENCFF464DYI_Heart_CTCF_P0_Rep2_ENCFF464DYI_peak_1388	402	.	18.4654	43.5029	40.2184	76
chr1	100557066	100557244	Encode_GSE137272_Encode_Dowen.JM_ENCFF464DYI_Heart_CTCF_P0_Rep2_ENCFF464DYI_peak_1389	42	.	4.99065	6.93824	4.27097	24
chr1	103762877	103763034	Encode_GSE137272_Encode_Dowen.JM_ENCFF464DYI_Heart_CTCF_P0_Rep2_ENCFF464DYI_peak_1390	120	.	8.4841	14.9345	12.064	93
chr1	103784865	103784986	Encode_GSE137272_Encode_Dowen.JM_ENCFF464DYI_Heart_CTCF_P0_Rep2_ENCFF464DYI_peak_1391	108	.	7.98504	13.7042	10.8578	51
chr1	103799432	103799615	Encode_GSE137272_Encode_Dowen.JM_ENCFF464DYI_Heart_CTCF_P0_Rep2_ENCFF464DYI_peak_1392	443	.	18.2699	47.7014	44.3598	93
chr1	103986953	103987231	Encode_GSE137272_Encode_Dowen.JM_ENCFF464DYI_Heart_CTCF_P0_Rep2_ENCFF464DYI_peak_1393	485	.	19.8325	51.961	48.5594	120
chr1	104609561	104609681	Encode_GSE137272_Encode_Dowen.JM_ENCFF464DYI_Heart_CTCF_P0_Rep2_ENCFF464DYI_peak_1394	63	.	5.98878	9.06208	6.32564	69
chr1	104625662	104625847	Encode_GSE137272_Encode_Dowen.JM_ENCFF464DYI_Heart_CTCF_P0_Rep2_ENCFF464DYI_peak_1395	326	.	15.9701	35.7907	32.6099	87
chr1	104756048	104756173	Encode_GSE137272_Encode_Dowen.JM_ENCFF464DYI_Heart_CTCF_P0_Rep2_ENCFF464DYI_peak_1396	158	.	9.9813	18.7683	15.8307	56
chr1	104769432	104769554	Encode_GSE137272_Encode_Dowen.JM_ENCFF464DYI_Heart_CTCF_P0_Rep2_ENCFF464DYI_peak_1397	52	.	5.4841	7.9726	5.27789	78
chr1	104944832	104945033	Encode_GSE137272_Encode_Dowen.JM_ENCFF464DYI_Heart_CTCF_P0_Rep2_ENCFF464DYI_peak_1398	671	.	23.8307	70.7995	67.1048	109
chr1	104979174	104979365	Encode_GSE137272_Encode_Dowen.JM_ENCFF464DYI_Heart_CTCF_P0_Rep2_ENCFF464DYI_peak_1399	339	.	16.3755	37.1502	33.9519	106
chr1	104986280	104986590	Encode_GSE137272_Encode_Dowen.JM_ENCFF464DYI_Heart_CTCF_P0_Rep2_ENCFF464DYI_peak_1400	1184	.	31.1242	123.385	118.401	148
chr1	105092590	105092830	Encode_GSE137272_Encode_Dowen.JM_ENCFF464DYI_Heart_CTCF_P0_Rep2_ENCFF464DYI_peak_1401	1097	.	31.3523	114.497	109.787	130
chr1	105356457	105356635	Encode_GSE137272_Encode_Dowen.JM_ENCFF464DYI_Heart_CTCF_P0_Rep2_ENCFF464DYI_peak_1402	93	.	7.27379	12.155	9.34534	93
chr1	105362819	105363008	Encode_GSE137272_Encode_Dowen.JM_ENCFF464DYI_Heart_CTCF_P0_Rep2_ENCFF464DYI_peak_1403	393	.	16.6625	42.6523	39.3797	95
chr1	105446310	105446515	Encode_GSE137272_Encode_Dowen.JM_ENCFF464DYI_Heart_CTCF_P0_Rep2_ENCFF464DYI_peak_1404	135	.	8.85038	16.4273	13.5304	76
chr1	105630566	105630824	Encode_GSE137272_Encode_Dowen.JM_ENCFF464DYI_Heart_CTCF_P0_Rep2_ENCFF464DYI_peak_1405	630	.	22.9678	66.6275	63.0023	154
chr1	105660091	105660321	Encode_GSE137272_Encode_Dowen.JM_ENCFF464DYI_Heart_CTCF_P0_Rep2_ENCFF464DYI_peak_1406	553	.	18.653	58.8215	55.3184	137
chr1	105663237	105663341	Encode_GSE137272_Encode_Dowen.JM_ENCFF464DYI_Heart_CTCF_P0_Rep2_ENCFF464DYI_peak_1407	84	.	5.9956	11.2007	8.41436	53
chr1	105680722	105680899	Encode_GSE137272_Encode_Dowen.JM_ENCFF464DYI_Heart_CTCF_P0_Rep2_ENCFF464DYI_peak_1408	279	.	13.9134	31.0183	27.9027	86
chr1	105711345	105711522	Encode_GSE137272_Encode_Dowen.JM_ENCFF464DYI_Heart_CTCF_P0_Rep2_ENCFF464DYI_peak_1409	168	.	10.3245	19.8316	16.879	86
chr1	105735445	105735541	Encode_GSE137272_Encode_Dowen.JM_ENCFF464DYI_Heart_CTCF_P0_Rep2_ENCFF464DYI_peak_1410	63	.	5.98878	9.06208	6.32564	37
chr1	105780525	105780675	Encode_GSE137272_Encode_Dowen.JM_ENCFF464DYI_Heart_CTCF_P0_Rep2_ENCFF464DYI_peak_1411	139	.	9.08917	16.8202	13.9176	78
chr1	105881154	105881270	Encode_GSE137272_Encode_Dowen.JM_ENCFF464DYI_Heart_CTCF_P0_Rep2_ENCFF464DYI_peak_1412	96	.	7.20072	12.4259	9.61136	40
chr1	105891101	105891364	Encode_GSE137272_Encode_Dowen.JM_ENCFF464DYI_Heart_CTCF_P0_Rep2_ENCFF464DYI_peak_1413	854	.	25.4743	89.5223	85.463	118
chr1	105904872	105904996	Encode_GSE137272_Encode_Dowen.JM_ENCFF464DYI_Heart_CTCF_P0_Rep2_ENCFF464DYI_peak_1414	95	.	6.94558	12.4125	9.5982	59
chr1	105947354	105947482	Encode_GSE137272_Encode_Dowen.JM_ENCFF464DYI_Heart_CTCF_P0_Rep2_ENCFF464DYI_peak_1415	144	.	9.1166	17.3406	14.4299	56
chr1	105983108	105983238	Encode_GSE137272_Encode_Dowen.JM_ENCFF464DYI_Heart_CTCF_P0_Rep2_ENCFF464DYI_peak_1416	41	.	4.8938	6.7855	4.13411	63
chr1	105993357	105993456	Encode_GSE137272_Encode_Dowen.JM_ENCFF464DYI_Heart_CTCF_P0_Rep2_ENCFF464DYI_peak_1417	65	.	5.74194	9.31206	6.57057	42
chr1	105998558	105998669	Encode_GSE137272_Encode_Dowen.JM_ENCFF464DYI_Heart_CTCF_P0_Rep2_ENCFF464DYI_peak_1418	69	.	5.99623	9.72406	6.97381	44
chr1	106037068	106037255	Encode_GSE137272_Encode_Dowen.JM_ENCFF464DYI_Heart_CTCF_P0_Rep2_ENCFF464DYI_peak_1419	721	.	22.6719	75.8886	72.1039	93
chr1	106055125	106055245	Encode_GSE137272_Encode_Dowen.JM_ENCFF464DYI_Heart_CTCF_P0_Rep2_ENCFF464DYI_peak_1420	42	.	4.99065	6.93824	4.27097	37
chr1	106071319	106071553	Encode_GSE137272_Encode_Dowen.JM_ENCFF464DYI_Heart_CTCF_P0_Rep2_ENCFF464DYI_peak_1421	1037	.	27.6293	108.309	103.778	118
chr1	106151869	106152018	Encode_GSE137272_Encode_Dowen.JM_ENCFF464DYI_Heart_CTCF_P0_Rep2_ENCFF464DYI_peak_1422	158	.	9.69708	18.7934	15.8552	69
chr1	106171186	106171461	Encode_GSE137272_Encode_Dowen.JM_ENCFF464DYI_Heart_CTCF_P0_Rep2_ENCFF464DYI_peak_1423	770	.	22.0277	80.943	77.0637	149
chr1	106231953	106232087	Encode_GSE137272_Encode_Dowen.JM_ENCFF464DYI_Heart_CTCF_P0_Rep2_ENCFF464DYI_peak_1424	74	.	6.48784	10.1769	7.41032	75
chr1	106333103	106333197	Encode_GSE137272_Encode_Dowen.JM_ENCFF464DYI_Heart_CTCF_P0_Rep2_ENCFF464DYI_peak_1425	42	.	4.99065	6.93824	4.27097	29
chr1	106346893	106347011	Encode_GSE137272_Encode_Dowen.JM_ENCFF464DYI_Heart_CTCF_P0_Rep2_ENCFF464DYI_peak_1426	62	.	5.9271	8.96323	6.23678	49
chr1	106374398	106374545	Encode_GSE137272_Encode_Dowen.JM_ENCFF464DYI_Heart_CTCF_P0_Rep2_ENCFF464DYI_peak_1427	139	.	9.08917	16.8202	13.9176	62
chr1	106389806	106390042	Encode_GSE137272_Encode_Dowen.JM_ENCFF464DYI_Heart_CTCF_P0_Rep2_ENCFF464DYI_peak_1428	613	.	22.0334	64.9831	61.3845	145
chr1	106395579	106395814	Encode_GSE137272_Encode_Dowen.JM_ENCFF464DYI_Heart_CTCF_P0_Rep2_ENCFF464DYI_peak_1429	578	.	20.5025	61.3922	57.8499	154
chr1	106425251	106425832	Encode_GSE137272_Encode_Dowen.JM_ENCFF464DYI_Heart_CTCF_P0_Rep2_ENCFF464DYI_peak_1430	486	.	18.0758	52.0852	48.6816	80
chr1	106511621	106511942	Encode_GSE137272_Encode_Dowen.JM_ENCFF464DYI_Heart_CTCF_P0_Rep2_ENCFF464DYI_peak_1431	1011	.	27.748	105.567	101.115	147
chr1	106542855	106543014	Encode_GSE137272_Encode_Dowen.JM_ENCFF464DYI_Heart_CTCF_P0_Rep2_ENCFF464DYI_peak_1432	353	.	14.3575	38.5927	35.3751	69
chr1	106544939	106545109	Encode_GSE137272_Encode_Dowen.JM_ENCFF464DYI_Heart_CTCF_P0_Rep2_ENCFF464DYI_peak_1433	227	.	10.5235	25.7708	22.7272	82
chr1	106628824	106629020	Encode_GSE137272_Encode_Dowen.JM_ENCFF464DYI_Heart_CTCF_P0_Rep2_ENCFF464DYI_peak_1434	666	.	21.5931	70.3031	66.6168	87
chr1	106711820	106711992	Encode_GSE137272_Encode_Dowen.JM_ENCFF464DYI_Heart_CTCF_P0_Rep2_ENCFF464DYI_peak_1435	107	.	6.64137	13.5706	10.7311	83
chr1	106712405	106712614	Encode_GSE137272_Encode_Dowen.JM_ENCFF464DYI_Heart_CTCF_P0_Rep2_ENCFF464DYI_peak_1436	404	.	12.4087	43.745	40.4573	109
chr1	106717311	106717551	Encode_GSE137272_Encode_Dowen.JM_ENCFF464DYI_Heart_CTCF_P0_Rep2_ENCFF464DYI_peak_1437	952	.	23.0081	99.5063	95.2125	114
chr1	106735649	106735883	Encode_GSE137272_Encode_Dowen.JM_ENCFF464DYI_Heart_CTCF_P0_Rep2_ENCFF464DYI_peak_1438	506	.	19.6867	54.1303	50.6971	149
chr1	106738191	106738316	Encode_GSE137272_Encode_Dowen.JM_ENCFF464DYI_Heart_CTCF_P0_Rep2_ENCFF464DYI_peak_1439	98	.	6.87863	12.7143	9.88964	63
chr1	106759798	106759895	Encode_GSE137272_Encode_Dowen.JM_ENCFF464DYI_Heart_CTCF_P0_Rep2_ENCFF464DYI_peak_1440	45	.	4.99274	7.1945	4.52083	55
chr1	106800080	106800202	Encode_GSE137272_Encode_Dowen.JM_ENCFF464DYI_Heart_CTCF_P0_Rep2_ENCFF464DYI_peak_1441	74	.	6.48784	10.1769	7.41032	79
chr1	106818450	106818642	Encode_GSE137272_Encode_Dowen.JM_ENCFF464DYI_Heart_CTCF_P0_Rep2_ENCFF464DYI_peak_1442	392	.	17.8606	42.4805	39.21	109
chr1	106883870	106884105	Encode_GSE137272_Encode_Dowen.JM_ENCFF464DYI_Heart_CTCF_P0_Rep2_ENCFF464DYI_peak_1443	326	.	15.9701	35.7907	32.6099	162
chr1	106901565	106901794	Encode_GSE137272_Encode_Dowen.JM_ENCFF464DYI_Heart_CTCF_P0_Rep2_ENCFF464DYI_peak_1444	574	.	22.6943	60.9784	57.4424	101
chr1	106961160	106961270	Encode_GSE137272_Encode_Dowen.JM_ENCFF464DYI_Heart_CTCF_P0_Rep2_ENCFF464DYI_peak_1445	108	.	7.98504	13.7042	10.8578	51
chr1	107014610	107014882	Encode_GSE137272_Encode_Dowen.JM_ENCFF464DYI_Heart_CTCF_P0_Rep2_ENCFF464DYI_peak_1446	536	.	21.4209	57.124	53.6467	83
chr1	107243291	107243466	Encode_GSE137272_Encode_Dowen.JM_ENCFF464DYI_Heart_CTCF_P0_Rep2_ENCFF464DYI_peak_1447	211	.	11.9776	24.1719	21.1511	89
chr1	107353205	107353310	Encode_GSE137272_Encode_Dowen.JM_ENCFF464DYI_Heart_CTCF_P0_Rep2_ENCFF464DYI_peak_1448	42	.	4.99065	6.93824	4.27097	51
chr1	107481540	107481840	Encode_GSE137272_Encode_Dowen.JM_ENCFF464DYI_Heart_CTCF_P0_Rep2_ENCFF464DYI_peak_1449	1136	.	32.367	118.471	113.641	154
chr1	107565778	107565911	Encode_GSE137272_Encode_Dowen.JM_ENCFF464DYI_Heart_CTCF_P0_Rep2_ENCFF464DYI_peak_1450	211	.	11.9776	24.1719	21.1511	79
chr1	107593620	107593726	Encode_GSE137272_Encode_Dowen.JM_ENCFF464DYI_Heart_CTCF_P0_Rep2_ENCFF464DYI_peak_1451	42	.	4.78844	6.87224	4.21813	67
chr1	107598583	107598766	Encode_GSE137272_Encode_Dowen.JM_ENCFF464DYI_Heart_CTCF_P0_Rep2_ENCFF464DYI_peak_1452	560	.	22.3357	59.5224	56.0087	92
chr1	107635995	107636205	Encode_GSE137272_Encode_Dowen.JM_ENCFF464DYI_Heart_CTCF_P0_Rep2_ENCFF464DYI_peak_1453	535	.	22.3063	56.9865	53.5112	125
chr1	108827342	108827519	Encode_GSE137272_Encode_Dowen.JM_ENCFF464DYI_Heart_CTCF_P0_Rep2_ENCFF464DYI_peak_1454	296	.	14.9719	32.7966	29.6559	90
chr1	109985633	109985747	Encode_GSE137272_Encode_Dowen.JM_ENCFF464DYI_Heart_CTCF_P0_Rep2_ENCFF464DYI_peak_1455	52	.	5.48971	7.98154	5.27789	32
chr1	111242473	111242629	Encode_GSE137272_Encode_Dowen.JM_ENCFF464DYI_Heart_CTCF_P0_Rep2_ENCFF464DYI_peak_1456	108	.	7.98504	13.7042	10.8578	67
chr1	111634202	111634395	Encode_GSE137272_Encode_Dowen.JM_ENCFF464DYI_Heart_CTCF_P0_Rep2_ENCFF464DYI_peak_1457	184	.	10.9794	21.4316	18.4519	78
chr1	111660315	111660568	Encode_GSE137272_Encode_Dowen.JM_ENCFF464DYI_Heart_CTCF_P0_Rep2_ENCFF464DYI_peak_1458	481	.	20.9607	51.5051	48.1097	143
chr1	111864046	111864223	Encode_GSE137272_Encode_Dowen.JM_ENCFF464DYI_Heart_CTCF_P0_Rep2_ENCFF464DYI_peak_1459	462	.	17.5819	49.6172	46.2483	89
chr1	111864875	111865069	Encode_GSE137272_Encode_Dowen.JM_ENCFF464DYI_Heart_CTCF_P0_Rep2_ENCFF464DYI_peak_1460	77	.	6.02773	10.4967	7.7239	120
chr1	112378768	112378959	Encode_GSE137272_Encode_Dowen.JM_ENCFF464DYI_Heart_CTCF_P0_Rep2_ENCFF464DYI_peak_1461	473	.	16.4718	50.6901	47.3062	99
chr1	112379995	112380243	Encode_GSE137272_Encode_Dowen.JM_ENCFF464DYI_Heart_CTCF_P0_Rep2_ENCFF464DYI_peak_1462	327	.	12.9191	35.9419	32.7589	129
chr1	112388893	112389070	Encode_GSE137272_Encode_Dowen.JM_ENCFF464DYI_Heart_CTCF_P0_Rep2_ENCFF464DYI_peak_1463	424	.	18.9118	45.7372	42.4225	88
chr1	112451770	112451929	Encode_GSE137272_Encode_Dowen.JM_ENCFF464DYI_Heart_CTCF_P0_Rep2_ENCFF464DYI_peak_1464	273	.	13.5587	30.4214	27.3133	69
chr1	112456152	112456299	Encode_GSE137272_Encode_Dowen.JM_ENCFF464DYI_Heart_CTCF_P0_Rep2_ENCFF464DYI_peak_1465	156	.	9.57243	18.5871	15.6551	76
chr1	115533880	115533992	Encode_GSE137272_Encode_Dowen.JM_ENCFF464DYI_Heart_CTCF_P0_Rep2_ENCFF464DYI_peak_1466	63	.	5.98878	9.06208	6.32564	38
chr1	115684616	115684719	Encode_GSE137272_Encode_Dowen.JM_ENCFF464DYI_Heart_CTCF_P0_Rep2_ENCFF464DYI_peak_1467	42	.	4.99065	6.93824	4.27097	23
chr1	115686623	115686739	Encode_GSE137272_Encode_Dowen.JM_ENCFF464DYI_Heart_CTCF_P0_Rep2_ENCFF464DYI_peak_1468	85	.	6.98691	11.3236	8.52887	55
chr1	116313384	116313522	Encode_GSE137272_Encode_Dowen.JM_ENCFF464DYI_Heart_CTCF_P0_Rep2_ENCFF464DYI_peak_1469	108	.	7.98504	13.7042	10.8578	73
chr1	116477827	116477993	Encode_GSE137272_Encode_Dowen.JM_ENCFF464DYI_Heart_CTCF_P0_Rep2_ENCFF464DYI_peak_1470	438	.	19.3087	47.1642	43.8298	84
chr1	117519677	117519796	Encode_GSE137272_Encode_Dowen.JM_ENCFF464DYI_Heart_CTCF_P0_Rep2_ENCFF464DYI_peak_1471	108	.	7.98504	13.7042	10.8578	41
chr1	118275268	118275455	Encode_GSE137272_Encode_Dowen.JM_ENCFF464DYI_Heart_CTCF_P0_Rep2_ENCFF464DYI_peak_1472	371	.	17.4673	40.381	37.1387	93
chr1	118320808	118320956	Encode_GSE137272_Encode_Dowen.JM_ENCFF464DYI_Heart_CTCF_P0_Rep2_ENCFF464DYI_peak_1473	154	.	8.00838	18.404	15.4747	56
chr1	118321551	118321909	Encode_GSE137272_Encode_Dowen.JM_ENCFF464DYI_Heart_CTCF_P0_Rep2_ENCFF464DYI_peak_1474	654	.	20.0791	69.1422	65.4755	218
chr1	118335976	118336122	Encode_GSE137272_Encode_Dowen.JM_ENCFF464DYI_Heart_CTCF_P0_Rep2_ENCFF464DYI_peak_1475	266	.	13.1671	29.7606	26.6621	66
chr1	118343723	118343817	Encode_GSE137272_Encode_Dowen.JM_ENCFF464DYI_Heart_CTCF_P0_Rep2_ENCFF464DYI_peak_1476	61	.	5.87257	8.87597	6.15168	56
chr1	118368075	118368214	Encode_GSE137272_Encode_Dowen.JM_ENCFF464DYI_Heart_CTCF_P0_Rep2_ENCFF464DYI_peak_1477	126	.	8.61079	15.5778	12.6976	73
chr1	118458929	118459123	Encode_GSE137272_Encode_Dowen.JM_ENCFF464DYI_Heart_CTCF_P0_Rep2_ENCFF464DYI_peak_1478	328	.	13.3242	36.0147	32.8307	109
chr1	118466174	118466288	Encode_GSE137272_Encode_Dowen.JM_ENCFF464DYI_Heart_CTCF_P0_Rep2_ENCFF464DYI_peak_1479	80	.	6.6673	10.8068	8.02809	68
chr1	118472465	118472619	Encode_GSE137272_Encode_Dowen.JM_ENCFF464DYI_Heart_CTCF_P0_Rep2_ENCFF464DYI_peak_1480	75	.	5.90232	10.2866	7.51796	51
chr1	118477002	118477175	Encode_GSE137272_Encode_Dowen.JM_ENCFF464DYI_Heart_CTCF_P0_Rep2_ENCFF464DYI_peak_1481	536	.	17.7631	57.1241	53.6467	81
chr1	118486171	118486295	Encode_GSE137272_Encode_Dowen.JM_ENCFF464DYI_Heart_CTCF_P0_Rep2_ENCFF464DYI_peak_1482	101	.	7.31057	13.0137	10.1838	47
chr1	118492931	118493099	Encode_GSE137272_Encode_Dowen.JM_ENCFF464DYI_Heart_CTCF_P0_Rep2_ENCFF464DYI_peak_1483	220	.	12.1785	25.0713	22.0386	91
chr1	118498350	118498647	Encode_GSE137272_Encode_Dowen.JM_ENCFF464DYI_Heart_CTCF_P0_Rep2_ENCFF464DYI_peak_1484	844	.	24.4243	88.4464	84.4112	163
chr1	118529349	118529539	Encode_GSE137272_Encode_Dowen.JM_ENCFF464DYI_Heart_CTCF_P0_Rep2_ENCFF464DYI_peak_1485	155	.	9.53159	18.5194	15.5885	86
chr1	118564693	118564903	Encode_GSE137272_Encode_Dowen.JM_ENCFF464DYI_Heart_CTCF_P0_Rep2_ENCFF464DYI_peak_1486	143	.	9.07771	17.2764	14.3666	56
chr1	118627813	118627924	Encode_GSE137272_Encode_Dowen.JM_ENCFF464DYI_Heart_CTCF_P0_Rep2_ENCFF464DYI_peak_1487	74	.	6.48784	10.1769	7.41032	85
chr1	118720759	118720853	Encode_GSE137272_Encode_Dowen.JM_ENCFF464DYI_Heart_CTCF_P0_Rep2_ENCFF464DYI_peak_1488	42	.	4.99065	6.93824	4.27097	54
chr1	118731278	118731389	Encode_GSE137272_Encode_Dowen.JM_ENCFF464DYI_Heart_CTCF_P0_Rep2_ENCFF464DYI_peak_1489	74	.	6.48784	10.1769	7.41032	43
chr1	118759646	118759979	Encode_GSE137272_Encode_Dowen.JM_ENCFF464DYI_Heart_CTCF_P0_Rep2_ENCFF464DYI_peak_1490	967	.	26.9619	101.072	96.7384	118
chr1	118768922	118769124	Encode_GSE137272_Encode_Dowen.JM_ENCFF464DYI_Heart_CTCF_P0_Rep2_ENCFF464DYI_peak_1491	406	.	14.1693	43.967	40.6764	114
chr1	118772393	118772579	Encode_GSE137272_Encode_Dowen.JM_ENCFF464DYI_Heart_CTCF_P0_Rep2_ENCFF464DYI_peak_1492	523	.	17.1003	55.8333	52.3751	93
chr1	118864940	118865036	Encode_GSE137272_Encode_Dowen.JM_ENCFF464DYI_Heart_CTCF_P0_Rep2_ENCFF464DYI_peak_1493	42	.	4.99065	6.93824	4.27097	55
chr1	118976726	118976882	Encode_GSE137272_Encode_Dowen.JM_ENCFF464DYI_Heart_CTCF_P0_Rep2_ENCFF464DYI_peak_1494	46	.	5.05747	7.29666	4.62046	45
chr1	119022168	119022262	Encode_GSE137272_Encode_Dowen.JM_ENCFF464DYI_Heart_CTCF_P0_Rep2_ENCFF464DYI_peak_1495	50	.	5.35853	7.773	5.08425	38
chr1	119053611	119053907	Encode_GSE137272_Encode_Dowen.JM_ENCFF464DYI_Heart_CTCF_P0_Rep2_ENCFF464DYI_peak_1496	536	.	19.9922	57.1299	53.6523	108
chr1	119075035	119075129	Encode_GSE137272_Encode_Dowen.JM_ENCFF464DYI_Heart_CTCF_P0_Rep2_ENCFF464DYI_peak_1497	63	.	5.98878	9.06208	6.32564	51
chr1	119082664	119082941	Encode_GSE137272_Encode_Dowen.JM_ENCFF464DYI_Heart_CTCF_P0_Rep2_ENCFF464DYI_peak_1498	521	.	14.1436	55.5919	52.1375	141
chr1	119083744	119083944	Encode_GSE137272_Encode_Dowen.JM_ENCFF464DYI_Heart_CTCF_P0_Rep2_ENCFF464DYI_peak_1499	319	.	10.084	35.0832	31.9123	106
chr1	119087625	119087839	Encode_GSE137272_Encode_Dowen.JM_ENCFF464DYI_Heart_CTCF_P0_Rep2_ENCFF464DYI_peak_1500	923	.	20.9475	96.5395	92.3199	111
chr1	119093798	119094074	Encode_GSE137272_Encode_Dowen.JM_ENCFF464DYI_Heart_CTCF_P0_Rep2_ENCFF464DYI_peak_1501	1045	.	28.5479	109.13	104.575	105
chr1	119120006	119120183	Encode_GSE137272_Encode_Dowen.JM_ENCFF464DYI_Heart_CTCF_P0_Rep2_ENCFF464DYI_peak_1502	246	.	13.0334	27.6746	24.6045	92
chr1	119160474	119160574	Encode_GSE137272_Encode_Dowen.JM_ENCFF464DYI_Heart_CTCF_P0_Rep2_ENCFF464DYI_peak_1503	74	.	6.48784	10.1769	7.41032	57
chr1	119209571	119209748	Encode_GSE137272_Encode_Dowen.JM_ENCFF464DYI_Heart_CTCF_P0_Rep2_ENCFF464DYI_peak_1504	399	.	16.1663	43.275	39.9941	84
chr1	119256223	119256353	Encode_GSE137272_Encode_Dowen.JM_ENCFF464DYI_Heart_CTCF_P0_Rep2_ENCFF464DYI_peak_1505	235	.	12.4138	26.6377	23.5826	40
chr1	119308921	119309079	Encode_GSE137272_Encode_Dowen.JM_ENCFF464DYI_Heart_CTCF_P0_Rep2_ENCFF464DYI_peak_1506	119	.	8.39672	14.7913	11.9273	68
chr1	119345458	119345662	Encode_GSE137272_Encode_Dowen.JM_ENCFF464DYI_Heart_CTCF_P0_Rep2_ENCFF464DYI_peak_1507	80	.	6.6673	10.8068	8.02809	57
chr1	119422780	119422907	Encode_GSE137272_Encode_Dowen.JM_ENCFF464DYI_Heart_CTCF_P0_Rep2_ENCFF464DYI_peak_1508	52	.	4.90918	7.94161	5.2482	60
chr1	119423652	119423847	Encode_GSE137272_Encode_Dowen.JM_ENCFF464DYI_Heart_CTCF_P0_Rep2_ENCFF464DYI_peak_1509	585	.	19.9874	62.145	58.591	92
chr1	119444060	119444219	Encode_GSE137272_Encode_Dowen.JM_ENCFF464DYI_Heart_CTCF_P0_Rep2_ENCFF464DYI_peak_1510	197	.	11.4785	22.7925	19.7922	77
chr1	119458324	119458510	Encode_GSE137272_Encode_Dowen.JM_ENCFF464DYI_Heart_CTCF_P0_Rep2_ENCFF464DYI_peak_1511	759	.	25.3126	79.8192	75.9615	92
chr1	119463507	119463671	Encode_GSE137272_Encode_Dowen.JM_ENCFF464DYI_Heart_CTCF_P0_Rep2_ENCFF464DYI_peak_1512	458	.	18.6948	49.2136	45.8505	92
chr1	119481670	119481764	Encode_GSE137272_Encode_Dowen.JM_ENCFF464DYI_Heart_CTCF_P0_Rep2_ENCFF464DYI_peak_1513	56	.	4.94984	8.32615	5.6149	38
chr1	119483053	119483183	Encode_GSE137272_Encode_Dowen.JM_ENCFF464DYI_Heart_CTCF_P0_Rep2_ENCFF464DYI_peak_1514	119	.	7.08398	14.8094	11.9452	64
chr1	119484562	119484772	Encode_GSE137272_Encode_Dowen.JM_ENCFF464DYI_Heart_CTCF_P0_Rep2_ENCFF464DYI_peak_1515	630	.	19.69	66.6697	63.0437	98
chr1	119494458	119494567	Encode_GSE137272_Encode_Dowen.JM_ENCFF464DYI_Heart_CTCF_P0_Rep2_ENCFF464DYI_peak_1516	76	.	6.22407	10.4507	7.67898	52
chr1	119548714	119549065	Encode_GSE137272_Encode_Dowen.JM_ENCFF464DYI_Heart_CTCF_P0_Rep2_ENCFF464DYI_peak_1517	1206	.	30.7062	125.667	120.609	156
chr1	119642354	119642660	Encode_GSE137272_Encode_Dowen.JM_ENCFF464DYI_Heart_CTCF_P0_Rep2_ENCFF464DYI_peak_1518	611	.	20.9598	64.7829	61.1873	193
chr1	119654476	119654622	Encode_GSE137272_Encode_Dowen.JM_ENCFF464DYI_Heart_CTCF_P0_Rep2_ENCFF464DYI_peak_1519	247	.	12.7632	27.8303	24.7582	64
chr1	119675064	119675384	Encode_GSE137272_Encode_Dowen.JM_ENCFF464DYI_Heart_CTCF_P0_Rep2_ENCFF464DYI_peak_1520	562	.	21.0033	59.7459	56.2288	133
chr1	119818799	119818969	Encode_GSE137272_Encode_Dowen.JM_ENCFF464DYI_Heart_CTCF_P0_Rep2_ENCFF464DYI_peak_1521	357	.	16.2016	38.9521	35.729	87
chr1	119895079	119895345	Encode_GSE137272_Encode_Dowen.JM_ENCFF464DYI_Heart_CTCF_P0_Rep2_ENCFF464DYI_peak_1522	701	.	22.5694	73.9	70.151	117
chr1	119919386	119919632	Encode_GSE137272_Encode_Dowen.JM_ENCFF464DYI_Heart_CTCF_P0_Rep2_ENCFF464DYI_peak_1523	360	.	16.8188	39.2866	36.0593	85
chr1	119929846	119930039	Encode_GSE137272_Encode_Dowen.JM_ENCFF464DYI_Heart_CTCF_P0_Rep2_ENCFF464DYI_peak_1524	507	.	20.2116	54.2258	50.7914	92
chr1	119966000	119966106	Encode_GSE137272_Encode_Dowen.JM_ENCFF464DYI_Heart_CTCF_P0_Rep2_ENCFF464DYI_peak_1525	63	.	5.98878	9.06208	6.32564	53
chr1	119997817	119997922	Encode_GSE137272_Encode_Dowen.JM_ENCFF464DYI_Heart_CTCF_P0_Rep2_ENCFF464DYI_peak_1526	74	.	6.48784	10.1769	7.41032	63
chr1	120013231	120013441	Encode_GSE137272_Encode_Dowen.JM_ENCFF464DYI_Heart_CTCF_P0_Rep2_ENCFF464DYI_peak_1527	472	.	17.2962	50.669	47.2854	79
chr1	120016347	120016484	Encode_GSE137272_Encode_Dowen.JM_ENCFF464DYI_Heart_CTCF_P0_Rep2_ENCFF464DYI_peak_1528	199	.	9.91642	22.9419	19.9396	64
chr1	120025209	120025340	Encode_GSE137272_Encode_Dowen.JM_ENCFF464DYI_Heart_CTCF_P0_Rep2_ENCFF464DYI_peak_1529	83	.	6.66607	11.1696	8.38372	53
chr1	120032975	120033348	Encode_GSE137272_Encode_Dowen.JM_ENCFF464DYI_Heart_CTCF_P0_Rep2_ENCFF464DYI_peak_1530	1060	.	27.2938	110.605	106.008	213
chr1	120093561	120093844	Encode_GSE137272_Encode_Dowen.JM_ENCFF464DYI_Heart_CTCF_P0_Rep2_ENCFF464DYI_peak_1531	969	.	24.2395	101.274	96.935	153
chr1	120098466	120098626	Encode_GSE137272_Encode_Dowen.JM_ENCFF464DYI_Heart_CTCF_P0_Rep2_ENCFF464DYI_peak_1532	339	.	12.146	37.1133	33.9155	67
chr1	120105821	120105949	Encode_GSE137272_Encode_Dowen.JM_ENCFF464DYI_Heart_CTCF_P0_Rep2_ENCFF464DYI_peak_1533	85	.	6.98691	11.3236	8.52887	71
chr1	120147118	120147282	Encode_GSE137272_Encode_Dowen.JM_ENCFF464DYI_Heart_CTCF_P0_Rep2_ENCFF464DYI_peak_1534	184	.	10.9682	21.4129	18.4358	91
chr1	120154346	120154506	Encode_GSE137272_Encode_Dowen.JM_ENCFF464DYI_Heart_CTCF_P0_Rep2_ENCFF464DYI_peak_1535	395	.	15.0809	42.7972	39.5226	75
chr1	120155422	120155647	Encode_GSE137272_Encode_Dowen.JM_ENCFF464DYI_Heart_CTCF_P0_Rep2_ENCFF464DYI_peak_1536	555	.	18.7705	59.0429	55.5365	113
chr1	120171879	120172101	Encode_GSE137272_Encode_Dowen.JM_ENCFF464DYI_Heart_CTCF_P0_Rep2_ENCFF464DYI_peak_1537	608	.	21.7122	64.413	60.8233	98
chr1	120197244	120197519	Encode_GSE137272_Encode_Dowen.JM_ENCFF464DYI_Heart_CTCF_P0_Rep2_ENCFF464DYI_peak_1538	841	.	25.7786	88.1944	84.1642	131
chr1	120231382	120231693	Encode_GSE137272_Encode_Dowen.JM_ENCFF464DYI_Heart_CTCF_P0_Rep2_ENCFF464DYI_peak_1539	588	.	21.5655	62.4331	58.8744	133
chr1	120244150	120244289	Encode_GSE137272_Encode_Dowen.JM_ENCFF464DYI_Heart_CTCF_P0_Rep2_ENCFF464DYI_peak_1540	69	.	6.21891	9.74421	6.99358	64
chr1	120265124	120265349	Encode_GSE137272_Encode_Dowen.JM_ENCFF464DYI_Heart_CTCF_P0_Rep2_ENCFF464DYI_peak_1541	40	.	4.82719	6.68072	4.03275	89
chr1	120289983	120290082	Encode_GSE137272_Encode_Dowen.JM_ENCFF464DYI_Heart_CTCF_P0_Rep2_ENCFF464DYI_peak_1542	74	.	6.48784	10.1769	7.41032	45
chr1	120327785	120328037	Encode_GSE137272_Encode_Dowen.JM_ENCFF464DYI_Heart_CTCF_P0_Rep2_ENCFF464DYI_peak_1543	537	.	21.9893	57.2683	53.7887	92
chr1	120338093	120338231	Encode_GSE137272_Encode_Dowen.JM_ENCFF464DYI_Heart_CTCF_P0_Rep2_ENCFF464DYI_peak_1544	96	.	7.48597	12.5	9.6789	51
chr1	120342513	120342607	Encode_GSE137272_Encode_Dowen.JM_ENCFF464DYI_Heart_CTCF_P0_Rep2_ENCFF464DYI_peak_1545	63	.	5.98878	9.06208	6.32564	56
chr1	120469003	120469195	Encode_GSE137272_Encode_Dowen.JM_ENCFF464DYI_Heart_CTCF_P0_Rep2_ENCFF464DYI_peak_1546	267	.	13.9738	29.8593	26.7585	110
chr1	120549297	120549576	Encode_GSE137272_Encode_Dowen.JM_ENCFF464DYI_Heart_CTCF_P0_Rep2_ENCFF464DYI_peak_1547	578	.	20.0329	61.3847	57.8426	189
chr1	120550295	120550523	Encode_GSE137272_Encode_Dowen.JM_ENCFF464DYI_Heart_CTCF_P0_Rep2_ENCFF464DYI_peak_1548	249	.	11.4474	28.0425	24.9676	139
chr1	120586507	120586807	Encode_GSE137272_Encode_Dowen.JM_ENCFF464DYI_Heart_CTCF_P0_Rep2_ENCFF464DYI_peak_1549	893	.	26.5631	93.4986	89.3513	164
chr1	120594653	120594824	Encode_GSE137272_Encode_Dowen.JM_ENCFF464DYI_Heart_CTCF_P0_Rep2_ENCFF464DYI_peak_1550	279	.	13.5501	31.0512	27.9353	84
chr1	120628965	120629094	Encode_GSE137272_Encode_Dowen.JM_ENCFF464DYI_Heart_CTCF_P0_Rep2_ENCFF464DYI_peak_1551	96	.	7.48597	12.5	9.6789	63
chr1	120640021	120640115	Encode_GSE137272_Encode_Dowen.JM_ENCFF464DYI_Heart_CTCF_P0_Rep2_ENCFF464DYI_peak_1552	52	.	5.48971	7.98154	5.27789	69
chr1	120662283	120662430	Encode_GSE137272_Encode_Dowen.JM_ENCFF464DYI_Heart_CTCF_P0_Rep2_ENCFF464DYI_peak_1553	120	.	8.4841	14.9345	12.064	70
chr1	120667920	120668029	Encode_GSE137272_Encode_Dowen.JM_ENCFF464DYI_Heart_CTCF_P0_Rep2_ENCFF464DYI_peak_1554	42	.	4.99065	6.93824	4.27097	51
chr1	120685990	120686136	Encode_GSE137272_Encode_Dowen.JM_ENCFF464DYI_Heart_CTCF_P0_Rep2_ENCFF464DYI_peak_1555	211	.	11.9776	24.1719	21.1511	64
chr1	120705484	120705629	Encode_GSE137272_Encode_Dowen.JM_ENCFF464DYI_Heart_CTCF_P0_Rep2_ENCFF464DYI_peak_1556	74	.	6.48784	10.1769	7.41032	62
chr1	120795364	120795497	Encode_GSE137272_Encode_Dowen.JM_ENCFF464DYI_Heart_CTCF_P0_Rep2_ENCFF464DYI_peak_1557	132	.	8.98317	16.1895	13.296	56
chr1	120921583	120921719	Encode_GSE137272_Encode_Dowen.JM_ENCFF464DYI_Heart_CTCF_P0_Rep2_ENCFF464DYI_peak_1558	33	.	4.49158	5.9356	3.31008	85
chr1	121053827	121054041	Encode_GSE137272_Encode_Dowen.JM_ENCFF464DYI_Heart_CTCF_P0_Rep2_ENCFF464DYI_peak_1559	434	.	18.2086	46.8237	43.4942	121
chr1	121180414	121180621	Encode_GSE137272_Encode_Dowen.JM_ENCFF464DYI_Heart_CTCF_P0_Rep2_ENCFF464DYI_peak_1560	580	.	22.0938	61.6458	58.0995	92
chr1	121215981	121216121	Encode_GSE137272_Encode_Dowen.JM_ENCFF464DYI_Heart_CTCF_P0_Rep2_ENCFF464DYI_peak_1561	239	.	12.9757	26.9829	23.9216	72
chr1	121249215	121249397	Encode_GSE137272_Encode_Dowen.JM_ENCFF464DYI_Heart_CTCF_P0_Rep2_ENCFF464DYI_peak_1562	241	.	12.7443	27.1909	24.1271	70
chr1	121327747	121327949	Encode_GSE137272_Encode_Dowen.JM_ENCFF464DYI_Heart_CTCF_P0_Rep2_ENCFF464DYI_peak_1563	172	.	9.62078	20.2265	17.2656	81
chr1	121400350	121400559	Encode_GSE137272_Encode_Dowen.JM_ENCFF464DYI_Heart_CTCF_P0_Rep2_ENCFF464DYI_peak_1564	860	.	26.833	90.1449	86.0725	92
chr1	121419198	121419359	Encode_GSE137272_Encode_Dowen.JM_ENCFF464DYI_Heart_CTCF_P0_Rep2_ENCFF464DYI_peak_1565	296	.	14.9719	32.7966	29.6559	78
chr1	121441154	121441379	Encode_GSE137272_Encode_Dowen.JM_ENCFF464DYI_Heart_CTCF_P0_Rep2_ENCFF464DYI_peak_1566	747	.	23.128	78.5609	74.7266	106
chr1	121490338	121490528	Encode_GSE137272_Encode_Dowen.JM_ENCFF464DYI_Heart_CTCF_P0_Rep2_ENCFF464DYI_peak_1567	408	.	18.4269	44.172	40.8789	89
chr1	121567892	121568176	Encode_GSE137272_Encode_Dowen.JM_ENCFF464DYI_Heart_CTCF_P0_Rep2_ENCFF464DYI_peak_1568	590	.	21.1701	62.5884	59.0274	141
chr1	121597068	121597193	Encode_GSE137272_Encode_Dowen.JM_ENCFF464DYI_Heart_CTCF_P0_Rep2_ENCFF464DYI_peak_1569	108	.	7.98504	13.7042	10.8578	69
chr1	121601238	121601371	Encode_GSE137272_Encode_Dowen.JM_ENCFF464DYI_Heart_CTCF_P0_Rep2_ENCFF464DYI_peak_1570	184	.	10.9794	21.4316	18.4519	54
chr1	122169674	122169779	Encode_GSE137272_Encode_Dowen.JM_ENCFF464DYI_Heart_CTCF_P0_Rep2_ENCFF464DYI_peak_1571	85	.	6.98691	11.3236	8.52887	52
chr1	122439501	122439689	Encode_GSE137272_Encode_Dowen.JM_ENCFF464DYI_Heart_CTCF_P0_Rep2_ENCFF464DYI_peak_1573	184	.	10.9794	21.4316	18.4519	78
chr1	123414283	123414395	Encode_GSE137272_Encode_Dowen.JM_ENCFF464DYI_Heart_CTCF_P0_Rep2_ENCFF464DYI_peak_1574	33	.	4.49158	5.9356	3.31008	32
chr1	123974767	123974883	Encode_GSE137272_Encode_Dowen.JM_ENCFF464DYI_Heart_CTCF_P0_Rep2_ENCFF464DYI_peak_1575	96	.	7.48597	12.5	9.6789	70
chr1	124041679	124041835	Encode_GSE137272_Encode_Dowen.JM_ENCFF464DYI_Heart_CTCF_P0_Rep2_ENCFF464DYI_peak_1576	197	.	11.4785	22.7925	19.7922	74
chr1	124718233	124718474	Encode_GSE137272_Encode_Dowen.JM_ENCFF464DYI_Heart_CTCF_P0_Rep2_ENCFF464DYI_peak_1577	341	.	16.4691	37.308	34.1068	84
chr1	125370856	125371132	Encode_GSE137272_Encode_Dowen.JM_ENCFF464DYI_Heart_CTCF_P0_Rep2_ENCFF464DYI_peak_1578	751	.	23.8446	78.9905	75.1482	99
chr1	125382746	125382882	Encode_GSE137272_Encode_Dowen.JM_ENCFF464DYI_Heart_CTCF_P0_Rep2_ENCFF464DYI_peak_1579	130	.	8.55085	15.9342	13.0483	62
chr1	125436044	125436138	Encode_GSE137272_Encode_Dowen.JM_ENCFF464DYI_Heart_CTCF_P0_Rep2_ENCFF464DYI_peak_1580	23	.	3.96983	4.94269	2.38872	35
chr1	125508681	125508793	Encode_GSE137272_Encode_Dowen.JM_ENCFF464DYI_Heart_CTCF_P0_Rep2_ENCFF464DYI_peak_1581	52	.	5.48971	7.98154	5.27789	38
chr1	125519166	125519477	Encode_GSE137272_Encode_Dowen.JM_ENCFF464DYI_Heart_CTCF_P0_Rep2_ENCFF464DYI_peak_1582	517	.	17.1896	55.2127	51.764	95
chr1	125574381	125574520	Encode_GSE137272_Encode_Dowen.JM_ENCFF464DYI_Heart_CTCF_P0_Rep2_ENCFF464DYI_peak_1583	224	.	11.0426	25.5046	22.4662	64
chr1	125607401	125607724	Encode_GSE137272_Encode_Dowen.JM_ENCFF464DYI_Heart_CTCF_P0_Rep2_ENCFF464DYI_peak_1584	1255	.	31.6991	130.802	125.575	218
chr1	125669126	125669326	Encode_GSE137272_Encode_Dowen.JM_ENCFF464DYI_Heart_CTCF_P0_Rep2_ENCFF464DYI_peak_1585	408	.	16.6482	44.1224	40.8296	84
chr1	125729754	125729863	Encode_GSE137272_Encode_Dowen.JM_ENCFF464DYI_Heart_CTCF_P0_Rep2_ENCFF464DYI_peak_1586	96	.	7.48597	12.5	9.6789	60
chr1	125789878	125790084	Encode_GSE137272_Encode_Dowen.JM_ENCFF464DYI_Heart_CTCF_P0_Rep2_ENCFF464DYI_peak_1587	1016	.	29.6105	106.134	101.664	93
chr1	125910590	125910743	Encode_GSE137272_Encode_Dowen.JM_ENCFF464DYI_Heart_CTCF_P0_Rep2_ENCFF464DYI_peak_1588	211	.	11.9776	24.1719	21.1511	85
chr1	125923192	125923289	Encode_GSE137272_Encode_Dowen.JM_ENCFF464DYI_Heart_CTCF_P0_Rep2_ENCFF464DYI_peak_1589	42	.	4.99065	6.93824	4.27097	52
chr1	126287523	126287648	Encode_GSE137272_Encode_Dowen.JM_ENCFF464DYI_Heart_CTCF_P0_Rep2_ENCFF464DYI_peak_1590	108	.	7.98504	13.7042	10.8578	64
chr1	126407939	126408202	Encode_GSE137272_Encode_Dowen.JM_ENCFF464DYI_Heart_CTCF_P0_Rep2_ENCFF464DYI_peak_1591	257	.	13.3346	28.7882	25.7024	154
chr1	126431633	126431903	Encode_GSE137272_Encode_Dowen.JM_ENCFF464DYI_Heart_CTCF_P0_Rep2_ENCFF464DYI_peak_1592	396	.	18.1071	42.8971	39.6211	178
chr1	126484783	126484887	Encode_GSE137272_Encode_Dowen.JM_ENCFF464DYI_Heart_CTCF_P0_Rep2_ENCFF464DYI_peak_1593	57	.	5.58972	8.42471	5.71108	52
chr1	126492746	126492893	Encode_GSE137272_Encode_Dowen.JM_ENCFF464DYI_Heart_CTCF_P0_Rep2_ENCFF464DYI_peak_1594	118	.	8.31947	14.6647	11.8029	57
chr1	126496886	126496982	Encode_GSE137272_Encode_Dowen.JM_ENCFF464DYI_Heart_CTCF_P0_Rep2_ENCFF464DYI_peak_1595	42	.	4.99065	6.93824	4.27097	13
chr1	126568962	126569164	Encode_GSE137272_Encode_Dowen.JM_ENCFF464DYI_Heart_CTCF_P0_Rep2_ENCFF464DYI_peak_1596	352	.	16.3033	38.4162	35.2006	85
chr1	126726520	126726680	Encode_GSE137272_Encode_Dowen.JM_ENCFF464DYI_Heart_CTCF_P0_Rep2_ENCFF464DYI_peak_1597	239	.	12.9757	26.9829	23.9216	81
chr1	126929788	126929940	Encode_GSE137272_Encode_Dowen.JM_ENCFF464DYI_Heart_CTCF_P0_Rep2_ENCFF464DYI_peak_1598	135	.	6.78426	16.4794	13.5819	83
chr1	126931805	126932109	Encode_GSE137272_Encode_Dowen.JM_ENCFF464DYI_Heart_CTCF_P0_Rep2_ENCFF464DYI_peak_1599	1177	.	27.8293	122.717	117.754	116
chr1	126966515	126966643	Encode_GSE137272_Encode_Dowen.JM_ENCFF464DYI_Heart_CTCF_P0_Rep2_ENCFF464DYI_peak_1600	184	.	10.9794	21.4316	18.4519	50
chr1	126993294	126993590	Encode_GSE137272_Encode_Dowen.JM_ENCFF464DYI_Heart_CTCF_P0_Rep2_ENCFF464DYI_peak_1601	780	.	25.977	81.9423	78.043	197
chr1	127011973	127012203	Encode_GSE137272_Encode_Dowen.JM_ENCFF464DYI_Heart_CTCF_P0_Rep2_ENCFF464DYI_peak_1602	460	.	18.3854	49.4634	46.0967	86
chr1	127017769	127017938	Encode_GSE137272_Encode_Dowen.JM_ENCFF464DYI_Heart_CTCF_P0_Rep2_ENCFF464DYI_peak_1603	171	.	10.4804	20.0899	17.1309	84
chr1	127037836	127037944	Encode_GSE137272_Encode_Dowen.JM_ENCFF464DYI_Heart_CTCF_P0_Rep2_ENCFF464DYI_peak_1604	85	.	6.98691	11.3236	8.52887	44
chr1	127203353	127203466	Encode_GSE137272_Encode_Dowen.JM_ENCFF464DYI_Heart_CTCF_P0_Rep2_ENCFF464DYI_peak_1605	123	.	8.10511	15.198	12.3237	34
chr1	127205275	127205426	Encode_GSE137272_Encode_Dowen.JM_ENCFF464DYI_Heart_CTCF_P0_Rep2_ENCFF464DYI_peak_1606	67	.	5.83188	9.45799	6.71336	90
chr1	127220164	127220286	Encode_GSE137272_Encode_Dowen.JM_ENCFF464DYI_Heart_CTCF_P0_Rep2_ENCFF464DYI_peak_1607	82	.	6.78887	11.0031	8.22053	61
chr1	127238884	127239047	Encode_GSE137272_Encode_Dowen.JM_ENCFF464DYI_Heart_CTCF_P0_Rep2_ENCFF464DYI_peak_1608	33	.	4.49158	5.9356	3.31008	78
chr1	127280369	127280524	Encode_GSE137272_Encode_Dowen.JM_ENCFF464DYI_Heart_CTCF_P0_Rep2_ENCFF464DYI_peak_1609	63	.	5.98878	9.06208	6.32564	43
chr1	127314766	127314882	Encode_GSE137272_Encode_Dowen.JM_ENCFF464DYI_Heart_CTCF_P0_Rep2_ENCFF464DYI_peak_1610	72	.	6.36195	9.97411	7.21846	51
chr1	127330430	127330615	Encode_GSE137272_Encode_Dowen.JM_ENCFF464DYI_Heart_CTCF_P0_Rep2_ENCFF464DYI_peak_1611	70	.	6.27534	9.83486	7.08226	48
chr1	127409714	127409871	Encode_GSE137272_Encode_Dowen.JM_ENCFF464DYI_Heart_CTCF_P0_Rep2_ENCFF464DYI_peak_1612	383	.	16.0346	41.5636	38.3056	68
chr1	127416102	127416212	Encode_GSE137272_Encode_Dowen.JM_ENCFF464DYI_Heart_CTCF_P0_Rep2_ENCFF464DYI_peak_1613	80	.	6.47668	10.8621	8.08231	74
chr1	127459037	127459296	Encode_GSE137272_Encode_Dowen.JM_ENCFF464DYI_Heart_CTCF_P0_Rep2_ENCFF464DYI_peak_1614	1006	.	28.0139	105.094	100.653	150
chr1	127484919	127485115	Encode_GSE137272_Encode_Dowen.JM_ENCFF464DYI_Heart_CTCF_P0_Rep2_ENCFF464DYI_peak_1615	331	.	13.8737	36.3226	33.1349	107
chr1	127487287	127487433	Encode_GSE137272_Encode_Dowen.JM_ENCFF464DYI_Heart_CTCF_P0_Rep2_ENCFF464DYI_peak_1616	264	.	11.9254	29.5226	26.4273	87
chr1	127496769	127497022	Encode_GSE137272_Encode_Dowen.JM_ENCFF464DYI_Heart_CTCF_P0_Rep2_ENCFF464DYI_peak_1617	978	.	21.7933	102.198	97.8353	147
chr1	127500307	127500518	Encode_GSE137272_Encode_Dowen.JM_ENCFF464DYI_Heart_CTCF_P0_Rep2_ENCFF464DYI_peak_1618	729	.	17.7533	76.7713	72.9706	115
chr1	127679937	127680133	Encode_GSE137272_Encode_Dowen.JM_ENCFF464DYI_Heart_CTCF_P0_Rep2_ENCFF464DYI_peak_1619	411	.	17.7022	44.4358	41.1391	91
chr1	127696694	127696817	Encode_GSE137272_Encode_Dowen.JM_ENCFF464DYI_Heart_CTCF_P0_Rep2_ENCFF464DYI_peak_1620	85	.	6.98691	11.3236	8.52887	53
chr1	127702295	127702489	Encode_GSE137272_Encode_Dowen.JM_ENCFF464DYI_Heart_CTCF_P0_Rep2_ENCFF464DYI_peak_1621	96	.	7.48597	12.5	9.6789	124
chr1	127765574	127765797	Encode_GSE137272_Encode_Dowen.JM_ENCFF464DYI_Heart_CTCF_P0_Rep2_ENCFF464DYI_peak_1622	356	.	16.594	38.907	35.6847	104
chr1	127774291	127774426	Encode_GSE137272_Encode_Dowen.JM_ENCFF464DYI_Heart_CTCF_P0_Rep2_ENCFF464DYI_peak_1623	63	.	5.77726	9.03615	6.30785	75
chr1	127827419	127827686	Encode_GSE137272_Encode_Dowen.JM_ENCFF464DYI_Heart_CTCF_P0_Rep2_ENCFF464DYI_peak_1624	633	.	22.1645	66.9592	63.3284	81
chr1	127921995	127922089	Encode_GSE137272_Encode_Dowen.JM_ENCFF464DYI_Heart_CTCF_P0_Rep2_ENCFF464DYI_peak_1625	42	.	4.99065	6.93824	4.27097	70
chr1	127937347	127937533	Encode_GSE137272_Encode_Dowen.JM_ENCFF464DYI_Heart_CTCF_P0_Rep2_ENCFF464DYI_peak_1626	217	.	12.0135	24.7961	21.7671	93
chr1	127990405	127990504	Encode_GSE137272_Encode_Dowen.JM_ENCFF464DYI_Heart_CTCF_P0_Rep2_ENCFF464DYI_peak_1627	63	.	5.98878	9.06208	6.32564	68
chr1	128141146	128141337	Encode_GSE137272_Encode_Dowen.JM_ENCFF464DYI_Heart_CTCF_P0_Rep2_ENCFF464DYI_peak_1628	531	.	20.6542	56.6315	53.1612	93
chr1	128223408	128223606	Encode_GSE137272_Encode_Dowen.JM_ENCFF464DYI_Heart_CTCF_P0_Rep2_ENCFF464DYI_peak_1629	197	.	11.4785	22.7925	19.7922	81
chr1	128368777	128368996	Encode_GSE137272_Encode_Dowen.JM_ENCFF464DYI_Heart_CTCF_P0_Rep2_ENCFF464DYI_peak_1630	372	.	15.3965	40.4453	37.2021	134
chr1	128372244	128372441	Encode_GSE137272_Encode_Dowen.JM_ENCFF464DYI_Heart_CTCF_P0_Rep2_ENCFF464DYI_peak_1631	221	.	10.8867	25.2325	22.1978	106
chr1	128551869	128551984	Encode_GSE137272_Encode_Dowen.JM_ENCFF464DYI_Heart_CTCF_P0_Rep2_ENCFF464DYI_peak_1632	96	.	7.48597	12.5	9.6789	56
chr1	128592558	128592737	Encode_GSE137272_Encode_Dowen.JM_ENCFF464DYI_Heart_CTCF_P0_Rep2_ENCFF464DYI_peak_1633	125	.	8.27094	15.4723	12.5937	85
chr1	128824309	128824516	Encode_GSE137272_Encode_Dowen.JM_ENCFF464DYI_Heart_CTCF_P0_Rep2_ENCFF464DYI_peak_1634	804	.	26.2737	84.3584	80.4094	98
chr1	128832658	128832900	Encode_GSE137272_Encode_Dowen.JM_ENCFF464DYI_Heart_CTCF_P0_Rep2_ENCFF464DYI_peak_1635	1051	.	28.3577	109.758	105.186	115
chr1	128875341	128875595	Encode_GSE137272_Encode_Dowen.JM_ENCFF464DYI_Heart_CTCF_P0_Rep2_ENCFF464DYI_peak_1636	901	.	27.5453	94.3611	90.1934	110
chr1	129055383	129055524	Encode_GSE137272_Encode_Dowen.JM_ENCFF464DYI_Heart_CTCF_P0_Rep2_ENCFF464DYI_peak_1637	120	.	8.4841	14.9345	12.064	65
chr1	129078384	129078569	Encode_GSE137272_Encode_Dowen.JM_ENCFF464DYI_Heart_CTCF_P0_Rep2_ENCFF464DYI_peak_1638	356	.	16.594	38.907	35.6847	80
chr1	129244393	129244579	Encode_GSE137272_Encode_Dowen.JM_ENCFF464DYI_Heart_CTCF_P0_Rep2_ENCFF464DYI_peak_1639	356	.	16.9682	38.8382	35.6168	92
chr1	129491252	129491439	Encode_GSE137272_Encode_Dowen.JM_ENCFF464DYI_Heart_CTCF_P0_Rep2_ENCFF464DYI_peak_1640	346	.	15.9541	37.8255	34.6177	93
chr1	129501821	129501975	Encode_GSE137272_Encode_Dowen.JM_ENCFF464DYI_Heart_CTCF_P0_Rep2_ENCFF464DYI_peak_1641	85	.	6.98691	11.3236	8.52887	70
chr1	129719701	129719851	Encode_GSE137272_Encode_Dowen.JM_ENCFF464DYI_Heart_CTCF_P0_Rep2_ENCFF464DYI_peak_1642	171	.	10.4804	20.0899	17.1309	74
chr1	129827073	129827191	Encode_GSE137272_Encode_Dowen.JM_ENCFF464DYI_Heart_CTCF_P0_Rep2_ENCFF464DYI_peak_1643	85	.	6.98691	11.3236	8.52887	51
chr1	129843543	129843713	Encode_GSE137272_Encode_Dowen.JM_ENCFF464DYI_Heart_CTCF_P0_Rep2_ENCFF464DYI_peak_1644	465	.	20.0019	49.8789	46.5061	85
chr1	129919501	129919654	Encode_GSE137272_Encode_Dowen.JM_ENCFF464DYI_Heart_CTCF_P0_Rep2_ENCFF464DYI_peak_1645	171	.	10.4804	20.0899	17.1309	69
chr1	130066334	130066464	Encode_GSE137272_Encode_Dowen.JM_ENCFF464DYI_Heart_CTCF_P0_Rep2_ENCFF464DYI_peak_1646	52	.	5.48971	7.98154	5.27789	90
chr1	130167371	130167563	Encode_GSE137272_Encode_Dowen.JM_ENCFF464DYI_Heart_CTCF_P0_Rep2_ENCFF464DYI_peak_1647	446	.	19.3524	48.0028	44.657	93
chr1	130192741	130192938	Encode_GSE137272_Encode_Dowen.JM_ENCFF464DYI_Heart_CTCF_P0_Rep2_ENCFF464DYI_peak_1648	605	.	22.0476	64.1422	60.5566	103
chr1	130274619	130274727	Encode_GSE137272_Encode_Dowen.JM_ENCFF464DYI_Heart_CTCF_P0_Rep2_ENCFF464DYI_peak_1649	63	.	5.98878	9.06208	6.32564	34
chr1	130342530	130342642	Encode_GSE137272_Encode_Dowen.JM_ENCFF464DYI_Heart_CTCF_P0_Rep2_ENCFF464DYI_peak_1650	96	.	7.48597	12.5	9.6789	57
chr1	130350368	130350571	Encode_GSE137272_Encode_Dowen.JM_ENCFF464DYI_Heart_CTCF_P0_Rep2_ENCFF464DYI_peak_1651	802	.	26.18	84.1897	80.2447	96
chr1	130372229	130372451	Encode_GSE137272_Encode_Dowen.JM_ENCFF464DYI_Heart_CTCF_P0_Rep2_ENCFF464DYI_peak_1652	816	.	25.4148	85.6243	81.6493	114
chr1	130462422	130462679	Encode_GSE137272_Encode_Dowen.JM_ENCFF464DYI_Heart_CTCF_P0_Rep2_ENCFF464DYI_peak_1653	802	.	27.269	84.2335	80.2874	98
chr1	130548025	130548218	Encode_GSE137272_Encode_Dowen.JM_ENCFF464DYI_Heart_CTCF_P0_Rep2_ENCFF464DYI_peak_1654	743	.	24.929	78.2057	74.3784	111
chr1	130576015	130576223	Encode_GSE137272_Encode_Dowen.JM_ENCFF464DYI_Heart_CTCF_P0_Rep2_ENCFF464DYI_peak_1655	327	.	15.2371	35.9158	32.7334	129
chr1	130634041	130634299	Encode_GSE137272_Encode_Dowen.JM_ENCFF464DYI_Heart_CTCF_P0_Rep2_ENCFF464DYI_peak_1656	832	.	27.3395	87.2199	83.2113	157
chr1	130691964	130692199	Encode_GSE137272_Encode_Dowen.JM_ENCFF464DYI_Heart_CTCF_P0_Rep2_ENCFF464DYI_peak_1657	831	.	26.748	87.1146	83.1079	130
chr1	130776786	130776925	Encode_GSE137272_Encode_Dowen.JM_ENCFF464DYI_Heart_CTCF_P0_Rep2_ENCFF464DYI_peak_1658	171	.	10.4804	20.0899	17.1309	55
chr1	130784207	130784404	Encode_GSE137272_Encode_Dowen.JM_ENCFF464DYI_Heart_CTCF_P0_Rep2_ENCFF464DYI_peak_1659	424	.	17.1725	45.7976	42.4823	106
chr1	130787105	130787275	Encode_GSE137272_Encode_Dowen.JM_ENCFF464DYI_Heart_CTCF_P0_Rep2_ENCFF464DYI_peak_1660	149	.	8.85241	17.8876	14.9658	87
chr1	130796777	130796871	Encode_GSE137272_Encode_Dowen.JM_ENCFF464DYI_Heart_CTCF_P0_Rep2_ENCFF464DYI_peak_1661	41	.	4.76892	6.84145	4.18831	64
chr1	130797071	130797277	Encode_GSE137272_Encode_Dowen.JM_ENCFF464DYI_Heart_CTCF_P0_Rep2_ENCFF464DYI_peak_1662	335	.	15.2985	36.713	33.5202	83
chr1	130838434	130838550	Encode_GSE137272_Encode_Dowen.JM_ENCFF464DYI_Heart_CTCF_P0_Rep2_ENCFF464DYI_peak_1663	85	.	6.97976	11.312	8.52326	42
chr1	130875222	130875420	Encode_GSE137272_Encode_Dowen.JM_ENCFF464DYI_Heart_CTCF_P0_Rep2_ENCFF464DYI_peak_1664	611	.	17.5364	64.7804	61.185	98
chr1	130877037	130877231	Encode_GSE137272_Encode_Dowen.JM_ENCFF464DYI_Heart_CTCF_P0_Rep2_ENCFF464DYI_peak_1665	676	.	18.3076	71.3986	67.6935	82
chr1	130979554	130979763	Encode_GSE137272_Encode_Dowen.JM_ENCFF464DYI_Heart_CTCF_P0_Rep2_ENCFF464DYI_peak_1666	790	.	27.0691	82.935	79.0158	89
chr1	130984543	130984668	Encode_GSE137272_Encode_Dowen.JM_ENCFF464DYI_Heart_CTCF_P0_Rep2_ENCFF464DYI_peak_1667	125	.	7.72002	15.473	12.5943	65
chr1	130987653	130987807	Encode_GSE137272_Encode_Dowen.JM_ENCFF464DYI_Heart_CTCF_P0_Rep2_ENCFF464DYI_peak_1668	212	.	11.6965	24.2674	21.2453	84
chr1	131053357	131053579	Encode_GSE137272_Encode_Dowen.JM_ENCFF464DYI_Heart_CTCF_P0_Rep2_ENCFF464DYI_peak_1669	667	.	20.7416	70.4338	66.7452	94
chr1	131060367	131060552	Encode_GSE137272_Encode_Dowen.JM_ENCFF464DYI_Heart_CTCF_P0_Rep2_ENCFF464DYI_peak_1670	731	.	21.8137	76.9303	73.1266	96
chr1	131079874	131080061	Encode_GSE137272_Encode_Dowen.JM_ENCFF464DYI_Heart_CTCF_P0_Rep2_ENCFF464DYI_peak_1671	84	.	6.48719	11.2585	8.47101	78
chr1	131087360	131087495	Encode_GSE137272_Encode_Dowen.JM_ENCFF464DYI_Heart_CTCF_P0_Rep2_ENCFF464DYI_peak_1672	145	.	8.62407	17.5007	14.5844	81
chr1	131112683	131112882	Encode_GSE137272_Encode_Dowen.JM_ENCFF464DYI_Heart_CTCF_P0_Rep2_ENCFF464DYI_peak_1673	63	.	5.18336	9.05879	6.32564	130
chr1	131116055	131116229	Encode_GSE137272_Encode_Dowen.JM_ENCFF464DYI_Heart_CTCF_P0_Rep2_ENCFF464DYI_peak_1674	683	.	19.0073	72.0723	68.3557	92
chr1	131119124	131119292	Encode_GSE137272_Encode_Dowen.JM_ENCFF464DYI_Heart_CTCF_P0_Rep2_ENCFF464DYI_peak_1675	360	.	12.5676	39.3246	36.0968	90
chr1	131122125	131122239	Encode_GSE137272_Encode_Dowen.JM_ENCFF464DYI_Heart_CTCF_P0_Rep2_ENCFF464DYI_peak_1676	94	.	6.61716	12.272	9.46028	42
chr1	131138849	131138992	Encode_GSE137272_Encode_Dowen.JM_ENCFF464DYI_Heart_CTCF_P0_Rep2_ENCFF464DYI_peak_1677	297	.	13.4771	32.9024	29.7602	63
chr1	131155458	131155791	Encode_GSE137272_Encode_Dowen.JM_ENCFF464DYI_Heart_CTCF_P0_Rep2_ENCFF464DYI_peak_1678	738	.	23.6498	77.7143	73.8963	207
chr1	131181726	131181940	Encode_GSE137272_Encode_Dowen.JM_ENCFF464DYI_Heart_CTCF_P0_Rep2_ENCFF464DYI_peak_1679	912	.	26.0819	95.4729	91.2788	106
chr1	131207578	131207760	Encode_GSE137272_Encode_Dowen.JM_ENCFF464DYI_Heart_CTCF_P0_Rep2_ENCFF464DYI_peak_1680	825	.	26.9438	86.5122	82.5186	96
chr1	131228251	131228452	Encode_GSE137272_Encode_Dowen.JM_ENCFF464DYI_Heart_CTCF_P0_Rep2_ENCFF464DYI_peak_1681	374	.	16.4076	40.7434	37.4964	126
chr1	131246014	131246108	Encode_GSE137272_Encode_Dowen.JM_ENCFF464DYI_Heart_CTCF_P0_Rep2_ENCFF464DYI_peak_1682	54	.	4.8594	8.17044	5.4627	57
chr1	131246474	131246693	Encode_GSE137272_Encode_Dowen.JM_ENCFF464DYI_Heart_CTCF_P0_Rep2_ENCFF464DYI_peak_1683	556	.	18.4097	59.1805	55.672	128
chr1	131260451	131260749	Encode_GSE137272_Encode_Dowen.JM_ENCFF464DYI_Heart_CTCF_P0_Rep2_ENCFF464DYI_peak_1684	967	.	27.4635	101.064	96.7308	103
chr1	131270305	131270538	Encode_GSE137272_Encode_Dowen.JM_ENCFF464DYI_Heart_CTCF_P0_Rep2_ENCFF464DYI_peak_1685	771	.	22.5504	81.0801	77.1981	93
chr1	131290706	131290935	Encode_GSE137272_Encode_Dowen.JM_ENCFF464DYI_Heart_CTCF_P0_Rep2_ENCFF464DYI_peak_1686	489	.	18.2021	52.3124	48.9056	122
chr1	131319726	131319924	Encode_GSE137272_Encode_Dowen.JM_ENCFF464DYI_Heart_CTCF_P0_Rep2_ENCFF464DYI_peak_1687	120	.	8.4841	14.9345	12.064	69
chr1	131344843	131344945	Encode_GSE137272_Encode_Dowen.JM_ENCFF464DYI_Heart_CTCF_P0_Rep2_ENCFF464DYI_peak_1688	60	.	5.79262	8.74822	6.02688	61
chr1	131362176	131362356	Encode_GSE137272_Encode_Dowen.JM_ENCFF464DYI_Heart_CTCF_P0_Rep2_ENCFF464DYI_peak_1689	235	.	12.4138	26.6377	23.5826	105
chr1	131526450	131526628	Encode_GSE137272_Encode_Dowen.JM_ENCFF464DYI_Heart_CTCF_P0_Rep2_ENCFF464DYI_peak_1690	193	.	9.89156	22.336	19.3442	58
chr1	131548467	131548637	Encode_GSE137272_Encode_Dowen.JM_ENCFF464DYI_Heart_CTCF_P0_Rep2_ENCFF464DYI_peak_1691	572	.	20.6359	60.7851	57.2518	87
chr1	131549122	131549216	Encode_GSE137272_Encode_Dowen.JM_ENCFF464DYI_Heart_CTCF_P0_Rep2_ENCFF464DYI_peak_1692	78	.	6.09245	10.6047	7.83012	44
chr1	131555206	131555507	Encode_GSE137272_Encode_Dowen.JM_ENCFF464DYI_Heart_CTCF_P0_Rep2_ENCFF464DYI_peak_1693	1292	.	31.0086	134.626	129.272	120
chr1	131566292	131566403	Encode_GSE137272_Encode_Dowen.JM_ENCFF464DYI_Heart_CTCF_P0_Rep2_ENCFF464DYI_peak_1694	96	.	7.48597	12.5	9.6789	66
chr1	131600440	131600627	Encode_GSE137272_Encode_Dowen.JM_ENCFF464DYI_Heart_CTCF_P0_Rep2_ENCFF464DYI_peak_1695	158	.	9.9813	18.7683	15.8307	87
chr1	131613378	131613752	Encode_GSE137272_Encode_Dowen.JM_ENCFF464DYI_Heart_CTCF_P0_Rep2_ENCFF464DYI_peak_1696	690	.	23.9122	72.7408	69.0126	153
chr1	131658139	131658421	Encode_GSE137272_Encode_Dowen.JM_ENCFF464DYI_Heart_CTCF_P0_Rep2_ENCFF464DYI_peak_1697	1045	.	27.54	109.122	104.569	133
chr1	131708447	131708615	Encode_GSE137272_Encode_Dowen.JM_ENCFF464DYI_Heart_CTCF_P0_Rep2_ENCFF464DYI_peak_1698	462	.	13.7694	49.6253	46.2563	92
chr1	131712443	131712733	Encode_GSE137272_Encode_Dowen.JM_ENCFF464DYI_Heart_CTCF_P0_Rep2_ENCFF464DYI_peak_1699	789	.	19.6304	82.8723	78.9541	177
chr1	131765636	131765981	Encode_GSE137272_Encode_Dowen.JM_ENCFF464DYI_Heart_CTCF_P0_Rep2_ENCFF464DYI_peak_1700	997	.	24.7104	104.193	99.7779	129
chr1	131770786	131770910	Encode_GSE137272_Encode_Dowen.JM_ENCFF464DYI_Heart_CTCF_P0_Rep2_ENCFF464DYI_peak_1701	59	.	5.5456	8.66451	5.94542	61
chr1	131846407	131846597	Encode_GSE137272_Encode_Dowen.JM_ENCFF464DYI_Heart_CTCF_P0_Rep2_ENCFF464DYI_peak_1702	546	.	21.0757	58.1932	54.6995	100
chr1	131867120	131867425	Encode_GSE137272_Encode_Dowen.JM_ENCFF464DYI_Heart_CTCF_P0_Rep2_ENCFF464DYI_peak_1703	545	.	20.0154	58.0014	54.5108	143
chr1	131882933	131883064	Encode_GSE137272_Encode_Dowen.JM_ENCFF464DYI_Heart_CTCF_P0_Rep2_ENCFF464DYI_peak_1704	93	.	7.30709	12.2091	9.39849	77
chr1	131905617	131905762	Encode_GSE137272_Encode_Dowen.JM_ENCFF464DYI_Heart_CTCF_P0_Rep2_ENCFF464DYI_peak_1705	148	.	8.75308	17.7196	14.8002	72
chr1	131910168	131910337	Encode_GSE137272_Encode_Dowen.JM_ENCFF464DYI_Heart_CTCF_P0_Rep2_ENCFF464DYI_peak_1706	176	.	9.55365	20.6486	17.682	90
chr1	131937788	131937992	Encode_GSE137272_Encode_Dowen.JM_ENCFF464DYI_Heart_CTCF_P0_Rep2_ENCFF464DYI_peak_1707	757	.	22.7244	79.6055	75.7514	113
chr1	131981733	131981940	Encode_GSE137272_Encode_Dowen.JM_ENCFF464DYI_Heart_CTCF_P0_Rep2_ENCFF464DYI_peak_1708	832	.	19.6344	87.215	83.2066	98
chr1	131982975	131983221	Encode_GSE137272_Encode_Dowen.JM_ENCFF464DYI_Heart_CTCF_P0_Rep2_ENCFF464DYI_peak_1709	961	.	21.851	100.514	96.194	93
chr1	131995170	131995345	Encode_GSE137272_Encode_Dowen.JM_ENCFF464DYI_Heart_CTCF_P0_Rep2_ENCFF464DYI_peak_1710	579	.	22.4769	61.4545	57.9112	82
chr1	132000639	132000775	Encode_GSE137272_Encode_Dowen.JM_ENCFF464DYI_Heart_CTCF_P0_Rep2_ENCFF464DYI_peak_1711	132	.	8.98317	16.1895	13.296	80
chr1	132030707	132030856	Encode_GSE137272_Encode_Dowen.JM_ENCFF464DYI_Heart_CTCF_P0_Rep2_ENCFF464DYI_peak_1712	260	.	13.5161	29.0923	26.0025	79
chr1	132046470	132046669	Encode_GSE137272_Encode_Dowen.JM_ENCFF464DYI_Heart_CTCF_P0_Rep2_ENCFF464DYI_peak_1713	993	.	28.8838	103.767	99.3625	111
chr1	132067628	132067771	Encode_GSE137272_Encode_Dowen.JM_ENCFF464DYI_Heart_CTCF_P0_Rep2_ENCFF464DYI_peak_1714	120	.	8.4841	14.9345	12.064	68
chr1	132116740	132116940	Encode_GSE137272_Encode_Dowen.JM_ENCFF464DYI_Heart_CTCF_P0_Rep2_ENCFF464DYI_peak_1715	527	.	16.481	56.1731	52.7098	111
chr1	132121269	132121450	Encode_GSE137272_Encode_Dowen.JM_ENCFF464DYI_Heart_CTCF_P0_Rep2_ENCFF464DYI_peak_1716	764	.	20.8711	80.348	76.4794	82
chr1	132140292	132140439	Encode_GSE137272_Encode_Dowen.JM_ENCFF464DYI_Heart_CTCF_P0_Rep2_ENCFF464DYI_peak_1717	228	.	12.3269	25.8989	22.8534	63
chr1	132155812	132156066	Encode_GSE137272_Encode_Dowen.JM_ENCFF464DYI_Heart_CTCF_P0_Rep2_ENCFF464DYI_peak_1718	787	.	18.103	82.6214	78.7083	114
chr1	132157418	132157672	Encode_GSE137272_Encode_Dowen.JM_ENCFF464DYI_Heart_CTCF_P0_Rep2_ENCFF464DYI_peak_1719	1032	.	21.8487	107.81	103.295	142
chr1	132165995	132166101	Encode_GSE137272_Encode_Dowen.JM_ENCFF464DYI_Heart_CTCF_P0_Rep2_ENCFF464DYI_peak_1720	74	.	6.48784	10.1769	7.41032	49
chr1	132192317	132192411	Encode_GSE137272_Encode_Dowen.JM_ENCFF464DYI_Heart_CTCF_P0_Rep2_ENCFF464DYI_peak_1721	63	.	5.98878	9.06208	6.32564	57
chr1	132211081	132211202	Encode_GSE137272_Encode_Dowen.JM_ENCFF464DYI_Heart_CTCF_P0_Rep2_ENCFF464DYI_peak_1722	164	.	9.13868	19.4016	16.4551	81
chr1	132212233	132212390	Encode_GSE137272_Encode_Dowen.JM_ENCFF464DYI_Heart_CTCF_P0_Rep2_ENCFF464DYI_peak_1723	363	.	15.3447	39.6311	36.3993	84
chr1	132237614	132237840	Encode_GSE137272_Encode_Dowen.JM_ENCFF464DYI_Heart_CTCF_P0_Rep2_ENCFF464DYI_peak_1724	1142	.	30.5421	119.135	114.284	127
chr1	132261123	132261301	Encode_GSE137272_Encode_Dowen.JM_ENCFF464DYI_Heart_CTCF_P0_Rep2_ENCFF464DYI_peak_1725	74	.	6.48784	10.1769	7.41032	89
chr1	132288241	132288359	Encode_GSE137272_Encode_Dowen.JM_ENCFF464DYI_Heart_CTCF_P0_Rep2_ENCFF464DYI_peak_1726	78	.	6.57895	10.6642	7.88826	47
chr1	132293032	132293142	Encode_GSE137272_Encode_Dowen.JM_ENCFF464DYI_Heart_CTCF_P0_Rep2_ENCFF464DYI_peak_1727	111	.	7.88424	13.9529	11.1026	44
chr1	132306280	132306462	Encode_GSE137272_Encode_Dowen.JM_ENCFF464DYI_Heart_CTCF_P0_Rep2_ENCFF464DYI_peak_1728	376	.	16.0573	40.8704	37.6217	92
chr1	132312712	132312937	Encode_GSE137272_Encode_Dowen.JM_ENCFF464DYI_Heart_CTCF_P0_Rep2_ENCFF464DYI_peak_1729	415	.	15.4186	44.9024	41.5993	119
chr1	132355888	132356169	Encode_GSE137272_Encode_Dowen.JM_ENCFF464DYI_Heart_CTCF_P0_Rep2_ENCFF464DYI_peak_1730	1157	.	27.7838	120.61	115.715	119
chr1	132367618	132367925	Encode_GSE137272_Encode_Dowen.JM_ENCFF464DYI_Heart_CTCF_P0_Rep2_ENCFF464DYI_peak_1731	1286	.	31.2231	134.027	128.693	138
chr1	132390357	132390534	Encode_GSE137272_Encode_Dowen.JM_ENCFF464DYI_Heart_CTCF_P0_Rep2_ENCFF464DYI_peak_1732	322	.	14.9228	35.3825	32.2077	106
chr1	132417330	132417623	Encode_GSE137272_Encode_Dowen.JM_ENCFF464DYI_Heart_CTCF_P0_Rep2_ENCFF464DYI_peak_1733	372	.	15.3965	40.4453	37.2021	208
chr1	132472668	132472835	Encode_GSE137272_Encode_Dowen.JM_ENCFF464DYI_Heart_CTCF_P0_Rep2_ENCFF464DYI_peak_1734	250	.	11.486	28.1115	25.0358	93
chr1	132476997	132477091	Encode_GSE137272_Encode_Dowen.JM_ENCFF464DYI_Heart_CTCF_P0_Rep2_ENCFF464DYI_peak_1735	66	.	5.61125	9.44231	6.69792	63
chr1	132520831	132520974	Encode_GSE137272_Encode_Dowen.JM_ENCFF464DYI_Heart_CTCF_P0_Rep2_ENCFF464DYI_peak_1736	106	.	7.05795	13.4421	10.6051	74
chr1	132521040	132521151	Encode_GSE137272_Encode_Dowen.JM_ENCFF464DYI_Heart_CTCF_P0_Rep2_ENCFF464DYI_peak_1737	128	.	6.86549	15.7456	12.863	68
chr1	132525908	132526132	Encode_GSE137272_Encode_Dowen.JM_ENCFF464DYI_Heart_CTCF_P0_Rep2_ENCFF464DYI_peak_1738	983	.	25.3707	102.717	98.3415	108
chr1	132594717	132594946	Encode_GSE137272_Encode_Dowen.JM_ENCFF464DYI_Heart_CTCF_P0_Rep2_ENCFF464DYI_peak_1739	906	.	26.2364	94.8068	90.6289	126
chr1	132609127	132609352	Encode_GSE137272_Encode_Dowen.JM_ENCFF464DYI_Heart_CTCF_P0_Rep2_ENCFF464DYI_peak_1740	457	.	18.1759	49.0984	45.7368	121
chr1	132609419	132609562	Encode_GSE137272_Encode_Dowen.JM_ENCFF464DYI_Heart_CTCF_P0_Rep2_ENCFF464DYI_peak_1741	127	.	8.10898	15.6666	12.7851	55
chr1	132741722	132741816	Encode_GSE137272_Encode_Dowen.JM_ENCFF464DYI_Heart_CTCF_P0_Rep2_ENCFF464DYI_peak_1742	42	.	4.99065	6.93824	4.27097	29
chr1	132758704	132758911	Encode_GSE137272_Encode_Dowen.JM_ENCFF464DYI_Heart_CTCF_P0_Rep2_ENCFF464DYI_peak_1743	584	.	18.9979	61.9618	58.4108	91
chr1	132759068	132759294	Encode_GSE137272_Encode_Dowen.JM_ENCFF464DYI_Heart_CTCF_P0_Rep2_ENCFF464DYI_peak_1744	516	.	17.5473	55.1027	51.6557	90
chr1	132771536	132771713	Encode_GSE137272_Encode_Dowen.JM_ENCFF464DYI_Heart_CTCF_P0_Rep2_ENCFF464DYI_peak_1745	184	.	10.9794	21.4316	18.4519	114
chr1	132802517	132802678	Encode_GSE137272_Encode_Dowen.JM_ENCFF464DYI_Heart_CTCF_P0_Rep2_ENCFF464DYI_peak_1746	239	.	12.9757	26.9829	23.9216	85
chr1	132843783	132843929	Encode_GSE137272_Encode_Dowen.JM_ENCFF464DYI_Heart_CTCF_P0_Rep2_ENCFF464DYI_peak_1747	127	.	8.37373	15.6421	12.7608	62
chr1	132934999	132935227	Encode_GSE137272_Encode_Dowen.JM_ENCFF464DYI_Heart_CTCF_P0_Rep2_ENCFF464DYI_peak_1748	299	.	14.7633	33.0968	29.9523	96
chr1	132968749	132969001	Encode_GSE137272_Encode_Dowen.JM_ENCFF464DYI_Heart_CTCF_P0_Rep2_ENCFF464DYI_peak_1749	455	.	18.9511	48.8707	45.512	124
chr1	132982773	132983013	Encode_GSE137272_Encode_Dowen.JM_ENCFF464DYI_Heart_CTCF_P0_Rep2_ENCFF464DYI_peak_1750	633	.	22.1645	66.9592	63.3284	148
chr1	133013465	133013566	Encode_GSE137272_Encode_Dowen.JM_ENCFF464DYI_Heart_CTCF_P0_Rep2_ENCFF464DYI_peak_1751	42	.	4.99065	6.93824	4.27097	72
chr1	133025345	133025443	Encode_GSE137272_Encode_Dowen.JM_ENCFF464DYI_Heart_CTCF_P0_Rep2_ENCFF464DYI_peak_1752	60	.	5.79262	8.74822	6.02688	48
chr1	133039461	133039823	Encode_GSE137272_Encode_Dowen.JM_ENCFF464DYI_Heart_CTCF_P0_Rep2_ENCFF464DYI_peak_1753	870	.	23.9107	91.1724	87.0773	116
chr1	133046030	133046214	Encode_GSE137272_Encode_Dowen.JM_ENCFF464DYI_Heart_CTCF_P0_Rep2_ENCFF464DYI_peak_1754	242	.	12.0803	27.291	24.2258	87
chr1	133051980	133052080	Encode_GSE137272_Encode_Dowen.JM_ENCFF464DYI_Heart_CTCF_P0_Rep2_ENCFF464DYI_peak_1755	85	.	6.53702	11.3405	8.54538	57
chr1	133087714	133087944	Encode_GSE137272_Encode_Dowen.JM_ENCFF464DYI_Heart_CTCF_P0_Rep2_ENCFF464DYI_peak_1756	1000	.	26.2039	104.439	100.017	122
chr1	133101468	133101760	Encode_GSE137272_Encode_Dowen.JM_ENCFF464DYI_Heart_CTCF_P0_Rep2_ENCFF464DYI_peak_1757	626	.	20.8333	66.2736	62.6539	119
chr1	133146053	133146256	Encode_GSE137272_Encode_Dowen.JM_ENCFF464DYI_Heart_CTCF_P0_Rep2_ENCFF464DYI_peak_1758	1022	.	31.0489	106.76	102.273	93
chr1	133177506	133177738	Encode_GSE137272_Encode_Dowen.JM_ENCFF464DYI_Heart_CTCF_P0_Rep2_ENCFF464DYI_peak_1759	873	.	19.9448	91.4502	87.3493	108
chr1	133181049	133181253	Encode_GSE137272_Encode_Dowen.JM_ENCFF464DYI_Heart_CTCF_P0_Rep2_ENCFF464DYI_peak_1760	934	.	20.6995	97.7191	93.471	102
chr1	133226014	133226324	Encode_GSE137272_Encode_Dowen.JM_ENCFF464DYI_Heart_CTCF_P0_Rep2_ENCFF464DYI_peak_1761	706	.	19.7217	74.439	70.6804	149
chr1	133265515	133265612	Encode_GSE137272_Encode_Dowen.JM_ENCFF464DYI_Heart_CTCF_P0_Rep2_ENCFF464DYI_peak_1762	40	.	4.5208	6.71667	4.0676	76
chr1	133268649	133268831	Encode_GSE137272_Encode_Dowen.JM_ENCFF464DYI_Heart_CTCF_P0_Rep2_ENCFF464DYI_peak_1763	341	.	14.4696	37.3817	34.1796	89
chr1	133277601	133277705	Encode_GSE137272_Encode_Dowen.JM_ENCFF464DYI_Heart_CTCF_P0_Rep2_ENCFF464DYI_peak_1764	59	.	5.74053	8.66507	5.94574	46
chr1	133306835	133307086	Encode_GSE137272_Encode_Dowen.JM_ENCFF464DYI_Heart_CTCF_P0_Rep2_ENCFF464DYI_peak_1765	705	.	18.1125	74.2949	70.5395	148
chr1	133307446	133307707	Encode_GSE137272_Encode_Dowen.JM_ENCFF464DYI_Heart_CTCF_P0_Rep2_ENCFF464DYI_peak_1766	546	.	15.2185	58.0971	54.605	106
chr1	133311369	133311463	Encode_GSE137272_Encode_Dowen.JM_ENCFF464DYI_Heart_CTCF_P0_Rep2_ENCFF464DYI_peak_1767	55	.	4.10442	8.21999	5.51147	32
chr1	133314483	133314661	Encode_GSE137272_Encode_Dowen.JM_ENCFF464DYI_Heart_CTCF_P0_Rep2_ENCFF464DYI_peak_1768	537	.	17.8162	57.2265	53.7476	92
chr1	133353574	133353867	Encode_GSE137272_Encode_Dowen.JM_ENCFF464DYI_Heart_CTCF_P0_Rep2_ENCFF464DYI_peak_1769	1034	.	28.4855	108.006	103.484	135
chr1	133380792	133380942	Encode_GSE137272_Encode_Dowen.JM_ENCFF464DYI_Heart_CTCF_P0_Rep2_ENCFF464DYI_peak_1770	271	.	8.8263	30.2496	27.1437	78
chr1	133382125	133382344	Encode_GSE137272_Encode_Dowen.JM_ENCFF464DYI_Heart_CTCF_P0_Rep2_ENCFF464DYI_peak_1771	918	.	19.0319	96.0561	91.8483	114
chr1	133385573	133385784	Encode_GSE137272_Encode_Dowen.JM_ENCFF464DYI_Heart_CTCF_P0_Rep2_ENCFF464DYI_peak_1772	419	.	11.6335	45.2431	41.9351	118
chr1	133422108	133422222	Encode_GSE137272_Encode_Dowen.JM_ENCFF464DYI_Heart_CTCF_P0_Rep2_ENCFF464DYI_peak_1773	100	.	7.25194	12.9174	10.0892	61
chr1	133486521	133486676	Encode_GSE137272_Encode_Dowen.JM_ENCFF464DYI_Heart_CTCF_P0_Rep2_ENCFF464DYI_peak_1774	82	.	6.81995	11.0533	8.26988	84
chr1	133586075	133586269	Encode_GSE137272_Encode_Dowen.JM_ENCFF464DYI_Heart_CTCF_P0_Rep2_ENCFF464DYI_peak_1775	341	.	16.4691	37.308	34.1068	111
chr1	133632295	133632445	Encode_GSE137272_Encode_Dowen.JM_ENCFF464DYI_Heart_CTCF_P0_Rep2_ENCFF464DYI_peak_1778	212	.	11.6965	24.2674	21.2453	82
chr1	133701959	133702109	Encode_GSE137272_Encode_Dowen.JM_ENCFF464DYI_Heart_CTCF_P0_Rep2_ENCFF464DYI_peak_1779	125	.	8.53404	15.4518	12.5737	56
chr1	133716570	133716771	Encode_GSE137272_Encode_Dowen.JM_ENCFF464DYI_Heart_CTCF_P0_Rep2_ENCFF464DYI_peak_1780	495	.	18.5916	53.0098	49.5927	92
chr1	133736336	133736645	Encode_GSE137272_Encode_Dowen.JM_ENCFF464DYI_Heart_CTCF_P0_Rep2_ENCFF464DYI_peak_1781	1143	.	30.0514	119.197	114.344	111
chr1	133896379	133896610	Encode_GSE137272_Encode_Dowen.JM_ENCFF464DYI_Heart_CTCF_P0_Rep2_ENCFF464DYI_peak_1782	966	.	25.0225	101.031	96.6985	115
chr1	133911474	133911769	Encode_GSE137272_Encode_Dowen.JM_ENCFF464DYI_Heart_CTCF_P0_Rep2_ENCFF464DYI_peak_1783	1172	.	28.0535	122.195	117.249	128
chr1	133924301	133924457	Encode_GSE137272_Encode_Dowen.JM_ENCFF464DYI_Heart_CTCF_P0_Rep2_ENCFF464DYI_peak_1784	184	.	10.0216	21.451	18.4708	81
chr1	133961737	133961974	Encode_GSE137272_Encode_Dowen.JM_ENCFF464DYI_Heart_CTCF_P0_Rep2_ENCFF464DYI_peak_1785	737	.	22.6289	77.611	73.7947	136
chr1	134036621	134036759	Encode_GSE137272_Encode_Dowen.JM_ENCFF464DYI_Heart_CTCF_P0_Rep2_ENCFF464DYI_peak_1786	125	.	8.49618	15.3897	12.5124	69
chr1	134046016	134046231	Encode_GSE137272_Encode_Dowen.JM_ENCFF464DYI_Heart_CTCF_P0_Rep2_ENCFF464DYI_peak_1787	850	.	19.3274	89.0652	85.0162	124
chr1	134048829	134049095	Encode_GSE137272_Encode_Dowen.JM_ENCFF464DYI_Heart_CTCF_P0_Rep2_ENCFF464DYI_peak_1788	924	.	18.0404	96.7055	92.4818	101
chr1	134053303	134053524	Encode_GSE137272_Encode_Dowen.JM_ENCFF464DYI_Heart_CTCF_P0_Rep2_ENCFF464DYI_peak_1789	816	.	18.6346	85.6339	81.6586	93
chr1	134059822	134060019	Encode_GSE137272_Encode_Dowen.JM_ENCFF464DYI_Heart_CTCF_P0_Rep2_ENCFF464DYI_peak_1790	191	.	9.17141	22.1423	19.1531	72
chr1	134061372	134061479	Encode_GSE137272_Encode_Dowen.JM_ENCFF464DYI_Heart_CTCF_P0_Rep2_ENCFF464DYI_peak_1791	71	.	5.4906	9.9437	7.18887	51
chr1	134077536	134077688	Encode_GSE137272_Encode_Dowen.JM_ENCFF464DYI_Heart_CTCF_P0_Rep2_ENCFF464DYI_peak_1792	102	.	6.8429	13.0743	10.2433	89
chr1	134106816	134107065	Encode_GSE137272_Encode_Dowen.JM_ENCFF464DYI_Heart_CTCF_P0_Rep2_ENCFF464DYI_peak_1793	877	.	23.8095	91.9012	87.7896	128
chr1	134120248	134120503	Encode_GSE137272_Encode_Dowen.JM_ENCFF464DYI_Heart_CTCF_P0_Rep2_ENCFF464DYI_peak_1794	950	.	24.6761	99.3525	95.0629	143
chr1	134122305	134122471	Encode_GSE137272_Encode_Dowen.JM_ENCFF464DYI_Heart_CTCF_P0_Rep2_ENCFF464DYI_peak_1795	246	.	10.3032	27.737	24.6663	90
chr1	134151733	134152049	Encode_GSE137272_Encode_Dowen.JM_ENCFF464DYI_Heart_CTCF_P0_Rep2_ENCFF464DYI_peak_1796	960	.	25.6108	100.322	96.007	123
chr1	134154786	134154891	Encode_GSE137272_Encode_Dowen.JM_ENCFF464DYI_Heart_CTCF_P0_Rep2_ENCFF464DYI_peak_1797	65	.	5.11771	9.2809	6.53983	46
chr1	134189232	134189339	Encode_GSE137272_Encode_Dowen.JM_ENCFF464DYI_Heart_CTCF_P0_Rep2_ENCFF464DYI_peak_1798	52	.	5.4841	7.9726	5.27789	59
chr1	134196563	134196762	Encode_GSE137272_Encode_Dowen.JM_ENCFF464DYI_Heart_CTCF_P0_Rep2_ENCFF464DYI_peak_1799	545	.	18.6707	58.033	54.5419	85
chr1	134197741	134197839	Encode_GSE137272_Encode_Dowen.JM_ENCFF464DYI_Heart_CTCF_P0_Rep2_ENCFF464DYI_peak_1800	62	.	4.78266	8.99235	6.26546	45
chr1	134202092	134202326	Encode_GSE137272_Encode_Dowen.JM_ENCFF464DYI_Heart_CTCF_P0_Rep2_ENCFF464DYI_peak_1801	630	.	20.5761	66.655	63.0294	140
chr1	134244190	134244533	Encode_GSE137272_Encode_Dowen.JM_ENCFF464DYI_Heart_CTCF_P0_Rep2_ENCFF464DYI_peak_1802	1128	.	27.8211	117.682	112.875	193
chr1	134291054	134291190	Encode_GSE137272_Encode_Dowen.JM_ENCFF464DYI_Heart_CTCF_P0_Rep2_ENCFF464DYI_peak_1803	141	.	9.21346	17.0249	14.119	77
chr1	134322707	134322895	Encode_GSE137272_Encode_Dowen.JM_ENCFF464DYI_Heart_CTCF_P0_Rep2_ENCFF464DYI_peak_1804	535	.	19.4523	56.9949	53.5195	91
chr1	134331960	134332241	Encode_GSE137272_Encode_Dowen.JM_ENCFF464DYI_Heart_CTCF_P0_Rep2_ENCFF464DYI_peak_1805	1075	.	28.0597	112.166	107.525	108
chr1	134368875	134369041	Encode_GSE137272_Encode_Dowen.JM_ENCFF464DYI_Heart_CTCF_P0_Rep2_ENCFF464DYI_peak_1806	465	.	20.4617	49.8833	46.5102	82
chr1	134414912	134415093	Encode_GSE137272_Encode_Dowen.JM_ENCFF464DYI_Heart_CTCF_P0_Rep2_ENCFF464DYI_peak_1807	157	.	9.01607	18.6731	15.7398	92
chr1	134435514	134435666	Encode_GSE137272_Encode_Dowen.JM_ENCFF464DYI_Heart_CTCF_P0_Rep2_ENCFF464DYI_peak_1808	132	.	8.98317	16.1895	13.296	76
chr1	134451098	134451295	Encode_GSE137272_Encode_Dowen.JM_ENCFF464DYI_Heart_CTCF_P0_Rep2_ENCFF464DYI_peak_1809	503	.	18.9981	53.7326	50.3053	95
chr1	134494664	134494791	Encode_GSE137272_Encode_Dowen.JM_ENCFF464DYI_Heart_CTCF_P0_Rep2_ENCFF464DYI_peak_1810	36	.	4.40952	6.27336	3.63796	62
chr1	134495077	134495274	Encode_GSE137272_Encode_Dowen.JM_ENCFF464DYI_Heart_CTCF_P0_Rep2_ENCFF464DYI_peak_1811	248	.	12.1173	27.9726	24.8987	93
chr1	134518687	134518918	Encode_GSE137272_Encode_Dowen.JM_ENCFF464DYI_Heart_CTCF_P0_Rep2_ENCFF464DYI_peak_1812	805	.	25.3137	84.496	80.5445	110
chr1	134524558	134524719	Encode_GSE137272_Encode_Dowen.JM_ENCFF464DYI_Heart_CTCF_P0_Rep2_ENCFF464DYI_peak_1813	140	.	9.17165	16.956	14.0512	90
chr1	134591905	134592035	Encode_GSE137272_Encode_Dowen.JM_ENCFF464DYI_Heart_CTCF_P0_Rep2_ENCFF464DYI_peak_1814	108	.	7.98504	13.7042	10.8578	58
chr1	134607416	134607541	Encode_GSE137272_Encode_Dowen.JM_ENCFF464DYI_Heart_CTCF_P0_Rep2_ENCFF464DYI_peak_1815	120	.	8.4841	14.9345	12.064	60
chr1	134636807	134636984	Encode_GSE137272_Encode_Dowen.JM_ENCFF464DYI_Heart_CTCF_P0_Rep2_ENCFF464DYI_peak_1816	259	.	12.7464	29.0474	25.9582	78
chr1	134638650	134638778	Encode_GSE137272_Encode_Dowen.JM_ENCFF464DYI_Heart_CTCF_P0_Rep2_ENCFF464DYI_peak_1817	131	.	8.33125	16.0382	13.1508	68
chr1	134641661	134641768	Encode_GSE137272_Encode_Dowen.JM_ENCFF464DYI_Heart_CTCF_P0_Rep2_ENCFF464DYI_peak_1818	62	.	5.52879	8.96497	6.23839	46
chr1	134704969	134705277	Encode_GSE137272_Encode_Dowen.JM_ENCFF464DYI_Heart_CTCF_P0_Rep2_ENCFF464DYI_peak_1819	573	.	20.7103	60.9178	57.3826	113
chr1	134725269	134725603	Encode_GSE137272_Encode_Dowen.JM_ENCFF464DYI_Heart_CTCF_P0_Rep2_ENCFF464DYI_peak_1820	533	.	20.7364	56.7738	53.3016	176
chr1	134741574	134741714	Encode_GSE137272_Encode_Dowen.JM_ENCFF464DYI_Heart_CTCF_P0_Rep2_ENCFF464DYI_peak_1821	83	.	6.66607	11.1696	8.38372	79
chr1	134745757	134745938	Encode_GSE137272_Encode_Dowen.JM_ENCFF464DYI_Heart_CTCF_P0_Rep2_ENCFF464DYI_peak_1822	197	.	10.1003	22.7012	19.7043	100
chr1	134829639	134829865	Encode_GSE137272_Encode_Dowen.JM_ENCFF464DYI_Heart_CTCF_P0_Rep2_ENCFF464DYI_peak_1823	536	.	19.521	57.1181	53.6409	125
chr1	134837027	134837145	Encode_GSE137272_Encode_Dowen.JM_ENCFF464DYI_Heart_CTCF_P0_Rep2_ENCFF464DYI_peak_1824	65	.	5.95129	9.31503	6.57318	45
chr1	134854335	134854622	Encode_GSE137272_Encode_Dowen.JM_ENCFF464DYI_Heart_CTCF_P0_Rep2_ENCFF464DYI_peak_1825	722	.	23.2198	76.0086	72.2218	172
chr1	134869176	134869300	Encode_GSE137272_Encode_Dowen.JM_ENCFF464DYI_Heart_CTCF_P0_Rep2_ENCFF464DYI_peak_1826	52	.	5.48971	7.98154	5.27789	73
chr1	134930654	134930922	Encode_GSE137272_Encode_Dowen.JM_ENCFF464DYI_Heart_CTCF_P0_Rep2_ENCFF464DYI_peak_1827	96	.	6.75726	12.5095	9.68803	205
chr1	134955958	134956086	Encode_GSE137272_Encode_Dowen.JM_ENCFF464DYI_Heart_CTCF_P0_Rep2_ENCFF464DYI_peak_1828	93	.	6.32869	12.1804	9.37052	40
chr1	134960770	134960922	Encode_GSE137272_Encode_Dowen.JM_ENCFF464DYI_Heart_CTCF_P0_Rep2_ENCFF464DYI_peak_1829	362	.	13.6803	39.4546	36.2249	77
chr1	134962971	134963075	Encode_GSE137272_Encode_Dowen.JM_ENCFF464DYI_Heart_CTCF_P0_Rep2_ENCFF464DYI_peak_1830	88	.	6.47323	11.6265	8.82652	46
chr1	134968716	134968810	Encode_GSE137272_Encode_Dowen.JM_ENCFF464DYI_Heart_CTCF_P0_Rep2_ENCFF464DYI_peak_1831	74	.	6.30063	10.2154	7.44805	49
chr1	134973040	134973190	Encode_GSE137272_Encode_Dowen.JM_ENCFF464DYI_Heart_CTCF_P0_Rep2_ENCFF464DYI_peak_1832	294	.	14.0449	32.5449	29.4086	56
chr1	134989465	134989717	Encode_GSE137272_Encode_Dowen.JM_ENCFF464DYI_Heart_CTCF_P0_Rep2_ENCFF464DYI_peak_1833	1125	.	28.6115	117.312	112.517	114
chr1	135003063	135003174	Encode_GSE137272_Encode_Dowen.JM_ENCFF464DYI_Heart_CTCF_P0_Rep2_ENCFF464DYI_peak_1834	108	.	7.98504	13.7042	10.8578	36
chr1	135023709	135023819	Encode_GSE137272_Encode_Dowen.JM_ENCFF464DYI_Heart_CTCF_P0_Rep2_ENCFF464DYI_peak_1835	90	.	7.1117	11.892	9.0872	36
chr1	135030276	135030399	Encode_GSE137272_Encode_Dowen.JM_ENCFF464DYI_Heart_CTCF_P0_Rep2_ENCFF464DYI_peak_1836	108	.	7.98504	13.7042	10.8578	66
chr1	135106034	135106265	Encode_GSE137272_Encode_Dowen.JM_ENCFF464DYI_Heart_CTCF_P0_Rep2_ENCFF464DYI_peak_1837	498	.	12.3877	53.2794	49.8586	103
chr1	135108721	135108885	Encode_GSE137272_Encode_Dowen.JM_ENCFF464DYI_Heart_CTCF_P0_Rep2_ENCFF464DYI_peak_1838	415	.	10.0959	44.8265	41.5244	72
chr1	135110188	135110382	Encode_GSE137272_Encode_Dowen.JM_ENCFF464DYI_Heart_CTCF_P0_Rep2_ENCFF464DYI_peak_1839	753	.	14.8467	79.242	75.395	90
chr1	135112744	135112968	Encode_GSE137272_Encode_Dowen.JM_ENCFF464DYI_Heart_CTCF_P0_Rep2_ENCFF464DYI_peak_1840	518	.	13.1657	55.3325	51.8821	93
chr1	135132508	135132718	Encode_GSE137272_Encode_Dowen.JM_ENCFF464DYI_Heart_CTCF_P0_Rep2_ENCFF464DYI_peak_1841	598	.	15.2165	63.4414	59.8671	96
chr1	135136535	135136826	Encode_GSE137272_Encode_Dowen.JM_ENCFF464DYI_Heart_CTCF_P0_Rep2_ENCFF464DYI_peak_1842	1032	.	22.2088	107.794	103.279	171
chr1	135154486	135154707	Encode_GSE137272_Encode_Dowen.JM_ENCFF464DYI_Heart_CTCF_P0_Rep2_ENCFF464DYI_peak_1843	642	.	20.3475	67.9429	64.2963	103
chr1	135167633	135167727	Encode_GSE137272_Encode_Dowen.JM_ENCFF464DYI_Heart_CTCF_P0_Rep2_ENCFF464DYI_peak_1844	73	.	5.40346	10.1459	7.3866	41
chr1	135171966	135172243	Encode_GSE137272_Encode_Dowen.JM_ENCFF464DYI_Heart_CTCF_P0_Rep2_ENCFF464DYI_peak_1845	791	.	22.6422	83.0807	79.158	147
chr1	135259174	135259394	Encode_GSE137272_Encode_Dowen.JM_ENCFF464DYI_Heart_CTCF_P0_Rep2_ENCFF464DYI_peak_1846	954	.	26.8045	99.7871	95.4864	113
chr1	135268208	135268302	Encode_GSE137272_Encode_Dowen.JM_ENCFF464DYI_Heart_CTCF_P0_Rep2_ENCFF464DYI_peak_1847	33	.	4.49158	5.9356	3.31008	87
chr1	135313459	135313640	Encode_GSE137272_Encode_Dowen.JM_ENCFF464DYI_Heart_CTCF_P0_Rep2_ENCFF464DYI_peak_1848	24	.	3.99252	4.97774	2.40163	123
chr1	135368287	135368510	Encode_GSE137272_Encode_Dowen.JM_ENCFF464DYI_Heart_CTCF_P0_Rep2_ENCFF464DYI_peak_1849	808	.	22.6045	84.8281	80.87	104
chr1	135369188	135369368	Encode_GSE137272_Encode_Dowen.JM_ENCFF464DYI_Heart_CTCF_P0_Rep2_ENCFF464DYI_peak_1850	177	.	8.42044	20.7162	17.7488	74
chr1	135375331	135375472	Encode_GSE137272_Encode_Dowen.JM_ENCFF464DYI_Heart_CTCF_P0_Rep2_ENCFF464DYI_peak_1851	31	.	4.36427	5.73698	3.13302	77
chr1	135381698	135381816	Encode_GSE137272_Encode_Dowen.JM_ENCFF464DYI_Heart_CTCF_P0_Rep2_ENCFF464DYI_peak_1852	68	.	5.92467	9.6083	6.86063	72
chr1	135401549	135401694	Encode_GSE137272_Encode_Dowen.JM_ENCFF464DYI_Heart_CTCF_P0_Rep2_ENCFF464DYI_peak_1853	96	.	7.48597	12.5	9.6789	74
chr1	135430440	135430703	Encode_GSE137272_Encode_Dowen.JM_ENCFF464DYI_Heart_CTCF_P0_Rep2_ENCFF464DYI_peak_1854	381	.	15.5009	41.3587	38.1034	118
chr1	135452350	135452560	Encode_GSE137272_Encode_Dowen.JM_ENCFF464DYI_Heart_CTCF_P0_Rep2_ENCFF464DYI_peak_1855	198	.	10.8385	22.8322	19.8312	122
chr1	135461224	135461421	Encode_GSE137272_Encode_Dowen.JM_ENCFF464DYI_Heart_CTCF_P0_Rep2_ENCFF464DYI_peak_1856	835	.	25.9399	87.5434	83.5279	115
chr1	135480923	135481095	Encode_GSE137272_Encode_Dowen.JM_ENCFF464DYI_Heart_CTCF_P0_Rep2_ENCFF464DYI_peak_1857	170	.	9.51324	20.0434	17.0878	82
chr1	135540391	135540595	Encode_GSE137272_Encode_Dowen.JM_ENCFF464DYI_Heart_CTCF_P0_Rep2_ENCFF464DYI_peak_1858	991	.	20.8922	103.566	99.1675	113
chr1	135544847	135545061	Encode_GSE137272_Encode_Dowen.JM_ENCFF464DYI_Heart_CTCF_P0_Rep2_ENCFF464DYI_peak_1859	804	.	17.8178	84.398	80.4486	114
chr1	135585676	135585818	Encode_GSE137272_Encode_Dowen.JM_ENCFF464DYI_Heart_CTCF_P0_Rep2_ENCFF464DYI_peak_1860	103	.	7.43072	13.2108	10.3777	79
chr1	135670492	135670777	Encode_GSE137272_Encode_Dowen.JM_ENCFF464DYI_Heart_CTCF_P0_Rep2_ENCFF464DYI_peak_1861	989	.	23.4823	103.374	98.9795	131
chr1	135675953	135676066	Encode_GSE137272_Encode_Dowen.JM_ENCFF464DYI_Heart_CTCF_P0_Rep2_ENCFF464DYI_peak_1862	68	.	5.71167	9.60891	6.86112	40
chr1	135699411	135699650	Encode_GSE137272_Encode_Dowen.JM_ENCFF464DYI_Heart_CTCF_P0_Rep2_ENCFF464DYI_peak_1863	667	.	16.8192	70.4535	66.7649	138
chr1	135700706	135700938	Encode_GSE137272_Encode_Dowen.JM_ENCFF464DYI_Heart_CTCF_P0_Rep2_ENCFF464DYI_peak_1864	798	.	18.9023	83.7384	79.8025	114
chr1	135719572	135719788	Encode_GSE137272_Encode_Dowen.JM_ENCFF464DYI_Heart_CTCF_P0_Rep2_ENCFF464DYI_peak_1865	729	.	23.6102	76.7292	72.9291	93
chr1	135752927	135753296	Encode_GSE137272_Encode_Dowen.JM_ENCFF464DYI_Heart_CTCF_P0_Rep2_ENCFF464DYI_peak_1866	1169	.	23.3749	121.928	116.991	202
chr1	135760380	135760515	Encode_GSE137272_Encode_Dowen.JM_ENCFF464DYI_Heart_CTCF_P0_Rep2_ENCFF464DYI_peak_1867	141	.	8.96298	17.0868	14.18	83
chr1	135781344	135781588	Encode_GSE137272_Encode_Dowen.JM_ENCFF464DYI_Heart_CTCF_P0_Rep2_ENCFF464DYI_peak_1868	933	.	24.7682	97.6403	93.394	117
chr1	135787904	135788093	Encode_GSE137272_Encode_Dowen.JM_ENCFF464DYI_Heart_CTCF_P0_Rep2_ENCFF464DYI_peak_1869	738	.	16.1818	77.6311	73.8144	93
chr1	135788892	135789034	Encode_GSE137272_Encode_Dowen.JM_ENCFF464DYI_Heart_CTCF_P0_Rep2_ENCFF464DYI_peak_1870	194	.	7.15012	22.4138	19.4211	69
chr1	135789847	135790133	Encode_GSE137272_Encode_Dowen.JM_ENCFF464DYI_Heart_CTCF_P0_Rep2_ENCFF464DYI_peak_1871	827	.	17.4681	86.7833	82.7841	183
chr1	135811326	135811590	Encode_GSE137272_Encode_Dowen.JM_ENCFF464DYI_Heart_CTCF_P0_Rep2_ENCFF464DYI_peak_1872	965	.	23.6188	100.864	96.5363	122
chr1	135829000	135829221	Encode_GSE137272_Encode_Dowen.JM_ENCFF464DYI_Heart_CTCF_P0_Rep2_ENCFF464DYI_peak_1873	672	.	21.452	70.9171	67.2208	92
chr1	135834356	135834484	Encode_GSE137272_Encode_Dowen.JM_ENCFF464DYI_Heart_CTCF_P0_Rep2_ENCFF464DYI_peak_1874	80	.	5.76111	10.7875	8.00936	58
chr1	135847179	135847582	Encode_GSE137272_Encode_Dowen.JM_ENCFF464DYI_Heart_CTCF_P0_Rep2_ENCFF464DYI_peak_1875	395	.	12.31	42.8417	39.5665	90
chr1	135850822	135851010	Encode_GSE137272_Encode_Dowen.JM_ENCFF464DYI_Heart_CTCF_P0_Rep2_ENCFF464DYI_peak_1876	223	.	8.60585	25.3502	22.3142	94
chr1	135865581	135865852	Encode_GSE137272_Encode_Dowen.JM_ENCFF464DYI_Heart_CTCF_P0_Rep2_ENCFF464DYI_peak_1877	947	.	23.6183	98.987	94.7068	160
chr1	135882792	135883020	Encode_GSE137272_Encode_Dowen.JM_ENCFF464DYI_Heart_CTCF_P0_Rep2_ENCFF464DYI_peak_1878	946	.	28.942	98.8956	94.6179	125
chr1	135944836	135945087	Encode_GSE137272_Encode_Dowen.JM_ENCFF464DYI_Heart_CTCF_P0_Rep2_ENCFF464DYI_peak_1879	958	.	24.1546	100.145	95.8352	130
chr1	135945803	135945984	Encode_GSE137272_Encode_Dowen.JM_ENCFF464DYI_Heart_CTCF_P0_Rep2_ENCFF464DYI_peak_1880	246	.	9.73377	27.7704	24.699	91
chr1	135958602	135958807	Encode_GSE137272_Encode_Dowen.JM_ENCFF464DYI_Heart_CTCF_P0_Rep2_ENCFF464DYI_peak_1881	712	.	24.162	74.9985	71.23	112
chr1	136045845	136046070	Encode_GSE137272_Encode_Dowen.JM_ENCFF464DYI_Heart_CTCF_P0_Rep2_ENCFF464DYI_peak_1882	387	.	14.2739	42.0085	38.7441	108
chr1	136047562	136047713	Encode_GSE137272_Encode_Dowen.JM_ENCFF464DYI_Heart_CTCF_P0_Rep2_ENCFF464DYI_peak_1883	203	.	8.17642	23.3392	20.3319	84
chr1	136051532	136051797	Encode_GSE137272_Encode_Dowen.JM_ENCFF464DYI_Heart_CTCF_P0_Rep2_ENCFF464DYI_peak_1884	988	.	26.5668	103.224	98.8337	133
chr1	136076193	136076398	Encode_GSE137272_Encode_Dowen.JM_ENCFF464DYI_Heart_CTCF_P0_Rep2_ENCFF464DYI_peak_1885	652	.	22.7922	68.9604	65.2966	98
chr1	136116238	136116469	Encode_GSE137272_Encode_Dowen.JM_ENCFF464DYI_Heart_CTCF_P0_Rep2_ENCFF464DYI_peak_1886	486	.	18.0758	52.0852	48.6816	102
chr1	136159959	136160053	Encode_GSE137272_Encode_Dowen.JM_ENCFF464DYI_Heart_CTCF_P0_Rep2_ENCFF464DYI_peak_1887	52	.	5.4841	7.9726	5.27789	61
chr1	136167783	136167973	Encode_GSE137272_Encode_Dowen.JM_ENCFF464DYI_Heart_CTCF_P0_Rep2_ENCFF464DYI_peak_1888	319	.	11.4826	35.0893	31.9183	97
chr1	136170172	136170449	Encode_GSE137272_Encode_Dowen.JM_ENCFF464DYI_Heart_CTCF_P0_Rep2_ENCFF464DYI_peak_1889	1014	.	24.6267	105.922	101.459	169
chr1	136175308	136175458	Encode_GSE137272_Encode_Dowen.JM_ENCFF464DYI_Heart_CTCF_P0_Rep2_ENCFF464DYI_peak_1890	182	.	9.55812	21.1991	18.2251	56
chr1	136212911	136213114	Encode_GSE137272_Encode_Dowen.JM_ENCFF464DYI_Heart_CTCF_P0_Rep2_ENCFF464DYI_peak_1891	470	.	18.9681	50.4741	47.0931	106
chr1	136234525	136234655	Encode_GSE137272_Encode_Dowen.JM_ENCFF464DYI_Heart_CTCF_P0_Rep2_ENCFF464DYI_peak_1892	52	.	5.48971	7.98154	5.27789	48
chr1	136289950	136290069	Encode_GSE137272_Encode_Dowen.JM_ENCFF464DYI_Heart_CTCF_P0_Rep2_ENCFF464DYI_peak_1893	85	.	6.98691	11.3236	8.52887	65
chr1	136306515	136306741	Encode_GSE137272_Encode_Dowen.JM_ENCFF464DYI_Heart_CTCF_P0_Rep2_ENCFF464DYI_peak_1894	505	.	18.7042	54.0179	50.5864	110
chr1	136340689	136340787	Encode_GSE137272_Encode_Dowen.JM_ENCFF464DYI_Heart_CTCF_P0_Rep2_ENCFF464DYI_peak_1895	52	.	5.48971	7.98154	5.27789	58
chr1	136458999	136459181	Encode_GSE137272_Encode_Dowen.JM_ENCFF464DYI_Heart_CTCF_P0_Rep2_ENCFF464DYI_peak_1896	539	.	20.6663	57.482	53.9993	92
chr1	136491765	136491921	Encode_GSE137272_Encode_Dowen.JM_ENCFF464DYI_Heart_CTCF_P0_Rep2_ENCFF464DYI_peak_1897	74	.	6.48784	10.1769	7.41032	80
chr1	136521412	136521610	Encode_GSE137272_Encode_Dowen.JM_ENCFF464DYI_Heart_CTCF_P0_Rep2_ENCFF464DYI_peak_1898	459	.	14.6405	49.3165	45.9518	89
chr1	136525033	136525232	Encode_GSE137272_Encode_Dowen.JM_ENCFF464DYI_Heart_CTCF_P0_Rep2_ENCFF464DYI_peak_1899	757	.	20.1076	79.5942	75.7404	104
chr1	136550953	136551221	Encode_GSE137272_Encode_Dowen.JM_ENCFF464DYI_Heart_CTCF_P0_Rep2_ENCFF464DYI_peak_1900	1343	.	32.5203	139.88	134.343	145
chr1	136556037	136556147	Encode_GSE137272_Encode_Dowen.JM_ENCFF464DYI_Heart_CTCF_P0_Rep2_ENCFF464DYI_peak_1901	95	.	6.44986	12.3931	9.57895	34
chr1	136556802	136556897	Encode_GSE137272_Encode_Dowen.JM_ENCFF464DYI_Heart_CTCF_P0_Rep2_ENCFF464DYI_peak_1902	59	.	5.74053	8.66507	5.94574	31
chr1	136625692	136625786	Encode_GSE137272_Encode_Dowen.JM_ENCFF464DYI_Heart_CTCF_P0_Rep2_ENCFF464DYI_peak_1903	33	.	4.49158	5.9356	3.31008	19
chr1	136726261	136726465	Encode_GSE137272_Encode_Dowen.JM_ENCFF464DYI_Heart_CTCF_P0_Rep2_ENCFF464DYI_peak_1904	289	.	14.1307	32.0321	28.9024	71
chr1	136739562	136739868	Encode_GSE137272_Encode_Dowen.JM_ENCFF464DYI_Heart_CTCF_P0_Rep2_ENCFF464DYI_peak_1905	221	.	12.2345	25.1648	22.131	136
chr1	136749249	136749471	Encode_GSE137272_Encode_Dowen.JM_ENCFF464DYI_Heart_CTCF_P0_Rep2_ENCFF464DYI_peak_1906	462	.	19.8244	49.5777	46.2094	136
chr1	136769012	136769125	Encode_GSE137272_Encode_Dowen.JM_ENCFF464DYI_Heart_CTCF_P0_Rep2_ENCFF464DYI_peak_1907	101	.	7.55216	12.9982	10.1686	61
chr1	136773881	136774083	Encode_GSE137272_Encode_Dowen.JM_ENCFF464DYI_Heart_CTCF_P0_Rep2_ENCFF464DYI_peak_1908	113	.	8.02417	14.1816	11.3277	56
chr1	136866873	136866967	Encode_GSE137272_Encode_Dowen.JM_ENCFF464DYI_Heart_CTCF_P0_Rep2_ENCFF464DYI_peak_1909	42	.	4.99065	6.93824	4.27097	10
chr1	136915551	136915645	Encode_GSE137272_Encode_Dowen.JM_ENCFF464DYI_Heart_CTCF_P0_Rep2_ENCFF464DYI_peak_1910	24	.	3.99252	4.97774	2.40163	3
chr1	136949044	136949195	Encode_GSE137272_Encode_Dowen.JM_ENCFF464DYI_Heart_CTCF_P0_Rep2_ENCFF464DYI_peak_1911	108	.	7.98504	13.7042	10.8578	73
chr1	137117994	137118141	Encode_GSE137272_Encode_Dowen.JM_ENCFF464DYI_Heart_CTCF_P0_Rep2_ENCFF464DYI_peak_1912	197	.	11.4785	22.7925	19.7922	73
chr1	137125056	137125150	Encode_GSE137272_Encode_Dowen.JM_ENCFF464DYI_Heart_CTCF_P0_Rep2_ENCFF464DYI_peak_1913	42	.	4.99065	6.93824	4.27097	18
chr1	137225566	137225801	Encode_GSE137272_Encode_Dowen.JM_ENCFF464DYI_Heart_CTCF_P0_Rep2_ENCFF464DYI_peak_1914	895	.	26.1503	93.6785	89.5265	116
chr1	137298285	137298467	Encode_GSE137272_Encode_Dowen.JM_ENCFF464DYI_Heart_CTCF_P0_Rep2_ENCFF464DYI_peak_1915	120	.	8.4841	14.9345	12.064	82
chr1	137324031	137324210	Encode_GSE137272_Encode_Dowen.JM_ENCFF464DYI_Heart_CTCF_P0_Rep2_ENCFF464DYI_peak_1916	184	.	10.9794	21.4316	18.4519	76
chr1	137330707	137330914	Encode_GSE137272_Encode_Dowen.JM_ENCFF464DYI_Heart_CTCF_P0_Rep2_ENCFF464DYI_peak_1917	760	.	22.4369	79.9509	76.0906	92
chr1	137332082	137332217	Encode_GSE137272_Encode_Dowen.JM_ENCFF464DYI_Heart_CTCF_P0_Rep2_ENCFF464DYI_peak_1918	135	.	7.50094	16.4919	13.5938	67
chr1	137334256	137334399	Encode_GSE137272_Encode_Dowen.JM_ENCFF464DYI_Heart_CTCF_P0_Rep2_ENCFF464DYI_peak_1919	263	.	11.1685	29.3941	26.3005	62
chr1	137745645	137745739	Encode_GSE137272_Encode_Dowen.JM_ENCFF464DYI_Heart_CTCF_P0_Rep2_ENCFF464DYI_peak_1920	42	.	4.99065	6.93824	4.27097	19
chr1	137946834	137946932	Encode_GSE137272_Encode_Dowen.JM_ENCFF464DYI_Heart_CTCF_P0_Rep2_ENCFF464DYI_peak_1921	74	.	6.48784	10.1769	7.41032	54
chr1	138044537	138044848	Encode_GSE137272_Encode_Dowen.JM_ENCFF464DYI_Heart_CTCF_P0_Rep2_ENCFF464DYI_peak_1922	797	.	25.3826	83.6831	79.7485	204
chr1	138085872	138086118	Encode_GSE137272_Encode_Dowen.JM_ENCFF464DYI_Heart_CTCF_P0_Rep2_ENCFF464DYI_peak_1923	534	.	21.7976	56.9417	53.4668	131
chr1	138124022	138124117	Encode_GSE137272_Encode_Dowen.JM_ENCFF464DYI_Heart_CTCF_P0_Rep2_ENCFF464DYI_peak_1924	63	.	5.98878	9.06208	6.32564	39
chr1	138130299	138130393	Encode_GSE137272_Encode_Dowen.JM_ENCFF464DYI_Heart_CTCF_P0_Rep2_ENCFF464DYI_peak_1925	52	.	5.48971	7.98154	5.27789	40
chr1	138328339	138328547	Encode_GSE137272_Encode_Dowen.JM_ENCFF464DYI_Heart_CTCF_P0_Rep2_ENCFF464DYI_peak_1926	379	.	15.3915	41.1643	37.9118	90
chr1	138418671	138418776	Encode_GSE137272_Encode_Dowen.JM_ENCFF464DYI_Heart_CTCF_P0_Rep2_ENCFF464DYI_peak_1927	85	.	6.98691	11.3236	8.52887	29
chr1	138487619	138487880	Encode_GSE137272_Encode_Dowen.JM_ENCFF464DYI_Heart_CTCF_P0_Rep2_ENCFF464DYI_peak_1928	238	.	12.9019	26.8596	23.8015	191
chr1	138493016	138493165	Encode_GSE137272_Encode_Dowen.JM_ENCFF464DYI_Heart_CTCF_P0_Rep2_ENCFF464DYI_peak_1929	63	.	5.98878	9.06208	6.32564	62
chr1	138558407	138558665	Encode_GSE137272_Encode_Dowen.JM_ENCFF464DYI_Heart_CTCF_P0_Rep2_ENCFF464DYI_peak_1930	260	.	12.4268	29.1331	26.0428	121
chr1	138609374	138609541	Encode_GSE137272_Encode_Dowen.JM_ENCFF464DYI_Heart_CTCF_P0_Rep2_ENCFF464DYI_peak_1931	103	.	7.65404	13.1641	10.3317	79
chr1	138618074	138618210	Encode_GSE137272_Encode_Dowen.JM_ENCFF464DYI_Heart_CTCF_P0_Rep2_ENCFF464DYI_peak_1932	99	.	6.66246	12.7631	9.93745	75
chr1	138620123	138620332	Encode_GSE137272_Encode_Dowen.JM_ENCFF464DYI_Heart_CTCF_P0_Rep2_ENCFF464DYI_peak_1933	349	.	14.4874	38.118	34.9064	92
chr1	138637970	138638138	Encode_GSE137272_Encode_Dowen.JM_ENCFF464DYI_Heart_CTCF_P0_Rep2_ENCFF464DYI_peak_1934	485	.	20.7569	51.9444	48.5431	76
chr1	138703429	138703581	Encode_GSE137272_Encode_Dowen.JM_ENCFF464DYI_Heart_CTCF_P0_Rep2_ENCFF464DYI_peak_1935	184	.	10.9794	21.4316	18.4519	81
chr1	138752444	138752689	Encode_GSE137272_Encode_Dowen.JM_ENCFF464DYI_Heart_CTCF_P0_Rep2_ENCFF464DYI_peak_1936	841	.	28.4091	88.1518	84.1231	99
chr1	138835433	138835642	Encode_GSE137272_Encode_Dowen.JM_ENCFF464DYI_Heart_CTCF_P0_Rep2_ENCFF464DYI_peak_1937	620	.	20.9651	65.6542	62.0445	91
chr1	138896227	138896353	Encode_GSE137272_Encode_Dowen.JM_ENCFF464DYI_Heart_CTCF_P0_Rep2_ENCFF464DYI_peak_1938	108	.	7.98504	13.7042	10.8578	51
chr1	138912333	138912522	Encode_GSE137272_Encode_Dowen.JM_ENCFF464DYI_Heart_CTCF_P0_Rep2_ENCFF464DYI_peak_1939	305	.	13.9447	33.7107	30.5582	101
chr1	138963214	138963330	Encode_GSE137272_Encode_Dowen.JM_ENCFF464DYI_Heart_CTCF_P0_Rep2_ENCFF464DYI_peak_1940	40	.	4.82719	6.68072	4.03275	70
chr1	138983542	138983664	Encode_GSE137272_Encode_Dowen.JM_ENCFF464DYI_Heart_CTCF_P0_Rep2_ENCFF464DYI_peak_1941	33	.	4.49158	5.9356	3.31008	35
chr1	139035331	139035448	Encode_GSE137272_Encode_Dowen.JM_ENCFF464DYI_Heart_CTCF_P0_Rep2_ENCFF464DYI_peak_1942	52	.	5.48971	7.98154	5.27789	58
chr1	139083500	139083644	Encode_GSE137272_Encode_Dowen.JM_ENCFF464DYI_Heart_CTCF_P0_Rep2_ENCFF464DYI_peak_1943	199	.	10.9275	22.9817	19.9789	68
chr1	139156430	139156683	Encode_GSE137272_Encode_Dowen.JM_ENCFF464DYI_Heart_CTCF_P0_Rep2_ENCFF464DYI_peak_1944	790	.	26.5578	82.9764	79.0558	151
chr1	139161773	139161925	Encode_GSE137272_Encode_Dowen.JM_ENCFF464DYI_Heart_CTCF_P0_Rep2_ENCFF464DYI_peak_1945	88	.	6.49648	11.6654	8.86471	73
chr1	139162865	139163124	Encode_GSE137272_Encode_Dowen.JM_ENCFF464DYI_Heart_CTCF_P0_Rep2_ENCFF464DYI_peak_1946	272	.	12.3883	30.3432	27.236	156
chr1	139267929	139268133	Encode_GSE137272_Encode_Dowen.JM_ENCFF464DYI_Heart_CTCF_P0_Rep2_ENCFF464DYI_peak_1947	1016	.	30.7248	106.169	101.698	113
chr1	139314374	139314558	Encode_GSE137272_Encode_Dowen.JM_ENCFF464DYI_Heart_CTCF_P0_Rep2_ENCFF464DYI_peak_1948	478	.	19.4301	51.2702	47.8782	93
chr1	139325510	139325637	Encode_GSE137272_Encode_Dowen.JM_ENCFF464DYI_Heart_CTCF_P0_Rep2_ENCFF464DYI_peak_1949	155	.	9.78761	18.4482	15.5182	57
chr1	139340578	139340743	Encode_GSE137272_Encode_Dowen.JM_ENCFF464DYI_Heart_CTCF_P0_Rep2_ENCFF464DYI_peak_1950	386	.	17.9663	41.936	38.6728	83
chr1	139379280	139379374	Encode_GSE137272_Encode_Dowen.JM_ENCFF464DYI_Heart_CTCF_P0_Rep2_ENCFF464DYI_peak_1951	42	.	4.99065	6.93824	4.27097	47
chr1	139421821	139422117	Encode_GSE137272_Encode_Dowen.JM_ENCFF464DYI_Heart_CTCF_P0_Rep2_ENCFF464DYI_peak_1952	239	.	11.9401	27.0517	23.9895	125
chr1	139438515	139438642	Encode_GSE137272_Encode_Dowen.JM_ENCFF464DYI_Heart_CTCF_P0_Rep2_ENCFF464DYI_peak_1953	158	.	9.9813	18.7683	15.8307	46
chr1	140171670	140171890	Encode_GSE137272_Encode_Dowen.JM_ENCFF464DYI_Heart_CTCF_P0_Rep2_ENCFF464DYI_peak_1954	506	.	20.6149	54.1055	50.6727	85
chr1	140531581	140531810	Encode_GSE137272_Encode_Dowen.JM_ENCFF464DYI_Heart_CTCF_P0_Rep2_ENCFF464DYI_peak_1955	704	.	24.215	74.1841	70.43	132
chr1	140548846	140548963	Encode_GSE137272_Encode_Dowen.JM_ENCFF464DYI_Heart_CTCF_P0_Rep2_ENCFF464DYI_peak_1956	74	.	6.48784	10.1769	7.41032	59
chr1	140661492	140661697	Encode_GSE137272_Encode_Dowen.JM_ENCFF464DYI_Heart_CTCF_P0_Rep2_ENCFF464DYI_peak_1957	456	.	19.4787	48.9906	45.6305	114
chr1	141961849	141962023	Encode_GSE137272_Encode_Dowen.JM_ENCFF464DYI_Heart_CTCF_P0_Rep2_ENCFF464DYI_peak_1958	386	.	17.9663	41.936	38.6728	84
chr1	142742419	142742617	Encode_GSE137272_Encode_Dowen.JM_ENCFF464DYI_Heart_CTCF_P0_Rep2_ENCFF464DYI_peak_1959	402	.	18.4654	43.5029	40.2184	85
chr1	143644341	143644537	Encode_GSE137272_Encode_Dowen.JM_ENCFF464DYI_Heart_CTCF_P0_Rep2_ENCFF464DYI_peak_1960	542	.	21.7865	57.7494	54.2626	86
chr1	143702834	143703022	Encode_GSE137272_Encode_Dowen.JM_ENCFF464DYI_Heart_CTCF_P0_Rep2_ENCFF464DYI_peak_1961	102	.	7.58581	13.053	10.2225	89
chr1	143731015	143731181	Encode_GSE137272_Encode_Dowen.JM_ENCFF464DYI_Heart_CTCF_P0_Rep2_ENCFF464DYI_peak_1962	245	.	12.9745	27.5761	24.5073	74
chr1	143777053	143777373	Encode_GSE137272_Encode_Dowen.JM_ENCFF464DYI_Heart_CTCF_P0_Rep2_ENCFF464DYI_peak_1963	1074	.	27.5091	112.04	107.403	98
chr1	143788946	143789096	Encode_GSE137272_Encode_Dowen.JM_ENCFF464DYI_Heart_CTCF_P0_Rep2_ENCFF464DYI_peak_1964	292	.	14.3147	32.3421	29.2082	73
chr1	143803659	143803852	Encode_GSE137272_Encode_Dowen.JM_ENCFF464DYI_Heart_CTCF_P0_Rep2_ENCFF464DYI_peak_1965	434	.	18.2086	46.8237	43.4942	84
chr1	143813988	143814229	Encode_GSE137272_Encode_Dowen.JM_ENCFF464DYI_Heart_CTCF_P0_Rep2_ENCFF464DYI_peak_1966	905	.	27.7318	94.7051	90.529	137
chr1	144006706	144006998	Encode_GSE137272_Encode_Dowen.JM_ENCFF464DYI_Heart_CTCF_P0_Rep2_ENCFF464DYI_peak_1967	735	.	22.4902	77.3454	73.5337	100
chr1	144197748	144197982	Encode_GSE137272_Encode_Dowen.JM_ENCFF464DYI_Heart_CTCF_P0_Rep2_ENCFF464DYI_peak_1968	637	.	22.4059	67.3904	63.7526	105
chr1	144243395	144243539	Encode_GSE137272_Encode_Dowen.JM_ENCFF464DYI_Heart_CTCF_P0_Rep2_ENCFF464DYI_peak_1969	163	.	9.6959	19.3011	16.356	67
chr1	144243605	144243805	Encode_GSE137272_Encode_Dowen.JM_ENCFF464DYI_Heart_CTCF_P0_Rep2_ENCFF464DYI_peak_1970	239	.	12.2893	27.0331	23.9712	110
chr1	144353453	144353582	Encode_GSE137272_Encode_Dowen.JM_ENCFF464DYI_Heart_CTCF_P0_Rep2_ENCFF464DYI_peak_1971	197	.	11.4785	22.7925	19.7922	55
chr1	144380120	144380304	Encode_GSE137272_Encode_Dowen.JM_ENCFF464DYI_Heart_CTCF_P0_Rep2_ENCFF464DYI_peak_1972	356	.	16.9682	38.8382	35.6168	90
chr1	144406722	144406938	Encode_GSE137272_Encode_Dowen.JM_ENCFF464DYI_Heart_CTCF_P0_Rep2_ENCFF464DYI_peak_1973	1029	.	32.0262	107.501	102.994	105
chr1	144431607	144431790	Encode_GSE137272_Encode_Dowen.JM_ENCFF464DYI_Heart_CTCF_P0_Rep2_ENCFF464DYI_peak_1974	426	.	18.1448	45.9487	42.6312	89
chr1	144573105	144573220	Encode_GSE137272_Encode_Dowen.JM_ENCFF464DYI_Heart_CTCF_P0_Rep2_ENCFF464DYI_peak_1975	108	.	7.98504	13.7042	10.8578	58
chr1	144704485	144704694	Encode_GSE137272_Encode_Dowen.JM_ENCFF464DYI_Heart_CTCF_P0_Rep2_ENCFF464DYI_peak_1976	85	.	6.98691	11.3236	8.52887	67
chr1	145131169	145131323	Encode_GSE137272_Encode_Dowen.JM_ENCFF464DYI_Heart_CTCF_P0_Rep2_ENCFF464DYI_peak_1977	253	.	13.4748	28.4132	25.332	73
chr1	147223333	147223503	Encode_GSE137272_Encode_Dowen.JM_ENCFF464DYI_Heart_CTCF_P0_Rep2_ENCFF464DYI_peak_1978	184	.	10.9794	21.4316	18.4519	91
chr1	148993680	148993905	Encode_GSE137272_Encode_Dowen.JM_ENCFF464DYI_Heart_CTCF_P0_Rep2_ENCFF464DYI_peak_1979	341	.	16.4691	37.308	34.1068	115
chr1	149254238	149254438	Encode_GSE137272_Encode_Dowen.JM_ENCFF464DYI_Heart_CTCF_P0_Rep2_ENCFF464DYI_peak_1980	145	.	9.48223	17.4678	14.552	112
chr1	149541500	149541689	Encode_GSE137272_Encode_Dowen.JM_ENCFF464DYI_Heart_CTCF_P0_Rep2_ENCFF464DYI_peak_1981	253	.	13.4748	28.4132	25.332	118
chr1	149758572	149758763	Encode_GSE137272_Encode_Dowen.JM_ENCFF464DYI_Heart_CTCF_P0_Rep2_ENCFF464DYI_peak_1982	356	.	16.594	38.907	35.6847	89
chr1	149809642	149809826	Encode_GSE137272_Encode_Dowen.JM_ENCFF464DYI_Heart_CTCF_P0_Rep2_ENCFF464DYI_peak_1983	158	.	9.9813	18.7683	15.8307	80
chr1	149833030	149833247	Encode_GSE137272_Encode_Dowen.JM_ENCFF464DYI_Heart_CTCF_P0_Rep2_ENCFF464DYI_peak_1984	442	.	18.665	47.6047	44.2643	121
chr1	149856790	149857005	Encode_GSE137272_Encode_Dowen.JM_ENCFF464DYI_Heart_CTCF_P0_Rep2_ENCFF464DYI_peak_1985	512	.	19.995	54.6665	51.2259	76
chr1	150257704	150257869	Encode_GSE137272_Encode_Dowen.JM_ENCFF464DYI_Heart_CTCF_P0_Rep2_ENCFF464DYI_peak_1986	132	.	8.98317	16.1895	13.296	111
chr1	150266616	150266830	Encode_GSE137272_Encode_Dowen.JM_ENCFF464DYI_Heart_CTCF_P0_Rep2_ENCFF464DYI_peak_1987	481	.	20.9607	51.5051	48.1097	90
chr1	150307705	150307977	Encode_GSE137272_Encode_Dowen.JM_ENCFF464DYI_Heart_CTCF_P0_Rep2_ENCFF464DYI_peak_1988	734	.	28.1253	77.3046	73.4942	108
chr1	150373039	150373197	Encode_GSE137272_Encode_Dowen.JM_ENCFF464DYI_Heart_CTCF_P0_Rep2_ENCFF464DYI_peak_1989	85	.	6.98691	11.3236	8.52887	68
chr1	150392889	150393179	Encode_GSE137272_Encode_Dowen.JM_ENCFF464DYI_Heart_CTCF_P0_Rep2_ENCFF464DYI_peak_1990	477	.	17.5288	51.0941	47.7045	198
chr1	150441862	150441960	Encode_GSE137272_Encode_Dowen.JM_ENCFF464DYI_Heart_CTCF_P0_Rep2_ENCFF464DYI_peak_1991	63	.	5.98878	9.06208	6.32564	44
chr1	150497790	150497917	Encode_GSE137272_Encode_Dowen.JM_ENCFF464DYI_Heart_CTCF_P0_Rep2_ENCFF464DYI_peak_1992	184	.	10.9794	21.4316	18.4519	66
chr1	150540297	150540565	Encode_GSE137272_Encode_Dowen.JM_ENCFF464DYI_Heart_CTCF_P0_Rep2_ENCFF464DYI_peak_1993	623	.	21.6208	65.9825	62.3675	176
chr1	150591312	150591582	Encode_GSE137272_Encode_Dowen.JM_ENCFF464DYI_Heart_CTCF_P0_Rep2_ENCFF464DYI_peak_1994	668	.	22.1793	70.5071	66.8173	108
chr1	150632612	150632794	Encode_GSE137272_Encode_Dowen.JM_ENCFF464DYI_Heart_CTCF_P0_Rep2_ENCFF464DYI_peak_1995	158	.	9.9813	18.7683	15.8307	92
chr1	150759582	150759684	Encode_GSE137272_Encode_Dowen.JM_ENCFF464DYI_Heart_CTCF_P0_Rep2_ENCFF464DYI_peak_1996	38	.	4.69925	6.48002	3.83828	60
chr1	150780051	150780193	Encode_GSE137272_Encode_Dowen.JM_ENCFF464DYI_Heart_CTCF_P0_Rep2_ENCFF464DYI_peak_1997	163	.	9.39696	19.3193	16.3739	74
chr1	150824742	150824893	Encode_GSE137272_Encode_Dowen.JM_ENCFF464DYI_Heart_CTCF_P0_Rep2_ENCFF464DYI_peak_1998	233	.	12.2549	26.3714	23.3196	69
chr1	150920375	150920586	Encode_GSE137272_Encode_Dowen.JM_ENCFF464DYI_Heart_CTCF_P0_Rep2_ENCFF464DYI_peak_1999	414	.	16.1753	44.7893	41.4877	120
chr1	150993796	150994013	Encode_GSE137272_Encode_Dowen.JM_ENCFF464DYI_Heart_CTCF_P0_Rep2_ENCFF464DYI_peak_2000	267	.	11.7671	29.8717	26.7706	81
chr1	151009491	151009713	Encode_GSE137272_Encode_Dowen.JM_ENCFF464DYI_Heart_CTCF_P0_Rep2_ENCFF464DYI_peak_2001	667	.	18.2717	70.4863	66.7971	112
chr1	151011102	151011276	Encode_GSE137272_Encode_Dowen.JM_ENCFF464DYI_Heart_CTCF_P0_Rep2_ENCFF464DYI_peak_2002	549	.	16.0722	58.4467	54.9492	83
chr1	151035075	151035277	Encode_GSE137272_Encode_Dowen.JM_ENCFF464DYI_Heart_CTCF_P0_Rep2_ENCFF464DYI_peak_2003	799	.	25.4694	83.842	79.9041	82
chr1	151065155	151065400	Encode_GSE137272_Encode_Dowen.JM_ENCFF464DYI_Heart_CTCF_P0_Rep2_ENCFF464DYI_peak_2004	363	.	15.3447	39.6311	36.3993	68
chr1	151078967	151079231	Encode_GSE137272_Encode_Dowen.JM_ENCFF464DYI_Heart_CTCF_P0_Rep2_ENCFF464DYI_peak_2005	965	.	25.413	100.88	96.5519	139
chr1	151103098	151103254	Encode_GSE137272_Encode_Dowen.JM_ENCFF464DYI_Heart_CTCF_P0_Rep2_ENCFF464DYI_peak_2006	255	.	12.8877	28.6586	25.5743	73
chr1	151119150	151119278	Encode_GSE137272_Encode_Dowen.JM_ENCFF464DYI_Heart_CTCF_P0_Rep2_ENCFF464DYI_peak_2007	96	.	7.48597	12.5	9.6789	62
chr1	151343645	151343788	Encode_GSE137272_Encode_Dowen.JM_ENCFF464DYI_Heart_CTCF_P0_Rep2_ENCFF464DYI_peak_2008	116	.	7.17458	14.5231	11.6636	52
chr1	151348443	151348566	Encode_GSE137272_Encode_Dowen.JM_ENCFF464DYI_Heart_CTCF_P0_Rep2_ENCFF464DYI_peak_2009	128	.	7.36141	15.7686	12.8855	52
chr1	151353032	151353209	Encode_GSE137272_Encode_Dowen.JM_ENCFF464DYI_Heart_CTCF_P0_Rep2_ENCFF464DYI_peak_2010	263	.	11.885	29.4505	26.3563	84
chr1	151390150	151390307	Encode_GSE137272_Encode_Dowen.JM_ENCFF464DYI_Heart_CTCF_P0_Rep2_ENCFF464DYI_peak_2011	454	.	19.3942	48.8469	45.4888	80
chr1	151443346	151443471	Encode_GSE137272_Encode_Dowen.JM_ENCFF464DYI_Heart_CTCF_P0_Rep2_ENCFF464DYI_peak_2012	74	.	6.48784	10.1769	7.41032	72
chr1	151451014	151451117	Encode_GSE137272_Encode_Dowen.JM_ENCFF464DYI_Heart_CTCF_P0_Rep2_ENCFF464DYI_peak_2013	33	.	4.49158	5.9356	3.31008	37
chr1	151461376	151461503	Encode_GSE137272_Encode_Dowen.JM_ENCFF464DYI_Heart_CTCF_P0_Rep2_ENCFF464DYI_peak_2014	145	.	9.48223	17.4678	14.552	77
chr1	151483667	151483820	Encode_GSE137272_Encode_Dowen.JM_ENCFF464DYI_Heart_CTCF_P0_Rep2_ENCFF464DYI_peak_2015	266	.	13.1671	29.7606	26.6621	73
chr1	151497120	151497331	Encode_GSE137272_Encode_Dowen.JM_ENCFF464DYI_Heart_CTCF_P0_Rep2_ENCFF464DYI_peak_2016	203	.	9.84452	23.3787	20.3707	120
chr1	151564456	151564704	Encode_GSE137272_Encode_Dowen.JM_ENCFF464DYI_Heart_CTCF_P0_Rep2_ENCFF464DYI_peak_2017	1017	.	29.1012	106.181	101.71	137
chr1	151632713	151632837	Encode_GSE137272_Encode_Dowen.JM_ENCFF464DYI_Heart_CTCF_P0_Rep2_ENCFF464DYI_peak_2018	59	.	5.71483	8.62408	5.90588	71
chr1	151699622	151699729	Encode_GSE137272_Encode_Dowen.JM_ENCFF464DYI_Heart_CTCF_P0_Rep2_ENCFF464DYI_peak_2019	64	.	5.87544	9.19349	6.45431	58
chr1	151706124	151706387	Encode_GSE137272_Encode_Dowen.JM_ENCFF464DYI_Heart_CTCF_P0_Rep2_ENCFF464DYI_peak_2020	1082	.	25.6108	112.91	108.247	160
chr1	151716456	151716659	Encode_GSE137272_Encode_Dowen.JM_ENCFF464DYI_Heart_CTCF_P0_Rep2_ENCFF464DYI_peak_2021	214	.	11.8002	24.4405	21.4163	109
chr1	151767139	151767243	Encode_GSE137272_Encode_Dowen.JM_ENCFF464DYI_Heart_CTCF_P0_Rep2_ENCFF464DYI_peak_2022	63	.	5.98878	9.06208	6.32564	57
[truncated: 41,581 more rows]
