# Supplementary material for: A gene desert required for regulatory control of pleiotropic Shox2 expression and embryonic survival
Source: Nat Commun. 2024 Oct 10;15:8793. doi: 10.1038/s41467-024-53009-7 (PMC11467299; doi:10.1038/s41467-024-53009-7)
Supplement: Supplementary file 8 — Supplementary Data 5 [file 41467_2024_53009_MOESM8_ESM.zip › Justice_2020_mESC_RAD21_int.narrowPeak]

chr1	3611279	3611545	Encode_GSE137272_Encode_Dowen.JM_GSM4074281_RAD21_Rep1_SRR10099912_SRR10099913_peak_3	369	.	9.77428	39.675	36.9045	173
chr1	3670829	3670948	Encode_GSE137272_Encode_Dowen.JM_GSM4074281_RAD21_Rep1_SRR10099912_SRR10099913_peak_4	158	.	5.6759	18.4149	15.8949	299
chr1	4142528	4142935	Encode_GSE137272_Encode_Dowen.JM_GSM4074281_RAD21_Rep1_SRR10099912_SRR10099913_peak_8	1369	.	17.8281	140.484	136.997	253
chr1	4228078	4228441	Encode_GSE137272_Encode_Dowen.JM_GSM4074281_RAD21_Rep1_SRR10099912_SRR10099913_peak_10	390	.	10.1172	41.8424	39.0512	355
chr1	4297147	4297409	Encode_GSE137272_Encode_Dowen.JM_GSM4074281_RAD21_Rep1_SRR10099912_SRR10099913_peak_11	286	.	8.40245	31.3178	28.633	165
chr1	4332417	4332903	Encode_GSE137272_Encode_Dowen.JM_GSM4074281_RAD21_Rep1_SRR10099912_SRR10099913_peak_12	1068	.	17.0286	110.102	106.803	236
chr1	4346136	4346586	Encode_GSE137272_Encode_Dowen.JM_GSM4074281_RAD21_Rep1_SRR10099912_SRR10099913_peak_13	632	.	13.7183	66.1989	63.2038	229
chr1	4416746	4417004	Encode_GSE137272_Encode_Dowen.JM_GSM4074281_RAD21_Rep1_SRR10099912_SRR10099913_peak_14	316	.	8.91689	34.3907	31.673	162
chr1	4491852	4492554	Encode_GSE137272_Encode_Dowen.JM_GSM4074281_RAD21_Rep1_SRR10099912_SRR10099913_peak_15	680	.	10.6529	71.1132	68.0813	264
chr1	4516562	4516946	Encode_GSE137272_Encode_Dowen.JM_GSM4074281_RAD21_Rep1_SRR10099912_SRR10099913_peak_16	450	.	10.2982	47.8979	45.0524	221
chr1	4571573	4571899	Encode_GSE137272_Encode_Dowen.JM_GSM4074281_RAD21_Rep1_SRR10099912_SRR10099913_peak_17	99	.	4.8014	12.3493	9.93518	186
chr1	4768340	4768770	Encode_GSE137272_Encode_Dowen.JM_GSM4074281_RAD21_Rep1_SRR10099912_SRR10099913_peak_18	1312	.	14.9368	134.737	131.285	267
chr1	4769957	4770211	Encode_GSE137272_Encode_Dowen.JM_GSM4074281_RAD21_Rep1_SRR10099912_SRR10099913_peak_19	190	.	4.91393	21.6403	19.0751	101
chr1	4780139	4780396	Encode_GSE137272_Encode_Dowen.JM_GSM4074281_RAD21_Rep1_SRR10099912_SRR10099913_peak_21	209	.	6.39256	23.495	20.905	225
chr1	4785590	4785845	Encode_GSE137272_Encode_Dowen.JM_GSM4074281_RAD21_Rep1_SRR10099912_SRR10099913_peak_22	107	.	4.97288	13.1304	10.7003	233
chr1	4802540	4802859	Encode_GSE137272_Encode_Dowen.JM_GSM4074281_RAD21_Rep1_SRR10099912_SRR10099913_peak_23	176	.	5.87223	20.2052	17.6587	230
chr1	4807767	4808161	Encode_GSE137272_Encode_Dowen.JM_GSM4074281_RAD21_Rep1_SRR10099912_SRR10099913_peak_24	126	.	5.04384	15.0807	12.6158	550
chr1	4857544	4857769	Encode_GSE137272_Encode_Dowen.JM_GSM4074281_RAD21_Rep1_SRR10099912_SRR10099913_peak_26	72	.	3.77444	9.55625	7.20925	134
chr1	5017917	5018172	Encode_GSE137272_Encode_Dowen.JM_GSM4074281_RAD21_Rep1_SRR10099912_SRR10099913_peak_31	275	.	6.90741	30.1856	27.5147	227
chr1	5070147	5070602	Encode_GSE137272_Encode_Dowen.JM_GSM4074281_RAD21_Rep1_SRR10099912_SRR10099913_peak_32	1689	.	21.7396	172.664	168.986	269
chr1	5083044	5083549	Encode_GSE137272_Encode_Dowen.JM_GSM4074281_RAD21_Rep1_SRR10099912_SRR10099913_peak_33	114	.	5.14436	13.9261	11.4804	373
chr1	5103177	5103576	Encode_GSE137272_Encode_Dowen.JM_GSM4074281_RAD21_Rep1_SRR10099912_SRR10099913_peak_34	1247	.	18.1152	128.123	124.711	260
chr1	5183448	5183945	Encode_GSE137272_Encode_Dowen.JM_GSM4074281_RAD21_Rep1_SRR10099912_SRR10099913_peak_36	1543	.	17.7991	157.983	154.391	284
chr1	5904613	5905217	Encode_GSE137272_Encode_Dowen.JM_GSM4074281_RAD21_Rep1_SRR10099912_SRR10099913_peak_39	1839	.	19.9507	187.71	183.945	408
chr1	5915301	5915751	Encode_GSE137272_Encode_Dowen.JM_GSM4074281_RAD21_Rep1_SRR10099912_SRR10099913_peak_40	1653	.	17.6575	169.04	165.383	228
chr1	6134989	6135458	Encode_GSE137272_Encode_Dowen.JM_GSM4074281_RAD21_Rep1_SRR10099912_SRR10099913_peak_41	1010	.	16.5202	104.288	101.028	253
chr1	6142228	6142441	Encode_GSE137272_Encode_Dowen.JM_GSM4074281_RAD21_Rep1_SRR10099912_SRR10099913_peak_42	63	.	3.94401	8.68012	6.35556	73
chr1	6143967	6144312	Encode_GSE137272_Encode_Dowen.JM_GSM4074281_RAD21_Rep1_SRR10099912_SRR10099913_peak_43	266	.	8.05949	29.3127	26.65	135
chr1	6152430	6152785	Encode_GSE137272_Encode_Dowen.JM_GSM4074281_RAD21_Rep1_SRR10099912_SRR10099913_peak_44	379	.	9.94576	40.755	37.9741	214
chr1	6272274	6272617	Encode_GSE137272_Encode_Dowen.JM_GSM4074281_RAD21_Rep1_SRR10099912_SRR10099913_peak_46	835	.	15.2692	86.7069	83.5633	226
chr1	6382678	6383147	Encode_GSE137272_Encode_Dowen.JM_GSM4074281_RAD21_Rep1_SRR10099912_SRR10099913_peak_48	1226	.	18.9737	126.038	122.639	232
chr1	6401544	6401796	Encode_GSE137272_Encode_Dowen.JM_GSM4074281_RAD21_Rep1_SRR10099912_SRR10099913_peak_49	96	.	4.14081	12.0411	9.63671	159
chr1	6406340	6406726	Encode_GSE137272_Encode_Dowen.JM_GSM4074281_RAD21_Rep1_SRR10099912_SRR10099913_peak_50	767	.	9.45307	79.8159	76.7208	227
chr1	6410076	6410480	Encode_GSE137272_Encode_Dowen.JM_GSM4074281_RAD21_Rep1_SRR10099912_SRR10099913_peak_51	1133	.	12.3412	116.68	113.339	241
chr1	6417910	6418205	Encode_GSE137272_Encode_Dowen.JM_GSM4074281_RAD21_Rep1_SRR10099912_SRR10099913_peak_52	537	.	11.889	56.6235	53.7039	200
chr1	6441192	6441564	Encode_GSE137272_Encode_Dowen.JM_GSM4074281_RAD21_Rep1_SRR10099912_SRR10099913_peak_53	114	.	5.14436	13.9261	11.4804	187
chr1	6858992	6859392	Encode_GSE137272_Encode_Dowen.JM_GSM4074281_RAD21_Rep1_SRR10099912_SRR10099913_peak_56	782	.	13.8664	81.3194	78.2134	198
chr1	6969403	6969666	Encode_GSE137272_Encode_Dowen.JM_GSM4074281_RAD21_Rep1_SRR10099912_SRR10099913_peak_57	182	.	6.51619	20.7641	18.2085	142
chr1	6979659	6980000	Encode_GSE137272_Encode_Dowen.JM_GSM4074281_RAD21_Rep1_SRR10099912_SRR10099913_peak_58	347	.	8.84525	37.5401	34.7904	242
chr1	6997643	6997937	Encode_GSE137272_Encode_Dowen.JM_GSM4074281_RAD21_Rep1_SRR10099912_SRR10099913_peak_59	514	.	11.5677	54.3261	51.4252	214
chr1	7010205	7010599	Encode_GSE137272_Encode_Dowen.JM_GSM4074281_RAD21_Rep1_SRR10099912_SRR10099913_peak_60	525	.	10.5191	55.4683	52.5581	186
chr1	7088425	7089248	Encode_GSE137272_Encode_Dowen.JM_GSM4074281_RAD21_Rep1_SRR10099912_SRR10099913_peak_61	163	.	5.45092	18.8951	16.3696	806
chr1	7204798	7205120	Encode_GSE137272_Encode_Dowen.JM_GSM4074281_RAD21_Rep1_SRR10099912_SRR10099913_peak_62	656	.	11.8514	68.6275	65.6142	210
chr1	7218924	7219264	Encode_GSE137272_Encode_Dowen.JM_GSM4074281_RAD21_Rep1_SRR10099912_SRR10099913_peak_63	960	.	15.5407	99.2932	96.0653	225
chr1	7396897	7397587	Encode_GSE137272_Encode_Dowen.JM_GSM4074281_RAD21_Rep1_SRR10099912_SRR10099913_peak_65	664	.	8.26481	69.4667	66.447	188
chr1	7398155	7398590	Encode_GSE137272_Encode_Dowen.JM_GSM4074281_RAD21_Rep1_SRR10099912_SRR10099913_peak_66	1376	.	12.9196	141.181	137.689	266
chr1	7543480	7543889	Encode_GSE137272_Encode_Dowen.JM_GSM4074281_RAD21_Rep1_SRR10099912_SRR10099913_peak_68	2522	.	24.0793	256.382	252.222	277
chr1	8582089	8582324	Encode_GSE137272_Encode_Dowen.JM_GSM4074281_RAD21_Rep1_SRR10099912_SRR10099913_peak_74	191	.	6.68767	21.6726	19.1043	461
chr1	8760282	8760666	Encode_GSE137272_Encode_Dowen.JM_GSM4074281_RAD21_Rep1_SRR10099912_SRR10099913_peak_76	379	.	9.94576	40.755	37.9741	230
chr1	8939031	8939268	Encode_GSE137272_Encode_Dowen.JM_GSM4074281_RAD21_Rep1_SRR10099912_SRR10099913_peak_77	72	.	3.87345	9.57449	7.22715	141
chr1	9100856	9101130	Encode_GSE137272_Encode_Dowen.JM_GSM4074281_RAD21_Rep1_SRR10099912_SRR10099913_peak_79	379	.	9.94576	40.755	37.9741	159
chr1	9299659	9300032	Encode_GSE137272_Encode_Dowen.JM_GSM4074281_RAD21_Rep1_SRR10099912_SRR10099913_peak_81	55	.	3.60221	7.82498	5.53248	93
chr1	9469403	9469912	Encode_GSE137272_Encode_Dowen.JM_GSM4074281_RAD21_Rep1_SRR10099912_SRR10099913_peak_85	1091	.	15.9105	112.47	109.156	261
chr1	9541227	9541630	Encode_GSE137272_Encode_Dowen.JM_GSM4074281_RAD21_Rep1_SRR10099912_SRR10099913_peak_86	787	.	9.82243	81.886	78.7761	201
chr1	9545157	9545522	Encode_GSE137272_Encode_Dowen.JM_GSM4074281_RAD21_Rep1_SRR10099912_SRR10099913_peak_87	1226	.	12.2889	126.053	122.654	201
chr1	9573188	9573674	Encode_GSE137272_Encode_Dowen.JM_GSM4074281_RAD21_Rep1_SRR10099912_SRR10099913_peak_88	2051	.	21.6454	209.065	205.177	281
chr1	9621431	9621844	Encode_GSE137272_Encode_Dowen.JM_GSM4074281_RAD21_Rep1_SRR10099912_SRR10099913_peak_89	665	.	12.7261	69.5772	66.5567	207
chr1	9703018	9703441	Encode_GSE137272_Encode_Dowen.JM_GSM4074281_RAD21_Rep1_SRR10099912_SRR10099913_peak_92	1107	.	14.9473	114.046	110.722	228
chr1	9772744	9773197	Encode_GSE137272_Encode_Dowen.JM_GSM4074281_RAD21_Rep1_SRR10099912_SRR10099913_peak_93	2411	.	22.2366	245.267	241.169	216
chr1	9797998	9798445	Encode_GSE137272_Encode_Dowen.JM_GSM4074281_RAD21_Rep1_SRR10099912_SRR10099913_peak_94	88	.	4.48688	11.2177	8.83137	262
chr1	9990066	9990276	Encode_GSE137272_Encode_Dowen.JM_GSM4074281_RAD21_Rep1_SRR10099912_SRR10099913_peak_98	146	.	5.79386	17.1489	14.6507	137
chr1	10007232	10007630	Encode_GSE137272_Encode_Dowen.JM_GSM4074281_RAD21_Rep1_SRR10099912_SRR10099913_peak_99	528	.	11.8376	55.7976	52.8849	236
chr1	10039564	10040233	Encode_GSE137272_Encode_Dowen.JM_GSM4074281_RAD21_Rep1_SRR10099912_SRR10099913_peak_100	104	.	4.75844	12.9069	10.4849	154
chr1	10089492	10089923	Encode_GSE137272_Encode_Dowen.JM_GSM4074281_RAD21_Rep1_SRR10099912_SRR10099913_peak_101	850	.	15.5012	88.2243	85.0702	225
chr1	10114701	10115018	Encode_GSE137272_Encode_Dowen.JM_GSM4074281_RAD21_Rep1_SRR10099912_SRR10099913_peak_102	256	.	7.88802	28.3236	25.6724	165
chr1	10232912	10233253	Encode_GSE137272_Encode_Dowen.JM_GSM4074281_RAD21_Rep1_SRR10099912_SRR10099913_peak_105	64	.	3.88457	8.80142	6.47464	858
chr1	10397854	10398175	Encode_GSE137272_Encode_Dowen.JM_GSM4074281_RAD21_Rep1_SRR10099912_SRR10099913_peak_106	510	.	11.9052	53.9788	51.0813	200
chr1	10488224	10488568	Encode_GSE137272_Encode_Dowen.JM_GSM4074281_RAD21_Rep1_SRR10099912_SRR10099913_peak_107	296	.	8.57393	32.3336	29.6376	218
chr1	10759510	10760010	Encode_GSE137272_Encode_Dowen.JM_GSM4074281_RAD21_Rep1_SRR10099912_SRR10099913_peak_108	771	.	14.937	80.2814	77.1829	251
chr1	10835620	10836083	Encode_GSE137272_Encode_Dowen.JM_GSM4074281_RAD21_Rep1_SRR10099912_SRR10099913_peak_109	1657	.	18.0869	169.436	165.777	241
chr1	10837235	10837540	Encode_GSE137272_Encode_Dowen.JM_GSM4074281_RAD21_Rep1_SRR10099912_SRR10099913_peak_110	245	.	5.78606	27.2092	24.5727	164
chr1	11065163	11065588	Encode_GSE137272_Encode_Dowen.JM_GSM4074281_RAD21_Rep1_SRR10099912_SRR10099913_peak_113	525	.	12.175	55.4272	52.5174	238
chr1	11139912	11140273	Encode_GSE137272_Encode_Dowen.JM_GSM4074281_RAD21_Rep1_SRR10099912_SRR10099913_peak_115	583	.	13.0019	61.267	58.3106	246
chr1	11151551	11151924	Encode_GSE137272_Encode_Dowen.JM_GSM4074281_RAD21_Rep1_SRR10099912_SRR10099913_peak_116	698	.	13.0906	72.908	69.8629	194
chr1	11233930	11234266	Encode_GSE137272_Encode_Dowen.JM_GSM4074281_RAD21_Rep1_SRR10099912_SRR10099913_peak_117	581	.	11.815	61.1002	58.145	236
chr1	11385917	11386170	Encode_GSE137272_Encode_Dowen.JM_GSM4074281_RAD21_Rep1_SRR10099912_SRR10099913_peak_122	191	.	6.68767	21.6726	19.1043	135
chr1	11413948	11414523	Encode_GSE137272_Encode_Dowen.JM_GSM4074281_RAD21_Rep1_SRR10099912_SRR10099913_peak_125	1821	.	17.6855	185.918	182.163	264
chr1	11466356	11466631	Encode_GSE137272_Encode_Dowen.JM_GSM4074281_RAD21_Rep1_SRR10099912_SRR10099913_peak_126	309	.	8.65791	33.6639	30.9543	213
chr1	11467054	11467297	Encode_GSE137272_Encode_Dowen.JM_GSM4074281_RAD21_Rep1_SRR10099912_SRR10099913_peak_127	74	.	4.18647	9.84604	7.4941	214
chr1	11565249	11565713	Encode_GSE137272_Encode_Dowen.JM_GSM4074281_RAD21_Rep1_SRR10099912_SRR10099913_peak_128	2323	.	21.9521	236.384	232.338	318
chr1	11657684	11658148	Encode_GSE137272_Encode_Dowen.JM_GSM4074281_RAD21_Rep1_SRR10099912_SRR10099913_peak_129	3722	.	27.1578	377.075	372.245	295
chr1	11873690	11873967	Encode_GSE137272_Encode_Dowen.JM_GSM4074281_RAD21_Rep1_SRR10099912_SRR10099913_peak_130	256	.	7.88802	28.3236	25.6724	235
chr1	12699058	12699409	Encode_GSE137272_Encode_Dowen.JM_GSM4074281_RAD21_Rep1_SRR10099912_SRR10099913_peak_136	804	.	10.7427	83.5977	80.4758	195
chr1	12701587	12702017	Encode_GSE137272_Encode_Dowen.JM_GSM4074281_RAD21_Rep1_SRR10099912_SRR10099913_peak_137	737	.	10.2506	76.7831	73.7099	237
chr1	12836772	12837232	Encode_GSE137272_Encode_Dowen.JM_GSM4074281_RAD21_Rep1_SRR10099912_SRR10099913_peak_141	1815	.	16.5519	185.338	181.586	306
chr1	12842683	12843017	Encode_GSE137272_Encode_Dowen.JM_GSM4074281_RAD21_Rep1_SRR10099912_SRR10099913_peak_142	536	.	12.3465	56.6009	53.6815	194
chr1	12863979	12864468	Encode_GSE137272_Encode_Dowen.JM_GSM4074281_RAD21_Rep1_SRR10099912_SRR10099913_peak_143	2343	.	21.117	238.452	234.393	264
chr1	12990181	12990554	Encode_GSE137272_Encode_Dowen.JM_GSM4074281_RAD21_Rep1_SRR10099912_SRR10099913_peak_146	570	.	10.0655	59.9796	57.0333	186
chr1	13050179	13050534	Encode_GSE137272_Encode_Dowen.JM_GSM4074281_RAD21_Rep1_SRR10099912_SRR10099913_peak_147	1168	.	10.2686	120.255	116.892	237
chr1	13051987	13052442	Encode_GSE137272_Encode_Dowen.JM_GSM4074281_RAD21_Rep1_SRR10099912_SRR10099913_peak_148	2460	.	16.4496	250.195	246.07	210
chr1	13134241	13134742	Encode_GSE137272_Encode_Dowen.JM_GSM4074281_RAD21_Rep1_SRR10099912_SRR10099913_peak_153	2331	.	18.753	237.152	233.101	257
chr1	13142898	13143210	Encode_GSE137272_Encode_Dowen.JM_GSM4074281_RAD21_Rep1_SRR10099912_SRR10099913_peak_155	546	.	9.47494	57.5908	54.6637	211
chr1	13151043	13151512	Encode_GSE137272_Encode_Dowen.JM_GSM4074281_RAD21_Rep1_SRR10099912_SRR10099913_peak_156	2233	.	21.0849	227.368	223.374	250
chr1	13500491	13500808	Encode_GSE137272_Encode_Dowen.JM_GSM4074281_RAD21_Rep1_SRR10099912_SRR10099913_peak_162	915	.	15.3673	94.7891	91.5909	231
chr1	13531418	13531926	Encode_GSE137272_Encode_Dowen.JM_GSM4074281_RAD21_Rep1_SRR10099912_SRR10099913_peak_163	2515	.	21.1049	255.675	251.519	279
chr1	13589750	13590156	Encode_GSE137272_Encode_Dowen.JM_GSM4074281_RAD21_Rep1_SRR10099912_SRR10099913_peak_164	475	.	10.1225	50.4058	47.5387	537
chr1	13706309	13706732	Encode_GSE137272_Encode_Dowen.JM_GSM4074281_RAD21_Rep1_SRR10099912_SRR10099913_peak_167	811	.	15.4985	84.3181	81.1911	233
chr1	13784373	13784801	Encode_GSE137272_Encode_Dowen.JM_GSM4074281_RAD21_Rep1_SRR10099912_SRR10099913_peak_168	1478	.	11.4619	151.375	147.822	254
chr1	13789159	13789676	Encode_GSE137272_Encode_Dowen.JM_GSM4074281_RAD21_Rep1_SRR10099912_SRR10099913_peak_169	3027	.	17.9571	307.196	302.758	254
chr1	13839649	13839983	Encode_GSE137272_Encode_Dowen.JM_GSM4074281_RAD21_Rep1_SRR10099912_SRR10099913_peak_170	266	.	8.05949	29.3127	26.65	204
chr1	13859860	13860088	Encode_GSE137272_Encode_Dowen.JM_GSM4074281_RAD21_Rep1_SRR10099912_SRR10099913_peak_171	122	.	5.31584	14.7358	12.2753	162
chr1	14309681	14310073	Encode_GSE137272_Encode_Dowen.JM_GSM4074281_RAD21_Rep1_SRR10099912_SRR10099913_peak_175	135	.	5.50497	15.9887	13.5083	190
chr1	14506489	14506870	Encode_GSE137272_Encode_Dowen.JM_GSM4074281_RAD21_Rep1_SRR10099912_SRR10099913_peak_177	97	.	4.72518	12.154	9.74797	111
chr1	14570720	14571121	Encode_GSE137272_Encode_Dowen.JM_GSM4074281_RAD21_Rep1_SRR10099912_SRR10099913_peak_178	545	.	12.1812	57.4912	54.5649	293
chr1	14635889	14636209	Encode_GSE137272_Encode_Dowen.JM_GSM4074281_RAD21_Rep1_SRR10099912_SRR10099913_peak_179	316	.	8.91689	34.3907	31.673	149
chr1	14686176	14686478	Encode_GSE137272_Encode_Dowen.JM_GSM4074281_RAD21_Rep1_SRR10099912_SRR10099913_peak_180	445	.	10.9746	47.3863	44.545	193
chr1	14728982	14729440	Encode_GSE137272_Encode_Dowen.JM_GSM4074281_RAD21_Rep1_SRR10099912_SRR10099913_peak_182	1453	.	19.2844	148.849	145.311	238
chr1	14739961	14740486	Encode_GSE137272_Encode_Dowen.JM_GSM4074281_RAD21_Rep1_SRR10099912_SRR10099913_peak_183	3095	.	23.5613	314.034	309.557	270
chr1	14862376	14862699	Encode_GSE137272_Encode_Dowen.JM_GSM4074281_RAD21_Rep1_SRR10099912_SRR10099913_peak_185	227	.	7.37358	25.4131	22.7966	209
chr1	14918751	14919027	Encode_GSE137272_Encode_Dowen.JM_GSM4074281_RAD21_Rep1_SRR10099912_SRR10099913_peak_186	155	.	6.00175	18.107	15.5905	140
chr1	15007572	15008068	Encode_GSE137272_Encode_Dowen.JM_GSM4074281_RAD21_Rep1_SRR10099912_SRR10099913_peak_188	1465	.	19.8257	150.05	146.505	293
chr1	15111543	15111721	Encode_GSE137272_Encode_Dowen.JM_GSM4074281_RAD21_Rep1_SRR10099912_SRR10099913_peak_190	155	.	6.00175	18.107	15.5905	113
chr1	15286568	15286908	Encode_GSE137272_Encode_Dowen.JM_GSM4074281_RAD21_Rep1_SRR10099912_SRR10099913_peak_191	178	.	6.20858	20.3542	17.806	217
chr1	15327336	15327689	Encode_GSE137272_Encode_Dowen.JM_GSM4074281_RAD21_Rep1_SRR10099912_SRR10099913_peak_192	1100	.	16.5687	113.344	110.025	185
chr1	15621848	15622334	Encode_GSE137272_Encode_Dowen.JM_GSM4074281_RAD21_Rep1_SRR10099912_SRR10099913_peak_194	2423	.	22.2799	246.422	242.318	254
chr1	15683601	15684045	Encode_GSE137272_Encode_Dowen.JM_GSM4074281_RAD21_Rep1_SRR10099912_SRR10099913_peak_195	1345	.	18.502	138.067	134.595	252
chr1	15892510	15892798	Encode_GSE137272_Encode_Dowen.JM_GSM4074281_RAD21_Rep1_SRR10099912_SRR10099913_peak_198	115	.	4.91456	14.0148	11.568	296
chr1	15902364	15902881	Encode_GSE137272_Encode_Dowen.JM_GSM4074281_RAD21_Rep1_SRR10099912_SRR10099913_peak_199	1604	.	18.7809	164.083	160.455	261
chr1	16006894	16007267	Encode_GSE137272_Encode_Dowen.JM_GSM4074281_RAD21_Rep1_SRR10099912_SRR10099913_peak_201	390	.	10.1172	41.8424	39.0512	206
chr1	16061908	16062301	Encode_GSE137272_Encode_Dowen.JM_GSM4074281_RAD21_Rep1_SRR10099912_SRR10099913_peak_202	649	.	12.4604	67.9979	64.9893	252
chr1	16105529	16106027	Encode_GSE137272_Encode_Dowen.JM_GSM4074281_RAD21_Rep1_SRR10099912_SRR10099913_peak_204	763	.	12.0232	79.4434	76.351	269
chr1	16115295	16115574	Encode_GSE137272_Encode_Dowen.JM_GSM4074281_RAD21_Rep1_SRR10099912_SRR10099913_peak_205	278	.	7.76412	30.5267	27.8509	191
chr1	16304969	16305202	Encode_GSE137272_Encode_Dowen.JM_GSM4074281_RAD21_Rep1_SRR10099912_SRR10099913_peak_207	296	.	8.57393	32.3336	29.6376	151
chr1	16433322	16433821	Encode_GSE137272_Encode_Dowen.JM_GSM4074281_RAD21_Rep1_SRR10099912_SRR10099913_peak_208	1166	.	17.7389	120.04	116.678	265
chr1	16440217	16440573	Encode_GSE137272_Encode_Dowen.JM_GSM4074281_RAD21_Rep1_SRR10099912_SRR10099913_peak_209	1036	.	16.8273	106.959	103.681	249
chr1	16491234	16491474	Encode_GSE137272_Encode_Dowen.JM_GSM4074281_RAD21_Rep1_SRR10099912_SRR10099913_peak_210	191	.	6.68767	21.6726	19.1043	151
chr1	16518866	16519176	Encode_GSE137272_Encode_Dowen.JM_GSM4074281_RAD21_Rep1_SRR10099912_SRR10099913_peak_211	42	.	3.17181	6.48417	4.23966	328
chr1	16519715	16520107	Encode_GSE137272_Encode_Dowen.JM_GSM4074281_RAD21_Rep1_SRR10099912_SRR10099913_peak_212	257	.	7.24465	28.4442	25.7918	128
chr1	16798259	16798726	Encode_GSE137272_Encode_Dowen.JM_GSM4074281_RAD21_Rep1_SRR10099912_SRR10099913_peak_218	1660	.	19.2702	169.701	166.041	291
chr1	17097665	17098149	Encode_GSE137272_Encode_Dowen.JM_GSM4074281_RAD21_Rep1_SRR10099912_SRR10099913_peak_220	115	.	5.0457	14.0234	11.5765	1227
chr1	17123384	17123863	Encode_GSE137272_Encode_Dowen.JM_GSM4074281_RAD21_Rep1_SRR10099912_SRR10099913_peak_222	2746	.	23.6123	278.955	274.669	246
chr1	17145398	17145805	Encode_GSE137272_Encode_Dowen.JM_GSM4074281_RAD21_Rep1_SRR10099912_SRR10099913_peak_223	464	.	10.9874	49.3468	46.4889	254
chr1	17163535	17164007	Encode_GSE137272_Encode_Dowen.JM_GSM4074281_RAD21_Rep1_SRR10099912_SRR10099913_peak_224	1702	.	18.8668	173.953	170.267	289
chr1	17629529	17629910	Encode_GSE137272_Encode_Dowen.JM_GSM4074281_RAD21_Rep1_SRR10099912_SRR10099913_peak_226	1421	.	19.3656	145.674	142.155	249
chr1	17980600	17981010	Encode_GSE137272_Encode_Dowen.JM_GSM4074281_RAD21_Rep1_SRR10099912_SRR10099913_peak_229	1267	.	17.3453	130.213	126.789	202
chr1	18012838	18013287	Encode_GSE137272_Encode_Dowen.JM_GSM4074281_RAD21_Rep1_SRR10099912_SRR10099913_peak_230	489	.	11.1845	51.8675	48.9881	212
chr1	18106166	18107089	Encode_GSE137272_Encode_Dowen.JM_GSM4074281_RAD21_Rep1_SRR10099912_SRR10099913_peak_232	1097	.	14.3602	113.026	109.709	791
chr1	18131698	18132054	Encode_GSE137272_Encode_Dowen.JM_GSM4074281_RAD21_Rep1_SRR10099912_SRR10099913_peak_233	445	.	10.9746	47.3863	44.545	200
chr1	18793702	18793944	Encode_GSE137272_Encode_Dowen.JM_GSM4074281_RAD21_Rep1_SRR10099912_SRR10099913_peak_238	839	.	16.4331	87.1176	83.9712	228
chr1	18976701	18977015	Encode_GSE137272_Encode_Dowen.JM_GSM4074281_RAD21_Rep1_SRR10099912_SRR10099913_peak_239	646	.	13.2512	67.704	64.6976	207
chr1	19179007	19179354	Encode_GSE137272_Encode_Dowen.JM_GSM4074281_RAD21_Rep1_SRR10099912_SRR10099913_peak_242	891	.	15.8057	92.3389	89.1572	222
chr1	19205666	19205946	Encode_GSE137272_Encode_Dowen.JM_GSM4074281_RAD21_Rep1_SRR10099912_SRR10099913_peak_243	1346	.	17.0689	138.154	134.681	744
chr1	19206211	19206609	Encode_GSE137272_Encode_Dowen.JM_GSM4074281_RAD21_Rep1_SRR10099912_SRR10099913_peak_243	1346	.	17.0689	138.154	134.681	744
chr1	20311447	20311842	Encode_GSE137272_Encode_Dowen.JM_GSM4074281_RAD21_Rep1_SRR10099912_SRR10099913_peak_247	680	.	14.4042	71.1295	68.0972	280
chr1	20450116	20450463	Encode_GSE137272_Encode_Dowen.JM_GSM4074281_RAD21_Rep1_SRR10099912_SRR10099913_peak_248	1077	.	18.0477	111.021	107.717	230
chr1	20513641	20514093	Encode_GSE137272_Encode_Dowen.JM_GSM4074281_RAD21_Rep1_SRR10099912_SRR10099913_peak_249	1378	.	20.3748	141.391	137.899	280
chr1	20554409	20554774	Encode_GSE137272_Encode_Dowen.JM_GSM4074281_RAD21_Rep1_SRR10099912_SRR10099913_peak_250	996	.	16.8307	102.901	99.6498	244
chr1	20612709	20613134	Encode_GSE137272_Encode_Dowen.JM_GSM4074281_RAD21_Rep1_SRR10099912_SRR10099913_peak_251	599	.	11.9664	62.9418	59.972	237
chr1	20699967	20700409	Encode_GSE137272_Encode_Dowen.JM_GSM4074281_RAD21_Rep1_SRR10099912_SRR10099913_peak_252	1290	.	19.5862	132.482	129.043	246
chr1	20733644	20733912	Encode_GSE137272_Encode_Dowen.JM_GSM4074281_RAD21_Rep1_SRR10099912_SRR10099913_peak_253	77	.	4.28697	10.0982	7.73549	109
chr1	20801762	20802060	Encode_GSE137272_Encode_Dowen.JM_GSM4074281_RAD21_Rep1_SRR10099912_SRR10099913_peak_256	638	.	12.1252	66.8705	63.8705	239
chr1	20832448	20832704	Encode_GSE137272_Encode_Dowen.JM_GSM4074281_RAD21_Rep1_SRR10099912_SRR10099913_peak_257	173	.	6.34471	19.8668	17.324	151
chr1	20890489	20891256	Encode_GSE137272_Encode_Dowen.JM_GSM4074281_RAD21_Rep1_SRR10099912_SRR10099913_peak_258	397	.	9.18874	42.587	39.7896	621
chr1	20933439	20933859	Encode_GSE137272_Encode_Dowen.JM_GSM4074281_RAD21_Rep1_SRR10099912_SRR10099913_peak_259	1305	.	17.8756	133.957	130.509	237
chr1	20939028	20939468	Encode_GSE137272_Encode_Dowen.JM_GSM4074281_RAD21_Rep1_SRR10099912_SRR10099913_peak_260	1567	.	16.1114	160.352	156.746	238
chr1	20943042	20943368	Encode_GSE137272_Encode_Dowen.JM_GSM4074281_RAD21_Rep1_SRR10099912_SRR10099913_peak_261	393	.	7.16643	42.1659	39.372	180
chr1	20951484	20951749	Encode_GSE137272_Encode_Dowen.JM_GSM4074281_RAD21_Rep1_SRR10099912_SRR10099913_peak_262	44	.	3.42957	6.69071	4.43147	233
chr1	21079075	21079367	Encode_GSE137272_Encode_Dowen.JM_GSM4074281_RAD21_Rep1_SRR10099912_SRR10099913_peak_263	35	.	3.10996	5.7192	3.50495	495
chr1	21101191	21101560	Encode_GSE137272_Encode_Dowen.JM_GSM4074281_RAD21_Rep1_SRR10099912_SRR10099913_peak_265	327	.	9.08837	35.4317	32.7033	205
chr1	21161767	21162203	Encode_GSE137272_Encode_Dowen.JM_GSM4074281_RAD21_Rep1_SRR10099912_SRR10099913_peak_266	1629	.	13.9212	166.576	162.934	239
chr1	21166182	21166628	Encode_GSE137272_Encode_Dowen.JM_GSM4074281_RAD21_Rep1_SRR10099912_SRR10099913_peak_267	1562	.	13.6919	159.893	156.29	244
chr1	21213591	21213843	Encode_GSE137272_Encode_Dowen.JM_GSM4074281_RAD21_Rep1_SRR10099912_SRR10099913_peak_268	117	.	4.16672	14.1653	11.7166	199
chr1	21218361	21218859	Encode_GSE137272_Encode_Dowen.JM_GSM4074281_RAD21_Rep1_SRR10099912_SRR10099913_peak_269	2397	.	21.434	243.81	239.72	250
chr1	21271398	21271866	Encode_GSE137272_Encode_Dowen.JM_GSM4074281_RAD21_Rep1_SRR10099912_SRR10099913_peak_270	1606	.	18.8262	164.282	160.654	258
chr1	21344293	21344638	Encode_GSE137272_Encode_Dowen.JM_GSM4074281_RAD21_Rep1_SRR10099912_SRR10099913_peak_271	648	.	13.5347	67.8413	64.8339	189
chr1	21411184	21411664	Encode_GSE137272_Encode_Dowen.JM_GSM4074281_RAD21_Rep1_SRR10099912_SRR10099913_peak_272	1828	.	20.4905	186.588	182.829	286
chr1	21461093	21461495	Encode_GSE137272_Encode_Dowen.JM_GSM4074281_RAD21_Rep1_SRR10099912_SRR10099913_peak_273	1064	.	16.6895	109.731	106.435	287
chr1	21961233	21961723	Encode_GSE137272_Encode_Dowen.JM_GSM4074281_RAD21_Rep1_SRR10099912_SRR10099913_peak_274	421	.	9.39925	45.014	42.1944	642
chr1	22268917	22269414	Encode_GSE137272_Encode_Dowen.JM_GSM4074281_RAD21_Rep1_SRR10099912_SRR10099913_peak_276	3145	.	25.0887	319.093	314.588	243
chr1	22358273	22358597	Encode_GSE137272_Encode_Dowen.JM_GSM4074281_RAD21_Rep1_SRR10099912_SRR10099913_peak_277	434	.	10.8032	46.2636	43.4322	151
chr1	22386323	22386717	Encode_GSE137272_Encode_Dowen.JM_GSM4074281_RAD21_Rep1_SRR10099912_SRR10099913_peak_278	1102	.	17.3064	113.533	110.213	221
chr1	22487313	22487677	Encode_GSE137272_Encode_Dowen.JM_GSM4074281_RAD21_Rep1_SRR10099912_SRR10099913_peak_279	785	.	14.9013	81.6992	78.5907	242
chr1	22533184	22533500	Encode_GSE137272_Encode_Dowen.JM_GSM4074281_RAD21_Rep1_SRR10099912_SRR10099913_peak_280	147	.	5.83027	17.2451	14.7422	168
chr1	22604318	22604692	Encode_GSE137272_Encode_Dowen.JM_GSM4074281_RAD21_Rep1_SRR10099912_SRR10099913_peak_281	337	.	9.25984	36.4807	33.7416	185
chr1	23062043	23062312	Encode_GSE137272_Encode_Dowen.JM_GSM4074281_RAD21_Rep1_SRR10099912_SRR10099913_peak_284	548	.	12.5179	57.7805	54.8515	230
chr1	23168570	23168924	Encode_GSE137272_Encode_Dowen.JM_GSM4074281_RAD21_Rep1_SRR10099912_SRR10099913_peak_286	651	.	13.6369	68.1457	65.136	160
chr1	23286800	23287155	Encode_GSE137272_Encode_Dowen.JM_GSM4074281_RAD21_Rep1_SRR10099912_SRR10099913_peak_287	583	.	13.0324	61.3545	58.3971	223
chr1	23495449	23495780	Encode_GSE137272_Encode_Dowen.JM_GSM4074281_RAD21_Rep1_SRR10099912_SRR10099913_peak_289	306	.	8.74541	33.3579	30.6512	238
chr1	23705504	23705978	Encode_GSE137272_Encode_Dowen.JM_GSM4074281_RAD21_Rep1_SRR10099912_SRR10099913_peak_291	1314	.	17.6998	134.942	131.489	258
chr1	23762734	23763199	Encode_GSE137272_Encode_Dowen.JM_GSM4074281_RAD21_Rep1_SRR10099912_SRR10099913_peak_292	1358	.	17.7605	139.37	135.89	258
chr1	23792715	23793181	Encode_GSE137272_Encode_Dowen.JM_GSM4074281_RAD21_Rep1_SRR10099912_SRR10099913_peak_293	1905	.	21.8538	194.323	190.52	274
chr1	23827030	23827507	Encode_GSE137272_Encode_Dowen.JM_GSM4074281_RAD21_Rep1_SRR10099912_SRR10099913_peak_294	1277	.	17.5852	131.153	127.723	319
chr1	24100133	24100336	Encode_GSE137272_Encode_Dowen.JM_GSM4074281_RAD21_Rep1_SRR10099912_SRR10099913_peak_299	77	.	4.28697	10.0982	7.73549	166
chr1	24137197	24137470	Encode_GSE137272_Encode_Dowen.JM_GSM4074281_RAD21_Rep1_SRR10099912_SRR10099913_peak_301	502	.	10.5681	53.1233	50.2327	180
chr1	24171446	24171824	Encode_GSE137272_Encode_Dowen.JM_GSM4074281_RAD21_Rep1_SRR10099912_SRR10099913_peak_302	835	.	14.8009	86.7149	83.5711	241
chr1	24249104	24249542	Encode_GSE137272_Encode_Dowen.JM_GSM4074281_RAD21_Rep1_SRR10099912_SRR10099913_peak_303	1260	.	18.7374	129.518	126.098	245
chr1	24302675	24303093	Encode_GSE137272_Encode_Dowen.JM_GSM4074281_RAD21_Rep1_SRR10099912_SRR10099913_peak_304	1037	.	16.3697	106.984	103.706	202
chr1	24367578	24367962	Encode_GSE137272_Encode_Dowen.JM_GSM4074281_RAD21_Rep1_SRR10099912_SRR10099913_peak_305	479	.	11.4891	50.794	47.9231	201
chr1	24378463	24378836	Encode_GSE137272_Encode_Dowen.JM_GSM4074281_RAD21_Rep1_SRR10099912_SRR10099913_peak_307	463	.	11.1596	49.2011	46.3444	225
chr1	24633796	24634076	Encode_GSE137272_Encode_Dowen.JM_GSM4074281_RAD21_Rep1_SRR10099912_SRR10099913_peak_309	401	.	10.2887	42.9371	40.1357	232
chr1	24901243	24901694	Encode_GSE137272_Encode_Dowen.JM_GSM4074281_RAD21_Rep1_SRR10099912_SRR10099913_peak_312	1409	.	18.8157	144.425	140.913	267
chr1	25510323	25510797	Encode_GSE137272_Encode_Dowen.JM_GSM4074281_RAD21_Rep1_SRR10099912_SRR10099913_peak_315	1015	.	16.9243	104.842	101.577	232
chr1	25826766	25827155	Encode_GSE137272_Encode_Dowen.JM_GSM4074281_RAD21_Rep1_SRR10099912_SRR10099913_peak_318	846	.	13.4253	87.7566	84.6058	211
chr1	25885076	25885410	Encode_GSE137272_Encode_Dowen.JM_GSM4074281_RAD21_Rep1_SRR10099912_SRR10099913_peak_319	434	.	10.8032	46.2636	43.4322	204
chr1	30259485	30259914	Encode_GSE137272_Encode_Dowen.JM_GSM4074281_RAD21_Rep1_SRR10099912_SRR10099913_peak_325	1256	.	18.3607	129.019	125.602	262
chr1	30503273	30503587	Encode_GSE137272_Encode_Dowen.JM_GSM4074281_RAD21_Rep1_SRR10099912_SRR10099913_peak_326	583	.	13.0324	61.3545	58.3971	229
chr1	30584813	30585251	Encode_GSE137272_Encode_Dowen.JM_GSM4074281_RAD21_Rep1_SRR10099912_SRR10099913_peak_327	1953	.	21.2805	199.162	195.331	234
chr1	30696305	30696693	Encode_GSE137272_Encode_Dowen.JM_GSM4074281_RAD21_Rep1_SRR10099912_SRR10099913_peak_328	961	.	12.9531	99.426	96.1972	216
chr1	30700406	30700798	Encode_GSE137272_Encode_Dowen.JM_GSM4074281_RAD21_Rep1_SRR10099912_SRR10099913_peak_329	898	.	12.3141	93.0327	89.8464	234
chr1	30740887	30741176	Encode_GSE137272_Encode_Dowen.JM_GSM4074281_RAD21_Rep1_SRR10099912_SRR10099913_peak_330	607	.	13.3753	63.7657	60.7894	209
chr1	30778621	30779034	Encode_GSE137272_Encode_Dowen.JM_GSM4074281_RAD21_Rep1_SRR10099912_SRR10099913_peak_331	679	.	10.6276	71.0047	67.9737	239
chr1	30780297	30780682	Encode_GSE137272_Encode_Dowen.JM_GSM4074281_RAD21_Rep1_SRR10099912_SRR10099913_peak_332	520	.	8.99466	54.9948	52.0888	185
chr1	30873474	30873979	Encode_GSE137272_Encode_Dowen.JM_GSM4074281_RAD21_Rep1_SRR10099912_SRR10099913_peak_333	70	.	4.10585	9.35662	7.01963	283
chr1	30920782	30921135	Encode_GSE137272_Encode_Dowen.JM_GSM4074281_RAD21_Rep1_SRR10099912_SRR10099913_peak_334	501	.	11.5664	52.998	50.109	195
chr1	30930869	30931215	Encode_GSE137272_Encode_Dowen.JM_GSM4074281_RAD21_Rep1_SRR10099912_SRR10099913_peak_335	390	.	9.91409	41.869	39.0775	274
chr1	31153943	31154424	Encode_GSE137272_Encode_Dowen.JM_GSM4074281_RAD21_Rep1_SRR10099912_SRR10099913_peak_339	1399	.	18.152	143.489	139.983	214
chr1	31210110	31210510	Encode_GSE137272_Encode_Dowen.JM_GSM4074281_RAD21_Rep1_SRR10099912_SRR10099913_peak_340	1979	.	22.5198	201.791	197.945	285
chr1	31891888	31892216	Encode_GSE137272_Encode_Dowen.JM_GSM4074281_RAD21_Rep1_SRR10099912_SRR10099913_peak_342	358	.	9.6028	38.6026	35.8424	183
chr1	32174597	32174841	Encode_GSE137272_Encode_Dowen.JM_GSM4074281_RAD21_Rep1_SRR10099912_SRR10099913_peak_345	130	.	5.48732	15.5591	13.0841	127
chr1	32700186	32700430	Encode_GSE137272_Encode_Dowen.JM_GSM4074281_RAD21_Rep1_SRR10099912_SRR10099913_peak_346	550	.	12.3445	57.9698	55.0394	211
chr1	32965014	32965375	Encode_GSE137272_Encode_Dowen.JM_GSM4074281_RAD21_Rep1_SRR10099912_SRR10099913_peak_347	379	.	9.94576	40.755	37.9741	280
chr1	33022954	33023177	Encode_GSE137272_Encode_Dowen.JM_GSM4074281_RAD21_Rep1_SRR10099912_SRR10099913_peak_348	173	.	6.34471	19.8668	17.324	175
chr1	33296228	33296475	Encode_GSE137272_Encode_Dowen.JM_GSM4074281_RAD21_Rep1_SRR10099912_SRR10099913_peak_349	286	.	8.40245	31.3178	28.633	162
chr1	33536670	33536902	Encode_GSE137272_Encode_Dowen.JM_GSM4074281_RAD21_Rep1_SRR10099912_SRR10099913_peak_350	525	.	12.175	55.4272	52.5174	172
chr1	33565759	33566118	Encode_GSE137272_Encode_Dowen.JM_GSM4074281_RAD21_Rep1_SRR10099912_SRR10099913_peak_351	680	.	14.4042	71.1295	68.0972	186
chr1	33663172	33663480	Encode_GSE137272_Encode_Dowen.JM_GSM4074281_RAD21_Rep1_SRR10099912_SRR10099913_peak_353	601	.	12.227	63.1023	60.1314	210
chr1	33672530	33672887	Encode_GSE137272_Encode_Dowen.JM_GSM4074281_RAD21_Rep1_SRR10099912_SRR10099913_peak_354	1734	.	18.9914	177.125	173.422	285
chr1	33684526	33684893	Encode_GSE137272_Encode_Dowen.JM_GSM4074281_RAD21_Rep1_SRR10099912_SRR10099913_peak_355	482	.	10.5198	51.0845	48.2113	189
chr1	33739335	33739752	Encode_GSE137272_Encode_Dowen.JM_GSM4074281_RAD21_Rep1_SRR10099912_SRR10099913_peak_356	1325	.	15.0429	136.033	132.573	223
chr1	33742896	33743146	Encode_GSE137272_Encode_Dowen.JM_GSM4074281_RAD21_Rep1_SRR10099912_SRR10099913_peak_357	220	.	5.18998	24.6366	22.0301	149
chr1	33749188	33749412	Encode_GSE137272_Encode_Dowen.JM_GSM4074281_RAD21_Rep1_SRR10099912_SRR10099913_peak_358	149	.	5.59798	17.4052	14.9004	116
chr1	33757495	33757867	Encode_GSE137272_Encode_Dowen.JM_GSM4074281_RAD21_Rep1_SRR10099912_SRR10099913_peak_359	77	.	4.28697	10.0982	7.73549	166
chr1	33875749	33876082	Encode_GSE137272_Encode_Dowen.JM_GSM4074281_RAD21_Rep1_SRR10099912_SRR10099913_peak_361	498	.	10.8479	52.7615	49.8744	271
chr1	33892729	33893197	Encode_GSE137272_Encode_Dowen.JM_GSM4074281_RAD21_Rep1_SRR10099912_SRR10099913_peak_362	718	.	13.7181	74.9598	71.8997	250
chr1	33907498	33907738	Encode_GSE137272_Encode_Dowen.JM_GSM4074281_RAD21_Rep1_SRR10099912_SRR10099913_peak_363	448	.	9.16659	47.6786	44.8349	230
chr1	33964574	33964989	Encode_GSE137272_Encode_Dowen.JM_GSM4074281_RAD21_Rep1_SRR10099912_SRR10099913_peak_365	728	.	11.3402	75.9655	72.8982	202
chr1	33966400	33966737	Encode_GSE137272_Encode_Dowen.JM_GSM4074281_RAD21_Rep1_SRR10099912_SRR10099913_peak_366	317	.	6.9199	34.4472	31.7291	294
chr1	34005627	34006068	Encode_GSE137272_Encode_Dowen.JM_GSM4074281_RAD21_Rep1_SRR10099912_SRR10099913_peak_367	1599	.	17.3984	163.609	159.984	249
chr1	34011108	34011790	Encode_GSE137272_Encode_Dowen.JM_GSM4074281_RAD21_Rep1_SRR10099912_SRR10099913_peak_368	73	.	3.71927	9.65049	7.30185	66
chr1	34061131	34061517	Encode_GSE137272_Encode_Dowen.JM_GSM4074281_RAD21_Rep1_SRR10099912_SRR10099913_peak_369	1094	.	15.9774	112.727	109.411	270
chr1	34068463	34068699	Encode_GSE137272_Encode_Dowen.JM_GSM4074281_RAD21_Rep1_SRR10099912_SRR10099913_peak_370	266	.	8.05949	29.3127	26.65	172
chr1	34093681	34094000	Encode_GSE137272_Encode_Dowen.JM_GSM4074281_RAD21_Rep1_SRR10099912_SRR10099913_peak_372	441	.	9.45383	46.9508	44.1138	215
chr1	34164593	34165028	Encode_GSE137272_Encode_Dowen.JM_GSM4074281_RAD21_Rep1_SRR10099912_SRR10099913_peak_375	1215	.	17.2685	124.955	121.563	220
chr1	34190040	34190284	Encode_GSE137272_Encode_Dowen.JM_GSM4074281_RAD21_Rep1_SRR10099912_SRR10099913_peak_376	139	.	5.65879	16.3957	13.9065	132
chr1	34218342	34218741	Encode_GSE137272_Encode_Dowen.JM_GSM4074281_RAD21_Rep1_SRR10099912_SRR10099913_peak_377	1420	.	20.0552	145.595	142.076	241
chr1	34409835	34410285	Encode_GSE137272_Encode_Dowen.JM_GSM4074281_RAD21_Rep1_SRR10099912_SRR10099913_peak_378	965	.	16.1418	99.7934	96.5622	226
chr1	34462849	34463210	Encode_GSE137272_Encode_Dowen.JM_GSM4074281_RAD21_Rep1_SRR10099912_SRR10099913_peak_380	528	.	10.9922	55.7897	52.877	267
chr1	34485844	34486277	Encode_GSE137272_Encode_Dowen.JM_GSM4074281_RAD21_Rep1_SRR10099912_SRR10099913_peak_381	706	.	12.6883	73.6555	70.6049	217
chr1	34511046	34511499	Encode_GSE137272_Encode_Dowen.JM_GSM4074281_RAD21_Rep1_SRR10099912_SRR10099913_peak_383	2093	.	21.3605	213.233	209.322	261
chr1	34602303	34602773	Encode_GSE137272_Encode_Dowen.JM_GSM4074281_RAD21_Rep1_SRR10099912_SRR10099913_peak_385	2691	.	26.4419	273.415	269.16	274
chr1	34642390	34642893	Encode_GSE137272_Encode_Dowen.JM_GSM4074281_RAD21_Rep1_SRR10099912_SRR10099913_peak_386	3231	.	27.0237	327.667	323.113	308
chr1	34700741	34700986	Encode_GSE137272_Encode_Dowen.JM_GSM4074281_RAD21_Rep1_SRR10099912_SRR10099913_peak_387	306	.	8.74541	33.3579	30.6512	193
chr1	34738358	34738808	Encode_GSE137272_Encode_Dowen.JM_GSM4074281_RAD21_Rep1_SRR10099912_SRR10099913_peak_388	681	.	14.1524	71.1407	68.1084	347
chr1	34867191	34867565	Encode_GSE137272_Encode_Dowen.JM_GSM4074281_RAD21_Rep1_SRR10099912_SRR10099913_peak_389	1114	.	17.4163	114.743	111.415	217
chr1	34891530	34892015	Encode_GSE137272_Encode_Dowen.JM_GSM4074281_RAD21_Rep1_SRR10099912_SRR10099913_peak_390	1055	.	15.3676	108.795	105.505	243
chr1	34988261	34988574	Encode_GSE137272_Encode_Dowen.JM_GSM4074281_RAD21_Rep1_SRR10099912_SRR10099913_peak_392	256	.	7.88802	28.3236	25.6724	147
chr1	35032653	35033063	Encode_GSE137272_Encode_Dowen.JM_GSM4074281_RAD21_Rep1_SRR10099912_SRR10099913_peak_393	854	.	15.6101	88.5706	85.4142	218
chr1	35266572	35267040	Encode_GSE137272_Encode_Dowen.JM_GSM4074281_RAD21_Rep1_SRR10099912_SRR10099913_peak_394	655	.	12.025	68.5671	65.5542	228
chr1	35385425	35385715	Encode_GSE137272_Encode_Dowen.JM_GSM4074281_RAD21_Rep1_SRR10099912_SRR10099913_peak_395	373	.	8.30555	40.1487	37.374	189
chr1	35388201	35388497	Encode_GSE137272_Encode_Dowen.JM_GSM4074281_RAD21_Rep1_SRR10099912_SRR10099913_peak_396	422	.	8.32011	45.0369	42.2172	180
chr1	35478219	35478623	Encode_GSE137272_Encode_Dowen.JM_GSM4074281_RAD21_Rep1_SRR10099912_SRR10099913_peak_400	1335	.	18.4571	137.042	133.576	227
chr1	35715917	35716311	Encode_GSE137272_Encode_Dowen.JM_GSM4074281_RAD21_Rep1_SRR10099912_SRR10099913_peak_401	311	.	8.53086	33.8463	31.1351	261
chr1	35726722	35727024	Encode_GSE137272_Encode_Dowen.JM_GSM4074281_RAD21_Rep1_SRR10099912_SRR10099913_peak_402	680	.	12.7607	71.0966	68.0649	117
chr1	35839444	35839958	Encode_GSE137272_Encode_Dowen.JM_GSM4074281_RAD21_Rep1_SRR10099912_SRR10099913_peak_405	1792	.	18.5955	182.979	179.241	295
chr1	35846562	35846913	Encode_GSE137272_Encode_Dowen.JM_GSM4074281_RAD21_Rep1_SRR10099912_SRR10099913_peak_406	285	.	7.66657	31.2424	28.5599	184
chr1	36017249	36017533	Encode_GSE137272_Encode_Dowen.JM_GSM4074281_RAD21_Rep1_SRR10099912_SRR10099913_peak_411	345	.	6.93944	37.3454	34.5987	277
chr1	36064814	36065286	Encode_GSE137272_Encode_Dowen.JM_GSM4074281_RAD21_Rep1_SRR10099912_SRR10099913_peak_414	3171	.	15.4966	321.689	317.169	283
chr1	36134525	36134994	Encode_GSE137272_Encode_Dowen.JM_GSM4074281_RAD21_Rep1_SRR10099912_SRR10099913_peak_416	2898	.	21.7189	294.192	289.824	267
chr1	36145216	36145416	Encode_GSE137272_Encode_Dowen.JM_GSM4074281_RAD21_Rep1_SRR10099912_SRR10099913_peak_417	157	.	5.38372	18.3024	15.7837	116
chr1	36149425	36149784	Encode_GSE137272_Encode_Dowen.JM_GSM4074281_RAD21_Rep1_SRR10099912_SRR10099913_peak_418	311	.	7.85385	33.8807	31.1692	216
chr1	36252797	36253219	Encode_GSE137272_Encode_Dowen.JM_GSM4074281_RAD21_Rep1_SRR10099912_SRR10099913_peak_420	1629	.	15.9432	166.615	162.972	232
chr1	36279159	36279657	Encode_GSE137272_Encode_Dowen.JM_GSM4074281_RAD21_Rep1_SRR10099912_SRR10099913_peak_424	1180	.	14.3872	121.427	118.057	229
chr1	36324068	36324389	Encode_GSE137272_Encode_Dowen.JM_GSM4074281_RAD21_Rep1_SRR10099912_SRR10099913_peak_426	387	.	9.20482	41.49	38.7028	180
chr1	36369069	36369338	Encode_GSE137272_Encode_Dowen.JM_GSM4074281_RAD21_Rep1_SRR10099912_SRR10099913_peak_427	86	.	4.41942	11.0432	8.65957	145
chr1	36454423	36454842	Encode_GSE137272_Encode_Dowen.JM_GSM4074281_RAD21_Rep1_SRR10099912_SRR10099913_peak_429	758	.	13.5891	78.9096	75.821	214
chr1	36471555	36471918	Encode_GSE137272_Encode_Dowen.JM_GSM4074281_RAD21_Rep1_SRR10099912_SRR10099913_peak_430	555	.	10.8521	58.5236	55.5889	196
chr1	36492466	36492806	Encode_GSE137272_Encode_Dowen.JM_GSM4074281_RAD21_Rep1_SRR10099912_SRR10099913_peak_431	407	.	9.29992	43.5254	40.7192	133
chr1	36501261	36501660	Encode_GSE137272_Encode_Dowen.JM_GSM4074281_RAD21_Rep1_SRR10099912_SRR10099913_peak_432	666	.	11.9625	69.7026	66.6812	219
chr1	36511305	36511673	Encode_GSE137272_Encode_Dowen.JM_GSM4074281_RAD21_Rep1_SRR10099912_SRR10099913_peak_433	434	.	7.98944	46.3276	43.4957	208
chr1	36513783	36514093	Encode_GSE137272_Encode_Dowen.JM_GSM4074281_RAD21_Rep1_SRR10099912_SRR10099913_peak_434	594	.	9.63151	62.3933	59.428	239
chr1	36547122	36547645	Encode_GSE137272_Encode_Dowen.JM_GSM4074281_RAD21_Rep1_SRR10099912_SRR10099913_peak_435	5010	.	24.626	506.455	501.015	280
chr1	36557112	36557423	Encode_GSE137272_Encode_Dowen.JM_GSM4074281_RAD21_Rep1_SRR10099912_SRR10099913_peak_436	522	.	9.16124	55.1257	52.2188	227
chr1	36615985	36616351	Encode_GSE137272_Encode_Dowen.JM_GSM4074281_RAD21_Rep1_SRR10099912_SRR10099913_peak_438	645	.	12.1287	67.5651	64.5596	284
chr1	36634894	36635350	Encode_GSE137272_Encode_Dowen.JM_GSM4074281_RAD21_Rep1_SRR10099912_SRR10099913_peak_439	1066	.	14.6968	109.934	106.637	271
chr1	36684130	36684531	Encode_GSE137272_Encode_Dowen.JM_GSM4074281_RAD21_Rep1_SRR10099912_SRR10099913_peak_441	711	.	12.4403	74.1678	71.1134	243
chr1	36737278	36737746	Encode_GSE137272_Encode_Dowen.JM_GSM4074281_RAD21_Rep1_SRR10099912_SRR10099913_peak_443	1375	.	16.7949	141.059	137.568	244
chr1	36744605	36744926	Encode_GSE137272_Encode_Dowen.JM_GSM4074281_RAD21_Rep1_SRR10099912_SRR10099913_peak_444	597	.	9.98284	62.6905	59.7227	245
chr1	36746452	36746840	Encode_GSE137272_Encode_Dowen.JM_GSM4074281_RAD21_Rep1_SRR10099912_SRR10099913_peak_445	521	.	9.41747	55.0114	52.1053	203
chr1	36770974	36771225	Encode_GSE137272_Encode_Dowen.JM_GSM4074281_RAD21_Rep1_SRR10099912_SRR10099913_peak_446	63	.	3.94401	8.68012	6.35556	117
chr1	36784610	36785109	Encode_GSE137272_Encode_Dowen.JM_GSM4074281_RAD21_Rep1_SRR10099912_SRR10099913_peak_447	3546	.	21.2169	359.427	354.697	323
chr1	36904152	36904447	Encode_GSE137272_Encode_Dowen.JM_GSM4074281_RAD21_Rep1_SRR10099912_SRR10099913_peak_451	205	.	6.58073	23.175	20.5885	146
chr1	36929980	36930318	Encode_GSE137272_Encode_Dowen.JM_GSM4074281_RAD21_Rep1_SRR10099912_SRR10099913_peak_452	305	.	7.6718	33.282	30.5774	214
chr1	36939435	36940013	Encode_GSE137272_Encode_Dowen.JM_GSM4074281_RAD21_Rep1_SRR10099912_SRR10099913_peak_453	110	.	3.91502	13.4931	11.058	572
chr1	37218435	37218714	Encode_GSE137272_Encode_Dowen.JM_GSM4074281_RAD21_Rep1_SRR10099912_SRR10099913_peak_463	122	.	5.31584	14.7358	12.2753	164
chr1	37250580	37251111	Encode_GSE137272_Encode_Dowen.JM_GSM4074281_RAD21_Rep1_SRR10099912_SRR10099913_peak_465	4164	.	24.7391	421.548	416.496	277
chr1	37258483	37258814	Encode_GSE137272_Encode_Dowen.JM_GSM4074281_RAD21_Rep1_SRR10099912_SRR10099913_peak_466	630	.	12.2971	66.0757	63.0819	178
chr1	37272425	37272983	Encode_GSE137272_Encode_Dowen.JM_GSM4074281_RAD21_Rep1_SRR10099912_SRR10099913_peak_467	1945	.	20.3199	198.338	194.512	302
chr1	37401695	37402015	Encode_GSE137272_Encode_Dowen.JM_GSM4074281_RAD21_Rep1_SRR10099912_SRR10099913_peak_468	660	.	12.7931	69.0951	66.0781	252
chr1	37419502	37419787	Encode_GSE137272_Encode_Dowen.JM_GSM4074281_RAD21_Rep1_SRR10099912_SRR10099913_peak_469	306	.	8.74541	33.3579	30.6512	167
chr1	37429959	37430175	Encode_GSE137272_Encode_Dowen.JM_GSM4074281_RAD21_Rep1_SRR10099912_SRR10099913_peak_470	107	.	4.97288	13.1304	10.7003	319
chr1	37448361	37448721	Encode_GSE137272_Encode_Dowen.JM_GSM4074281_RAD21_Rep1_SRR10099912_SRR10099913_peak_471	512	.	11.291	54.1446	51.2457	208
chr1	37479098	37479476	Encode_GSE137272_Encode_Dowen.JM_GSM4074281_RAD21_Rep1_SRR10099912_SRR10099913_peak_474	658	.	13.1615	68.8564	65.8411	232
chr1	37634610	37635031	Encode_GSE137272_Encode_Dowen.JM_GSM4074281_RAD21_Rep1_SRR10099912_SRR10099913_peak_476	831	.	9.65275	86.3039	83.1631	232
chr1	37636160	37636519	Encode_GSE137272_Encode_Dowen.JM_GSM4074281_RAD21_Rep1_SRR10099912_SRR10099913_peak_477	613	.	8.11286	64.3061	61.3257	185
chr1	37639202	37639502	Encode_GSE137272_Encode_Dowen.JM_GSM4074281_RAD21_Rep1_SRR10099912_SRR10099913_peak_478	444	.	6.63	47.3365	44.4965	194
chr1	37654083	37654334	Encode_GSE137272_Encode_Dowen.JM_GSM4074281_RAD21_Rep1_SRR10099912_SRR10099913_peak_479	91	.	4.62992	11.5832	9.18568	154
chr1	37678409	37678804	Encode_GSE137272_Encode_Dowen.JM_GSM4074281_RAD21_Rep1_SRR10099912_SRR10099913_peak_480	598	.	11.5295	62.8181	59.8493	199
chr1	37690705	37691072	Encode_GSE137272_Encode_Dowen.JM_GSM4074281_RAD21_Rep1_SRR10099912_SRR10099913_peak_481	644	.	11.7226	67.4935	64.4885	205
chr1	37708317	37708641	Encode_GSE137272_Encode_Dowen.JM_GSM4074281_RAD21_Rep1_SRR10099912_SRR10099913_peak_482	308	.	8.42191	33.5283	30.8199	187
chr1	37719864	37720164	Encode_GSE137272_Encode_Dowen.JM_GSM4074281_RAD21_Rep1_SRR10099912_SRR10099913_peak_483	155	.	6.00175	18.107	15.5905	133
chr1	37802334	37802598	Encode_GSE137272_Encode_Dowen.JM_GSM4074281_RAD21_Rep1_SRR10099912_SRR10099913_peak_484	139	.	5.65879	16.3957	13.9065	124
chr1	37867024	37867462	Encode_GSE137272_Encode_Dowen.JM_GSM4074281_RAD21_Rep1_SRR10099912_SRR10099913_peak_485	2859	.	21.991	290.341	285.993	257
chr1	37901769	37902042	Encode_GSE137272_Encode_Dowen.JM_GSM4074281_RAD21_Rep1_SRR10099912_SRR10099913_peak_486	227	.	6.72052	25.4069	22.7926	199
chr1	37903225	37903495	Encode_GSE137272_Encode_Dowen.JM_GSM4074281_RAD21_Rep1_SRR10099912_SRR10099913_peak_487	136	.	5.17312	16.1763	13.6936	119
chr1	37931679	37932242	Encode_GSE137272_Encode_Dowen.JM_GSM4074281_RAD21_Rep1_SRR10099912_SRR10099913_peak_488	1170	.	15.5275	120.379	117.015	330
chr1	37965619	37965861	Encode_GSE137272_Encode_Dowen.JM_GSM4074281_RAD21_Rep1_SRR10099912_SRR10099913_peak_489	99	.	4.8014	12.3493	9.93518	95
chr1	37985718	37986182	Encode_GSE137272_Encode_Dowen.JM_GSM4074281_RAD21_Rep1_SRR10099912_SRR10099913_peak_490	1470	.	19.0642	150.588	147.04	213
chr1	38129902	38130264	Encode_GSE137272_Encode_Dowen.JM_GSM4074281_RAD21_Rep1_SRR10099912_SRR10099913_peak_492	419	.	10.0597	44.7178	41.9008	238
chr1	38185467	38185937	Encode_GSE137272_Encode_Dowen.JM_GSM4074281_RAD21_Rep1_SRR10099912_SRR10099913_peak_493	2589	.	23.6931	263.111	258.914	238
chr1	38202766	38203191	Encode_GSE137272_Encode_Dowen.JM_GSM4074281_RAD21_Rep1_SRR10099912_SRR10099913_peak_494	666	.	12.9663	69.6575	66.6364	208
chr1	38392948	38393290	Encode_GSE137272_Encode_Dowen.JM_GSM4074281_RAD21_Rep1_SRR10099912_SRR10099913_peak_497	296	.	8.04049	32.3924	29.696	270
chr1	38639693	38640053	Encode_GSE137272_Encode_Dowen.JM_GSM4074281_RAD21_Rep1_SRR10099912_SRR10099913_peak_499	425	.	10.2824	45.3825	42.5591	298
chr1	38720407	38720673	Encode_GSE137272_Encode_Dowen.JM_GSM4074281_RAD21_Rep1_SRR10099912_SRR10099913_peak_501	401	.	10.2887	42.9371	40.1357	191
chr1	38767825	38768242	Encode_GSE137272_Encode_Dowen.JM_GSM4074281_RAD21_Rep1_SRR10099912_SRR10099913_peak_502	1177	.	14.482	121.118	117.75	236
chr1	38769926	38770170	Encode_GSE137272_Encode_Dowen.JM_GSM4074281_RAD21_Rep1_SRR10099912_SRR10099913_peak_503	431	.	7.78577	45.9575	43.1294	137
chr1	38787382	38787840	Encode_GSE137272_Encode_Dowen.JM_GSM4074281_RAD21_Rep1_SRR10099912_SRR10099913_peak_505	2132	.	18.7225	217.164	213.23	282
chr1	38799361	38799730	Encode_GSE137272_Encode_Dowen.JM_GSM4074281_RAD21_Rep1_SRR10099912_SRR10099913_peak_507	267	.	7.7159	29.3674	26.7042	210
chr1	38834915	38835251	Encode_GSE137272_Encode_Dowen.JM_GSM4074281_RAD21_Rep1_SRR10099912_SRR10099913_peak_508	1009	.	14.5905	104.183	100.923	254
chr1	38835932	38836156	Encode_GSE137272_Encode_Dowen.JM_GSM4074281_RAD21_Rep1_SRR10099912_SRR10099913_peak_509	20	.	2.39053	4.18856	2.0645	102
chr1	38856155	38856592	Encode_GSE137272_Encode_Dowen.JM_GSM4074281_RAD21_Rep1_SRR10099912_SRR10099913_peak_510	857	.	14.1249	88.8882	85.7297	388
chr1	38862192	38862651	Encode_GSE137272_Encode_Dowen.JM_GSM4074281_RAD21_Rep1_SRR10099912_SRR10099913_peak_511	1266	.	17.0911	130.028	126.605	250
chr1	38934704	38935074	Encode_GSE137272_Encode_Dowen.JM_GSM4074281_RAD21_Rep1_SRR10099912_SRR10099913_peak_513	569	.	10.2042	59.9088	56.9632	206
chr1	38936840	38937093	Encode_GSE137272_Encode_Dowen.JM_GSM4074281_RAD21_Rep1_SRR10099912_SRR10099913_peak_514	403	.	8.25002	43.1566	40.3534	196
chr1	39001119	39001606	Encode_GSE137272_Encode_Dowen.JM_GSM4074281_RAD21_Rep1_SRR10099912_SRR10099913_peak_515	2354	.	22.2019	239.505	235.44	263
chr1	39010631	39011148	Encode_GSE137272_Encode_Dowen.JM_GSM4074281_RAD21_Rep1_SRR10099912_SRR10099913_peak_516	1673	.	18.783	170.981	167.313	289
chr1	39192760	39193016	Encode_GSE137272_Encode_Dowen.JM_GSM4074281_RAD21_Rep1_SRR10099912_SRR10099913_peak_517	103	.	4.19822	12.8095	10.3889	162
chr1	39193729	39194029	Encode_GSE137272_Encode_Dowen.JM_GSM4074281_RAD21_Rep1_SRR10099912_SRR10099913_peak_518	66	.	3.49295	8.95764	6.62808	131
chr1	39207006	39207318	Encode_GSE137272_Encode_Dowen.JM_GSM4074281_RAD21_Rep1_SRR10099912_SRR10099913_peak_519	138	.	5.36584	16.3654	13.8802	171
chr1	39217691	39217933	Encode_GSE137272_Encode_Dowen.JM_GSM4074281_RAD21_Rep1_SRR10099912_SRR10099913_peak_521	107	.	4.97288	13.1304	10.7003	109
chr1	39253761	39254081	Encode_GSE137272_Encode_Dowen.JM_GSM4074281_RAD21_Rep1_SRR10099912_SRR10099913_peak_523	244	.	7.63845	27.1295	24.4937	214
chr1	39340630	39341047	Encode_GSE137272_Encode_Dowen.JM_GSM4074281_RAD21_Rep1_SRR10099912_SRR10099913_peak_524	832	.	12.215	86.3958	83.2544	221
chr1	39344986	39345299	Encode_GSE137272_Encode_Dowen.JM_GSM4074281_RAD21_Rep1_SRR10099912_SRR10099913_peak_525	248	.	6.18086	27.5309	24.8893	144
chr1	39362217	39362496	Encode_GSE137272_Encode_Dowen.JM_GSM4074281_RAD21_Rep1_SRR10099912_SRR10099913_peak_527	221	.	6.96635	24.7529	22.1453	191
chr1	39392176	39392623	Encode_GSE137272_Encode_Dowen.JM_GSM4074281_RAD21_Rep1_SRR10099912_SRR10099913_peak_528	1235	.	16.5334	126.953	123.548	235
chr1	39478569	39478747	Encode_GSE137272_Encode_Dowen.JM_GSM4074281_RAD21_Rep1_SRR10099912_SRR10099913_peak_532	56	.	3.77253	7.99786	5.69381	292
chr1	39497015	39497327	Encode_GSE137272_Encode_Dowen.JM_GSM4074281_RAD21_Rep1_SRR10099912_SRR10099913_peak_533	231	.	6.84413	25.788	23.1678	161
chr1	39497790	39498080	Encode_GSE137272_Encode_Dowen.JM_GSM4074281_RAD21_Rep1_SRR10099912_SRR10099913_peak_534	269	.	7.46404	29.6127	26.9472	225
chr1	39504267	39504650	Encode_GSE137272_Encode_Dowen.JM_GSM4074281_RAD21_Rep1_SRR10099912_SRR10099913_peak_535	830	.	13.5909	86.1997	83.0596	192
chr1	39522533	39522893	Encode_GSE137272_Encode_Dowen.JM_GSM4074281_RAD21_Rep1_SRR10099912_SRR10099913_peak_536	420	.	9.18753	44.8804	42.0619	315
chr1	39527500	39527784	Encode_GSE137272_Encode_Dowen.JM_GSM4074281_RAD21_Rep1_SRR10099912_SRR10099913_peak_537	246	.	5.36949	27.3218	24.6842	159
chr1	39530208	39530669	Encode_GSE137272_Encode_Dowen.JM_GSM4074281_RAD21_Rep1_SRR10099912_SRR10099913_peak_538	1350	.	15.2242	138.478	135.003	240
chr1	39576939	39577000	Encode_GSE137272_Encode_Dowen.JM_GSM4074281_RAD21_Rep1_SRR10099912_SRR10099913_peak_540	50	.	3.60105	7.33445	5.05209	524
chr1	39614950	39615353	Encode_GSE137272_Encode_Dowen.JM_GSM4074281_RAD21_Rep1_SRR10099912_SRR10099913_peak_541	740	.	13.0689	77.1103	74.0347	225
chr1	39641713	39641992	Encode_GSE137272_Encode_Dowen.JM_GSM4074281_RAD21_Rep1_SRR10099912_SRR10099913_peak_542	401	.	10.2887	42.9371	40.1357	221
chr1	39650716	39651186	Encode_GSE137272_Encode_Dowen.JM_GSM4074281_RAD21_Rep1_SRR10099912_SRR10099913_peak_543	505	.	10.8484	53.4013	50.5084	269
chr1	39680532	39680906	Encode_GSE137272_Encode_Dowen.JM_GSM4074281_RAD21_Rep1_SRR10099912_SRR10099913_peak_545	568	.	11.4135	59.784	56.8393	196
chr1	39685830	39686263	Encode_GSE137272_Encode_Dowen.JM_GSM4074281_RAD21_Rep1_SRR10099912_SRR10099913_peak_546	920	.	14.23	95.2446	92.0434	215
chr1	39761342	39761761	Encode_GSE137272_Encode_Dowen.JM_GSM4074281_RAD21_Rep1_SRR10099912_SRR10099913_peak_548	781	.	12.1228	81.2119	78.1068	255
chr1	39936538	39936859	Encode_GSE137272_Encode_Dowen.JM_GSM4074281_RAD21_Rep1_SRR10099912_SRR10099913_peak_552	833	.	13.0979	86.4939	83.3517	212
chr1	40000983	40001268	Encode_GSE137272_Encode_Dowen.JM_GSM4074281_RAD21_Rep1_SRR10099912_SRR10099913_peak_555	250	.	7.49584	27.7254	25.0819	137
chr1	40115351	40115664	Encode_GSE137272_Encode_Dowen.JM_GSM4074281_RAD21_Rep1_SRR10099912_SRR10099913_peak_557	378	.	7.60009	40.5928	37.8142	191
chr1	40116389	40116814	Encode_GSE137272_Encode_Dowen.JM_GSM4074281_RAD21_Rep1_SRR10099912_SRR10099913_peak_558	1039	.	14.0594	107.222	103.942	265
chr1	40378703	40379182	Encode_GSE137272_Encode_Dowen.JM_GSM4074281_RAD21_Rep1_SRR10099912_SRR10099913_peak_561	2828	.	21.4864	287.209	282.878	277
chr1	40380135	40380367	Encode_GSE137272_Encode_Dowen.JM_GSM4074281_RAD21_Rep1_SRR10099912_SRR10099913_peak_562	208	.	4.52133	23.4158	20.8267	134
chr1	40544614	40545028	Encode_GSE137272_Encode_Dowen.JM_GSM4074281_RAD21_Rep1_SRR10099912_SRR10099913_peak_565	1354	.	19.9161	138.905	135.427	238
chr1	40579758	40580139	Encode_GSE137272_Encode_Dowen.JM_GSM4074281_RAD21_Rep1_SRR10099912_SRR10099913_peak_566	1026	.	17.5066	105.929	102.657	220
chr1	40658012	40658376	Encode_GSE137272_Encode_Dowen.JM_GSM4074281_RAD21_Rep1_SRR10099912_SRR10099913_peak_568	824	.	14.9323	85.6202	82.4841	212
chr1	40768643	40768923	Encode_GSE137272_Encode_Dowen.JM_GSM4074281_RAD21_Rep1_SRR10099912_SRR10099913_peak_571	286	.	8.40245	31.3178	28.633	225
chr1	40797415	40797752	Encode_GSE137272_Encode_Dowen.JM_GSM4074281_RAD21_Rep1_SRR10099912_SRR10099913_peak_572	247	.	7.71654	27.3439	24.7041	159
chr1	40844653	40845025	Encode_GSE137272_Encode_Dowen.JM_GSM4074281_RAD21_Rep1_SRR10099912_SRR10099913_peak_574	548	.	12.5179	57.7805	54.8515	196
chr1	40879053	40879511	Encode_GSE137272_Encode_Dowen.JM_GSM4074281_RAD21_Rep1_SRR10099912_SRR10099913_peak_575	1092	.	17.2507	112.514	109.2	266
chr1	40887650	40887978	Encode_GSE137272_Encode_Dowen.JM_GSM4074281_RAD21_Rep1_SRR10099912_SRR10099913_peak_576	482	.	11.3872	51.1593	48.2855	206
chr1	41058259	41058580	Encode_GSE137272_Encode_Dowen.JM_GSM4074281_RAD21_Rep1_SRR10099912_SRR10099913_peak_578	466	.	11.2689	49.5134	46.6541	214
chr1	41152568	41152916	Encode_GSE137272_Encode_Dowen.JM_GSM4074281_RAD21_Rep1_SRR10099912_SRR10099913_peak_580	838	.	16.1318	87.0232	83.8774	207
chr1	41264186	41264665	Encode_GSE137272_Encode_Dowen.JM_GSM4074281_RAD21_Rep1_SRR10099912_SRR10099913_peak_581	656	.	13.5708	68.6745	65.6605	255
chr1	41274672	41274944	Encode_GSE137272_Encode_Dowen.JM_GSM4074281_RAD21_Rep1_SRR10099912_SRR10099913_peak_582	237	.	7.54506	26.3736	23.7453	182
chr1	41810316	41810704	Encode_GSE137272_Encode_Dowen.JM_GSM4074281_RAD21_Rep1_SRR10099912_SRR10099913_peak_584	858	.	15.7485	89.0079	85.8485	208
chr1	42160876	42161111	Encode_GSE137272_Encode_Dowen.JM_GSM4074281_RAD21_Rep1_SRR10099912_SRR10099913_peak_586	164	.	6.17323	18.981	16.4513	108
chr1	42238388	42238698	Encode_GSE137272_Encode_Dowen.JM_GSM4074281_RAD21_Rep1_SRR10099912_SRR10099913_peak_587	276	.	8.23097	30.3108	27.6371	286
chr1	42684459	42685149	Encode_GSE137272_Encode_Dowen.JM_GSM4074281_RAD21_Rep1_SRR10099912_SRR10099913_peak_591	357	.	7.84104	38.4703	35.7125	550
chr1	42691222	42691610	Encode_GSE137272_Encode_Dowen.JM_GSM4074281_RAD21_Rep1_SRR10099912_SRR10099913_peak_593	758	.	10.9706	78.9107	75.8221	190
chr1	42714452	42714916	Encode_GSE137272_Encode_Dowen.JM_GSM4074281_RAD21_Rep1_SRR10099912_SRR10099913_peak_594	959	.	12.8941	99.1596	95.9326	336
chr1	42779797	42780155	Encode_GSE137272_Encode_Dowen.JM_GSM4074281_RAD21_Rep1_SRR10099912_SRR10099913_peak_595	644	.	12.5017	67.4409	64.4364	203
chr1	42914997	42915453	Encode_GSE137272_Encode_Dowen.JM_GSM4074281_RAD21_Rep1_SRR10099912_SRR10099913_peak_597	1679	.	18.3643	171.603	167.931	255
chr1	43051912	43052250	Encode_GSE137272_Encode_Dowen.JM_GSM4074281_RAD21_Rep1_SRR10099912_SRR10099913_peak_599	237	.	7.54506	26.3736	23.7453	248
chr1	43065843	43066348	Encode_GSE137272_Encode_Dowen.JM_GSM4074281_RAD21_Rep1_SRR10099912_SRR10099913_peak_600	2435	.	23.2728	247.66	243.548	251
chr1	43110564	43110848	Encode_GSE137272_Encode_Dowen.JM_GSM4074281_RAD21_Rep1_SRR10099912_SRR10099913_peak_601	201	.	6.01467	22.7181	20.1362	193
chr1	43112908	43113251	Encode_GSE137272_Encode_Dowen.JM_GSM4074281_RAD21_Rep1_SRR10099912_SRR10099913_peak_602	544	.	10.8852	57.358	54.4328	203
chr1	43139573	43140047	Encode_GSE137272_Encode_Dowen.JM_GSM4074281_RAD21_Rep1_SRR10099912_SRR10099913_peak_603	3582	.	24.5895	362.97	358.219	252
chr1	43264419	43264819	Encode_GSE137272_Encode_Dowen.JM_GSM4074281_RAD21_Rep1_SRR10099912_SRR10099913_peak_604	915	.	13.7257	94.7589	91.5609	246
chr1	43269717	43270031	Encode_GSE137272_Encode_Dowen.JM_GSM4074281_RAD21_Rep1_SRR10099912_SRR10099913_peak_605	550	.	11.4541	57.9395	55.0093	240
chr1	43299404	43299879	Encode_GSE137272_Encode_Dowen.JM_GSM4074281_RAD21_Rep1_SRR10099912_SRR10099913_peak_607	842	.	14.5598	87.4187	84.2702	252
chr1	43445591	43445909	Encode_GSE137272_Encode_Dowen.JM_GSM4074281_RAD21_Rep1_SRR10099912_SRR10099913_peak_608	63	.	3.83468	8.67407	6.35556	532
chr1	43635712	43636034	Encode_GSE137272_Encode_Dowen.JM_GSM4074281_RAD21_Rep1_SRR10099912_SRR10099913_peak_610	316	.	8.91689	34.3907	31.673	214
chr1	43732183	43732427	Encode_GSE137272_Encode_Dowen.JM_GSM4074281_RAD21_Rep1_SRR10099912_SRR10099913_peak_612	249	.	7.44133	27.5678	24.9258	162
chr1	43738147	43738554	Encode_GSE137272_Encode_Dowen.JM_GSM4074281_RAD21_Rep1_SRR10099912_SRR10099913_peak_613	1495	.	17.8341	153.103	149.539	300
chr1	43760138	43760477	Encode_GSE137272_Encode_Dowen.JM_GSM4074281_RAD21_Rep1_SRR10099912_SRR10099913_peak_614	765	.	13.809	79.6544	76.5604	190
chr1	43898981	43899354	Encode_GSE137272_Encode_Dowen.JM_GSM4074281_RAD21_Rep1_SRR10099912_SRR10099913_peak_616	517	.	8.53044	54.6171	51.714	225
chr1	43902760	43903164	Encode_GSE137272_Encode_Dowen.JM_GSM4074281_RAD21_Rep1_SRR10099912_SRR10099913_peak_617	957	.	13.4964	98.9266	95.7011	228
chr1	44041758	44042200	Encode_GSE137272_Encode_Dowen.JM_GSM4074281_RAD21_Rep1_SRR10099912_SRR10099913_peak_619	498	.	11.2412	52.6882	49.8016	209
chr1	44064545	44064984	Encode_GSE137272_Encode_Dowen.JM_GSM4074281_RAD21_Rep1_SRR10099912_SRR10099913_peak_620	838	.	15.1058	86.9517	83.8064	262
chr1	44119883	44120196	Encode_GSE137272_Encode_Dowen.JM_GSM4074281_RAD21_Rep1_SRR10099912_SRR10099913_peak_622	91	.	4.62992	11.5832	9.18568	91
chr1	44229030	44229452	Encode_GSE137272_Encode_Dowen.JM_GSM4074281_RAD21_Rep1_SRR10099912_SRR10099913_peak_625	1518	.	19.6294	155.452	151.875	249
chr1	44551459	44551890	Encode_GSE137272_Encode_Dowen.JM_GSM4074281_RAD21_Rep1_SRR10099912_SRR10099913_peak_627	1175	.	16.6447	120.919	117.552	222
chr1	44741313	44741588	Encode_GSE137272_Encode_Dowen.JM_GSM4074281_RAD21_Rep1_SRR10099912_SRR10099913_peak_628	347	.	7.58247	37.5045	34.7563	181
chr1	44745707	44746100	Encode_GSE137272_Encode_Dowen.JM_GSM4074281_RAD21_Rep1_SRR10099912_SRR10099913_peak_629	1123	.	15.5344	115.708	112.374	228
chr1	45313918	45314312	Encode_GSE137272_Encode_Dowen.JM_GSM4074281_RAD21_Rep1_SRR10099912_SRR10099913_peak_630	583	.	13.0324	61.3545	58.3971	234
chr1	45431915	45432296	Encode_GSE137272_Encode_Dowen.JM_GSM4074281_RAD21_Rep1_SRR10099912_SRR10099913_peak_632	948	.	17.0992	98.0453	94.8256	207
chr1	45627822	45628248	Encode_GSE137272_Encode_Dowen.JM_GSM4074281_RAD21_Rep1_SRR10099912_SRR10099913_peak_633	869	.	15.8467	90.1051	86.9383	247
chr1	45672734	45672972	Encode_GSE137272_Encode_Dowen.JM_GSM4074281_RAD21_Rep1_SRR10099912_SRR10099913_peak_634	412	.	10.4602	44.039	41.2274	212
chr1	45766119	45766528	Encode_GSE137272_Encode_Dowen.JM_GSM4074281_RAD21_Rep1_SRR10099912_SRR10099913_peak_635	1058	.	16.5109	109.096	105.805	226
chr1	45816877	45817301	Encode_GSE137272_Encode_Dowen.JM_GSM4074281_RAD21_Rep1_SRR10099912_SRR10099913_peak_636	980	.	15.6641	101.299	98.058	187
chr1	45825128	45825606	Encode_GSE137272_Encode_Dowen.JM_GSM4074281_RAD21_Rep1_SRR10099912_SRR10099913_peak_637	2353	.	23.1456	239.453	235.388	232
chr1	46018451	46018689	Encode_GSE137272_Encode_Dowen.JM_GSM4074281_RAD21_Rep1_SRR10099912_SRR10099913_peak_640	170	.	5.6762	19.6034	17.0666	162
chr1	46022330	46022599	Encode_GSE137272_Encode_Dowen.JM_GSM4074281_RAD21_Rep1_SRR10099912_SRR10099913_peak_641	517	.	10.4498	54.6039	51.7009	245
chr1	46066893	46067337	Encode_GSE137272_Encode_Dowen.JM_GSM4074281_RAD21_Rep1_SRR10099912_SRR10099913_peak_642	542	.	11.8529	57.1872	54.2632	683
chr1	46425682	46425941	Encode_GSE137272_Encode_Dowen.JM_GSM4074281_RAD21_Rep1_SRR10099912_SRR10099913_peak_645	196	.	6.26165	22.2248	19.6508	154
chr1	46428385	46428744	Encode_GSE137272_Encode_Dowen.JM_GSM4074281_RAD21_Rep1_SRR10099912_SRR10099913_peak_646	486	.	11.0627	51.5013	48.6248	211
chr1	46849739	46850201	Encode_GSE137272_Encode_Dowen.JM_GSM4074281_RAD21_Rep1_SRR10099912_SRR10099913_peak_650	1220	.	15.4405	125.478	122.082	221
chr1	46914252	46914776	Encode_GSE137272_Encode_Dowen.JM_GSM4074281_RAD21_Rep1_SRR10099912_SRR10099913_peak_651	1112	.	14.3624	114.54	111.213	268
chr1	46970526	46970916	Encode_GSE137272_Encode_Dowen.JM_GSM4074281_RAD21_Rep1_SRR10099912_SRR10099913_peak_653	595	.	13.1989	62.543	59.5765	275
chr1	47277849	47278148	Encode_GSE137272_Encode_Dowen.JM_GSM4074281_RAD21_Rep1_SRR10099912_SRR10099913_peak_654	646	.	13.7053	67.6193	64.6134	281
chr1	50927077	50927741	Encode_GSE137272_Encode_Dowen.JM_GSM4074281_RAD21_Rep1_SRR10099912_SRR10099913_peak_662	112	.	4.93503	13.7252	11.2869	703
chr1	50962219	50962674	Encode_GSE137272_Encode_Dowen.JM_GSM4074281_RAD21_Rep1_SRR10099912_SRR10099913_peak_663	1662	.	20.5791	169.913	166.251	271
chr1	51333898	51334374	Encode_GSE137272_Encode_Dowen.JM_GSM4074281_RAD21_Rep1_SRR10099912_SRR10099913_peak_664	1763	.	18.5348	180.11	176.389	224
chr1	51347596	51347908	Encode_GSE137272_Encode_Dowen.JM_GSM4074281_RAD21_Rep1_SRR10099912_SRR10099913_peak_665	358	.	9.6028	38.6026	35.8424	175
chr1	51459008	51459424	Encode_GSE137272_Encode_Dowen.JM_GSM4074281_RAD21_Rep1_SRR10099912_SRR10099913_peak_666	749	.	13.7723	78.0645	74.982	306
chr1	51465420	51465661	Encode_GSE137272_Encode_Dowen.JM_GSM4074281_RAD21_Rep1_SRR10099912_SRR10099913_peak_667	276	.	7.36093	30.2734	27.6016	155
chr1	51466499	51466768	Encode_GSE137272_Encode_Dowen.JM_GSM4074281_RAD21_Rep1_SRR10099912_SRR10099913_peak_668	350	.	8.41832	37.84	35.0876	195
chr1	51478212	51478497	Encode_GSE137272_Encode_Dowen.JM_GSM4074281_RAD21_Rep1_SRR10099912_SRR10099913_peak_669	63	.	3.94401	8.68012	6.35556	138
chr1	51596933	51597420	Encode_GSE137272_Encode_Dowen.JM_GSM4074281_RAD21_Rep1_SRR10099912_SRR10099913_peak_671	3261	.	21.6629	330.68	326.108	257
chr1	51600471	51600794	Encode_GSE137272_Encode_Dowen.JM_GSM4074281_RAD21_Rep1_SRR10099912_SRR10099913_peak_672	540	.	7.1437	56.9799	54.0575	169
chr1	51615495	51615899	Encode_GSE137272_Encode_Dowen.JM_GSM4074281_RAD21_Rep1_SRR10099912_SRR10099913_peak_673	1061	.	15.7438	109.461	106.167	303
chr1	51638946	51639227	Encode_GSE137272_Encode_Dowen.JM_GSM4074281_RAD21_Rep1_SRR10099912_SRR10099913_peak_674	337	.	9.25984	36.4807	33.7416	168
chr1	51644436	51644857	Encode_GSE137272_Encode_Dowen.JM_GSM4074281_RAD21_Rep1_SRR10099912_SRR10099913_peak_675	843	.	14.583	87.4981	84.3491	216
chr1	51668881	51669339	Encode_GSE137272_Encode_Dowen.JM_GSM4074281_RAD21_Rep1_SRR10099912_SRR10099913_peak_676	695	.	13.4429	72.6229	69.5798	197
chr1	51915773	51916225	Encode_GSE137272_Encode_Dowen.JM_GSM4074281_RAD21_Rep1_SRR10099912_SRR10099913_peak_678	234	.	6.63608	26.0483	23.4254	310
chr1	51944785	51945201	Encode_GSE137272_Encode_Dowen.JM_GSM4074281_RAD21_Rep1_SRR10099912_SRR10099913_peak_680	1314	.	16.3154	134.893	131.439	292
chr1	51998487	51998980	Encode_GSE137272_Encode_Dowen.JM_GSM4074281_RAD21_Rep1_SRR10099912_SRR10099913_peak_681	1795	.	19.9548	183.298	179.559	247
chr1	52004090	52004633	Encode_GSE137272_Encode_Dowen.JM_GSM4074281_RAD21_Rep1_SRR10099912_SRR10099913_peak_682	1142	.	14.7185	117.643	114.297	232
chr1	52098821	52099278	Encode_GSE137272_Encode_Dowen.JM_GSM4074281_RAD21_Rep1_SRR10099912_SRR10099913_peak_684	1874	.	18.2175	191.284	187.498	222
chr1	52100545	52100886	Encode_GSE137272_Encode_Dowen.JM_GSM4074281_RAD21_Rep1_SRR10099912_SRR10099913_peak_685	360	.	6.5567	38.8143	36.0524	158
chr1	52113726	52114147	Encode_GSE137272_Encode_Dowen.JM_GSM4074281_RAD21_Rep1_SRR10099912_SRR10099913_peak_686	702	.	14.1383	73.325	70.2768	215
chr1	52146567	52146976	Encode_GSE137272_Encode_Dowen.JM_GSM4074281_RAD21_Rep1_SRR10099912_SRR10099913_peak_687	1037	.	15.3179	107.046	103.768	307
chr1	52170087	52170435	Encode_GSE137272_Encode_Dowen.JM_GSM4074281_RAD21_Rep1_SRR10099912_SRR10099913_peak_688	497	.	11.0189	52.6562	49.7699	219
chr1	52216802	52217059	Encode_GSE137272_Encode_Dowen.JM_GSM4074281_RAD21_Rep1_SRR10099912_SRR10099913_peak_689	434	.	10.8032	46.2636	43.4322	185
chr1	52233025	52233121	Encode_GSE137272_Encode_Dowen.JM_GSM4074281_RAD21_Rep1_SRR10099912_SRR10099913_peak_690	44	.	3.42957	6.69071	4.43147	59
chr1	52267631	52267912	Encode_GSE137272_Encode_Dowen.JM_GSM4074281_RAD21_Rep1_SRR10099912_SRR10099913_peak_691	122	.	5.31584	14.7358	12.2753	118
chr1	52301297	52301611	Encode_GSE137272_Encode_Dowen.JM_GSM4074281_RAD21_Rep1_SRR10099912_SRR10099913_peak_692	631	.	10.6748	66.1357	63.1414	211
chr1	52392979	52393220	Encode_GSE137272_Encode_Dowen.JM_GSM4074281_RAD21_Rep1_SRR10099912_SRR10099913_peak_696	147	.	5.83027	17.2451	14.7422	156
chr1	52630406	52630878	Encode_GSE137272_Encode_Dowen.JM_GSM4074281_RAD21_Rep1_SRR10099912_SRR10099913_peak_699	2108	.	20.5707	214.804	210.883	249
chr1	52648131	52648514	Encode_GSE137272_Encode_Dowen.JM_GSM4074281_RAD21_Rep1_SRR10099912_SRR10099913_peak_700	896	.	15.0376	92.8771	89.6918	221
chr1	52726725	52727258	Encode_GSE137272_Encode_Dowen.JM_GSM4074281_RAD21_Rep1_SRR10099912_SRR10099913_peak_703	91	.	4.62992	11.5832	9.18568	526
chr1	52748256	52748622	Encode_GSE137272_Encode_Dowen.JM_GSM4074281_RAD21_Rep1_SRR10099912_SRR10099913_peak_704	731	.	14.1294	76.2666	73.1971	230
chr1	52793655	52793891	Encode_GSE137272_Encode_Dowen.JM_GSM4074281_RAD21_Rep1_SRR10099912_SRR10099913_peak_705	147	.	5.83027	17.2451	14.7422	225
chr1	52816986	52817268	Encode_GSE137272_Encode_Dowen.JM_GSM4074281_RAD21_Rep1_SRR10099912_SRR10099913_peak_706	170	.	6.25612	19.6293	17.0922	101
chr1	52844873	52845092	Encode_GSE137272_Encode_Dowen.JM_GSM4074281_RAD21_Rep1_SRR10099912_SRR10099913_peak_707	44	.	3.42957	6.69071	4.43147	81
chr1	52854077	52854391	Encode_GSE137272_Encode_Dowen.JM_GSM4074281_RAD21_Rep1_SRR10099912_SRR10099913_peak_708	908	.	16.3371	94.0395	90.8465	235
chr1	52955108	52955536	Encode_GSE137272_Encode_Dowen.JM_GSM4074281_RAD21_Rep1_SRR10099912_SRR10099913_peak_710	998	.	12.9763	103.088	99.8351	237
chr1	52964520	52965016	Encode_GSE137272_Encode_Dowen.JM_GSM4074281_RAD21_Rep1_SRR10099912_SRR10099913_peak_711	3092	.	24.4981	313.773	309.297	272
chr1	53032557	53032942	Encode_GSE137272_Encode_Dowen.JM_GSM4074281_RAD21_Rep1_SRR10099912_SRR10099913_peak_712	780	.	14.9865	81.199	78.094	206
chr1	53053021	53053508	Encode_GSE137272_Encode_Dowen.JM_GSM4074281_RAD21_Rep1_SRR10099912_SRR10099913_peak_713	1669	.	19.2822	170.626	166.96	249
chr1	53093217	53093570	Encode_GSE137272_Encode_Dowen.JM_GSM4074281_RAD21_Rep1_SRR10099912_SRR10099913_peak_714	347	.	9.43132	37.5378	34.7881	161
chr1	53272698	53272963	Encode_GSE137272_Encode_Dowen.JM_GSM4074281_RAD21_Rep1_SRR10099912_SRR10099913_peak_715	512	.	11.504	54.1353	51.2366	172
chr1	53296792	53297090	Encode_GSE137272_Encode_Dowen.JM_GSM4074281_RAD21_Rep1_SRR10099912_SRR10099913_peak_716	99	.	4.8014	12.3493	9.93518	402
chr1	53313315	53313617	Encode_GSE137272_Encode_Dowen.JM_GSM4074281_RAD21_Rep1_SRR10099912_SRR10099913_peak_717	122	.	5.31584	14.7358	12.2753	107
chr1	53352467	53352965	Encode_GSE137272_Encode_Dowen.JM_GSM4074281_RAD21_Rep1_SRR10099912_SRR10099913_peak_718	706	.	12.6883	73.6555	70.6049	455
chr1	53704146	53704505	Encode_GSE137272_Encode_Dowen.JM_GSM4074281_RAD21_Rep1_SRR10099912_SRR10099913_peak_722	1489	.	13.5713	152.523	148.963	264
chr1	53706308	53706815	Encode_GSE137272_Encode_Dowen.JM_GSM4074281_RAD21_Rep1_SRR10099912_SRR10099913_peak_723	1128	.	11.1499	116.226	112.889	215
chr1	53715424	53715884	Encode_GSE137272_Encode_Dowen.JM_GSM4074281_RAD21_Rep1_SRR10099912_SRR10099913_peak_724	2413	.	21.2346	245.469	241.37	243
chr1	53784829	53785244	Encode_GSE137272_Encode_Dowen.JM_GSM4074281_RAD21_Rep1_SRR10099912_SRR10099913_peak_726	84	.	4.45844	10.8326	8.45221	552
chr1	53890381	53890758	Encode_GSE137272_Encode_Dowen.JM_GSM4074281_RAD21_Rep1_SRR10099912_SRR10099913_peak_727	900	.	14.7107	93.253	90.0652	259
chr1	53909058	53909541	Encode_GSE137272_Encode_Dowen.JM_GSM4074281_RAD21_Rep1_SRR10099912_SRR10099913_peak_728	1139	.	15.9285	117.298	113.953	288
chr1	53927591	53927981	Encode_GSE137272_Encode_Dowen.JM_GSM4074281_RAD21_Rep1_SRR10099912_SRR10099913_peak_729	1098	.	15.4969	113.208	109.89	185
chr1	54039103	54039506	Encode_GSE137272_Encode_Dowen.JM_GSM4074281_RAD21_Rep1_SRR10099912_SRR10099913_peak_730	604	.	12.5506	63.4289	60.4555	198
chr1	54194192	54195191	Encode_GSE137272_Encode_Dowen.JM_GSM4074281_RAD21_Rep1_SRR10099912_SRR10099913_peak_731	193	.	6.31669	21.9571	19.386	140
chr1	54250611	54250964	Encode_GSE137272_Encode_Dowen.JM_GSM4074281_RAD21_Rep1_SRR10099912_SRR10099913_peak_732	56	.	3.77253	7.99786	5.69381	86
chr1	54275579	54275873	Encode_GSE137272_Encode_Dowen.JM_GSM4074281_RAD21_Rep1_SRR10099912_SRR10099913_peak_733	155	.	6.00175	18.107	15.5905	147
chr1	54332993	54333371	Encode_GSE137272_Encode_Dowen.JM_GSM4074281_RAD21_Rep1_SRR10099912_SRR10099913_peak_734	651	.	13.1704	68.1701	65.1603	235
chr1	54381230	54381879	Encode_GSE137272_Encode_Dowen.JM_GSM4074281_RAD21_Rep1_SRR10099912_SRR10099913_peak_736	1162	.	14.9967	119.64	116.281	233
chr1	54438805	54439081	Encode_GSE137272_Encode_Dowen.JM_GSM4074281_RAD21_Rep1_SRR10099912_SRR10099913_peak_737	211	.	6.93986	23.7422	21.1473	217
chr1	54557600	54557984	Encode_GSE137272_Encode_Dowen.JM_GSM4074281_RAD21_Rep1_SRR10099912_SRR10099913_peak_740	92	.	4.51521	11.6068	9.20891	554
chr1	54666009	54666410	Encode_GSE137272_Encode_Dowen.JM_GSM4074281_RAD21_Rep1_SRR10099912_SRR10099913_peak_741	1514	.	18.4823	155.069	151.495	237
chr1	54676944	54677230	Encode_GSE137272_Encode_Dowen.JM_GSM4074281_RAD21_Rep1_SRR10099912_SRR10099913_peak_742	91	.	4.62992	11.5832	9.18568	113
chr1	54832823	54833160	Encode_GSE137272_Encode_Dowen.JM_GSM4074281_RAD21_Rep1_SRR10099912_SRR10099913_peak_746	380	.	9.56915	40.8604	38.0786	243
chr1	54926170	54926686	Encode_GSE137272_Encode_Dowen.JM_GSM4074281_RAD21_Rep1_SRR10099912_SRR10099913_peak_747	640	.	10.7456	67.0541	64.0527	267
chr1	54958549	54958805	Encode_GSE137272_Encode_Dowen.JM_GSM4074281_RAD21_Rep1_SRR10099912_SRR10099913_peak_749	456	.	10.3062	48.5409	45.6894	228
chr1	54979210	54979677	Encode_GSE137272_Encode_Dowen.JM_GSM4074281_RAD21_Rep1_SRR10099912_SRR10099913_peak_750	1309	.	15.8608	134.45	130.999	258
chr1	55042246	55042643	Encode_GSE137272_Encode_Dowen.JM_GSM4074281_RAD21_Rep1_SRR10099912_SRR10099913_peak_751	1186	.	16.9259	122.003	118.629	227
chr1	55082171	55082469	Encode_GSE137272_Encode_Dowen.JM_GSM4074281_RAD21_Rep1_SRR10099912_SRR10099913_peak_753	291	.	7.86245	31.8495	29.1597	131
chr1	55130986	55131340	Encode_GSE137272_Encode_Dowen.JM_GSM4074281_RAD21_Rep1_SRR10099912_SRR10099913_peak_755	232	.	6.44099	25.8522	23.2314	238
chr1	55161865	55162366	Encode_GSE137272_Encode_Dowen.JM_GSM4074281_RAD21_Rep1_SRR10099912_SRR10099913_peak_757	2249	.	21.5667	228.905	224.902	266
chr1	55185725	55186065	Encode_GSE137272_Encode_Dowen.JM_GSM4074281_RAD21_Rep1_SRR10099912_SRR10099913_peak_759	319	.	8.82441	34.6895	31.9691	154
chr1	55192787	55193254	Encode_GSE137272_Encode_Dowen.JM_GSM4074281_RAD21_Rep1_SRR10099912_SRR10099913_peak_760	1352	.	17.3945	138.698	135.221	245
chr1	55239264	55239664	Encode_GSE137272_Encode_Dowen.JM_GSM4074281_RAD21_Rep1_SRR10099912_SRR10099913_peak_763	1282	.	16.5047	131.683	128.25	217
chr1	55265534	55265793	Encode_GSE137272_Encode_Dowen.JM_GSM4074281_RAD21_Rep1_SRR10099912_SRR10099913_peak_764	99	.	4.8014	12.3493	9.93518	120
chr1	55301154	55301445	Encode_GSE137272_Encode_Dowen.JM_GSM4074281_RAD21_Rep1_SRR10099912_SRR10099913_peak_766	265	.	8.00915	29.1739	26.5144	185
chr1	55363178	55363908	Encode_GSE137272_Encode_Dowen.JM_GSM4074281_RAD21_Rep1_SRR10099912_SRR10099913_peak_767	691	.	13.7576	72.1593	69.1197	303
chr1	55383101	55383558	Encode_GSE137272_Encode_Dowen.JM_GSM4074281_RAD21_Rep1_SRR10099912_SRR10099913_peak_768	3079	.	25.6586	312.378	307.91	276
chr1	55404323	55404841	Encode_GSE137272_Encode_Dowen.JM_GSM4074281_RAD21_Rep1_SRR10099912_SRR10099913_peak_769	1671	.	17.0198	170.788	167.121	252
chr1	55736342	55736786	Encode_GSE137272_Encode_Dowen.JM_GSM4074281_RAD21_Rep1_SRR10099912_SRR10099913_peak_772	2435	.	23.8656	247.658	243.547	276
chr1	55838250	55838554	Encode_GSE137272_Encode_Dowen.JM_GSM4074281_RAD21_Rep1_SRR10099912_SRR10099913_peak_774	513	.	12.0035	54.2596	51.3593	207
chr1	55874134	55874559	Encode_GSE137272_Encode_Dowen.JM_GSM4074281_RAD21_Rep1_SRR10099912_SRR10099913_peak_775	1324	.	18.1727	135.952	132.492	224
chr1	55886416	55886779	Encode_GSE137272_Encode_Dowen.JM_GSM4074281_RAD21_Rep1_SRR10099912_SRR10099913_peak_776	1080	.	15.6272	111.372	108.066	200
chr1	55890833	55891087	Encode_GSE137272_Encode_Dowen.JM_GSM4074281_RAD21_Rep1_SRR10099912_SRR10099913_peak_777	195	.	5.60322	22.1205	19.5476	232
chr1	55960291	55960724	Encode_GSE137272_Encode_Dowen.JM_GSM4074281_RAD21_Rep1_SRR10099912_SRR10099913_peak_778	1150	.	18.4937	118.416	115.065	250
chr1	56753274	56753627	Encode_GSE137272_Encode_Dowen.JM_GSM4074281_RAD21_Rep1_SRR10099912_SRR10099913_peak_780	580	.	11.5732	60.9754	58.0212	237
chr1	56977031	56977485	Encode_GSE137272_Encode_Dowen.JM_GSM4074281_RAD21_Rep1_SRR10099912_SRR10099913_peak_782	957	.	11.3382	98.9924	95.7665	279
chr1	56983964	56984425	Encode_GSE137272_Encode_Dowen.JM_GSM4074281_RAD21_Rep1_SRR10099912_SRR10099913_peak_783	54	.	3.58288	7.77547	5.48401	304
chr1	56991630	56992002	Encode_GSE137272_Encode_Dowen.JM_GSM4074281_RAD21_Rep1_SRR10099912_SRR10099913_peak_784	465	.	10.7858	49.3872	46.5289	203
chr1	57095642	57095861	Encode_GSE137272_Encode_Dowen.JM_GSM4074281_RAD21_Rep1_SRR10099912_SRR10099913_peak_787	91	.	4.62992	11.5832	9.18568	131
chr1	57205589	57205996	Encode_GSE137272_Encode_Dowen.JM_GSM4074281_RAD21_Rep1_SRR10099912_SRR10099913_peak_788	1242	.	15.9301	127.62	124.211	240
chr1	57269731	57270175	Encode_GSE137272_Encode_Dowen.JM_GSM4074281_RAD21_Rep1_SRR10099912_SRR10099913_peak_789	781	.	14.2946	81.2681	78.1625	169
chr1	57339137	57339557	Encode_GSE137272_Encode_Dowen.JM_GSM4074281_RAD21_Rep1_SRR10099912_SRR10099913_peak_790	1269	.	18.0475	130.405	126.979	260
chr1	57377573	57377937	Encode_GSE137272_Encode_Dowen.JM_GSM4074281_RAD21_Rep1_SRR10099912_SRR10099913_peak_791	50	.	3.60105	7.33445	5.05209	160
chr1	57394098	57394382	Encode_GSE137272_Encode_Dowen.JM_GSM4074281_RAD21_Rep1_SRR10099912_SRR10099913_peak_792	316	.	8.91689	34.3907	31.673	198
chr1	57423649	57424040	Encode_GSE137272_Encode_Dowen.JM_GSM4074281_RAD21_Rep1_SRR10099912_SRR10099913_peak_794	894	.	14.3236	92.6011	89.4177	240
chr1	57428849	57429386	Encode_GSE137272_Encode_Dowen.JM_GSM4074281_RAD21_Rep1_SRR10099912_SRR10099913_peak_795	3641	.	23.6247	368.963	364.178	258
chr1	57774730	57775424	Encode_GSE137272_Encode_Dowen.JM_GSM4074281_RAD21_Rep1_SRR10099912_SRR10099913_peak_798	147	.	4.74001	17.1996	14.7008	223
chr1	57949208	57949576	Encode_GSE137272_Encode_Dowen.JM_GSM4074281_RAD21_Rep1_SRR10099912_SRR10099913_peak_799	1056	.	15.1957	108.895	105.605	217
chr1	57969817	57970392	Encode_GSE137272_Encode_Dowen.JM_GSM4074281_RAD21_Rep1_SRR10099912_SRR10099913_peak_800	1102	.	15.3878	113.549	110.229	322
chr1	58031102	58031531	Encode_GSE137272_Encode_Dowen.JM_GSM4074281_RAD21_Rep1_SRR10099912_SRR10099913_peak_802	670	.	11.8806	70.0824	67.058	273
chr1	58079709	58080074	Encode_GSE137272_Encode_Dowen.JM_GSM4074281_RAD21_Rep1_SRR10099912_SRR10099913_peak_803	674	.	13.0036	70.4879	67.4606	239
chr1	58112798	58113170	Encode_GSE137272_Encode_Dowen.JM_GSM4074281_RAD21_Rep1_SRR10099912_SRR10099913_peak_804	425	.	10.2824	45.3825	42.5591	211
chr1	58156769	58157130	Encode_GSE137272_Encode_Dowen.JM_GSM4074281_RAD21_Rep1_SRR10099912_SRR10099913_peak_808	1040	.	16.6986	107.329	104.049	283
chr1	58271111	58271557	Encode_GSE137272_Encode_Dowen.JM_GSM4074281_RAD21_Rep1_SRR10099912_SRR10099913_peak_810	800	.	13.168	83.1845	80.0654	240
chr1	58296252	58296753	Encode_GSE137272_Encode_Dowen.JM_GSM4074281_RAD21_Rep1_SRR10099912_SRR10099913_peak_811	3484	.	25.0368	353.13	348.435	249
chr1	58562474	58562843	Encode_GSE137272_Encode_Dowen.JM_GSM4074281_RAD21_Rep1_SRR10099912_SRR10099913_peak_814	604	.	12.1067	63.3987	60.4255	272
chr1	58579238	58579486	Encode_GSE137272_Encode_Dowen.JM_GSM4074281_RAD21_Rep1_SRR10099912_SRR10099913_peak_815	369	.	9.56547	39.6733	36.9038	210
chr1	58677565	58677979	Encode_GSE137272_Encode_Dowen.JM_GSM4074281_RAD21_Rep1_SRR10099912_SRR10099913_peak_816	342	.	9.03043	36.9672	34.2238	265
chr1	58697633	58698013	Encode_GSE137272_Encode_Dowen.JM_GSM4074281_RAD21_Rep1_SRR10099912_SRR10099913_peak_817	970	.	17.2902	100.282	97.0479	208
chr1	58711591	58711780	Encode_GSE137272_Encode_Dowen.JM_GSM4074281_RAD21_Rep1_SRR10099912_SRR10099913_peak_818	44	.	3.42957	6.69071	4.43147	136
chr1	58746850	58747293	Encode_GSE137272_Encode_Dowen.JM_GSM4074281_RAD21_Rep1_SRR10099912_SRR10099913_peak_819	1249	.	17.9512	128.36	124.947	235
chr1	58770056	58770572	Encode_GSE137272_Encode_Dowen.JM_GSM4074281_RAD21_Rep1_SRR10099912_SRR10099913_peak_820	1960	.	18.8758	199.902	196.067	234
chr1	58897576	58897947	Encode_GSE137272_Encode_Dowen.JM_GSM4074281_RAD21_Rep1_SRR10099912_SRR10099913_peak_821	626	.	13.2832	65.6505	62.6598	183
chr1	58993721	58994036	Encode_GSE137272_Encode_Dowen.JM_GSM4074281_RAD21_Rep1_SRR10099912_SRR10099913_peak_823	431	.	10.2725	45.9692	43.141	206
chr1	59009294	59009585	Encode_GSE137272_Encode_Dowen.JM_GSM4074281_RAD21_Rep1_SRR10099912_SRR10099913_peak_824	296	.	8.57393	32.3336	29.6376	160
chr1	59068022	59068376	Encode_GSE137272_Encode_Dowen.JM_GSM4074281_RAD21_Rep1_SRR10099912_SRR10099913_peak_825	614	.	11.2487	64.4599	61.4784	204
chr1	59070879	59071108	Encode_GSE137272_Encode_Dowen.JM_GSM4074281_RAD21_Rep1_SRR10099912_SRR10099913_peak_826	197	.	5.78909	22.372	19.7964	134
chr1	59142788	59143195	Encode_GSE137272_Encode_Dowen.JM_GSM4074281_RAD21_Rep1_SRR10099912_SRR10099913_peak_827	1270	.	16.5979	130.457	127.031	205
chr1	59237907	59238349	Encode_GSE137272_Encode_Dowen.JM_GSM4074281_RAD21_Rep1_SRR10099912_SRR10099913_peak_830	2139	.	21.0111	217.91	213.972	295
chr1	59243824	59244079	Encode_GSE137272_Encode_Dowen.JM_GSM4074281_RAD21_Rep1_SRR10099912_SRR10099913_peak_831	364	.	6.2045	39.2143	36.4488	173
chr1	59247633	59248093	Encode_GSE137272_Encode_Dowen.JM_GSM4074281_RAD21_Rep1_SRR10099912_SRR10099913_peak_832	2495	.	20.0184	253.731	249.585	275
chr1	59286512	59286808	Encode_GSE137272_Encode_Dowen.JM_GSM4074281_RAD21_Rep1_SRR10099912_SRR10099913_peak_833	349	.	8.90764	37.7296	34.9782	210
chr1	59301002	59301247	Encode_GSE137272_Encode_Dowen.JM_GSM4074281_RAD21_Rep1_SRR10099912_SRR10099913_peak_834	218	.	7.2021	24.4625	21.8577	181
chr1	59316711	59317134	Encode_GSE137272_Encode_Dowen.JM_GSM4074281_RAD21_Rep1_SRR10099912_SRR10099913_peak_835	1093	.	14.1138	112.673	109.358	299
chr1	59376171	59376602	Encode_GSE137272_Encode_Dowen.JM_GSM4074281_RAD21_Rep1_SRR10099912_SRR10099913_peak_836	63	.	3.72775	8.65337	6.33661	96
chr1	59483787	59484058	Encode_GSE137272_Encode_Dowen.JM_GSM4074281_RAD21_Rep1_SRR10099912_SRR10099913_peak_845	145	.	4.09348	17.0435	14.5466	146
chr1	59491651	59491948	Encode_GSE137272_Encode_Dowen.JM_GSM4074281_RAD21_Rep1_SRR10099912_SRR10099913_peak_846	236	.	6.55738	26.2407	23.6159	154
chr1	59523419	59523730	Encode_GSE137272_Encode_Dowen.JM_GSM4074281_RAD21_Rep1_SRR10099912_SRR10099913_peak_848	255	.	7.17305	28.2214	25.573	162
chr1	59584589	59585071	Encode_GSE137272_Encode_Dowen.JM_GSM4074281_RAD21_Rep1_SRR10099912_SRR10099913_peak_850	1506	.	16.9946	154.243	150.673	263
chr1	59603941	59604285	Encode_GSE137272_Encode_Dowen.JM_GSM4074281_RAD21_Rep1_SRR10099912_SRR10099913_peak_851	302	.	7.72829	32.9601	30.2586	216
chr1	59613755	59614182	Encode_GSE137272_Encode_Dowen.JM_GSM4074281_RAD21_Rep1_SRR10099912_SRR10099913_peak_852	607	.	10.5417	63.7147	60.7391	247
chr1	59623247	59623736	Encode_GSE137272_Encode_Dowen.JM_GSM4074281_RAD21_Rep1_SRR10099912_SRR10099913_peak_853	2744	.	22.2169	278.684	274.4	256
chr1	59630671	59630847	Encode_GSE137272_Encode_Dowen.JM_GSM4074281_RAD21_Rep1_SRR10099912_SRR10099913_peak_854	32	.	3.08661	5.46592	3.25834	73
chr1	59749702	59750034	Encode_GSE137272_Encode_Dowen.JM_GSM4074281_RAD21_Rep1_SRR10099912_SRR10099913_peak_855	308	.	8.42191	33.5283	30.8199	253
chr1	59883714	59884200	Encode_GSE137272_Encode_Dowen.JM_GSM4074281_RAD21_Rep1_SRR10099912_SRR10099913_peak_857	2094	.	20.1171	213.386	209.474	236
chr1	59967317	59967566	Encode_GSE137272_Encode_Dowen.JM_GSM4074281_RAD21_Rep1_SRR10099912_SRR10099913_peak_859	200	.	6.85914	22.592	20.0114	163
chr1	60000451	60000818	Encode_GSE137272_Encode_Dowen.JM_GSM4074281_RAD21_Rep1_SRR10099912_SRR10099913_peak_860	581	.	11.2191	61.0904	58.1353	298
chr1	60054716	60055059	Encode_GSE137272_Encode_Dowen.JM_GSM4074281_RAD21_Rep1_SRR10099912_SRR10099913_peak_861	296	.	8.57393	32.3336	29.6376	251
chr1	60104566	60104876	Encode_GSE137272_Encode_Dowen.JM_GSM4074281_RAD21_Rep1_SRR10099912_SRR10099913_peak_862	363	.	9.56353	39.08	36.3156	188
chr1	60343277	60343543	Encode_GSE137272_Encode_Dowen.JM_GSM4074281_RAD21_Rep1_SRR10099912_SRR10099913_peak_865	38	.	3.25809	6.06754	3.83315	92
chr1	60404979	60405234	Encode_GSE137272_Encode_Dowen.JM_GSM4074281_RAD21_Rep1_SRR10099912_SRR10099913_peak_866	302	.	7.89035	32.9671	30.2654	148
chr1	60428951	60429327	Encode_GSE137272_Encode_Dowen.JM_GSM4074281_RAD21_Rep1_SRR10099912_SRR10099913_peak_868	1127	.	16.2296	116.09	112.753	225
chr1	60447178	60447472	Encode_GSE137272_Encode_Dowen.JM_GSM4074281_RAD21_Rep1_SRR10099912_SRR10099913_peak_870	200	.	6.85914	22.592	20.0114	146
chr1	60534974	60535313	Encode_GSE137272_Encode_Dowen.JM_GSM4074281_RAD21_Rep1_SRR10099912_SRR10099913_peak_872	471	.	10.7872	50.0267	47.1626	205
chr1	60566800	60567123	Encode_GSE137272_Encode_Dowen.JM_GSM4074281_RAD21_Rep1_SRR10099912_SRR10099913_peak_875	57	.	3.61578	8.10524	5.79918	109
chr1	60822891	60823296	Encode_GSE137272_Encode_Dowen.JM_GSM4074281_RAD21_Rep1_SRR10099912_SRR10099913_peak_877	507	.	11.1328	53.6555	50.7605	251
chr1	60860560	60861073	Encode_GSE137272_Encode_Dowen.JM_GSM4074281_RAD21_Rep1_SRR10099912_SRR10099913_peak_880	3839	.	24.6633	388.801	383.907	303
chr1	60868391	60868794	Encode_GSE137272_Encode_Dowen.JM_GSM4074281_RAD21_Rep1_SRR10099912_SRR10099913_peak_881	958	.	14.8465	99.0867	95.8602	228
chr1	60954860	60955251	Encode_GSE137272_Encode_Dowen.JM_GSM4074281_RAD21_Rep1_SRR10099912_SRR10099913_peak_882	663	.	12.2669	69.4117	66.3924	189
chr1	60961058	60961481	Encode_GSE137272_Encode_Dowen.JM_GSM4074281_RAD21_Rep1_SRR10099912_SRR10099913_peak_884	1143	.	15.8334	117.708	114.361	222
chr1	61055139	61055622	Encode_GSE137272_Encode_Dowen.JM_GSM4074281_RAD21_Rep1_SRR10099912_SRR10099913_peak_885	1202	.	17.8092	123.64	120.256	234
chr1	61139151	61139577	Encode_GSE137272_Encode_Dowen.JM_GSM4074281_RAD21_Rep1_SRR10099912_SRR10099913_peak_887	1496	.	18.237	153.168	149.604	248
chr1	61181091	61181553	Encode_GSE137272_Encode_Dowen.JM_GSM4074281_RAD21_Rep1_SRR10099912_SRR10099913_peak_888	2285	.	22.8965	232.596	228.572	279
chr1	61297990	61298397	Encode_GSE137272_Encode_Dowen.JM_GSM4074281_RAD21_Rep1_SRR10099912_SRR10099913_peak_889	710	.	13.0137	74.0728	71.0191	231
chr1	61377059	61377537	Encode_GSE137272_Encode_Dowen.JM_GSM4074281_RAD21_Rep1_SRR10099912_SRR10099913_peak_890	2948	.	23.8234	299.288	294.893	260
chr1	61524966	61525246	Encode_GSE137272_Encode_Dowen.JM_GSM4074281_RAD21_Rep1_SRR10099912_SRR10099913_peak_891	924	.	17.6623	95.6118	92.4081	197
chr1	61638762	61639550	Encode_GSE137272_Encode_Dowen.JM_GSM4074281_RAD21_Rep1_SRR10099912_SRR10099913_peak_892	114	.	5.14436	13.9261	11.4804	273
chr1	61771224	61771578	Encode_GSE137272_Encode_Dowen.JM_GSM4074281_RAD21_Rep1_SRR10099912_SRR10099913_peak_894	1345	.	18.9532	138.051	134.578	234
chr1	61925023	61925295	Encode_GSE137272_Encode_Dowen.JM_GSM4074281_RAD21_Rep1_SRR10099912_SRR10099913_peak_895	467	.	11.3176	49.6516	46.7905	209
chr1	61967062	61967405	Encode_GSE137272_Encode_Dowen.JM_GSM4074281_RAD21_Rep1_SRR10099912_SRR10099913_peak_896	296	.	8.57393	32.3336	29.6376	240
chr1	62378467	62378711	Encode_GSE137272_Encode_Dowen.JM_GSM4074281_RAD21_Rep1_SRR10099912_SRR10099913_peak_898	255	.	7.64993	28.167	25.5191	254
chr1	62696976	62697366	Encode_GSE137272_Encode_Dowen.JM_GSM4074281_RAD21_Rep1_SRR10099912_SRR10099913_peak_900	966	.	9.90217	99.8877	96.6559	188
chr1	62701018	62701516	Encode_GSE137272_Encode_Dowen.JM_GSM4074281_RAD21_Rep1_SRR10099912_SRR10099913_peak_901	1142	.	10.0028	117.622	114.276	197
chr1	62706709	62707047	Encode_GSE137272_Encode_Dowen.JM_GSM4074281_RAD21_Rep1_SRR10099912_SRR10099913_peak_902	61	.	3.09679	8.49048	6.177	214
chr1	62707650	62707882	Encode_GSE137272_Encode_Dowen.JM_GSM4074281_RAD21_Rep1_SRR10099912_SRR10099913_peak_903	130	.	4.21999	15.5455	13.0746	171
chr1	62722524	62722949	Encode_GSE137272_Encode_Dowen.JM_GSM4074281_RAD21_Rep1_SRR10099912_SRR10099913_peak_905	1691	.	16.3438	172.842	169.163	222
chr1	62786301	62786565	Encode_GSE137272_Encode_Dowen.JM_GSM4074281_RAD21_Rep1_SRR10099912_SRR10099913_peak_910	320	.	7.95389	34.725	32.0043	222
chr1	62795596	62796058	Encode_GSE137272_Encode_Dowen.JM_GSM4074281_RAD21_Rep1_SRR10099912_SRR10099913_peak_911	389	.	8.942	41.7775	38.9878	128
chr1	62820139	62820598	Encode_GSE137272_Encode_Dowen.JM_GSM4074281_RAD21_Rep1_SRR10099912_SRR10099913_peak_912	2467	.	22.9747	250.911	246.782	271
chr1	62929470	62929929	Encode_GSE137272_Encode_Dowen.JM_GSM4074281_RAD21_Rep1_SRR10099912_SRR10099913_peak_913	2892	.	23.5047	293.644	289.279	264
chr1	62964238	62964712	Encode_GSE137272_Encode_Dowen.JM_GSM4074281_RAD21_Rep1_SRR10099912_SRR10099913_peak_914	2233	.	20.0653	227.342	223.348	243
chr1	62986368	62986616	Encode_GSE137272_Encode_Dowen.JM_GSM4074281_RAD21_Rep1_SRR10099912_SRR10099913_peak_916	267	.	7.91625	29.4321	26.7684	106
chr1	63057944	63058175	Encode_GSE137272_Encode_Dowen.JM_GSM4074281_RAD21_Rep1_SRR10099912_SRR10099913_peak_917	91	.	4.62992	11.5832	9.18568	169
chr1	63110919	63111167	Encode_GSE137272_Encode_Dowen.JM_GSM4074281_RAD21_Rep1_SRR10099912_SRR10099913_peak_919	103	.	4.3607	12.724	10.3046	79
chr1	63181044	63181428	Encode_GSE137272_Encode_Dowen.JM_GSM4074281_RAD21_Rep1_SRR10099912_SRR10099913_peak_921	867	.	12.0731	89.8829	86.7176	174
chr1	63182742	63183027	Encode_GSE137272_Encode_Dowen.JM_GSM4074281_RAD21_Rep1_SRR10099912_SRR10099913_peak_922	190	.	5.17637	21.6542	19.089	136
chr1	63204470	63204790	Encode_GSE137272_Encode_Dowen.JM_GSM4074281_RAD21_Rep1_SRR10099912_SRR10099913_peak_923	486	.	9.76032	51.5753	48.6982	243
chr1	63219267	63219626	Encode_GSE137272_Encode_Dowen.JM_GSM4074281_RAD21_Rep1_SRR10099912_SRR10099913_peak_925	1274	.	17.299	130.857	127.429	262
chr1	63273236	63273554	Encode_GSE137272_Encode_Dowen.JM_GSM4074281_RAD21_Rep1_SRR10099912_SRR10099913_peak_927	74	.	4.05747	9.79931	7.44813	480
chr1	63403563	63404027	Encode_GSE137272_Encode_Dowen.JM_GSM4074281_RAD21_Rep1_SRR10099912_SRR10099913_peak_928	2705	.	22.8572	274.827	270.565	243
chr1	63609708	63609969	Encode_GSE137272_Encode_Dowen.JM_GSM4074281_RAD21_Rep1_SRR10099912_SRR10099913_peak_930	570	.	11.4692	59.9686	57.0225	218
chr1	63658069	63658356	Encode_GSE137272_Encode_Dowen.JM_GSM4074281_RAD21_Rep1_SRR10099912_SRR10099913_peak_931	418	.	6.48225	44.6875	41.8707	150
chr1	63659503	63660001	Encode_GSE137272_Encode_Dowen.JM_GSM4074281_RAD21_Rep1_SRR10099912_SRR10099913_peak_932	2364	.	19.0191	240.542	236.471	254
chr1	63668787	63669054	Encode_GSE137272_Encode_Dowen.JM_GSM4074281_RAD21_Rep1_SRR10099912_SRR10099913_peak_933	437	.	10.6968	46.593	43.7589	185
chr1	63763129	63763565	Encode_GSE137272_Encode_Dowen.JM_GSM4074281_RAD21_Rep1_SRR10099912_SRR10099913_peak_934	649	.	12.4604	67.9979	64.9893	246
chr1	63854905	63855166	Encode_GSE137272_Encode_Dowen.JM_GSM4074281_RAD21_Rep1_SRR10099912_SRR10099913_peak_935	296	.	8.57393	32.3336	29.6376	208
chr1	63953457	63953846	Encode_GSE137272_Encode_Dowen.JM_GSM4074281_RAD21_Rep1_SRR10099912_SRR10099913_peak_937	1483	.	19.6089	151.859	148.303	238
chr1	64121879	64122394	Encode_GSE137272_Encode_Dowen.JM_GSM4074281_RAD21_Rep1_SRR10099912_SRR10099913_peak_939	136	.	5.02655	16.0919	13.6103	294
chr1	64226162	64226506	Encode_GSE137272_Encode_Dowen.JM_GSM4074281_RAD21_Rep1_SRR10099912_SRR10099913_peak_940	208	.	6.50516	23.3971	20.8082	252
chr1	64445987	64446420	Encode_GSE137272_Encode_Dowen.JM_GSM4074281_RAD21_Rep1_SRR10099912_SRR10099913_peak_943	1552	.	12.7103	158.858	155.261	236
chr1	64448052	64448525	Encode_GSE137272_Encode_Dowen.JM_GSM4074281_RAD21_Rep1_SRR10099912_SRR10099913_peak_944	1790	.	14.0102	182.777	179.04	225
chr1	64461630	64461934	Encode_GSE137272_Encode_Dowen.JM_GSM4074281_RAD21_Rep1_SRR10099912_SRR10099913_peak_945	107	.	4.97288	13.1304	10.7003	162
chr1	64617502	64618006	Encode_GSE137272_Encode_Dowen.JM_GSM4074281_RAD21_Rep1_SRR10099912_SRR10099913_peak_946	2974	.	23.6023	301.849	297.44	374
chr1	64655848	64656107	Encode_GSE137272_Encode_Dowen.JM_GSM4074281_RAD21_Rep1_SRR10099912_SRR10099913_peak_947	296	.	8.57393	32.3336	29.6376	160
chr1	64690571	64690728	Encode_GSE137272_Encode_Dowen.JM_GSM4074281_RAD21_Rep1_SRR10099912_SRR10099913_peak_948	38	.	3.25809	6.06754	3.83315	245
chr1	64705198	64705634	Encode_GSE137272_Encode_Dowen.JM_GSM4074281_RAD21_Rep1_SRR10099912_SRR10099913_peak_949	776	.	10.8049	80.7089	77.6074	245
chr1	64709897	64710310	Encode_GSE137272_Encode_Dowen.JM_GSM4074281_RAD21_Rep1_SRR10099912_SRR10099913_peak_950	877	.	11.8451	90.8726	87.7007	221
chr1	64717501	64718008	Encode_GSE137272_Encode_Dowen.JM_GSM4074281_RAD21_Rep1_SRR10099912_SRR10099913_peak_951	1976	.	21.3856	201.462	197.618	243
chr1	64737376	64737811	Encode_GSE137272_Encode_Dowen.JM_GSM4074281_RAD21_Rep1_SRR10099912_SRR10099913_peak_953	469	.	8.17928	49.7937	46.9315	225
chr1	64918826	64919242	Encode_GSE137272_Encode_Dowen.JM_GSM4074281_RAD21_Rep1_SRR10099912_SRR10099913_peak_954	379	.	8.47703	40.7511	37.9713	268
chr1	64956732	64956860	Encode_GSE137272_Encode_Dowen.JM_GSM4074281_RAD21_Rep1_SRR10099912_SRR10099913_peak_955	50	.	3.60105	7.33445	5.05209	108
chr1	64986162	64986574	Encode_GSE137272_Encode_Dowen.JM_GSM4074281_RAD21_Rep1_SRR10099912_SRR10099913_peak_956	901	.	15.1566	93.2886	90.1005	187
chr1	65010105	65010594	Encode_GSE137272_Encode_Dowen.JM_GSM4074281_RAD21_Rep1_SRR10099912_SRR10099913_peak_957	1712	.	18.5308	174.955	171.264	307
chr1	65046396	65046832	Encode_GSE137272_Encode_Dowen.JM_GSM4074281_RAD21_Rep1_SRR10099912_SRR10099913_peak_958	799	.	12.7612	83.0568	79.9387	231
chr1	65075646	65075884	Encode_GSE137272_Encode_Dowen.JM_GSM4074281_RAD21_Rep1_SRR10099912_SRR10099913_peak_959	122	.	5.31584	14.7358	12.2753	123
chr1	65112053	65112388	Encode_GSE137272_Encode_Dowen.JM_GSM4074281_RAD21_Rep1_SRR10099912_SRR10099913_peak_960	516	.	11.4331	54.5798	51.677	230
chr1	65178246	65178572	Encode_GSE137272_Encode_Dowen.JM_GSM4074281_RAD21_Rep1_SRR10099912_SRR10099913_peak_961	438	.	7.71409	46.6585	43.8238	170
chr1	65179089	65179516	Encode_GSE137272_Encode_Dowen.JM_GSM4074281_RAD21_Rep1_SRR10099912_SRR10099913_peak_962	1173	.	14.2469	120.762	117.395	213
chr1	65282763	65283201	Encode_GSE137272_Encode_Dowen.JM_GSM4074281_RAD21_Rep1_SRR10099912_SRR10099913_peak_963	1202	.	17.5703	123.601	120.217	258
chr1	65312155	65312561	Encode_GSE137272_Encode_Dowen.JM_GSM4074281_RAD21_Rep1_SRR10099912_SRR10099913_peak_964	1223	.	15.8725	125.786	122.389	206
chr1	65388263	65388735	Encode_GSE137272_Encode_Dowen.JM_GSM4074281_RAD21_Rep1_SRR10099912_SRR10099913_peak_965	834	.	14.5368	86.5852	83.4424	268
chr1	65654497	65654807	Encode_GSE137272_Encode_Dowen.JM_GSM4074281_RAD21_Rep1_SRR10099912_SRR10099913_peak_966	637	.	13.165	66.7254	63.7264	175
chr1	66099894	66100173	Encode_GSE137272_Encode_Dowen.JM_GSM4074281_RAD21_Rep1_SRR10099912_SRR10099913_peak_968	318	.	7.32586	34.5632	31.844	187
chr1	66104557	66104950	Encode_GSE137272_Encode_Dowen.JM_GSM4074281_RAD21_Rep1_SRR10099912_SRR10099913_peak_969	910	.	13.7746	94.2186	91.0242	250
chr1	66175012	66175354	Encode_GSE137272_Encode_Dowen.JM_GSM4074281_RAD21_Rep1_SRR10099912_SRR10099913_peak_971	104	.	4.87505	12.8778	10.4562	228
chr1	66407602	66407905	Encode_GSE137272_Encode_Dowen.JM_GSM4074281_RAD21_Rep1_SRR10099912_SRR10099913_peak_972	456	.	11.1461	48.5156	45.6644	220
chr1	66467929	66468401	Encode_GSE137272_Encode_Dowen.JM_GSM4074281_RAD21_Rep1_SRR10099912_SRR10099913_peak_973	303	.	8.44796	33.0639	30.3614	256
chr1	66655767	66656045	Encode_GSE137272_Encode_Dowen.JM_GSM4074281_RAD21_Rep1_SRR10099912_SRR10099913_peak_974	743	.	14.487	77.3803	74.3028	234
chr1	66817121	66817878	Encode_GSE137272_Encode_Dowen.JM_GSM4074281_RAD21_Rep1_SRR10099912_SRR10099913_peak_977	53	.	3.53858	7.6615	5.37245	555
chr1	66838498	66838886	Encode_GSE137272_Encode_Dowen.JM_GSM4074281_RAD21_Rep1_SRR10099912_SRR10099913_peak_978	909	.	16.1204	94.147	90.9531	268
chr1	66895755	66896474	Encode_GSE137272_Encode_Dowen.JM_GSM4074281_RAD21_Rep1_SRR10099912_SRR10099913_peak_980	281	.	8.03313	30.804	28.1257	592
chr1	66940968	66941352	Encode_GSE137272_Encode_Dowen.JM_GSM4074281_RAD21_Rep1_SRR10099912_SRR10099913_peak_981	1372	.	18.7487	140.725	137.236	243
chr1	66992748	66993025	Encode_GSE137272_Encode_Dowen.JM_GSM4074281_RAD21_Rep1_SRR10099912_SRR10099913_peak_982	379	.	9.94576	40.755	37.9741	196
chr1	67061467	67061835	Encode_GSE137272_Encode_Dowen.JM_GSM4074281_RAD21_Rep1_SRR10099912_SRR10099913_peak_983	401	.	10.2887	42.9371	40.1357	209
chr1	67181139	67181566	Encode_GSE137272_Encode_Dowen.JM_GSM4074281_RAD21_Rep1_SRR10099912_SRR10099913_peak_985	2060	.	22.241	209.911	206.019	251
chr1	67218322	67218645	Encode_GSE137272_Encode_Dowen.JM_GSM4074281_RAD21_Rep1_SRR10099912_SRR10099913_peak_986	401	.	10.2887	42.9371	40.1357	183
chr1	68106480	68106866	Encode_GSE137272_Encode_Dowen.JM_GSM4074281_RAD21_Rep1_SRR10099912_SRR10099913_peak_989	548	.	12.5179	57.7805	54.8515	221
chr1	69138871	69139306	Encode_GSE137272_Encode_Dowen.JM_GSM4074281_RAD21_Rep1_SRR10099912_SRR10099913_peak_993	1652	.	21.4895	168.955	165.299	241
chr1	69241684	69242177	Encode_GSE137272_Encode_Dowen.JM_GSM4074281_RAD21_Rep1_SRR10099912_SRR10099913_peak_995	2498	.	26.3558	253.999	249.853	261
chr1	69376911	69377295	Encode_GSE137272_Encode_Dowen.JM_GSM4074281_RAD21_Rep1_SRR10099912_SRR10099913_peak_996	499	.	11.7581	52.8874	49.9992	182
chr1	69689057	69689408	Encode_GSE137272_Encode_Dowen.JM_GSM4074281_RAD21_Rep1_SRR10099912_SRR10099913_peak_997	582	.	12.2626	61.1574	58.2018	191
chr1	69775605	69775955	Encode_GSE137272_Encode_Dowen.JM_GSM4074281_RAD21_Rep1_SRR10099912_SRR10099913_peak_998	708	.	14.091	73.9224	70.8698	177
chr1	69785119	69785544	Encode_GSE137272_Encode_Dowen.JM_GSM4074281_RAD21_Rep1_SRR10099912_SRR10099913_peak_999	1019	.	16.3278	105.231	101.964	239
chr1	69790305	69790689	Encode_GSE137272_Encode_Dowen.JM_GSM4074281_RAD21_Rep1_SRR10099912_SRR10099913_peak_1000	989	.	16.1466	102.202	98.9546	203
chr1	70020861	70021175	Encode_GSE137272_Encode_Dowen.JM_GSM4074281_RAD21_Rep1_SRR10099912_SRR10099913_peak_1001	218	.	7.2021	24.4625	21.8577	161
chr1	70270128	70270542	Encode_GSE137272_Encode_Dowen.JM_GSM4074281_RAD21_Rep1_SRR10099912_SRR10099913_peak_1003	1103	.	17.585	113.666	110.344	210
chr1	70787117	70787597	Encode_GSE137272_Encode_Dowen.JM_GSM4074281_RAD21_Rep1_SRR10099912_SRR10099913_peak_1005	2364	.	23.1651	240.494	236.423	240
chr1	70833330	70833596	Encode_GSE137272_Encode_Dowen.JM_GSM4074281_RAD21_Rep1_SRR10099912_SRR10099913_peak_1006	379	.	9.94576	40.755	37.9741	175
chr1	71037043	71037283	Encode_GSE137272_Encode_Dowen.JM_GSM4074281_RAD21_Rep1_SRR10099912_SRR10099913_peak_1007	323	.	8.56776	35.0458	32.3223	212
chr1	71289562	71289901	Encode_GSE137272_Encode_Dowen.JM_GSM4074281_RAD21_Rep1_SRR10099912_SRR10099913_peak_1010	993	.	15.7969	102.56	99.3103	224
chr1	71361966	71362220	Encode_GSE137272_Encode_Dowen.JM_GSM4074281_RAD21_Rep1_SRR10099912_SRR10099913_peak_1011	130	.	5.48732	15.5591	13.0841	164
chr1	71531604	71532123	Encode_GSE137272_Encode_Dowen.JM_GSM4074281_RAD21_Rep1_SRR10099912_SRR10099913_peak_1015	2771	.	26.0288	281.474	277.175	288
chr1	71557021	71557217	Encode_GSE137272_Encode_Dowen.JM_GSM4074281_RAD21_Rep1_SRR10099912_SRR10099913_peak_1016	56	.	3.77253	7.99786	5.69381	108
chr1	71675426	71675773	Encode_GSE137272_Encode_Dowen.JM_GSM4074281_RAD21_Rep1_SRR10099912_SRR10099913_peak_1018	513	.	10.5429	54.2951	51.3945	192
chr1	71778339	71778601	Encode_GSE137272_Encode_Dowen.JM_GSM4074281_RAD21_Rep1_SRR10099912_SRR10099913_peak_1019	318	.	8.58081	34.5378	31.8188	212
chr1	72088218	72088471	Encode_GSE137272_Encode_Dowen.JM_GSM4074281_RAD21_Rep1_SRR10099912_SRR10099913_peak_1020	99	.	4.8014	12.3493	9.93518	114
chr1	72123588	72124088	Encode_GSE137272_Encode_Dowen.JM_GSM4074281_RAD21_Rep1_SRR10099912_SRR10099913_peak_1021	3307	.	25.1892	335.394	330.795	265
chr1	72141796	72142282	Encode_GSE137272_Encode_Dowen.JM_GSM4074281_RAD21_Rep1_SRR10099912_SRR10099913_peak_1022	3019	.	25.4573	306.352	301.918	253
chr1	72212150	72212478	Encode_GSE137272_Encode_Dowen.JM_GSM4074281_RAD21_Rep1_SRR10099912_SRR10099913_peak_1024	219	.	6.3141	24.5539	21.9483	262
chr1	72220054	72220311	Encode_GSE137272_Encode_Dowen.JM_GSM4074281_RAD21_Rep1_SRR10099912_SRR10099913_peak_1025	539	.	10.7508	56.8984	53.9766	178
chr1	72255186	72255414	Encode_GSE137272_Encode_Dowen.JM_GSM4074281_RAD21_Rep1_SRR10099912_SRR10099913_peak_1029	47	.	3.31051	7.06378	4.79623	78
chr1	72284247	72284499	Encode_GSE137272_Encode_Dowen.JM_GSM4074281_RAD21_Rep1_SRR10099912_SRR10099913_peak_1030	69	.	4.06592	9.25757	6.92256	180
chr1	72306921	72307371	Encode_GSE137272_Encode_Dowen.JM_GSM4074281_RAD21_Rep1_SRR10099912_SRR10099913_peak_1031	185	.	6.48105	21.1115	18.5522	147
chr1	72313677	72314035	Encode_GSE137272_Encode_Dowen.JM_GSM4074281_RAD21_Rep1_SRR10099912_SRR10099913_peak_1032	360	.	9.28418	38.8539	36.0916	177
chr1	72716989	72717282	Encode_GSE137272_Encode_Dowen.JM_GSM4074281_RAD21_Rep1_SRR10099912_SRR10099913_peak_1039	700	.	7.6266	73.0611	70.0148	211
chr1	72718828	72719308	Encode_GSE137272_Encode_Dowen.JM_GSM4074281_RAD21_Rep1_SRR10099912_SRR10099913_peak_1040	2496	.	16.6041	253.844	249.698	227
chr1	72854813	72855365	Encode_GSE137272_Encode_Dowen.JM_GSM4074281_RAD21_Rep1_SRR10099912_SRR10099913_peak_1045	4556	.	25.8851	460.843	455.603	327
chr1	72865792	72866258	Encode_GSE137272_Encode_Dowen.JM_GSM4074281_RAD21_Rep1_SRR10099912_SRR10099913_peak_1046	2424	.	19.8568	246.544	242.438	261
chr1	72877866	72878294	Encode_GSE137272_Encode_Dowen.JM_GSM4074281_RAD21_Rep1_SRR10099912_SRR10099913_peak_1047	1229	.	11.894	126.327	122.926	237
chr1	73274488	73274912	Encode_GSE137272_Encode_Dowen.JM_GSM4074281_RAD21_Rep1_SRR10099912_SRR10099913_peak_1049	525	.	12.175	55.4272	52.5174	209
chr1	73618547	73618908	Encode_GSE137272_Encode_Dowen.JM_GSM4074281_RAD21_Rep1_SRR10099912_SRR10099913_peak_1050	1065	.	16.0515	109.827	106.53	264
chr1	73737055	73737455	Encode_GSE137272_Encode_Dowen.JM_GSM4074281_RAD21_Rep1_SRR10099912_SRR10099913_peak_1051	632	.	13.7183	66.1989	63.2038	222
chr1	73826234	73826768	Encode_GSE137272_Encode_Dowen.JM_GSM4074281_RAD21_Rep1_SRR10099912_SRR10099913_peak_1052	2991	.	23.2485	303.58	299.161	276
chr1	73926305	73926619	Encode_GSE137272_Encode_Dowen.JM_GSM4074281_RAD21_Rep1_SRR10099912_SRR10099913_peak_1056	411	.	9.99271	43.9104	41.1009	200
chr1	73986654	73987079	Encode_GSE137272_Encode_Dowen.JM_GSM4074281_RAD21_Rep1_SRR10099912_SRR10099913_peak_1057	1493	.	18.7739	152.864	149.302	235
chr1	73996204	73996651	Encode_GSE137272_Encode_Dowen.JM_GSM4074281_RAD21_Rep1_SRR10099912_SRR10099913_peak_1058	811	.	13.6676	84.2899	81.1631	254
chr1	74077302	74077802	Encode_GSE137272_Encode_Dowen.JM_GSM4074281_RAD21_Rep1_SRR10099912_SRR10099913_peak_1060	1442	.	18.8034	147.82	144.288	267
chr1	74082802	74083237	Encode_GSE137272_Encode_Dowen.JM_GSM4074281_RAD21_Rep1_SRR10099912_SRR10099913_peak_1061	518	.	11.6972	54.7117	51.8078	241
chr1	74098276	74098553	Encode_GSE137272_Encode_Dowen.JM_GSM4074281_RAD21_Rep1_SRR10099912_SRR10099913_peak_1062	182	.	6.2311	20.8458	18.2894	258
chr1	74125026	74125507	Encode_GSE137272_Encode_Dowen.JM_GSM4074281_RAD21_Rep1_SRR10099912_SRR10099913_peak_1063	1958	.	19.513	199.703	195.87	277
chr1	74139504	74139824	Encode_GSE137272_Encode_Dowen.JM_GSM4074281_RAD21_Rep1_SRR10099912_SRR10099913_peak_1065	173	.	6.34471	19.8668	17.324	153
chr1	74183063	74183310	Encode_GSE137272_Encode_Dowen.JM_GSM4074281_RAD21_Rep1_SRR10099912_SRR10099913_peak_1066	122	.	5.31584	14.7358	12.2753	94
chr1	74195957	74196333	Encode_GSE137272_Encode_Dowen.JM_GSM4074281_RAD21_Rep1_SRR10099912_SRR10099913_peak_1067	427	.	10.5499	45.5419	42.7173	212
chr1	74205807	74206250	Encode_GSE137272_Encode_Dowen.JM_GSM4074281_RAD21_Rep1_SRR10099912_SRR10099913_peak_1068	1442	.	17.5864	147.832	144.299	278
chr1	74287199	74287603	Encode_GSE137272_Encode_Dowen.JM_GSM4074281_RAD21_Rep1_SRR10099912_SRR10099913_peak_1071	994	.	13.7058	102.742	99.491	261
chr1	74313293	74313729	Encode_GSE137272_Encode_Dowen.JM_GSM4074281_RAD21_Rep1_SRR10099912_SRR10099913_peak_1072	1428	.	16.3644	146.378	142.855	240
chr1	74326889	74327263	Encode_GSE137272_Encode_Dowen.JM_GSM4074281_RAD21_Rep1_SRR10099912_SRR10099913_peak_1073	326	.	8.51044	35.4184	32.6916	212
chr1	74332526	74332706	Encode_GSE137272_Encode_Dowen.JM_GSM4074281_RAD21_Rep1_SRR10099912_SRR10099913_peak_1074	44	.	3.42957	6.69071	4.43147	163
chr1	74361796	74362219	Encode_GSE137272_Encode_Dowen.JM_GSM4074281_RAD21_Rep1_SRR10099912_SRR10099913_peak_1075	1479	.	17.8607	151.539	147.985	219
chr1	74386644	74386886	Encode_GSE137272_Encode_Dowen.JM_GSM4074281_RAD21_Rep1_SRR10099912_SRR10099913_peak_1076	262	.	5.39336	28.9523	26.295	151
chr1	74390524	74390953	Encode_GSE137272_Encode_Dowen.JM_GSM4074281_RAD21_Rep1_SRR10099912_SRR10099913_peak_1077	1092	.	12.0954	112.551	109.237	216
chr1	74397403	74397687	Encode_GSE137272_Encode_Dowen.JM_GSM4074281_RAD21_Rep1_SRR10099912_SRR10099913_peak_1078	179	.	5.26761	20.529	17.9789	187
chr1	74398159	74398565	Encode_GSE137272_Encode_Dowen.JM_GSM4074281_RAD21_Rep1_SRR10099912_SRR10099913_peak_1079	502	.	9.38351	53.1245	50.2338	217
chr1	74452687	74453100	Encode_GSE137272_Encode_Dowen.JM_GSM4074281_RAD21_Rep1_SRR10099912_SRR10099913_peak_1080	446	.	10.5648	47.4642	44.6223	201
chr1	74460348	74460640	Encode_GSE137272_Encode_Dowen.JM_GSM4074281_RAD21_Rep1_SRR10099912_SRR10099913_peak_1081	173	.	6.34471	19.8668	17.324	138
chr1	74643990	74644263	Encode_GSE137272_Encode_Dowen.JM_GSM4074281_RAD21_Rep1_SRR10099912_SRR10099913_peak_1082	276	.	8.23097	30.3108	27.6371	160
chr1	74723789	74724092	Encode_GSE137272_Encode_Dowen.JM_GSM4074281_RAD21_Rep1_SRR10099912_SRR10099913_peak_1083	377	.	9.25415	40.4931	37.7154	166
chr1	74748833	74749061	Encode_GSE137272_Encode_Dowen.JM_GSM4074281_RAD21_Rep1_SRR10099912_SRR10099913_peak_1084	137	.	5.60153	16.245	13.7614	124
chr1	74759811	74760184	Encode_GSE137272_Encode_Dowen.JM_GSM4074281_RAD21_Rep1_SRR10099912_SRR10099913_peak_1085	1435	.	14.6613	147.06	143.532	204
chr1	74763088	74763436	Encode_GSE137272_Encode_Dowen.JM_GSM4074281_RAD21_Rep1_SRR10099912_SRR10099913_peak_1086	693	.	9.37731	72.3705	69.3294	213
chr1	74784553	74784810	Encode_GSE137272_Encode_Dowen.JM_GSM4074281_RAD21_Rep1_SRR10099912_SRR10099913_peak_1087	206	.	5.70666	23.2847	20.697	169
chr1	74787895	74788140	Encode_GSE137272_Encode_Dowen.JM_GSM4074281_RAD21_Rep1_SRR10099912_SRR10099913_peak_1088	484	.	9.35996	51.2853	48.4105	254
chr1	74802990	74803373	Encode_GSE137272_Encode_Dowen.JM_GSM4074281_RAD21_Rep1_SRR10099912_SRR10099913_peak_1089	259	.	6.35567	28.6263	25.9721	184
chr1	74808101	74808474	Encode_GSE137272_Encode_Dowen.JM_GSM4074281_RAD21_Rep1_SRR10099912_SRR10099913_peak_1090	668	.	9.1203	69.8625	66.8399	234
chr1	74809049	74809353	Encode_GSE137272_Encode_Dowen.JM_GSM4074281_RAD21_Rep1_SRR10099912_SRR10099913_peak_1091	594	.	8.76822	62.3933	59.4281	197
chr1	74861735	74862180	Encode_GSE137272_Encode_Dowen.JM_GSM4074281_RAD21_Rep1_SRR10099912_SRR10099913_peak_1094	1638	.	19.5584	167.451	163.804	277
chr1	74880747	74881208	Encode_GSE137272_Encode_Dowen.JM_GSM4074281_RAD21_Rep1_SRR10099912_SRR10099913_peak_1095	1386	.	16.4971	142.156	138.658	254
chr1	74893523	74893760	Encode_GSE137272_Encode_Dowen.JM_GSM4074281_RAD21_Rep1_SRR10099912_SRR10099913_peak_1096	406	.	8.7718	43.4374	40.6319	223
chr1	74895069	74895315	Encode_GSE137272_Encode_Dowen.JM_GSM4074281_RAD21_Rep1_SRR10099912_SRR10099913_peak_1097	149	.	5.00055	17.4213	14.9164	103
chr1	74915740	74916099	Encode_GSE137272_Encode_Dowen.JM_GSM4074281_RAD21_Rep1_SRR10099912_SRR10099913_peak_1099	357	.	9.34745	38.4604	35.7027	209
chr1	74926687	74927143	Encode_GSE137272_Encode_Dowen.JM_GSM4074281_RAD21_Rep1_SRR10099912_SRR10099913_peak_1100	941	.	14.7876	97.3405	94.1253	252
chr1	74948765	74949277	Encode_GSE137272_Encode_Dowen.JM_GSM4074281_RAD21_Rep1_SRR10099912_SRR10099913_peak_1101	2416	.	18.7448	245.715	241.615	342
chr1	74964437	74964937	Encode_GSE137272_Encode_Dowen.JM_GSM4074281_RAD21_Rep1_SRR10099912_SRR10099913_peak_1103	1134	.	16.4122	116.791	113.45	231
chr1	75000512	75000890	Encode_GSE137272_Encode_Dowen.JM_GSM4074281_RAD21_Rep1_SRR10099912_SRR10099913_peak_1104	369	.	9.77428	39.675	36.9045	172
chr1	75016823	75017282	Encode_GSE137272_Encode_Dowen.JM_GSM4074281_RAD21_Rep1_SRR10099912_SRR10099913_peak_1105	2118	.	20.5757	215.728	211.802	247
chr1	75052019	75052491	Encode_GSE137272_Encode_Dowen.JM_GSM4074281_RAD21_Rep1_SRR10099912_SRR10099913_peak_1106	1010	.	16.0766	104.347	101.086	262
chr1	75124445	75124958	Encode_GSE137272_Encode_Dowen.JM_GSM4074281_RAD21_Rep1_SRR10099912_SRR10099913_peak_1108	1806	.	19.2454	184.402	180.656	235
chr1	75142616	75142962	Encode_GSE137272_Encode_Dowen.JM_GSM4074281_RAD21_Rep1_SRR10099912_SRR10099913_peak_1109	326	.	8.32817	35.3963	32.6696	218
chr1	75234649	75235040	Encode_GSE137272_Encode_Dowen.JM_GSM4074281_RAD21_Rep1_SRR10099912_SRR10099913_peak_1112	446	.	9.61554	47.5009	44.6587	170
chr1	75251548	75251983	Encode_GSE137272_Encode_Dowen.JM_GSM4074281_RAD21_Rep1_SRR10099912_SRR10099913_peak_1113	666	.	9.2016	69.7124	66.6909	242
chr1	75253103	75253343	Encode_GSE137272_Encode_Dowen.JM_GSM4074281_RAD21_Rep1_SRR10099912_SRR10099913_peak_1114	188	.	4.6983	21.3634	18.8014	96
chr1	75254253	75254519	Encode_GSE137272_Encode_Dowen.JM_GSM4074281_RAD21_Rep1_SRR10099912_SRR10099913_peak_1115	370	.	6.67296	39.8322	37.0603	197
chr1	75290629	75290948	Encode_GSE137272_Encode_Dowen.JM_GSM4074281_RAD21_Rep1_SRR10099912_SRR10099913_peak_1117	713	.	12.705	74.4153	71.3592	204
chr1	75317895	75318185	Encode_GSE137272_Encode_Dowen.JM_GSM4074281_RAD21_Rep1_SRR10099912_SRR10099913_peak_1118	208	.	6.67456	23.4487	20.8592	203
chr1	75342832	75343283	Encode_GSE137272_Encode_Dowen.JM_GSM4074281_RAD21_Rep1_SRR10099912_SRR10099913_peak_1120	2168	.	20.5218	220.843	216.888	273
chr1	75371405	75371797	Encode_GSE137272_Encode_Dowen.JM_GSM4074281_RAD21_Rep1_SRR10099912_SRR10099913_peak_1121	1371	.	17.461	140.636	137.147	249
chr1	75398760	75399072	Encode_GSE137272_Encode_Dowen.JM_GSM4074281_RAD21_Rep1_SRR10099912_SRR10099913_peak_1123	360	.	9.07722	38.8085	36.0466	165
chr1	75413781	75414151	Encode_GSE137272_Encode_Dowen.JM_GSM4074281_RAD21_Rep1_SRR10099912_SRR10099913_peak_1124	661	.	12.4008	69.1821	66.1645	242
chr1	75445678	75446086	Encode_GSE137272_Encode_Dowen.JM_GSM4074281_RAD21_Rep1_SRR10099912_SRR10099913_peak_1126	675	.	11.1386	70.5603	67.5325	245
chr1	75456784	75457394	Encode_GSE137272_Encode_Dowen.JM_GSM4074281_RAD21_Rep1_SRR10099912_SRR10099913_peak_1127	314	.	8.10053	34.1507	31.4367	147
chr1	75467481	75468038	Encode_GSE137272_Encode_Dowen.JM_GSM4074281_RAD21_Rep1_SRR10099912_SRR10099913_peak_1128	3240	.	23.0082	328.627	324.067	311
chr1	75477182	75477759	Encode_GSE137272_Encode_Dowen.JM_GSM4074281_RAD21_Rep1_SRR10099912_SRR10099913_peak_1129	822	.	11.1018	85.3534	82.2192	266
chr1	75495230	75495530	Encode_GSE137272_Encode_Dowen.JM_GSM4074281_RAD21_Rep1_SRR10099912_SRR10099913_peak_1130	244	.	6.41027	27.0698	24.4346	153
chr1	75546548	75546958	Encode_GSE137272_Encode_Dowen.JM_GSM4074281_RAD21_Rep1_SRR10099912_SRR10099913_peak_1136	128	.	5.01288	15.3441	12.8758	389
chr1	75559435	75559934	Encode_GSE137272_Encode_Dowen.JM_GSM4074281_RAD21_Rep1_SRR10099912_SRR10099913_peak_1137	2728	.	20.901	277.151	272.876	282
chr1	75597590	75598004	Encode_GSE137272_Encode_Dowen.JM_GSM4074281_RAD21_Rep1_SRR10099912_SRR10099913_peak_1139	826	.	12.5677	85.7916	82.6543	326
chr1	75652499	75652957	Encode_GSE137272_Encode_Dowen.JM_GSM4074281_RAD21_Rep1_SRR10099912_SRR10099913_peak_1141	1058	.	10.5562	109.149	105.857	211
chr1	75653517	75654014	Encode_GSE137272_Encode_Dowen.JM_GSM4074281_RAD21_Rep1_SRR10099912_SRR10099913_peak_1142	1786	.	14.818	182.373	178.639	243
chr1	75741751	75742001	Encode_GSE137272_Encode_Dowen.JM_GSM4074281_RAD21_Rep1_SRR10099912_SRR10099913_peak_1145	130	.	5.48732	15.5591	13.0841	156
chr1	75925690	75926185	Encode_GSE137272_Encode_Dowen.JM_GSM4074281_RAD21_Rep1_SRR10099912_SRR10099913_peak_1151	1578	.	19.8022	161.426	157.814	253
chr1	75955869	75956175	Encode_GSE137272_Encode_Dowen.JM_GSM4074281_RAD21_Rep1_SRR10099912_SRR10099913_peak_1152	434	.	10.8032	46.2636	43.4322	206
chr1	75997284	75997591	Encode_GSE137272_Encode_Dowen.JM_GSM4074281_RAD21_Rep1_SRR10099912_SRR10099913_peak_1153	445	.	10.7403	47.3508	44.5105	224
chr1	77081657	77082002	Encode_GSE137272_Encode_Dowen.JM_GSM4074281_RAD21_Rep1_SRR10099912_SRR10099913_peak_1154	218	.	7.2021	24.4625	21.8577	159
chr1	77496682	77496935	Encode_GSE137272_Encode_Dowen.JM_GSM4074281_RAD21_Rep1_SRR10099912_SRR10099913_peak_1156	288	.	7.94413	31.5814	28.8941	186
chr1	77516157	77516686	Encode_GSE137272_Encode_Dowen.JM_GSM4074281_RAD21_Rep1_SRR10099912_SRR10099913_peak_1157	4406	.	20.7296	445.853	440.687	328
chr1	77561872	77562122	Encode_GSE137272_Encode_Dowen.JM_GSM4074281_RAD21_Rep1_SRR10099912_SRR10099913_peak_1158	130	.	5.48732	15.5591	13.0841	174
chr1	77589474	77589771	Encode_GSE137272_Encode_Dowen.JM_GSM4074281_RAD21_Rep1_SRR10099912_SRR10099913_peak_1159	227	.	7.37358	25.4131	22.7966	226
chr1	77896247	77896587	Encode_GSE137272_Encode_Dowen.JM_GSM4074281_RAD21_Rep1_SRR10099912_SRR10099913_peak_1162	548	.	12.5179	57.7805	54.8515	201
chr1	77930617	77931096	Encode_GSE137272_Encode_Dowen.JM_GSM4074281_RAD21_Rep1_SRR10099912_SRR10099913_peak_1163	1930	.	21.1743	196.863	193.046	263
chr1	77943082	77943531	Encode_GSE137272_Encode_Dowen.JM_GSM4074281_RAD21_Rep1_SRR10099912_SRR10099913_peak_1164	1677	.	21.8972	171.42	167.749	256
chr1	77972309	77972706	Encode_GSE137272_Encode_Dowen.JM_GSM4074281_RAD21_Rep1_SRR10099912_SRR10099913_peak_1165	479	.	11.4891	50.794	47.9231	247
chr1	77978636	77979132	Encode_GSE137272_Encode_Dowen.JM_GSM4074281_RAD21_Rep1_SRR10099912_SRR10099913_peak_1166	1698	.	20.3718	173.54	169.857	282
chr1	78008777	78009104	Encode_GSE137272_Encode_Dowen.JM_GSM4074281_RAD21_Rep1_SRR10099912_SRR10099913_peak_1167	390	.	10.1172	41.8424	39.0512	195
chr1	78215794	78216094	Encode_GSE137272_Encode_Dowen.JM_GSM4074281_RAD21_Rep1_SRR10099912_SRR10099913_peak_1170	86	.	3.82657	11.0286	8.6452	232
chr1	78216978	78217653	Encode_GSE137272_Encode_Dowen.JM_GSM4074281_RAD21_Rep1_SRR10099912_SRR10099913_peak_1171	97	.	3.99466	12.132	9.72631	747
chr1	78267598	78267905	Encode_GSE137272_Encode_Dowen.JM_GSM4074281_RAD21_Rep1_SRR10099912_SRR10099913_peak_1172	535	.	11.2127	56.5069	53.5886	215
chr1	78419562	78419982	Encode_GSE137272_Encode_Dowen.JM_GSM4074281_RAD21_Rep1_SRR10099912_SRR10099913_peak_1174	1187	.	17.3909	122.107	118.732	214
chr1	78454738	78455047	Encode_GSE137272_Encode_Dowen.JM_GSM4074281_RAD21_Rep1_SRR10099912_SRR10099913_peak_1175	587	.	12.4399	61.702	58.742	215
chr1	78525189	78525656	Encode_GSE137272_Encode_Dowen.JM_GSM4074281_RAD21_Rep1_SRR10099912_SRR10099913_peak_1176	1660	.	19.0757	169.71	166.049	230
chr1	78536803	78537180	Encode_GSE137272_Encode_Dowen.JM_GSM4074281_RAD21_Rep1_SRR10099912_SRR10099913_peak_1178	673	.	12.3444	70.3693	67.3429	229
chr1	78557339	78557743	Encode_GSE137272_Encode_Dowen.JM_GSM4074281_RAD21_Rep1_SRR10099912_SRR10099913_peak_1179	1090	.	16.1035	112.411	109.098	242
chr1	78657792	78658153	Encode_GSE137272_Encode_Dowen.JM_GSM4074281_RAD21_Rep1_SRR10099912_SRR10099913_peak_1181	141	.	5.45221	16.609	14.1173	408
chr1	78686941	78687147	Encode_GSE137272_Encode_Dowen.JM_GSM4074281_RAD21_Rep1_SRR10099912_SRR10099913_peak_1182	77	.	4.28697	10.0982	7.73549	114
chr1	78724380	78724931	Encode_GSE137272_Encode_Dowen.JM_GSM4074281_RAD21_Rep1_SRR10099912_SRR10099913_peak_1184	4338	.	24.9728	438.982	433.849	279
chr1	79440001	79440243	Encode_GSE137272_Encode_Dowen.JM_GSM4074281_RAD21_Rep1_SRR10099912_SRR10099913_peak_1186	218	.	7.2021	24.4625	21.8577	200
chr1	79682923	79683379	Encode_GSE137272_Encode_Dowen.JM_GSM4074281_RAD21_Rep1_SRR10099912_SRR10099913_peak_1190	680	.	12.5376	71.0374	68.006	316
chr1	79775944	79776316	Encode_GSE137272_Encode_Dowen.JM_GSM4074281_RAD21_Rep1_SRR10099912_SRR10099913_peak_1191	50	.	3.60105	7.33445	5.05209	199
chr1	79782500	79782764	Encode_GSE137272_Encode_Dowen.JM_GSM4074281_RAD21_Rep1_SRR10099912_SRR10099913_peak_1192	821	.	11.5146	85.3231	82.1891	230
chr1	79786525	79786897	Encode_GSE137272_Encode_Dowen.JM_GSM4074281_RAD21_Rep1_SRR10099912_SRR10099913_peak_1193	889	.	11.8287	92.1456	88.9652	170
chr1	79858431	79858866	Encode_GSE137272_Encode_Dowen.JM_GSM4074281_RAD21_Rep1_SRR10099912_SRR10099913_peak_1194	63	.	3.94401	8.68012	6.35556	292
chr1	80153245	80153506	Encode_GSE137272_Encode_Dowen.JM_GSM4074281_RAD21_Rep1_SRR10099912_SRR10099913_peak_1196	77	.	4.28697	10.0982	7.73549	75
chr1	80180157	80180512	Encode_GSE137272_Encode_Dowen.JM_GSM4074281_RAD21_Rep1_SRR10099912_SRR10099913_peak_1197	661	.	7.96382	69.1814	66.1639	198
chr1	80180973	80181425	Encode_GSE137272_Encode_Dowen.JM_GSM4074281_RAD21_Rep1_SRR10099912_SRR10099913_peak_1198	2455	.	18.3139	249.711	245.588	252
chr1	80408463	80408949	Encode_GSE137272_Encode_Dowen.JM_GSM4074281_RAD21_Rep1_SRR10099912_SRR10099913_peak_1201	1501	.	20.0864	153.694	150.127	218
chr1	80515899	80516191	Encode_GSE137272_Encode_Dowen.JM_GSM4074281_RAD21_Rep1_SRR10099912_SRR10099913_peak_1203	267	.	7.7159	29.3674	26.7042	134
chr1	80722691	80722950	Encode_GSE137272_Encode_Dowen.JM_GSM4074281_RAD21_Rep1_SRR10099912_SRR10099913_peak_1204	316	.	8.91689	34.3907	31.673	202
chr1	80830365	80830736	Encode_GSE137272_Encode_Dowen.JM_GSM4074281_RAD21_Rep1_SRR10099912_SRR10099913_peak_1206	595	.	13.2039	62.5573	59.5904	232
chr1	81287087	81287592	Encode_GSE137272_Encode_Dowen.JM_GSM4074281_RAD21_Rep1_SRR10099912_SRR10099913_peak_1207	1307	.	18.8568	134.247	130.798	270
chr1	81300752	81301037	Encode_GSE137272_Encode_Dowen.JM_GSM4074281_RAD21_Rep1_SRR10099912_SRR10099913_peak_1208	245	.	7.13286	27.139	24.5031	155
chr1	81301732	81302050	Encode_GSE137272_Encode_Dowen.JM_GSM4074281_RAD21_Rep1_SRR10099912_SRR10099913_peak_1209	550	.	11.6612	57.9339	55.0037	229
chr1	81310085	81310440	Encode_GSE137272_Encode_Dowen.JM_GSM4074281_RAD21_Rep1_SRR10099912_SRR10099913_peak_1210	813	.	15.8026	84.4556	81.3276	230
chr1	81316556	81316987	Encode_GSE137272_Encode_Dowen.JM_GSM4074281_RAD21_Rep1_SRR10099912_SRR10099913_peak_1211	2007	.	21.668	204.569	200.707	236
chr1	81591673	81592026	Encode_GSE137272_Encode_Dowen.JM_GSM4074281_RAD21_Rep1_SRR10099912_SRR10099913_peak_1213	657	.	12.6873	68.7483	65.7339	241
chr1	82291533	82291828	Encode_GSE137272_Encode_Dowen.JM_GSM4074281_RAD21_Rep1_SRR10099912_SRR10099913_peak_1215	152	.	4.4707	17.7833	15.2741	240
chr1	82294194	82294459	Encode_GSE137272_Encode_Dowen.JM_GSM4074281_RAD21_Rep1_SRR10099912_SRR10099913_peak_1216	426	.	8.16747	45.493	42.6688	212
chr1	82433298	82433771	Encode_GSE137272_Encode_Dowen.JM_GSM4074281_RAD21_Rep1_SRR10099912_SRR10099913_peak_1217	1063	.	16.443	109.659	106.363	238
chr1	82476261	82476647	Encode_GSE137272_Encode_Dowen.JM_GSM4074281_RAD21_Rep1_SRR10099912_SRR10099913_peak_1218	1439	.	20.0758	147.443	143.913	255
chr1	82554301	82554816	Encode_GSE137272_Encode_Dowen.JM_GSM4074281_RAD21_Rep1_SRR10099912_SRR10099913_peak_1219	1910	.	22.8918	194.876	191.07	255
chr1	82571766	82572119	Encode_GSE137272_Encode_Dowen.JM_GSM4074281_RAD21_Rep1_SRR10099912_SRR10099913_peak_1220	237	.	7.54506	26.3736	23.7453	166
chr1	82641604	82642056	Encode_GSE137272_Encode_Dowen.JM_GSM4074281_RAD21_Rep1_SRR10099912_SRR10099913_peak_1221	1304	.	19.4896	133.898	130.451	248
chr1	82759580	82759879	Encode_GSE137272_Encode_Dowen.JM_GSM4074281_RAD21_Rep1_SRR10099912_SRR10099913_peak_1222	246	.	7.52938	27.3247	24.687	175
chr1	82787299	82787784	Encode_GSE137272_Encode_Dowen.JM_GSM4074281_RAD21_Rep1_SRR10099912_SRR10099913_peak_1223	1697	.	18.0305	173.391	169.708	242
chr1	82803588	82804085	Encode_GSE137272_Encode_Dowen.JM_GSM4074281_RAD21_Rep1_SRR10099912_SRR10099913_peak_1224	2206	.	22.5923	224.588	220.611	244
chr1	82839255	82839590	Encode_GSE137272_Encode_Dowen.JM_GSM4074281_RAD21_Rep1_SRR10099912_SRR10099913_peak_1225	240	.	7.30958	26.6969	24.0654	231
chr1	82960098	82960437	Encode_GSE137272_Encode_Dowen.JM_GSM4074281_RAD21_Rep1_SRR10099912_SRR10099913_peak_1226	63	.	3.94401	8.68012	6.35556	93
chr1	82987756	82988128	Encode_GSE137272_Encode_Dowen.JM_GSM4074281_RAD21_Rep1_SRR10099912_SRR10099913_peak_1227	792	.	13.3381	82.3732	79.2599	227
chr1	83064830	83065320	Encode_GSE137272_Encode_Dowen.JM_GSM4074281_RAD21_Rep1_SRR10099912_SRR10099913_peak_1228	412	.	10.2446	44.041	41.2294	211
chr1	83076094	83076572	Encode_GSE137272_Encode_Dowen.JM_GSM4074281_RAD21_Rep1_SRR10099912_SRR10099913_peak_1229	1475	.	19.8653	151.083	147.531	216
chr1	83181481	83181783	Encode_GSE137272_Encode_Dowen.JM_GSM4074281_RAD21_Rep1_SRR10099912_SRR10099913_peak_1231	191	.	6.68767	21.6726	19.1043	150
chr1	83187214	83187467	Encode_GSE137272_Encode_Dowen.JM_GSM4074281_RAD21_Rep1_SRR10099912_SRR10099913_peak_1232	173	.	6.34471	19.8668	17.324	193
chr1	83408057	83408264	Encode_GSE137272_Encode_Dowen.JM_GSM4074281_RAD21_Rep1_SRR10099912_SRR10099913_peak_1235	70	.	4.11549	9.38046	7.0364	221
chr1	83716975	83717400	Encode_GSE137272_Encode_Dowen.JM_GSM4074281_RAD21_Rep1_SRR10099912_SRR10099913_peak_1236	972	.	16.5938	100.499	97.2631	254
chr1	83727220	83727550	Encode_GSE137272_Encode_Dowen.JM_GSM4074281_RAD21_Rep1_SRR10099912_SRR10099913_peak_1237	514	.	11.5891	54.39	51.4886	190
chr1	83736413	83736848	Encode_GSE137272_Encode_Dowen.JM_GSM4074281_RAD21_Rep1_SRR10099912_SRR10099913_peak_1238	813	.	14.8096	84.458	81.33	221
chr1	83746024	83746441	Encode_GSE137272_Encode_Dowen.JM_GSM4074281_RAD21_Rep1_SRR10099912_SRR10099913_peak_1239	1353	.	18.4684	138.792	135.315	252
chr1	83811191	83811537	Encode_GSE137272_Encode_Dowen.JM_GSM4074281_RAD21_Rep1_SRR10099912_SRR10099913_peak_1240	698	.	13.2959	72.8684	69.8235	197
chr1	84102049	84102393	Encode_GSE137272_Encode_Dowen.JM_GSM4074281_RAD21_Rep1_SRR10099912_SRR10099913_peak_1241	418	.	10.235	44.6276	41.8112	249
chr1	84128507	84128906	Encode_GSE137272_Encode_Dowen.JM_GSM4074281_RAD21_Rep1_SRR10099912_SRR10099913_peak_1242	619	.	13.5468	64.9796	61.9939	208
chr1	84153981	84154322	Encode_GSE137272_Encode_Dowen.JM_GSM4074281_RAD21_Rep1_SRR10099912_SRR10099913_peak_1243	358	.	9.6028	38.6026	35.8424	172
chr1	84284371	84284621	Encode_GSE137272_Encode_Dowen.JM_GSM4074281_RAD21_Rep1_SRR10099912_SRR10099913_peak_1245	79	.	3.46755	10.2826	7.91712	176
chr1	84286774	84287199	Encode_GSE137272_Encode_Dowen.JM_GSM4074281_RAD21_Rep1_SRR10099912_SRR10099913_peak_1246	870	.	12.2955	90.1885	87.0212	213
chr1	84470315	84470789	Encode_GSE137272_Encode_Dowen.JM_GSM4074281_RAD21_Rep1_SRR10099912_SRR10099913_peak_1248	2760	.	24.2441	280.386	276.093	228
chr1	84581775	84582216	Encode_GSE137272_Encode_Dowen.JM_GSM4074281_RAD21_Rep1_SRR10099912_SRR10099913_peak_1249	1215	.	17.6986	124.908	121.516	229
chr1	84623044	84623389	Encode_GSE137272_Encode_Dowen.JM_GSM4074281_RAD21_Rep1_SRR10099912_SRR10099913_peak_1250	200	.	6.85914	22.592	20.0114	206
chr1	84696124	84696442	Encode_GSE137272_Encode_Dowen.JM_GSM4074281_RAD21_Rep1_SRR10099912_SRR10099913_peak_1251	347	.	6.46975	37.4999	34.7518	496
chr1	84697132	84697582	Encode_GSE137272_Encode_Dowen.JM_GSM4074281_RAD21_Rep1_SRR10099912_SRR10099913_peak_1252	907	.	11.6411	93.9229	90.7306	355
chr1	84866736	84867014	Encode_GSE137272_Encode_Dowen.JM_GSM4074281_RAD21_Rep1_SRR10099912_SRR10099913_peak_1258	247	.	5.54346	27.3527	24.7128	212
chr1	84881245	84881690	Encode_GSE137272_Encode_Dowen.JM_GSM4074281_RAD21_Rep1_SRR10099912_SRR10099913_peak_1260	2447	.	15.0621	248.885	244.766	222
chr1	84885175	84885478	Encode_GSE137272_Encode_Dowen.JM_GSM4074281_RAD21_Rep1_SRR10099912_SRR10099913_peak_1261	458	.	5.63925	48.7304	45.8776	219
chr1	84933515	84933809	Encode_GSE137272_Encode_Dowen.JM_GSM4074281_RAD21_Rep1_SRR10099912_SRR10099913_peak_1263	465	.	9.02059	49.4191	46.5606	239
chr1	85736455	85736923	Encode_GSE137272_Encode_Dowen.JM_GSM4074281_RAD21_Rep1_SRR10099912_SRR10099913_peak_1272	1817	.	18.9276	185.473	181.72	246
chr1	85793387	85793629	Encode_GSE137272_Encode_Dowen.JM_GSM4074281_RAD21_Rep1_SRR10099912_SRR10099913_peak_1273	194	.	6.49137	22.0254	19.4535	126
chr1	85853311	85853762	Encode_GSE137272_Encode_Dowen.JM_GSM4074281_RAD21_Rep1_SRR10099912_SRR10099913_peak_1274	1333	.	16.939	136.782	133.317	287
chr1	85895599	85895773	Encode_GSE137272_Encode_Dowen.JM_GSM4074281_RAD21_Rep1_SRR10099912_SRR10099913_peak_1275	44	.	3.42957	6.69071	4.43147	186
chr1	85935447	85935859	Encode_GSE137272_Encode_Dowen.JM_GSM4074281_RAD21_Rep1_SRR10099912_SRR10099913_peak_1276	2050	.	20.6675	208.984	205.097	253
chr1	86007797	86008260	Encode_GSE137272_Encode_Dowen.JM_GSM4074281_RAD21_Rep1_SRR10099912_SRR10099913_peak_1277	2382	.	22.3831	242.285	238.204	258
chr1	86018236	86018544	Encode_GSE137272_Encode_Dowen.JM_GSM4074281_RAD21_Rep1_SRR10099912_SRR10099913_peak_1278	51	.	3.55425	7.46179	5.17689	129
chr1	86021674	86021918	Encode_GSE137272_Encode_Dowen.JM_GSM4074281_RAD21_Rep1_SRR10099912_SRR10099913_peak_1279	284	.	7.78036	31.0858	28.4048	196
chr1	86045973	86046514	Encode_GSE137272_Encode_Dowen.JM_GSM4074281_RAD21_Rep1_SRR10099912_SRR10099913_peak_1280	41	.	3.29844	6.37824	4.13635	289
chr1	86059472	86059864	Encode_GSE137272_Encode_Dowen.JM_GSM4074281_RAD21_Rep1_SRR10099912_SRR10099913_peak_1281	811	.	12.3774	84.3174	81.1904	197
chr1	86144233	86144565	Encode_GSE137272_Encode_Dowen.JM_GSM4074281_RAD21_Rep1_SRR10099912_SRR10099913_peak_1283	306	.	8.74541	33.3579	30.6512	159
chr1	86178798	86179289	Encode_GSE137272_Encode_Dowen.JM_GSM4074281_RAD21_Rep1_SRR10099912_SRR10099913_peak_1285	2279	.	20.9144	231.923	227.902	254
chr1	86188996	86189446	Encode_GSE137272_Encode_Dowen.JM_GSM4074281_RAD21_Rep1_SRR10099912_SRR10099913_peak_1286	1826	.	18.5903	186.383	182.625	275
chr1	86214105	86214594	Encode_GSE137272_Encode_Dowen.JM_GSM4074281_RAD21_Rep1_SRR10099912_SRR10099913_peak_1287	1978	.	19.9053	201.664	197.818	255
chr1	86301644	86302042	Encode_GSE137272_Encode_Dowen.JM_GSM4074281_RAD21_Rep1_SRR10099912_SRR10099913_peak_1289	478	.	8.52578	50.7639	47.8938	276
chr1	86313711	86313993	Encode_GSE137272_Encode_Dowen.JM_GSM4074281_RAD21_Rep1_SRR10099912_SRR10099913_peak_1292	196	.	5.23516	22.2548	19.6806	212
chr1	86339316	86339833	Encode_GSE137272_Encode_Dowen.JM_GSM4074281_RAD21_Rep1_SRR10099912_SRR10099913_peak_1293	3365	.	21.2154	341.163	336.531	289
chr1	86371952	86372266	Encode_GSE137272_Encode_Dowen.JM_GSM4074281_RAD21_Rep1_SRR10099912_SRR10099913_peak_1295	629	.	12.0638	65.9807	62.9875	224
chr1	86381112	86381377	Encode_GSE137272_Encode_Dowen.JM_GSM4074281_RAD21_Rep1_SRR10099912_SRR10099913_peak_1296	625	.	11.9308	65.5294	62.5396	263
chr1	86389289	86389576	Encode_GSE137272_Encode_Dowen.JM_GSM4074281_RAD21_Rep1_SRR10099912_SRR10099913_peak_1297	270	.	7.679	29.7645	27.0976	215
chr1	86395957	86396218	Encode_GSE137272_Encode_Dowen.JM_GSM4074281_RAD21_Rep1_SRR10099912_SRR10099913_peak_1298	294	.	8.12951	32.1342	29.4417	138
chr1	86404814	86405245	Encode_GSE137272_Encode_Dowen.JM_GSM4074281_RAD21_Rep1_SRR10099912_SRR10099913_peak_1299	957	.	14.6153	98.9739	95.7481	253
chr1	86416223	86416661	Encode_GSE137272_Encode_Dowen.JM_GSM4074281_RAD21_Rep1_SRR10099912_SRR10099913_peak_1300	829	.	13.1762	86.0816	82.9423	239
chr1	86429944	86430332	Encode_GSE137272_Encode_Dowen.JM_GSM4074281_RAD21_Rep1_SRR10099912_SRR10099913_peak_1301	743	.	11.6995	77.453	74.3748	204
chr1	86440425	86440930	Encode_GSE137272_Encode_Dowen.JM_GSM4074281_RAD21_Rep1_SRR10099912_SRR10099913_peak_1302	3965	.	23.3723	401.477	396.521	272
chr1	86471370	86471760	Encode_GSE137272_Encode_Dowen.JM_GSM4074281_RAD21_Rep1_SRR10099912_SRR10099913_peak_1303	763	.	11.6899	79.4226	76.3304	224
chr1	86487426	86487768	Encode_GSE137272_Encode_Dowen.JM_GSM4074281_RAD21_Rep1_SRR10099912_SRR10099913_peak_1304	229	.	6.49469	25.5873	22.9691	241
chr1	86499900	86500200	Encode_GSE137272_Encode_Dowen.JM_GSM4074281_RAD21_Rep1_SRR10099912_SRR10099913_peak_1305	375	.	6.58639	40.3122	37.5362	178
chr1	86501673	86501978	Encode_GSE137272_Encode_Dowen.JM_GSM4074281_RAD21_Rep1_SRR10099912_SRR10099913_peak_1306	426	.	6.96695	45.4844	42.6601	175
chr1	86509403	86509754	Encode_GSE137272_Encode_Dowen.JM_GSM4074281_RAD21_Rep1_SRR10099912_SRR10099913_peak_1308	663	.	11.3433	69.4022	66.383	219
chr1	86520362	86520694	Encode_GSE137272_Encode_Dowen.JM_GSM4074281_RAD21_Rep1_SRR10099912_SRR10099913_peak_1309	332	.	7.45098	36.0121	33.2786	210
chr1	86532369	86532709	Encode_GSE137272_Encode_Dowen.JM_GSM4074281_RAD21_Rep1_SRR10099912_SRR10099913_peak_1312	1162	.	12.7366	119.576	116.217	230
chr1	86538455	86538712	Encode_GSE137272_Encode_Dowen.JM_GSM4074281_RAD21_Rep1_SRR10099912_SRR10099913_peak_1313	221	.	6.38157	24.7752	22.1674	149
chr1	86618439	86618852	Encode_GSE137272_Encode_Dowen.JM_GSM4074281_RAD21_Rep1_SRR10099912_SRR10099913_peak_1315	1800	.	18.4099	183.764	180.021	239
chr1	86650257	86650709	Encode_GSE137272_Encode_Dowen.JM_GSM4074281_RAD21_Rep1_SRR10099912_SRR10099913_peak_1316	2457	.	21.7087	249.887	245.763	252
chr1	86669442	86669906	Encode_GSE137272_Encode_Dowen.JM_GSM4074281_RAD21_Rep1_SRR10099912_SRR10099913_peak_1317	776	.	11.8409	80.7273	77.6256	229
chr1	86670368	86670765	Encode_GSE137272_Encode_Dowen.JM_GSM4074281_RAD21_Rep1_SRR10099912_SRR10099913_peak_1318	181	.	5.21202	20.6928	18.1409	383
chr1	86697023	86697303	Encode_GSE137272_Encode_Dowen.JM_GSM4074281_RAD21_Rep1_SRR10099912_SRR10099913_peak_1319	192	.	5.04981	21.8628	19.2926	153
chr1	86698783	86699003	Encode_GSE137272_Encode_Dowen.JM_GSM4074281_RAD21_Rep1_SRR10099912_SRR10099913_peak_1320	137	.	4.23461	16.1981	13.7152	155
chr1	86699781	86700117	Encode_GSE137272_Encode_Dowen.JM_GSM4074281_RAD21_Rep1_SRR10099912_SRR10099913_peak_1321	923	.	11.8387	95.5691	92.3657	152
chr1	86914735	86915047	Encode_GSE137272_Encode_Dowen.JM_GSM4074281_RAD21_Rep1_SRR10099912_SRR10099913_peak_1323	467	.	11.3176	49.6516	46.7905	257
chr1	86972773	86973046	Encode_GSE137272_Encode_Dowen.JM_GSM4074281_RAD21_Rep1_SRR10099912_SRR10099913_peak_1324	503	.	11.196	53.2013	50.3101	169
chr1	87041141	87041488	Encode_GSE137272_Encode_Dowen.JM_GSM4074281_RAD21_Rep1_SRR10099912_SRR10099913_peak_1325	403	.	5.93785	43.1422	40.3391	181
chr1	87041998	87042499	Encode_GSE137272_Encode_Dowen.JM_GSM4074281_RAD21_Rep1_SRR10099912_SRR10099913_peak_1326	3133	.	21.1447	317.85	313.352	267
chr1	87060965	87061274	Encode_GSE137272_Encode_Dowen.JM_GSM4074281_RAD21_Rep1_SRR10099912_SRR10099913_peak_1327	544	.	11.2829	57.3865	54.4611	230
chr1	87070720	87071100	Encode_GSE137272_Encode_Dowen.JM_GSM4074281_RAD21_Rep1_SRR10099912_SRR10099913_peak_1328	812	.	13.9117	84.4235	81.2958	222
chr1	87098576	87098954	Encode_GSE137272_Encode_Dowen.JM_GSM4074281_RAD21_Rep1_SRR10099912_SRR10099913_peak_1329	719	.	13.9758	75.0438	71.983	214
chr1	87111812	87112086	Encode_GSE137272_Encode_Dowen.JM_GSM4074281_RAD21_Rep1_SRR10099912_SRR10099913_peak_1330	99	.	4.8014	12.3493	9.93518	145
chr1	87174234	87174746	Encode_GSE137272_Encode_Dowen.JM_GSM4074281_RAD21_Rep1_SRR10099912_SRR10099913_peak_1331	3764	.	24.8541	381.326	376.472	267
chr1	87184886	87185157	Encode_GSE137272_Encode_Dowen.JM_GSM4074281_RAD21_Rep1_SRR10099912_SRR10099913_peak_1332	420	.	6.59864	44.8936	42.075	180
chr1	87186961	87187390	Encode_GSE137272_Encode_Dowen.JM_GSM4074281_RAD21_Rep1_SRR10099912_SRR10099913_peak_1333	1492	.	13.7288	152.787	149.225	290
chr1	87206393	87206649	Encode_GSE137272_Encode_Dowen.JM_GSM4074281_RAD21_Rep1_SRR10099912_SRR10099913_peak_1334	192	.	6.57199	21.8068	19.2371	202
chr1	87218089	87218321	Encode_GSE137272_Encode_Dowen.JM_GSM4074281_RAD21_Rep1_SRR10099912_SRR10099913_peak_1335	442	.	9.8663	47.1375	44.2989	245
chr1	87246121	87246620	Encode_GSE137272_Encode_Dowen.JM_GSM4074281_RAD21_Rep1_SRR10099912_SRR10099913_peak_1336	3141	.	22.7854	318.692	314.189	260
chr1	87292832	87293254	Encode_GSE137272_Encode_Dowen.JM_GSM4074281_RAD21_Rep1_SRR10099912_SRR10099913_peak_1340	1326	.	16.9786	136.131	132.67	226
chr1	87447461	87447932	Encode_GSE137272_Encode_Dowen.JM_GSM4074281_RAD21_Rep1_SRR10099912_SRR10099913_peak_1345	1081	.	15.6487	111.456	108.149	239
chr1	87510054	87510314	Encode_GSE137272_Encode_Dowen.JM_GSM4074281_RAD21_Rep1_SRR10099912_SRR10099913_peak_1347	81	.	4.11173	10.5146	8.14534	141
chr1	87541606	87542076	Encode_GSE137272_Encode_Dowen.JM_GSM4074281_RAD21_Rep1_SRR10099912_SRR10099913_peak_1348	992	.	17.2029	102.475	99.2264	266
chr1	87568456	87568759	Encode_GSE137272_Encode_Dowen.JM_GSM4074281_RAD21_Rep1_SRR10099912_SRR10099913_peak_1349	176	.	6.29086	20.1537	17.6078	199
chr1	87608397	87608823	Encode_GSE137272_Encode_Dowen.JM_GSM4074281_RAD21_Rep1_SRR10099912_SRR10099913_peak_1350	593	.	11.7715	62.3004	59.3359	266
chr1	87664043	87664342	Encode_GSE137272_Encode_Dowen.JM_GSM4074281_RAD21_Rep1_SRR10099912_SRR10099913_peak_1351	582	.	10.716	61.2199	58.2638	189
chr1	87696462	87696680	Encode_GSE137272_Encode_Dowen.JM_GSM4074281_RAD21_Rep1_SRR10099912_SRR10099913_peak_1352	139	.	5.65879	16.3957	13.9065	94
chr1	87721433	87721711	Encode_GSE137272_Encode_Dowen.JM_GSM4074281_RAD21_Rep1_SRR10099912_SRR10099913_peak_1353	575	.	11.2232	60.4524	57.5022	157
chr1	87755697	87756274	Encode_GSE137272_Encode_Dowen.JM_GSM4074281_RAD21_Rep1_SRR10099912_SRR10099913_peak_1355	599	.	10.8397	62.9537	59.9838	183
chr1	87766290	87766551	Encode_GSE137272_Encode_Dowen.JM_GSM4074281_RAD21_Rep1_SRR10099912_SRR10099913_peak_1356	286	.	8.40245	31.3178	28.633	235
chr1	88318571	88318937	Encode_GSE137272_Encode_Dowen.JM_GSM4074281_RAD21_Rep1_SRR10099912_SRR10099913_peak_1369	591	.	12.3517	62.1206	59.1574	274
chr1	88357430	88357912	Encode_GSE137272_Encode_Dowen.JM_GSM4074281_RAD21_Rep1_SRR10099912_SRR10099913_peak_1370	1180	.	16.7841	121.458	118.088	259
chr1	88424596	88425103	Encode_GSE137272_Encode_Dowen.JM_GSM4074281_RAD21_Rep1_SRR10099912_SRR10099913_peak_1371	2729	.	23.8214	277.197	272.922	259
chr1	88434057	88434473	Encode_GSE137272_Encode_Dowen.JM_GSM4074281_RAD21_Rep1_SRR10099912_SRR10099913_peak_1372	969	.	15.8082	100.233	96.9989	233
chr1	88445452	88445790	Encode_GSE137272_Encode_Dowen.JM_GSM4074281_RAD21_Rep1_SRR10099912_SRR10099913_peak_1373	489	.	11.4012	51.8559	48.9767	194
chr1	88456686	88457091	Encode_GSE137272_Encode_Dowen.JM_GSM4074281_RAD21_Rep1_SRR10099912_SRR10099913_peak_1374	621	.	12.0016	65.0915	62.105	233
chr1	88465742	88466064	Encode_GSE137272_Encode_Dowen.JM_GSM4074281_RAD21_Rep1_SRR10099912_SRR10099913_peak_1375	545	.	10.5632	57.5069	54.5805	204
chr1	88473996	88474238	Encode_GSE137272_Encode_Dowen.JM_GSM4074281_RAD21_Rep1_SRR10099912_SRR10099913_peak_1376	490	.	10.3935	51.9219	49.042	201
chr1	88562303	88562800	Encode_GSE137272_Encode_Dowen.JM_GSM4074281_RAD21_Rep1_SRR10099912_SRR10099913_peak_1377	3332	.	23.2641	337.891	333.278	253
chr1	88705191	88705461	Encode_GSE137272_Encode_Dowen.JM_GSM4074281_RAD21_Rep1_SRR10099912_SRR10099913_peak_1383	549	.	5.36	57.8373	54.9079	198
chr1	88705780	88706268	Encode_GSE137272_Encode_Dowen.JM_GSM4074281_RAD21_Rep1_SRR10099912_SRR10099913_peak_1384	4921	.	20.5053	497.512	492.113	262
chr1	88720951	88721224	Encode_GSE137272_Encode_Dowen.JM_GSM4074281_RAD21_Rep1_SRR10099912_SRR10099913_peak_1386	178	.	6.23136	20.4183	17.8695	188
chr1	88742402	88742692	Encode_GSE137272_Encode_Dowen.JM_GSM4074281_RAD21_Rep1_SRR10099912_SRR10099913_peak_1387	457	.	5.94782	48.5916	45.7398	185
chr1	88745184	88745679	Encode_GSE137272_Encode_Dowen.JM_GSM4074281_RAD21_Rep1_SRR10099912_SRR10099913_peak_1388	3218	.	18.4104	326.394	321.847	249
chr1	88750253	88750488	Encode_GSE137272_Encode_Dowen.JM_GSM4074281_RAD21_Rep1_SRR10099912_SRR10099913_peak_1389	299	.	4.90481	32.6935	29.9944	137
chr1	88752267	88752668	Encode_GSE137272_Encode_Dowen.JM_GSM4074281_RAD21_Rep1_SRR10099912_SRR10099913_peak_1390	591	.	8.70864	62.0946	59.1316	208
chr1	88806977	88807430	Encode_GSE137272_Encode_Dowen.JM_GSM4074281_RAD21_Rep1_SRR10099912_SRR10099913_peak_1394	608	.	10.1137	63.8464	60.8694	257
chr1	88816047	88816320	Encode_GSE137272_Encode_Dowen.JM_GSM4074281_RAD21_Rep1_SRR10099912_SRR10099913_peak_1395	260	.	7.16312	28.6706	26.0159	138
chr1	88924366	88924493	Encode_GSE137272_Encode_Dowen.JM_GSM4074281_RAD21_Rep1_SRR10099912_SRR10099913_peak_1398	50	.	3.60105	7.33445	5.05209	105
chr1	88968516	88968802	Encode_GSE137272_Encode_Dowen.JM_GSM4074281_RAD21_Rep1_SRR10099912_SRR10099913_peak_1400	184	.	6.01545	21.0532	18.4945	163
chr1	89058015	89058384	Encode_GSE137272_Encode_Dowen.JM_GSM4074281_RAD21_Rep1_SRR10099912_SRR10099913_peak_1402	497	.	10.2291	52.607	49.7211	455
chr1	89070396	89070795	Encode_GSE137272_Encode_Dowen.JM_GSM4074281_RAD21_Rep1_SRR10099912_SRR10099913_peak_1403	76	.	3.66293	9.98145	7.62706	438
chr1	89175379	89175728	Encode_GSE137272_Encode_Dowen.JM_GSM4074281_RAD21_Rep1_SRR10099912_SRR10099913_peak_1405	948	.	15.8712	98.0811	94.8612	254
chr1	89191398	89191849	Encode_GSE137272_Encode_Dowen.JM_GSM4074281_RAD21_Rep1_SRR10099912_SRR10099913_peak_1406	1512	.	11.5601	154.828	151.254	268
chr1	89196056	89196489	Encode_GSE137272_Encode_Dowen.JM_GSM4074281_RAD21_Rep1_SRR10099912_SRR10099913_peak_1407	1738	.	13.2139	177.571	173.865	237
chr1	89207317	89207637	Encode_GSE137272_Encode_Dowen.JM_GSM4074281_RAD21_Rep1_SRR10099912_SRR10099913_peak_1408	398	.	9.96588	42.6221	39.8244	213
chr1	89235320	89235642	Encode_GSE137272_Encode_Dowen.JM_GSM4074281_RAD21_Rep1_SRR10099912_SRR10099913_peak_1409	401	.	9.87005	42.9421	40.1406	280
chr1	89323078	89323468	Encode_GSE137272_Encode_Dowen.JM_GSM4074281_RAD21_Rep1_SRR10099912_SRR10099913_peak_1411	905	.	15.7533	93.7426	90.5514	212
chr1	89342847	89343089	Encode_GSE137272_Encode_Dowen.JM_GSM4074281_RAD21_Rep1_SRR10099912_SRR10099913_peak_1412	441	.	7.78051	46.96	44.1229	145
chr1	89344523	89344967	Encode_GSE137272_Encode_Dowen.JM_GSM4074281_RAD21_Rep1_SRR10099912_SRR10099913_peak_1413	1420	.	16.3586	145.545	142.027	217
chr1	89368790	89369041	Encode_GSE137272_Encode_Dowen.JM_GSM4074281_RAD21_Rep1_SRR10099912_SRR10099913_peak_1415	77	.	4.28697	10.0982	7.73549	264
chr1	89454719	89455011	Encode_GSE137272_Encode_Dowen.JM_GSM4074281_RAD21_Rep1_SRR10099912_SRR10099913_peak_1416	53	.	3.60779	7.59469	5.30703	231
chr1	89524378	89524764	Encode_GSE137272_Encode_Dowen.JM_GSM4074281_RAD21_Rep1_SRR10099912_SRR10099913_peak_1417	1266	.	15.4203	130.073	126.649	228
chr1	89525980	89526223	Encode_GSE137272_Encode_Dowen.JM_GSM4074281_RAD21_Rep1_SRR10099912_SRR10099913_peak_1418	310	.	6.52652	33.7414	31.0311	150
chr1	89581278	89581619	Encode_GSE137272_Encode_Dowen.JM_GSM4074281_RAD21_Rep1_SRR10099912_SRR10099913_peak_1419	542	.	10.655	57.2001	54.2761	274
chr1	89606549	89606988	Encode_GSE137272_Encode_Dowen.JM_GSM4074281_RAD21_Rep1_SRR10099912_SRR10099913_peak_1420	689	.	13.2386	71.9644	68.9263	203
chr1	89631846	89632114	Encode_GSE137272_Encode_Dowen.JM_GSM4074281_RAD21_Rep1_SRR10099912_SRR10099913_peak_1422	149	.	5.60799	17.4334	14.9283	119
chr1	89646615	89647076	Encode_GSE137272_Encode_Dowen.JM_GSM4074281_RAD21_Rep1_SRR10099912_SRR10099913_peak_1424	2101	.	18.7803	214.049	210.132	246
chr1	89667501	89667783	Encode_GSE137272_Encode_Dowen.JM_GSM4074281_RAD21_Rep1_SRR10099912_SRR10099913_peak_1425	164	.	6.17323	18.981	16.4513	134
chr1	89752680	89752941	Encode_GSE137272_Encode_Dowen.JM_GSM4074281_RAD21_Rep1_SRR10099912_SRR10099913_peak_1428	544	.	9.86717	57.3803	54.4549	173
chr1	89757549	89757967	Encode_GSE137272_Encode_Dowen.JM_GSM4074281_RAD21_Rep1_SRR10099912_SRR10099913_peak_1429	700	.	11.6111	73.0897	70.0432	239
chr1	89770279	89770728	Encode_GSE137272_Encode_Dowen.JM_GSM4074281_RAD21_Rep1_SRR10099912_SRR10099913_peak_1430	657	.	12.2842	68.7837	65.7689	251
chr1	89821044	89821277	Encode_GSE137272_Encode_Dowen.JM_GSM4074281_RAD21_Rep1_SRR10099912_SRR10099913_peak_1431	70	.	4.11549	9.38046	7.0364	79
chr1	89831177	89831398	Encode_GSE137272_Encode_Dowen.JM_GSM4074281_RAD21_Rep1_SRR10099912_SRR10099913_peak_1432	130	.	5.48732	15.5591	13.0841	149
chr1	89859219	89859613	Encode_GSE137272_Encode_Dowen.JM_GSM4074281_RAD21_Rep1_SRR10099912_SRR10099913_peak_1434	833	.	12.4098	86.5299	83.3875	249
chr1	89940080	89940653	Encode_GSE137272_Encode_Dowen.JM_GSM4074281_RAD21_Rep1_SRR10099912_SRR10099913_peak_1439	182	.	3.78881	20.8369	18.2806	533
chr1	89943166	89943642	Encode_GSE137272_Encode_Dowen.JM_GSM4074281_RAD21_Rep1_SRR10099912_SRR10099913_peak_1440	2508	.	16.7522	255.007	250.854	237
chr1	89968133	89968496	Encode_GSE137272_Encode_Dowen.JM_GSM4074281_RAD21_Rep1_SRR10099912_SRR10099913_peak_1441	38	.	3.25809	6.06754	3.83315	99
chr1	90012920	90013594	Encode_GSE137272_Encode_Dowen.JM_GSM4074281_RAD21_Rep1_SRR10099912_SRR10099913_peak_1442	463	.	9.76492	49.1989	46.3421	208
chr1	90026959	90027338	Encode_GSE137272_Encode_Dowen.JM_GSM4074281_RAD21_Rep1_SRR10099912_SRR10099913_peak_1443	713	.	12.705	74.4153	71.3592	235
chr1	90051385	90051810	Encode_GSE137272_Encode_Dowen.JM_GSM4074281_RAD21_Rep1_SRR10099912_SRR10099913_peak_1444	1231	.	17.0354	126.522	123.12	259
chr1	90060552	90060983	Encode_GSE137272_Encode_Dowen.JM_GSM4074281_RAD21_Rep1_SRR10099912_SRR10099913_peak_1445	1418	.	16.8519	145.394	141.877	210
chr1	90159987	90160254	Encode_GSE137272_Encode_Dowen.JM_GSM4074281_RAD21_Rep1_SRR10099912_SRR10099913_peak_1447	173	.	6.34471	19.8668	17.324	429
chr1	90203796	90204155	Encode_GSE137272_Encode_Dowen.JM_GSM4074281_RAD21_Rep1_SRR10099912_SRR10099913_peak_1449	316	.	7.02821	34.402	31.6842	149
chr1	90205343	90205580	Encode_GSE137272_Encode_Dowen.JM_GSM4074281_RAD21_Rep1_SRR10099912_SRR10099913_peak_1450	290	.	6.59246	31.7657	29.0767	144
chr1	90424344	90424602	Encode_GSE137272_Encode_Dowen.JM_GSM4074281_RAD21_Rep1_SRR10099912_SRR10099913_peak_1457	21	.	2.74366	4.33172	2.18572	162
chr1	90557068	90557490	Encode_GSE137272_Encode_Dowen.JM_GSM4074281_RAD21_Rep1_SRR10099912_SRR10099913_peak_1459	1154	.	15.9062	118.794	115.44	282
chr1	90588332	90588761	Encode_GSE137272_Encode_Dowen.JM_GSM4074281_RAD21_Rep1_SRR10099912_SRR10099913_peak_1460	1705	.	12.8778	174.258	170.571	250
chr1	90590826	90591115	Encode_GSE137272_Encode_Dowen.JM_GSM4074281_RAD21_Rep1_SRR10099912_SRR10099913_peak_1461	268	.	4.57493	29.5143	26.8498	161
chr1	90592803	90593227	Encode_GSE137272_Encode_Dowen.JM_GSM4074281_RAD21_Rep1_SRR10099912_SRR10099913_peak_1462	1557	.	12.2211	159.377	155.777	226
chr1	90633476	90633779	Encode_GSE137272_Encode_Dowen.JM_GSM4074281_RAD21_Rep1_SRR10099912_SRR10099913_peak_1463	237	.	7.54506	26.3736	23.7453	189
chr1	90650628	90651116	Encode_GSE137272_Encode_Dowen.JM_GSM4074281_RAD21_Rep1_SRR10099912_SRR10099913_peak_1464	2068	.	21.2143	210.711	206.814	296
chr1	90840230	90840669	Encode_GSE137272_Encode_Dowen.JM_GSM4074281_RAD21_Rep1_SRR10099912_SRR10099913_peak_1465	1077	.	15.5421	111.039	107.735	209
chr1	90849981	90850224	Encode_GSE137272_Encode_Dowen.JM_GSM4074281_RAD21_Rep1_SRR10099912_SRR10099913_peak_1466	130	.	5.48732	15.5591	13.0841	135
chr1	90906331	90906774	Encode_GSE137272_Encode_Dowen.JM_GSM4074281_RAD21_Rep1_SRR10099912_SRR10099913_peak_1468	1185	.	16.4975	121.961	118.587	244
chr1	90928490	90928934	Encode_GSE137272_Encode_Dowen.JM_GSM4074281_RAD21_Rep1_SRR10099912_SRR10099913_peak_1469	1506	.	17.8955	154.215	150.645	247
chr1	90956615	90957090	Encode_GSE137272_Encode_Dowen.JM_GSM4074281_RAD21_Rep1_SRR10099912_SRR10099913_peak_1470	1774	.	19.4966	181.209	177.481	303
chr1	90973229	90973709	Encode_GSE137272_Encode_Dowen.JM_GSM4074281_RAD21_Rep1_SRR10099912_SRR10099913_peak_1471	4780	.	26.9935	483.417	478.077	283
chr1	91021304	91021621	Encode_GSE137272_Encode_Dowen.JM_GSM4074281_RAD21_Rep1_SRR10099912_SRR10099913_peak_1472	231	.	7.15068	25.7567	23.1367	179
chr1	91098855	91099279	Encode_GSE137272_Encode_Dowen.JM_GSM4074281_RAD21_Rep1_SRR10099912_SRR10099913_peak_1473	1424	.	18.771	145.97	142.449	287
chr1	91178987	91179468	Encode_GSE137272_Encode_Dowen.JM_GSM4074281_RAD21_Rep1_SRR10099912_SRR10099913_peak_1475	1544	.	18.3892	158.08	154.488	248
chr1	91211110	91211519	Encode_GSE137272_Encode_Dowen.JM_GSM4074281_RAD21_Rep1_SRR10099912_SRR10099913_peak_1476	460	.	10.6119	48.8616	46.0076	218
chr1	91239124	91239443	Encode_GSE137272_Encode_Dowen.JM_GSM4074281_RAD21_Rep1_SRR10099912_SRR10099913_peak_1477	547	.	12.0275	57.7144	54.7863	246
chr1	91250017	91250243	Encode_GSE137272_Encode_Dowen.JM_GSM4074281_RAD21_Rep1_SRR10099912_SRR10099913_peak_1478	63	.	3.94401	8.68012	6.35556	122
chr1	91346944	91347316	Encode_GSE137272_Encode_Dowen.JM_GSM4074281_RAD21_Rep1_SRR10099912_SRR10099913_peak_1479	663	.	11.6939	69.3975	66.3783	197
chr1	91366238	91366624	Encode_GSE137272_Encode_Dowen.JM_GSM4074281_RAD21_Rep1_SRR10099912_SRR10099913_peak_1480	812	.	13.688	84.3634	81.2361	215
chr1	91380547	91380810	Encode_GSE137272_Encode_Dowen.JM_GSM4074281_RAD21_Rep1_SRR10099912_SRR10099913_peak_1481	418	.	10.235	44.6276	41.8112	160
chr1	91428630	91429045	Encode_GSE137272_Encode_Dowen.JM_GSM4074281_RAD21_Rep1_SRR10099912_SRR10099913_peak_1483	1802	.	19.3415	183.986	180.242	240
chr1	91459418	91459745	Encode_GSE137272_Encode_Dowen.JM_GSM4074281_RAD21_Rep1_SRR10099912_SRR10099913_peak_1485	152	.	5.731	17.7781	15.269	326
chr1	91483265	91483673	Encode_GSE137272_Encode_Dowen.JM_GSM4074281_RAD21_Rep1_SRR10099912_SRR10099913_peak_1486	741	.	12.6942	77.1826	74.1065	269
chr1	91523765	91524181	Encode_GSE137272_Encode_Dowen.JM_GSM4074281_RAD21_Rep1_SRR10099912_SRR10099913_peak_1488	1709	.	19.2054	174.637	170.948	245
chr1	91564057	91564371	Encode_GSE137272_Encode_Dowen.JM_GSM4074281_RAD21_Rep1_SRR10099912_SRR10099913_peak_1490	228	.	7.20201	25.4231	22.8065	183
chr1	91574228	91574614	Encode_GSE137272_Encode_Dowen.JM_GSM4074281_RAD21_Rep1_SRR10099912_SRR10099913_peak_1491	1059	.	15.2778	109.22	105.927	177
chr1	91600638	91601117	Encode_GSE137272_Encode_Dowen.JM_GSM4074281_RAD21_Rep1_SRR10099912_SRR10099913_peak_1492	411	.	9.43733	43.9713	41.1612	258
chr1	91755005	91755409	Encode_GSE137272_Encode_Dowen.JM_GSM4074281_RAD21_Rep1_SRR10099912_SRR10099913_peak_1494	771	.	13.5641	80.2789	77.1805	243
chr1	91819252	91819565	Encode_GSE137272_Encode_Dowen.JM_GSM4074281_RAD21_Rep1_SRR10099912_SRR10099913_peak_1498	147	.	5.81662	17.2091	14.7101	158
chr1	91874628	91875078	Encode_GSE137272_Encode_Dowen.JM_GSM4074281_RAD21_Rep1_SRR10099912_SRR10099913_peak_1499	812	.	14.125	84.4258	81.2981	241
chr1	91897122	91897367	Encode_GSE137272_Encode_Dowen.JM_GSM4074281_RAD21_Rep1_SRR10099912_SRR10099913_peak_1500	182	.	6.51619	20.7641	18.2085	178
chr1	91913786	91914245	Encode_GSE137272_Encode_Dowen.JM_GSM4074281_RAD21_Rep1_SRR10099912_SRR10099913_peak_1501	1049	.	14.6621	108.269	104.983	298
chr1	91962268	91962704	Encode_GSE137272_Encode_Dowen.JM_GSM4074281_RAD21_Rep1_SRR10099912_SRR10099913_peak_1502	1034	.	15.6398	106.708	103.432	228
chr1	91969028	91969335	Encode_GSE137272_Encode_Dowen.JM_GSM4074281_RAD21_Rep1_SRR10099912_SRR10099913_peak_1503	410	.	9.97455	43.8561	41.0471	181
chr1	92178328	92178646	Encode_GSE137272_Encode_Dowen.JM_GSM4074281_RAD21_Rep1_SRR10099912_SRR10099913_peak_1505	685	.	10.9257	71.6299	68.5942	196
chr1	92360240	92360676	Encode_GSE137272_Encode_Dowen.JM_GSM4074281_RAD21_Rep1_SRR10099912_SRR10099913_peak_1508	1652	.	17.4717	168.956	165.3	365
chr1	92405156	92405431	Encode_GSE137272_Encode_Dowen.JM_GSM4074281_RAD21_Rep1_SRR10099912_SRR10099913_peak_1509	213	.	7.01977	23.9635	21.3663	158
chr1	92453697	92454210	Encode_GSE137272_Encode_Dowen.JM_GSM4074281_RAD21_Rep1_SRR10099912_SRR10099913_peak_1511	1172	.	15.9672	120.629	117.264	285
chr1	92521283	92521735	Encode_GSE137272_Encode_Dowen.JM_GSM4074281_RAD21_Rep1_SRR10099912_SRR10099913_peak_1513	1444	.	18.6194	147.939	144.407	221
chr1	92610963	92611430	Encode_GSE137272_Encode_Dowen.JM_GSM4074281_RAD21_Rep1_SRR10099912_SRR10099913_peak_1514	3822	.	24.2819	387.086	382.201	255
chr1	92647780	92648092	Encode_GSE137272_Encode_Dowen.JM_GSM4074281_RAD21_Rep1_SRR10099912_SRR10099913_peak_1516	531	.	8.85447	56.0786	53.1637	222
chr1	92648765	92649177	Encode_GSE137272_Encode_Dowen.JM_GSM4074281_RAD21_Rep1_SRR10099912_SRR10099913_peak_1517	788	.	11.2119	81.9599	78.8495	207
chr1	92696839	92697250	Encode_GSE137272_Encode_Dowen.JM_GSM4074281_RAD21_Rep1_SRR10099912_SRR10099913_peak_1518	820	.	14.1287	85.1821	82.0491	247
chr1	92707899	92708237	Encode_GSE137272_Encode_Dowen.JM_GSM4074281_RAD21_Rep1_SRR10099912_SRR10099913_peak_1519	543	.	11.4618	57.3047	54.3799	205
chr1	92833951	92834396	Encode_GSE137272_Encode_Dowen.JM_GSM4074281_RAD21_Rep1_SRR10099912_SRR10099913_peak_1520	976	.	13.6102	100.868	97.6301	235
chr1	92895045	92895453	Encode_GSE137272_Encode_Dowen.JM_GSM4074281_RAD21_Rep1_SRR10099912_SRR10099913_peak_1522	1585	.	21.134	162.14	158.524	229
chr1	92910550	92910798	Encode_GSE137272_Encode_Dowen.JM_GSM4074281_RAD21_Rep1_SRR10099912_SRR10099913_peak_1524	74	.	3.85803	9.79788	7.44676	91
chr1	92949523	92949811	Encode_GSE137272_Encode_Dowen.JM_GSM4074281_RAD21_Rep1_SRR10099912_SRR10099913_peak_1525	122	.	5.31584	14.7358	12.2753	189
chr1	92956622	92957081	Encode_GSE137272_Encode_Dowen.JM_GSM4074281_RAD21_Rep1_SRR10099912_SRR10099913_peak_1526	1715	.	20.3601	175.279	171.586	231
chr1	92985564	92985754	Encode_GSE137272_Encode_Dowen.JM_GSM4074281_RAD21_Rep1_SRR10099912_SRR10099913_peak_1527	56	.	3.77253	7.99786	5.69381	123
chr1	93014472	93014830	Encode_GSE137272_Encode_Dowen.JM_GSM4074281_RAD21_Rep1_SRR10099912_SRR10099913_peak_1529	646	.	11.9654	67.6797	64.6735	236
chr1	93080964	93081299	Encode_GSE137272_Encode_Dowen.JM_GSM4074281_RAD21_Rep1_SRR10099912_SRR10099913_peak_1531	607	.	13.1283	63.7638	60.7878	286
chr1	93128726	93129142	Encode_GSE137272_Encode_Dowen.JM_GSM4074281_RAD21_Rep1_SRR10099912_SRR10099913_peak_1532	762	.	12.8917	79.3148	76.2234	245
chr1	93153032	93153276	Encode_GSE137272_Encode_Dowen.JM_GSM4074281_RAD21_Rep1_SRR10099912_SRR10099913_peak_1533	50	.	3.60105	7.33445	5.05209	83
chr1	93174377	93174865	Encode_GSE137272_Encode_Dowen.JM_GSM4074281_RAD21_Rep1_SRR10099912_SRR10099913_peak_1534	2730	.	21.6781	277.352	273.075	258
chr1	93224024	93224386	Encode_GSE137272_Encode_Dowen.JM_GSM4074281_RAD21_Rep1_SRR10099912_SRR10099913_peak_1536	706	.	12.5148	73.7407	70.6894	193
chr1	93236600	93236877	Encode_GSE137272_Encode_Dowen.JM_GSM4074281_RAD21_Rep1_SRR10099912_SRR10099913_peak_1537	42	.	3.09086	6.47001	4.22578	812
chr1	93238180	93238477	Encode_GSE137272_Encode_Dowen.JM_GSM4074281_RAD21_Rep1_SRR10099912_SRR10099913_peak_1538	182	.	5.7875	20.7527	18.2002	214
chr1	93305755	93306036	Encode_GSE137272_Encode_Dowen.JM_GSM4074281_RAD21_Rep1_SRR10099912_SRR10099913_peak_1540	70	.	4.11549	9.38046	7.0364	283
chr1	93343542	93343927	Encode_GSE137272_Encode_Dowen.JM_GSM4074281_RAD21_Rep1_SRR10099912_SRR10099913_peak_1541	183	.	6.40769	20.9096	18.3524	159
chr1	93511818	93512210	Encode_GSE137272_Encode_Dowen.JM_GSM4074281_RAD21_Rep1_SRR10099912_SRR10099913_peak_1546	39	.	3.04093	6.13763	3.90164	362
chr1	93594060	93594293	Encode_GSE137272_Encode_Dowen.JM_GSM4074281_RAD21_Rep1_SRR10099912_SRR10099913_peak_1548	218	.	7.2021	24.4625	21.8577	130
chr1	93607752	93607984	Encode_GSE137272_Encode_Dowen.JM_GSM4074281_RAD21_Rep1_SRR10099912_SRR10099913_peak_1549	77	.	4.17723	10.1134	7.75044	168
chr1	93648796	93649064	Encode_GSE137272_Encode_Dowen.JM_GSM4074281_RAD21_Rep1_SRR10099912_SRR10099913_peak_1550	137	.	5.60153	16.245	13.7614	113
chr1	93668676	93669076	Encode_GSE137272_Encode_Dowen.JM_GSM4074281_RAD21_Rep1_SRR10099912_SRR10099913_peak_1551	386	.	8.68188	41.4594	38.6724	196
chr1	93686368	93686786	Encode_GSE137272_Encode_Dowen.JM_GSM4074281_RAD21_Rep1_SRR10099912_SRR10099913_peak_1553	1036	.	14.333	106.896	103.619	251
chr1	93726944	93727362	Encode_GSE137272_Encode_Dowen.JM_GSM4074281_RAD21_Rep1_SRR10099912_SRR10099913_peak_1555	1316	.	16.7262	135.059	131.605	267
chr1	93803649	93803990	Encode_GSE137272_Encode_Dowen.JM_GSM4074281_RAD21_Rep1_SRR10099912_SRR10099913_peak_1558	524	.	10.8499	55.3214	52.4129	164
chr1	93827737	93828000	Encode_GSE137272_Encode_Dowen.JM_GSM4074281_RAD21_Rep1_SRR10099912_SRR10099913_peak_1559	147	.	5.83027	17.2451	14.7422	176
chr1	94034897	94035391	Encode_GSE137272_Encode_Dowen.JM_GSM4074281_RAD21_Rep1_SRR10099912_SRR10099913_peak_1561	283	.	8.30124	31.0371	28.3566	201
chr1	94079012	94079528	Encode_GSE137272_Encode_Dowen.JM_GSM4074281_RAD21_Rep1_SRR10099912_SRR10099913_peak_1562	4420	.	25.6695	447.272	442.099	277
chr1	94139454	94139862	Encode_GSE137272_Encode_Dowen.JM_GSM4074281_RAD21_Rep1_SRR10099912_SRR10099913_peak_1563	1264	.	17.6868	129.877	126.454	243
chr1	95313659	95314078	Encode_GSE137272_Encode_Dowen.JM_GSM4074281_RAD21_Rep1_SRR10099912_SRR10099913_peak_1564	107	.	4.97288	13.1304	10.7003	190
chr1	95667449	95667876	Encode_GSE137272_Encode_Dowen.JM_GSM4074281_RAD21_Rep1_SRR10099912_SRR10099913_peak_1566	63	.	3.94401	8.68012	6.35556	174
chr1	95762238	95762584	Encode_GSE137272_Encode_Dowen.JM_GSM4074281_RAD21_Rep1_SRR10099912_SRR10099913_peak_1567	806	.	16.119	83.8073	80.6838	200
chr1	96768272	96768538	Encode_GSE137272_Encode_Dowen.JM_GSM4074281_RAD21_Rep1_SRR10099912_SRR10099913_peak_1568	173	.	6.34471	19.8668	17.324	145
chr1	96801658	96801990	Encode_GSE137272_Encode_Dowen.JM_GSM4074281_RAD21_Rep1_SRR10099912_SRR10099913_peak_1569	699	.	14.2672	72.9687	69.9231	200
chr1	96846658	96847169	Encode_GSE137272_Encode_Dowen.JM_GSM4074281_RAD21_Rep1_SRR10099912_SRR10099913_peak_1570	1035	.	16.3195	106.806	103.529	270
chr1	97018995	97019359	Encode_GSE137272_Encode_Dowen.JM_GSM4074281_RAD21_Rep1_SRR10099912_SRR10099913_peak_1571	736	.	15.0193	76.7029	73.6302	210
chr1	97038601	97038894	Encode_GSE137272_Encode_Dowen.JM_GSM4074281_RAD21_Rep1_SRR10099912_SRR10099913_peak_1572	266	.	8.05949	29.3127	26.65	181
chr1	97660986	97661145	Encode_GSE137272_Encode_Dowen.JM_GSM4074281_RAD21_Rep1_SRR10099912_SRR10099913_peak_1574	27	.	2.91514	4.88692	2.70869	104
chr1	97688755	97689174	Encode_GSE137272_Encode_Dowen.JM_GSM4074281_RAD21_Rep1_SRR10099912_SRR10099913_peak_1576	1420	.	19.7973	145.535	142.017	250
chr1	97769813	97770070	Encode_GSE137272_Encode_Dowen.JM_GSM4074281_RAD21_Rep1_SRR10099912_SRR10099913_peak_1577	50	.	3.60105	7.33445	5.05209	137
chr1	97809592	97809896	Encode_GSE137272_Encode_Dowen.JM_GSM4074281_RAD21_Rep1_SRR10099912_SRR10099913_peak_1580	434	.	10.8032	46.2636	43.4322	192
chr1	97976910	97977303	Encode_GSE137272_Encode_Dowen.JM_GSM4074281_RAD21_Rep1_SRR10099912_SRR10099913_peak_1582	107	.	4.97288	13.1304	10.7003	125
chr1	98072101	98072398	Encode_GSE137272_Encode_Dowen.JM_GSM4074281_RAD21_Rep1_SRR10099912_SRR10099913_peak_1583	316	.	8.91689	34.3907	31.673	177
chr1	98095353	98095616	Encode_GSE137272_Encode_Dowen.JM_GSM4074281_RAD21_Rep1_SRR10099912_SRR10099913_peak_1584	50	.	3.60105	7.33445	5.05209	124
chr1	98144872	98145195	Encode_GSE137272_Encode_Dowen.JM_GSM4074281_RAD21_Rep1_SRR10099912_SRR10099913_peak_1585	316	.	8.91689	34.3907	31.673	163
chr1	98179021	98179414	Encode_GSE137272_Encode_Dowen.JM_GSM4074281_RAD21_Rep1_SRR10099912_SRR10099913_peak_1586	780	.	14.7177	81.1225	78.0181	222
chr1	98392053	98392311	Encode_GSE137272_Encode_Dowen.JM_GSM4074281_RAD21_Rep1_SRR10099912_SRR10099913_peak_1588	84	.	4.45844	10.8326	8.45221	184
chr1	98748942	98749300	Encode_GSE137272_Encode_Dowen.JM_GSM4074281_RAD21_Rep1_SRR10099912_SRR10099913_peak_1591	595	.	13.2039	62.5573	59.5904	202
chr1	99774157	99774505	Encode_GSE137272_Encode_Dowen.JM_GSM4074281_RAD21_Rep1_SRR10099912_SRR10099913_peak_1592	681	.	13.203	71.1331	68.1008	208
chr1	100556892	100557295	Encode_GSE137272_Encode_Dowen.JM_GSM4074281_RAD21_Rep1_SRR10099912_SRR10099913_peak_1595	931	.	17.0933	96.3891	93.1802	262
chr1	100887320	100887633	Encode_GSE137272_Encode_Dowen.JM_GSM4074281_RAD21_Rep1_SRR10099912_SRR10099913_peak_1596	390	.	10.1172	41.8424	39.0512	192
chr1	101629019	101629345	Encode_GSE137272_Encode_Dowen.JM_GSM4074281_RAD21_Rep1_SRR10099912_SRR10099913_peak_1597	577	.	12.8007	60.6865	57.7345	221
chr1	102378669	102378930	Encode_GSE137272_Encode_Dowen.JM_GSM4074281_RAD21_Rep1_SRR10099912_SRR10099913_peak_1600	467	.	11.3176	49.6516	46.7905	215
chr1	103762770	103763111	Encode_GSE137272_Encode_Dowen.JM_GSM4074281_RAD21_Rep1_SRR10099912_SRR10099913_peak_1602	502	.	11.832	53.0982	50.2077	170
chr1	103784752	103785069	Encode_GSE137272_Encode_Dowen.JM_GSM4074281_RAD21_Rep1_SRR10099912_SRR10099913_peak_1603	379	.	9.94576	40.755	37.9741	183
chr1	103799338	103799662	Encode_GSE137272_Encode_Dowen.JM_GSM4074281_RAD21_Rep1_SRR10099912_SRR10099913_peak_1604	752	.	14.3103	78.3279	75.2436	220
chr1	103986919	103987273	Encode_GSE137272_Encode_Dowen.JM_GSM4074281_RAD21_Rep1_SRR10099912_SRR10099913_peak_1605	164	.	6.17323	18.981	16.4513	167
chr1	104755992	104756258	Encode_GSE137272_Encode_Dowen.JM_GSM4074281_RAD21_Rep1_SRR10099912_SRR10099913_peak_1607	122	.	5.31584	14.7358	12.2753	113
chr1	104944723	104945149	Encode_GSE137272_Encode_Dowen.JM_GSM4074281_RAD21_Rep1_SRR10099912_SRR10099913_peak_1608	939	.	15.3673	97.1219	93.9082	272
chr1	104986180	104986685	Encode_GSE137272_Encode_Dowen.JM_GSM4074281_RAD21_Rep1_SRR10099912_SRR10099913_peak_1610	3098	.	23.6017	314.278	309.8	278
chr1	105092486	105092966	Encode_GSE137272_Encode_Dowen.JM_GSM4074281_RAD21_Rep1_SRR10099912_SRR10099913_peak_1611	860	.	13.6029	89.161	86.0005	238
chr1	105356239	105356725	Encode_GSE137272_Encode_Dowen.JM_GSM4074281_RAD21_Rep1_SRR10099912_SRR10099913_peak_1612	149	.	5.76136	17.4624	14.9569	217
chr1	105362714	105363121	Encode_GSE137272_Encode_Dowen.JM_GSM4074281_RAD21_Rep1_SRR10099912_SRR10099913_peak_1613	534	.	11.3713	56.3597	53.4427	306
chr1	105630539	105630963	Encode_GSE137272_Encode_Dowen.JM_GSM4074281_RAD21_Rep1_SRR10099912_SRR10099913_peak_1615	649	.	13.3479	67.9995	64.991	258
chr1	105680618	105680997	Encode_GSE137272_Encode_Dowen.JM_GSM4074281_RAD21_Rep1_SRR10099912_SRR10099913_peak_1617	845	.	15.8326	87.6962	84.5458	255
chr1	105780435	105780697	Encode_GSE137272_Encode_Dowen.JM_GSM4074281_RAD21_Rep1_SRR10099912_SRR10099913_peak_1618	169	.	6.20791	19.4991	16.9636	290
chr1	105881053	105881366	Encode_GSE137272_Encode_Dowen.JM_GSM4074281_RAD21_Rep1_SRR10099912_SRR10099913_peak_1619	147	.	5.83027	17.2451	14.7422	229
chr1	105891108	105891442	Encode_GSE137272_Encode_Dowen.JM_GSM4074281_RAD21_Rep1_SRR10099912_SRR10099913_peak_1620	671	.	13.1217	70.1576	67.1326	166
chr1	105904739	105905062	Encode_GSE137272_Encode_Dowen.JM_GSM4074281_RAD21_Rep1_SRR10099912_SRR10099913_peak_1621	632	.	12.9993	66.2178	63.2226	229
chr1	106037009	106037351	Encode_GSE137272_Encode_Dowen.JM_GSM4074281_RAD21_Rep1_SRR10099912_SRR10099913_peak_1622	490	.	11.6605	51.9429	49.0623	263
chr1	106071220	106071735	Encode_GSE137272_Encode_Dowen.JM_GSM4074281_RAD21_Rep1_SRR10099912_SRR10099913_peak_1623	3122	.	22.9253	316.752	312.26	240
chr1	106151832	106152124	Encode_GSE137272_Encode_Dowen.JM_GSM4074281_RAD21_Rep1_SRR10099912_SRR10099913_peak_1624	417	.	10.197	44.5158	41.7004	169
chr1	106346767	106347071	Encode_GSE137272_Encode_Dowen.JM_GSM4074281_RAD21_Rep1_SRR10099912_SRR10099913_peak_1626	628	.	13.5795	65.7984	62.8065	185
chr1	106389725	106390167	Encode_GSE137272_Encode_Dowen.JM_GSM4074281_RAD21_Rep1_SRR10099912_SRR10099913_peak_1627	786	.	13.7856	81.7768	78.6677	260
chr1	106395486	106395965	Encode_GSE137272_Encode_Dowen.JM_GSM4074281_RAD21_Rep1_SRR10099912_SRR10099913_peak_1628	2763	.	23.3889	280.603	276.309	248
chr1	106425114	106425876	Encode_GSE137272_Encode_Dowen.JM_GSM4074281_RAD21_Rep1_SRR10099912_SRR10099913_peak_1629	1747	.	18.7157	178.411	174.7	272
chr1	106511576	106511993	Encode_GSE137272_Encode_Dowen.JM_GSM4074281_RAD21_Rep1_SRR10099912_SRR10099913_peak_1630	895	.	14.557	92.7001	89.516	251
chr1	106542719	106543003	Encode_GSE137272_Encode_Dowen.JM_GSM4074281_RAD21_Rep1_SRR10099912_SRR10099913_peak_1631	217	.	6.38507	24.3482	21.747	208
chr1	106717228	106717581	Encode_GSE137272_Encode_Dowen.JM_GSM4074281_RAD21_Rep1_SRR10099912_SRR10099913_peak_1635	677	.	10.8855	70.8204	67.7906	229
chr1	106735594	106735963	Encode_GSE137272_Encode_Dowen.JM_GSM4074281_RAD21_Rep1_SRR10099912_SRR10099913_peak_1636	674	.	12.3634	70.4355	67.4086	210
chr1	106800012	106800248	Encode_GSE137272_Encode_Dowen.JM_GSM4074281_RAD21_Rep1_SRR10099912_SRR10099913_peak_1638	99	.	4.8014	12.3493	9.93518	101
chr1	106818384	106818664	Encode_GSE137272_Encode_Dowen.JM_GSM4074281_RAD21_Rep1_SRR10099912_SRR10099913_peak_1639	723	.	14.8506	75.4457	72.3821	231
chr1	106883791	106884288	Encode_GSE137272_Encode_Dowen.JM_GSM4074281_RAD21_Rep1_SRR10099912_SRR10099913_peak_1640	1053	.	16.1502	108.597	105.308	229
chr1	106901456	106901896	Encode_GSE137272_Encode_Dowen.JM_GSM4074281_RAD21_Rep1_SRR10099912_SRR10099913_peak_1641	2020	.	22.1688	205.872	202.002	222
chr1	107014496	107014892	Encode_GSE137272_Encode_Dowen.JM_GSM4074281_RAD21_Rep1_SRR10099912_SRR10099913_peak_1643	589	.	12.7433	61.92	58.9584	217
chr1	107243226	107243610	Encode_GSE137272_Encode_Dowen.JM_GSM4074281_RAD21_Rep1_SRR10099912_SRR10099913_peak_1645	644	.	13.8898	67.4236	64.4192	227
chr1	107481475	107481853	Encode_GSE137272_Encode_Dowen.JM_GSM4074281_RAD21_Rep1_SRR10099912_SRR10099913_peak_1647	1078	.	17.3317	111.143	107.837	225
chr1	107598470	107598767	Encode_GSE137272_Encode_Dowen.JM_GSM4074281_RAD21_Rep1_SRR10099912_SRR10099913_peak_1648	227	.	7.37358	25.4131	22.7966	219
chr1	107635979	107636289	Encode_GSE137272_Encode_Dowen.JM_GSM4074281_RAD21_Rep1_SRR10099912_SRR10099913_peak_1649	630	.	13.6593	66.0291	63.0357	219
chr1	108827239	108827626	Encode_GSE137272_Encode_Dowen.JM_GSM4074281_RAD21_Rep1_SRR10099912_SRR10099913_peak_1650	693	.	14.5757	72.3751	69.3338	198
chr1	109834629	109834879	Encode_GSE137272_Encode_Dowen.JM_GSM4074281_RAD21_Rep1_SRR10099912_SRR10099913_peak_1651	379	.	9.94576	40.755	37.9741	224
chr1	109985468	109985832	Encode_GSE137272_Encode_Dowen.JM_GSM4074281_RAD21_Rep1_SRR10099912_SRR10099913_peak_1652	1081	.	17.6769	111.478	108.17	279
chr1	111242356	111242711	Encode_GSE137272_Encode_Dowen.JM_GSM4074281_RAD21_Rep1_SRR10099912_SRR10099913_peak_1656	536	.	12.3465	56.6009	53.6815	175
chr1	111634086	111634408	Encode_GSE137272_Encode_Dowen.JM_GSM4074281_RAD21_Rep1_SRR10099912_SRR10099913_peak_1657	490	.	11.6605	51.9429	49.0623	199
chr1	111660257	111660681	Encode_GSE137272_Encode_Dowen.JM_GSM4074281_RAD21_Rep1_SRR10099912_SRR10099913_peak_1658	1580	.	20.087	161.686	158.072	260
chr1	111863951	111864371	Encode_GSE137272_Encode_Dowen.JM_GSM4074281_RAD21_Rep1_SRR10099912_SRR10099913_peak_1659	1182	.	17.4942	121.658	118.286	252
chr1	112378669	112379071	Encode_GSE137272_Encode_Dowen.JM_GSM4074281_RAD21_Rep1_SRR10099912_SRR10099913_peak_1660	535	.	9.2049	56.4604	53.5425	202
chr1	112379914	112380335	Encode_GSE137272_Encode_Dowen.JM_GSM4074281_RAD21_Rep1_SRR10099912_SRR10099913_peak_1661	870	.	12.3099	90.2519	87.0841	259
chr1	112388795	112389174	Encode_GSE137272_Encode_Dowen.JM_GSM4074281_RAD21_Rep1_SRR10099912_SRR10099913_peak_1662	960	.	17.2262	99.2601	96.0325	233
chr1	112451660	112452026	Encode_GSE137272_Encode_Dowen.JM_GSM4074281_RAD21_Rep1_SRR10099912_SRR10099913_peak_1663	458	.	9.27727	48.6567	45.8043	194
chr1	116313236	116313590	Encode_GSE137272_Encode_Dowen.JM_GSM4074281_RAD21_Rep1_SRR10099912_SRR10099913_peak_1672	607	.	13.3753	63.7657	60.7894	255
chr1	116477710	116478067	Encode_GSE137272_Encode_Dowen.JM_GSM4074281_RAD21_Rep1_SRR10099912_SRR10099913_peak_1673	924	.	16.0877	95.6323	92.4285	328
chr1	117354587	117355007	Encode_GSE137272_Encode_Dowen.JM_GSM4074281_RAD21_Rep1_SRR10099912_SRR10099913_peak_1674	1101	.	16.3831	113.463	110.143	256
chr1	117412380	117412644	Encode_GSE137272_Encode_Dowen.JM_GSM4074281_RAD21_Rep1_SRR10099912_SRR10099913_peak_1676	401	.	10.2887	42.9371	40.1357	181
chr1	117519423	117519992	Encode_GSE137272_Encode_Dowen.JM_GSM4074281_RAD21_Rep1_SRR10099912_SRR10099913_peak_1679	1433	.	18.3514	146.848	143.322	283
chr1	118012736	118013108	Encode_GSE137272_Encode_Dowen.JM_GSM4074281_RAD21_Rep1_SRR10099912_SRR10099913_peak_1680	1083	.	18.7849	111.658	108.35	295
chr1	118275086	118275518	Encode_GSE137272_Encode_Dowen.JM_GSM4074281_RAD21_Rep1_SRR10099912_SRR10099913_peak_1681	1330	.	17.2598	136.484	133.02	238
chr1	118311206	118311369	Encode_GSE137272_Encode_Dowen.JM_GSM4074281_RAD21_Rep1_SRR10099912_SRR10099913_peak_1682	56	.	3.77253	7.99786	5.69381	161
chr1	118320659	118321022	Encode_GSE137272_Encode_Dowen.JM_GSM4074281_RAD21_Rep1_SRR10099912_SRR10099913_peak_1683	1216	.	14.8375	125.058	121.665	223
chr1	118321613	118321944	Encode_GSE137272_Encode_Dowen.JM_GSM4074281_RAD21_Rep1_SRR10099912_SRR10099913_peak_1684	405	.	7.54738	43.3857	40.5806	168
chr1	118367986	118368338	Encode_GSE137272_Encode_Dowen.JM_GSM4074281_RAD21_Rep1_SRR10099912_SRR10099913_peak_1686	645	.	12.3202	67.529	64.5238	230
chr1	118476860	118477275	Encode_GSE137272_Encode_Dowen.JM_GSM4074281_RAD21_Rep1_SRR10099912_SRR10099913_peak_1689	1010	.	17.0056	104.294	101.034	244
chr1	118492902	118493183	Encode_GSE137272_Encode_Dowen.JM_GSM4074281_RAD21_Rep1_SRR10099912_SRR10099913_peak_1690	130	.	5.48732	15.5591	13.0841	128
chr1	118498323	118498716	Encode_GSE137272_Encode_Dowen.JM_GSM4074281_RAD21_Rep1_SRR10099912_SRR10099913_peak_1691	506	.	11.2968	53.5091	50.6153	173
chr1	118505843	118506081	Encode_GSE137272_Encode_Dowen.JM_GSM4074281_RAD21_Rep1_SRR10099912_SRR10099913_peak_1692	122	.	5.31584	14.7358	12.2753	133
chr1	118564549	118565043	Encode_GSE137272_Encode_Dowen.JM_GSM4074281_RAD21_Rep1_SRR10099912_SRR10099913_peak_1694	978	.	14.3786	101.071	97.8318	210
chr1	118597561	118597816	Encode_GSE137272_Encode_Dowen.JM_GSM4074281_RAD21_Rep1_SRR10099912_SRR10099913_peak_1695	32	.	3.08661	5.46592	3.25834	52
chr1	118627752	118628035	Encode_GSE137272_Encode_Dowen.JM_GSM4074281_RAD21_Rep1_SRR10099912_SRR10099913_peak_1696	129	.	4.92914	15.4425	12.9728	157
chr1	118759487	118760012	Encode_GSE137272_Encode_Dowen.JM_GSM4074281_RAD21_Rep1_SRR10099912_SRR10099913_peak_1700	2429	.	19.9419	247.055	242.947	273
chr1	118768824	118769274	Encode_GSE137272_Encode_Dowen.JM_GSM4074281_RAD21_Rep1_SRR10099912_SRR10099913_peak_1701	1826	.	15.0805	186.436	182.679	233
chr1	118772272	118772706	Encode_GSE137272_Encode_Dowen.JM_GSM4074281_RAD21_Rep1_SRR10099912_SRR10099913_peak_1702	877	.	9.5304	90.8885	87.7165	203
chr1	118822231	118822642	Encode_GSE137272_Encode_Dowen.JM_GSM4074281_RAD21_Rep1_SRR10099912_SRR10099913_peak_1703	717	.	13.0074	74.7619	71.7033	232
chr1	119053486	119053928	Encode_GSE137272_Encode_Dowen.JM_GSM4074281_RAD21_Rep1_SRR10099912_SRR10099913_peak_1704	1044	.	12.9083	107.738	104.455	238
chr1	119082574	119082919	Encode_GSE137272_Encode_Dowen.JM_GSM4074281_RAD21_Rep1_SRR10099912_SRR10099913_peak_1707	390	.	5.2874	41.8384	39.0481	227
chr1	119083604	119084052	Encode_GSE137272_Encode_Dowen.JM_GSM4074281_RAD21_Rep1_SRR10099912_SRR10099913_peak_1708	1950	.	12.4673	198.873	195.044	255
chr1	119087549	119087976	Encode_GSE137272_Encode_Dowen.JM_GSM4074281_RAD21_Rep1_SRR10099912_SRR10099913_peak_1709	1661	.	11.6758	169.844	166.182	223
chr1	119093676	119094238	Encode_GSE137272_Encode_Dowen.JM_GSM4074281_RAD21_Rep1_SRR10099912_SRR10099913_peak_1710	2245	.	19.9658	228.568	224.567	250
chr1	119119964	119120334	Encode_GSE137272_Encode_Dowen.JM_GSM4074281_RAD21_Rep1_SRR10099912_SRR10099913_peak_1711	306	.	8.74541	33.3579	30.6512	320
chr1	119153590	119153992	Encode_GSE137272_Encode_Dowen.JM_GSM4074281_RAD21_Rep1_SRR10099912_SRR10099913_peak_1712	622	.	12.2547	65.2492	62.2615	269
chr1	119160419	119160691	Encode_GSE137272_Encode_Dowen.JM_GSM4074281_RAD21_Rep1_SRR10099912_SRR10099913_peak_1713	300	.	8.35446	32.7934	30.0933	220
chr1	119256112	119256473	Encode_GSE137272_Encode_Dowen.JM_GSM4074281_RAD21_Rep1_SRR10099912_SRR10099913_peak_1715	337	.	9.25984	36.4807	33.7416	226
chr1	119345378	119345837	Encode_GSE137272_Encode_Dowen.JM_GSM4074281_RAD21_Rep1_SRR10099912_SRR10099913_peak_1717	854	.	12.5788	88.632	85.4752	228
chr1	119388921	119389222	Encode_GSE137272_Encode_Dowen.JM_GSM4074281_RAD21_Rep1_SRR10099912_SRR10099913_peak_1718	83	.	4.29825	10.726	8.35326	97
chr1	119423529	119423910	Encode_GSE137272_Encode_Dowen.JM_GSM4074281_RAD21_Rep1_SRR10099912_SRR10099913_peak_1720	1944	.	15.1084	198.227	194.402	247
chr1	119443977	119444343	Encode_GSE137272_Encode_Dowen.JM_GSM4074281_RAD21_Rep1_SRR10099912_SRR10099913_peak_1721	221	.	6.64297	24.7129	22.1057	210
chr1	119458208	119458658	Encode_GSE137272_Encode_Dowen.JM_GSM4074281_RAD21_Rep1_SRR10099912_SRR10099913_peak_1722	1538	.	16.4854	157.457	153.868	286
chr1	119463419	119463787	Encode_GSE137272_Encode_Dowen.JM_GSM4074281_RAD21_Rep1_SRR10099912_SRR10099913_peak_1723	301	.	7.70388	32.8806	30.1798	143
chr1	119482980	119483275	Encode_GSE137272_Encode_Dowen.JM_GSM4074281_RAD21_Rep1_SRR10099912_SRR10099913_peak_1725	409	.	7.51064	43.7239	40.916	191
chr1	119484489	119484845	Encode_GSE137272_Encode_Dowen.JM_GSM4074281_RAD21_Rep1_SRR10099912_SRR10099913_peak_1726	376	.	7.10902	40.4629	37.6856	180
chr1	119548677	119549168	Encode_GSE137272_Encode_Dowen.JM_GSM4074281_RAD21_Rep1_SRR10099912_SRR10099913_peak_1730	1455	.	18.2865	149.131	145.591	289
chr1	119642450	119642701	Encode_GSE137272_Encode_Dowen.JM_GSM4074281_RAD21_Rep1_SRR10099912_SRR10099913_peak_1731	56	.	3.77253	7.99786	5.69381	113
chr1	119675023	119675343	Encode_GSE137272_Encode_Dowen.JM_GSM4074281_RAD21_Rep1_SRR10099912_SRR10099913_peak_1732	987	.	17.3231	102.034	98.7885	180
chr1	119894945	119895426	Encode_GSE137272_Encode_Dowen.JM_GSM4074281_RAD21_Rep1_SRR10099912_SRR10099913_peak_1735	2473	.	22.3588	251.497	247.364	254
chr1	119919321	119919647	Encode_GSE137272_Encode_Dowen.JM_GSM4074281_RAD21_Rep1_SRR10099912_SRR10099913_peak_1736	337	.	9.25984	36.4807	33.7416	146
chr1	119929711	119930107	Encode_GSE137272_Encode_Dowen.JM_GSM4074281_RAD21_Rep1_SRR10099912_SRR10099913_peak_1737	516	.	11.4331	54.5798	51.677	215
chr1	119938839	119939114	Encode_GSE137272_Encode_Dowen.JM_GSM4074281_RAD21_Rep1_SRR10099912_SRR10099913_peak_1738	668	.	14.2327	69.889	66.8659	157
chr1	119965888	119966247	Encode_GSE137272_Encode_Dowen.JM_GSM4074281_RAD21_Rep1_SRR10099912_SRR10099913_peak_1739	379	.	9.94576	40.755	37.9741	190
chr1	120013180	120013496	Encode_GSE137272_Encode_Dowen.JM_GSM4074281_RAD21_Rep1_SRR10099912_SRR10099913_peak_1740	423	.	7.83566	45.147	42.3262	212
chr1	120016200	120016619	Encode_GSE137272_Encode_Dowen.JM_GSM4074281_RAD21_Rep1_SRR10099912_SRR10099913_peak_1741	1024	.	12.9326	105.726	102.455	231
chr1	120032991	120033478	Encode_GSE137272_Encode_Dowen.JM_GSM4074281_RAD21_Rep1_SRR10099912_SRR10099913_peak_1743	3675	.	25.7353	372.328	367.524	263
chr1	120093510	120093851	Encode_GSE137272_Encode_Dowen.JM_GSM4074281_RAD21_Rep1_SRR10099912_SRR10099913_peak_1744	997	.	14.4947	103.042	99.7897	240
chr1	120098441	120098624	Encode_GSE137272_Encode_Dowen.JM_GSM4074281_RAD21_Rep1_SRR10099912_SRR10099913_peak_1745	126	.	4.72441	15.1426	12.6769	112
chr1	120147104	120147366	Encode_GSE137272_Encode_Dowen.JM_GSM4074281_RAD21_Rep1_SRR10099912_SRR10099913_peak_1746	191	.	6.68767	21.6726	19.1043	104
chr1	120154310	120154600	Encode_GSE137272_Encode_Dowen.JM_GSM4074281_RAD21_Rep1_SRR10099912_SRR10099913_peak_1747	405	.	8.1711	43.3842	40.5791	199
chr1	120155327	120155685	Encode_GSE137272_Encode_Dowen.JM_GSM4074281_RAD21_Rep1_SRR10099912_SRR10099913_peak_1748	584	.	10.1209	61.4238	58.4659	205
chr1	120171812	120172233	Encode_GSE137272_Encode_Dowen.JM_GSM4074281_RAD21_Rep1_SRR10099912_SRR10099913_peak_1749	820	.	14.5611	85.1566	82.0237	229
chr1	120197140	120197642	Encode_GSE137272_Encode_Dowen.JM_GSM4074281_RAD21_Rep1_SRR10099912_SRR10099913_peak_1750	2506	.	23.3756	254.826	250.675	262
chr1	120231394	120231709	Encode_GSE137272_Encode_Dowen.JM_GSM4074281_RAD21_Rep1_SRR10099912_SRR10099913_peak_1751	389	.	9.85798	41.7066	38.9175	271
chr1	120296920	120297218	Encode_GSE137272_Encode_Dowen.JM_GSM4074281_RAD21_Rep1_SRR10099912_SRR10099913_peak_1753	473	.	11.0473	50.1663	47.301	213
chr1	120327761	120328024	Encode_GSE137272_Encode_Dowen.JM_GSM4074281_RAD21_Rep1_SRR10099912_SRR10099913_peak_1754	355	.	9.1002	38.3086	35.5522	225
chr1	120337999	120338288	Encode_GSE137272_Encode_Dowen.JM_GSM4074281_RAD21_Rep1_SRR10099912_SRR10099913_peak_1755	328	.	7.20159	35.554	32.8246	165
chr1	120340310	120340591	Encode_GSE137272_Encode_Dowen.JM_GSM4074281_RAD21_Rep1_SRR10099912_SRR10099913_peak_1756	117	.	4.25599	14.1932	11.7441	139
chr1	120368156	120368494	Encode_GSE137272_Encode_Dowen.JM_GSM4074281_RAD21_Rep1_SRR10099912_SRR10099913_peak_1759	614	.	11.7937	64.3883	61.4074	191
chr1	120468903	120469244	Encode_GSE137272_Encode_Dowen.JM_GSM4074281_RAD21_Rep1_SRR10099912_SRR10099913_peak_1760	841	.	14.3111	87.3107	84.1628	209
chr1	120549242	120549718	Encode_GSE137272_Encode_Dowen.JM_GSM4074281_RAD21_Rep1_SRR10099912_SRR10099913_peak_1761	1972	.	17.856	201.129	197.287	241
chr1	120550196	120550585	Encode_GSE137272_Encode_Dowen.JM_GSM4074281_RAD21_Rep1_SRR10099912_SRR10099913_peak_1762	586	.	8.29399	61.5821	58.623	228
chr1	120586450	120586977	Encode_GSE137272_Encode_Dowen.JM_GSM4074281_RAD21_Rep1_SRR10099912_SRR10099913_peak_1763	1763	.	18.7016	180.063	176.343	231
chr1	120594569	120594962	Encode_GSE137272_Encode_Dowen.JM_GSM4074281_RAD21_Rep1_SRR10099912_SRR10099913_peak_1764	1044	.	15.0991	107.74	104.457	229
chr1	120667801	120668180	Encode_GSE137272_Encode_Dowen.JM_GSM4074281_RAD21_Rep1_SRR10099912_SRR10099913_peak_1768	804	.	14.3244	83.6118	80.4897	185
chr1	120698270	120698526	Encode_GSE137272_Encode_Dowen.JM_GSM4074281_RAD21_Rep1_SRR10099912_SRR10099913_peak_1770	267	.	7.7159	29.3674	26.7042	180
chr1	121053744	121054106	Encode_GSE137272_Encode_Dowen.JM_GSM4074281_RAD21_Rep1_SRR10099912_SRR10099913_peak_1772	456	.	10.3062	48.5409	45.6894	217
chr1	121180260	121180724	Encode_GSE137272_Encode_Dowen.JM_GSM4074281_RAD21_Rep1_SRR10099912_SRR10099913_peak_1775	1841	.	20.3815	187.892	184.126	247
chr1	121188914	121189278	Encode_GSE137272_Encode_Dowen.JM_GSM4074281_RAD21_Rep1_SRR10099912_SRR10099913_peak_1776	923	.	14.5138	95.5638	92.3605	198
chr1	121215861	121216144	Encode_GSE137272_Encode_Dowen.JM_GSM4074281_RAD21_Rep1_SRR10099912_SRR10099913_peak_1777	316	.	8.91689	34.3907	31.673	182
chr1	121389634	121389908	Encode_GSE137272_Encode_Dowen.JM_GSM4074281_RAD21_Rep1_SRR10099912_SRR10099913_peak_1779	286	.	8.40245	31.3178	28.633	242
chr1	121400249	121400659	Encode_GSE137272_Encode_Dowen.JM_GSM4074281_RAD21_Rep1_SRR10099912_SRR10099913_peak_1780	974	.	16.4086	100.691	97.4536	267
chr1	121441051	121441450	Encode_GSE137272_Encode_Dowen.JM_GSM4074281_RAD21_Rep1_SRR10099912_SRR10099913_peak_1781	920	.	16.2149	95.2487	92.0476	263
chr1	121490272	121490532	Encode_GSE137272_Encode_Dowen.JM_GSM4074281_RAD21_Rep1_SRR10099912_SRR10099913_peak_1782	437	.	10.6763	46.5339	43.7004	221
chr1	121549454	121549804	Encode_GSE137272_Encode_Dowen.JM_GSM4074281_RAD21_Rep1_SRR10099912_SRR10099913_peak_1783	390	.	10.1134	41.8317	39.0415	215
chr1	121601163	121601436	Encode_GSE137272_Encode_Dowen.JM_GSM4074281_RAD21_Rep1_SRR10099912_SRR10099913_peak_1786	248	.	6.81161	27.5353	24.8936	212
chr1	121803432	121803682	Encode_GSE137272_Encode_Dowen.JM_GSM4074281_RAD21_Rep1_SRR10099912_SRR10099913_peak_1790	324	.	9.01396	35.224	32.4989	182
chr1	122007782	122008098	Encode_GSE137272_Encode_Dowen.JM_GSM4074281_RAD21_Rep1_SRR10099912_SRR10099913_peak_1793	607	.	13.3753	63.7657	60.7894	220
chr1	122351592	122351866	Encode_GSE137272_Encode_Dowen.JM_GSM4074281_RAD21_Rep1_SRR10099912_SRR10099913_peak_1796	182	.	6.51619	20.7641	18.2085	171
chr1	122439328	122439801	Encode_GSE137272_Encode_Dowen.JM_GSM4074281_RAD21_Rep1_SRR10099912_SRR10099913_peak_1797	3137	.	27.1577	318.229	313.728	260
chr1	123414192	123414459	Encode_GSE137272_Encode_Dowen.JM_GSM4074281_RAD21_Rep1_SRR10099912_SRR10099913_peak_1802	536	.	12.3465	56.6009	53.6815	180
chr1	123974684	123974946	Encode_GSE137272_Encode_Dowen.JM_GSM4074281_RAD21_Rep1_SRR10099912_SRR10099913_peak_1803	266	.	8.05949	29.3127	26.65	155
chr1	124103091	124103404	Encode_GSE137272_Encode_Dowen.JM_GSM4074281_RAD21_Rep1_SRR10099912_SRR10099913_peak_1806	379	.	9.94576	40.755	37.9741	162
chr1	124450158	124450489	Encode_GSE137272_Encode_Dowen.JM_GSM4074281_RAD21_Rep1_SRR10099912_SRR10099913_peak_1808	513	.	12.0035	54.2596	51.3593	215
chr1	124674373	124674793	Encode_GSE137272_Encode_Dowen.JM_GSM4074281_RAD21_Rep1_SRR10099912_SRR10099913_peak_1809	1201	.	18.7515	123.56	120.176	247
chr1	124718112	124718528	Encode_GSE137272_Encode_Dowen.JM_GSM4074281_RAD21_Rep1_SRR10099912_SRR10099913_peak_1810	972	.	17.9133	100.525	97.2895	218
chr1	125370809	125371203	Encode_GSE137272_Encode_Dowen.JM_GSM4074281_RAD21_Rep1_SRR10099912_SRR10099913_peak_1811	687	.	12.7571	71.7874	68.7505	240
chr1	125382623	125383016	Encode_GSE137272_Encode_Dowen.JM_GSM4074281_RAD21_Rep1_SRR10099912_SRR10099913_peak_1812	327	.	9.08837	35.4317	32.7033	215
chr1	125435511	125435781	Encode_GSE137272_Encode_Dowen.JM_GSM4074281_RAD21_Rep1_SRR10099912_SRR10099913_peak_1813	139	.	5.65879	16.3957	13.9065	494
chr1	125519096	125519522	Encode_GSE137272_Encode_Dowen.JM_GSM4074281_RAD21_Rep1_SRR10099912_SRR10099913_peak_1815	402	.	9.90626	43.0496	40.2473	169
chr1	125574215	125574651	Encode_GSE137272_Encode_Dowen.JM_GSM4074281_RAD21_Rep1_SRR10099912_SRR10099913_peak_1816	870	.	15.1569	90.2031	87.0357	233
chr1	125607354	125607864	Encode_GSE137272_Encode_Dowen.JM_GSM4074281_RAD21_Rep1_SRR10099912_SRR10099913_peak_1817	2902	.	25.0941	294.584	290.214	279
chr1	125669044	125669358	Encode_GSE137272_Encode_Dowen.JM_GSM4074281_RAD21_Rep1_SRR10099912_SRR10099913_peak_1818	312	.	8.75837	33.9476	31.2354	166
chr1	125729683	125729995	Encode_GSE137272_Encode_Dowen.JM_GSM4074281_RAD21_Rep1_SRR10099912_SRR10099913_peak_1819	390	.	10.1172	41.8424	39.0512	244
chr1	125789774	125790152	Encode_GSE137272_Encode_Dowen.JM_GSM4074281_RAD21_Rep1_SRR10099912_SRR10099913_peak_1820	1318	.	17.5797	135.298	131.842	272
chr1	125911868	125912182	Encode_GSE137272_Encode_Dowen.JM_GSM4074281_RAD21_Rep1_SRR10099912_SRR10099913_peak_1822	120	.	4.85369	14.5274	12.0739	513
chr1	126431616	126432025	Encode_GSE137272_Encode_Dowen.JM_GSM4074281_RAD21_Rep1_SRR10099912_SRR10099913_peak_1825	358	.	9.6028	38.6026	35.8424	240
chr1	126492649	126492947	Encode_GSE137272_Encode_Dowen.JM_GSM4074281_RAD21_Rep1_SRR10099912_SRR10099913_peak_1827	56	.	3.77253	7.99786	5.69381	234
chr1	126568831	126569214	Encode_GSE137272_Encode_Dowen.JM_GSM4074281_RAD21_Rep1_SRR10099912_SRR10099913_peak_1829	583	.	13.0324	61.3545	58.3971	213
chr1	126612917	126613174	Encode_GSE137272_Encode_Dowen.JM_GSM4074281_RAD21_Rep1_SRR10099912_SRR10099913_peak_1830	337	.	9.25984	36.4807	33.7416	223
chr1	126726469	126726777	Encode_GSE137272_Encode_Dowen.JM_GSM4074281_RAD21_Rep1_SRR10099912_SRR10099913_peak_1831	369	.	9.77428	39.675	36.9045	192
chr1	126931697	126932148	Encode_GSE137272_Encode_Dowen.JM_GSM4074281_RAD21_Rep1_SRR10099912_SRR10099913_peak_1832	1817	.	19.865	185.545	181.792	198
chr1	126993277	126993698	Encode_GSE137272_Encode_Dowen.JM_GSM4074281_RAD21_Rep1_SRR10099912_SRR10099913_peak_1834	703	.	13.6775	73.3697	70.3213	234
chr1	127011901	127012234	Encode_GSE137272_Encode_Dowen.JM_GSM4074281_RAD21_Rep1_SRR10099912_SRR10099913_peak_1835	678	.	13.1359	70.9167	67.8861	273
chr1	127017726	127017984	Encode_GSE137272_Encode_Dowen.JM_GSM4074281_RAD21_Rep1_SRR10099912_SRR10099913_peak_1836	276	.	8.23097	30.3108	27.6371	135
chr1	127205151	127205542	Encode_GSE137272_Encode_Dowen.JM_GSM4074281_RAD21_Rep1_SRR10099912_SRR10099913_peak_1838	749	.	12.7284	78.0098	74.9277	173
chr1	127238751	127239100	Encode_GSE137272_Encode_Dowen.JM_GSM4074281_RAD21_Rep1_SRR10099912_SRR10099913_peak_1839	510	.	11.2113	53.8989	51.002	217
chr1	127409533	127409985	Encode_GSE137272_Encode_Dowen.JM_GSM4074281_RAD21_Rep1_SRR10099912_SRR10099913_peak_1840	1568	.	18.7451	160.484	156.878	407
chr1	127458932	127459430	Encode_GSE137272_Encode_Dowen.JM_GSM4074281_RAD21_Rep1_SRR10099912_SRR10099913_peak_1841	2097	.	21.6483	213.677	209.763	260
chr1	127484859	127485180	Encode_GSE137272_Encode_Dowen.JM_GSM4074281_RAD21_Rep1_SRR10099912_SRR10099913_peak_1842	190	.	5.94045	21.6483	19.083	183
chr1	127487198	127487520	Encode_GSE137272_Encode_Dowen.JM_GSM4074281_RAD21_Rep1_SRR10099912_SRR10099913_peak_1843	396	.	8.96627	42.4228	39.6268	193
chr1	127496681	127497148	Encode_GSE137272_Encode_Dowen.JM_GSM4074281_RAD21_Rep1_SRR10099912_SRR10099913_peak_1844	4469	.	21.6482	452.156	446.958	243
chr1	127500247	127500611	Encode_GSE137272_Encode_Dowen.JM_GSM4074281_RAD21_Rep1_SRR10099912_SRR10099913_peak_1845	1366	.	9.93525	140.173	136.688	191
chr1	127679764	127680206	Encode_GSE137272_Encode_Dowen.JM_GSM4074281_RAD21_Rep1_SRR10099912_SRR10099913_peak_1846	1590	.	18.0761	162.62	159.001	285
chr1	127696554	127696869	Encode_GSE137272_Encode_Dowen.JM_GSM4074281_RAD21_Rep1_SRR10099912_SRR10099913_peak_1847	286	.	8.40245	31.3178	28.633	191
chr1	127702233	127702555	Encode_GSE137272_Encode_Dowen.JM_GSM4074281_RAD21_Rep1_SRR10099912_SRR10099913_peak_1848	358	.	9.6028	38.6026	35.8424	167
chr1	127765438	127765893	Encode_GSE137272_Encode_Dowen.JM_GSM4074281_RAD21_Rep1_SRR10099912_SRR10099913_peak_1849	516	.	11.4331	54.5798	51.677	237
chr1	127827299	127827747	Encode_GSE137272_Encode_Dowen.JM_GSM4074281_RAD21_Rep1_SRR10099912_SRR10099913_peak_1850	1563	.	18.6305	159.988	156.384	277
chr1	127846010	127846266	Encode_GSE137272_Encode_Dowen.JM_GSM4074281_RAD21_Rep1_SRR10099912_SRR10099913_peak_1851	191	.	6.68767	21.6726	19.1043	163
chr1	128000862	128001184	Encode_GSE137272_Encode_Dowen.JM_GSM4074281_RAD21_Rep1_SRR10099912_SRR10099913_peak_1853	130	.	5.48732	15.5591	13.0841	165
chr1	128282974	128283269	Encode_GSE137272_Encode_Dowen.JM_GSM4074281_RAD21_Rep1_SRR10099912_SRR10099913_peak_1858	288	.	7.59673	31.5253	28.8386	197
chr1	128309074	128309357	Encode_GSE137272_Encode_Dowen.JM_GSM4074281_RAD21_Rep1_SRR10099912_SRR10099913_peak_1860	234	.	7.10225	26.0932	23.4698	169
chr1	128324877	128325174	Encode_GSE137272_Encode_Dowen.JM_GSM4074281_RAD21_Rep1_SRR10099912_SRR10099913_peak_1861	143	.	5.67179	16.8238	14.3295	168
chr1	128368732	128369078	Encode_GSE137272_Encode_Dowen.JM_GSM4074281_RAD21_Rep1_SRR10099912_SRR10099913_peak_1863	457	.	10.7248	48.5709	45.7192	217
chr1	128592293	128592811	Encode_GSE137272_Encode_Dowen.JM_GSM4074281_RAD21_Rep1_SRR10099912_SRR10099913_peak_1869	403	.	8.40069	43.1884	40.3849	360
chr1	128824148	128824621	Encode_GSE137272_Encode_Dowen.JM_GSM4074281_RAD21_Rep1_SRR10099912_SRR10099913_peak_1871	1022	.	14.1891	105.541	102.272	269
chr1	128832553	128833002	Encode_GSE137272_Encode_Dowen.JM_GSM4074281_RAD21_Rep1_SRR10099912_SRR10099913_peak_1872	1535	.	18.3727	157.156	153.569	248
chr1	128875218	128875718	Encode_GSE137272_Encode_Dowen.JM_GSM4074281_RAD21_Rep1_SRR10099912_SRR10099913_peak_1873	2056	.	21.7459	209.526	205.636	266
chr1	129078332	129078581	Encode_GSE137272_Encode_Dowen.JM_GSM4074281_RAD21_Rep1_SRR10099912_SRR10099913_peak_1874	200	.	6.85914	22.592	20.0114	204
chr1	129244367	129244638	Encode_GSE137272_Encode_Dowen.JM_GSM4074281_RAD21_Rep1_SRR10099912_SRR10099913_peak_1875	805	.	15.5383	83.6595	80.5372	244
chr1	130167294	130167651	Encode_GSE137272_Encode_Dowen.JM_GSM4074281_RAD21_Rep1_SRR10099912_SRR10099913_peak_1881	525	.	12.175	55.4272	52.5174	175
chr1	130192611	130193024	Encode_GSE137272_Encode_Dowen.JM_GSM4074281_RAD21_Rep1_SRR10099912_SRR10099913_peak_1882	993	.	16.7463	102.622	99.3724	264
chr1	130350239	130350643	Encode_GSE137272_Encode_Dowen.JM_GSM4074281_RAD21_Rep1_SRR10099912_SRR10099913_peak_1884	1763	.	20.6454	180.075	176.354	291
chr1	130372090	130372556	Encode_GSE137272_Encode_Dowen.JM_GSM4074281_RAD21_Rep1_SRR10099912_SRR10099913_peak_1885	1841	.	20.7899	187.909	184.142	289
chr1	130462384	130462780	Encode_GSE137272_Encode_Dowen.JM_GSM4074281_RAD21_Rep1_SRR10099912_SRR10099913_peak_1886	227	.	7.37358	25.4131	22.7966	216
chr1	130547943	130548404	Encode_GSE137272_Encode_Dowen.JM_GSM4074281_RAD21_Rep1_SRR10099912_SRR10099913_peak_1887	2581	.	22.6408	262.356	258.164	258
chr1	130633980	130634457	Encode_GSE137272_Encode_Dowen.JM_GSM4074281_RAD21_Rep1_SRR10099912_SRR10099913_peak_1889	1125	.	17.2824	115.925	112.59	225
chr1	130691971	130692249	Encode_GSE137272_Encode_Dowen.JM_GSM4074281_RAD21_Rep1_SRR10099912_SRR10099913_peak_1890	593	.	12.6457	62.3269	59.3621	224
chr1	130787058	130787309	Encode_GSE137272_Encode_Dowen.JM_GSM4074281_RAD21_Rep1_SRR10099912_SRR10099913_peak_1892	281	.	7.52902	30.8097	28.1312	199
chr1	130875197	130875488	Encode_GSE137272_Encode_Dowen.JM_GSM4074281_RAD21_Rep1_SRR10099912_SRR10099913_peak_1894	465	.	8.59175	49.3941	46.5357	204
chr1	130877005	130877287	Encode_GSE137272_Encode_Dowen.JM_GSM4074281_RAD21_Rep1_SRR10099912_SRR10099913_peak_1895	418	.	8.10086	44.6923	41.8754	171
chr1	130979457	130979795	Encode_GSE137272_Encode_Dowen.JM_GSM4074281_RAD21_Rep1_SRR10099912_SRR10099913_peak_1897	327	.	9.08837	35.4317	32.7033	181
chr1	130984488	130984732	Encode_GSE137272_Encode_Dowen.JM_GSM4074281_RAD21_Rep1_SRR10099912_SRR10099913_peak_1898	108	.	4.89208	13.265	10.833	153
chr1	131053183	131053697	Encode_GSE137272_Encode_Dowen.JM_GSM4074281_RAD21_Rep1_SRR10099912_SRR10099913_peak_1899	3569	.	24.6852	361.647	356.903	274
chr1	131060231	131060714	Encode_GSE137272_Encode_Dowen.JM_GSM4074281_RAD21_Rep1_SRR10099912_SRR10099913_peak_1900	1057	.	16.065	109.081	105.789	231
chr1	131115925	131116463	Encode_GSE137272_Encode_Dowen.JM_GSM4074281_RAD21_Rep1_SRR10099912_SRR10099913_peak_1901	1650	.	16.3185	168.679	165.024	226
chr1	131155469	131155851	Encode_GSE137272_Encode_Dowen.JM_GSM4074281_RAD21_Rep1_SRR10099912_SRR10099913_peak_1903	910	.	13.7931	94.2915	91.0966	249
chr1	131181662	131182066	Encode_GSE137272_Encode_Dowen.JM_GSM4074281_RAD21_Rep1_SRR10099912_SRR10099913_peak_1904	697	.	12.2579	72.817	69.7726	235
chr1	131207563	131207812	Encode_GSE137272_Encode_Dowen.JM_GSM4074281_RAD21_Rep1_SRR10099912_SRR10099913_peak_1905	561	.	11.6009	59.0734	56.1341	132
chr1	131245909	131246179	Encode_GSE137272_Encode_Dowen.JM_GSM4074281_RAD21_Rep1_SRR10099912_SRR10099913_peak_1906	656	.	11.3327	68.7047	65.6905	695
chr1	131246455	131246789	Encode_GSE137272_Encode_Dowen.JM_GSM4074281_RAD21_Rep1_SRR10099912_SRR10099913_peak_1906	656	.	11.3327	68.7047	65.6905	695
chr1	131260320	131260782	Encode_GSE137272_Encode_Dowen.JM_GSM4074281_RAD21_Rep1_SRR10099912_SRR10099913_peak_1907	1689	.	19.329	172.578	168.901	266
chr1	131270119	131270599	Encode_GSE137272_Encode_Dowen.JM_GSM4074281_RAD21_Rep1_SRR10099912_SRR10099913_peak_1908	1363	.	15.8164	139.785	136.302	277
chr1	131290673	131290995	Encode_GSE137272_Encode_Dowen.JM_GSM4074281_RAD21_Rep1_SRR10099912_SRR10099913_peak_1909	868	.	14.2333	90.026	86.8597	245
chr1	131548401	131548725	Encode_GSE137272_Encode_Dowen.JM_GSM4074281_RAD21_Rep1_SRR10099912_SRR10099913_peak_1913	604	.	11.5216	63.4536	60.48	221
chr1	131555082	131555544	Encode_GSE137272_Encode_Dowen.JM_GSM4074281_RAD21_Rep1_SRR10099912_SRR10099913_peak_1915	2517	.	23.7846	255.903	251.745	293
chr1	131566124	131566540	Encode_GSE137272_Encode_Dowen.JM_GSM4074281_RAD21_Rep1_SRR10099912_SRR10099913_peak_1916	890	.	15.0664	92.2076	89.0268	200
chr1	131613291	131613727	Encode_GSE137272_Encode_Dowen.JM_GSM4074281_RAD21_Rep1_SRR10099912_SRR10099913_peak_1917	1041	.	15.2276	107.472	104.19	226
chr1	131658066	131658448	Encode_GSE137272_Encode_Dowen.JM_GSM4074281_RAD21_Rep1_SRR10099912_SRR10099913_peak_1919	1515	.	20.4675	155.133	151.558	203
chr1	131701441	131701775	Encode_GSE137272_Encode_Dowen.JM_GSM4074281_RAD21_Rep1_SRR10099912_SRR10099913_peak_1920	270	.	8.00723	29.6885	27.0223	216
chr1	131708428	131708680	Encode_GSE137272_Encode_Dowen.JM_GSM4074281_RAD21_Rep1_SRR10099912_SRR10099913_peak_1921	415	.	7.64415	44.3139	41.5002	191
chr1	131712399	131712860	Encode_GSE137272_Encode_Dowen.JM_GSM4074281_RAD21_Rep1_SRR10099912_SRR10099913_peak_1922	1042	.	13.1663	107.554	104.272	261
chr1	131765508	131766010	Encode_GSE137272_Encode_Dowen.JM_GSM4074281_RAD21_Rep1_SRR10099912_SRR10099913_peak_1923	2680	.	20.1446	272.32	268.072	313
chr1	131846256	131846698	Encode_GSE137272_Encode_Dowen.JM_GSM4074281_RAD21_Rep1_SRR10099912_SRR10099913_peak_1926	1442	.	17.7613	147.752	144.22	280
chr1	131867079	131867446	Encode_GSE137272_Encode_Dowen.JM_GSM4074281_RAD21_Rep1_SRR10099912_SRR10099913_peak_1927	158	.	5.94845	18.3764	15.8569	145
chr1	131882723	131883168	Encode_GSE137272_Encode_Dowen.JM_GSM4074281_RAD21_Rep1_SRR10099912_SRR10099913_peak_1929	1190	.	14.9317	122.424	119.048	277
chr1	131905521	131905845	Encode_GSE137272_Encode_Dowen.JM_GSM4074281_RAD21_Rep1_SRR10099912_SRR10099913_peak_1930	389	.	9.29842	41.785	38.9952	173
chr1	131937708	131938098	Encode_GSE137272_Encode_Dowen.JM_GSM4074281_RAD21_Rep1_SRR10099912_SRR10099913_peak_1931	815	.	14.6342	84.6432	81.5139	209
chr1	131981627	131981987	Encode_GSE137272_Encode_Dowen.JM_GSM4074281_RAD21_Rep1_SRR10099912_SRR10099913_peak_1932	985	.	11.8754	101.839	98.5946	209
chr1	131982927	131983297	Encode_GSE137272_Encode_Dowen.JM_GSM4074281_RAD21_Rep1_SRR10099912_SRR10099913_peak_1933	757	.	10.0484	78.844	75.7558	243
chr1	131995032	131995507	Encode_GSE137272_Encode_Dowen.JM_GSM4074281_RAD21_Rep1_SRR10099912_SRR10099913_peak_1934	2252	.	22.0055	229.24	225.235	256
chr1	132000520	132000900	Encode_GSE137272_Encode_Dowen.JM_GSM4074281_RAD21_Rep1_SRR10099912_SRR10099913_peak_1935	828	.	14.1323	85.9385	82.8001	192
chr1	132046361	132046791	Encode_GSE137272_Encode_Dowen.JM_GSM4074281_RAD21_Rep1_SRR10099912_SRR10099913_peak_1938	1255	.	16.4455	129.012	125.594	214
chr1	132116640	132117020	Encode_GSE137272_Encode_Dowen.JM_GSM4074281_RAD21_Rep1_SRR10099912_SRR10099913_peak_1939	897	.	9.13894	92.9438	89.7581	222
chr1	132121157	132121588	Encode_GSE137272_Encode_Dowen.JM_GSM4074281_RAD21_Rep1_SRR10099912_SRR10099913_peak_1940	2409	.	17.1657	244.997	240.901	260
chr1	132155730	132156126	Encode_GSE137272_Encode_Dowen.JM_GSM4074281_RAD21_Rep1_SRR10099912_SRR10099913_peak_1942	1960	.	13.295	199.859	196.024	206
chr1	132157330	132157779	Encode_GSE137272_Encode_Dowen.JM_GSM4074281_RAD21_Rep1_SRR10099912_SRR10099913_peak_1943	1994	.	13.3567	203.28	199.426	239
chr1	132165807	132166261	Encode_GSE137272_Encode_Dowen.JM_GSM4074281_RAD21_Rep1_SRR10099912_SRR10099913_peak_1944	1741	.	17.5914	177.898	174.19	275
chr1	132192229	132192520	Encode_GSE137272_Encode_Dowen.JM_GSM4074281_RAD21_Rep1_SRR10099912_SRR10099913_peak_1945	485	.	8.68777	51.4501	48.574	236
chr1	132210923	132211375	Encode_GSE137272_Encode_Dowen.JM_GSM4074281_RAD21_Rep1_SRR10099912_SRR10099913_peak_1947	1825	.	15.5294	186.258	182.501	250
chr1	132212188	132212499	Encode_GSE137272_Encode_Dowen.JM_GSM4074281_RAD21_Rep1_SRR10099912_SRR10099913_peak_1948	564	.	7.54304	59.4139	56.4719	212
chr1	132237497	132237976	Encode_GSE137272_Encode_Dowen.JM_GSM4074281_RAD21_Rep1_SRR10099912_SRR10099913_peak_1951	1810	.	17.4836	184.83	181.082	238
chr1	132254506	132254842	Encode_GSE137272_Encode_Dowen.JM_GSM4074281_RAD21_Rep1_SRR10099912_SRR10099913_peak_1952	472	.	10.4086	50.105	47.2402	164
chr1	132261100	132261384	Encode_GSE137272_Encode_Dowen.JM_GSM4074281_RAD21_Rep1_SRR10099912_SRR10099913_peak_1953	261	.	7.22135	28.855	26.1986	203
chr1	132292841	132293235	Encode_GSE137272_Encode_Dowen.JM_GSM4074281_RAD21_Rep1_SRR10099912_SRR10099913_peak_1955	361	.	7.43403	38.9208	36.1579	209
chr1	132306148	132306551	Encode_GSE137272_Encode_Dowen.JM_GSM4074281_RAD21_Rep1_SRR10099912_SRR10099913_peak_1956	835	.	12.2743	86.6491	83.5059	278
chr1	132312615	132313115	Encode_GSE137272_Encode_Dowen.JM_GSM4074281_RAD21_Rep1_SRR10099912_SRR10099913_peak_1957	1206	.	15.3014	124.082	120.695	248
chr1	132322760	132323119	Encode_GSE137272_Encode_Dowen.JM_GSM4074281_RAD21_Rep1_SRR10099912_SRR10099913_peak_1958	178	.	6.37569	20.3851	17.8366	235
chr1	132331375	132331660	Encode_GSE137272_Encode_Dowen.JM_GSM4074281_RAD21_Rep1_SRR10099912_SRR10099913_peak_1959	149	.	5.61804	17.4618	14.9563	118
chr1	132355750	132356273	Encode_GSE137272_Encode_Dowen.JM_GSM4074281_RAD21_Rep1_SRR10099912_SRR10099913_peak_1960	4487	.	26.0265	453.953	448.745	266
chr1	132367532	132368043	Encode_GSE137272_Encode_Dowen.JM_GSM4074281_RAD21_Rep1_SRR10099912_SRR10099913_peak_1961	2552	.	21.7717	259.455	255.278	279
chr1	132390250	132390693	Encode_GSE137272_Encode_Dowen.JM_GSM4074281_RAD21_Rep1_SRR10099912_SRR10099913_peak_1962	1263	.	16.2342	129.725	126.304	250
chr1	132417367	132417759	Encode_GSE137272_Encode_Dowen.JM_GSM4074281_RAD21_Rep1_SRR10099912_SRR10099913_peak_1963	484	.	10.79	51.3062	48.4313	235
chr1	132472630	132472869	Encode_GSE137272_Encode_Dowen.JM_GSM4074281_RAD21_Rep1_SRR10099912_SRR10099913_peak_1966	381	.	8.38294	40.9616	38.1789	232
chr1	132520751	132521215	Encode_GSE137272_Encode_Dowen.JM_GSM4074281_RAD21_Rep1_SRR10099912_SRR10099913_peak_1967	342	.	5.79189	36.9486	34.2054	301
chr1	132523951	132524291	Encode_GSE137272_Encode_Dowen.JM_GSM4074281_RAD21_Rep1_SRR10099912_SRR10099913_peak_1968	784	.	8.46279	81.5589	78.4514	208
chr1	132525841	132526241	Encode_GSE137272_Encode_Dowen.JM_GSM4074281_RAD21_Rep1_SRR10099912_SRR10099913_peak_1969	1416	.	12.875	145.153	141.638	251
chr1	132594582	132595047	Encode_GSE137272_Encode_Dowen.JM_GSM4074281_RAD21_Rep1_SRR10099912_SRR10099913_peak_1970	2449	.	21.0681	249.099	244.979	226
chr1	132609011	132609617	Encode_GSE137272_Encode_Dowen.JM_GSM4074281_RAD21_Rep1_SRR10099912_SRR10099913_peak_1971	846	.	12.7251	87.8381	84.6867	254
chr1	132678199	132678435	Encode_GSE137272_Encode_Dowen.JM_GSM4074281_RAD21_Rep1_SRR10099912_SRR10099913_peak_1972	99	.	4.8014	12.3493	9.93518	147
chr1	132758549	132759353	Encode_GSE137272_Encode_Dowen.JM_GSM4074281_RAD21_Rep1_SRR10099912_SRR10099913_peak_1974	3756	.	19.2277	380.495	375.646	258
chr1	132771469	132771781	Encode_GSE137272_Encode_Dowen.JM_GSM4074281_RAD21_Rep1_SRR10099912_SRR10099913_peak_1975	649	.	12.8897	67.997	64.9885	198
chr1	132802472	132802732	Encode_GSE137272_Encode_Dowen.JM_GSM4074281_RAD21_Rep1_SRR10099912_SRR10099913_peak_1977	174	.	5.8054	20.0015	17.4573	148
chr1	132880393	132880736	Encode_GSE137272_Encode_Dowen.JM_GSM4074281_RAD21_Rep1_SRR10099912_SRR10099913_peak_1980	27	.	2.83955	4.8905	2.71215	431
chr1	132934947	132935236	Encode_GSE137272_Encode_Dowen.JM_GSM4074281_RAD21_Rep1_SRR10099912_SRR10099913_peak_1983	482	.	9.80481	51.1342	48.2606	170
chr1	132968592	132969095	Encode_GSE137272_Encode_Dowen.JM_GSM4074281_RAD21_Rep1_SRR10099912_SRR10099913_peak_1985	2648	.	20.1882	269.035	264.805	298
chr1	132982733	132983064	Encode_GSE137272_Encode_Dowen.JM_GSM4074281_RAD21_Rep1_SRR10099912_SRR10099913_peak_1986	445	.	9.76872	47.4178	44.5763	216
chr1	133039382	133039877	Encode_GSE137272_Encode_Dowen.JM_GSM4074281_RAD21_Rep1_SRR10099912_SRR10099913_peak_1988	2080	.	19.1872	211.978	208.073	252
chr1	133045883	133046291	Encode_GSE137272_Encode_Dowen.JM_GSM4074281_RAD21_Rep1_SRR10099912_SRR10099913_peak_1989	327	.	7.72097	35.4793	32.7505	241
chr1	133087633	133087978	Encode_GSE137272_Encode_Dowen.JM_GSM4074281_RAD21_Rep1_SRR10099912_SRR10099913_peak_1991	1039	.	14.4229	107.274	103.994	303
chr1	133101401	133101758	Encode_GSE137272_Encode_Dowen.JM_GSM4074281_RAD21_Rep1_SRR10099912_SRR10099913_peak_1992	672	.	12.3254	70.3032	67.2772	289
chr1	133125634	133126019	Encode_GSE137272_Encode_Dowen.JM_GSM4074281_RAD21_Rep1_SRR10099912_SRR10099913_peak_1994	507	.	10.7419	53.6934	50.7982	190
chr1	133145936	133146431	Encode_GSE137272_Encode_Dowen.JM_GSM4074281_RAD21_Rep1_SRR10099912_SRR10099913_peak_1995	2417	.	20.9818	245.891	241.789	287
chr1	133177439	133177835	Encode_GSE137272_Encode_Dowen.JM_GSM4074281_RAD21_Rep1_SRR10099912_SRR10099913_peak_1996	1241	.	10.4123	127.583	124.175	212
chr1	133180943	133181423	Encode_GSE137272_Encode_Dowen.JM_GSM4074281_RAD21_Rep1_SRR10099912_SRR10099913_peak_1997	2514	.	16.1238	255.609	251.453	236
chr1	133226065	133226308	Encode_GSE137272_Encode_Dowen.JM_GSM4074281_RAD21_Rep1_SRR10099912_SRR10099913_peak_1998	233	.	7.21651	25.9454	23.3236	172
chr1	133306795	133307684	Encode_GSE137272_Encode_Dowen.JM_GSM4074281_RAD21_Rep1_SRR10099912_SRR10099913_peak_2000	900	.	10.7583	93.2415	90.0538	192
chr1	133311279	133311571	Encode_GSE137272_Encode_Dowen.JM_GSM4074281_RAD21_Rep1_SRR10099912_SRR10099913_peak_2001	301	.	5.04166	32.8685	30.1678	167
chr1	133314406	133314782	Encode_GSE137272_Encode_Dowen.JM_GSM4074281_RAD21_Rep1_SRR10099912_SRR10099913_peak_2002	796	.	9.65162	82.7234	79.6075	186
chr1	133317158	133317486	Encode_GSE137272_Encode_Dowen.JM_GSM4074281_RAD21_Rep1_SRR10099912_SRR10099913_peak_2003	241	.	5.49352	26.7425	24.1106	202
chr1	133353443	133353961	Encode_GSE137272_Encode_Dowen.JM_GSM4074281_RAD21_Rep1_SRR10099912_SRR10099913_peak_2005	5028	.	26.0847	508.31	502.863	269
chr1	133363759	133364131	Encode_GSE137272_Encode_Dowen.JM_GSM4074281_RAD21_Rep1_SRR10099912_SRR10099913_peak_2006	95	.	4.02834	11.9646	9.56136	453
chr1	133382043	133382439	Encode_GSE137272_Encode_Dowen.JM_GSM4074281_RAD21_Rep1_SRR10099912_SRR10099913_peak_2007	2271	.	15.0621	231.116	227.1	228
chr1	133385509	133385895	Encode_GSE137272_Encode_Dowen.JM_GSM4074281_RAD21_Rep1_SRR10099912_SRR10099913_peak_2008	799	.	7.87483	83.1111	79.9927	226
chr1	133397664	133397997	Encode_GSE137272_Encode_Dowen.JM_GSM4074281_RAD21_Rep1_SRR10099912_SRR10099913_peak_2009	133	.	5.18335	15.8426	13.3641	379
chr1	133492784	133493038	Encode_GSE137272_Encode_Dowen.JM_GSM4074281_RAD21_Rep1_SRR10099912_SRR10099913_peak_2012	77	.	3.68795	10.0615	7.70568	79
chr1	133586058	133586302	Encode_GSE137272_Encode_Dowen.JM_GSM4074281_RAD21_Rep1_SRR10099912_SRR10099913_peak_2014	265	.	7.50691	29.2476	26.5874	206
chr1	133632309	133632466	Encode_GSE137272_Encode_Dowen.JM_GSM4074281_RAD21_Rep1_SRR10099912_SRR10099913_peak_2017	50	.	3.60105	7.33445	5.05209	50
chr1	133694449	133694682	Encode_GSE137272_Encode_Dowen.JM_GSM4074281_RAD21_Rep1_SRR10099912_SRR10099913_peak_2019	50	.	3.41783	7.34736	5.06476	135
chr1	133701912	133702248	Encode_GSE137272_Encode_Dowen.JM_GSM4074281_RAD21_Rep1_SRR10099912_SRR10099913_peak_2020	346	.	8.2741	37.3635	34.6166	145
chr1	133716434	133716902	Encode_GSE137272_Encode_Dowen.JM_GSM4074281_RAD21_Rep1_SRR10099912_SRR10099913_peak_2021	2292	.	20.4909	233.249	229.221	252
chr1	133736168	133736704	Encode_GSE137272_Encode_Dowen.JM_GSM4074281_RAD21_Rep1_SRR10099912_SRR10099913_peak_2022	4683	.	26.7785	473.692	468.392	286
chr1	133800800	133801121	Encode_GSE137272_Encode_Dowen.JM_GSM4074281_RAD21_Rep1_SRR10099912_SRR10099913_peak_2023	83	.	4.39619	10.6755	8.30357	254
chr1	133896231	133896762	Encode_GSE137272_Encode_Dowen.JM_GSM4074281_RAD21_Rep1_SRR10099912_SRR10099913_peak_2024	2108	.	20.2054	214.732	210.812	257
chr1	133911391	133911847	Encode_GSE137272_Encode_Dowen.JM_GSM4074281_RAD21_Rep1_SRR10099912_SRR10099913_peak_2025	1797	.	18.8826	183.525	179.784	230
chr1	133924263	133924530	Encode_GSE137272_Encode_Dowen.JM_GSM4074281_RAD21_Rep1_SRR10099912_SRR10099913_peak_2026	99	.	4.8014	12.3493	9.93518	156
chr1	133961751	133962012	Encode_GSE137272_Encode_Dowen.JM_GSM4074281_RAD21_Rep1_SRR10099912_SRR10099913_peak_2028	99	.	4.8014	12.3493	9.93518	120
chr1	134036516	134036854	Encode_GSE137272_Encode_Dowen.JM_GSM4074281_RAD21_Rep1_SRR10099912_SRR10099913_peak_2030	370	.	9.23108	39.847	37.075	158
chr1	134045921	134046302	Encode_GSE137272_Encode_Dowen.JM_GSM4074281_RAD21_Rep1_SRR10099912_SRR10099913_peak_2031	1525	.	12.1623	156.176	152.595	258
chr1	134048720	134049160	Encode_GSE137272_Encode_Dowen.JM_GSM4074281_RAD21_Rep1_SRR10099912_SRR10099913_peak_2032	1786	.	11.2469	182.421	178.686	209
chr1	134053224	134053615	Encode_GSE137272_Encode_Dowen.JM_GSM4074281_RAD21_Rep1_SRR10099912_SRR10099913_peak_2033	1586	.	12.3239	162.242	158.626	206
chr1	134106741	134107145	Encode_GSE137272_Encode_Dowen.JM_GSM4074281_RAD21_Rep1_SRR10099912_SRR10099913_peak_2035	1172	.	15.7728	120.621	117.255	216
chr1	134120173	134120619	Encode_GSE137272_Encode_Dowen.JM_GSM4074281_RAD21_Rep1_SRR10099912_SRR10099913_peak_2036	1634	.	15.4805	167.145	163.499	252
chr1	134122159	134122597	Encode_GSE137272_Encode_Dowen.JM_GSM4074281_RAD21_Rep1_SRR10099912_SRR10099913_peak_2037	797	.	10.1133	82.8589	79.7421	228
chr1	134151610	134152103	Encode_GSE137272_Encode_Dowen.JM_GSM4074281_RAD21_Rep1_SRR10099912_SRR10099913_peak_2038	1965	.	17.2976	200.384	196.546	256
chr1	134189089	134189470	Encode_GSE137272_Encode_Dowen.JM_GSM4074281_RAD21_Rep1_SRR10099912_SRR10099913_peak_2040	138	.	5.63447	16.3318	13.8471	136
chr1	134196547	134196820	Encode_GSE137272_Encode_Dowen.JM_GSM4074281_RAD21_Rep1_SRR10099912_SRR10099913_peak_2041	173	.	6.34471	19.8668	17.324	182
chr1	134202069	134202325	Encode_GSE137272_Encode_Dowen.JM_GSM4074281_RAD21_Rep1_SRR10099912_SRR10099913_peak_2042	519	.	10.5145	54.8258	51.9211	204
chr1	134244097	134244630	Encode_GSE137272_Encode_Dowen.JM_GSM4074281_RAD21_Rep1_SRR10099912_SRR10099913_peak_2043	2493	.	21.527	253.489	249.345	263
chr1	134290887	134291332	Encode_GSE137272_Encode_Dowen.JM_GSM4074281_RAD21_Rep1_SRR10099912_SRR10099913_peak_2045	982	.	14.3041	101.524	98.2819	217
chr1	134322690	134322915	Encode_GSE137272_Encode_Dowen.JM_GSM4074281_RAD21_Rep1_SRR10099912_SRR10099913_peak_2046	98	.	4.65064	12.2874	9.87933	109
chr1	134331858	134332285	Encode_GSE137272_Encode_Dowen.JM_GSM4074281_RAD21_Rep1_SRR10099912_SRR10099913_peak_2047	1663	.	18.207	170.007	166.345	262
chr1	134339710	134340116	Encode_GSE137272_Encode_Dowen.JM_GSM4074281_RAD21_Rep1_SRR10099912_SRR10099913_peak_2048	879	.	13.5515	91.1487	87.9749	254
chr1	134361629	134362086	Encode_GSE137272_Encode_Dowen.JM_GSM4074281_RAD21_Rep1_SRR10099912_SRR10099913_peak_2049	150	.	5.63824	17.5186	15.0125	359
chr1	134368747	134369212	Encode_GSE137272_Encode_Dowen.JM_GSM4074281_RAD21_Rep1_SRR10099912_SRR10099913_peak_2050	1657	.	18.8209	169.43	165.771	296
chr1	134399702	134400069	Encode_GSE137272_Encode_Dowen.JM_GSM4074281_RAD21_Rep1_SRR10099912_SRR10099913_peak_2051	619	.	13.5468	64.9796	61.9939	200
chr1	134415033	134415589	Encode_GSE137272_Encode_Dowen.JM_GSM4074281_RAD21_Rep1_SRR10099912_SRR10099913_peak_2054	78	.	3.66667	10.2446	7.87964	511
chr1	134435379	134435759	Encode_GSE137272_Encode_Dowen.JM_GSM4074281_RAD21_Rep1_SRR10099912_SRR10099913_peak_2055	392	.	8.84214	42.0051	39.2125	214
chr1	134451102	134451346	Encode_GSE137272_Encode_Dowen.JM_GSM4074281_RAD21_Rep1_SRR10099912_SRR10099913_peak_2056	254	.	6.98294	28.0935	25.4464	192
chr1	134455483	134455772	Encode_GSE137272_Encode_Dowen.JM_GSM4074281_RAD21_Rep1_SRR10099912_SRR10099913_peak_2057	69	.	3.67767	9.27304	6.93776	127
chr1	134494902	134495343	Encode_GSE137272_Encode_Dowen.JM_GSM4074281_RAD21_Rep1_SRR10099912_SRR10099913_peak_2058	569	.	10.2042	59.9088	56.9632	341
chr1	134518588	134519025	Encode_GSE137272_Encode_Dowen.JM_GSM4074281_RAD21_Rep1_SRR10099912_SRR10099913_peak_2060	2187	.	20.3746	222.763	218.796	276
chr1	134524470	134524869	Encode_GSE137272_Encode_Dowen.JM_GSM4074281_RAD21_Rep1_SRR10099912_SRR10099913_peak_2061	913	.	13.1326	94.5017	91.3054	236
chr1	134560136	134560344	Encode_GSE137272_Encode_Dowen.JM_GSM4074281_RAD21_Rep1_SRR10099912_SRR10099913_peak_2063	42	.	2.85696	6.52765	4.28207	97
chr1	134638609	134638878	Encode_GSE137272_Encode_Dowen.JM_GSM4074281_RAD21_Rep1_SRR10099912_SRR10099913_peak_2064	246	.	5.80567	27.2907	24.6534	130
chr1	134641550	134641845	Encode_GSE137272_Encode_Dowen.JM_GSM4074281_RAD21_Rep1_SRR10099912_SRR10099913_peak_2065	730	.	10.2348	76.0878	73.0197	174
chr1	134646471	134646791	Encode_GSE137272_Encode_Dowen.JM_GSM4074281_RAD21_Rep1_SRR10099912_SRR10099913_peak_2066	57	.	3.21302	8.06853	5.76318	166
chr1	134674307	134674716	Encode_GSE137272_Encode_Dowen.JM_GSM4074281_RAD21_Rep1_SRR10099912_SRR10099913_peak_2067	350	.	8.92337	37.7772	35.0254	225
chr1	134680702	134681060	Encode_GSE137272_Encode_Dowen.JM_GSM4074281_RAD21_Rep1_SRR10099912_SRR10099913_peak_2068	177	.	6.33905	20.2854	17.7381	170
chr1	134704945	134705336	Encode_GSE137272_Encode_Dowen.JM_GSM4074281_RAD21_Rep1_SRR10099912_SRR10099913_peak_2069	798	.	12.5723	83.0174	79.8995	221
chr1	134741549	134741841	Encode_GSE137272_Encode_Dowen.JM_GSM4074281_RAD21_Rep1_SRR10099912_SRR10099913_peak_2071	220	.	5.97745	24.6714	22.0647	116
chr1	134745757	134746044	Encode_GSE137272_Encode_Dowen.JM_GSM4074281_RAD21_Rep1_SRR10099912_SRR10099913_peak_2072	310	.	7.11354	33.7747	31.0641	176
chr1	134829508	134829941	Encode_GSE137272_Encode_Dowen.JM_GSM4074281_RAD21_Rep1_SRR10099912_SRR10099913_peak_2075	674	.	13.235	70.5194	67.4919	247
chr1	134854255	134854772	Encode_GSE137272_Encode_Dowen.JM_GSM4074281_RAD21_Rep1_SRR10099912_SRR10099913_peak_2076	1855	.	20.2995	189.309	185.535	245
chr1	134955720	134955831	Encode_GSE137272_Encode_Dowen.JM_GSM4074281_RAD21_Rep1_SRR10099912_SRR10099913_peak_2078	27	.	2.91514	4.88692	2.70869	82
chr1	134989350	134989802	Encode_GSE137272_Encode_Dowen.JM_GSM4074281_RAD21_Rep1_SRR10099912_SRR10099913_peak_2080	1576	.	18.3444	161.29	157.679	271
chr1	135105961	135106338	Encode_GSE137272_Encode_Dowen.JM_GSM4074281_RAD21_Rep1_SRR10099912_SRR10099913_peak_2082	855	.	10.1702	88.706	85.5487	247
chr1	135108661	135108955	Encode_GSE137272_Encode_Dowen.JM_GSM4074281_RAD21_Rep1_SRR10099912_SRR10099913_peak_2083	374	.	6.01077	40.2554	37.4799	164
chr1	135110187	135110442	Encode_GSE137272_Encode_Dowen.JM_GSM4074281_RAD21_Rep1_SRR10099912_SRR10099913_peak_2084	153	.	3.97466	17.8766	15.3662	147
chr1	135112668	135113011	Encode_GSE137272_Encode_Dowen.JM_GSM4074281_RAD21_Rep1_SRR10099912_SRR10099913_peak_2085	424	.	7.74952	45.2854	42.4628	186
chr1	135136470	135136869	Encode_GSE137272_Encode_Dowen.JM_GSM4074281_RAD21_Rep1_SRR10099912_SRR10099913_peak_2087	967	.	13.4137	100.024	96.791	207
chr1	135154338	135154882	Encode_GSE137272_Encode_Dowen.JM_GSM4074281_RAD21_Rep1_SRR10099912_SRR10099913_peak_2088	1381	.	17.5049	141.652	138.157	257
chr1	135171875	135172404	Encode_GSE137272_Encode_Dowen.JM_GSM4074281_RAD21_Rep1_SRR10099912_SRR10099913_peak_2089	2880	.	20.7416	292.401	288.043	279
chr1	135217743	135218024	Encode_GSE137272_Encode_Dowen.JM_GSM4074281_RAD21_Rep1_SRR10099912_SRR10099913_peak_2090	56	.	3.74165	7.92293	5.62838	207
chr1	135259079	135259417	Encode_GSE137272_Encode_Dowen.JM_GSM4074281_RAD21_Rep1_SRR10099912_SRR10099913_peak_2091	890	.	11.3065	92.2481	89.067	244
chr1	135283690	135284139	Encode_GSE137272_Encode_Dowen.JM_GSM4074281_RAD21_Rep1_SRR10099912_SRR10099913_peak_2092	47	.	3.48315	7.05011	4.7828	495
chr1	135368184	135368656	Encode_GSE137272_Encode_Dowen.JM_GSM4074281_RAD21_Rep1_SRR10099912_SRR10099913_peak_2095	2348	.	18.4941	238.946	234.885	241
chr1	135369106	135369405	Encode_GSE137272_Encode_Dowen.JM_GSM4074281_RAD21_Rep1_SRR10099912_SRR10099913_peak_2096	423	.	6.48452	45.1461	42.3254	188
chr1	135381640	135381924	Encode_GSE137272_Encode_Dowen.JM_GSM4074281_RAD21_Rep1_SRR10099912_SRR10099913_peak_2098	226	.	6.66581	25.2366	22.6241	157
chr1	135430417	135430764	Encode_GSE137272_Encode_Dowen.JM_GSM4074281_RAD21_Rep1_SRR10099912_SRR10099913_peak_2099	322	.	8.53722	34.9546	32.2319	191
chr1	135452305	135452582	Encode_GSE137272_Encode_Dowen.JM_GSM4074281_RAD21_Rep1_SRR10099912_SRR10099913_peak_2100	423	.	10.6317	45.1478	42.3263	249
chr1	135461173	135461549	Encode_GSE137272_Encode_Dowen.JM_GSM4074281_RAD21_Rep1_SRR10099912_SRR10099913_peak_2101	763	.	13.5338	79.4473	76.355	229
chr1	135507826	135508096	Encode_GSE137272_Encode_Dowen.JM_GSM4074281_RAD21_Rep1_SRR10099912_SRR10099913_peak_2103	38	.	3.07343	6.02664	3.80402	181
chr1	135540263	135540707	Encode_GSE137272_Encode_Dowen.JM_GSM4074281_RAD21_Rep1_SRR10099912_SRR10099913_peak_2104	1490	.	11.6978	152.583	149.023	226
chr1	135544786	135545182	Encode_GSE137272_Encode_Dowen.JM_GSM4074281_RAD21_Rep1_SRR10099912_SRR10099913_peak_2105	1847	.	13.5923	188.477	184.708	241
chr1	135670353	135670867	Encode_GSE137272_Encode_Dowen.JM_GSM4074281_RAD21_Rep1_SRR10099912_SRR10099913_peak_2109	4112	.	24.5529	416.249	411.222	264
chr1	135675814	135676083	Encode_GSE137272_Encode_Dowen.JM_GSM4074281_RAD21_Rep1_SRR10099912_SRR10099913_peak_2110	144	.	5.19481	16.9706	14.4745	230
chr1	135699297	135699733	Encode_GSE137272_Encode_Dowen.JM_GSM4074281_RAD21_Rep1_SRR10099912_SRR10099913_peak_2111	1404	.	13.8531	143.964	140.455	236
chr1	135719444	135719935	Encode_GSE137272_Encode_Dowen.JM_GSM4074281_RAD21_Rep1_SRR10099912_SRR10099913_peak_2114	2830	.	23.4121	287.4	283.068	248
chr1	135752852	135753418	Encode_GSE137272_Encode_Dowen.JM_GSM4074281_RAD21_Rep1_SRR10099912_SRR10099913_peak_2115	3491	.	23.2407	353.89	349.191	253
chr1	135781224	135781603	Encode_GSE137272_Encode_Dowen.JM_GSM4074281_RAD21_Rep1_SRR10099912_SRR10099913_peak_2117	695	.	13.4199	72.5491	69.5066	219
chr1	135789890	135790183	Encode_GSE137272_Encode_Dowen.JM_GSM4074281_RAD21_Rep1_SRR10099912_SRR10099913_peak_2119	221	.	6.24749	24.7648	22.1571	166
chr1	135811309	135811597	Encode_GSE137272_Encode_Dowen.JM_GSM4074281_RAD21_Rep1_SRR10099912_SRR10099913_peak_2120	376	.	9.43099	40.4493	37.6721	160
chr1	135828891	135829286	Encode_GSE137272_Encode_Dowen.JM_GSM4074281_RAD21_Rep1_SRR10099912_SRR10099913_peak_2121	560	.	12.2104	58.9442	56.0062	255
chr1	135847144	135847579	Encode_GSE137272_Encode_Dowen.JM_GSM4074281_RAD21_Rep1_SRR10099912_SRR10099913_peak_2122	366	.	7.55377	39.401	36.634	181
chr1	135850729	135851090	Encode_GSE137272_Encode_Dowen.JM_GSM4074281_RAD21_Rep1_SRR10099912_SRR10099913_peak_2123	688	.	11.1476	71.898	68.8604	229
chr1	135865540	135865946	Encode_GSE137272_Encode_Dowen.JM_GSM4074281_RAD21_Rep1_SRR10099912_SRR10099913_peak_2124	1344	.	17.4167	137.961	134.488	252
chr1	135882761	135883050	Encode_GSE137272_Encode_Dowen.JM_GSM4074281_RAD21_Rep1_SRR10099912_SRR10099913_peak_2125	510	.	11.9052	53.9788	51.0813	274
chr1	135944712	135945191	Encode_GSE137272_Encode_Dowen.JM_GSM4074281_RAD21_Rep1_SRR10099912_SRR10099913_peak_2126	1675	.	16.498	171.27	167.6	257
chr1	135945726	135946043	Encode_GSE137272_Encode_Dowen.JM_GSM4074281_RAD21_Rep1_SRR10099912_SRR10099913_peak_2127	319	.	6.14826	34.6494	31.9293	162
chr1	135958477	135958924	Encode_GSE137272_Encode_Dowen.JM_GSM4074281_RAD21_Rep1_SRR10099912_SRR10099913_peak_2128	696	.	13.6928	72.6881	69.6446	247
chr1	136045792	136046141	Encode_GSE137272_Encode_Dowen.JM_GSM4074281_RAD21_Rep1_SRR10099912_SRR10099913_peak_2129	414	.	8.53059	44.2175	41.4046	190
chr1	136047478	136047833	Encode_GSE137272_Encode_Dowen.JM_GSM4074281_RAD21_Rep1_SRR10099912_SRR10099913_peak_2130	430	.	7.22918	45.8527	43.0255	150
chr1	136051402	136051813	Encode_GSE137272_Encode_Dowen.JM_GSM4074281_RAD21_Rep1_SRR10099912_SRR10099913_peak_2131	850	.	11.7009	88.1827	85.029	262
chr1	136076094	136076473	Encode_GSE137272_Encode_Dowen.JM_GSM4074281_RAD21_Rep1_SRR10099912_SRR10099913_peak_2132	882	.	14.8543	91.4738	88.2979	242
chr1	136116152	136116535	Encode_GSE137272_Encode_Dowen.JM_GSM4074281_RAD21_Rep1_SRR10099912_SRR10099913_peak_2134	681	.	11.136	71.2004	68.1676	205
chr1	136159875	136160195	Encode_GSE137272_Encode_Dowen.JM_GSM4074281_RAD21_Rep1_SRR10099912_SRR10099913_peak_2135	209	.	7.03062	23.522	20.9293	183
chr1	136170166	136170559	Encode_GSE137272_Encode_Dowen.JM_GSM4074281_RAD21_Rep1_SRR10099912_SRR10099913_peak_2136	820	.	11.3466	85.2072	82.0739	216
chr1	136175171	136175554	Encode_GSE137272_Encode_Dowen.JM_GSM4074281_RAD21_Rep1_SRR10099912_SRR10099913_peak_2137	744	.	10.8132	77.5511	74.4722	222
chr1	136212765	136213226	Encode_GSE137272_Encode_Dowen.JM_GSM4074281_RAD21_Rep1_SRR10099912_SRR10099913_peak_2138	1357	.	16.9479	139.276	135.796	237
chr1	136260271	136260657	Encode_GSE137272_Encode_Dowen.JM_GSM4074281_RAD21_Rep1_SRR10099912_SRR10099913_peak_2140	96	.	4.15278	12.0788	9.67392	503
chr1	136340629	136340868	Encode_GSE137272_Encode_Dowen.JM_GSM4074281_RAD21_Rep1_SRR10099912_SRR10099913_peak_2143	412	.	10.4602	44.039	41.2274	221
chr1	136415460	136415642	Encode_GSE137272_Encode_Dowen.JM_GSM4074281_RAD21_Rep1_SRR10099912_SRR10099913_peak_2145	56	.	3.77253	7.99786	5.69381	111
chr1	136458809	136459330	Encode_GSE137272_Encode_Dowen.JM_GSM4074281_RAD21_Rep1_SRR10099912_SRR10099913_peak_2147	1931	.	19.4845	196.93	193.112	271
chr1	136521373	136521664	Encode_GSE137272_Encode_Dowen.JM_GSM4074281_RAD21_Rep1_SRR10099912_SRR10099913_peak_2149	294	.	7.18463	32.1113	29.419	167
chr1	136524977	136525343	Encode_GSE137272_Encode_Dowen.JM_GSM4074281_RAD21_Rep1_SRR10099912_SRR10099913_peak_2150	619	.	10.8559	64.9342	61.9492	196
chr1	136536991	136537318	Encode_GSE137272_Encode_Dowen.JM_GSM4074281_RAD21_Rep1_SRR10099912_SRR10099913_peak_2151	857	.	13.1665	88.91	85.7514	217
chr1	136538754	136538971	Encode_GSE137272_Encode_Dowen.JM_GSM4074281_RAD21_Rep1_SRR10099912_SRR10099913_peak_2152	114	.	4.33658	13.8688	11.4285	150
chr1	136550860	136551366	Encode_GSE137272_Encode_Dowen.JM_GSM4074281_RAD21_Rep1_SRR10099912_SRR10099913_peak_2153	3607	.	24.9814	365.525	360.759	245
chr1	136564871	136565368	Encode_GSE137272_Encode_Dowen.JM_GSM4074281_RAD21_Rep1_SRR10099912_SRR10099913_peak_2155	893	.	13.1677	92.4988	89.316	236
chr1	136625634	136625868	Encode_GSE137272_Encode_Dowen.JM_GSM4074281_RAD21_Rep1_SRR10099912_SRR10099913_peak_2158	122	.	4.5833	14.6867	12.231	376
chr1	136739488	136739912	Encode_GSE137272_Encode_Dowen.JM_GSM4074281_RAD21_Rep1_SRR10099912_SRR10099913_peak_2164	1325	.	15.6928	136.044	132.583	210
chr1	136749180	136749514	Encode_GSE137272_Encode_Dowen.JM_GSM4074281_RAD21_Rep1_SRR10099912_SRR10099913_peak_2165	638	.	11.9235	66.8566	63.8567	184
chr1	136758759	136759466	Encode_GSE137272_Encode_Dowen.JM_GSM4074281_RAD21_Rep1_SRR10099912_SRR10099913_peak_2166	363	.	8.63845	39.1068	36.3422	270
chr1	136773744	136774164	Encode_GSE137272_Encode_Dowen.JM_GSM4074281_RAD21_Rep1_SRR10099912_SRR10099913_peak_2167	832	.	13.2491	86.3614	83.2202	216
chr1	136856120	136856501	Encode_GSE137272_Encode_Dowen.JM_GSM4074281_RAD21_Rep1_SRR10099912_SRR10099913_peak_2168	677	.	13.7915	70.7994	67.7698	249
chr1	136866714	136867044	Encode_GSE137272_Encode_Dowen.JM_GSM4074281_RAD21_Rep1_SRR10099912_SRR10099913_peak_2169	721	.	14.5132	75.2029	72.1411	194
chr1	136948955	136949210	Encode_GSE137272_Encode_Dowen.JM_GSM4074281_RAD21_Rep1_SRR10099912_SRR10099913_peak_2170	46	.	3.18592	6.9375	4.67283	258
chr1	137003843	137004199	Encode_GSE137272_Encode_Dowen.JM_GSM4074281_RAD21_Rep1_SRR10099912_SRR10099913_peak_2172	725	.	12.0816	75.5845	72.52	220
chr1	137117848	137118307	Encode_GSE137272_Encode_Dowen.JM_GSM4074281_RAD21_Rep1_SRR10099912_SRR10099913_peak_2173	1325	.	17.9676	135.998	132.538	257
chr1	137208620	137208921	Encode_GSE137272_Encode_Dowen.JM_GSM4074281_RAD21_Rep1_SRR10099912_SRR10099913_peak_2175	347	.	9.43132	37.5378	34.7881	201
chr1	137218145	137218409	Encode_GSE137272_Encode_Dowen.JM_GSM4074281_RAD21_Rep1_SRR10099912_SRR10099913_peak_2176	155	.	6.00175	18.107	15.5905	165
chr1	137225432	137225877	Encode_GSE137272_Encode_Dowen.JM_GSM4074281_RAD21_Rep1_SRR10099912_SRR10099913_peak_2177	1579	.	15.8863	161.537	157.924	271
chr1	137226597	137227013	Encode_GSE137272_Encode_Dowen.JM_GSM4074281_RAD21_Rep1_SRR10099912_SRR10099913_peak_2178	355	.	6.45699	38.3266	35.57	133
chr1	137298268	137298525	Encode_GSE137272_Encode_Dowen.JM_GSM4074281_RAD21_Rep1_SRR10099912_SRR10099913_peak_2179	139	.	5.65879	16.3957	13.9065	134
chr1	137324026	137324338	Encode_GSE137272_Encode_Dowen.JM_GSM4074281_RAD21_Rep1_SRR10099912_SRR10099913_peak_2180	369	.	9.77428	39.675	36.9045	115
chr1	137334192	137334463	Encode_GSE137272_Encode_Dowen.JM_GSM4074281_RAD21_Rep1_SRR10099912_SRR10099913_peak_2182	327	.	8.7238	35.5084	32.7794	173
chr1	138044501	138044940	Encode_GSE137272_Encode_Dowen.JM_GSM4074281_RAD21_Rep1_SRR10099912_SRR10099913_peak_2184	1650	.	21.428	168.72	165.065	255
chr1	138085841	138086173	Encode_GSE137272_Encode_Dowen.JM_GSM4074281_RAD21_Rep1_SRR10099912_SRR10099913_peak_2185	256	.	7.88802	28.3236	25.6724	188
chr1	138119966	138120209	Encode_GSE137272_Encode_Dowen.JM_GSM4074281_RAD21_Rep1_SRR10099912_SRR10099913_peak_2186	197	.	6.76337	22.3325	19.7573	167
chr1	138328213	138328725	Encode_GSE137272_Encode_Dowen.JM_GSM4074281_RAD21_Rep1_SRR10099912_SRR10099913_peak_2189	1574	.	19.5031	161.082	157.472	247
chr1	138752364	138752766	Encode_GSE137272_Encode_Dowen.JM_GSM4074281_RAD21_Rep1_SRR10099912_SRR10099913_peak_2196	1040	.	16.2535	107.372	104.091	219
chr1	138835334	138835763	Encode_GSE137272_Encode_Dowen.JM_GSM4074281_RAD21_Rep1_SRR10099912_SRR10099913_peak_2198	1410	.	15.817	144.537	141.025	208
chr1	138963346	138963527	Encode_GSE137272_Encode_Dowen.JM_GSM4074281_RAD21_Rep1_SRR10099912_SRR10099913_peak_2200	32	.	3.08661	5.46592	3.25834	45
chr1	139083466	139083736	Encode_GSE137272_Encode_Dowen.JM_GSM4074281_RAD21_Rep1_SRR10099912_SRR10099913_peak_2201	182	.	6.51619	20.7641	18.2085	120
chr1	139156389	139156725	Encode_GSE137272_Encode_Dowen.JM_GSM4074281_RAD21_Rep1_SRR10099912_SRR10099913_peak_2202	390	.	10.1172	41.8424	39.0512	225
chr1	139161686	139161929	Encode_GSE137272_Encode_Dowen.JM_GSM4074281_RAD21_Rep1_SRR10099912_SRR10099913_peak_2203	229	.	6.78739	25.6136	22.9952	130
chr1	139267812	139268209	Encode_GSE137272_Encode_Dowen.JM_GSM4074281_RAD21_Rep1_SRR10099912_SRR10099913_peak_2205	1199	.	18.9495	123.368	119.986	235
chr1	139340465	139340829	Encode_GSE137272_Encode_Dowen.JM_GSM4074281_RAD21_Rep1_SRR10099912_SRR10099913_peak_2208	771	.	14.6937	80.2886	77.19	248
chr1	139379283	139379614	Encode_GSE137272_Encode_Dowen.JM_GSM4074281_RAD21_Rep1_SRR10099912_SRR10099913_peak_2209	155	.	6.00175	18.107	15.5905	234
chr1	139438391	139438718	Encode_GSE137272_Encode_Dowen.JM_GSM4074281_RAD21_Rep1_SRR10099912_SRR10099913_peak_2211	400	.	10.2445	42.8125	40.0131	174
chr1	139480283	139480590	Encode_GSE137272_Encode_Dowen.JM_GSM4074281_RAD21_Rep1_SRR10099912_SRR10099913_peak_2212	182	.	6.51619	20.7641	18.2085	223
chr1	139488665	139488902	Encode_GSE137272_Encode_Dowen.JM_GSM4074281_RAD21_Rep1_SRR10099912_SRR10099913_peak_2213	270	.	7.82914	29.6969	27.0306	175
chr1	139520350	139520712	Encode_GSE137272_Encode_Dowen.JM_GSM4074281_RAD21_Rep1_SRR10099912_SRR10099913_peak_2216	505	.	11.2765	53.4472	50.554	231
chr1	140171518	140171971	Encode_GSE137272_Encode_Dowen.JM_GSM4074281_RAD21_Rep1_SRR10099912_SRR10099913_peak_2218	2667	.	22.3341	270.965	266.724	264
chr1	140188568	140188778	Encode_GSE137272_Encode_Dowen.JM_GSM4074281_RAD21_Rep1_SRR10099912_SRR10099913_peak_2220	63	.	3.94401	8.68012	6.35556	181
chr1	140531472	140531961	Encode_GSE137272_Encode_Dowen.JM_GSM4074281_RAD21_Rep1_SRR10099912_SRR10099913_peak_2224	2781	.	23.8977	282.407	278.103	274
chr1	140659623	140659955	Encode_GSE137272_Encode_Dowen.JM_GSM4074281_RAD21_Rep1_SRR10099912_SRR10099913_peak_2225	517	.	9.33435	54.6781	51.7745	186
chr1	140661380	140661763	Encode_GSE137272_Encode_Dowen.JM_GSM4074281_RAD21_Rep1_SRR10099912_SRR10099913_peak_2226	995	.	14.0742	102.824	99.5729	255
chr1	142742273	142742700	Encode_GSE137272_Encode_Dowen.JM_GSM4074281_RAD21_Rep1_SRR10099912_SRR10099913_peak_2232	1026	.	18.2898	105.874	102.603	212
chr1	143263682	143264058	Encode_GSE137272_Encode_Dowen.JM_GSM4074281_RAD21_Rep1_SRR10099912_SRR10099913_peak_2233	191	.	6.68767	21.6726	19.1043	216
chr1	143702729	143703182	Encode_GSE137272_Encode_Dowen.JM_GSM4074281_RAD21_Rep1_SRR10099912_SRR10099913_peak_2236	1171	.	17.1873	120.526	117.162	207
chr1	143730895	143731306	Encode_GSE137272_Encode_Dowen.JM_GSM4074281_RAD21_Rep1_SRR10099912_SRR10099913_peak_2237	1206	.	15.6496	124.04	120.653	210
chr1	143776968	143777245	Encode_GSE137272_Encode_Dowen.JM_GSM4074281_RAD21_Rep1_SRR10099912_SRR10099913_peak_2239	130	.	5.48732	15.5591	13.0841	237
chr1	143788853	143789243	Encode_GSE137272_Encode_Dowen.JM_GSM4074281_RAD21_Rep1_SRR10099912_SRR10099913_peak_2240	618	.	13.2439	64.8179	61.8338	188
chr1	143803586	143803940	Encode_GSE137272_Encode_Dowen.JM_GSM4074281_RAD21_Rep1_SRR10099912_SRR10099913_peak_2241	840	.	15.43	87.2188	84.0717	226
chr1	143813914	143814353	Encode_GSE137272_Encode_Dowen.JM_GSM4074281_RAD21_Rep1_SRR10099912_SRR10099913_peak_2242	1117	.	16.6052	115.097	111.767	235
chr1	144006620	144006973	Encode_GSE137272_Encode_Dowen.JM_GSM4074281_RAD21_Rep1_SRR10099912_SRR10099913_peak_2244	522	.	10.245	55.1284	52.2215	175
chr1	144197655	144198043	Encode_GSE137272_Encode_Dowen.JM_GSM4074281_RAD21_Rep1_SRR10099912_SRR10099913_peak_2246	841	.	15.9645	87.311	84.1631	252
chr1	144380009	144380431	Encode_GSE137272_Encode_Dowen.JM_GSM4074281_RAD21_Rep1_SRR10099912_SRR10099913_peak_2248	1295	.	19.7459	133.028	129.587	247
chr1	144406588	144407112	Encode_GSE137272_Encode_Dowen.JM_GSM4074281_RAD21_Rep1_SRR10099912_SRR10099913_peak_2249	1948	.	23.3812	198.724	194.896	248
chr1	147305484	147305776	Encode_GSE137272_Encode_Dowen.JM_GSM4074281_RAD21_Rep1_SRR10099912_SRR10099913_peak_2254	337	.	9.25984	36.4807	33.7416	228
chr1	149758424	149758877	Encode_GSE137272_Encode_Dowen.JM_GSM4074281_RAD21_Rep1_SRR10099912_SRR10099913_peak_2257	1328	.	20.1947	136.322	132.86	300
chr1	149833007	149833333	Encode_GSE137272_Encode_Dowen.JM_GSM4074281_RAD21_Rep1_SRR10099912_SRR10099913_peak_2259	859	.	15.5446	89.1438	85.9834	204
chr1	149856729	149857115	Encode_GSE137272_Encode_Dowen.JM_GSM4074281_RAD21_Rep1_SRR10099912_SRR10099913_peak_2260	892	.	12.8034	92.3936	89.2115	253
chr1	149858762	149859086	Encode_GSE137272_Encode_Dowen.JM_GSM4074281_RAD21_Rep1_SRR10099912_SRR10099913_peak_2261	528	.	9.31898	55.7785	52.866	228
chr1	150257620	150257954	Encode_GSE137272_Encode_Dowen.JM_GSM4074281_RAD21_Rep1_SRR10099912_SRR10099913_peak_2262	812	.	15.527	84.4052	81.2776	238
chr1	150266466	150266915	Encode_GSE137272_Encode_Dowen.JM_GSM4074281_RAD21_Rep1_SRR10099912_SRR10099913_peak_2263	1309	.	18.8852	134.35	130.901	278
chr1	150307536	150307985	Encode_GSE137272_Encode_Dowen.JM_GSM4074281_RAD21_Rep1_SRR10099912_SRR10099913_peak_2264	1350	.	19.5599	138.522	135.047	264
chr1	150441854	150442077	Encode_GSE137272_Encode_Dowen.JM_GSM4074281_RAD21_Rep1_SRR10099912_SRR10099913_peak_2266	286	.	8.40245	31.3178	28.633	194
chr1	150470726	150471113	Encode_GSE137272_Encode_Dowen.JM_GSM4074281_RAD21_Rep1_SRR10099912_SRR10099913_peak_2267	649	.	12.6689	67.9885	64.98	182
chr1	150540229	150540647	Encode_GSE137272_Encode_Dowen.JM_GSM4074281_RAD21_Rep1_SRR10099912_SRR10099913_peak_2269	1462	.	18.8603	149.771	146.227	267
chr1	150591242	150591628	Encode_GSE137272_Encode_Dowen.JM_GSM4074281_RAD21_Rep1_SRR10099912_SRR10099913_peak_2270	627	.	12.8605	65.7891	62.7974	223
chr1	150632564	150632848	Encode_GSE137272_Encode_Dowen.JM_GSM4074281_RAD21_Rep1_SRR10099912_SRR10099913_peak_2271	316	.	8.91689	34.3907	31.673	146
chr1	150920230	150920574	Encode_GSE137272_Encode_Dowen.JM_GSM4074281_RAD21_Rep1_SRR10099912_SRR10099913_peak_2273	728	.	14.9959	75.8691	72.8025	234
chr1	151009459	151009787	Encode_GSE137272_Encode_Dowen.JM_GSM4074281_RAD21_Rep1_SRR10099912_SRR10099913_peak_2275	486	.	9.42406	51.5265	48.6498	204
chr1	151011036	151011337	Encode_GSE137272_Encode_Dowen.JM_GSM4074281_RAD21_Rep1_SRR10099912_SRR10099913_peak_2276	215	.	5.95644	24.1818	21.5823	197
chr1	151034949	151035403	Encode_GSE137272_Encode_Dowen.JM_GSM4074281_RAD21_Rep1_SRR10099912_SRR10099913_peak_2277	1686	.	20.947	172.296	168.62	255
chr1	151078888	151079302	Encode_GSE137272_Encode_Dowen.JM_GSM4074281_RAD21_Rep1_SRR10099912_SRR10099913_peak_2279	1956	.	20.7534	199.476	195.644	250
chr1	151352931	151353298	Encode_GSE137272_Encode_Dowen.JM_GSM4074281_RAD21_Rep1_SRR10099912_SRR10099913_peak_2283	367	.	9.11832	39.5032	36.7353	195
chr1	151377404	151377733	Encode_GSE137272_Encode_Dowen.JM_GSM4074281_RAD21_Rep1_SRR10099912_SRR10099913_peak_2284	276	.	8.23097	30.3108	27.6371	165
chr1	151390006	151390431	Encode_GSE137272_Encode_Dowen.JM_GSM4074281_RAD21_Rep1_SRR10099912_SRR10099913_peak_2285	1511	.	21.1026	154.762	151.189	257
chr1	151443218	151443513	Encode_GSE137272_Encode_Dowen.JM_GSM4074281_RAD21_Rep1_SRR10099912_SRR10099913_peak_2286	523	.	11.8969	55.3006	52.3922	211
chr1	151461307	151461566	Encode_GSE137272_Encode_Dowen.JM_GSM4074281_RAD21_Rep1_SRR10099912_SRR10099913_peak_2288	200	.	6.24033	22.5899	20.0114	169
chr1	151483581	151483903	Encode_GSE137272_Encode_Dowen.JM_GSM4074281_RAD21_Rep1_SRR10099912_SRR10099913_peak_2289	341	.	8.64838	36.9361	34.193	163
chr1	151497037	151497421	Encode_GSE137272_Encode_Dowen.JM_GSM4074281_RAD21_Rep1_SRR10099912_SRR10099913_peak_2290	1194	.	14.844	122.792	119.413	241
chr1	151500793	151501141	Encode_GSE137272_Encode_Dowen.JM_GSM4074281_RAD21_Rep1_SRR10099912_SRR10099913_peak_2291	47	.	2.88955	6.99413	4.72811	355
chr1	151564405	151564803	Encode_GSE137272_Encode_Dowen.JM_GSM4074281_RAD21_Rep1_SRR10099912_SRR10099913_peak_2292	2098	.	20.0228	213.787	209.873	269
chr1	151705995	151706484	Encode_GSE137272_Encode_Dowen.JM_GSM4074281_RAD21_Rep1_SRR10099912_SRR10099913_peak_2294	3755	.	23.0931	380.35	375.502	272
chr1	151755572	151755781	Encode_GSE137272_Encode_Dowen.JM_GSM4074281_RAD21_Rep1_SRR10099912_SRR10099913_peak_2296	27	.	2.91514	4.88692	2.70869	21
chr1	151767109	151767352	Encode_GSE137272_Encode_Dowen.JM_GSM4074281_RAD21_Rep1_SRR10099912_SRR10099913_peak_2297	306	.	8.74541	33.3579	30.6512	209
chr1	151820449	151820900	Encode_GSE137272_Encode_Dowen.JM_GSM4074281_RAD21_Rep1_SRR10099912_SRR10099913_peak_2298	2259	.	21.0509	229.919	225.909	291
chr1	151846418	151846815	Encode_GSE137272_Encode_Dowen.JM_GSM4074281_RAD21_Rep1_SRR10099912_SRR10099913_peak_2299	612	.	11.0077	64.2227	61.243	200
chr1	151851568	151851863	Encode_GSE137272_Encode_Dowen.JM_GSM4074281_RAD21_Rep1_SRR10099912_SRR10099913_peak_2300	209	.	6.71044	23.5527	20.9597	147
chr1	151861420	151861709	Encode_GSE137272_Encode_Dowen.JM_GSM4074281_RAD21_Rep1_SRR10099912_SRR10099913_peak_2301	247	.	7.71654	27.3439	24.7041	213
chr1	152090127	152090519	Encode_GSE137272_Encode_Dowen.JM_GSM4074281_RAD21_Rep1_SRR10099912_SRR10099913_peak_2302	87	.	4.35398	11.177	8.79128	732
chr1	152231985	152232287	Encode_GSE137272_Encode_Dowen.JM_GSM4074281_RAD21_Rep1_SRR10099912_SRR10099913_peak_2304	99	.	4.8014	12.3493	9.93518	185
chr1	152280009	152280386	Encode_GSE137272_Encode_Dowen.JM_GSM4074281_RAD21_Rep1_SRR10099912_SRR10099913_peak_2305	693	.	12.9426	72.4133	69.3717	193
chr1	152290767	152291200	Encode_GSE137272_Encode_Dowen.JM_GSM4074281_RAD21_Rep1_SRR10099912_SRR10099913_peak_2306	673	.	13.4087	70.3483	67.322	221
chr1	152313474	152313823	Encode_GSE137272_Encode_Dowen.JM_GSM4074281_RAD21_Rep1_SRR10099912_SRR10099913_peak_2307	286	.	8.40245	31.3178	28.633	277
chr1	152369143	152369630	Encode_GSE137272_Encode_Dowen.JM_GSM4074281_RAD21_Rep1_SRR10099912_SRR10099913_peak_2308	1097	.	17.171	113.06	109.742	250
chr1	152511198	152511607	Encode_GSE137272_Encode_Dowen.JM_GSM4074281_RAD21_Rep1_SRR10099912_SRR10099913_peak_2309	611	.	12.3339	64.1305	61.1515	254
chr1	152520845	152521201	Encode_GSE137272_Encode_Dowen.JM_GSM4074281_RAD21_Rep1_SRR10099912_SRR10099913_peak_2310	394	.	6.97723	42.2304	39.436	151
chr1	152524955	152525422	Encode_GSE137272_Encode_Dowen.JM_GSM4074281_RAD21_Rep1_SRR10099912_SRR10099913_peak_2311	1511	.	15.3586	154.737	151.164	240
chr1	152678436	152678812	Encode_GSE137272_Encode_Dowen.JM_GSM4074281_RAD21_Rep1_SRR10099912_SRR10099913_peak_2314	433	.	10.3476	46.194	43.3639	195
chr1	152724313	152724655	Encode_GSE137272_Encode_Dowen.JM_GSM4074281_RAD21_Rep1_SRR10099912_SRR10099913_peak_2315	486	.	10.8468	51.4824	48.6061	182
chr1	152746383	152746881	Encode_GSE137272_Encode_Dowen.JM_GSM4074281_RAD21_Rep1_SRR10099912_SRR10099913_peak_2316	1259	.	16.7382	129.414	125.995	257
chr1	152768218	152768484	Encode_GSE137272_Encode_Dowen.JM_GSM4074281_RAD21_Rep1_SRR10099912_SRR10099913_peak_2318	297	.	7.72493	32.4408	29.7439	188
chr1	152779027	152779501	Encode_GSE137272_Encode_Dowen.JM_GSM4074281_RAD21_Rep1_SRR10099912_SRR10099913_peak_2319	2147	.	20.9922	218.723	214.78	266
chr1	152790112	152790648	Encode_GSE137272_Encode_Dowen.JM_GSM4074281_RAD21_Rep1_SRR10099912_SRR10099913_peak_2320	3491	.	21.4426	353.868	349.169	246
chr1	152888002	152888258	Encode_GSE137272_Encode_Dowen.JM_GSM4074281_RAD21_Rep1_SRR10099912_SRR10099913_peak_2322	164	.	6.17323	18.981	16.4513	164
chr1	152902991	152903292	Encode_GSE137272_Encode_Dowen.JM_GSM4074281_RAD21_Rep1_SRR10099912_SRR10099913_peak_2323	131	.	4.24806	15.6566	13.1803	467
chr1	152956264	152956476	Encode_GSE137272_Encode_Dowen.JM_GSM4074281_RAD21_Rep1_SRR10099912_SRR10099913_peak_2328	95	.	4.40542	11.9326	9.52977	125
chr1	153035516	153035810	Encode_GSE137272_Encode_Dowen.JM_GSM4074281_RAD21_Rep1_SRR10099912_SRR10099913_peak_2331	448	.	7.72682	47.737	44.8929	209
chr1	153040221	153040470	Encode_GSE137272_Encode_Dowen.JM_GSM4074281_RAD21_Rep1_SRR10099912_SRR10099913_peak_2332	316	.	6.47511	34.411	31.6931	182
chr1	153048109	153048536	Encode_GSE137272_Encode_Dowen.JM_GSM4074281_RAD21_Rep1_SRR10099912_SRR10099913_peak_2333	572	.	10.6078	60.1877	57.2395	265
chr1	153066301	153066704	Encode_GSE137272_Encode_Dowen.JM_GSM4074281_RAD21_Rep1_SRR10099912_SRR10099913_peak_2334	767	.	12.8319	79.8007	76.7058	260
chr1	153092101	153092580	Encode_GSE137272_Encode_Dowen.JM_GSM4074281_RAD21_Rep1_SRR10099912_SRR10099913_peak_2335	2309	.	16.9152	234.967	230.928	290
chr1	153101518	153101902	Encode_GSE137272_Encode_Dowen.JM_GSM4074281_RAD21_Rep1_SRR10099912_SRR10099913_peak_2336	626	.	11.2245	65.678	62.687	253
chr1	153185870	153186277	Encode_GSE137272_Encode_Dowen.JM_GSM4074281_RAD21_Rep1_SRR10099912_SRR10099913_peak_2338	49	.	3.57157	7.26376	4.99162	241
chr1	153219595	153219893	Encode_GSE137272_Encode_Dowen.JM_GSM4074281_RAD21_Rep1_SRR10099912_SRR10099913_peak_2340	109	.	4.57593	13.3735	10.94	286
chr1	153332019	153332826	Encode_GSE137272_Encode_Dowen.JM_GSM4074281_RAD21_Rep1_SRR10099912_SRR10099913_peak_2342	395	.	8.02821	42.2989	39.5039	184
chr1	153386649	153387196	Encode_GSE137272_Encode_Dowen.JM_GSM4074281_RAD21_Rep1_SRR10099912_SRR10099913_peak_2344	6081	.	30.747	614.001	608.192	273
chr1	153401726	153402208	Encode_GSE137272_Encode_Dowen.JM_GSM4074281_RAD21_Rep1_SRR10099912_SRR10099913_peak_2345	3898	.	26.4324	394.761	389.837	251
chr1	153451245	153451548	Encode_GSE137272_Encode_Dowen.JM_GSM4074281_RAD21_Rep1_SRR10099912_SRR10099913_peak_2347	199	.	6.50774	22.516	19.9388	223
chr1	153510737	153511017	Encode_GSE137272_Encode_Dowen.JM_GSM4074281_RAD21_Rep1_SRR10099912_SRR10099913_peak_2349	173	.	6.34471	19.8668	17.324	189
chr1	153550802	153551209	Encode_GSE137272_Encode_Dowen.JM_GSM4074281_RAD21_Rep1_SRR10099912_SRR10099913_peak_2350	1246	.	16.7955	128.019	124.608	235
chr1	153556927	153557376	Encode_GSE137272_Encode_Dowen.JM_GSM4074281_RAD21_Rep1_SRR10099912_SRR10099913_peak_2351	1517	.	14.1455	155.369	151.792	255
chr1	153559253	153559662	Encode_GSE137272_Encode_Dowen.JM_GSM4074281_RAD21_Rep1_SRR10099912_SRR10099913_peak_2352	811	.	8.61317	84.2375	81.1111	199
chr1	153563735	153564050	Encode_GSE137272_Encode_Dowen.JM_GSM4074281_RAD21_Rep1_SRR10099912_SRR10099913_peak_2353	390	.	6.88866	41.8029	39.0129	178
chr1	153742407	153742712	Encode_GSE137272_Encode_Dowen.JM_GSM4074281_RAD21_Rep1_SRR10099912_SRR10099913_peak_2355	1156	.	9.36708	119.049	115.694	202
chr1	153746674	153747130	Encode_GSE137272_Encode_Dowen.JM_GSM4074281_RAD21_Rep1_SRR10099912_SRR10099913_peak_2356	2846	.	15.1335	289.016	284.675	260
chr1	153749216	153749598	Encode_GSE137272_Encode_Dowen.JM_GSM4074281_RAD21_Rep1_SRR10099912_SRR10099913_peak_2357	767	.	7.85363	79.8448	76.7496	208
chr1	153807393	153807713	Encode_GSE137272_Encode_Dowen.JM_GSM4074281_RAD21_Rep1_SRR10099912_SRR10099913_peak_2358	430	.	10.4364	45.8364	43.0093	189
chr1	153846909	153847283	Encode_GSE137272_Encode_Dowen.JM_GSM4074281_RAD21_Rep1_SRR10099912_SRR10099913_peak_2359	401	.	10.2887	42.9371	40.1357	204
chr1	153894893	153895351	Encode_GSE137272_Encode_Dowen.JM_GSM4074281_RAD21_Rep1_SRR10099912_SRR10099913_peak_2361	3527	.	23.6205	357.45	352.73	267
chr1	154032469	154032960	Encode_GSE137272_Encode_Dowen.JM_GSM4074281_RAD21_Rep1_SRR10099912_SRR10099913_peak_2362	586	.	11.3585	61.5712	58.6122	233
chr1	154076698	154077104	Encode_GSE137272_Encode_Dowen.JM_GSM4074281_RAD21_Rep1_SRR10099912_SRR10099913_peak_2364	614	.	11.8123	64.4516	61.4702	227
chr1	154118039	154119039	Encode_GSE137272_Encode_Dowen.JM_GSM4074281_RAD21_Rep1_SRR10099912_SRR10099913_peak_2366	1881	.	19.7138	191.897	188.108	783
chr1	154180869	154181392	Encode_GSE137272_Encode_Dowen.JM_GSM4074281_RAD21_Rep1_SRR10099912_SRR10099913_peak_2368	3249	.	25.195	329.527	324.962	263
chr1	154190323	154190592	Encode_GSE137272_Encode_Dowen.JM_GSM4074281_RAD21_Rep1_SRR10099912_SRR10099913_peak_2369	237	.	7.54506	26.3736	23.7453	161
chr1	154205095	154205386	Encode_GSE137272_Encode_Dowen.JM_GSM4074281_RAD21_Rep1_SRR10099912_SRR10099913_peak_2370	56	.	3.77253	7.99786	5.69381	255
chr1	154238898	154239243	Encode_GSE137272_Encode_Dowen.JM_GSM4074281_RAD21_Rep1_SRR10099912_SRR10099913_peak_2371	545	.	12.1812	57.4912	54.5649	261
chr1	154281377	154281856	Encode_GSE137272_Encode_Dowen.JM_GSM4074281_RAD21_Rep1_SRR10099912_SRR10099913_peak_2372	3091	.	24.9865	313.614	309.14	269
chr1	154729493	154729975	Encode_GSE137272_Encode_Dowen.JM_GSM4074281_RAD21_Rep1_SRR10099912_SRR10099913_peak_2373	2385	.	21.208	242.588	238.505	256
chr1	154786208	154786634	Encode_GSE137272_Encode_Dowen.JM_GSM4074281_RAD21_Rep1_SRR10099912_SRR10099913_peak_2374	1309	.	14.4143	134.372	130.922	223
chr1	154788109	154788441	Encode_GSE137272_Encode_Dowen.JM_GSM4074281_RAD21_Rep1_SRR10099912_SRR10099913_peak_2375	634	.	9.12657	66.4525	63.4555	203
chr1	154796777	154797041	Encode_GSE137272_Encode_Dowen.JM_GSM4074281_RAD21_Rep1_SRR10099912_SRR10099913_peak_2376	358	.	9.6028	38.6026	35.8424	198
chr1	155006436	155006966	Encode_GSE137272_Encode_Dowen.JM_GSM4074281_RAD21_Rep1_SRR10099912_SRR10099913_peak_2377	3844	.	24.6009	389.338	384.442	292
chr1	155025794	155026266	Encode_GSE137272_Encode_Dowen.JM_GSM4074281_RAD21_Rep1_SRR10099912_SRR10099913_peak_2378	1613	.	18.0447	165.01	161.377	244
chr1	155048907	155049432	Encode_GSE137272_Encode_Dowen.JM_GSM4074281_RAD21_Rep1_SRR10099912_SRR10099913_peak_2379	3783	.	25.1395	383.254	378.39	252
chr1	155140094	155140408	Encode_GSE137272_Encode_Dowen.JM_GSM4074281_RAD21_Rep1_SRR10099912_SRR10099913_peak_2384	372	.	9.49662	40.0596	37.2857	202
chr1	155158702	155158999	Encode_GSE137272_Encode_Dowen.JM_GSM4074281_RAD21_Rep1_SRR10099912_SRR10099913_peak_2385	27	.	2.91514	4.88692	2.70869	203
chr1	155218097	155218595	Encode_GSE137272_Encode_Dowen.JM_GSM4074281_RAD21_Rep1_SRR10099912_SRR10099913_peak_2386	2666	.	21.83	270.868	266.627	296
chr1	155224103	155224559	Encode_GSE137272_Encode_Dowen.JM_GSM4074281_RAD21_Rep1_SRR10099912_SRR10099913_peak_2387	706	.	12.1223	73.6899	70.6389	254
chr1	155281419	155281922	Encode_GSE137272_Encode_Dowen.JM_GSM4074281_RAD21_Rep1_SRR10099912_SRR10099913_peak_2389	792	.	13.1375	82.3553	79.242	224
chr1	155293416	155293827	Encode_GSE137272_Encode_Dowen.JM_GSM4074281_RAD21_Rep1_SRR10099912_SRR10099913_peak_2390	1430	.	19.1485	146.583	143.058	257
chr1	155516612	155516909	Encode_GSE137272_Encode_Dowen.JM_GSM4074281_RAD21_Rep1_SRR10099912_SRR10099913_peak_2392	409	.	9.93842	43.748	40.9398	196
chr1	155537172	155537635	Encode_GSE137272_Encode_Dowen.JM_GSM4074281_RAD21_Rep1_SRR10099912_SRR10099913_peak_2393	1497	.	21.735	153.335	149.771	299
chr1	155564870	155565062	Encode_GSE137272_Encode_Dowen.JM_GSM4074281_RAD21_Rep1_SRR10099912_SRR10099913_peak_2394	130	.	5.48732	15.5591	13.0841	122
chr1	155575164	155575643	Encode_GSE137272_Encode_Dowen.JM_GSM4074281_RAD21_Rep1_SRR10099912_SRR10099913_peak_2396	414	.	9.53122	44.2732	41.4598	346
chr1	155614488	155614729	Encode_GSE137272_Encode_Dowen.JM_GSM4074281_RAD21_Rep1_SRR10099912_SRR10099913_peak_2398	227	.	7.37358	25.4131	22.7966	182
chr1	155721491	155721840	Encode_GSE137272_Encode_Dowen.JM_GSM4074281_RAD21_Rep1_SRR10099912_SRR10099913_peak_2400	537	.	11.2503	56.6282	53.7086	187
chr1	155784788	155785185	Encode_GSE137272_Encode_Dowen.JM_GSM4074281_RAD21_Rep1_SRR10099912_SRR10099913_peak_2401	852	.	14.4237	88.4554	85.2998	279
chr1	155791892	155792264	Encode_GSE137272_Encode_Dowen.JM_GSM4074281_RAD21_Rep1_SRR10099912_SRR10099913_peak_2402	953	.	15.1166	98.5485	95.3254	256
chr1	155812981	155813054	Encode_GSE137272_Encode_Dowen.JM_GSM4074281_RAD21_Rep1_SRR10099912_SRR10099913_peak_2403	32	.	3.08661	5.46592	3.25834	139
chr1	155862923	155863212	Encode_GSE137272_Encode_Dowen.JM_GSM4074281_RAD21_Rep1_SRR10099912_SRR10099913_peak_2404	182	.	6.51619	20.7641	18.2085	147
chr1	156036470	156036737	Encode_GSE137272_Encode_Dowen.JM_GSM4074281_RAD21_Rep1_SRR10099912_SRR10099913_peak_2406	110	.	4.98542	13.5118	11.0764	208
chr1	156043137	156043377	Encode_GSE137272_Encode_Dowen.JM_GSM4074281_RAD21_Rep1_SRR10099912_SRR10099913_peak_2407	168	.	6.14868	19.3384	16.8047	116
chr1	156085795	156086265	Encode_GSE137272_Encode_Dowen.JM_GSM4074281_RAD21_Rep1_SRR10099912_SRR10099913_peak_2408	1828	.	20.3026	186.644	182.885	276
chr1	156111111	156111506	Encode_GSE137272_Encode_Dowen.JM_GSM4074281_RAD21_Rep1_SRR10099912_SRR10099913_peak_2409	577	.	11.6974	60.7183	57.7661	169
chr1	156204737	156204911	Encode_GSE137272_Encode_Dowen.JM_GSM4074281_RAD21_Rep1_SRR10099912_SRR10099913_peak_2410	50	.	3.60105	7.33445	5.05209	64
chr1	156229506	156229796	Encode_GSE137272_Encode_Dowen.JM_GSM4074281_RAD21_Rep1_SRR10099912_SRR10099913_peak_2411	405	.	9.255	43.3787	40.5736	157
chr1	156241084	156242145	Encode_GSE137272_Encode_Dowen.JM_GSM4074281_RAD21_Rep1_SRR10099912_SRR10099913_peak_2412	1852	.	15.8341	188.987	185.214	838
chr1	156263362	156263729	Encode_GSE137272_Encode_Dowen.JM_GSM4074281_RAD21_Rep1_SRR10099912_SRR10099913_peak_2413	867	.	14.0089	89.9491	86.7833	236
chr1	156303413	156303695	Encode_GSE137272_Encode_Dowen.JM_GSM4074281_RAD21_Rep1_SRR10099912_SRR10099913_peak_2414	32	.	3.08661	5.46592	3.25834	230
chr1	156381319	156381583	Encode_GSE137272_Encode_Dowen.JM_GSM4074281_RAD21_Rep1_SRR10099912_SRR10099913_peak_2415	457	.	10.947	48.5882	45.7364	219
chr1	156418183	156418597	Encode_GSE137272_Encode_Dowen.JM_GSM4074281_RAD21_Rep1_SRR10099912_SRR10099913_peak_2416	335	.	8.43185	36.2605	33.5247	246
chr1	156505242	156505526	Encode_GSE137272_Encode_Dowen.JM_GSM4074281_RAD21_Rep1_SRR10099912_SRR10099913_peak_2422	836	.	14.5836	86.7441	83.6002	228
chr1	156538446	156538704	Encode_GSE137272_Encode_Dowen.JM_GSM4074281_RAD21_Rep1_SRR10099912_SRR10099913_peak_2423	92	.	3.84355	11.6163	9.2183	126
chr1	156539968	156540498	Encode_GSE137272_Encode_Dowen.JM_GSM4074281_RAD21_Rep1_SRR10099912_SRR10099913_peak_2424	859	.	12.6885	89.0918	85.9318	378
chr1	156633171	156633540	Encode_GSE137272_Encode_Dowen.JM_GSM4074281_RAD21_Rep1_SRR10099912_SRR10099913_peak_2430	739	.	10.8368	77.0185	73.9436	200
chr1	156676147	156676576	Encode_GSE137272_Encode_Dowen.JM_GSM4074281_RAD21_Rep1_SRR10099912_SRR10099913_peak_2433	1971	.	18.6018	201.022	197.181	242
chr1	156730832	156731199	Encode_GSE137272_Encode_Dowen.JM_GSM4074281_RAD21_Rep1_SRR10099912_SRR10099913_peak_2435	482	.	10.7152	51.0731	48.2	159
chr1	156741827	156742389	Encode_GSE137272_Encode_Dowen.JM_GSM4074281_RAD21_Rep1_SRR10099912_SRR10099913_peak_2436	3289	.	24.2356	333.54	328.952	281
chr1	156752321	156752748	Encode_GSE137272_Encode_Dowen.JM_GSM4074281_RAD21_Rep1_SRR10099912_SRR10099913_peak_2437	879	.	14.5357	91.112	87.9385	235
chr1	156917533	156917860	Encode_GSE137272_Encode_Dowen.JM_GSM4074281_RAD21_Rep1_SRR10099912_SRR10099913_peak_2441	1098	.	16.3123	113.198	109.88	242
chr1	156938804	156939062	Encode_GSE137272_Encode_Dowen.JM_GSM4074281_RAD21_Rep1_SRR10099912_SRR10099913_peak_2442	56	.	3.48883	8.0027	5.69855	84
chr1	157076226	157076647	Encode_GSE137272_Encode_Dowen.JM_GSM4074281_RAD21_Rep1_SRR10099912_SRR10099913_peak_2446	1944	.	12.8704	198.316	194.49	238
chr1	157077057	157077453	Encode_GSE137272_Encode_Dowen.JM_GSM4074281_RAD21_Rep1_SRR10099912_SRR10099913_peak_2447	1513	.	10.1964	154.89	151.317	233
chr1	157082084	157082356	Encode_GSE137272_Encode_Dowen.JM_GSM4074281_RAD21_Rep1_SRR10099912_SRR10099913_peak_2449	462	.	5.73554	49.0715	46.2159	161
chr1	157086104	157086508	Encode_GSE137272_Encode_Dowen.JM_GSM4074281_RAD21_Rep1_SRR10099912_SRR10099913_peak_2450	1260	.	12.7338	129.425	126.006	208
chr1	157286521	157286878	Encode_GSE137272_Encode_Dowen.JM_GSM4074281_RAD21_Rep1_SRR10099912_SRR10099913_peak_2452	525	.	12.175	55.4272	52.5174	285
chr1	157412234	157412734	Encode_GSE137272_Encode_Dowen.JM_GSM4074281_RAD21_Rep1_SRR10099912_SRR10099913_peak_2453	107	.	4.97288	13.1304	10.7003	191
chr1	157446329	157446696	Encode_GSE137272_Encode_Dowen.JM_GSM4074281_RAD21_Rep1_SRR10099912_SRR10099913_peak_2454	431	.	10.4954	46.0088	43.1803	204
chr1	157458225	157458763	Encode_GSE137272_Encode_Dowen.JM_GSM4074281_RAD21_Rep1_SRR10099912_SRR10099913_peak_2455	2079	.	20.3472	211.883	207.979	256
chr1	157465228	157465533	Encode_GSE137272_Encode_Dowen.JM_GSM4074281_RAD21_Rep1_SRR10099912_SRR10099913_peak_2456	559	.	12.4162	58.8683	55.931	227
chr1	157536490	157536806	Encode_GSE137272_Encode_Dowen.JM_GSM4074281_RAD21_Rep1_SRR10099912_SRR10099913_peak_2457	807	.	14.8637	83.8702	80.7463	231
chr1	157553061	157553477	Encode_GSE137272_Encode_Dowen.JM_GSM4074281_RAD21_Rep1_SRR10099912_SRR10099913_peak_2458	1038	.	15.5417	107.122	103.843	232
chr1	157560585	157561014	Encode_GSE137272_Encode_Dowen.JM_GSM4074281_RAD21_Rep1_SRR10099912_SRR10099913_peak_2459	261	.	7.88572	28.8314	26.1752	192
chr1	157745634	157746089	Encode_GSE137272_Encode_Dowen.JM_GSM4074281_RAD21_Rep1_SRR10099912_SRR10099913_peak_2460	893	.	14.9438	92.5506	89.3675	208
chr1	157758450	157758681	Encode_GSE137272_Encode_Dowen.JM_GSM4074281_RAD21_Rep1_SRR10099912_SRR10099913_peak_2461	546	.	12.4398	57.5566	54.6299	216
chr1	158214794	158215051	Encode_GSE137272_Encode_Dowen.JM_GSM4074281_RAD21_Rep1_SRR10099912_SRR10099913_peak_2464	456	.	11.1461	48.5156	45.6644	203
chr1	158267278	158267689	Encode_GSE137272_Encode_Dowen.JM_GSM4074281_RAD21_Rep1_SRR10099912_SRR10099913_peak_2465	698	.	14.485	72.864	69.8192	366
chr1	158343459	158343808	Encode_GSE137272_Encode_Dowen.JM_GSM4074281_RAD21_Rep1_SRR10099912_SRR10099913_peak_2466	276	.	8.23097	30.3108	27.6371	144
chr1	158654243	158654924	Encode_GSE137272_Encode_Dowen.JM_GSM4074281_RAD21_Rep1_SRR10099912_SRR10099913_peak_2468	776	.	12.6996	80.7112	77.6096	587
chr1	158670176	158670645	Encode_GSE137272_Encode_Dowen.JM_GSM4074281_RAD21_Rep1_SRR10099912_SRR10099913_peak_2469	1980	.	23.2222	201.881	198.035	235
chr1	158713366	158713686	Encode_GSE137272_Encode_Dowen.JM_GSM4074281_RAD21_Rep1_SRR10099912_SRR10099913_peak_2470	513	.	12.0035	54.2596	51.3593	204
chr1	158844620	158844963	Encode_GSE137272_Encode_Dowen.JM_GSM4074281_RAD21_Rep1_SRR10099912_SRR10099913_peak_2471	819	.	16.2905	85.1011	81.9687	224
chr1	158953486	158953979	Encode_GSE137272_Encode_Dowen.JM_GSM4074281_RAD21_Rep1_SRR10099912_SRR10099913_peak_2472	2025	.	22.3047	206.468	202.595	270
chr1	159135274	159135743	Encode_GSE137272_Encode_Dowen.JM_GSM4074281_RAD21_Rep1_SRR10099912_SRR10099913_peak_2473	1408	.	18.7897	144.323	140.813	220
chr1	159390023	159390454	Encode_GSE137272_Encode_Dowen.JM_GSM4074281_RAD21_Rep1_SRR10099912_SRR10099913_peak_2477	1751	.	20.363	178.867	175.153	230
chr1	159396382	159396869	Encode_GSE137272_Encode_Dowen.JM_GSM4074281_RAD21_Rep1_SRR10099912_SRR10099913_peak_2478	1846	.	20.2926	188.385	184.616	246
chr1	159878725	159879058	Encode_GSE137272_Encode_Dowen.JM_GSM4074281_RAD21_Rep1_SRR10099912_SRR10099913_peak_2485	731	.	13.891	76.2487	73.1792	224
chr1	159911005	159911380	Encode_GSE137272_Encode_Dowen.JM_GSM4074281_RAD21_Rep1_SRR10099912_SRR10099913_peak_2486	358	.	9.6028	38.6026	35.8424	200
chr1	160044412	160044807	Encode_GSE137272_Encode_Dowen.JM_GSM4074281_RAD21_Rep1_SRR10099912_SRR10099913_peak_2487	147	.	5.83027	17.2451	14.7422	295
chr1	160061961	160062439	Encode_GSE137272_Encode_Dowen.JM_GSM4074281_RAD21_Rep1_SRR10099912_SRR10099913_peak_2488	1735	.	19.99	177.251	173.546	282
chr1	160080988	160081462	Encode_GSE137272_Encode_Dowen.JM_GSM4074281_RAD21_Rep1_SRR10099912_SRR10099913_peak_2489	1831	.	20.5645	186.916	183.155	285
chr1	160184477	160184880	Encode_GSE137272_Encode_Dowen.JM_GSM4074281_RAD21_Rep1_SRR10099912_SRR10099913_peak_2491	1559	.	19.1295	159.529	155.928	251
chr1	160194764	160195186	Encode_GSE137272_Encode_Dowen.JM_GSM4074281_RAD21_Rep1_SRR10099912_SRR10099913_peak_2492	1277	.	17.5852	131.153	127.723	229
chr1	160213084	160213417	Encode_GSE137272_Encode_Dowen.JM_GSM4074281_RAD21_Rep1_SRR10099912_SRR10099913_peak_2493	139	.	5.65879	16.3957	13.9065	194
chr1	160253203	160253535	Encode_GSE137272_Encode_Dowen.JM_GSM4074281_RAD21_Rep1_SRR10099912_SRR10099913_peak_2495	467	.	11.3176	49.6516	46.7905	217
chr1	160316263	160316674	Encode_GSE137272_Encode_Dowen.JM_GSM4074281_RAD21_Rep1_SRR10099912_SRR10099913_peak_2496	482	.	11.1681	51.17	48.2961	192
chr1	160377653	160378011	Encode_GSE137272_Encode_Dowen.JM_GSM4074281_RAD21_Rep1_SRR10099912_SRR10099913_peak_2497	790	.	13.2794	82.1597	79.0479	218
chr1	160378406	160378685	Encode_GSE137272_Encode_Dowen.JM_GSM4074281_RAD21_Rep1_SRR10099912_SRR10099913_peak_2498	119	.	4.60347	14.4279	11.9758	135
chr1	160399407	160399844	Encode_GSE137272_Encode_Dowen.JM_GSM4074281_RAD21_Rep1_SRR10099912_SRR10099913_peak_2499	1310	.	18.2353	134.497	131.046	249
chr1	160561359	160561819	Encode_GSE137272_Encode_Dowen.JM_GSM4074281_RAD21_Rep1_SRR10099912_SRR10099913_peak_2501	1598	.	21.0199	163.523	159.9	242
chr1	160714694	160715020	Encode_GSE137272_Encode_Dowen.JM_GSM4074281_RAD21_Rep1_SRR10099912_SRR10099913_peak_2503	538	.	9.27096	56.7392	53.8187	219
chr1	160717782	160718089	Encode_GSE137272_Encode_Dowen.JM_GSM4074281_RAD21_Rep1_SRR10099912_SRR10099913_peak_2504	863	.	12.4556	89.5013	86.3385	233
chr1	160758198	160758581	Encode_GSE137272_Encode_Dowen.JM_GSM4074281_RAD21_Rep1_SRR10099912_SRR10099913_peak_2506	749	.	13.9977	78.0684	74.9859	240
chr1	160843670	160844035	Encode_GSE137272_Encode_Dowen.JM_GSM4074281_RAD21_Rep1_SRR10099912_SRR10099913_peak_2508	417	.	9.80972	44.5577	41.7419	203
chr1	160863028	160863288	Encode_GSE137272_Encode_Dowen.JM_GSM4074281_RAD21_Rep1_SRR10099912_SRR10099913_peak_2510	191	.	6.68767	21.6726	19.1043	178
chr1	160921916	160922292	Encode_GSE137272_Encode_Dowen.JM_GSM4074281_RAD21_Rep1_SRR10099912_SRR10099913_peak_2511	827	.	14.5606	85.9105	82.7724	220
chr1	161139986	161140409	Encode_GSE137272_Encode_Dowen.JM_GSM4074281_RAD21_Rep1_SRR10099912_SRR10099913_peak_2515	663	.	12.2669	69.4117	66.3924	214
chr1	161160354	161160600	Encode_GSE137272_Encode_Dowen.JM_GSM4074281_RAD21_Rep1_SRR10099912_SRR10099913_peak_2516	50	.	3.60105	7.33445	5.05209	131
chr1	161170625	161171117	Encode_GSE137272_Encode_Dowen.JM_GSM4074281_RAD21_Rep1_SRR10099912_SRR10099913_peak_2517	3931	.	26.6353	398.084	393.144	286
chr1	161180710	161181080	Encode_GSE137272_Encode_Dowen.JM_GSM4074281_RAD21_Rep1_SRR10099912_SRR10099913_peak_2518	470	.	10.9655	49.924	47.0607	195
chr1	161195394	161195921	Encode_GSE137272_Encode_Dowen.JM_GSM4074281_RAD21_Rep1_SRR10099912_SRR10099913_peak_2519	1065	.	15.8332	109.801	106.504	276
chr1	161214393	161214944	Encode_GSE137272_Encode_Dowen.JM_GSM4074281_RAD21_Rep1_SRR10099912_SRR10099913_peak_2520	2378	.	21.7715	241.923	237.845	273
chr1	161286689	161287105	Encode_GSE137272_Encode_Dowen.JM_GSM4074281_RAD21_Rep1_SRR10099912_SRR10099913_peak_2521	1051	.	14.8929	108.451	105.163	304
chr1	161390165	161390409	Encode_GSE137272_Encode_Dowen.JM_GSM4074281_RAD21_Rep1_SRR10099912_SRR10099913_peak_2522	173	.	6.34471	19.8668	17.324	170
chr1	161400138	161400545	Encode_GSE137272_Encode_Dowen.JM_GSM4074281_RAD21_Rep1_SRR10099912_SRR10099913_peak_2523	1275	.	17.5367	130.964	127.535	232
chr1	161687501	161688050	Encode_GSE137272_Encode_Dowen.JM_GSM4074281_RAD21_Rep1_SRR10099912_SRR10099913_peak_2526	1967	.	21.3838	200.539	196.701	280
chr1	161735509	161735784	Encode_GSE137272_Encode_Dowen.JM_GSM4074281_RAD21_Rep1_SRR10099912_SRR10099913_peak_2527	370	.	7.17628	39.7978	37.0262	142
chr1	161736831	161737249	Encode_GSE137272_Encode_Dowen.JM_GSM4074281_RAD21_Rep1_SRR10099912_SRR10099913_peak_2528	1169	.	14.7994	120.294	116.931	247
chr1	161748109	161748521	Encode_GSE137272_Encode_Dowen.JM_GSM4074281_RAD21_Rep1_SRR10099912_SRR10099913_peak_2529	1326	.	17.9924	136.095	132.634	232
chr1	161876312	161876567	Encode_GSE137272_Encode_Dowen.JM_GSM4074281_RAD21_Rep1_SRR10099912_SRR10099913_peak_2530	135	.	5.50497	15.9887	13.5083	323
chr1	161963003	161963369	Encode_GSE137272_Encode_Dowen.JM_GSM4074281_RAD21_Rep1_SRR10099912_SRR10099913_peak_2531	1071	.	15.205	110.481	107.18	267
chr1	161968925	161969384	Encode_GSE137272_Encode_Dowen.JM_GSM4074281_RAD21_Rep1_SRR10099912_SRR10099913_peak_2532	515	.	10.7787	54.4494	51.5476	197
chr1	161976347	161976869	Encode_GSE137272_Encode_Dowen.JM_GSM4074281_RAD21_Rep1_SRR10099912_SRR10099913_peak_2533	2430	.	21.5411	247.139	243.031	258
chr1	161999772	162000235	Encode_GSE137272_Encode_Dowen.JM_GSM4074281_RAD21_Rep1_SRR10099912_SRR10099913_peak_2534	1284	.	17.9872	131.862	128.428	295
chr1	162313587	162314073	Encode_GSE137272_Encode_Dowen.JM_GSM4074281_RAD21_Rep1_SRR10099912_SRR10099913_peak_2536	1277	.	17.8096	131.184	127.754	208
chr1	162336619	162336966	Encode_GSE137272_Encode_Dowen.JM_GSM4074281_RAD21_Rep1_SRR10099912_SRR10099913_peak_2537	884	.	17.1479	91.6377	88.4606	236
chr1	162358090	162358409	Encode_GSE137272_Encode_Dowen.JM_GSM4074281_RAD21_Rep1_SRR10099912_SRR10099913_peak_2538	391	.	8.36869	41.9897	39.1973	205
chr1	162359252	162359616	Encode_GSE137272_Encode_Dowen.JM_GSM4074281_RAD21_Rep1_SRR10099912_SRR10099913_peak_2539	552	.	10.4053	58.1887	55.2566	230
chr1	162531635	162531922	Encode_GSE137272_Encode_Dowen.JM_GSM4074281_RAD21_Rep1_SRR10099912_SRR10099913_peak_2541	338	.	8.70799	36.5671	33.8271	187
chr1	162549931	162550162	Encode_GSE137272_Encode_Dowen.JM_GSM4074281_RAD21_Rep1_SRR10099912_SRR10099913_peak_2542	371	.	9.44425	39.9055	37.1329	208
chr1	162570601	162570788	Encode_GSE137272_Encode_Dowen.JM_GSM4074281_RAD21_Rep1_SRR10099912_SRR10099913_peak_2543	56	.	3.77253	7.99786	5.69381	156
chr1	162620516	162620841	Encode_GSE137272_Encode_Dowen.JM_GSM4074281_RAD21_Rep1_SRR10099912_SRR10099913_peak_2544	619	.	13.0377	64.9162	61.9313	224
chr1	162665043	162665522	Encode_GSE137272_Encode_Dowen.JM_GSM4074281_RAD21_Rep1_SRR10099912_SRR10099913_peak_2545	1885	.	20.7639	192.306	188.514	241
chr1	162814007	162814205	Encode_GSE137272_Encode_Dowen.JM_GSM4074281_RAD21_Rep1_SRR10099912_SRR10099913_peak_2547	182	.	6.51619	20.7641	18.2085	124
chr1	162895838	162896261	Encode_GSE137272_Encode_Dowen.JM_GSM4074281_RAD21_Rep1_SRR10099912_SRR10099913_peak_2549	1462	.	19.2982	149.774	146.23	271
chr1	163057362	163057740	Encode_GSE137272_Encode_Dowen.JM_GSM4074281_RAD21_Rep1_SRR10099912_SRR10099913_peak_2551	688	.	14.1565	71.8951	68.8574	221
chr1	163070530	163070902	Encode_GSE137272_Encode_Dowen.JM_GSM4074281_RAD21_Rep1_SRR10099912_SRR10099913_peak_2552	1096	.	18.6599	112.98	109.663	230
chr1	163091506	163091855	Encode_GSE137272_Encode_Dowen.JM_GSM4074281_RAD21_Rep1_SRR10099912_SRR10099913_peak_2553	247	.	7.71654	27.3439	24.7041	157
chr1	163150413	163150926	Encode_GSE137272_Encode_Dowen.JM_GSM4074281_RAD21_Rep1_SRR10099912_SRR10099913_peak_2554	3832	.	26.1892	388.181	383.29	286
chr1	163696918	163697156	Encode_GSE137272_Encode_Dowen.JM_GSM4074281_RAD21_Rep1_SRR10099912_SRR10099913_peak_2558	99	.	4.8014	12.3493	9.93518	137
chr1	163779294	163779727	Encode_GSE137272_Encode_Dowen.JM_GSM4074281_RAD21_Rep1_SRR10099912_SRR10099913_peak_2559	572	.	12.8609	60.1574	57.2094	182
chr1	163910280	163910755	Encode_GSE137272_Encode_Dowen.JM_GSM4074281_RAD21_Rep1_SRR10099912_SRR10099913_peak_2562	1783	.	21.5679	182.092	178.36	252
chr1	164009254	164009604	Encode_GSE137272_Encode_Dowen.JM_GSM4074281_RAD21_Rep1_SRR10099912_SRR10099913_peak_2565	644	.	12.3004	67.4626	64.4579	259
chr1	164138635	164139156	Encode_GSE137272_Encode_Dowen.JM_GSM4074281_RAD21_Rep1_SRR10099912_SRR10099913_peak_2570	2033	.	19.4389	207.211	203.334	244
chr1	164147977	164148243	Encode_GSE137272_Encode_Dowen.JM_GSM4074281_RAD21_Rep1_SRR10099912_SRR10099913_peak_2571	266	.	7.70198	29.3266	26.6639	178
chr1	164184501	164184894	Encode_GSE137272_Encode_Dowen.JM_GSM4074281_RAD21_Rep1_SRR10099912_SRR10099913_peak_2572	880	.	14.5799	91.2695	88.0949	382
chr1	164315343	164315589	Encode_GSE137272_Encode_Dowen.JM_GSM4074281_RAD21_Rep1_SRR10099912_SRR10099913_peak_2573	242	.	6.1092	26.8341	24.2013	136
chr1	164316699	164317108	Encode_GSE137272_Encode_Dowen.JM_GSM4074281_RAD21_Rep1_SRR10099912_SRR10099913_peak_2574	1292	.	16.5514	132.69	129.25	244
chr1	164342155	164342503	Encode_GSE137272_Encode_Dowen.JM_GSM4074281_RAD21_Rep1_SRR10099912_SRR10099913_peak_2575	514	.	11.5891	54.39	51.4886	201
chr1	164366703	164367166	Encode_GSE137272_Encode_Dowen.JM_GSM4074281_RAD21_Rep1_SRR10099912_SRR10099913_peak_2576	2266	.	22.2931	230.644	226.631	233
chr1	164455623	164455881	Encode_GSE137272_Encode_Dowen.JM_GSM4074281_RAD21_Rep1_SRR10099912_SRR10099913_peak_2577	419	.	7.73872	44.7272	41.91	153
chr1	164457981	164458491	Encode_GSE137272_Encode_Dowen.JM_GSM4074281_RAD21_Rep1_SRR10099912_SRR10099913_peak_2578	94	.	3.62469	11.84	9.4386	571
chr1	164745015	164745287	Encode_GSE137272_Encode_Dowen.JM_GSM4074281_RAD21_Rep1_SRR10099912_SRR10099913_peak_2580	423	.	10.6317	45.1478	42.3263	209
chr1	164870696	164870978	Encode_GSE137272_Encode_Dowen.JM_GSM4074281_RAD21_Rep1_SRR10099912_SRR10099913_peak_2582	227	.	7.37358	25.4131	22.7966	119
chr1	164898774	164899268	Encode_GSE137272_Encode_Dowen.JM_GSM4074281_RAD21_Rep1_SRR10099912_SRR10099913_peak_2583	313	.	8.22923	34.0218	31.309	163
chr1	164905014	164905485	Encode_GSE137272_Encode_Dowen.JM_GSM4074281_RAD21_Rep1_SRR10099912_SRR10099913_peak_2584	2471	.	22.6833	251.31	247.178	297
chr1	165035785	165036027	Encode_GSE137272_Encode_Dowen.JM_GSM4074281_RAD21_Rep1_SRR10099912_SRR10099913_peak_2586	147	.	5.83027	17.2451	14.7422	135
chr1	165120304	165120788	Encode_GSE137272_Encode_Dowen.JM_GSM4074281_RAD21_Rep1_SRR10099912_SRR10099913_peak_2588	2653	.	23.1097	269.589	265.356	268
chr1	165132414	165132883	Encode_GSE137272_Encode_Dowen.JM_GSM4074281_RAD21_Rep1_SRR10099912_SRR10099913_peak_2589	1331	.	16.7142	136.634	133.17	270
chr1	165194405	165194614	Encode_GSE137272_Encode_Dowen.JM_GSM4074281_RAD21_Rep1_SRR10099912_SRR10099913_peak_2590	32	.	3.08661	5.46592	3.25834	83
chr1	165252047	165252422	Encode_GSE137272_Encode_Dowen.JM_GSM4074281_RAD21_Rep1_SRR10099912_SRR10099913_peak_2593	449	.	10.6826	47.8136	44.9688	208
chr1	165281888	165282136	Encode_GSE137272_Encode_Dowen.JM_GSM4074281_RAD21_Rep1_SRR10099912_SRR10099913_peak_2594	44	.	3.42957	6.69071	4.43147	49
chr1	165289832	165290220	Encode_GSE137272_Encode_Dowen.JM_GSM4074281_RAD21_Rep1_SRR10099912_SRR10099913_peak_2595	520	.	11.7851	54.9719	52.0661	217
chr1	165320489	165320935	Encode_GSE137272_Encode_Dowen.JM_GSM4074281_RAD21_Rep1_SRR10099912_SRR10099913_peak_2596	1161	.	17.1351	119.51	116.152	252
chr1	165461082	165461462	Encode_GSE137272_Encode_Dowen.JM_GSM4074281_RAD21_Rep1_SRR10099912_SRR10099913_peak_2600	336	.	8.31356	36.4222	33.685	220
chr1	165503758	165504012	Encode_GSE137272_Encode_Dowen.JM_GSM4074281_RAD21_Rep1_SRR10099912_SRR10099913_peak_2601	218	.	7.2021	24.4625	21.8577	155
chr1	165583522	165583949	Encode_GSE137272_Encode_Dowen.JM_GSM4074281_RAD21_Rep1_SRR10099912_SRR10099913_peak_2603	1787	.	17.5183	182.518	178.783	238
chr1	165655118	165655377	Encode_GSE137272_Encode_Dowen.JM_GSM4074281_RAD21_Rep1_SRR10099912_SRR10099913_peak_2604	200	.	4.97634	22.6108	20.03	142
chr1	165658581	165658984	Encode_GSE137272_Encode_Dowen.JM_GSM4074281_RAD21_Rep1_SRR10099912_SRR10099913_peak_2605	1270	.	12.7855	130.438	127.012	237
chr1	165660801	165661112	Encode_GSE137272_Encode_Dowen.JM_GSM4074281_RAD21_Rep1_SRR10099912_SRR10099913_peak_2606	751	.	9.70282	78.2346	75.1509	187
chr1	165736132	165736543	Encode_GSE137272_Encode_Dowen.JM_GSM4074281_RAD21_Rep1_SRR10099912_SRR10099913_peak_2608	1983	.	21.7448	202.15	198.302	249
chr1	165771592	165771961	Encode_GSE137272_Encode_Dowen.JM_GSM4074281_RAD21_Rep1_SRR10099912_SRR10099913_peak_2609	436	.	7.6813	46.5089	43.6756	199
chr1	165775534	165775943	Encode_GSE137272_Encode_Dowen.JM_GSM4074281_RAD21_Rep1_SRR10099912_SRR10099913_peak_2610	1051	.	10.5385	108.403	105.115	242
chr1	165780466	165780925	Encode_GSE137272_Encode_Dowen.JM_GSM4074281_RAD21_Rep1_SRR10099912_SRR10099913_peak_2611	2026	.	17.6266	206.501	202.628	222
chr1	165853748	165854130	Encode_GSE137272_Encode_Dowen.JM_GSM4074281_RAD21_Rep1_SRR10099912_SRR10099913_peak_2613	695	.	12.3844	72.5823	69.5395	208
chr1	165921058	165921357	Encode_GSE137272_Encode_Dowen.JM_GSM4074281_RAD21_Rep1_SRR10099912_SRR10099913_peak_2614	256	.	7.88802	28.3236	25.6724	171
chr1	165967112	165967388	Encode_GSE137272_Encode_Dowen.JM_GSM4074281_RAD21_Rep1_SRR10099912_SRR10099913_peak_2615	358	.	9.6028	38.6026	35.8424	206
chr1	166002554	166002945	Encode_GSE137272_Encode_Dowen.JM_GSM4074281_RAD21_Rep1_SRR10099912_SRR10099913_peak_2616	1560	.	17.6127	159.634	156.032	263
chr1	166103224	166103562	Encode_GSE137272_Encode_Dowen.JM_GSM4074281_RAD21_Rep1_SRR10099912_SRR10099913_peak_2617	636	.	11.8506	66.6027	63.6047	166
chr1	166123179	166123410	Encode_GSE137272_Encode_Dowen.JM_GSM4074281_RAD21_Rep1_SRR10099912_SRR10099913_peak_2618	406	.	9.11634	43.4937	40.6877	168
chr1	166153397	166153711	Encode_GSE137272_Encode_Dowen.JM_GSM4074281_RAD21_Rep1_SRR10099912_SRR10099913_peak_2619	999	.	7.91352	103.161	99.9073	214
chr1	166154093	166154598	Encode_GSE137272_Encode_Dowen.JM_GSM4074281_RAD21_Rep1_SRR10099912_SRR10099913_peak_2620	4706	.	20.9262	475.946	470.636	242
chr1	166160589	166161105	Encode_GSE137272_Encode_Dowen.JM_GSM4074281_RAD21_Rep1_SRR10099912_SRR10099913_peak_2621	2617	.	21.1487	265.946	261.734	249
chr1	166181586	166181836	Encode_GSE137272_Encode_Dowen.JM_GSM4074281_RAD21_Rep1_SRR10099912_SRR10099913_peak_2622	147	.	5.83027	17.2451	14.7422	131
chr1	166214238	166214557	Encode_GSE137272_Encode_Dowen.JM_GSM4074281_RAD21_Rep1_SRR10099912_SRR10099913_peak_2623	191	.	6.68767	21.6726	19.1043	150
chr1	166253910	166254248	Encode_GSE137272_Encode_Dowen.JM_GSM4074281_RAD21_Rep1_SRR10099912_SRR10099913_peak_2624	173	.	6.34471	19.8668	17.324	211
chr1	166309029	166309263	Encode_GSE137272_Encode_Dowen.JM_GSM4074281_RAD21_Rep1_SRR10099912_SRR10099913_peak_2625	32	.	3.08661	5.46592	3.25834	331
chr1	166319124	166319583	Encode_GSE137272_Encode_Dowen.JM_GSM4074281_RAD21_Rep1_SRR10099912_SRR10099913_peak_2626	2237	.	21.8883	227.739	223.743	269
chr1	166360146	166360509	Encode_GSE137272_Encode_Dowen.JM_GSM4074281_RAD21_Rep1_SRR10099912_SRR10099913_peak_2627	794	.	15.9475	82.518	79.4034	205
chr1	166428994	166429254	Encode_GSE137272_Encode_Dowen.JM_GSM4074281_RAD21_Rep1_SRR10099912_SRR10099913_peak_2628	209	.	7.03062	23.522	20.9293	225
chr1	166738026	166738431	Encode_GSE137272_Encode_Dowen.JM_GSM4074281_RAD21_Rep1_SRR10099912_SRR10099913_peak_2630	853	.	15.3583	88.5438	85.3876	184
chr1	166782135	166782474	Encode_GSE137272_Encode_Dowen.JM_GSM4074281_RAD21_Rep1_SRR10099912_SRR10099913_peak_2631	608	.	12.6861	63.8466	60.8696	209
chr1	166964569	166964823	Encode_GSE137272_Encode_Dowen.JM_GSM4074281_RAD21_Rep1_SRR10099912_SRR10099913_peak_2634	99	.	4.8014	12.3493	9.93518	124
chr1	167000824	167001208	Encode_GSE137272_Encode_Dowen.JM_GSM4074281_RAD21_Rep1_SRR10099912_SRR10099913_peak_2635	63	.	3.49328	8.72257	6.39722	280
chr1	167002549	167002850	Encode_GSE137272_Encode_Dowen.JM_GSM4074281_RAD21_Rep1_SRR10099912_SRR10099913_peak_2636	444	.	9.37206	47.2523	44.4129	157
chr1	167134774	167135231	Encode_GSE137272_Encode_Dowen.JM_GSM4074281_RAD21_Rep1_SRR10099912_SRR10099913_peak_2639	305	.	8.5275	33.2924	30.5877	307
chr1	167212221	167212658	Encode_GSE137272_Encode_Dowen.JM_GSM4074281_RAD21_Rep1_SRR10099912_SRR10099913_peak_2640	1701	.	19.0278	173.829	170.144	236
chr1	167220549	167221033	Encode_GSE137272_Encode_Dowen.JM_GSM4074281_RAD21_Rep1_SRR10099912_SRR10099913_peak_2641	2202	.	20.306	224.188	220.212	261
chr1	167231589	167231827	Encode_GSE137272_Encode_Dowen.JM_GSM4074281_RAD21_Rep1_SRR10099912_SRR10099913_peak_2642	208	.	7.01416	23.4774	20.8877	185
chr1	167306465	167306798	Encode_GSE137272_Encode_Dowen.JM_GSM4074281_RAD21_Rep1_SRR10099912_SRR10099913_peak_2645	204	.	6.22998	22.9872	20.4026	340
chr1	167337391	167337830	Encode_GSE137272_Encode_Dowen.JM_GSM4074281_RAD21_Rep1_SRR10099912_SRR10099913_peak_2646	1473	.	17.7103	150.88	147.33	199
chr1	167369900	167370314	Encode_GSE137272_Encode_Dowen.JM_GSM4074281_RAD21_Rep1_SRR10099912_SRR10099913_peak_2648	1357	.	17.7371	139.275	135.795	243
chr1	167394171	167394557	Encode_GSE137272_Encode_Dowen.JM_GSM4074281_RAD21_Rep1_SRR10099912_SRR10099913_peak_2649	693	.	13.1634	72.4348	69.3931	261
chr1	167414783	167415280	Encode_GSE137272_Encode_Dowen.JM_GSM4074281_RAD21_Rep1_SRR10099912_SRR10099913_peak_2650	3590	.	23.4395	363.842	359.085	266
chr1	167448187	167448489	Encode_GSE137272_Encode_Dowen.JM_GSM4074281_RAD21_Rep1_SRR10099912_SRR10099913_peak_2652	193	.	6.14857	21.8805	19.3101	179
chr1	167636949	167637406	Encode_GSE137272_Encode_Dowen.JM_GSM4074281_RAD21_Rep1_SRR10099912_SRR10099913_peak_2654	2691	.	18.291	273.398	269.144	283
chr1	167638068	167638423	Encode_GSE137272_Encode_Dowen.JM_GSM4074281_RAD21_Rep1_SRR10099912_SRR10099913_peak_2655	608	.	7.22802	63.8167	60.8401	173
chr1	167644838	167645321	Encode_GSE137272_Encode_Dowen.JM_GSM4074281_RAD21_Rep1_SRR10099912_SRR10099913_peak_2656	2251	.	20.5656	229.162	225.157	236
chr1	167669690	167670184	Encode_GSE137272_Encode_Dowen.JM_GSM4074281_RAD21_Rep1_SRR10099912_SRR10099913_peak_2657	689	.	13.261	72.0369	68.9983	263
chr1	167782124	167782525	Encode_GSE137272_Encode_Dowen.JM_GSM4074281_RAD21_Rep1_SRR10099912_SRR10099913_peak_2659	592	.	12.3737	62.1886	59.2249	229
chr1	167888900	167889226	Encode_GSE137272_Encode_Dowen.JM_GSM4074281_RAD21_Rep1_SRR10099912_SRR10099913_peak_2660	327	.	9.08837	35.4317	32.7033	167
chr1	167896293	167896638	Encode_GSE137272_Encode_Dowen.JM_GSM4074281_RAD21_Rep1_SRR10099912_SRR10099913_peak_2661	635	.	13.0935	66.5069	63.5095	255
chr1	167915228	167915652	Encode_GSE137272_Encode_Dowen.JM_GSM4074281_RAD21_Rep1_SRR10099912_SRR10099913_peak_2662	988	.	15.027	102.067	98.8211	256
chr1	167932055	167932475	Encode_GSE137272_Encode_Dowen.JM_GSM4074281_RAD21_Rep1_SRR10099912_SRR10099913_peak_2663	398	.	9.39823	42.6797	39.8815	241
chr1	167941925	167942430	Encode_GSE137272_Encode_Dowen.JM_GSM4074281_RAD21_Rep1_SRR10099912_SRR10099913_peak_2664	2037	.	20.0342	207.629	203.75	248
chr1	168065515	168065771	Encode_GSE137272_Encode_Dowen.JM_GSM4074281_RAD21_Rep1_SRR10099912_SRR10099913_peak_2665	266	.	8.05644	29.3043	26.6435	162
chr1	168214130	168214554	Encode_GSE137272_Encode_Dowen.JM_GSM4074281_RAD21_Rep1_SRR10099912_SRR10099913_peak_2666	2070	.	21.4515	210.918	207.019	258
chr1	168322921	168323205	Encode_GSE137272_Encode_Dowen.JM_GSM4074281_RAD21_Rep1_SRR10099912_SRR10099913_peak_2667	218	.	7.2021	24.4625	21.8577	181
chr1	168376359	168376833	Encode_GSE137272_Encode_Dowen.JM_GSM4074281_RAD21_Rep1_SRR10099912_SRR10099913_peak_2669	1662	.	19.9429	169.961	166.299	237
chr1	169347763	169348039	Encode_GSE137272_Encode_Dowen.JM_GSM4074281_RAD21_Rep1_SRR10099912_SRR10099913_peak_2674	434	.	10.8032	46.2636	43.4322	164
chr1	169459313	169459791	Encode_GSE137272_Encode_Dowen.JM_GSM4074281_RAD21_Rep1_SRR10099912_SRR10099913_peak_2676	2238	.	23.9348	227.802	223.806	251
chr1	169495713	169495898	Encode_GSE137272_Encode_Dowen.JM_GSM4074281_RAD21_Rep1_SRR10099912_SRR10099913_peak_2677	155	.	6.00175	18.107	15.5905	124
chr1	169532127	169532446	Encode_GSE137272_Encode_Dowen.JM_GSM4074281_RAD21_Rep1_SRR10099912_SRR10099913_peak_2678	675	.	14.2031	70.5466	67.5189	237
chr1	169670731	169670976	Encode_GSE137272_Encode_Dowen.JM_GSM4074281_RAD21_Rep1_SRR10099912_SRR10099913_peak_2679	489	.	10.5596	51.8396	48.9604	219
chr1	169917974	169918388	Encode_GSE137272_Encode_Dowen.JM_GSM4074281_RAD21_Rep1_SRR10099912_SRR10099913_peak_2681	1148	.	10.9648	118.25	114.9	196
chr1	169919146	169919623	Encode_GSE137272_Encode_Dowen.JM_GSM4074281_RAD21_Rep1_SRR10099912_SRR10099913_peak_2682	1635	.	13.7943	167.197	163.552	226
chr1	169921651	169921914	Encode_GSE137272_Encode_Dowen.JM_GSM4074281_RAD21_Rep1_SRR10099912_SRR10099913_peak_2683	177	.	4.05211	20.2481	17.7013	125
chr1	169934265	169934657	Encode_GSE137272_Encode_Dowen.JM_GSM4074281_RAD21_Rep1_SRR10099912_SRR10099913_peak_2684	540	.	11.1532	56.9636	54.0414	234
chr1	169939345	169939684	Encode_GSE137272_Encode_Dowen.JM_GSM4074281_RAD21_Rep1_SRR10099912_SRR10099913_peak_2685	428	.	9.77286	45.6381	42.8126	200
chr1	169947708	169947995	Encode_GSE137272_Encode_Dowen.JM_GSM4074281_RAD21_Rep1_SRR10099912_SRR10099913_peak_2686	264	.	6.99294	29.0692	26.4107	161
chr1	169950676	169951020	Encode_GSE137272_Encode_Dowen.JM_GSM4074281_RAD21_Rep1_SRR10099912_SRR10099913_peak_2687	623	.	11.4819	65.3004	62.3123	244
chr1	170136343	170136779	Encode_GSE137272_Encode_Dowen.JM_GSM4074281_RAD21_Rep1_SRR10099912_SRR10099913_peak_2689	1805	.	20.168	184.257	180.512	219
chr1	170155377	170155651	Encode_GSE137272_Encode_Dowen.JM_GSM4074281_RAD21_Rep1_SRR10099912_SRR10099913_peak_2690	366	.	9.49356	39.4654	36.6978	179
chr1	170174935	170175364	Encode_GSE137272_Encode_Dowen.JM_GSM4074281_RAD21_Rep1_SRR10099912_SRR10099913_peak_2692	156	.	5.60857	18.2175	15.6997	289
chr1	170218489	170218837	Encode_GSE137272_Encode_Dowen.JM_GSM4074281_RAD21_Rep1_SRR10099912_SRR10099913_peak_2694	850	.	14.7953	88.2201	85.0661	299
chr1	170292443	170292944	Encode_GSE137272_Encode_Dowen.JM_GSM4074281_RAD21_Rep1_SRR10099912_SRR10099913_peak_2695	1004	.	15.9054	103.737	100.48	324
chr1	170589458	170590017	Encode_GSE137272_Encode_Dowen.JM_GSM4074281_RAD21_Rep1_SRR10099912_SRR10099913_peak_2697	69	.	4.06592	9.25757	6.92256	461
chr1	170613150	170613643	Encode_GSE137272_Encode_Dowen.JM_GSM4074281_RAD21_Rep1_SRR10099912_SRR10099913_peak_2698	3347	.	25.5228	339.329	334.708	267
chr1	170632308	170632805	Encode_GSE137272_Encode_Dowen.JM_GSM4074281_RAD21_Rep1_SRR10099912_SRR10099913_peak_2699	2411	.	21.8796	245.262	241.164	272
chr1	170644400	170644609	Encode_GSE137272_Encode_Dowen.JM_GSM4074281_RAD21_Rep1_SRR10099912_SRR10099913_peak_2700	91	.	4.62992	11.5832	9.18568	90
chr1	170885370	170885601	Encode_GSE137272_Encode_Dowen.JM_GSM4074281_RAD21_Rep1_SRR10099912_SRR10099913_peak_2705	144	.	5.70456	16.9115	14.4162	186
chr1	170895277	170895658	Encode_GSE137272_Encode_Dowen.JM_GSM4074281_RAD21_Rep1_SRR10099912_SRR10099913_peak_2706	329	.	8.60048	35.6912	32.9605	166
chr1	170900762	170901226	Encode_GSE137272_Encode_Dowen.JM_GSM4074281_RAD21_Rep1_SRR10099912_SRR10099913_peak_2707	786	.	10.4954	81.7337	78.6249	233
chr1	170901616	170902000	Encode_GSE137272_Encode_Dowen.JM_GSM4074281_RAD21_Rep1_SRR10099912_SRR10099913_peak_2708	858	.	11.0476	88.9797	85.8206	198
chr1	170992577	170992938	Encode_GSE137272_Encode_Dowen.JM_GSM4074281_RAD21_Rep1_SRR10099912_SRR10099913_peak_2710	841	.	9.06122	87.2599	84.1125	205
chr1	170996727	170997194	Encode_GSE137272_Encode_Dowen.JM_GSM4074281_RAD21_Rep1_SRR10099912_SRR10099913_peak_2711	2465	.	17.37	250.629	246.501	216
chr1	171006958	171007260	Encode_GSE137272_Encode_Dowen.JM_GSM4074281_RAD21_Rep1_SRR10099912_SRR10099913_peak_2712	907	.	14.9131	93.9746	90.7819	267
chr1	171029550	171029806	Encode_GSE137272_Encode_Dowen.JM_GSM4074281_RAD21_Rep1_SRR10099912_SRR10099913_peak_2713	175	.	6.13015	20.1323	17.5866	250
chr1	171118262	171118783	Encode_GSE137272_Encode_Dowen.JM_GSM4074281_RAD21_Rep1_SRR10099912_SRR10099913_peak_2717	1643	.	17.2732	167.963	164.312	174
chr1	171159489	171159738	Encode_GSE137272_Encode_Dowen.JM_GSM4074281_RAD21_Rep1_SRR10099912_SRR10099913_peak_2720	117	.	4.72965	14.1596	11.7109	121
chr1	171164331	171164566	Encode_GSE137272_Encode_Dowen.JM_GSM4074281_RAD21_Rep1_SRR10099912_SRR10099913_peak_2721	231	.	6.43148	25.8203	23.1997	181
chr1	171220790	171221182	Encode_GSE137272_Encode_Dowen.JM_GSM4074281_RAD21_Rep1_SRR10099912_SRR10099913_peak_2723	473	.	8.94314	50.2513	47.3854	222
chr1	171238396	171238880	Encode_GSE137272_Encode_Dowen.JM_GSM4074281_RAD21_Rep1_SRR10099912_SRR10099913_peak_2725	1856	.	18.6868	189.446	185.67	247
chr1	171246980	171247259	Encode_GSE137272_Encode_Dowen.JM_GSM4074281_RAD21_Rep1_SRR10099912_SRR10099913_peak_2726	190	.	6.19894	21.6072	19.0424	213
chr1	171257145	171257488	Encode_GSE137272_Encode_Dowen.JM_GSM4074281_RAD21_Rep1_SRR10099912_SRR10099913_peak_2727	1164	.	14.8706	119.849	116.488	251
chr1	171264084	171264426	Encode_GSE137272_Encode_Dowen.JM_GSM4074281_RAD21_Rep1_SRR10099912_SRR10099913_peak_2728	423	.	10.018	45.1987	42.3768	215
chr1	171281615	171281966	Encode_GSE137272_Encode_Dowen.JM_GSM4074281_RAD21_Rep1_SRR10099912_SRR10099913_peak_2729	529	.	10.8158	55.846	52.933	298
chr1	171321506	171321838	Encode_GSE137272_Encode_Dowen.JM_GSM4074281_RAD21_Rep1_SRR10099912_SRR10099913_peak_2730	886	.	13.7186	91.7985	88.6203	221
chr1	171355996	171356298	Encode_GSE137272_Encode_Dowen.JM_GSM4074281_RAD21_Rep1_SRR10099912_SRR10099913_peak_2733	314	.	7.35742	34.1879	31.4736	164
chr1	171361086	171361623	Encode_GSE137272_Encode_Dowen.JM_GSM4074281_RAD21_Rep1_SRR10099912_SRR10099913_peak_2735	2381	.	19.2883	242.207	238.127	242
chr1	171379904	171380284	Encode_GSE137272_Encode_Dowen.JM_GSM4074281_RAD21_Rep1_SRR10099912_SRR10099913_peak_2737	361	.	8.58353	38.9269	36.1639	191
chr1	171387250	171387564	Encode_GSE137272_Encode_Dowen.JM_GSM4074281_RAD21_Rep1_SRR10099912_SRR10099913_peak_2738	435	.	8.97887	46.4266	43.5939	241
chr1	171470348	171470617	Encode_GSE137272_Encode_Dowen.JM_GSM4074281_RAD21_Rep1_SRR10099912_SRR10099913_peak_2740	479	.	10.2366	50.7843	47.9141	230
chr1	171478999	171479432	Encode_GSE137272_Encode_Dowen.JM_GSM4074281_RAD21_Rep1_SRR10099912_SRR10099913_peak_2741	1810	.	20.6986	184.805	181.056	275
chr1	171503329	171503714	Encode_GSE137272_Encode_Dowen.JM_GSM4074281_RAD21_Rep1_SRR10099912_SRR10099913_peak_2743	812	.	11.6047	84.4005	81.273	186
chr1	171513277	171513564	Encode_GSE137272_Encode_Dowen.JM_GSM4074281_RAD21_Rep1_SRR10099912_SRR10099913_peak_2744	183	.	5.85079	20.9536	18.3961	174
chr1	171515103	171515409	Encode_GSE137272_Encode_Dowen.JM_GSM4074281_RAD21_Rep1_SRR10099912_SRR10099913_peak_2745	118	.	4.87887	14.2582	11.8082	142
chr1	171564290	171564666	Encode_GSE137272_Encode_Dowen.JM_GSM4074281_RAD21_Rep1_SRR10099912_SRR10099913_peak_2748	235	.	4.99371	26.2156	23.5909	156
chr1	171566838	171567227	Encode_GSE137272_Encode_Dowen.JM_GSM4074281_RAD21_Rep1_SRR10099912_SRR10099913_peak_2749	925	.	11.2238	95.7541	92.5495	215
chr1	171610089	171610343	Encode_GSE137272_Encode_Dowen.JM_GSM4074281_RAD21_Rep1_SRR10099912_SRR10099913_peak_2750	270	.	7.66548	29.7242	27.0577	150
chr1	171610808	171611019	Encode_GSE137272_Encode_Dowen.JM_GSM4074281_RAD21_Rep1_SRR10099912_SRR10099913_peak_2751	163	.	5.84635	18.9082	16.3825	138
chr1	171699045	171699361	Encode_GSE137272_Encode_Dowen.JM_GSM4074281_RAD21_Rep1_SRR10099912_SRR10099913_peak_2753	560	.	12.6894	58.9661	56.0275	239
chr1	171815753	171816195	Encode_GSE137272_Encode_Dowen.JM_GSM4074281_RAD21_Rep1_SRR10099912_SRR10099913_peak_2754	1628	.	20.8611	166.53	162.889	283
chr1	171825485	171825745	Encode_GSE137272_Encode_Dowen.JM_GSM4074281_RAD21_Rep1_SRR10099912_SRR10099913_peak_2755	216	.	6.08709	24.2193	21.6195	207
chr1	171826222	171826608	Encode_GSE137272_Encode_Dowen.JM_GSM4074281_RAD21_Rep1_SRR10099912_SRR10099913_peak_2756	493	.	9.78737	52.2712	49.3879	205
chr1	171974904	171975126	Encode_GSE137272_Encode_Dowen.JM_GSM4074281_RAD21_Rep1_SRR10099912_SRR10099913_peak_2759	107	.	4.97288	13.1304	10.7003	120
chr1	172000641	172001066	Encode_GSE137272_Encode_Dowen.JM_GSM4074281_RAD21_Rep1_SRR10099912_SRR10099913_peak_2760	1761	.	19.3966	179.873	176.154	258
chr1	172012018	172012407	Encode_GSE137272_Encode_Dowen.JM_GSM4074281_RAD21_Rep1_SRR10099912_SRR10099913_peak_2761	472	.	10.0267	50.0856	47.221	231
chr1	172046852	172047348	Encode_GSE137272_Encode_Dowen.JM_GSM4074281_RAD21_Rep1_SRR10099912_SRR10099913_peak_2763	2905	.	23.9061	294.951	290.579	283
chr1	172119753	172120097	Encode_GSE137272_Encode_Dowen.JM_GSM4074281_RAD21_Rep1_SRR10099912_SRR10099913_peak_2765	491	.	11.0208	52.0182	49.1369	218
chr1	172143590	172143934	Encode_GSE137272_Encode_Dowen.JM_GSM4074281_RAD21_Rep1_SRR10099912_SRR10099913_peak_2767	639	.	12.3388	66.9024	63.9021	208
chr1	172162013	172162333	Encode_GSE137272_Encode_Dowen.JM_GSM4074281_RAD21_Rep1_SRR10099912_SRR10099913_peak_2768	478	.	10.415	50.7476	47.8777	219
chr1	172206608	172206801	Encode_GSE137272_Encode_Dowen.JM_GSM4074281_RAD21_Rep1_SRR10099912_SRR10099913_peak_2770	22	.	2.69645	4.38774	2.24004	82
chr1	172217123	172217513	Encode_GSE137272_Encode_Dowen.JM_GSM4074281_RAD21_Rep1_SRR10099912_SRR10099913_peak_2771	1035	.	14.6834	106.836	103.559	218
chr1	172243816	172244075	Encode_GSE137272_Encode_Dowen.JM_GSM4074281_RAD21_Rep1_SRR10099912_SRR10099913_peak_2772	272	.	5.59725	29.9484	27.2798	152
chr1	172247685	172248079	Encode_GSE137272_Encode_Dowen.JM_GSM4074281_RAD21_Rep1_SRR10099912_SRR10099913_peak_2773	1473	.	15.3682	150.889	147.338	240
chr1	172309777	172310502	Encode_GSE137272_Encode_Dowen.JM_GSM4074281_RAD21_Rep1_SRR10099912_SRR10099913_peak_2774	2385	.	18.0182	242.618	238.536	600
chr1	172324739	172325145	Encode_GSE137272_Encode_Dowen.JM_GSM4074281_RAD21_Rep1_SRR10099912_SRR10099913_peak_2775	966	.	12.3105	99.9235	96.6915	253
chr1	172326167	172326528	Encode_GSE137272_Encode_Dowen.JM_GSM4074281_RAD21_Rep1_SRR10099912_SRR10099913_peak_2776	376	.	7.0069	40.477	37.6995	209
chr1	172333553	172333882	Encode_GSE137272_Encode_Dowen.JM_GSM4074281_RAD21_Rep1_SRR10099912_SRR10099913_peak_2777	291	.	8.1938	31.7945	29.1053	152
chr1	172344481	172344740	Encode_GSE137272_Encode_Dowen.JM_GSM4074281_RAD21_Rep1_SRR10099912_SRR10099913_peak_2778	173	.	6.34471	19.8668	17.324	141
chr1	172357542	172357923	Encode_GSE137272_Encode_Dowen.JM_GSM4074281_RAD21_Rep1_SRR10099912_SRR10099913_peak_2779	948	.	15.1902	98.0426	94.823	249
chr1	172364656	172364968	Encode_GSE137272_Encode_Dowen.JM_GSM4074281_RAD21_Rep1_SRR10099912_SRR10099913_peak_2780	531	.	11.4982	56.0987	53.1837	187
chr1	172409010	172409452	Encode_GSE137272_Encode_Dowen.JM_GSM4074281_RAD21_Rep1_SRR10099912_SRR10099913_peak_2781	2523	.	14.4059	256.541	252.38	242
chr1	172412211	172412669	Encode_GSE137272_Encode_Dowen.JM_GSM4074281_RAD21_Rep1_SRR10099912_SRR10099913_peak_2782	2276	.	13.442	231.628	227.609	242
chr1	172481701	172482134	Encode_GSE137272_Encode_Dowen.JM_GSM4074281_RAD21_Rep1_SRR10099912_SRR10099913_peak_2783	126	.	5.06974	15.1551	12.6893	434
chr1	172490188	172490815	Encode_GSE137272_Encode_Dowen.JM_GSM4074281_RAD21_Rep1_SRR10099912_SRR10099913_peak_2784	2895	.	21.8254	293.94	289.573	379
chr1	172518061	172518369	Encode_GSE137272_Encode_Dowen.JM_GSM4074281_RAD21_Rep1_SRR10099912_SRR10099913_peak_2785	1211	.	15.7652	124.536	121.146	203
chr1	172528655	172529174	Encode_GSE137272_Encode_Dowen.JM_GSM4074281_RAD21_Rep1_SRR10099912_SRR10099913_peak_2786	4733	.	25.6305	478.692	473.37	257
chr1	172562743	172563498	Encode_GSE137272_Encode_Dowen.JM_GSM4074281_RAD21_Rep1_SRR10099912_SRR10099913_peak_2787	394	.	8.58204	42.2132	39.4189	656
chr1	172594557	172594879	Encode_GSE137272_Encode_Dowen.JM_GSM4074281_RAD21_Rep1_SRR10099912_SRR10099913_peak_2788	435	.	10.2083	46.3898	43.5574	199
chr1	172612807	172613120	Encode_GSE137272_Encode_Dowen.JM_GSM4074281_RAD21_Rep1_SRR10099912_SRR10099913_peak_2789	404	.	9.38681	43.2257	40.4219	252
chr1	172619232	172619710	Encode_GSE137272_Encode_Dowen.JM_GSM4074281_RAD21_Rep1_SRR10099912_SRR10099913_peak_2790	2073	.	21.1465	211.299	207.399	211
chr1	172632957	172633475	Encode_GSE137272_Encode_Dowen.JM_GSM4074281_RAD21_Rep1_SRR10099912_SRR10099913_peak_2791	2732	.	21.8667	277.553	273.276	284
chr1	172650518	172650906	Encode_GSE137272_Encode_Dowen.JM_GSM4074281_RAD21_Rep1_SRR10099912_SRR10099913_peak_2792	379	.	9.94576	40.755	37.9741	184
chr1	173323797	173324260	Encode_GSE137272_Encode_Dowen.JM_GSM4074281_RAD21_Rep1_SRR10099912_SRR10099913_peak_2794	2526	.	24.1585	256.766	252.604	241
chr1	173339521	173339936	Encode_GSE137272_Encode_Dowen.JM_GSM4074281_RAD21_Rep1_SRR10099912_SRR10099913_peak_2795	792	.	14.3923	82.3381	79.2249	212
chr1	173377408	173377896	Encode_GSE137272_Encode_Dowen.JM_GSM4074281_RAD21_Rep1_SRR10099912_SRR10099913_peak_2797	1717	.	19.0094	175.477	171.783	271
chr1	173398533	173398963	Encode_GSE137272_Encode_Dowen.JM_GSM4074281_RAD21_Rep1_SRR10099912_SRR10099913_peak_2798	1774	.	22.0417	181.222	177.495	353
chr1	173456330	173456798	Encode_GSE137272_Encode_Dowen.JM_GSM4074281_RAD21_Rep1_SRR10099912_SRR10099913_peak_2799	1485	.	19.0169	152.13	148.573	244
chr1	174169075	174169465	Encode_GSE137272_Encode_Dowen.JM_GSM4074281_RAD21_Rep1_SRR10099912_SRR10099913_peak_2803	625	.	13.2583	65.5763	62.5861	209
chr1	174466287	174466587	Encode_GSE137272_Encode_Dowen.JM_GSM4074281_RAD21_Rep1_SRR10099912_SRR10099913_peak_2805	273	.	5.45755	30.0363	27.3668	172
chr1	174469720	174470200	Encode_GSE137272_Encode_Dowen.JM_GSM4074281_RAD21_Rep1_SRR10099912_SRR10099913_peak_2806	2251	.	18.994	229.118	225.114	248
chr1	174594970	174595390	Encode_GSE137272_Encode_Dowen.JM_GSM4074281_RAD21_Rep1_SRR10099912_SRR10099913_peak_2809	1560	.	17.4363	159.638	156.036	271
chr1	174674661	174674982	Encode_GSE137272_Encode_Dowen.JM_GSM4074281_RAD21_Rep1_SRR10099912_SRR10099913_peak_2810	358	.	9.6028	38.6026	35.8424	210
chr1	174999815	175000148	Encode_GSE137272_Encode_Dowen.JM_GSM4074281_RAD21_Rep1_SRR10099912_SRR10099913_peak_2812	607	.	13.344	63.6757	60.7004	192
chr1	175028855	175029066	Encode_GSE137272_Encode_Dowen.JM_GSM4074281_RAD21_Rep1_SRR10099912_SRR10099913_peak_2813	107	.	4.97288	13.1304	10.7003	156
chr1	175118970	175119498	Encode_GSE137272_Encode_Dowen.JM_GSM4074281_RAD21_Rep1_SRR10099912_SRR10099913_peak_2816	209	.	7.03062	23.522	20.9293	321
chr1	175299640	175300023	Encode_GSE137272_Encode_Dowen.JM_GSM4074281_RAD21_Rep1_SRR10099912_SRR10099913_peak_2817	980	.	16.3366	101.251	98.0105	255
chr1	175346228	175346444	Encode_GSE137272_Encode_Dowen.JM_GSM4074281_RAD21_Rep1_SRR10099912_SRR10099913_peak_2818	155	.	6.00175	18.107	15.5905	139
chr1	175492004	175492401	Encode_GSE137272_Encode_Dowen.JM_GSM4074281_RAD21_Rep1_SRR10099912_SRR10099913_peak_2819	99	.	4.8014	12.3493	9.93518	229
chr1	175625973	175626353	Encode_GSE137272_Encode_Dowen.JM_GSM4074281_RAD21_Rep1_SRR10099912_SRR10099913_peak_2821	595	.	12.4845	62.5309	59.5647	380
chr1	175668973	175669311	Encode_GSE137272_Encode_Dowen.JM_GSM4074281_RAD21_Rep1_SRR10099912_SRR10099913_peak_2822	360	.	9.26715	38.8037	36.0419	217
chr1	175923781	175924206	Encode_GSE137272_Encode_Dowen.JM_GSM4074281_RAD21_Rep1_SRR10099912_SRR10099913_peak_2827	839	.	14.4676	87.1025	83.9562	267
chr1	175936388	175936839	Encode_GSE137272_Encode_Dowen.JM_GSM4074281_RAD21_Rep1_SRR10099912_SRR10099913_peak_2828	1616	.	19.0563	165.289	161.655	271
chr1	176223183	176223621	Encode_GSE137272_Encode_Dowen.JM_GSM4074281_RAD21_Rep1_SRR10099912_SRR10099913_peak_2831	1763	.	20.6454	180.075	176.354	256
chr1	176275217	176275529	Encode_GSE137272_Encode_Dowen.JM_GSM4074281_RAD21_Rep1_SRR10099912_SRR10099913_peak_2833	84	.	4.45844	10.8326	8.45221	323
chr1	176331403	176331659	Encode_GSE137272_Encode_Dowen.JM_GSM4074281_RAD21_Rep1_SRR10099912_SRR10099913_peak_2834	680	.	13.3969	71.0325	68.0013	214
chr1	176658653	176659010	Encode_GSE137272_Encode_Dowen.JM_GSM4074281_RAD21_Rep1_SRR10099912_SRR10099913_peak_2835	1339	.	19.7476	137.432	133.963	236
chr1	176699776	176700154	Encode_GSE137272_Encode_Dowen.JM_GSM4074281_RAD21_Rep1_SRR10099912_SRR10099913_peak_2836	689	.	12.6146	72.0001	68.9617	209
chr1	176712364	176712818	Encode_GSE137272_Encode_Dowen.JM_GSM4074281_RAD21_Rep1_SRR10099912_SRR10099913_peak_2837	1503	.	20.3701	153.874	150.306	268
chr1	176862068	176862567	Encode_GSE137272_Encode_Dowen.JM_GSM4074281_RAD21_Rep1_SRR10099912_SRR10099913_peak_2838	1566	.	20.8846	160.297	156.691	306
chr1	176877735	176878149	Encode_GSE137272_Encode_Dowen.JM_GSM4074281_RAD21_Rep1_SRR10099912_SRR10099913_peak_2839	1094	.	15.0107	112.774	109.459	231
chr1	177188747	177189059	Encode_GSE137272_Encode_Dowen.JM_GSM4074281_RAD21_Rep1_SRR10099912_SRR10099913_peak_2845	618	.	13.0137	64.8438	61.8594	210
chr1	177229353	177229510	Encode_GSE137272_Encode_Dowen.JM_GSM4074281_RAD21_Rep1_SRR10099912_SRR10099913_peak_2846	130	.	5.48732	15.5591	13.0841	136
chr1	177257925	177258925	Encode_GSE137272_Encode_Dowen.JM_GSM4074281_RAD21_Rep1_SRR10099912_SRR10099913_peak_2847	96	.	4.45804	12.0805	9.67562	509
chr1	177620748	177621092	Encode_GSE137272_Encode_Dowen.JM_GSM4074281_RAD21_Rep1_SRR10099912_SRR10099913_peak_2851	130	.	5.48732	15.5591	13.0841	207
chr1	177684906	177685296	Encode_GSE137272_Encode_Dowen.JM_GSM4074281_RAD21_Rep1_SRR10099912_SRR10099913_peak_2852	1371	.	17.6643	140.649	137.161	263
chr1	177702768	177703235	Encode_GSE137272_Encode_Dowen.JM_GSM4074281_RAD21_Rep1_SRR10099912_SRR10099913_peak_2853	1407	.	14.4215	144.217	140.707	462
chr1	177705255	177705541	Encode_GSE137272_Encode_Dowen.JM_GSM4074281_RAD21_Rep1_SRR10099912_SRR10099913_peak_2854	385	.	6.61318	41.3519	38.5659	178
chr1	177845889	177846209	Encode_GSE137272_Encode_Dowen.JM_GSM4074281_RAD21_Rep1_SRR10099912_SRR10099913_peak_2857	434	.	10.8032	46.2636	43.4322	151
chr1	178072852	178073174	Encode_GSE137272_Encode_Dowen.JM_GSM4074281_RAD21_Rep1_SRR10099912_SRR10099913_peak_2859	445	.	10.9746	47.3863	44.545	272
chr1	178242128	178242486	Encode_GSE137272_Encode_Dowen.JM_GSM4074281_RAD21_Rep1_SRR10099912_SRR10099913_peak_2862	610	.	12.7318	63.9871	61.0091	235
chr1	178276179	178276563	Encode_GSE137272_Encode_Dowen.JM_GSM4074281_RAD21_Rep1_SRR10099912_SRR10099913_peak_2863	106	.	4.5832	13.0728	10.6483	312
chr1	178303393	178303805	Encode_GSE137272_Encode_Dowen.JM_GSM4074281_RAD21_Rep1_SRR10099912_SRR10099913_peak_2864	1072	.	15.0417	110.593	107.291	261
chr1	178318412	178318932	Encode_GSE137272_Encode_Dowen.JM_GSM4074281_RAD21_Rep1_SRR10099912_SRR10099913_peak_2865	48	.	3.19217	7.16397	4.89417	141
chr1	178360804	178361172	Encode_GSE137272_Encode_Dowen.JM_GSM4074281_RAD21_Rep1_SRR10099912_SRR10099913_peak_2869	588	.	10.5304	61.7858	58.8251	203
chr1	178406135	178406675	Encode_GSE137272_Encode_Dowen.JM_GSM4074281_RAD21_Rep1_SRR10099912_SRR10099913_peak_2870	333	.	8.06312	36.1309	33.3962	375
chr1	178449137	178449579	Encode_GSE137272_Encode_Dowen.JM_GSM4074281_RAD21_Rep1_SRR10099912_SRR10099913_peak_2871	2210	.	22.0834	224.981	221.001	235
chr1	178463650	178464131	Encode_GSE137272_Encode_Dowen.JM_GSM4074281_RAD21_Rep1_SRR10099912_SRR10099913_peak_2872	4004	.	24.4089	405.459	400.483	240
chr1	178496807	178497254	Encode_GSE137272_Encode_Dowen.JM_GSM4074281_RAD21_Rep1_SRR10099912_SRR10099913_peak_2874	379	.	9.94576	40.755	37.9741	359
chr1	178527161	178527537	Encode_GSE137272_Encode_Dowen.JM_GSM4074281_RAD21_Rep1_SRR10099912_SRR10099913_peak_2875	1928	.	11.874	196.625	192.809	183
chr1	178530488	178531036	Encode_GSE137272_Encode_Dowen.JM_GSM4074281_RAD21_Rep1_SRR10099912_SRR10099913_peak_2876	2016	.	12.218	205.486	201.619	327
chr1	178689525	178689850	Encode_GSE137272_Encode_Dowen.JM_GSM4074281_RAD21_Rep1_SRR10099912_SRR10099913_peak_2879	169	.	6.19597	19.4668	16.9316	174
chr1	178748678	178748953	Encode_GSE137272_Encode_Dowen.JM_GSM4074281_RAD21_Rep1_SRR10099912_SRR10099913_peak_2880	190	.	5.92209	21.5896	19.0251	254
chr1	178960162	178960675	Encode_GSE137272_Encode_Dowen.JM_GSM4074281_RAD21_Rep1_SRR10099912_SRR10099913_peak_2883	1051	.	16.5549	108.445	105.158	317
chr1	178980187	178980433	Encode_GSE137272_Encode_Dowen.JM_GSM4074281_RAD21_Rep1_SRR10099912_SRR10099913_peak_2884	276	.	8.23097	30.3108	27.6371	198
chr1	179087097	179087331	Encode_GSE137272_Encode_Dowen.JM_GSM4074281_RAD21_Rep1_SRR10099912_SRR10099913_peak_2885	322	.	8.74028	35.0033	32.2802	143
chr1	179142134	179142599	Encode_GSE137272_Encode_Dowen.JM_GSM4074281_RAD21_Rep1_SRR10099912_SRR10099913_peak_2887	1159	.	15.6418	119.289	115.932	254
chr1	179196546	179196853	Encode_GSE137272_Encode_Dowen.JM_GSM4074281_RAD21_Rep1_SRR10099912_SRR10099913_peak_2888	423	.	10.018	45.1987	42.3768	188
chr1	179232064	179232451	Encode_GSE137272_Encode_Dowen.JM_GSM4074281_RAD21_Rep1_SRR10099912_SRR10099913_peak_2889	802	.	13.8204	83.3665	80.2461	284
chr1	179237959	179238352	Encode_GSE137272_Encode_Dowen.JM_GSM4074281_RAD21_Rep1_SRR10099912_SRR10099913_peak_2890	599	.	12.1853	62.9692	59.9992	228
chr1	179451251	179451489	Encode_GSE137272_Encode_Dowen.JM_GSM4074281_RAD21_Rep1_SRR10099912_SRR10099913_peak_2893	890	.	14.6234	92.1818	89.0011	201
chr1	179477013	179477447	Encode_GSE137272_Encode_Dowen.JM_GSM4074281_RAD21_Rep1_SRR10099912_SRR10099913_peak_2894	1199	.	16.6378	123.325	119.943	312
chr1	179502685	179502979	Encode_GSE137272_Encode_Dowen.JM_GSM4074281_RAD21_Rep1_SRR10099912_SRR10099913_peak_2895	164	.	5.60007	18.9747	16.4482	160
chr1	179507001	179507303	Encode_GSE137272_Encode_Dowen.JM_GSM4074281_RAD21_Rep1_SRR10099912_SRR10099913_peak_2896	416	.	9.07651	44.4998	41.6845	208
chr1	179593061	179593297	Encode_GSE137272_Encode_Dowen.JM_GSM4074281_RAD21_Rep1_SRR10099912_SRR10099913_peak_2898	147	.	5.83027	17.2451	14.7422	257
chr1	179623752	179623941	Encode_GSE137272_Encode_Dowen.JM_GSM4074281_RAD21_Rep1_SRR10099912_SRR10099913_peak_2899	211	.	6.46639	23.7228	21.128	131
chr1	179624403	179624629	Encode_GSE137272_Encode_Dowen.JM_GSM4074281_RAD21_Rep1_SRR10099912_SRR10099913_peak_2900	350	.	8.56533	37.7725	35.0207	177
chr1	179633426	179633748	Encode_GSE137272_Encode_Dowen.JM_GSM4074281_RAD21_Rep1_SRR10099912_SRR10099913_peak_2901	479	.	11.4891	50.794	47.9231	210
chr1	179645655	179646081	Encode_GSE137272_Encode_Dowen.JM_GSM4074281_RAD21_Rep1_SRR10099912_SRR10099913_peak_2902	1418	.	18.1898	145.337	141.82	264
chr1	179668103	179668406	Encode_GSE137272_Encode_Dowen.JM_GSM4074281_RAD21_Rep1_SRR10099912_SRR10099913_peak_2903	84	.	4.45844	10.8326	8.45221	155
chr1	179734483	179734821	Encode_GSE137272_Encode_Dowen.JM_GSM4074281_RAD21_Rep1_SRR10099912_SRR10099913_peak_2904	884	.	11.4517	91.6551	88.4779	217
chr1	179735092	179735447	Encode_GSE137272_Encode_Dowen.JM_GSM4074281_RAD21_Rep1_SRR10099912_SRR10099913_peak_2904	884	.	11.4517	91.6551	88.4779	217
chr1	179844904	179845163	Encode_GSE137272_Encode_Dowen.JM_GSM4074281_RAD21_Rep1_SRR10099912_SRR10099913_peak_2906	218	.	5.80559	24.4532	21.8509	171
chr1	179847703	179848105	Encode_GSE137272_Encode_Dowen.JM_GSM4074281_RAD21_Rep1_SRR10099912_SRR10099913_peak_2907	722	.	11.5079	75.3375	72.2747	169
chr1	179853518	179853837	Encode_GSE137272_Encode_Dowen.JM_GSM4074281_RAD21_Rep1_SRR10099912_SRR10099913_peak_2908	360	.	9.4723	38.8196	36.0576	236
chr1	179859161	179859661	Encode_GSE137272_Encode_Dowen.JM_GSM4074281_RAD21_Rep1_SRR10099912_SRR10099913_peak_2909	1228	.	16.7647	126.267	122.866	270
chr1	179879527	179879887	Encode_GSE137272_Encode_Dowen.JM_GSM4074281_RAD21_Rep1_SRR10099912_SRR10099913_peak_2910	498	.	11.0383	52.7162	49.8294	215
chr1	180116472	180116916	Encode_GSE137272_Encode_Dowen.JM_GSM4074281_RAD21_Rep1_SRR10099912_SRR10099913_peak_2913	1915	.	23.0165	195.376	191.567	233
chr1	180175059	180175554	Encode_GSE137272_Encode_Dowen.JM_GSM4074281_RAD21_Rep1_SRR10099912_SRR10099913_peak_2915	1009	.	14.6098	104.26	101	292
chr1	180182031	180182253	Encode_GSE137272_Encode_Dowen.JM_GSM4074281_RAD21_Rep1_SRR10099912_SRR10099913_peak_2916	107	.	4.97288	13.1304	10.7003	150
chr1	180214973	180215480	Encode_GSE137272_Encode_Dowen.JM_GSM4074281_RAD21_Rep1_SRR10099912_SRR10099913_peak_2917	1855	.	19.5439	189.325	185.551	260
chr1	180226395	180226685	Encode_GSE137272_Encode_Dowen.JM_GSM4074281_RAD21_Rep1_SRR10099912_SRR10099913_peak_2918	177	.	4.75678	20.2849	17.7376	161
chr1	180230580	180230994	Encode_GSE137272_Encode_Dowen.JM_GSM4074281_RAD21_Rep1_SRR10099912_SRR10099913_peak_2919	1329	.	14.8081	136.392	132.93	240
chr1	180263576	180264003	Encode_GSE137272_Encode_Dowen.JM_GSM4074281_RAD21_Rep1_SRR10099912_SRR10099913_peak_2921	1573	.	12.8998	160.937	157.328	235
chr1	180268581	180269070	Encode_GSE137272_Encode_Dowen.JM_GSM4074281_RAD21_Rep1_SRR10099912_SRR10099913_peak_2922	4634	.	24.3148	468.732	463.454	254
chr1	180284125	180284415	Encode_GSE137272_Encode_Dowen.JM_GSM4074281_RAD21_Rep1_SRR10099912_SRR10099913_peak_2923	114	.	5.14436	13.9261	11.4804	186
chr1	180365254	180365484	Encode_GSE137272_Encode_Dowen.JM_GSM4074281_RAD21_Rep1_SRR10099912_SRR10099913_peak_2925	90	.	4.58307	11.4642	9.07392	92
chr1	180387501	180387945	Encode_GSE137272_Encode_Dowen.JM_GSM4074281_RAD21_Rep1_SRR10099912_SRR10099913_peak_2926	521	.	10.7801	55.0901	52.1834	269
chr1	180407053	180407721	Encode_GSE137272_Encode_Dowen.JM_GSM4074281_RAD21_Rep1_SRR10099912_SRR10099913_peak_2927	1700	.	16.0812	173.767	170.082	285
chr1	180422101	180422539	Encode_GSE137272_Encode_Dowen.JM_GSM4074281_RAD21_Rep1_SRR10099912_SRR10099913_peak_2928	987	.	14.2316	101.98	98.7343	286
chr1	180428359	180428725	Encode_GSE137272_Encode_Dowen.JM_GSM4074281_RAD21_Rep1_SRR10099912_SRR10099913_peak_2929	676	.	11.5083	70.6965	67.6676	249
chr1	180434116	180434636	Encode_GSE137272_Encode_Dowen.JM_GSM4074281_RAD21_Rep1_SRR10099912_SRR10099913_peak_2930	2685	.	21.5263	272.766	268.515	258
chr1	180483952	180484360	Encode_GSE137272_Encode_Dowen.JM_GSM4074281_RAD21_Rep1_SRR10099912_SRR10099913_peak_2932	769	.	12.9058	80.0743	76.9773	252
chr1	180550854	180551181	Encode_GSE137272_Encode_Dowen.JM_GSM4074281_RAD21_Rep1_SRR10099912_SRR10099913_peak_2933	554	.	10.6292	58.372	55.4385	199
chr1	180623926	180624268	Encode_GSE137272_Encode_Dowen.JM_GSM4074281_RAD21_Rep1_SRR10099912_SRR10099913_peak_2935	713	.	12.4955	74.367	71.3113	216
chr1	180696668	180697072	Encode_GSE137272_Encode_Dowen.JM_GSM4074281_RAD21_Rep1_SRR10099912_SRR10099913_peak_2937	48	.	3.50988	7.11497	4.84619	221
chr1	180720294	180720757	Encode_GSE137272_Encode_Dowen.JM_GSM4074281_RAD21_Rep1_SRR10099912_SRR10099913_peak_2938	1356	.	17.1135	139.167	135.687	251
chr1	180763873	180764310	Encode_GSE137272_Encode_Dowen.JM_GSM4074281_RAD21_Rep1_SRR10099912_SRR10099913_peak_2939	2214	.	18.8175	225.475	221.492	255
chr1	180774747	180775001	Encode_GSE137272_Encode_Dowen.JM_GSM4074281_RAD21_Rep1_SRR10099912_SRR10099913_peak_2941	454	.	8.46506	48.326	45.477	174
chr1	180777551	180777903	Encode_GSE137272_Encode_Dowen.JM_GSM4074281_RAD21_Rep1_SRR10099912_SRR10099913_peak_2942	417	.	8.0614	44.5316	41.716	199
chr1	180793512	180793814	Encode_GSE137272_Encode_Dowen.JM_GSM4074281_RAD21_Rep1_SRR10099912_SRR10099913_peak_2943	340	.	8.98054	36.8213	34.0792	204
chr1	180863759	180863999	Encode_GSE137272_Encode_Dowen.JM_GSM4074281_RAD21_Rep1_SRR10099912_SRR10099913_peak_2946	245	.	7.4732	27.1654	24.5293	228
chr1	180873964	180874505	Encode_GSE137272_Encode_Dowen.JM_GSM4074281_RAD21_Rep1_SRR10099912_SRR10099913_peak_2947	3688	.	20.4234	373.674	368.863	255
chr1	180901110	180901472	Encode_GSE137272_Encode_Dowen.JM_GSM4074281_RAD21_Rep1_SRR10099912_SRR10099913_peak_2950	1324	.	15.4966	135.904	132.444	215
chr1	180919667	180920069	Encode_GSE137272_Encode_Dowen.JM_GSM4074281_RAD21_Rep1_SRR10099912_SRR10099913_peak_2952	554	.	10.1342	58.4103	55.4764	265
chr1	180974412	180974773	Encode_GSE137272_Encode_Dowen.JM_GSM4074281_RAD21_Rep1_SRR10099912_SRR10099913_peak_2954	620	.	10.2578	65.0619	62.0755	251
chr1	180976390	180976689	Encode_GSE137272_Encode_Dowen.JM_GSM4074281_RAD21_Rep1_SRR10099912_SRR10099913_peak_2955	285	.	6.15277	31.2597	28.577	178
chr1	180987747	180988204	Encode_GSE137272_Encode_Dowen.JM_GSM4074281_RAD21_Rep1_SRR10099912_SRR10099913_peak_2957	1408	.	13.1909	144.321	140.81	256
chr1	180992186	180992581	Encode_GSE137272_Encode_Dowen.JM_GSM4074281_RAD21_Rep1_SRR10099912_SRR10099913_peak_2958	958	.	10.5561	99.0584	95.832	241
chr1	181022226	181022741	Encode_GSE137272_Encode_Dowen.JM_GSM4074281_RAD21_Rep1_SRR10099912_SRR10099913_peak_2959	1768	.	17.7833	180.566	176.843	302
chr1	181039574	181039960	Encode_GSE137272_Encode_Dowen.JM_GSM4074281_RAD21_Rep1_SRR10099912_SRR10099913_peak_2960	852	.	14.4237	88.4554	85.2998	301
chr1	181232692	181233016	Encode_GSE137272_Encode_Dowen.JM_GSM4074281_RAD21_Rep1_SRR10099912_SRR10099913_peak_2966	378	.	9.11991	40.6495	37.8705	217
chr1	181272830	181273319	Encode_GSE137272_Encode_Dowen.JM_GSM4074281_RAD21_Rep1_SRR10099912_SRR10099913_peak_2968	2778	.	24.59	282.186	277.883	249
chr1	181352375	181352832	Encode_GSE137272_Encode_Dowen.JM_GSM4074281_RAD21_Rep1_SRR10099912_SRR10099913_peak_2971	71	.	3.9307	9.4615	7.11605	401
chr1	181353635	181353961	Encode_GSE137272_Encode_Dowen.JM_GSM4074281_RAD21_Rep1_SRR10099912_SRR10099913_peak_2972	124	.	4.97603	14.8849	12.4224	196
chr1	181379710	181380065	Encode_GSE137272_Encode_Dowen.JM_GSM4074281_RAD21_Rep1_SRR10099912_SRR10099913_peak_2973	308	.	8.60854	33.5237	30.8154	179
chr1	181393313	181393585	Encode_GSE137272_Encode_Dowen.JM_GSM4074281_RAD21_Rep1_SRR10099912_SRR10099913_peak_2974	99	.	4.8014	12.3493	9.93518	140
chr1	181511343	181511595	Encode_GSE137272_Encode_Dowen.JM_GSM4074281_RAD21_Rep1_SRR10099912_SRR10099913_peak_2976	147	.	5.83027	17.2451	14.7422	296
chr1	181519205	181519514	Encode_GSE137272_Encode_Dowen.JM_GSM4074281_RAD21_Rep1_SRR10099912_SRR10099913_peak_2977	247	.	7.71654	27.3439	24.7041	170
chr1	181545344	181545842	Encode_GSE137272_Encode_Dowen.JM_GSM4074281_RAD21_Rep1_SRR10099912_SRR10099913_peak_2978	1570	.	18.021	160.678	157.07	241
chr1	181616107	181616511	Encode_GSE137272_Encode_Dowen.JM_GSM4074281_RAD21_Rep1_SRR10099912_SRR10099913_peak_2979	1196	.	15.2347	123.009	119.629	229
chr1	181617402	181617723	Encode_GSE137272_Encode_Dowen.JM_GSM4074281_RAD21_Rep1_SRR10099912_SRR10099913_peak_2980	314	.	6.7302	34.1423	31.4284	170
chr1	181728693	181729111	Encode_GSE137272_Encode_Dowen.JM_GSM4074281_RAD21_Rep1_SRR10099912_SRR10099913_peak_2982	608	.	12.44	63.777	60.8005	261
chr1	181769401	181769746	Encode_GSE137272_Encode_Dowen.JM_GSM4074281_RAD21_Rep1_SRR10099912_SRR10099913_peak_2983	268	.	7.5986	29.524	26.8594	182
chr1	181782640	181782944	Encode_GSE137272_Encode_Dowen.JM_GSM4074281_RAD21_Rep1_SRR10099912_SRR10099913_peak_2984	306	.	8.74541	33.3579	30.6512	125
chr1	181828458	181828686	Encode_GSE137272_Encode_Dowen.JM_GSM4074281_RAD21_Rep1_SRR10099912_SRR10099913_peak_2985	104	.	4.74978	12.8835	10.4619	125
chr1	181841992	181842189	Encode_GSE137272_Encode_Dowen.JM_GSM4074281_RAD21_Rep1_SRR10099912_SRR10099913_peak_2986	64	.	3.68147	8.78054	6.45417	200
chr1	181880867	181881203	Encode_GSE137272_Encode_Dowen.JM_GSM4074281_RAD21_Rep1_SRR10099912_SRR10099913_peak_2989	455	.	6.58649	48.4369	45.5871	207
chr1	181881518	181882021	Encode_GSE137272_Encode_Dowen.JM_GSM4074281_RAD21_Rep1_SRR10099912_SRR10099913_peak_2990	2165	.	17.2026	220.474	216.521	255
chr1	181888738	181889289	Encode_GSE137272_Encode_Dowen.JM_GSM4074281_RAD21_Rep1_SRR10099912_SRR10099913_peak_2991	6612	.	28.8918	667.222	661.277	277
chr1	181921554	181921826	Encode_GSE137272_Encode_Dowen.JM_GSM4074281_RAD21_Rep1_SRR10099912_SRR10099913_peak_2992	295	.	8.34779	32.2379	29.5445	147
chr1	182019909	182020339	Encode_GSE137272_Encode_Dowen.JM_GSM4074281_RAD21_Rep1_SRR10099912_SRR10099913_peak_2994	216	.	5.76127	24.2878	21.6872	584
chr1	182115135	182116026	Encode_GSE137272_Encode_Dowen.JM_GSM4074281_RAD21_Rep1_SRR10099912_SRR10099913_peak_2999	3790	.	19.6834	383.923	379.055	263
chr1	182124502	182124919	Encode_GSE137272_Encode_Dowen.JM_GSM4074281_RAD21_Rep1_SRR10099912_SRR10099913_peak_3000	210	.	6.44513	23.6573	21.0633	180
chr1	182130893	182131233	Encode_GSE137272_Encode_Dowen.JM_GSM4074281_RAD21_Rep1_SRR10099912_SRR10099913_peak_3001	517	.	10.8317	54.6231	51.7199	212
chr1	182138232	182138517	Encode_GSE137272_Encode_Dowen.JM_GSM4074281_RAD21_Rep1_SRR10099912_SRR10099913_peak_3002	335	.	6.14074	36.3164	33.5801	120
chr1	182140382	182140798	Encode_GSE137272_Encode_Dowen.JM_GSM4074281_RAD21_Rep1_SRR10099912_SRR10099913_peak_3003	1492	.	14.093	152.811	149.249	228
chr1	182143419	182143655	Encode_GSE137272_Encode_Dowen.JM_GSM4074281_RAD21_Rep1_SRR10099912_SRR10099913_peak_3004	116	.	3.64128	14.1465	11.6981	61
chr1	182149901	182150454	Encode_GSE137272_Encode_Dowen.JM_GSM4074281_RAD21_Rep1_SRR10099912_SRR10099913_peak_3005	3819	.	23.7128	386.838	381.954	288
chr1	182356166	182356473	Encode_GSE137272_Encode_Dowen.JM_GSM4074281_RAD21_Rep1_SRR10099912_SRR10099913_peak_3013	358	.	9.6028	38.6026	35.8424	177
chr1	182376201	182376564	Encode_GSE137272_Encode_Dowen.JM_GSM4074281_RAD21_Rep1_SRR10099912_SRR10099913_peak_3014	385	.	9.93738	41.3337	38.5479	158
chr1	182381400	182381759	Encode_GSE137272_Encode_Dowen.JM_GSM4074281_RAD21_Rep1_SRR10099912_SRR10099913_peak_3015	501	.	11.5884	53.0623	50.1727	204
chr1	182408802	182409208	Encode_GSE137272_Encode_Dowen.JM_GSM4074281_RAD21_Rep1_SRR10099912_SRR10099913_peak_3016	147	.	5.83027	17.2451	14.7422	250
chr1	182489710	182490130	Encode_GSE137272_Encode_Dowen.JM_GSM4074281_RAD21_Rep1_SRR10099912_SRR10099913_peak_3018	1556	.	17.0082	159.233	155.633	245
chr1	182517313	182517791	Encode_GSE137272_Encode_Dowen.JM_GSM4074281_RAD21_Rep1_SRR10099912_SRR10099913_peak_3019	661	.	12.0113	69.1984	66.1807	286
chr1	182539231	182539795	Encode_GSE137272_Encode_Dowen.JM_GSM4074281_RAD21_Rep1_SRR10099912_SRR10099913_peak_3020	2663	.	22.765	270.551	266.312	330
chr1	182553801	182554422	Encode_GSE137272_Encode_Dowen.JM_GSM4074281_RAD21_Rep1_SRR10099912_SRR10099913_peak_3021	3498	.	23.6193	354.571	349.867	437
chr1	182560295	182560751	Encode_GSE137272_Encode_Dowen.JM_GSM4074281_RAD21_Rep1_SRR10099912_SRR10099913_peak_3022	1510	.	15.6201	154.577	151.005	254
chr1	182657780	182658114	Encode_GSE137272_Encode_Dowen.JM_GSM4074281_RAD21_Rep1_SRR10099912_SRR10099913_peak_3024	445	.	10.7607	47.4101	44.5686	243
chr1	182763978	182764359	Encode_GSE137272_Encode_Dowen.JM_GSM4074281_RAD21_Rep1_SRR10099912_SRR10099913_peak_3025	206	.	6.46128	23.2649	20.6774	246
chr1	182787148	182787383	Encode_GSE137272_Encode_Dowen.JM_GSM4074281_RAD21_Rep1_SRR10099912_SRR10099913_peak_3026	77	.	4.28697	10.0982	7.73549	137
chr1	182792471	182792795	Encode_GSE137272_Encode_Dowen.JM_GSM4074281_RAD21_Rep1_SRR10099912_SRR10099913_peak_3027	704	.	13.264	73.4821	70.4328	228
chr1	182852218	182852499	Encode_GSE137272_Encode_Dowen.JM_GSM4074281_RAD21_Rep1_SRR10099912_SRR10099913_peak_3028	139	.	5.65879	16.3957	13.9065	192
chr1	182868478	182868716	Encode_GSE137272_Encode_Dowen.JM_GSM4074281_RAD21_Rep1_SRR10099912_SRR10099913_peak_3029	288	.	8.29321	31.548	28.861	161
chr1	182895693	182896099	Encode_GSE137272_Encode_Dowen.JM_GSM4074281_RAD21_Rep1_SRR10099912_SRR10099913_peak_3030	337	.	9.25984	36.4807	33.7416	197
chr1	182960114	182960466	Encode_GSE137272_Encode_Dowen.JM_GSM4074281_RAD21_Rep1_SRR10099912_SRR10099913_peak_3031	684	.	11.8918	71.4745	68.4398	210
chr1	182983031	182983379	Encode_GSE137272_Encode_Dowen.JM_GSM4074281_RAD21_Rep1_SRR10099912_SRR10099913_peak_3034	451	.	10.3161	47.9536	45.1076	314
chr1	182990887	182991377	Encode_GSE137272_Encode_Dowen.JM_GSM4074281_RAD21_Rep1_SRR10099912_SRR10099913_peak_3035	3327	.	27.9065	337.387	332.776	249
chr1	183237933	183238371	Encode_GSE137272_Encode_Dowen.JM_GSM4074281_RAD21_Rep1_SRR10099912_SRR10099913_peak_3036	1338	.	17.8874	137.364	133.895	270
chr1	183243322	183243639	Encode_GSE137272_Encode_Dowen.JM_GSM4074281_RAD21_Rep1_SRR10099912_SRR10099913_peak_3037	305	.	8.5275	33.2924	30.5877	179
[truncated: 30,028 more rows]
