# Supplementary material for: A gene desert required for regulatory control of pleiotropic Shox2 expression and embryonic survival
Source: Nat Commun. 2024 Oct 10;15:8793. doi: 10.1038/s41467-024-53009-7 (PMC11467299; doi:10.1038/s41467-024-53009-7)
Supplement: Supplementary file 8 — Supplementary Data 5 [file 41467_2024_53009_MOESM8_ESM.zip › Justice_2020_mESC_RAD21_r1.narrowPeak]

chr1	3448120	3448390	Encode_GSE137272_Encode_Dowen.JM_GSM4074281_RAD21_Rep1_SRR10099912_SRR10099913_peak_1	70	.	4.11549	9.38046	7.0364	120
chr1	3483063	3483440	Encode_GSE137272_Encode_Dowen.JM_GSM4074281_RAD21_Rep1_SRR10099912_SRR10099913_peak_2	38	.	3.25809	6.06754	3.83315	67
chr1	3611213	3611588	Encode_GSE137272_Encode_Dowen.JM_GSM4074281_RAD21_Rep1_SRR10099912_SRR10099913_peak_3	369	.	9.77428	39.675	36.9045	173
chr1	3670500	3670948	Encode_GSE137272_Encode_Dowen.JM_GSM4074281_RAD21_Rep1_SRR10099912_SRR10099913_peak_4	158	.	5.6759	18.4149	15.8949	299
chr1	3671679	3671976	Encode_GSE137272_Encode_Dowen.JM_GSM4074281_RAD21_Rep1_SRR10099912_SRR10099913_peak_5	32	.	2.90753	5.41374	3.21987	144
chr1	3672470	3672697	Encode_GSE137272_Encode_Dowen.JM_GSM4074281_RAD21_Rep1_SRR10099912_SRR10099913_peak_6	29	.	2.80454	5.15103	2.96515	178
chr1	3681527	3681851	Encode_GSE137272_Encode_Dowen.JM_GSM4074281_RAD21_Rep1_SRR10099912_SRR10099913_peak_7	77	.	4.28697	10.0982	7.73549	192
chr1	4142444	4142940	Encode_GSE137272_Encode_Dowen.JM_GSM4074281_RAD21_Rep1_SRR10099912_SRR10099913_peak_8	1369	.	17.8281	140.484	136.997	253
chr1	4150758	4151137	Encode_GSE137272_Encode_Dowen.JM_GSM4074281_RAD21_Rep1_SRR10099912_SRR10099913_peak_9	155	.	6.00175	18.107	15.5905	173
chr1	4227998	4228541	Encode_GSE137272_Encode_Dowen.JM_GSM4074281_RAD21_Rep1_SRR10099912_SRR10099913_peak_10	390	.	10.1172	41.8424	39.0512	355
chr1	4297101	4297441	Encode_GSE137272_Encode_Dowen.JM_GSM4074281_RAD21_Rep1_SRR10099912_SRR10099913_peak_11	286	.	8.40245	31.3178	28.633	165
chr1	4332412	4332903	Encode_GSE137272_Encode_Dowen.JM_GSM4074281_RAD21_Rep1_SRR10099912_SRR10099913_peak_12	1068	.	17.0286	110.102	106.803	236
chr1	4346136	4346596	Encode_GSE137272_Encode_Dowen.JM_GSM4074281_RAD21_Rep1_SRR10099912_SRR10099913_peak_13	632	.	13.7183	66.1989	63.2038	229
chr1	4416736	4417129	Encode_GSE137272_Encode_Dowen.JM_GSM4074281_RAD21_Rep1_SRR10099912_SRR10099913_peak_14	316	.	8.91689	34.3907	31.673	162
chr1	4491850	4492590	Encode_GSE137272_Encode_Dowen.JM_GSM4074281_RAD21_Rep1_SRR10099912_SRR10099913_peak_15	680	.	10.6529	71.1132	68.0813	264
chr1	4516538	4517004	Encode_GSE137272_Encode_Dowen.JM_GSM4074281_RAD21_Rep1_SRR10099912_SRR10099913_peak_16	450	.	10.2982	47.8979	45.0524	221
chr1	4571573	4571899	Encode_GSE137272_Encode_Dowen.JM_GSM4074281_RAD21_Rep1_SRR10099912_SRR10099913_peak_17	99	.	4.8014	12.3493	9.93518	186
chr1	4768280	4768770	Encode_GSE137272_Encode_Dowen.JM_GSM4074281_RAD21_Rep1_SRR10099912_SRR10099913_peak_18	1312	.	14.9368	134.737	131.285	267
chr1	4769957	4770275	Encode_GSE137272_Encode_Dowen.JM_GSM4074281_RAD21_Rep1_SRR10099912_SRR10099913_peak_19	190	.	4.91393	21.6403	19.0751	101
chr1	4779319	4779658	Encode_GSE137272_Encode_Dowen.JM_GSM4074281_RAD21_Rep1_SRR10099912_SRR10099913_peak_20	137	.	5.19024	16.227	13.7436	192
chr1	4780076	4780415	Encode_GSE137272_Encode_Dowen.JM_GSM4074281_RAD21_Rep1_SRR10099912_SRR10099913_peak_21	209	.	6.39256	23.495	20.905	225
chr1	4785590	4785981	Encode_GSE137272_Encode_Dowen.JM_GSM4074281_RAD21_Rep1_SRR10099912_SRR10099913_peak_22	107	.	4.97288	13.1304	10.7003	233
chr1	4802487	4803323	Encode_GSE137272_Encode_Dowen.JM_GSM4074281_RAD21_Rep1_SRR10099912_SRR10099913_peak_23	176	.	5.87223	20.2052	17.6587	230
chr1	4807528	4808289	Encode_GSE137272_Encode_Dowen.JM_GSM4074281_RAD21_Rep1_SRR10099912_SRR10099913_peak_24	126	.	5.04384	15.0807	12.6158	550
chr1	4855404	4855957	Encode_GSE137272_Encode_Dowen.JM_GSM4074281_RAD21_Rep1_SRR10099912_SRR10099913_peak_25	90	.	4.02693	11.3987	9.00959	357
chr1	4857505	4857769	Encode_GSE137272_Encode_Dowen.JM_GSM4074281_RAD21_Rep1_SRR10099912_SRR10099913_peak_26	72	.	3.77444	9.55625	7.20925	134
chr1	4866005	4866350	Encode_GSE137272_Encode_Dowen.JM_GSM4074281_RAD21_Rep1_SRR10099912_SRR10099913_peak_27	38	.	3.25809	6.06754	3.83315	129
chr1	4914410	4914795	Encode_GSE137272_Encode_Dowen.JM_GSM4074281_RAD21_Rep1_SRR10099912_SRR10099913_peak_28	122	.	5.31584	14.7358	12.2753	165
chr1	4947292	4947545	Encode_GSE137272_Encode_Dowen.JM_GSM4074281_RAD21_Rep1_SRR10099912_SRR10099913_peak_29	27	.	2.91514	4.88692	2.70869	185
chr1	4972330	4972710	Encode_GSE137272_Encode_Dowen.JM_GSM4074281_RAD21_Rep1_SRR10099912_SRR10099913_peak_30	38	.	3.25809	6.06754	3.83315	62
chr1	5017839	5018293	Encode_GSE137272_Encode_Dowen.JM_GSM4074281_RAD21_Rep1_SRR10099912_SRR10099913_peak_31	275	.	6.90741	30.1856	27.5147	227
chr1	5070133	5070672	Encode_GSE137272_Encode_Dowen.JM_GSM4074281_RAD21_Rep1_SRR10099912_SRR10099913_peak_32	1689	.	21.7396	172.664	168.986	269
chr1	5083019	5083592	Encode_GSE137272_Encode_Dowen.JM_GSM4074281_RAD21_Rep1_SRR10099912_SRR10099913_peak_33	114	.	5.14436	13.9261	11.4804	373
chr1	5103101	5103597	Encode_GSE137272_Encode_Dowen.JM_GSM4074281_RAD21_Rep1_SRR10099912_SRR10099913_peak_34	1247	.	18.1152	128.123	124.711	260
chr1	5138436	5138779	Encode_GSE137272_Encode_Dowen.JM_GSM4074281_RAD21_Rep1_SRR10099912_SRR10099913_peak_35	99	.	4.8014	12.3493	9.93518	204
chr1	5183428	5183945	Encode_GSE137272_Encode_Dowen.JM_GSM4074281_RAD21_Rep1_SRR10099912_SRR10099913_peak_36	1543	.	17.7991	157.983	154.391	284
chr1	5206870	5207140	Encode_GSE137272_Encode_Dowen.JM_GSM4074281_RAD21_Rep1_SRR10099912_SRR10099913_peak_37	63	.	3.94401	8.68012	6.35556	149
chr1	5261151	5261508	Encode_GSE137272_Encode_Dowen.JM_GSM4074281_RAD21_Rep1_SRR10099912_SRR10099913_peak_38	56	.	3.77253	7.99786	5.69381	162
chr1	5904585	5905250	Encode_GSE137272_Encode_Dowen.JM_GSM4074281_RAD21_Rep1_SRR10099912_SRR10099913_peak_39	1839	.	19.9507	187.71	183.945	408
chr1	5915283	5915751	Encode_GSE137272_Encode_Dowen.JM_GSM4074281_RAD21_Rep1_SRR10099912_SRR10099913_peak_40	1653	.	17.6575	169.04	165.383	228
chr1	6134989	6135458	Encode_GSE137272_Encode_Dowen.JM_GSM4074281_RAD21_Rep1_SRR10099912_SRR10099913_peak_41	1010	.	16.5202	104.288	101.028	253
chr1	6142211	6142441	Encode_GSE137272_Encode_Dowen.JM_GSM4074281_RAD21_Rep1_SRR10099912_SRR10099913_peak_42	63	.	3.94401	8.68012	6.35556	73
chr1	6143955	6144491	Encode_GSE137272_Encode_Dowen.JM_GSM4074281_RAD21_Rep1_SRR10099912_SRR10099913_peak_43	266	.	8.05949	29.3127	26.65	135
chr1	6152411	6152785	Encode_GSE137272_Encode_Dowen.JM_GSM4074281_RAD21_Rep1_SRR10099912_SRR10099913_peak_44	379	.	9.94576	40.755	37.9741	214
chr1	6214333	6215089	Encode_GSE137272_Encode_Dowen.JM_GSM4074281_RAD21_Rep1_SRR10099912_SRR10099913_peak_45	63	.	3.94401	8.68012	6.35556	631
chr1	6272246	6272712	Encode_GSE137272_Encode_Dowen.JM_GSM4074281_RAD21_Rep1_SRR10099912_SRR10099913_peak_46	835	.	15.2692	86.7069	83.5633	226
chr1	6330587	6330928	Encode_GSE137272_Encode_Dowen.JM_GSM4074281_RAD21_Rep1_SRR10099912_SRR10099913_peak_47	164	.	6.17323	18.981	16.4513	215
chr1	6382670	6383147	Encode_GSE137272_Encode_Dowen.JM_GSM4074281_RAD21_Rep1_SRR10099912_SRR10099913_peak_48	1226	.	18.9737	126.038	122.639	232
chr1	6401519	6401817	Encode_GSE137272_Encode_Dowen.JM_GSM4074281_RAD21_Rep1_SRR10099912_SRR10099913_peak_49	96	.	4.14081	12.0411	9.63671	159
chr1	6406299	6406783	Encode_GSE137272_Encode_Dowen.JM_GSM4074281_RAD21_Rep1_SRR10099912_SRR10099913_peak_50	767	.	9.45307	79.8159	76.7208	227
chr1	6410047	6410500	Encode_GSE137272_Encode_Dowen.JM_GSM4074281_RAD21_Rep1_SRR10099912_SRR10099913_peak_51	1133	.	12.3412	116.68	113.339	241
chr1	6417888	6418301	Encode_GSE137272_Encode_Dowen.JM_GSM4074281_RAD21_Rep1_SRR10099912_SRR10099913_peak_52	537	.	11.889	56.6235	53.7039	200
chr1	6441090	6441601	Encode_GSE137272_Encode_Dowen.JM_GSM4074281_RAD21_Rep1_SRR10099912_SRR10099913_peak_53	114	.	5.14436	13.9261	11.4804	187
chr1	6457925	6458246	Encode_GSE137272_Encode_Dowen.JM_GSM4074281_RAD21_Rep1_SRR10099912_SRR10099913_peak_54	38	.	3.25809	6.06754	3.83315	140
chr1	6483285	6483648	Encode_GSE137272_Encode_Dowen.JM_GSM4074281_RAD21_Rep1_SRR10099912_SRR10099913_peak_55	218	.	7.2021	24.4625	21.8577	171
chr1	6858987	6859458	Encode_GSE137272_Encode_Dowen.JM_GSM4074281_RAD21_Rep1_SRR10099912_SRR10099913_peak_56	782	.	13.8664	81.3194	78.2134	198
chr1	6969393	6969684	Encode_GSE137272_Encode_Dowen.JM_GSM4074281_RAD21_Rep1_SRR10099912_SRR10099913_peak_57	182	.	6.51619	20.7641	18.2085	142
chr1	6979570	6980000	Encode_GSE137272_Encode_Dowen.JM_GSM4074281_RAD21_Rep1_SRR10099912_SRR10099913_peak_58	347	.	8.84525	37.5401	34.7904	242
chr1	6997580	6998091	Encode_GSE137272_Encode_Dowen.JM_GSM4074281_RAD21_Rep1_SRR10099912_SRR10099913_peak_59	514	.	11.5677	54.3261	51.4252	214
chr1	7010196	7010632	Encode_GSE137272_Encode_Dowen.JM_GSM4074281_RAD21_Rep1_SRR10099912_SRR10099913_peak_60	525	.	10.5191	55.4683	52.5581	186
chr1	7088333	7089324	Encode_GSE137272_Encode_Dowen.JM_GSM4074281_RAD21_Rep1_SRR10099912_SRR10099913_peak_61	163	.	5.45092	18.8951	16.3696	806
chr1	7204733	7205163	Encode_GSE137272_Encode_Dowen.JM_GSM4074281_RAD21_Rep1_SRR10099912_SRR10099913_peak_62	656	.	11.8514	68.6275	65.6142	210
chr1	7218889	7219369	Encode_GSE137272_Encode_Dowen.JM_GSM4074281_RAD21_Rep1_SRR10099912_SRR10099913_peak_63	960	.	15.5407	99.2932	96.0653	225
chr1	7271742	7272029	Encode_GSE137272_Encode_Dowen.JM_GSM4074281_RAD21_Rep1_SRR10099912_SRR10099913_peak_64	38	.	3.25809	6.06754	3.83315	91
chr1	7396886	7397660	Encode_GSE137272_Encode_Dowen.JM_GSM4074281_RAD21_Rep1_SRR10099912_SRR10099913_peak_65	664	.	8.26481	69.4667	66.447	188
chr1	7398131	7398672	Encode_GSE137272_Encode_Dowen.JM_GSM4074281_RAD21_Rep1_SRR10099912_SRR10099913_peak_66	1376	.	12.9196	141.181	137.689	266
chr1	7518751	7519093	Encode_GSE137272_Encode_Dowen.JM_GSM4074281_RAD21_Rep1_SRR10099912_SRR10099913_peak_67	63	.	3.94401	8.68012	6.35556	245
chr1	7543421	7543933	Encode_GSE137272_Encode_Dowen.JM_GSM4074281_RAD21_Rep1_SRR10099912_SRR10099913_peak_68	2522	.	24.0793	256.382	252.222	277
chr1	7586489	7586825	Encode_GSE137272_Encode_Dowen.JM_GSM4074281_RAD21_Rep1_SRR10099912_SRR10099913_peak_69	50	.	3.60105	7.33445	5.05209	98
chr1	7769603	7770110	Encode_GSE137272_Encode_Dowen.JM_GSM4074281_RAD21_Rep1_SRR10099912_SRR10099913_peak_70	355	.	9.50563	38.3297	35.573	175
chr1	7777288	7777559	Encode_GSE137272_Encode_Dowen.JM_GSM4074281_RAD21_Rep1_SRR10099912_SRR10099913_peak_71	107	.	4.97288	13.1304	10.7003	190
chr1	8287613	8287859	Encode_GSE137272_Encode_Dowen.JM_GSM4074281_RAD21_Rep1_SRR10099912_SRR10099913_peak_72	70	.	4.11549	9.38046	7.0364	114
chr1	8451200	8451551	Encode_GSE137272_Encode_Dowen.JM_GSM4074281_RAD21_Rep1_SRR10099912_SRR10099913_peak_73	164	.	6.17323	18.981	16.4513	148
chr1	8581685	8582369	Encode_GSE137272_Encode_Dowen.JM_GSM4074281_RAD21_Rep1_SRR10099912_SRR10099913_peak_74	191	.	6.68767	21.6726	19.1043	461
chr1	8760215	8760666	Encode_GSE137272_Encode_Dowen.JM_GSM4074281_RAD21_Rep1_SRR10099912_SRR10099913_peak_76	379	.	9.94576	40.755	37.9741	230
chr1	8939031	8939294	Encode_GSE137272_Encode_Dowen.JM_GSM4074281_RAD21_Rep1_SRR10099912_SRR10099913_peak_77	72	.	3.87345	9.57449	7.22715	141
chr1	8941407	8941757	Encode_GSE137272_Encode_Dowen.JM_GSM4074281_RAD21_Rep1_SRR10099912_SRR10099913_peak_78	30	.	2.91802	5.2576	3.0685	283
chr1	9100831	9101198	Encode_GSE137272_Encode_Dowen.JM_GSM4074281_RAD21_Rep1_SRR10099912_SRR10099913_peak_79	379	.	9.94576	40.755	37.9741	159
chr1	9298437	9298740	Encode_GSE137272_Encode_Dowen.JM_GSM4074281_RAD21_Rep1_SRR10099912_SRR10099913_peak_80	70	.	4.01657	9.41252	7.0679	160
chr1	9299659	9300042	Encode_GSE137272_Encode_Dowen.JM_GSM4074281_RAD21_Rep1_SRR10099912_SRR10099913_peak_81	55	.	3.60221	7.82498	5.53248	93
chr1	9408021	9408280	Encode_GSE137272_Encode_Dowen.JM_GSM4074281_RAD21_Rep1_SRR10099912_SRR10099913_peak_82	91	.	4.62992	11.5832	9.18568	141
chr1	9448971	9449343	Encode_GSE137272_Encode_Dowen.JM_GSM4074281_RAD21_Rep1_SRR10099912_SRR10099913_peak_83	147	.	5.83027	17.2451	14.7422	233
chr1	9463316	9463558	Encode_GSE137272_Encode_Dowen.JM_GSM4074281_RAD21_Rep1_SRR10099912_SRR10099913_peak_84	84	.	4.45844	10.8326	8.45221	129
chr1	9469403	9469971	Encode_GSE137272_Encode_Dowen.JM_GSM4074281_RAD21_Rep1_SRR10099912_SRR10099913_peak_85	1091	.	15.9105	112.47	109.156	261
chr1	9541227	9541635	Encode_GSE137272_Encode_Dowen.JM_GSM4074281_RAD21_Rep1_SRR10099912_SRR10099913_peak_86	787	.	9.82243	81.886	78.7761	201
chr1	9545124	9545522	Encode_GSE137272_Encode_Dowen.JM_GSM4074281_RAD21_Rep1_SRR10099912_SRR10099913_peak_87	1226	.	12.2889	126.053	122.654	201
chr1	9573154	9573674	Encode_GSE137272_Encode_Dowen.JM_GSM4074281_RAD21_Rep1_SRR10099912_SRR10099913_peak_88	2051	.	21.6454	209.065	205.177	281
chr1	9621411	9621844	Encode_GSE137272_Encode_Dowen.JM_GSM4074281_RAD21_Rep1_SRR10099912_SRR10099913_peak_89	665	.	12.7261	69.5772	66.5567	207
chr1	9695548	9695812	Encode_GSE137272_Encode_Dowen.JM_GSM4074281_RAD21_Rep1_SRR10099912_SRR10099913_peak_90	84	.	4.35396	10.8724	8.49144	123
chr1	9696839	9697133	Encode_GSE137272_Encode_Dowen.JM_GSM4074281_RAD21_Rep1_SRR10099912_SRR10099913_peak_91	130	.	5.34128	15.5481	13.0771	181
chr1	9702988	9703455	Encode_GSE137272_Encode_Dowen.JM_GSM4074281_RAD21_Rep1_SRR10099912_SRR10099913_peak_92	1107	.	14.9473	114.046	110.722	228
chr1	9772744	9773315	Encode_GSE137272_Encode_Dowen.JM_GSM4074281_RAD21_Rep1_SRR10099912_SRR10099913_peak_93	2411	.	22.2366	245.267	241.169	216
chr1	9797998	9798593	Encode_GSE137272_Encode_Dowen.JM_GSM4074281_RAD21_Rep1_SRR10099912_SRR10099913_peak_94	88	.	4.48688	11.2177	8.83137	262
chr1	9848225	9848509	Encode_GSE137272_Encode_Dowen.JM_GSM4074281_RAD21_Rep1_SRR10099912_SRR10099913_peak_95	38	.	3.25809	6.06754	3.83315	54
chr1	9865436	9865716	Encode_GSE137272_Encode_Dowen.JM_GSM4074281_RAD21_Rep1_SRR10099912_SRR10099913_peak_96	147	.	5.83027	17.2451	14.7422	107
chr1	9967219	9967471	Encode_GSE137272_Encode_Dowen.JM_GSM4074281_RAD21_Rep1_SRR10099912_SRR10099913_peak_97	50	.	3.60105	7.33445	5.05209	166
chr1	9990066	9990309	Encode_GSE137272_Encode_Dowen.JM_GSM4074281_RAD21_Rep1_SRR10099912_SRR10099913_peak_98	146	.	5.79386	17.1489	14.6507	137
chr1	10007202	10007655	Encode_GSE137272_Encode_Dowen.JM_GSM4074281_RAD21_Rep1_SRR10099912_SRR10099913_peak_99	528	.	11.8376	55.7976	52.8849	236
chr1	10039564	10040291	Encode_GSE137272_Encode_Dowen.JM_GSM4074281_RAD21_Rep1_SRR10099912_SRR10099913_peak_100	104	.	4.75844	12.9069	10.4849	154
chr1	10089492	10089963	Encode_GSE137272_Encode_Dowen.JM_GSM4074281_RAD21_Rep1_SRR10099912_SRR10099913_peak_101	850	.	15.5012	88.2243	85.0702	225
chr1	10114701	10115018	Encode_GSE137272_Encode_Dowen.JM_GSM4074281_RAD21_Rep1_SRR10099912_SRR10099913_peak_102	256	.	7.88802	28.3236	25.6724	165
chr1	10181884	10182149	Encode_GSE137272_Encode_Dowen.JM_GSM4074281_RAD21_Rep1_SRR10099912_SRR10099913_peak_103	122	.	5.31584	14.7358	12.2753	159
chr1	10197002	10197275	Encode_GSE137272_Encode_Dowen.JM_GSM4074281_RAD21_Rep1_SRR10099912_SRR10099913_peak_104	99	.	4.8014	12.3493	9.93518	161
chr1	10232307	10233310	Encode_GSE137272_Encode_Dowen.JM_GSM4074281_RAD21_Rep1_SRR10099912_SRR10099913_peak_105	64	.	3.88457	8.80142	6.47464	858
chr1	10397854	10398265	Encode_GSE137272_Encode_Dowen.JM_GSM4074281_RAD21_Rep1_SRR10099912_SRR10099913_peak_106	510	.	11.9052	53.9788	51.0813	200
chr1	10488217	10488653	Encode_GSE137272_Encode_Dowen.JM_GSM4074281_RAD21_Rep1_SRR10099912_SRR10099913_peak_107	296	.	8.57393	32.3336	29.6376	218
chr1	10759510	10760010	Encode_GSE137272_Encode_Dowen.JM_GSM4074281_RAD21_Rep1_SRR10099912_SRR10099913_peak_108	771	.	14.937	80.2814	77.1829	251
chr1	10835620	10836083	Encode_GSE137272_Encode_Dowen.JM_GSM4074281_RAD21_Rep1_SRR10099912_SRR10099913_peak_109	1657	.	18.0869	169.436	165.777	241
chr1	10837235	10837605	Encode_GSE137272_Encode_Dowen.JM_GSM4074281_RAD21_Rep1_SRR10099912_SRR10099913_peak_110	245	.	5.78606	27.2092	24.5727	164
chr1	10879984	10880325	Encode_GSE137272_Encode_Dowen.JM_GSM4074281_RAD21_Rep1_SRR10099912_SRR10099913_peak_111	56	.	3.77253	7.99786	5.69381	155
chr1	10993516	10993982	Encode_GSE137272_Encode_Dowen.JM_GSM4074281_RAD21_Rep1_SRR10099912_SRR10099913_peak_112	111	.	5.00452	13.562	11.1259	230
chr1	11065138	11065593	Encode_GSE137272_Encode_Dowen.JM_GSM4074281_RAD21_Rep1_SRR10099912_SRR10099913_peak_113	525	.	12.175	55.4272	52.5174	238
chr1	11097307	11097653	Encode_GSE137272_Encode_Dowen.JM_GSM4074281_RAD21_Rep1_SRR10099912_SRR10099913_peak_114	139	.	5.65879	16.3957	13.9065	106
chr1	11139847	11140273	Encode_GSE137272_Encode_Dowen.JM_GSM4074281_RAD21_Rep1_SRR10099912_SRR10099913_peak_115	583	.	13.0019	61.267	58.3106	246
chr1	11151551	11151978	Encode_GSE137272_Encode_Dowen.JM_GSM4074281_RAD21_Rep1_SRR10099912_SRR10099913_peak_116	698	.	13.0906	72.908	69.8629	194
chr1	11233854	11234289	Encode_GSE137272_Encode_Dowen.JM_GSM4074281_RAD21_Rep1_SRR10099912_SRR10099913_peak_117	581	.	11.815	61.1002	58.145	236
chr1	11277804	11278123	Encode_GSE137272_Encode_Dowen.JM_GSM4074281_RAD21_Rep1_SRR10099912_SRR10099913_peak_118	77	.	4.28697	10.0982	7.73549	151
chr1	11330126	11330713	Encode_GSE137272_Encode_Dowen.JM_GSM4074281_RAD21_Rep1_SRR10099912_SRR10099913_peak_119	169	.	6.03835	19.4532	16.9182	325
chr1	11351049	11351362	Encode_GSE137272_Encode_Dowen.JM_GSM4074281_RAD21_Rep1_SRR10099912_SRR10099913_peak_120	265	.	7.82732	29.1797	26.5201	146
chr1	11353274	11353526	Encode_GSE137272_Encode_Dowen.JM_GSM4074281_RAD21_Rep1_SRR10099912_SRR10099913_peak_121	101	.	4.76469	12.5894	10.1719	141
chr1	11385896	11386170	Encode_GSE137272_Encode_Dowen.JM_GSM4074281_RAD21_Rep1_SRR10099912_SRR10099913_peak_122	191	.	6.68767	21.6726	19.1043	135
chr1	11395841	11396328	Encode_GSE137272_Encode_Dowen.JM_GSM4074281_RAD21_Rep1_SRR10099912_SRR10099913_peak_123	91	.	4.62992	11.5832	9.18568	329
chr1	11401169	11401491	Encode_GSE137272_Encode_Dowen.JM_GSM4074281_RAD21_Rep1_SRR10099912_SRR10099913_peak_124	63	.	3.94401	8.68012	6.35556	163
chr1	11413948	11414523	Encode_GSE137272_Encode_Dowen.JM_GSM4074281_RAD21_Rep1_SRR10099912_SRR10099913_peak_125	1821	.	17.6855	185.918	182.163	264
chr1	11466290	11466699	Encode_GSE137272_Encode_Dowen.JM_GSM4074281_RAD21_Rep1_SRR10099912_SRR10099913_peak_126	309	.	8.65791	33.6639	30.9543	213
chr1	11467054	11467418	Encode_GSE137272_Encode_Dowen.JM_GSM4074281_RAD21_Rep1_SRR10099912_SRR10099913_peak_127	74	.	4.18647	9.84604	7.4941	214
chr1	11565188	11565763	Encode_GSE137272_Encode_Dowen.JM_GSM4074281_RAD21_Rep1_SRR10099912_SRR10099913_peak_128	2323	.	21.9521	236.384	232.338	318
chr1	11657631	11658187	Encode_GSE137272_Encode_Dowen.JM_GSM4074281_RAD21_Rep1_SRR10099912_SRR10099913_peak_129	3722	.	27.1578	377.075	372.245	295
chr1	11873587	11874036	Encode_GSE137272_Encode_Dowen.JM_GSM4074281_RAD21_Rep1_SRR10099912_SRR10099913_peak_130	256	.	7.88802	28.3236	25.6724	235
chr1	12028074	12028426	Encode_GSE137272_Encode_Dowen.JM_GSM4074281_RAD21_Rep1_SRR10099912_SRR10099913_peak_131	209	.	7.03062	23.522	20.9293	219
chr1	12289794	12290084	Encode_GSE137272_Encode_Dowen.JM_GSM4074281_RAD21_Rep1_SRR10099912_SRR10099913_peak_132	50	.	3.60105	7.33445	5.05209	100
chr1	12586823	12587095	Encode_GSE137272_Encode_Dowen.JM_GSM4074281_RAD21_Rep1_SRR10099912_SRR10099913_peak_133	44	.	3.42957	6.69071	4.43147	112
chr1	12636739	12637144	Encode_GSE137272_Encode_Dowen.JM_GSM4074281_RAD21_Rep1_SRR10099912_SRR10099913_peak_134	44	.	3.42957	6.69071	4.43147	267
chr1	12691931	12692580	Encode_GSE137272_Encode_Dowen.JM_GSM4074281_RAD21_Rep1_SRR10099912_SRR10099913_peak_135	100	.	4.48422	12.4686	10.0529	389
chr1	12699030	12699457	Encode_GSE137272_Encode_Dowen.JM_GSM4074281_RAD21_Rep1_SRR10099912_SRR10099913_peak_136	804	.	10.7427	83.5977	80.4758	195
chr1	12701587	12702017	Encode_GSE137272_Encode_Dowen.JM_GSM4074281_RAD21_Rep1_SRR10099912_SRR10099913_peak_137	737	.	10.2506	76.7831	73.7099	237
chr1	12718119	12718712	Encode_GSE137272_Encode_Dowen.JM_GSM4074281_RAD21_Rep1_SRR10099912_SRR10099913_peak_138	97	.	4.59146	12.1291	9.72345	127
chr1	12744522	12745330	Encode_GSE137272_Encode_Dowen.JM_GSM4074281_RAD21_Rep1_SRR10099912_SRR10099913_peak_139	141	.	5.09877	16.6724	14.1799	166
chr1	12814393	12814850	Encode_GSE137272_Encode_Dowen.JM_GSM4074281_RAD21_Rep1_SRR10099912_SRR10099913_peak_140	49	.	3.47056	7.25215	4.98029	137
chr1	12836672	12837232	Encode_GSE137272_Encode_Dowen.JM_GSM4074281_RAD21_Rep1_SRR10099912_SRR10099913_peak_141	1815	.	16.5519	185.338	181.586	306
chr1	12842662	12843042	Encode_GSE137272_Encode_Dowen.JM_GSM4074281_RAD21_Rep1_SRR10099912_SRR10099913_peak_142	536	.	12.3465	56.6009	53.6815	194
chr1	12863979	12864506	Encode_GSE137272_Encode_Dowen.JM_GSM4074281_RAD21_Rep1_SRR10099912_SRR10099913_peak_143	2343	.	21.117	238.452	234.393	264
chr1	12913420	12913647	Encode_GSE137272_Encode_Dowen.JM_GSM4074281_RAD21_Rep1_SRR10099912_SRR10099913_peak_144	56	.	3.77253	7.99786	5.69381	82
chr1	12935787	12936195	Encode_GSE137272_Encode_Dowen.JM_GSM4074281_RAD21_Rep1_SRR10099912_SRR10099913_peak_145	445	.	10.7607	47.4101	44.5686	195
chr1	12990158	12990630	Encode_GSE137272_Encode_Dowen.JM_GSM4074281_RAD21_Rep1_SRR10099912_SRR10099913_peak_146	570	.	10.0655	59.9796	57.0333	186
chr1	13050106	13050576	Encode_GSE137272_Encode_Dowen.JM_GSM4074281_RAD21_Rep1_SRR10099912_SRR10099913_peak_147	1168	.	10.2686	120.255	116.892	237
chr1	13051960	13052442	Encode_GSE137272_Encode_Dowen.JM_GSM4074281_RAD21_Rep1_SRR10099912_SRR10099913_peak_148	2460	.	16.4496	250.195	246.07	210
chr1	13059466	13059717	Encode_GSE137272_Encode_Dowen.JM_GSM4074281_RAD21_Rep1_SRR10099912_SRR10099913_peak_149	56	.	3.7711	7.99441	5.69381	103
chr1	13079623	13079867	Encode_GSE137272_Encode_Dowen.JM_GSM4074281_RAD21_Rep1_SRR10099912_SRR10099913_peak_150	42	.	3.25967	6.49887	4.25396	61
chr1	13103901	13104188	Encode_GSE137272_Encode_Dowen.JM_GSM4074281_RAD21_Rep1_SRR10099912_SRR10099913_peak_151	50	.	3.60105	7.33445	5.05209	168
chr1	13117723	13118376	Encode_GSE137272_Encode_Dowen.JM_GSM4074281_RAD21_Rep1_SRR10099912_SRR10099913_peak_152	235	.	7.12752	26.1674	23.5433	185
chr1	13134241	13134742	Encode_GSE137272_Encode_Dowen.JM_GSM4074281_RAD21_Rep1_SRR10099912_SRR10099913_peak_153	2331	.	18.753	237.152	233.101	257
chr1	13138308	13138570	Encode_GSE137272_Encode_Dowen.JM_GSM4074281_RAD21_Rep1_SRR10099912_SRR10099913_peak_154	118	.	3.38329	14.2763	11.8262	153
chr1	13142854	13143286	Encode_GSE137272_Encode_Dowen.JM_GSM4074281_RAD21_Rep1_SRR10099912_SRR10099913_peak_155	546	.	9.47494	57.5908	54.6637	211
chr1	13151014	13151519	Encode_GSE137272_Encode_Dowen.JM_GSM4074281_RAD21_Rep1_SRR10099912_SRR10099913_peak_156	2233	.	21.0849	227.368	223.374	250
chr1	13227224	13227613	Encode_GSE137272_Encode_Dowen.JM_GSM4074281_RAD21_Rep1_SRR10099912_SRR10099913_peak_157	237	.	7.54506	26.3736	23.7453	192
chr1	13355630	13356015	Encode_GSE137272_Encode_Dowen.JM_GSM4074281_RAD21_Rep1_SRR10099912_SRR10099913_peak_158	99	.	4.8014	12.3493	9.93518	234
chr1	13372726	13373182	Encode_GSE137272_Encode_Dowen.JM_GSM4074281_RAD21_Rep1_SRR10099912_SRR10099913_peak_159	81	.	3.76576	10.5679	8.19783	360
chr1	13376871	13377159	Encode_GSE137272_Encode_Dowen.JM_GSM4074281_RAD21_Rep1_SRR10099912_SRR10099913_peak_160	149	.	5.0146	17.4685	14.963	99
chr1	13426396	13426778	Encode_GSE137272_Encode_Dowen.JM_GSM4074281_RAD21_Rep1_SRR10099912_SRR10099913_peak_161	32	.	3.08661	5.46592	3.25834	150
chr1	13500415	13500904	Encode_GSE137272_Encode_Dowen.JM_GSM4074281_RAD21_Rep1_SRR10099912_SRR10099913_peak_162	915	.	15.3673	94.7891	91.5909	231
chr1	13531393	13531932	Encode_GSE137272_Encode_Dowen.JM_GSM4074281_RAD21_Rep1_SRR10099912_SRR10099913_peak_163	2515	.	21.1049	255.675	251.519	279
chr1	13589465	13590279	Encode_GSE137272_Encode_Dowen.JM_GSM4074281_RAD21_Rep1_SRR10099912_SRR10099913_peak_164	475	.	10.1225	50.4058	47.5387	537
chr1	13632280	13632510	Encode_GSE137272_Encode_Dowen.JM_GSM4074281_RAD21_Rep1_SRR10099912_SRR10099913_peak_165	70	.	4.11549	9.38046	7.0364	104
chr1	13697347	13697614	Encode_GSE137272_Encode_Dowen.JM_GSM4074281_RAD21_Rep1_SRR10099912_SRR10099913_peak_166	50	.	3.60105	7.33445	5.05209	188
chr1	13706294	13706732	Encode_GSE137272_Encode_Dowen.JM_GSM4074281_RAD21_Rep1_SRR10099912_SRR10099913_peak_167	811	.	15.4985	84.3181	81.1911	233
chr1	13784352	13784817	Encode_GSE137272_Encode_Dowen.JM_GSM4074281_RAD21_Rep1_SRR10099912_SRR10099913_peak_168	1478	.	11.4619	151.375	147.822	254
chr1	13789159	13789698	Encode_GSE137272_Encode_Dowen.JM_GSM4074281_RAD21_Rep1_SRR10099912_SRR10099913_peak_169	3027	.	17.9571	307.196	302.758	254
chr1	13839632	13839990	Encode_GSE137272_Encode_Dowen.JM_GSM4074281_RAD21_Rep1_SRR10099912_SRR10099913_peak_170	266	.	8.05949	29.3127	26.65	204
chr1	13859763	13860088	Encode_GSE137272_Encode_Dowen.JM_GSM4074281_RAD21_Rep1_SRR10099912_SRR10099913_peak_171	122	.	5.31584	14.7358	12.2753	162
chr1	14137778	14138062	Encode_GSE137272_Encode_Dowen.JM_GSM4074281_RAD21_Rep1_SRR10099912_SRR10099913_peak_172	107	.	4.97288	13.1304	10.7003	96
chr1	14177268	14177552	Encode_GSE137272_Encode_Dowen.JM_GSM4074281_RAD21_Rep1_SRR10099912_SRR10099913_peak_173	56	.	3.77253	7.99786	5.69381	138
chr1	14292267	14292538	Encode_GSE137272_Encode_Dowen.JM_GSM4074281_RAD21_Rep1_SRR10099912_SRR10099913_peak_174	38	.	3.25809	6.06754	3.83315	36
chr1	14309650	14310144	Encode_GSE137272_Encode_Dowen.JM_GSM4074281_RAD21_Rep1_SRR10099912_SRR10099913_peak_175	135	.	5.50497	15.9887	13.5083	190
chr1	14331077	14331456	Encode_GSE137272_Encode_Dowen.JM_GSM4074281_RAD21_Rep1_SRR10099912_SRR10099913_peak_176	227	.	7.37358	25.4131	22.7966	161
chr1	14506489	14506870	Encode_GSE137272_Encode_Dowen.JM_GSM4074281_RAD21_Rep1_SRR10099912_SRR10099913_peak_177	97	.	4.72518	12.154	9.74797	111
chr1	14570581	14571121	Encode_GSE137272_Encode_Dowen.JM_GSM4074281_RAD21_Rep1_SRR10099912_SRR10099913_peak_178	545	.	12.1812	57.4912	54.5649	293
chr1	14635889	14636288	Encode_GSE137272_Encode_Dowen.JM_GSM4074281_RAD21_Rep1_SRR10099912_SRR10099913_peak_179	316	.	8.91689	34.3907	31.673	149
chr1	14686176	14686576	Encode_GSE137272_Encode_Dowen.JM_GSM4074281_RAD21_Rep1_SRR10099912_SRR10099913_peak_180	445	.	10.9746	47.3863	44.545	193
chr1	14706202	14706551	Encode_GSE137272_Encode_Dowen.JM_GSM4074281_RAD21_Rep1_SRR10099912_SRR10099913_peak_181	412	.	10.4602	44.039	41.2274	176
chr1	14728982	14729471	Encode_GSE137272_Encode_Dowen.JM_GSM4074281_RAD21_Rep1_SRR10099912_SRR10099913_peak_182	1453	.	19.2844	148.849	145.311	238
chr1	14739953	14740504	Encode_GSE137272_Encode_Dowen.JM_GSM4074281_RAD21_Rep1_SRR10099912_SRR10099913_peak_183	3095	.	23.5613	314.034	309.557	270
chr1	14755102	14755694	Encode_GSE137272_Encode_Dowen.JM_GSM4074281_RAD21_Rep1_SRR10099912_SRR10099913_peak_184	84	.	4.45844	10.8326	8.45221	327
chr1	14862313	14862760	Encode_GSE137272_Encode_Dowen.JM_GSM4074281_RAD21_Rep1_SRR10099912_SRR10099913_peak_185	227	.	7.37358	25.4131	22.7966	209
chr1	14918751	14919062	Encode_GSE137272_Encode_Dowen.JM_GSM4074281_RAD21_Rep1_SRR10099912_SRR10099913_peak_186	155	.	6.00175	18.107	15.5905	140
chr1	15007572	15008074	Encode_GSE137272_Encode_Dowen.JM_GSM4074281_RAD21_Rep1_SRR10099912_SRR10099913_peak_188	1465	.	19.8257	150.05	146.505	293
chr1	15017672	15017918	Encode_GSE137272_Encode_Dowen.JM_GSM4074281_RAD21_Rep1_SRR10099912_SRR10099913_peak_189	63	.	3.94401	8.68012	6.35556	149
chr1	15111475	15111721	Encode_GSE137272_Encode_Dowen.JM_GSM4074281_RAD21_Rep1_SRR10099912_SRR10099913_peak_190	155	.	6.00175	18.107	15.5905	113
chr1	15286479	15287090	Encode_GSE137272_Encode_Dowen.JM_GSM4074281_RAD21_Rep1_SRR10099912_SRR10099913_peak_191	178	.	6.20858	20.3542	17.806	217
chr1	15327336	15327734	Encode_GSE137272_Encode_Dowen.JM_GSM4074281_RAD21_Rep1_SRR10099912_SRR10099913_peak_192	1100	.	16.5687	113.344	110.025	185
chr1	15566536	15566789	Encode_GSE137272_Encode_Dowen.JM_GSM4074281_RAD21_Rep1_SRR10099912_SRR10099913_peak_193	84	.	4.45844	10.8326	8.45221	122
chr1	15621821	15622365	Encode_GSE137272_Encode_Dowen.JM_GSM4074281_RAD21_Rep1_SRR10099912_SRR10099913_peak_194	2423	.	22.2799	246.422	242.318	254
chr1	15683555	15684108	Encode_GSE137272_Encode_Dowen.JM_GSM4074281_RAD21_Rep1_SRR10099912_SRR10099913_peak_195	1345	.	18.502	138.067	134.595	252
chr1	15719575	15719941	Encode_GSE137272_Encode_Dowen.JM_GSM4074281_RAD21_Rep1_SRR10099912_SRR10099913_peak_196	155	.	6.00175	18.107	15.5905	98
chr1	15791594	15792212	Encode_GSE137272_Encode_Dowen.JM_GSM4074281_RAD21_Rep1_SRR10099912_SRR10099913_peak_197	177	.	6.17472	20.2586	17.7116	406
chr1	15892454	15893104	Encode_GSE137272_Encode_Dowen.JM_GSM4074281_RAD21_Rep1_SRR10099912_SRR10099913_peak_198	115	.	4.91456	14.0148	11.568	296
chr1	15902363	15902908	Encode_GSE137272_Encode_Dowen.JM_GSM4074281_RAD21_Rep1_SRR10099912_SRR10099913_peak_199	1604	.	18.7809	164.083	160.455	261
chr1	15993559	15993906	Encode_GSE137272_Encode_Dowen.JM_GSM4074281_RAD21_Rep1_SRR10099912_SRR10099913_peak_200	237	.	7.54506	26.3736	23.7453	130
chr1	16006858	16007267	Encode_GSE137272_Encode_Dowen.JM_GSM4074281_RAD21_Rep1_SRR10099912_SRR10099913_peak_201	390	.	10.1172	41.8424	39.0512	206
chr1	16061844	16062301	Encode_GSE137272_Encode_Dowen.JM_GSM4074281_RAD21_Rep1_SRR10099912_SRR10099913_peak_202	649	.	12.4604	67.9979	64.9893	252
chr1	16090836	16091126	Encode_GSE137272_Encode_Dowen.JM_GSM4074281_RAD21_Rep1_SRR10099912_SRR10099913_peak_203	122	.	5.31584	14.7358	12.2753	164
chr1	16105529	16106114	Encode_GSE137272_Encode_Dowen.JM_GSM4074281_RAD21_Rep1_SRR10099912_SRR10099913_peak_204	763	.	12.0232	79.4434	76.351	269
chr1	16115223	16115589	Encode_GSE137272_Encode_Dowen.JM_GSM4074281_RAD21_Rep1_SRR10099912_SRR10099913_peak_205	278	.	7.76412	30.5267	27.8509	191
chr1	16160097	16160496	Encode_GSE137272_Encode_Dowen.JM_GSM4074281_RAD21_Rep1_SRR10099912_SRR10099913_peak_206	490	.	11.6605	51.9429	49.0623	180
chr1	16304913	16305260	Encode_GSE137272_Encode_Dowen.JM_GSM4074281_RAD21_Rep1_SRR10099912_SRR10099913_peak_207	296	.	8.57393	32.3336	29.6376	151
chr1	16433312	16433821	Encode_GSE137272_Encode_Dowen.JM_GSM4074281_RAD21_Rep1_SRR10099912_SRR10099913_peak_208	1166	.	17.7389	120.04	116.678	265
chr1	16440164	16440680	Encode_GSE137272_Encode_Dowen.JM_GSM4074281_RAD21_Rep1_SRR10099912_SRR10099913_peak_209	1036	.	16.8273	106.959	103.681	249
chr1	16491179	16491474	Encode_GSE137272_Encode_Dowen.JM_GSM4074281_RAD21_Rep1_SRR10099912_SRR10099913_peak_210	191	.	6.68767	21.6726	19.1043	151
chr1	16518838	16519242	Encode_GSE137272_Encode_Dowen.JM_GSM4074281_RAD21_Rep1_SRR10099912_SRR10099913_peak_211	42	.	3.17181	6.48417	4.23966	328
chr1	16519705	16520110	Encode_GSE137272_Encode_Dowen.JM_GSM4074281_RAD21_Rep1_SRR10099912_SRR10099913_peak_212	257	.	7.24465	28.4442	25.7918	128
chr1	16577779	16578050	Encode_GSE137272_Encode_Dowen.JM_GSM4074281_RAD21_Rep1_SRR10099912_SRR10099913_peak_213	91	.	4.62992	11.5832	9.18568	174
chr1	16619268	16619606	Encode_GSE137272_Encode_Dowen.JM_GSM4074281_RAD21_Rep1_SRR10099912_SRR10099913_peak_214	50	.	3.60105	7.33445	5.05209	218
chr1	16631683	16632129	Encode_GSE137272_Encode_Dowen.JM_GSM4074281_RAD21_Rep1_SRR10099912_SRR10099913_peak_215	375	.	9.80688	40.3633	37.5868	260
chr1	16656415	16657012	Encode_GSE137272_Encode_Dowen.JM_GSM4074281_RAD21_Rep1_SRR10099912_SRR10099913_peak_216	56	.	3.77253	7.99786	5.69381	158
chr1	16665062	16665510	Encode_GSE137272_Encode_Dowen.JM_GSM4074281_RAD21_Rep1_SRR10099912_SRR10099913_peak_217	70	.	4.11549	9.38046	7.0364	76
chr1	16798258	16798820	Encode_GSE137272_Encode_Dowen.JM_GSM4074281_RAD21_Rep1_SRR10099912_SRR10099913_peak_218	1660	.	19.2702	169.701	166.041	291
chr1	16824115	16824988	Encode_GSE137272_Encode_Dowen.JM_GSM4074281_RAD21_Rep1_SRR10099912_SRR10099913_peak_219	63	.	3.94401	8.68012	6.35556	711
chr1	17096789	17098169	Encode_GSE137272_Encode_Dowen.JM_GSM4074281_RAD21_Rep1_SRR10099912_SRR10099913_peak_220	115	.	5.0457	14.0234	11.5765	1227
chr1	17113118	17113391	Encode_GSE137272_Encode_Dowen.JM_GSM4074281_RAD21_Rep1_SRR10099912_SRR10099913_peak_221	155	.	6.00175	18.107	15.5905	140
chr1	17123347	17123887	Encode_GSE137272_Encode_Dowen.JM_GSM4074281_RAD21_Rep1_SRR10099912_SRR10099913_peak_222	2746	.	23.6123	278.955	274.669	246
chr1	17145377	17145865	Encode_GSE137272_Encode_Dowen.JM_GSM4074281_RAD21_Rep1_SRR10099912_SRR10099913_peak_223	464	.	10.9874	49.3468	46.4889	254
chr1	17163461	17164007	Encode_GSE137272_Encode_Dowen.JM_GSM4074281_RAD21_Rep1_SRR10099912_SRR10099913_peak_224	1702	.	18.8668	173.953	170.267	289
chr1	17250748	17251129	Encode_GSE137272_Encode_Dowen.JM_GSM4074281_RAD21_Rep1_SRR10099912_SRR10099913_peak_225	99	.	4.8014	12.3493	9.93518	184
chr1	17629486	17629986	Encode_GSE137272_Encode_Dowen.JM_GSM4074281_RAD21_Rep1_SRR10099912_SRR10099913_peak_226	1421	.	19.3656	145.674	142.155	249
chr1	17635972	17636240	Encode_GSE137272_Encode_Dowen.JM_GSM4074281_RAD21_Rep1_SRR10099912_SRR10099913_peak_227	70	.	4.11549	9.38046	7.0364	180
chr1	17931990	17932439	Encode_GSE137272_Encode_Dowen.JM_GSM4074281_RAD21_Rep1_SRR10099912_SRR10099913_peak_228	99	.	4.8014	12.3493	9.93518	168
chr1	17980600	17981060	Encode_GSE137272_Encode_Dowen.JM_GSM4074281_RAD21_Rep1_SRR10099912_SRR10099913_peak_229	1267	.	17.3453	130.213	126.789	202
chr1	18012838	18013287	Encode_GSE137272_Encode_Dowen.JM_GSM4074281_RAD21_Rep1_SRR10099912_SRR10099913_peak_230	489	.	11.1845	51.8675	48.9881	212
chr1	18058358	18058597	Encode_GSE137272_Encode_Dowen.JM_GSM4074281_RAD21_Rep1_SRR10099912_SRR10099913_peak_231	32	.	3.08661	5.46592	3.25834	86
chr1	18106115	18107188	Encode_GSE137272_Encode_Dowen.JM_GSM4074281_RAD21_Rep1_SRR10099912_SRR10099913_peak_232	1097	.	14.3602	113.026	109.709	791
chr1	18131659	18132054	Encode_GSE137272_Encode_Dowen.JM_GSM4074281_RAD21_Rep1_SRR10099912_SRR10099913_peak_233	445	.	10.9746	47.3863	44.545	200
chr1	18288927	18289221	Encode_GSE137272_Encode_Dowen.JM_GSM4074281_RAD21_Rep1_SRR10099912_SRR10099913_peak_234	200	.	6.85914	22.592	20.0114	143
chr1	18290126	18290352	Encode_GSE137272_Encode_Dowen.JM_GSM4074281_RAD21_Rep1_SRR10099912_SRR10099913_peak_235	122	.	5.31584	14.7358	12.2753	133
chr1	18359941	18360398	Encode_GSE137272_Encode_Dowen.JM_GSM4074281_RAD21_Rep1_SRR10099912_SRR10099913_peak_236	718	.	14.9186	74.8815	71.822	216
chr1	18412822	18413110	Encode_GSE137272_Encode_Dowen.JM_GSM4074281_RAD21_Rep1_SRR10099912_SRR10099913_peak_237	130	.	5.48732	15.5591	13.0841	161
chr1	18793617	18794055	Encode_GSE137272_Encode_Dowen.JM_GSM4074281_RAD21_Rep1_SRR10099912_SRR10099913_peak_238	839	.	16.4331	87.1176	83.9712	228
chr1	18976683	18977116	Encode_GSE137272_Encode_Dowen.JM_GSM4074281_RAD21_Rep1_SRR10099912_SRR10099913_peak_239	646	.	13.2512	67.704	64.6976	207
chr1	19056365	19056685	Encode_GSE137272_Encode_Dowen.JM_GSM4074281_RAD21_Rep1_SRR10099912_SRR10099913_peak_240	191	.	6.68767	21.6726	19.1043	156
chr1	19149768	19150071	Encode_GSE137272_Encode_Dowen.JM_GSM4074281_RAD21_Rep1_SRR10099912_SRR10099913_peak_241	107	.	4.97288	13.1304	10.7003	189
chr1	19178977	19179449	Encode_GSE137272_Encode_Dowen.JM_GSM4074281_RAD21_Rep1_SRR10099912_SRR10099913_peak_242	891	.	15.8057	92.3389	89.1572	222
chr1	19205666	19206609	Encode_GSE137272_Encode_Dowen.JM_GSM4074281_RAD21_Rep1_SRR10099912_SRR10099913_peak_243	1346	.	17.0689	138.154	134.681	744
chr1	19289831	19290567	Encode_GSE137272_Encode_Dowen.JM_GSM4074281_RAD21_Rep1_SRR10099912_SRR10099913_peak_244	423	.	10.6317	45.1478	42.3263	468
chr1	19811804	19812062	Encode_GSE137272_Encode_Dowen.JM_GSM4074281_RAD21_Rep1_SRR10099912_SRR10099913_peak_245	70	.	4.11549	9.38046	7.0364	174
chr1	20289729	20290102	Encode_GSE137272_Encode_Dowen.JM_GSM4074281_RAD21_Rep1_SRR10099912_SRR10099913_peak_246	139	.	5.65879	16.3957	13.9065	194
chr1	20311422	20311944	Encode_GSE137272_Encode_Dowen.JM_GSM4074281_RAD21_Rep1_SRR10099912_SRR10099913_peak_247	680	.	14.4042	71.1295	68.0972	280
chr1	20450064	20450561	Encode_GSE137272_Encode_Dowen.JM_GSM4074281_RAD21_Rep1_SRR10099912_SRR10099913_peak_248	1077	.	18.0477	111.021	107.717	230
chr1	20513613	20514109	Encode_GSE137272_Encode_Dowen.JM_GSM4074281_RAD21_Rep1_SRR10099912_SRR10099913_peak_249	1378	.	20.3748	141.391	137.899	280
chr1	20554340	20554829	Encode_GSE137272_Encode_Dowen.JM_GSM4074281_RAD21_Rep1_SRR10099912_SRR10099913_peak_250	996	.	16.8307	102.901	99.6498	244
chr1	20612691	20613201	Encode_GSE137272_Encode_Dowen.JM_GSM4074281_RAD21_Rep1_SRR10099912_SRR10099913_peak_251	599	.	11.9664	62.9418	59.972	237
chr1	20699967	20700441	Encode_GSE137272_Encode_Dowen.JM_GSM4074281_RAD21_Rep1_SRR10099912_SRR10099913_peak_252	1290	.	19.5862	132.482	129.043	246
chr1	20733644	20733912	Encode_GSE137272_Encode_Dowen.JM_GSM4074281_RAD21_Rep1_SRR10099912_SRR10099913_peak_253	77	.	4.28697	10.0982	7.73549	109
chr1	20751111	20751393	Encode_GSE137272_Encode_Dowen.JM_GSM4074281_RAD21_Rep1_SRR10099912_SRR10099913_peak_254	114	.	5.14436	13.9261	11.4804	104
chr1	20762322	20762573	Encode_GSE137272_Encode_Dowen.JM_GSM4074281_RAD21_Rep1_SRR10099912_SRR10099913_peak_255	139	.	5.65879	16.3957	13.9065	116
chr1	20801651	20802078	Encode_GSE137272_Encode_Dowen.JM_GSM4074281_RAD21_Rep1_SRR10099912_SRR10099913_peak_256	638	.	12.1252	66.8705	63.8705	239
chr1	20832448	20832757	Encode_GSE137272_Encode_Dowen.JM_GSM4074281_RAD21_Rep1_SRR10099912_SRR10099913_peak_257	173	.	6.34471	19.8668	17.324	151
chr1	20890473	20891331	Encode_GSE137272_Encode_Dowen.JM_GSM4074281_RAD21_Rep1_SRR10099912_SRR10099913_peak_258	397	.	9.18874	42.587	39.7896	621
chr1	20933395	20933859	Encode_GSE137272_Encode_Dowen.JM_GSM4074281_RAD21_Rep1_SRR10099912_SRR10099913_peak_259	1305	.	17.8756	133.957	130.509	237
chr1	20939020	20939491	Encode_GSE137272_Encode_Dowen.JM_GSM4074281_RAD21_Rep1_SRR10099912_SRR10099913_peak_260	1567	.	16.1114	160.352	156.746	238
chr1	20943024	20943430	Encode_GSE137272_Encode_Dowen.JM_GSM4074281_RAD21_Rep1_SRR10099912_SRR10099913_peak_261	393	.	7.16643	42.1659	39.372	180
chr1	20951484	20951761	Encode_GSE137272_Encode_Dowen.JM_GSM4074281_RAD21_Rep1_SRR10099912_SRR10099913_peak_262	44	.	3.42957	6.69071	4.43147	233
chr1	21078838	21079487	Encode_GSE137272_Encode_Dowen.JM_GSM4074281_RAD21_Rep1_SRR10099912_SRR10099913_peak_263	35	.	3.10996	5.7192	3.50495	495
chr1	21080473	21080743	Encode_GSE137272_Encode_Dowen.JM_GSM4074281_RAD21_Rep1_SRR10099912_SRR10099913_peak_264	86	.	4.42774	11.0648	8.68084	114
chr1	21101191	21101614	Encode_GSE137272_Encode_Dowen.JM_GSM4074281_RAD21_Rep1_SRR10099912_SRR10099913_peak_265	327	.	9.08837	35.4317	32.7033	205
chr1	21161752	21162203	Encode_GSE137272_Encode_Dowen.JM_GSM4074281_RAD21_Rep1_SRR10099912_SRR10099913_peak_266	1629	.	13.9212	166.576	162.934	239
chr1	21166144	21166634	Encode_GSE137272_Encode_Dowen.JM_GSM4074281_RAD21_Rep1_SRR10099912_SRR10099913_peak_267	1562	.	13.6919	159.893	156.29	244
chr1	21213462	21213843	Encode_GSE137272_Encode_Dowen.JM_GSM4074281_RAD21_Rep1_SRR10099912_SRR10099913_peak_268	117	.	4.16672	14.1653	11.7166	199
chr1	21218344	21218912	Encode_GSE137272_Encode_Dowen.JM_GSM4074281_RAD21_Rep1_SRR10099912_SRR10099913_peak_269	2397	.	21.434	243.81	239.72	250
chr1	21271382	21271908	Encode_GSE137272_Encode_Dowen.JM_GSM4074281_RAD21_Rep1_SRR10099912_SRR10099913_peak_270	1606	.	18.8262	164.282	160.654	258
chr1	21344293	21344711	Encode_GSE137272_Encode_Dowen.JM_GSM4074281_RAD21_Rep1_SRR10099912_SRR10099913_peak_271	648	.	13.5347	67.8413	64.8339	189
chr1	21411126	21411718	Encode_GSE137272_Encode_Dowen.JM_GSM4074281_RAD21_Rep1_SRR10099912_SRR10099913_peak_272	1828	.	20.4905	186.588	182.829	286
chr1	21460991	21461504	Encode_GSE137272_Encode_Dowen.JM_GSM4074281_RAD21_Rep1_SRR10099912_SRR10099913_peak_273	1064	.	16.6895	109.731	106.435	287
chr1	21960761	21961972	Encode_GSE137272_Encode_Dowen.JM_GSM4074281_RAD21_Rep1_SRR10099912_SRR10099913_peak_274	421	.	9.39925	45.014	42.1944	642
chr1	22105499	22105868	Encode_GSE137272_Encode_Dowen.JM_GSM4074281_RAD21_Rep1_SRR10099912_SRR10099913_peak_275	412	.	10.4602	44.039	41.2274	196
chr1	22268914	22269417	Encode_GSE137272_Encode_Dowen.JM_GSM4074281_RAD21_Rep1_SRR10099912_SRR10099913_peak_276	3145	.	25.0887	319.093	314.588	243
chr1	22358271	22358609	Encode_GSE137272_Encode_Dowen.JM_GSM4074281_RAD21_Rep1_SRR10099912_SRR10099913_peak_277	434	.	10.8032	46.2636	43.4322	151
chr1	22386311	22386753	Encode_GSE137272_Encode_Dowen.JM_GSM4074281_RAD21_Rep1_SRR10099912_SRR10099913_peak_278	1102	.	17.3064	113.533	110.213	221
chr1	22487281	22487777	Encode_GSE137272_Encode_Dowen.JM_GSM4074281_RAD21_Rep1_SRR10099912_SRR10099913_peak_279	785	.	14.9013	81.6992	78.5907	242
chr1	22533089	22533500	Encode_GSE137272_Encode_Dowen.JM_GSM4074281_RAD21_Rep1_SRR10099912_SRR10099913_peak_280	147	.	5.83027	17.2451	14.7422	168
chr1	22604318	22604708	Encode_GSE137272_Encode_Dowen.JM_GSM4074281_RAD21_Rep1_SRR10099912_SRR10099913_peak_281	337	.	9.25984	36.4807	33.7416	185
chr1	22756450	22756718	Encode_GSE137272_Encode_Dowen.JM_GSM4074281_RAD21_Rep1_SRR10099912_SRR10099913_peak_282	164	.	6.17323	18.981	16.4513	147
chr1	22805718	22806306	Encode_GSE137272_Encode_Dowen.JM_GSM4074281_RAD21_Rep1_SRR10099912_SRR10099913_peak_283	32	.	3.08661	5.46592	3.25834	142
chr1	23061940	23062426	Encode_GSE137272_Encode_Dowen.JM_GSM4074281_RAD21_Rep1_SRR10099912_SRR10099913_peak_284	548	.	12.5179	57.7805	54.8515	230
chr1	23114861	23115106	Encode_GSE137272_Encode_Dowen.JM_GSM4074281_RAD21_Rep1_SRR10099912_SRR10099913_peak_285	114	.	5.14436	13.9261	11.4804	158
chr1	23168539	23168924	Encode_GSE137272_Encode_Dowen.JM_GSM4074281_RAD21_Rep1_SRR10099912_SRR10099913_peak_286	651	.	13.6369	68.1457	65.136	160
chr1	23286739	23287155	Encode_GSE137272_Encode_Dowen.JM_GSM4074281_RAD21_Rep1_SRR10099912_SRR10099913_peak_287	583	.	13.0324	61.3545	58.3971	223
chr1	23324230	23324560	Encode_GSE137272_Encode_Dowen.JM_GSM4074281_RAD21_Rep1_SRR10099912_SRR10099913_peak_288	337	.	9.25984	36.4807	33.7416	201
chr1	23495366	23495866	Encode_GSE137272_Encode_Dowen.JM_GSM4074281_RAD21_Rep1_SRR10099912_SRR10099913_peak_289	306	.	8.74541	33.3579	30.6512	238
chr1	23684526	23684805	Encode_GSE137272_Encode_Dowen.JM_GSM4074281_RAD21_Rep1_SRR10099912_SRR10099913_peak_290	99	.	4.8014	12.3493	9.93518	154
chr1	23705462	23705978	Encode_GSE137272_Encode_Dowen.JM_GSM4074281_RAD21_Rep1_SRR10099912_SRR10099913_peak_291	1314	.	17.6998	134.942	131.489	258
chr1	23762720	23763199	Encode_GSE137272_Encode_Dowen.JM_GSM4074281_RAD21_Rep1_SRR10099912_SRR10099913_peak_292	1358	.	17.7605	139.37	135.89	258
chr1	23792667	23793181	Encode_GSE137272_Encode_Dowen.JM_GSM4074281_RAD21_Rep1_SRR10099912_SRR10099913_peak_293	1905	.	21.8538	194.323	190.52	274
chr1	23826967	23827524	Encode_GSE137272_Encode_Dowen.JM_GSM4074281_RAD21_Rep1_SRR10099912_SRR10099913_peak_294	1277	.	17.5852	131.153	127.723	319
chr1	23906104	23906498	Encode_GSE137272_Encode_Dowen.JM_GSM4074281_RAD21_Rep1_SRR10099912_SRR10099913_peak_295	227	.	7.37358	25.4131	22.7966	196
chr1	23995471	23995750	Encode_GSE137272_Encode_Dowen.JM_GSM4074281_RAD21_Rep1_SRR10099912_SRR10099913_peak_296	182	.	6.51619	20.7641	18.2085	122
chr1	24022230	24022477	Encode_GSE137272_Encode_Dowen.JM_GSM4074281_RAD21_Rep1_SRR10099912_SRR10099913_peak_297	122	.	5.31584	14.7358	12.2753	149
chr1	24076248	24076475	Encode_GSE137272_Encode_Dowen.JM_GSM4074281_RAD21_Rep1_SRR10099912_SRR10099913_peak_298	91	.	4.62992	11.5832	9.18568	150
chr1	24100133	24100799	Encode_GSE137272_Encode_Dowen.JM_GSM4074281_RAD21_Rep1_SRR10099912_SRR10099913_peak_299	77	.	4.28697	10.0982	7.73549	166
chr1	24134854	24135247	Encode_GSE137272_Encode_Dowen.JM_GSM4074281_RAD21_Rep1_SRR10099912_SRR10099913_peak_300	264	.	7.29248	29.0788	26.4203	204
chr1	24137152	24137536	Encode_GSE137272_Encode_Dowen.JM_GSM4074281_RAD21_Rep1_SRR10099912_SRR10099913_peak_301	502	.	10.5681	53.1233	50.2327	180
chr1	24171403	24171843	Encode_GSE137272_Encode_Dowen.JM_GSM4074281_RAD21_Rep1_SRR10099912_SRR10099913_peak_302	835	.	14.8009	86.7149	83.5711	241
chr1	24249071	24249542	Encode_GSE137272_Encode_Dowen.JM_GSM4074281_RAD21_Rep1_SRR10099912_SRR10099913_peak_303	1260	.	18.7374	129.518	126.098	245
chr1	24302675	24303093	Encode_GSE137272_Encode_Dowen.JM_GSM4074281_RAD21_Rep1_SRR10099912_SRR10099913_peak_304	1037	.	16.3697	106.984	103.706	202
chr1	24367547	24367962	Encode_GSE137272_Encode_Dowen.JM_GSM4074281_RAD21_Rep1_SRR10099912_SRR10099913_peak_305	479	.	11.4891	50.794	47.9231	201
chr1	24374957	24375209	Encode_GSE137272_Encode_Dowen.JM_GSM4074281_RAD21_Rep1_SRR10099912_SRR10099913_peak_306	87	.	4.44448	11.1082	8.72359	97
chr1	24378446	24378836	Encode_GSE137272_Encode_Dowen.JM_GSM4074281_RAD21_Rep1_SRR10099912_SRR10099913_peak_307	463	.	11.1596	49.2011	46.3444	225
chr1	24586367	24586921	Encode_GSE137272_Encode_Dowen.JM_GSM4074281_RAD21_Rep1_SRR10099912_SRR10099913_peak_308	191	.	6.68767	21.6726	19.1043	219
chr1	24633695	24634099	Encode_GSE137272_Encode_Dowen.JM_GSM4074281_RAD21_Rep1_SRR10099912_SRR10099913_peak_309	401	.	10.2887	42.9371	40.1357	232
chr1	24678433	24678844	Encode_GSE137272_Encode_Dowen.JM_GSM4074281_RAD21_Rep1_SRR10099912_SRR10099913_peak_310	331	.	8.83645	35.8389	33.1068	162
chr1	24716822	24717200	Encode_GSE137272_Encode_Dowen.JM_GSM4074281_RAD21_Rep1_SRR10099912_SRR10099913_peak_311	218	.	7.2021	24.4625	21.8577	219
chr1	24901220	24901739	Encode_GSE137272_Encode_Dowen.JM_GSM4074281_RAD21_Rep1_SRR10099912_SRR10099913_peak_312	1409	.	18.8157	144.425	140.913	267
chr1	25228463	25228978	Encode_GSE137272_Encode_Dowen.JM_GSM4074281_RAD21_Rep1_SRR10099912_SRR10099913_peak_313	209	.	7.03062	23.522	20.9293	301
chr1	25310138	25310365	Encode_GSE137272_Encode_Dowen.JM_GSM4074281_RAD21_Rep1_SRR10099912_SRR10099913_peak_314	44	.	3.42957	6.69071	4.43147	45
chr1	25510298	25510806	Encode_GSE137272_Encode_Dowen.JM_GSM4074281_RAD21_Rep1_SRR10099912_SRR10099913_peak_315	1015	.	16.9243	104.842	101.577	232
chr1	25616926	25617276	Encode_GSE137272_Encode_Dowen.JM_GSM4074281_RAD21_Rep1_SRR10099912_SRR10099913_peak_316	256	.	7.88802	28.3236	25.6724	153
chr1	25696732	25697112	Encode_GSE137272_Encode_Dowen.JM_GSM4074281_RAD21_Rep1_SRR10099912_SRR10099913_peak_317	347	.	9.43132	37.5378	34.7881	169
chr1	25826744	25827200	Encode_GSE137272_Encode_Dowen.JM_GSM4074281_RAD21_Rep1_SRR10099912_SRR10099913_peak_318	846	.	13.4253	87.7566	84.6058	211
chr1	25885047	25885473	Encode_GSE137272_Encode_Dowen.JM_GSM4074281_RAD21_Rep1_SRR10099912_SRR10099913_peak_319	434	.	10.8032	46.2636	43.4322	204
chr1	26902368	26902615	Encode_GSE137272_Encode_Dowen.JM_GSM4074281_RAD21_Rep1_SRR10099912_SRR10099913_peak_321	84	.	4.45844	10.8326	8.45221	175
chr1	28431168	28431396	Encode_GSE137272_Encode_Dowen.JM_GSM4074281_RAD21_Rep1_SRR10099912_SRR10099913_peak_322	50	.	3.60105	7.33445	5.05209	113
chr1	28629136	28629387	Encode_GSE137272_Encode_Dowen.JM_GSM4074281_RAD21_Rep1_SRR10099912_SRR10099913_peak_323	139	.	5.65879	16.3957	13.9065	150
chr1	30145034	30145361	Encode_GSE137272_Encode_Dowen.JM_GSM4074281_RAD21_Rep1_SRR10099912_SRR10099913_peak_324	237	.	7.54506	26.3736	23.7453	156
chr1	30259463	30259965	Encode_GSE137272_Encode_Dowen.JM_GSM4074281_RAD21_Rep1_SRR10099912_SRR10099913_peak_325	1256	.	18.3607	129.019	125.602	262
chr1	30503187	30503637	Encode_GSE137272_Encode_Dowen.JM_GSM4074281_RAD21_Rep1_SRR10099912_SRR10099913_peak_326	583	.	13.0324	61.3545	58.3971	229
chr1	30584794	30585261	Encode_GSE137272_Encode_Dowen.JM_GSM4074281_RAD21_Rep1_SRR10099912_SRR10099913_peak_327	1953	.	21.2805	199.162	195.331	234
chr1	30696305	30696811	Encode_GSE137272_Encode_Dowen.JM_GSM4074281_RAD21_Rep1_SRR10099912_SRR10099913_peak_328	961	.	12.9531	99.426	96.1972	216
chr1	30700368	30700798	Encode_GSE137272_Encode_Dowen.JM_GSM4074281_RAD21_Rep1_SRR10099912_SRR10099913_peak_329	898	.	12.3141	93.0327	89.8464	234
chr1	30740830	30741206	Encode_GSE137272_Encode_Dowen.JM_GSM4074281_RAD21_Rep1_SRR10099912_SRR10099913_peak_330	607	.	13.3753	63.7657	60.7894	209
chr1	30778611	30779034	Encode_GSE137272_Encode_Dowen.JM_GSM4074281_RAD21_Rep1_SRR10099912_SRR10099913_peak_331	679	.	10.6276	71.0047	67.9737	239
chr1	30780297	30780710	Encode_GSE137272_Encode_Dowen.JM_GSM4074281_RAD21_Rep1_SRR10099912_SRR10099913_peak_332	520	.	8.99466	54.9948	52.0888	185
chr1	30873373	30874054	Encode_GSE137272_Encode_Dowen.JM_GSM4074281_RAD21_Rep1_SRR10099912_SRR10099913_peak_333	70	.	4.10585	9.35662	7.01963	283
chr1	30920782	30921235	Encode_GSE137272_Encode_Dowen.JM_GSM4074281_RAD21_Rep1_SRR10099912_SRR10099913_peak_334	501	.	11.5664	52.998	50.109	195
chr1	30930746	30931241	Encode_GSE137272_Encode_Dowen.JM_GSM4074281_RAD21_Rep1_SRR10099912_SRR10099913_peak_335	390	.	9.91409	41.869	39.0775	274
chr1	30943591	30943921	Encode_GSE137272_Encode_Dowen.JM_GSM4074281_RAD21_Rep1_SRR10099912_SRR10099913_peak_336	182	.	6.51619	20.7641	18.2085	167
chr1	30948396	30948656	Encode_GSE137272_Encode_Dowen.JM_GSM4074281_RAD21_Rep1_SRR10099912_SRR10099913_peak_337	110	.	4.85515	13.5075	11.0722	129
chr1	30963914	30964160	Encode_GSE137272_Encode_Dowen.JM_GSM4074281_RAD21_Rep1_SRR10099912_SRR10099913_peak_338	130	.	5.48732	15.5591	13.0841	127
chr1	31153933	31154424	Encode_GSE137272_Encode_Dowen.JM_GSM4074281_RAD21_Rep1_SRR10099912_SRR10099913_peak_339	1399	.	18.152	143.489	139.983	214
chr1	31210048	31210574	Encode_GSE137272_Encode_Dowen.JM_GSM4074281_RAD21_Rep1_SRR10099912_SRR10099913_peak_340	1979	.	22.5198	201.791	197.945	285
chr1	31337050	31337476	Encode_GSE137272_Encode_Dowen.JM_GSM4074281_RAD21_Rep1_SRR10099912_SRR10099913_peak_341	155	.	6.00175	18.107	15.5905	239
chr1	31891888	31892257	Encode_GSE137272_Encode_Dowen.JM_GSM4074281_RAD21_Rep1_SRR10099912_SRR10099913_peak_342	358	.	9.6028	38.6026	35.8424	183
chr1	31995847	31996174	Encode_GSE137272_Encode_Dowen.JM_GSM4074281_RAD21_Rep1_SRR10099912_SRR10099913_peak_343	139	.	5.65879	16.3957	13.9065	187
chr1	32172478	32173000	Encode_GSE137272_Encode_Dowen.JM_GSM4074281_RAD21_Rep1_SRR10099912_SRR10099913_peak_344	164	.	6.17323	18.981	16.4513	301
chr1	32174579	32174841	Encode_GSE137272_Encode_Dowen.JM_GSM4074281_RAD21_Rep1_SRR10099912_SRR10099913_peak_345	130	.	5.48732	15.5591	13.0841	127
chr1	32700123	32700626	Encode_GSE137272_Encode_Dowen.JM_GSM4074281_RAD21_Rep1_SRR10099912_SRR10099913_peak_346	550	.	12.3445	57.9698	55.0394	211
chr1	32964896	32965375	Encode_GSE137272_Encode_Dowen.JM_GSM4074281_RAD21_Rep1_SRR10099912_SRR10099913_peak_347	379	.	9.94576	40.755	37.9741	280
chr1	33022877	33023177	Encode_GSE137272_Encode_Dowen.JM_GSM4074281_RAD21_Rep1_SRR10099912_SRR10099913_peak_348	173	.	6.34471	19.8668	17.324	175
chr1	33296199	33296526	Encode_GSE137272_Encode_Dowen.JM_GSM4074281_RAD21_Rep1_SRR10099912_SRR10099913_peak_349	286	.	8.40245	31.3178	28.633	162
chr1	33536621	33537052	Encode_GSE137272_Encode_Dowen.JM_GSM4074281_RAD21_Rep1_SRR10099912_SRR10099913_peak_350	525	.	12.175	55.4272	52.5174	172
chr1	33565759	33566159	Encode_GSE137272_Encode_Dowen.JM_GSM4074281_RAD21_Rep1_SRR10099912_SRR10099913_peak_351	680	.	14.4042	71.1295	68.0972	186
chr1	33647254	33647502	Encode_GSE137272_Encode_Dowen.JM_GSM4074281_RAD21_Rep1_SRR10099912_SRR10099913_peak_352	114	.	5.14436	13.9261	11.4804	135
chr1	33663154	33663586	Encode_GSE137272_Encode_Dowen.JM_GSM4074281_RAD21_Rep1_SRR10099912_SRR10099913_peak_353	601	.	12.227	63.1023	60.1314	210
chr1	33672411	33672887	Encode_GSE137272_Encode_Dowen.JM_GSM4074281_RAD21_Rep1_SRR10099912_SRR10099913_peak_354	1734	.	18.9914	177.125	173.422	285
chr1	33684471	33684919	Encode_GSE137272_Encode_Dowen.JM_GSM4074281_RAD21_Rep1_SRR10099912_SRR10099913_peak_355	482	.	10.5198	51.0845	48.2113	189
chr1	33739293	33739752	Encode_GSE137272_Encode_Dowen.JM_GSM4074281_RAD21_Rep1_SRR10099912_SRR10099913_peak_356	1325	.	15.0429	136.033	132.573	223
chr1	33742874	33743148	Encode_GSE137272_Encode_Dowen.JM_GSM4074281_RAD21_Rep1_SRR10099912_SRR10099913_peak_357	220	.	5.18998	24.6366	22.0301	149
chr1	33749188	33749440	Encode_GSE137272_Encode_Dowen.JM_GSM4074281_RAD21_Rep1_SRR10099912_SRR10099913_peak_358	149	.	5.59798	17.4052	14.9004	116
chr1	33757495	33757914	Encode_GSE137272_Encode_Dowen.JM_GSM4074281_RAD21_Rep1_SRR10099912_SRR10099913_peak_359	77	.	4.28697	10.0982	7.73549	166
chr1	33846898	33847287	Encode_GSE137272_Encode_Dowen.JM_GSM4074281_RAD21_Rep1_SRR10099912_SRR10099913_peak_360	182	.	6.51619	20.7641	18.2085	152
chr1	33875610	33876082	Encode_GSE137272_Encode_Dowen.JM_GSM4074281_RAD21_Rep1_SRR10099912_SRR10099913_peak_361	498	.	10.8479	52.7615	49.8744	271
chr1	33892729	33893254	Encode_GSE137272_Encode_Dowen.JM_GSM4074281_RAD21_Rep1_SRR10099912_SRR10099913_peak_362	718	.	13.7181	74.9598	71.8997	250
chr1	33907400	33907786	Encode_GSE137272_Encode_Dowen.JM_GSM4074281_RAD21_Rep1_SRR10099912_SRR10099913_peak_363	448	.	9.16659	47.6786	44.8349	230
chr1	33944049	33944276	Encode_GSE137272_Encode_Dowen.JM_GSM4074281_RAD21_Rep1_SRR10099912_SRR10099913_peak_364	114	.	5.14436	13.9261	11.4804	121
chr1	33964574	33964989	Encode_GSE137272_Encode_Dowen.JM_GSM4074281_RAD21_Rep1_SRR10099912_SRR10099913_peak_365	728	.	11.3402	75.9655	72.8982	202
chr1	33966242	33966737	Encode_GSE137272_Encode_Dowen.JM_GSM4074281_RAD21_Rep1_SRR10099912_SRR10099913_peak_366	317	.	6.9199	34.4472	31.7291	294
chr1	34005587	34006070	Encode_GSE137272_Encode_Dowen.JM_GSM4074281_RAD21_Rep1_SRR10099912_SRR10099913_peak_367	1599	.	17.3984	163.609	159.984	249
chr1	34011108	34012077	Encode_GSE137272_Encode_Dowen.JM_GSM4074281_RAD21_Rep1_SRR10099912_SRR10099913_peak_368	73	.	3.71927	9.65049	7.30185	66
chr1	34061062	34061552	Encode_GSE137272_Encode_Dowen.JM_GSM4074281_RAD21_Rep1_SRR10099912_SRR10099913_peak_369	1094	.	15.9774	112.727	109.411	270
chr1	34068343	34068752	Encode_GSE137272_Encode_Dowen.JM_GSM4074281_RAD21_Rep1_SRR10099912_SRR10099913_peak_370	266	.	8.05949	29.3127	26.65	172
chr1	34074196	34074432	Encode_GSE137272_Encode_Dowen.JM_GSM4074281_RAD21_Rep1_SRR10099912_SRR10099913_peak_371	56	.	3.77253	7.99786	5.69381	178
chr1	34093662	34094084	Encode_GSE137272_Encode_Dowen.JM_GSM4074281_RAD21_Rep1_SRR10099912_SRR10099913_peak_372	441	.	9.45383	46.9508	44.1138	215
chr1	34097710	34097945	Encode_GSE137272_Encode_Dowen.JM_GSM4074281_RAD21_Rep1_SRR10099912_SRR10099913_peak_373	96	.	4.24143	12.0589	9.65435	138
chr1	34117701	34118087	Encode_GSE137272_Encode_Dowen.JM_GSM4074281_RAD21_Rep1_SRR10099912_SRR10099913_peak_374	192	.	6.4329	21.8584	19.2882	176
chr1	34164593	34165156	Encode_GSE137272_Encode_Dowen.JM_GSM4074281_RAD21_Rep1_SRR10099912_SRR10099913_peak_375	1215	.	17.2685	124.955	121.563	220
chr1	34190028	34190336	Encode_GSE137272_Encode_Dowen.JM_GSM4074281_RAD21_Rep1_SRR10099912_SRR10099913_peak_376	139	.	5.65879	16.3957	13.9065	132
chr1	34218290	34218793	Encode_GSE137272_Encode_Dowen.JM_GSM4074281_RAD21_Rep1_SRR10099912_SRR10099913_peak_377	1420	.	20.0552	145.595	142.076	241
chr1	34409831	34410285	Encode_GSE137272_Encode_Dowen.JM_GSM4074281_RAD21_Rep1_SRR10099912_SRR10099913_peak_378	965	.	16.1418	99.7934	96.5622	226
chr1	34442087	34442381	Encode_GSE137272_Encode_Dowen.JM_GSM4074281_RAD21_Rep1_SRR10099912_SRR10099913_peak_379	80	.	4.27987	10.3788	8.01168	101
chr1	34462763	34463265	Encode_GSE137272_Encode_Dowen.JM_GSM4074281_RAD21_Rep1_SRR10099912_SRR10099913_peak_380	528	.	10.9922	55.7897	52.877	267
chr1	34485844	34486297	Encode_GSE137272_Encode_Dowen.JM_GSM4074281_RAD21_Rep1_SRR10099912_SRR10099913_peak_381	706	.	12.6883	73.6555	70.6049	217
chr1	34487423	34487649	Encode_GSE137272_Encode_Dowen.JM_GSM4074281_RAD21_Rep1_SRR10099912_SRR10099913_peak_382	65	.	3.61168	8.83162	6.5043	144
chr1	34511017	34511499	Encode_GSE137272_Encode_Dowen.JM_GSM4074281_RAD21_Rep1_SRR10099912_SRR10099913_peak_383	2093	.	21.3605	213.233	209.322	261
chr1	34518314	34518596	Encode_GSE137272_Encode_Dowen.JM_GSM4074281_RAD21_Rep1_SRR10099912_SRR10099913_peak_384	276	.	8.23097	30.3108	27.6371	127
chr1	34602273	34602790	Encode_GSE137272_Encode_Dowen.JM_GSM4074281_RAD21_Rep1_SRR10099912_SRR10099913_peak_385	2691	.	26.4419	273.415	269.16	274
chr1	34642350	34642893	Encode_GSE137272_Encode_Dowen.JM_GSM4074281_RAD21_Rep1_SRR10099912_SRR10099913_peak_386	3231	.	27.0237	327.667	323.113	308
chr1	34700669	34701038	Encode_GSE137272_Encode_Dowen.JM_GSM4074281_RAD21_Rep1_SRR10099912_SRR10099913_peak_387	306	.	8.74541	33.3579	30.6512	193
chr1	34738222	34738819	Encode_GSE137272_Encode_Dowen.JM_GSM4074281_RAD21_Rep1_SRR10099912_SRR10099913_peak_388	681	.	14.1524	71.1407	68.1084	347
chr1	34867144	34867629	Encode_GSE137272_Encode_Dowen.JM_GSM4074281_RAD21_Rep1_SRR10099912_SRR10099913_peak_389	1114	.	17.4163	114.743	111.415	217
chr1	34891524	34892023	Encode_GSE137272_Encode_Dowen.JM_GSM4074281_RAD21_Rep1_SRR10099912_SRR10099913_peak_390	1055	.	15.3676	108.795	105.505	243
chr1	34896887	34897281	Encode_GSE137272_Encode_Dowen.JM_GSM4074281_RAD21_Rep1_SRR10099912_SRR10099913_peak_391	410	.	9.77739	43.86	41.0508	209
chr1	34988261	34988574	Encode_GSE137272_Encode_Dowen.JM_GSM4074281_RAD21_Rep1_SRR10099912_SRR10099913_peak_392	256	.	7.88802	28.3236	25.6724	147
chr1	35032604	35033083	Encode_GSE137272_Encode_Dowen.JM_GSM4074281_RAD21_Rep1_SRR10099912_SRR10099913_peak_393	854	.	15.6101	88.5706	85.4142	218
chr1	35266572	35267084	Encode_GSE137272_Encode_Dowen.JM_GSM4074281_RAD21_Rep1_SRR10099912_SRR10099913_peak_394	655	.	12.025	68.5671	65.5542	228
chr1	35385357	35385758	Encode_GSE137272_Encode_Dowen.JM_GSM4074281_RAD21_Rep1_SRR10099912_SRR10099913_peak_395	373	.	8.30555	40.1487	37.374	189
chr1	35388194	35388584	Encode_GSE137272_Encode_Dowen.JM_GSM4074281_RAD21_Rep1_SRR10099912_SRR10099913_peak_396	422	.	8.32011	45.0369	42.2172	180
chr1	35392516	35392754	Encode_GSE137272_Encode_Dowen.JM_GSM4074281_RAD21_Rep1_SRR10099912_SRR10099913_peak_397	65	.	3.81261	8.87942	6.5513	154
chr1	35447405	35447690	Encode_GSE137272_Encode_Dowen.JM_GSM4074281_RAD21_Rep1_SRR10099912_SRR10099913_peak_398	50	.	3.60105	7.33445	5.05209	157
chr1	35465103	35465426	Encode_GSE137272_Encode_Dowen.JM_GSM4074281_RAD21_Rep1_SRR10099912_SRR10099913_peak_399	200	.	6.85914	22.592	20.0114	157
chr1	35478189	35478670	Encode_GSE137272_Encode_Dowen.JM_GSM4074281_RAD21_Rep1_SRR10099912_SRR10099913_peak_400	1335	.	18.4571	137.042	133.576	227
chr1	35715856	35716410	Encode_GSE137272_Encode_Dowen.JM_GSM4074281_RAD21_Rep1_SRR10099912_SRR10099913_peak_401	311	.	8.53086	33.8463	31.1351	261
chr1	35726709	35727037	Encode_GSE137272_Encode_Dowen.JM_GSM4074281_RAD21_Rep1_SRR10099912_SRR10099913_peak_402	680	.	12.7607	71.0966	68.0649	117
chr1	35765672	35765960	Encode_GSE137272_Encode_Dowen.JM_GSM4074281_RAD21_Rep1_SRR10099912_SRR10099913_peak_403	88	.	4.37743	11.2401	8.85332	159
chr1	35825610	35825852	Encode_GSE137272_Encode_Dowen.JM_GSM4074281_RAD21_Rep1_SRR10099912_SRR10099913_peak_404	56	.	3.63489	7.90841	5.61414	141
chr1	35839406	35839989	Encode_GSE137272_Encode_Dowen.JM_GSM4074281_RAD21_Rep1_SRR10099912_SRR10099913_peak_405	1792	.	18.5955	182.979	179.241	295
chr1	35846535	35846913	Encode_GSE137272_Encode_Dowen.JM_GSM4074281_RAD21_Rep1_SRR10099912_SRR10099913_peak_406	285	.	7.66657	31.2424	28.5599	184
chr1	35881612	35881920	Encode_GSE137272_Encode_Dowen.JM_GSM4074281_RAD21_Rep1_SRR10099912_SRR10099913_peak_407	32	.	3.08661	5.46592	3.25834	171
chr1	35944421	35944765	Encode_GSE137272_Encode_Dowen.JM_GSM4074281_RAD21_Rep1_SRR10099912_SRR10099913_peak_408	128	.	5.37936	15.2756	12.8082	130
chr1	35980592	35980956	Encode_GSE137272_Encode_Dowen.JM_GSM4074281_RAD21_Rep1_SRR10099912_SRR10099913_peak_409	60	.	3.62232	8.36888	6.05773	187
chr1	36010153	36010615	Encode_GSE137272_Encode_Dowen.JM_GSM4074281_RAD21_Rep1_SRR10099912_SRR10099913_peak_410	511	.	8.64056	54.0134	51.1156	180
chr1	36017121	36017639	Encode_GSE137272_Encode_Dowen.JM_GSM4074281_RAD21_Rep1_SRR10099912_SRR10099913_peak_411	345	.	6.93944	37.3454	34.5987	277
chr1	36030406	36030740	Encode_GSE137272_Encode_Dowen.JM_GSM4074281_RAD21_Rep1_SRR10099912_SRR10099913_peak_412	27	.	2.91514	4.88692	2.70869	234
chr1	36061252	36061522	Encode_GSE137272_Encode_Dowen.JM_GSM4074281_RAD21_Rep1_SRR10099912_SRR10099913_peak_413	24	.	1.90456	4.5826	2.42868	43
chr1	36064777	36065286	Encode_GSE137272_Encode_Dowen.JM_GSM4074281_RAD21_Rep1_SRR10099912_SRR10099913_peak_414	3171	.	15.4966	321.689	317.169	283
chr1	36103867	36104220	Encode_GSE137272_Encode_Dowen.JM_GSM4074281_RAD21_Rep1_SRR10099912_SRR10099913_peak_415	29	.	2.94075	5.12844	2.94315	250
chr1	36134525	36135018	Encode_GSE137272_Encode_Dowen.JM_GSM4074281_RAD21_Rep1_SRR10099912_SRR10099913_peak_416	2898	.	21.7189	294.192	289.824	267
chr1	36145136	36145416	Encode_GSE137272_Encode_Dowen.JM_GSM4074281_RAD21_Rep1_SRR10099912_SRR10099913_peak_417	157	.	5.38372	18.3024	15.7837	116
chr1	36149425	36149810	Encode_GSE137272_Encode_Dowen.JM_GSM4074281_RAD21_Rep1_SRR10099912_SRR10099913_peak_418	311	.	7.85385	33.8807	31.1692	216
chr1	36224645	36225032	Encode_GSE137272_Encode_Dowen.JM_GSM4074281_RAD21_Rep1_SRR10099912_SRR10099913_peak_419	99	.	4.8014	12.3493	9.93518	207
chr1	36252759	36253219	Encode_GSE137272_Encode_Dowen.JM_GSM4074281_RAD21_Rep1_SRR10099912_SRR10099913_peak_420	1629	.	15.9432	166.615	162.972	232
chr1	36254731	36254975	Encode_GSE137272_Encode_Dowen.JM_GSM4074281_RAD21_Rep1_SRR10099912_SRR10099913_peak_421	125	.	3.82099	14.9733	12.5098	90
chr1	36256307	36256589	Encode_GSE137272_Encode_Dowen.JM_GSM4074281_RAD21_Rep1_SRR10099912_SRR10099913_peak_422	195	.	4.64568	22.1066	19.5339	132
chr1	36277288	36277602	Encode_GSE137272_Encode_Dowen.JM_GSM4074281_RAD21_Rep1_SRR10099912_SRR10099913_peak_423	218	.	5.5117	24.5006	21.8954	157
chr1	36279154	36279658	Encode_GSE137272_Encode_Dowen.JM_GSM4074281_RAD21_Rep1_SRR10099912_SRR10099913_peak_424	1180	.	14.3872	121.427	118.057	229
chr1	36321776	36322087	Encode_GSE137272_Encode_Dowen.JM_GSM4074281_RAD21_Rep1_SRR10099912_SRR10099913_peak_425	113	.	4.73421	13.8399	11.4	178
chr1	36324063	36324483	Encode_GSE137272_Encode_Dowen.JM_GSM4074281_RAD21_Rep1_SRR10099912_SRR10099913_peak_426	387	.	9.20482	41.49	38.7028	180
chr1	36369069	36369338	Encode_GSE137272_Encode_Dowen.JM_GSM4074281_RAD21_Rep1_SRR10099912_SRR10099913_peak_427	86	.	4.41942	11.0432	8.65957	145
chr1	36444883	36445351	Encode_GSE137272_Encode_Dowen.JM_GSM4074281_RAD21_Rep1_SRR10099912_SRR10099913_peak_428	70	.	4.11549	9.38046	7.0364	352
chr1	36454419	36454842	Encode_GSE137272_Encode_Dowen.JM_GSM4074281_RAD21_Rep1_SRR10099912_SRR10099913_peak_429	758	.	13.5891	78.9096	75.821	214
chr1	36471555	36471936	Encode_GSE137272_Encode_Dowen.JM_GSM4074281_RAD21_Rep1_SRR10099912_SRR10099913_peak_430	555	.	10.8521	58.5236	55.5889	196
chr1	36492466	36492820	Encode_GSE137272_Encode_Dowen.JM_GSM4074281_RAD21_Rep1_SRR10099912_SRR10099913_peak_431	407	.	9.29992	43.5254	40.7192	133
chr1	36501233	36501706	Encode_GSE137272_Encode_Dowen.JM_GSM4074281_RAD21_Rep1_SRR10099912_SRR10099913_peak_432	666	.	11.9625	69.7026	66.6812	219
chr1	36511268	36511730	Encode_GSE137272_Encode_Dowen.JM_GSM4074281_RAD21_Rep1_SRR10099912_SRR10099913_peak_433	434	.	7.98944	46.3276	43.4957	208
chr1	36513694	36514120	Encode_GSE137272_Encode_Dowen.JM_GSM4074281_RAD21_Rep1_SRR10099912_SRR10099913_peak_434	594	.	9.63151	62.3933	59.428	239
chr1	36547122	36547691	Encode_GSE137272_Encode_Dowen.JM_GSM4074281_RAD21_Rep1_SRR10099912_SRR10099913_peak_435	5010	.	24.626	506.455	501.015	280
chr1	36557019	36557423	Encode_GSE137272_Encode_Dowen.JM_GSM4074281_RAD21_Rep1_SRR10099912_SRR10099913_peak_436	522	.	9.16124	55.1257	52.2188	227
chr1	36580449	36581054	Encode_GSE137272_Encode_Dowen.JM_GSM4074281_RAD21_Rep1_SRR10099912_SRR10099913_peak_437	61	.	3.75208	8.46137	6.14845	418
chr1	36615870	36616433	Encode_GSE137272_Encode_Dowen.JM_GSM4074281_RAD21_Rep1_SRR10099912_SRR10099913_peak_438	645	.	12.1287	67.5651	64.5596	284
chr1	36634867	36635387	Encode_GSE137272_Encode_Dowen.JM_GSM4074281_RAD21_Rep1_SRR10099912_SRR10099913_peak_439	1066	.	14.6968	109.934	106.637	271
chr1	36664458	36664734	Encode_GSE137272_Encode_Dowen.JM_GSM4074281_RAD21_Rep1_SRR10099912_SRR10099913_peak_440	70	.	4.11549	9.38046	7.0364	166
chr1	36684053	36684531	Encode_GSE137272_Encode_Dowen.JM_GSM4074281_RAD21_Rep1_SRR10099912_SRR10099913_peak_441	711	.	12.4403	74.1678	71.1134	243
chr1	36709249	36709652	Encode_GSE137272_Encode_Dowen.JM_GSM4074281_RAD21_Rep1_SRR10099912_SRR10099913_peak_442	107	.	4.97288	13.1304	10.7003	139
chr1	36737278	36737765	Encode_GSE137272_Encode_Dowen.JM_GSM4074281_RAD21_Rep1_SRR10099912_SRR10099913_peak_443	1375	.	16.7949	141.059	137.568	244
chr1	36744532	36744993	Encode_GSE137272_Encode_Dowen.JM_GSM4074281_RAD21_Rep1_SRR10099912_SRR10099913_peak_444	597	.	9.98284	62.6905	59.7227	245
chr1	36746435	36746840	Encode_GSE137272_Encode_Dowen.JM_GSM4074281_RAD21_Rep1_SRR10099912_SRR10099913_peak_445	521	.	9.41747	55.0114	52.1053	203
chr1	36770902	36771225	Encode_GSE137272_Encode_Dowen.JM_GSM4074281_RAD21_Rep1_SRR10099912_SRR10099913_peak_446	63	.	3.94401	8.68012	6.35556	117
chr1	36784536	36785124	Encode_GSE137272_Encode_Dowen.JM_GSM4074281_RAD21_Rep1_SRR10099912_SRR10099913_peak_447	3546	.	21.2169	359.427	354.697	323
chr1	36786469	36786728	Encode_GSE137272_Encode_Dowen.JM_GSM4074281_RAD21_Rep1_SRR10099912_SRR10099913_peak_448	147	.	3.50548	17.2989	14.7954	109
chr1	36822025	36822257	Encode_GSE137272_Encode_Dowen.JM_GSM4074281_RAD21_Rep1_SRR10099912_SRR10099913_peak_449	130	.	5.48732	15.5591	13.0841	112
chr1	36848145	36848375	Encode_GSE137272_Encode_Dowen.JM_GSM4074281_RAD21_Rep1_SRR10099912_SRR10099913_peak_450	69	.	3.9726	9.29879	6.96287	103
chr1	36904130	36904518	Encode_GSE137272_Encode_Dowen.JM_GSM4074281_RAD21_Rep1_SRR10099912_SRR10099913_peak_451	205	.	6.58073	23.175	20.5885	146
chr1	36929980	36930388	Encode_GSE137272_Encode_Dowen.JM_GSM4074281_RAD21_Rep1_SRR10099912_SRR10099913_peak_452	305	.	7.6718	33.282	30.5774	214
chr1	36939435	36940252	Encode_GSE137272_Encode_Dowen.JM_GSM4074281_RAD21_Rep1_SRR10099912_SRR10099913_peak_453	110	.	3.91502	13.4931	11.058	572
chr1	36943962	36944375	Encode_GSE137272_Encode_Dowen.JM_GSM4074281_RAD21_Rep1_SRR10099912_SRR10099913_peak_454	272	.	6.34109	29.8819	27.2139	240
chr1	36985800	36986162	Encode_GSE137272_Encode_Dowen.JM_GSM4074281_RAD21_Rep1_SRR10099912_SRR10099913_peak_455	110	.	3.91932	13.5098	11.0745	146
chr1	37029327	37029557	Encode_GSE137272_Encode_Dowen.JM_GSM4074281_RAD21_Rep1_SRR10099912_SRR10099913_peak_456	47	.	3.47653	7.03401	4.76712	99
chr1	37034699	37034935	Encode_GSE137272_Encode_Dowen.JM_GSM4074281_RAD21_Rep1_SRR10099912_SRR10099913_peak_457	52	.	3.56748	7.49473	5.20915	66
chr1	37049194	37049624	Encode_GSE137272_Encode_Dowen.JM_GSM4074281_RAD21_Rep1_SRR10099912_SRR10099913_peak_458	149	.	5.60799	17.4334	14.9283	132
chr1	37130132	37130392	Encode_GSE137272_Encode_Dowen.JM_GSM4074281_RAD21_Rep1_SRR10099912_SRR10099913_peak_459	58	.	3.53988	8.14352	5.83674	151
chr1	37132453	37132812	Encode_GSE137272_Encode_Dowen.JM_GSM4074281_RAD21_Rep1_SRR10099912_SRR10099913_peak_460	247	.	6.90026	27.3587	24.7187	170
chr1	37151921	37152278	Encode_GSE137272_Encode_Dowen.JM_GSM4074281_RAD21_Rep1_SRR10099912_SRR10099913_peak_461	182	.	6.51619	20.7641	18.2085	148
chr1	37194601	37194988	Encode_GSE137272_Encode_Dowen.JM_GSM4074281_RAD21_Rep1_SRR10099912_SRR10099913_peak_462	309	.	8.65791	33.6639	30.9543	160
chr1	37218397	37218715	Encode_GSE137272_Encode_Dowen.JM_GSM4074281_RAD21_Rep1_SRR10099912_SRR10099913_peak_463	122	.	5.31584	14.7358	12.2753	164
chr1	37236139	37236437	Encode_GSE137272_Encode_Dowen.JM_GSM4074281_RAD21_Rep1_SRR10099912_SRR10099913_peak_464	84	.	4.45844	10.8326	8.45221	104
chr1	37250564	37251111	Encode_GSE137272_Encode_Dowen.JM_GSM4074281_RAD21_Rep1_SRR10099912_SRR10099913_peak_465	4164	.	24.7391	421.548	416.496	277
chr1	37258474	37258999	Encode_GSE137272_Encode_Dowen.JM_GSM4074281_RAD21_Rep1_SRR10099912_SRR10099913_peak_466	630	.	12.2971	66.0757	63.0819	178
chr1	37272387	37273013	Encode_GSE137272_Encode_Dowen.JM_GSM4074281_RAD21_Rep1_SRR10099912_SRR10099913_peak_467	1945	.	20.3199	198.338	194.512	302
chr1	37401599	37402118	Encode_GSE137272_Encode_Dowen.JM_GSM4074281_RAD21_Rep1_SRR10099912_SRR10099913_peak_468	660	.	12.7931	69.0951	66.0781	252
chr1	37419390	37419812	Encode_GSE137272_Encode_Dowen.JM_GSM4074281_RAD21_Rep1_SRR10099912_SRR10099913_peak_469	306	.	8.74541	33.3579	30.6512	167
chr1	37429959	37430410	Encode_GSE137272_Encode_Dowen.JM_GSM4074281_RAD21_Rep1_SRR10099912_SRR10099913_peak_470	107	.	4.97288	13.1304	10.7003	319
chr1	37448361	37448771	Encode_GSE137272_Encode_Dowen.JM_GSM4074281_RAD21_Rep1_SRR10099912_SRR10099913_peak_471	512	.	11.291	54.1446	51.2457	208
chr1	37466660	37467006	Encode_GSE137272_Encode_Dowen.JM_GSM4074281_RAD21_Rep1_SRR10099912_SRR10099913_peak_472	286	.	8.40245	31.3178	28.633	156
chr1	37471850	37472078	Encode_GSE137272_Encode_Dowen.JM_GSM4074281_RAD21_Rep1_SRR10099912_SRR10099913_peak_473	99	.	4.8014	12.3493	9.93518	114
chr1	37479063	37479476	Encode_GSE137272_Encode_Dowen.JM_GSM4074281_RAD21_Rep1_SRR10099912_SRR10099913_peak_474	658	.	13.1615	68.8564	65.8411	232
chr1	37538755	37538994	Encode_GSE137272_Encode_Dowen.JM_GSM4074281_RAD21_Rep1_SRR10099912_SRR10099913_peak_475	128	.	5.38977	15.3031	12.8353	99
chr1	37634610	37635031	Encode_GSE137272_Encode_Dowen.JM_GSM4074281_RAD21_Rep1_SRR10099912_SRR10099913_peak_476	831	.	9.65275	86.3039	83.1631	232
chr1	37636160	37636526	Encode_GSE137272_Encode_Dowen.JM_GSM4074281_RAD21_Rep1_SRR10099912_SRR10099913_peak_477	613	.	8.11286	64.3061	61.3257	185
chr1	37639158	37639512	Encode_GSE137272_Encode_Dowen.JM_GSM4074281_RAD21_Rep1_SRR10099912_SRR10099913_peak_478	444	.	6.63	47.3365	44.4965	194
chr1	37654054	37654345	Encode_GSE137272_Encode_Dowen.JM_GSM4074281_RAD21_Rep1_SRR10099912_SRR10099913_peak_479	91	.	4.62992	11.5832	9.18568	154
chr1	37678402	37678857	Encode_GSE137272_Encode_Dowen.JM_GSM4074281_RAD21_Rep1_SRR10099912_SRR10099913_peak_480	598	.	11.5295	62.8181	59.8493	199
chr1	37690661	37691093	Encode_GSE137272_Encode_Dowen.JM_GSM4074281_RAD21_Rep1_SRR10099912_SRR10099913_peak_481	644	.	11.7226	67.4935	64.4885	205
chr1	37708274	37708641	Encode_GSE137272_Encode_Dowen.JM_GSM4074281_RAD21_Rep1_SRR10099912_SRR10099913_peak_482	308	.	8.42191	33.5283	30.8199	187
chr1	37719864	37720200	Encode_GSE137272_Encode_Dowen.JM_GSM4074281_RAD21_Rep1_SRR10099912_SRR10099913_peak_483	155	.	6.00175	18.107	15.5905	133
chr1	37802334	37802598	Encode_GSE137272_Encode_Dowen.JM_GSM4074281_RAD21_Rep1_SRR10099912_SRR10099913_peak_484	139	.	5.65879	16.3957	13.9065	124
chr1	37866991	37867481	Encode_GSE137272_Encode_Dowen.JM_GSM4074281_RAD21_Rep1_SRR10099912_SRR10099913_peak_485	2859	.	21.991	290.341	285.993	257
chr1	37901741	37902122	Encode_GSE137272_Encode_Dowen.JM_GSM4074281_RAD21_Rep1_SRR10099912_SRR10099913_peak_486	227	.	6.72052	25.4069	22.7926	199
chr1	37903225	37903495	Encode_GSE137272_Encode_Dowen.JM_GSM4074281_RAD21_Rep1_SRR10099912_SRR10099913_peak_487	136	.	5.17312	16.1763	13.6936	119
chr1	37931679	37932242	Encode_GSE137272_Encode_Dowen.JM_GSM4074281_RAD21_Rep1_SRR10099912_SRR10099913_peak_488	1170	.	15.5275	120.379	117.015	330
chr1	37965619	37965861	Encode_GSE137272_Encode_Dowen.JM_GSM4074281_RAD21_Rep1_SRR10099912_SRR10099913_peak_489	99	.	4.8014	12.3493	9.93518	95
chr1	37985718	37986211	Encode_GSE137272_Encode_Dowen.JM_GSM4074281_RAD21_Rep1_SRR10099912_SRR10099913_peak_490	1470	.	19.0642	150.588	147.04	213
chr1	37997856	37998149	Encode_GSE137272_Encode_Dowen.JM_GSM4074281_RAD21_Rep1_SRR10099912_SRR10099913_peak_491	182	.	6.51619	20.7641	18.2085	151
chr1	38129858	38130270	Encode_GSE137272_Encode_Dowen.JM_GSM4074281_RAD21_Rep1_SRR10099912_SRR10099913_peak_492	419	.	10.0597	44.7178	41.9008	238
chr1	38185467	38185972	Encode_GSE137272_Encode_Dowen.JM_GSM4074281_RAD21_Rep1_SRR10099912_SRR10099913_peak_493	2589	.	23.6931	263.111	258.914	238
chr1	38202766	38203191	Encode_GSE137272_Encode_Dowen.JM_GSM4074281_RAD21_Rep1_SRR10099912_SRR10099913_peak_494	666	.	12.9663	69.6575	66.6364	208
chr1	38252669	38253074	Encode_GSE137272_Encode_Dowen.JM_GSM4074281_RAD21_Rep1_SRR10099912_SRR10099913_peak_495	286	.	8.40245	31.3178	28.633	250
chr1	38307227	38307476	Encode_GSE137272_Encode_Dowen.JM_GSM4074281_RAD21_Rep1_SRR10099912_SRR10099913_peak_496	44	.	3.42957	6.69071	4.43147	193
chr1	38392861	38393296	Encode_GSE137272_Encode_Dowen.JM_GSM4074281_RAD21_Rep1_SRR10099912_SRR10099913_peak_497	296	.	8.04049	32.3924	29.696	270
chr1	38626731	38627085	Encode_GSE137272_Encode_Dowen.JM_GSM4074281_RAD21_Rep1_SRR10099912_SRR10099913_peak_498	26	.	2.88564	4.82039	2.65828	82
chr1	38639608	38640100	Encode_GSE137272_Encode_Dowen.JM_GSM4074281_RAD21_Rep1_SRR10099912_SRR10099913_peak_499	425	.	10.2824	45.3825	42.5591	298
chr1	38655057	38655326	Encode_GSE137272_Encode_Dowen.JM_GSM4074281_RAD21_Rep1_SRR10099912_SRR10099913_peak_500	63	.	3.94401	8.68012	6.35556	108
chr1	38720309	38720775	Encode_GSE137272_Encode_Dowen.JM_GSM4074281_RAD21_Rep1_SRR10099912_SRR10099913_peak_501	401	.	10.2887	42.9371	40.1357	191
chr1	38767795	38768268	Encode_GSE137272_Encode_Dowen.JM_GSM4074281_RAD21_Rep1_SRR10099912_SRR10099913_peak_502	1177	.	14.482	121.118	117.75	236
chr1	38769911	38770220	Encode_GSE137272_Encode_Dowen.JM_GSM4074281_RAD21_Rep1_SRR10099912_SRR10099913_peak_503	431	.	7.78577	45.9575	43.1294	137
chr1	38778325	38778622	Encode_GSE137272_Encode_Dowen.JM_GSM4074281_RAD21_Rep1_SRR10099912_SRR10099913_peak_504	122	.	5.31584	14.7358	12.2753	145
chr1	38787348	38787867	Encode_GSE137272_Encode_Dowen.JM_GSM4074281_RAD21_Rep1_SRR10099912_SRR10099913_peak_505	2132	.	18.7225	217.164	213.23	282
chr1	38788991	38789305	Encode_GSE137272_Encode_Dowen.JM_GSM4074281_RAD21_Rep1_SRR10099912_SRR10099913_peak_506	284	.	5.52447	31.1481	28.4665	143
chr1	38799338	38799761	Encode_GSE137272_Encode_Dowen.JM_GSM4074281_RAD21_Rep1_SRR10099912_SRR10099913_peak_507	267	.	7.7159	29.3674	26.7042	210
chr1	38834844	38835308	Encode_GSE137272_Encode_Dowen.JM_GSM4074281_RAD21_Rep1_SRR10099912_SRR10099913_peak_508	1009	.	14.5905	104.183	100.923	254
chr1	38835901	38836156	Encode_GSE137272_Encode_Dowen.JM_GSM4074281_RAD21_Rep1_SRR10099912_SRR10099913_peak_509	20	.	2.39053	4.18856	2.0645	102
chr1	38855979	38856625	Encode_GSE137272_Encode_Dowen.JM_GSM4074281_RAD21_Rep1_SRR10099912_SRR10099913_peak_510	857	.	14.1249	88.8882	85.7297	388
chr1	38862169	38862651	Encode_GSE137272_Encode_Dowen.JM_GSM4074281_RAD21_Rep1_SRR10099912_SRR10099913_peak_511	1266	.	17.0911	130.028	126.605	250
chr1	38897949	38898248	Encode_GSE137272_Encode_Dowen.JM_GSM4074281_RAD21_Rep1_SRR10099912_SRR10099913_peak_512	63	.	3.94401	8.68012	6.35556	174
chr1	38934664	38935074	Encode_GSE137272_Encode_Dowen.JM_GSM4074281_RAD21_Rep1_SRR10099912_SRR10099913_peak_513	569	.	10.2042	59.9088	56.9632	206
chr1	38936751	38937124	Encode_GSE137272_Encode_Dowen.JM_GSM4074281_RAD21_Rep1_SRR10099912_SRR10099913_peak_514	403	.	8.25002	43.1566	40.3534	196
chr1	39001072	39001608	Encode_GSE137272_Encode_Dowen.JM_GSM4074281_RAD21_Rep1_SRR10099912_SRR10099913_peak_515	2354	.	22.2019	239.505	235.44	263
chr1	39010617	39011148	Encode_GSE137272_Encode_Dowen.JM_GSM4074281_RAD21_Rep1_SRR10099912_SRR10099913_peak_516	1673	.	18.783	170.981	167.313	289
chr1	39192760	39193107	Encode_GSE137272_Encode_Dowen.JM_GSM4074281_RAD21_Rep1_SRR10099912_SRR10099913_peak_517	103	.	4.19822	12.8095	10.3889	162
chr1	39193729	39194029	Encode_GSE137272_Encode_Dowen.JM_GSM4074281_RAD21_Rep1_SRR10099912_SRR10099913_peak_518	66	.	3.49295	8.95764	6.62808	131
chr1	39206983	39207330	Encode_GSE137272_Encode_Dowen.JM_GSM4074281_RAD21_Rep1_SRR10099912_SRR10099913_peak_519	138	.	5.36584	16.3654	13.8802	171
chr1	39210934	39211248	Encode_GSE137272_Encode_Dowen.JM_GSM4074281_RAD21_Rep1_SRR10099912_SRR10099913_peak_520	98	.	4.63358	12.2419	9.83446	158
chr1	39217690	39217942	Encode_GSE137272_Encode_Dowen.JM_GSM4074281_RAD21_Rep1_SRR10099912_SRR10099913_peak_521	107	.	4.97288	13.1304	10.7003	109
chr1	39227691	39227983	Encode_GSE137272_Encode_Dowen.JM_GSM4074281_RAD21_Rep1_SRR10099912_SRR10099913_peak_522	164	.	6.17323	18.981	16.4513	162
chr1	39253708	39254081	Encode_GSE137272_Encode_Dowen.JM_GSM4074281_RAD21_Rep1_SRR10099912_SRR10099913_peak_523	244	.	7.63845	27.1295	24.4937	214
chr1	39340620	39341079	Encode_GSE137272_Encode_Dowen.JM_GSM4074281_RAD21_Rep1_SRR10099912_SRR10099913_peak_524	832	.	12.215	86.3958	83.2544	221
chr1	39344986	39345305	Encode_GSE137272_Encode_Dowen.JM_GSM4074281_RAD21_Rep1_SRR10099912_SRR10099913_peak_525	248	.	6.18086	27.5309	24.8893	144
chr1	39352758	39353122	Encode_GSE137272_Encode_Dowen.JM_GSM4074281_RAD21_Rep1_SRR10099912_SRR10099913_peak_526	209	.	7.03062	23.522	20.9293	152
chr1	39362133	39362496	Encode_GSE137272_Encode_Dowen.JM_GSM4074281_RAD21_Rep1_SRR10099912_SRR10099913_peak_527	221	.	6.96635	24.7529	22.1453	191
chr1	39392176	39392655	Encode_GSE137272_Encode_Dowen.JM_GSM4074281_RAD21_Rep1_SRR10099912_SRR10099913_peak_528	1235	.	16.5334	126.953	123.548	235
chr1	39429002	39429339	Encode_GSE137272_Encode_Dowen.JM_GSM4074281_RAD21_Rep1_SRR10099912_SRR10099913_peak_529	167	.	5.9622	19.2384	16.7058	195
chr1	39436836	39437265	Encode_GSE137272_Encode_Dowen.JM_GSM4074281_RAD21_Rep1_SRR10099912_SRR10099913_peak_530	334	.	8.96881	36.2235	33.488	236
chr1	39470369	39470622	Encode_GSE137272_Encode_Dowen.JM_GSM4074281_RAD21_Rep1_SRR10099912_SRR10099913_peak_531	107	.	4.97288	13.1304	10.7003	88
chr1	39478381	39478747	Encode_GSE137272_Encode_Dowen.JM_GSM4074281_RAD21_Rep1_SRR10099912_SRR10099913_peak_532	56	.	3.77253	7.99786	5.69381	292
chr1	39497015	39497337	Encode_GSE137272_Encode_Dowen.JM_GSM4074281_RAD21_Rep1_SRR10099912_SRR10099913_peak_533	231	.	6.84413	25.788	23.1678	161
chr1	39497750	39498166	Encode_GSE137272_Encode_Dowen.JM_GSM4074281_RAD21_Rep1_SRR10099912_SRR10099913_peak_534	269	.	7.46404	29.6127	26.9472	225
chr1	39504267	39504650	Encode_GSE137272_Encode_Dowen.JM_GSM4074281_RAD21_Rep1_SRR10099912_SRR10099913_peak_535	830	.	13.5909	86.1997	83.0596	192
chr1	39522418	39522909	Encode_GSE137272_Encode_Dowen.JM_GSM4074281_RAD21_Rep1_SRR10099912_SRR10099913_peak_536	420	.	9.18753	44.8804	42.0619	315
chr1	39527500	39527786	Encode_GSE137272_Encode_Dowen.JM_GSM4074281_RAD21_Rep1_SRR10099912_SRR10099913_peak_537	246	.	5.36949	27.3218	24.6842	159
chr1	39530208	39530707	Encode_GSE137272_Encode_Dowen.JM_GSM4074281_RAD21_Rep1_SRR10099912_SRR10099913_peak_538	1350	.	15.2242	138.478	135.003	240
chr1	39540645	39540982	Encode_GSE137272_Encode_Dowen.JM_GSM4074281_RAD21_Rep1_SRR10099912_SRR10099913_peak_539	173	.	6.34471	19.8668	17.324	136
chr1	39576939	39577582	Encode_GSE137272_Encode_Dowen.JM_GSM4074281_RAD21_Rep1_SRR10099912_SRR10099913_peak_540	50	.	3.60105	7.33445	5.05209	524
chr1	39614883	39615366	Encode_GSE137272_Encode_Dowen.JM_GSM4074281_RAD21_Rep1_SRR10099912_SRR10099913_peak_541	740	.	13.0689	77.1103	74.0347	225
chr1	39641642	39642065	Encode_GSE137272_Encode_Dowen.JM_GSM4074281_RAD21_Rep1_SRR10099912_SRR10099913_peak_542	401	.	10.2887	42.9371	40.1357	221
chr1	39650716	39651186	Encode_GSE137272_Encode_Dowen.JM_GSM4074281_RAD21_Rep1_SRR10099912_SRR10099913_peak_543	505	.	10.8484	53.4013	50.5084	269
chr1	39664360	39664648	Encode_GSE137272_Encode_Dowen.JM_GSM4074281_RAD21_Rep1_SRR10099912_SRR10099913_peak_544	107	.	4.97288	13.1304	10.7003	133
chr1	39680508	39680916	Encode_GSE137272_Encode_Dowen.JM_GSM4074281_RAD21_Rep1_SRR10099912_SRR10099913_peak_545	568	.	11.4135	59.784	56.8393	196
chr1	39685830	39686317	Encode_GSE137272_Encode_Dowen.JM_GSM4074281_RAD21_Rep1_SRR10099912_SRR10099913_peak_546	920	.	14.23	95.2446	92.0434	215
chr1	39720664	39720942	Encode_GSE137272_Encode_Dowen.JM_GSM4074281_RAD21_Rep1_SRR10099912_SRR10099913_peak_547	91	.	4.62992	11.5832	9.18568	146
chr1	39761342	39761862	Encode_GSE137272_Encode_Dowen.JM_GSM4074281_RAD21_Rep1_SRR10099912_SRR10099913_peak_548	781	.	12.1228	81.2119	78.1068	255
chr1	39900290	39900834	Encode_GSE137272_Encode_Dowen.JM_GSM4074281_RAD21_Rep1_SRR10099912_SRR10099913_peak_549	86	.	4.00526	11.0522	8.66846	434
chr1	39902823	39903130	Encode_GSE137272_Encode_Dowen.JM_GSM4074281_RAD21_Rep1_SRR10099912_SRR10099913_peak_550	70	.	3.62323	9.35921	7.02217	119
chr1	39911481	39911871	Encode_GSE137272_Encode_Dowen.JM_GSM4074281_RAD21_Rep1_SRR10099912_SRR10099913_peak_551	209	.	7.03062	23.522	20.9293	227
chr1	39936502	39936938	Encode_GSE137272_Encode_Dowen.JM_GSM4074281_RAD21_Rep1_SRR10099912_SRR10099913_peak_552	833	.	13.0979	86.4939	83.3517	212
chr1	39955425	39955668	Encode_GSE137272_Encode_Dowen.JM_GSM4074281_RAD21_Rep1_SRR10099912_SRR10099913_peak_553	50	.	3.60105	7.33445	5.05209	75
chr1	39976916	39977278	Encode_GSE137272_Encode_Dowen.JM_GSM4074281_RAD21_Rep1_SRR10099912_SRR10099913_peak_554	164	.	6.17323	18.981	16.4513	144
chr1	40000983	40001329	Encode_GSE137272_Encode_Dowen.JM_GSM4074281_RAD21_Rep1_SRR10099912_SRR10099913_peak_555	250	.	7.49584	27.7254	25.0819	137
chr1	40095638	40095932	Encode_GSE137272_Encode_Dowen.JM_GSM4074281_RAD21_Rep1_SRR10099912_SRR10099913_peak_556	147	.	5.83027	17.2451	14.7422	125
chr1	40115297	40115723	Encode_GSE137272_Encode_Dowen.JM_GSM4074281_RAD21_Rep1_SRR10099912_SRR10099913_peak_557	378	.	7.60009	40.5928	37.8142	191
chr1	40116369	40116862	Encode_GSE137272_Encode_Dowen.JM_GSM4074281_RAD21_Rep1_SRR10099912_SRR10099913_peak_558	1039	.	14.0594	107.222	103.942	265
chr1	40290656	40290885	Encode_GSE137272_Encode_Dowen.JM_GSM4074281_RAD21_Rep1_SRR10099912_SRR10099913_peak_559	70	.	4.11549	9.38046	7.0364	117
chr1	40293926	40294257	Encode_GSE137272_Encode_Dowen.JM_GSM4074281_RAD21_Rep1_SRR10099912_SRR10099913_peak_560	139	.	5.65879	16.3957	13.9065	179
chr1	40378657	40379182	Encode_GSE137272_Encode_Dowen.JM_GSM4074281_RAD21_Rep1_SRR10099912_SRR10099913_peak_561	2828	.	21.4864	287.209	282.878	277
chr1	40380121	40380374	Encode_GSE137272_Encode_Dowen.JM_GSM4074281_RAD21_Rep1_SRR10099912_SRR10099913_peak_562	208	.	4.52133	23.4158	20.8267	134
chr1	40465447	40465715	Encode_GSE137272_Encode_Dowen.JM_GSM4074281_RAD21_Rep1_SRR10099912_SRR10099913_peak_563	107	.	4.97288	13.1304	10.7003	97
chr1	40537648	40537924	Encode_GSE137272_Encode_Dowen.JM_GSM4074281_RAD21_Rep1_SRR10099912_SRR10099913_peak_564	147	.	5.83027	17.2451	14.7422	118
chr1	40544605	40545084	Encode_GSE137272_Encode_Dowen.JM_GSM4074281_RAD21_Rep1_SRR10099912_SRR10099913_peak_565	1354	.	19.9161	138.905	135.427	238
chr1	40579758	40580265	Encode_GSE137272_Encode_Dowen.JM_GSM4074281_RAD21_Rep1_SRR10099912_SRR10099913_peak_566	1026	.	17.5066	105.929	102.657	220
chr1	40619146	40619478	Encode_GSE137272_Encode_Dowen.JM_GSM4074281_RAD21_Rep1_SRR10099912_SRR10099913_peak_567	237	.	7.54506	26.3736	23.7453	159
chr1	40657943	40658408	Encode_GSE137272_Encode_Dowen.JM_GSM4074281_RAD21_Rep1_SRR10099912_SRR10099913_peak_568	824	.	14.9323	85.6202	82.4841	212
chr1	40677375	40677732	Encode_GSE137272_Encode_Dowen.JM_GSM4074281_RAD21_Rep1_SRR10099912_SRR10099913_peak_569	77	.	4.28697	10.0982	7.73549	119
chr1	40681297	40681548	Encode_GSE137272_Encode_Dowen.JM_GSM4074281_RAD21_Rep1_SRR10099912_SRR10099913_peak_570	43	.	3.40815	6.64003	4.39155	72
chr1	40768568	40769000	Encode_GSE137272_Encode_Dowen.JM_GSM4074281_RAD21_Rep1_SRR10099912_SRR10099913_peak_571	286	.	8.40245	31.3178	28.633	225
chr1	40797403	40797780	Encode_GSE137272_Encode_Dowen.JM_GSM4074281_RAD21_Rep1_SRR10099912_SRR10099913_peak_572	247	.	7.71654	27.3439	24.7041	159
chr1	40802811	40803121	Encode_GSE137272_Encode_Dowen.JM_GSM4074281_RAD21_Rep1_SRR10099912_SRR10099913_peak_573	122	.	5.31584	14.7358	12.2753	134
chr1	40844625	40845086	Encode_GSE137272_Encode_Dowen.JM_GSM4074281_RAD21_Rep1_SRR10099912_SRR10099913_peak_574	548	.	12.5179	57.7805	54.8515	196
chr1	40878993	40879511	Encode_GSE137272_Encode_Dowen.JM_GSM4074281_RAD21_Rep1_SRR10099912_SRR10099913_peak_575	1092	.	17.2507	112.514	109.2	266
chr1	40887610	40888100	Encode_GSE137272_Encode_Dowen.JM_GSM4074281_RAD21_Rep1_SRR10099912_SRR10099913_peak_576	482	.	11.3872	51.1593	48.2855	206
chr1	41001590	41001940	Encode_GSE137272_Encode_Dowen.JM_GSM4074281_RAD21_Rep1_SRR10099912_SRR10099913_peak_577	256	.	7.88802	28.3236	25.6724	181
chr1	41058259	41058675	Encode_GSE137272_Encode_Dowen.JM_GSM4074281_RAD21_Rep1_SRR10099912_SRR10099913_peak_578	466	.	11.2689	49.5134	46.6541	214
chr1	41105536	41105764	Encode_GSE137272_Encode_Dowen.JM_GSM4074281_RAD21_Rep1_SRR10099912_SRR10099913_peak_579	77	.	4.28697	10.0982	7.73549	113
chr1	41152558	41152984	Encode_GSE137272_Encode_Dowen.JM_GSM4074281_RAD21_Rep1_SRR10099912_SRR10099913_peak_580	838	.	16.1318	87.0232	83.8774	207
chr1	41264155	41264665	Encode_GSE137272_Encode_Dowen.JM_GSM4074281_RAD21_Rep1_SRR10099912_SRR10099913_peak_581	656	.	13.5708	68.6745	65.6605	255
chr1	41274584	41274944	Encode_GSE137272_Encode_Dowen.JM_GSM4074281_RAD21_Rep1_SRR10099912_SRR10099913_peak_582	237	.	7.54506	26.3736	23.7453	182
chr1	41390195	41390686	Encode_GSE137272_Encode_Dowen.JM_GSM4074281_RAD21_Rep1_SRR10099912_SRR10099913_peak_583	44	.	3.42957	6.69071	4.43147	236
chr1	41810282	41810740	Encode_GSE137272_Encode_Dowen.JM_GSM4074281_RAD21_Rep1_SRR10099912_SRR10099913_peak_584	858	.	15.7485	89.0079	85.8485	208
chr1	41897856	41898155	Encode_GSE137272_Encode_Dowen.JM_GSM4074281_RAD21_Rep1_SRR10099912_SRR10099913_peak_585	191	.	6.68767	21.6726	19.1043	148
chr1	42160876	42161140	Encode_GSE137272_Encode_Dowen.JM_GSM4074281_RAD21_Rep1_SRR10099912_SRR10099913_peak_586	164	.	6.17323	18.981	16.4513	108
chr1	42238288	42238789	Encode_GSE137272_Encode_Dowen.JM_GSM4074281_RAD21_Rep1_SRR10099912_SRR10099913_peak_587	276	.	8.23097	30.3108	27.6371	286
chr1	42491369	42492115	Encode_GSE137272_Encode_Dowen.JM_GSM4074281_RAD21_Rep1_SRR10099912_SRR10099913_peak_588	63	.	3.94401	8.68012	6.35556	189
chr1	42514384	42514817	Encode_GSE137272_Encode_Dowen.JM_GSM4074281_RAD21_Rep1_SRR10099912_SRR10099913_peak_589	337	.	9.25984	36.4807	33.7416	199
chr1	42637500	42637764	Encode_GSE137272_Encode_Dowen.JM_GSM4074281_RAD21_Rep1_SRR10099912_SRR10099913_peak_590	77	.	4.28697	10.0982	7.73549	85
chr1	42684452	42685209	Encode_GSE137272_Encode_Dowen.JM_GSM4074281_RAD21_Rep1_SRR10099912_SRR10099913_peak_591	357	.	7.84104	38.4703	35.7125	550
chr1	42686287	42686739	Encode_GSE137272_Encode_Dowen.JM_GSM4074281_RAD21_Rep1_SRR10099912_SRR10099913_peak_592	40	.	2.7925	6.31885	4.07844	107
chr1	42691222	42691635	Encode_GSE137272_Encode_Dowen.JM_GSM4074281_RAD21_Rep1_SRR10099912_SRR10099913_peak_593	758	.	10.9706	78.9107	75.8221	190
chr1	42714370	42714932	Encode_GSE137272_Encode_Dowen.JM_GSM4074281_RAD21_Rep1_SRR10099912_SRR10099913_peak_594	959	.	12.8941	99.1596	95.9326	336
chr1	42779750	42780164	Encode_GSE137272_Encode_Dowen.JM_GSM4074281_RAD21_Rep1_SRR10099912_SRR10099913_peak_595	644	.	12.5017	67.4409	64.4364	203
chr1	42856450	42856717	Encode_GSE137272_Encode_Dowen.JM_GSM4074281_RAD21_Rep1_SRR10099912_SRR10099913_peak_596	91	.	4.62992	11.5832	9.18568	141
chr1	42914983	42915472	Encode_GSE137272_Encode_Dowen.JM_GSM4074281_RAD21_Rep1_SRR10099912_SRR10099913_peak_597	1679	.	18.3643	171.603	167.931	255
chr1	42993832	42994167	Encode_GSE137272_Encode_Dowen.JM_GSM4074281_RAD21_Rep1_SRR10099912_SRR10099913_peak_598	91	.	4.62992	11.5832	9.18568	143
chr1	43051845	43052250	Encode_GSE137272_Encode_Dowen.JM_GSM4074281_RAD21_Rep1_SRR10099912_SRR10099913_peak_599	237	.	7.54506	26.3736	23.7453	248
chr1	43065843	43066348	Encode_GSE137272_Encode_Dowen.JM_GSM4074281_RAD21_Rep1_SRR10099912_SRR10099913_peak_600	2435	.	23.2728	247.66	243.548	251
chr1	43110563	43110916	Encode_GSE137272_Encode_Dowen.JM_GSM4074281_RAD21_Rep1_SRR10099912_SRR10099913_peak_601	201	.	6.01467	22.7181	20.1362	193
chr1	43112901	43113349	Encode_GSE137272_Encode_Dowen.JM_GSM4074281_RAD21_Rep1_SRR10099912_SRR10099913_peak_602	544	.	10.8852	57.358	54.4328	203
chr1	43139573	43140125	Encode_GSE137272_Encode_Dowen.JM_GSM4074281_RAD21_Rep1_SRR10099912_SRR10099913_peak_603	3582	.	24.5895	362.97	358.219	252
chr1	43264324	43264864	Encode_GSE137272_Encode_Dowen.JM_GSM4074281_RAD21_Rep1_SRR10099912_SRR10099913_peak_604	915	.	13.7257	94.7589	91.5609	246
chr1	43269660	43270115	Encode_GSE137272_Encode_Dowen.JM_GSM4074281_RAD21_Rep1_SRR10099912_SRR10099913_peak_605	550	.	11.4541	57.9395	55.0093	240
chr1	43280151	43280455	Encode_GSE137272_Encode_Dowen.JM_GSM4074281_RAD21_Rep1_SRR10099912_SRR10099913_peak_606	227	.	7.37358	25.4131	22.7966	123
chr1	43299404	43299879	Encode_GSE137272_Encode_Dowen.JM_GSM4074281_RAD21_Rep1_SRR10099912_SRR10099913_peak_607	842	.	14.5598	87.4187	84.2702	252
chr1	43445112	43446156	Encode_GSE137272_Encode_Dowen.JM_GSM4074281_RAD21_Rep1_SRR10099912_SRR10099913_peak_608	63	.	3.83468	8.67407	6.35556	532
chr1	43511370	43511620	Encode_GSE137272_Encode_Dowen.JM_GSM4074281_RAD21_Rep1_SRR10099912_SRR10099913_peak_609	99	.	4.8014	12.3493	9.93518	85
chr1	43635706	43636069	Encode_GSE137272_Encode_Dowen.JM_GSM4074281_RAD21_Rep1_SRR10099912_SRR10099913_peak_610	316	.	8.91689	34.3907	31.673	214
chr1	43730491	43730911	Encode_GSE137272_Encode_Dowen.JM_GSM4074281_RAD21_Rep1_SRR10099912_SRR10099913_peak_611	23	.	2.73127	4.46815	2.31791	65
chr1	43732107	43732450	Encode_GSE137272_Encode_Dowen.JM_GSM4074281_RAD21_Rep1_SRR10099912_SRR10099913_peak_612	249	.	7.44133	27.5678	24.9258	162
chr1	43738059	43738601	Encode_GSE137272_Encode_Dowen.JM_GSM4074281_RAD21_Rep1_SRR10099912_SRR10099913_peak_613	1495	.	17.8341	153.103	149.539	300
chr1	43760138	43760557	Encode_GSE137272_Encode_Dowen.JM_GSM4074281_RAD21_Rep1_SRR10099912_SRR10099913_peak_614	765	.	13.809	79.6544	76.5604	190
chr1	43892979	43893367	Encode_GSE137272_Encode_Dowen.JM_GSM4074281_RAD21_Rep1_SRR10099912_SRR10099913_peak_615	99	.	4.8014	12.3493	9.93518	112
chr1	43898967	43899391	Encode_GSE137272_Encode_Dowen.JM_GSM4074281_RAD21_Rep1_SRR10099912_SRR10099913_peak_616	517	.	8.53044	54.6171	51.714	225
chr1	43902752	43903248	Encode_GSE137272_Encode_Dowen.JM_GSM4074281_RAD21_Rep1_SRR10099912_SRR10099913_peak_617	957	.	13.4964	98.9266	95.7011	228
chr1	43949768	43950051	Encode_GSE137272_Encode_Dowen.JM_GSM4074281_RAD21_Rep1_SRR10099912_SRR10099913_peak_618	91	.	4.62992	11.5832	9.18568	108
chr1	44041758	44042200	Encode_GSE137272_Encode_Dowen.JM_GSM4074281_RAD21_Rep1_SRR10099912_SRR10099913_peak_619	498	.	11.2412	52.6882	49.8016	209
chr1	44064530	44065010	Encode_GSE137272_Encode_Dowen.JM_GSM4074281_RAD21_Rep1_SRR10099912_SRR10099913_peak_620	838	.	15.1058	86.9517	83.8064	262
chr1	44102368	44102674	Encode_GSE137272_Encode_Dowen.JM_GSM4074281_RAD21_Rep1_SRR10099912_SRR10099913_peak_621	32	.	3.08661	5.46592	3.25834	239
chr1	44119835	44120196	Encode_GSE137272_Encode_Dowen.JM_GSM4074281_RAD21_Rep1_SRR10099912_SRR10099913_peak_622	91	.	4.62992	11.5832	9.18568	91
chr1	44147723	44148038	Encode_GSE137272_Encode_Dowen.JM_GSM4074281_RAD21_Rep1_SRR10099912_SRR10099913_peak_623	99	.	4.8014	12.3493	9.93518	193
chr1	44173947	44174244	Encode_GSE137272_Encode_Dowen.JM_GSM4074281_RAD21_Rep1_SRR10099912_SRR10099913_peak_624	114	.	5.14436	13.9261	11.4804	144
chr1	44229005	44229483	Encode_GSE137272_Encode_Dowen.JM_GSM4074281_RAD21_Rep1_SRR10099912_SRR10099913_peak_625	1518	.	19.6294	155.452	151.875	249
chr1	44237346	44237637	Encode_GSE137272_Encode_Dowen.JM_GSM4074281_RAD21_Rep1_SRR10099912_SRR10099913_peak_626	91	.	4.62992	11.5832	9.18568	158
chr1	44551414	44551941	Encode_GSE137272_Encode_Dowen.JM_GSM4074281_RAD21_Rep1_SRR10099912_SRR10099913_peak_627	1175	.	16.6447	120.919	117.552	222
chr1	44741259	44741621	Encode_GSE137272_Encode_Dowen.JM_GSM4074281_RAD21_Rep1_SRR10099912_SRR10099913_peak_628	347	.	7.58247	37.5045	34.7563	181
chr1	44745659	44746115	Encode_GSE137272_Encode_Dowen.JM_GSM4074281_RAD21_Rep1_SRR10099912_SRR10099913_peak_629	1123	.	15.5344	115.708	112.374	228
chr1	45313887	45314380	Encode_GSE137272_Encode_Dowen.JM_GSM4074281_RAD21_Rep1_SRR10099912_SRR10099913_peak_630	583	.	13.0324	61.3545	58.3971	234
chr1	45357997	45358312	Encode_GSE137272_Encode_Dowen.JM_GSM4074281_RAD21_Rep1_SRR10099912_SRR10099913_peak_631	70	.	4.11549	9.38046	7.0364	193
chr1	45431879	45432321	Encode_GSE137272_Encode_Dowen.JM_GSM4074281_RAD21_Rep1_SRR10099912_SRR10099913_peak_632	948	.	17.0992	98.0453	94.8256	207
chr1	45627789	45628248	Encode_GSE137272_Encode_Dowen.JM_GSM4074281_RAD21_Rep1_SRR10099912_SRR10099913_peak_633	869	.	15.8467	90.1051	86.9383	247
chr1	45672708	45673131	Encode_GSE137272_Encode_Dowen.JM_GSM4074281_RAD21_Rep1_SRR10099912_SRR10099913_peak_634	412	.	10.4602	44.039	41.2274	212
chr1	45766119	45766574	Encode_GSE137272_Encode_Dowen.JM_GSM4074281_RAD21_Rep1_SRR10099912_SRR10099913_peak_635	1058	.	16.5109	109.096	105.805	226
chr1	45816877	45817313	Encode_GSE137272_Encode_Dowen.JM_GSM4074281_RAD21_Rep1_SRR10099912_SRR10099913_peak_636	980	.	15.6641	101.299	98.058	187
chr1	45825128	45825627	Encode_GSE137272_Encode_Dowen.JM_GSM4074281_RAD21_Rep1_SRR10099912_SRR10099913_peak_637	2353	.	23.1456	239.453	235.388	232
chr1	45862953	45863241	Encode_GSE137272_Encode_Dowen.JM_GSM4074281_RAD21_Rep1_SRR10099912_SRR10099913_peak_638	237	.	7.54506	26.3736	23.7453	147
chr1	45925443	45925809	Encode_GSE137272_Encode_Dowen.JM_GSM4074281_RAD21_Rep1_SRR10099912_SRR10099913_peak_639	56	.	3.77253	7.99786	5.69381	113
chr1	46018425	46018722	Encode_GSE137272_Encode_Dowen.JM_GSM4074281_RAD21_Rep1_SRR10099912_SRR10099913_peak_640	170	.	5.6762	19.6034	17.0666	162
chr1	46022227	46022678	Encode_GSE137272_Encode_Dowen.JM_GSM4074281_RAD21_Rep1_SRR10099912_SRR10099913_peak_641	517	.	10.4498	54.6039	51.7009	245
chr1	46066450	46067344	Encode_GSE137272_Encode_Dowen.JM_GSM4074281_RAD21_Rep1_SRR10099912_SRR10099913_peak_642	542	.	11.8529	57.1872	54.2632	683
chr1	46416813	46417372	Encode_GSE137272_Encode_Dowen.JM_GSM4074281_RAD21_Rep1_SRR10099912_SRR10099913_peak_643	237	.	7.54506	26.3736	23.7453	314
chr1	46422325	46422563	Encode_GSE137272_Encode_Dowen.JM_GSM4074281_RAD21_Rep1_SRR10099912_SRR10099913_peak_644	56	.	3.77253	7.99786	5.69381	134
chr1	46425682	46425985	Encode_GSE137272_Encode_Dowen.JM_GSM4074281_RAD21_Rep1_SRR10099912_SRR10099913_peak_645	196	.	6.26165	22.2248	19.6508	154
chr1	46428374	46428744	Encode_GSE137272_Encode_Dowen.JM_GSM4074281_RAD21_Rep1_SRR10099912_SRR10099913_peak_646	486	.	11.0627	51.5013	48.6248	211
chr1	46580360	46580720	Encode_GSE137272_Encode_Dowen.JM_GSM4074281_RAD21_Rep1_SRR10099912_SRR10099913_peak_647	182	.	6.51619	20.7641	18.2085	191
chr1	46769367	46769646	Encode_GSE137272_Encode_Dowen.JM_GSM4074281_RAD21_Rep1_SRR10099912_SRR10099913_peak_649	139	.	5.65879	16.3957	13.9065	138
chr1	46849737	46850201	Encode_GSE137272_Encode_Dowen.JM_GSM4074281_RAD21_Rep1_SRR10099912_SRR10099913_peak_650	1220	.	15.4405	125.478	122.082	221
chr1	46914252	46914829	Encode_GSE137272_Encode_Dowen.JM_GSM4074281_RAD21_Rep1_SRR10099912_SRR10099913_peak_651	1112	.	14.3624	114.54	111.213	268
chr1	46939361	46939660	Encode_GSE137272_Encode_Dowen.JM_GSM4074281_RAD21_Rep1_SRR10099912_SRR10099913_peak_652	107	.	4.97288	13.1304	10.7003	130
chr1	46970432	46970916	Encode_GSE137272_Encode_Dowen.JM_GSM4074281_RAD21_Rep1_SRR10099912_SRR10099913_peak_653	595	.	13.1989	62.543	59.5765	275
chr1	47277687	47278190	Encode_GSE137272_Encode_Dowen.JM_GSM4074281_RAD21_Rep1_SRR10099912_SRR10099913_peak_654	646	.	13.7053	67.6193	64.6134	281
chr1	47809613	47809923	Encode_GSE137272_Encode_Dowen.JM_GSM4074281_RAD21_Rep1_SRR10099912_SRR10099913_peak_655	182	.	6.51619	20.7641	18.2085	120
chr1	48652598	48652941	Encode_GSE137272_Encode_Dowen.JM_GSM4074281_RAD21_Rep1_SRR10099912_SRR10099913_peak_656	91	.	4.62992	11.5832	9.18568	124
chr1	48708721	48709037	Encode_GSE137272_Encode_Dowen.JM_GSM4074281_RAD21_Rep1_SRR10099912_SRR10099913_peak_657	114	.	5.14436	13.9261	11.4804	161
chr1	49260717	49260944	Encode_GSE137272_Encode_Dowen.JM_GSM4074281_RAD21_Rep1_SRR10099912_SRR10099913_peak_658	77	.	4.28697	10.0982	7.73549	153
chr1	49915748	49915979	Encode_GSE137272_Encode_Dowen.JM_GSM4074281_RAD21_Rep1_SRR10099912_SRR10099913_peak_659	70	.	4.11549	9.38046	7.0364	69
chr1	50029815	50030091	Encode_GSE137272_Encode_Dowen.JM_GSM4074281_RAD21_Rep1_SRR10099912_SRR10099913_peak_660	84	.	4.45844	10.8326	8.45221	152
chr1	50831692	50831979	Encode_GSE137272_Encode_Dowen.JM_GSM4074281_RAD21_Rep1_SRR10099912_SRR10099913_peak_661	122	.	5.31584	14.7358	12.2753	152
chr1	50926783	50927837	Encode_GSE137272_Encode_Dowen.JM_GSM4074281_RAD21_Rep1_SRR10099912_SRR10099913_peak_662	112	.	4.93503	13.7252	11.2869	703
chr1	50962217	50962735	Encode_GSE137272_Encode_Dowen.JM_GSM4074281_RAD21_Rep1_SRR10099912_SRR10099913_peak_663	1662	.	20.5791	169.913	166.251	271
chr1	51333898	51334433	Encode_GSE137272_Encode_Dowen.JM_GSM4074281_RAD21_Rep1_SRR10099912_SRR10099913_peak_664	1763	.	18.5348	180.11	176.389	224
chr1	51347563	51347942	Encode_GSE137272_Encode_Dowen.JM_GSM4074281_RAD21_Rep1_SRR10099912_SRR10099913_peak_665	358	.	9.6028	38.6026	35.8424	175
chr1	51458910	51459434	Encode_GSE137272_Encode_Dowen.JM_GSM4074281_RAD21_Rep1_SRR10099912_SRR10099913_peak_666	749	.	13.7723	78.0645	74.982	306
chr1	51465325	51465661	Encode_GSE137272_Encode_Dowen.JM_GSM4074281_RAD21_Rep1_SRR10099912_SRR10099913_peak_667	276	.	7.36093	30.2734	27.6016	155
chr1	51466410	51466768	Encode_GSE137272_Encode_Dowen.JM_GSM4074281_RAD21_Rep1_SRR10099912_SRR10099913_peak_668	350	.	8.41832	37.84	35.0876	195
chr1	51478212	51478674	Encode_GSE137272_Encode_Dowen.JM_GSM4074281_RAD21_Rep1_SRR10099912_SRR10099913_peak_669	63	.	3.94401	8.68012	6.35556	138
chr1	51549049	51549360	Encode_GSE137272_Encode_Dowen.JM_GSM4074281_RAD21_Rep1_SRR10099912_SRR10099913_peak_670	107	.	4.97288	13.1304	10.7003	149
chr1	51596912	51597420	Encode_GSE137272_Encode_Dowen.JM_GSM4074281_RAD21_Rep1_SRR10099912_SRR10099913_peak_671	3261	.	21.6629	330.68	326.108	257
chr1	51600439	51600794	Encode_GSE137272_Encode_Dowen.JM_GSM4074281_RAD21_Rep1_SRR10099912_SRR10099913_peak_672	540	.	7.1437	56.9799	54.0575	169
chr1	51615370	51615975	Encode_GSE137272_Encode_Dowen.JM_GSM4074281_RAD21_Rep1_SRR10099912_SRR10099913_peak_673	1061	.	15.7438	109.461	106.167	303
chr1	51638907	51639287	Encode_GSE137272_Encode_Dowen.JM_GSM4074281_RAD21_Rep1_SRR10099912_SRR10099913_peak_674	337	.	9.25984	36.4807	33.7416	168
chr1	51644436	51644857	Encode_GSE137272_Encode_Dowen.JM_GSM4074281_RAD21_Rep1_SRR10099912_SRR10099913_peak_675	843	.	14.583	87.4981	84.3491	216
chr1	51668881	51669339	Encode_GSE137272_Encode_Dowen.JM_GSM4074281_RAD21_Rep1_SRR10099912_SRR10099913_peak_676	695	.	13.4429	72.6229	69.5798	197
chr1	51727265	51727621	Encode_GSE137272_Encode_Dowen.JM_GSM4074281_RAD21_Rep1_SRR10099912_SRR10099913_peak_677	107	.	4.97288	13.1304	10.7003	115
chr1	51915727	51916225	Encode_GSE137272_Encode_Dowen.JM_GSM4074281_RAD21_Rep1_SRR10099912_SRR10099913_peak_678	234	.	6.63608	26.0483	23.4254	310
chr1	51931640	51931886	Encode_GSE137272_Encode_Dowen.JM_GSM4074281_RAD21_Rep1_SRR10099912_SRR10099913_peak_679	70	.	4.11549	9.38046	7.0364	67
chr1	51944726	51945262	Encode_GSE137272_Encode_Dowen.JM_GSM4074281_RAD21_Rep1_SRR10099912_SRR10099913_peak_680	1314	.	16.3154	134.893	131.439	292
chr1	51998487	51998983	Encode_GSE137272_Encode_Dowen.JM_GSM4074281_RAD21_Rep1_SRR10099912_SRR10099913_peak_681	1795	.	19.9548	183.298	179.559	247
chr1	52004079	52004719	Encode_GSE137272_Encode_Dowen.JM_GSM4074281_RAD21_Rep1_SRR10099912_SRR10099913_peak_682	1142	.	14.7185	117.643	114.297	232
chr1	52086223	52086584	Encode_GSE137272_Encode_Dowen.JM_GSM4074281_RAD21_Rep1_SRR10099912_SRR10099913_peak_683	266	.	8.05949	29.3127	26.65	204
chr1	52098811	52099293	Encode_GSE137272_Encode_Dowen.JM_GSM4074281_RAD21_Rep1_SRR10099912_SRR10099913_peak_684	1874	.	18.2175	191.284	187.498	222
chr1	52100545	52100886	Encode_GSE137272_Encode_Dowen.JM_GSM4074281_RAD21_Rep1_SRR10099912_SRR10099913_peak_685	360	.	6.5567	38.8143	36.0524	158
chr1	52113726	52114147	Encode_GSE137272_Encode_Dowen.JM_GSM4074281_RAD21_Rep1_SRR10099912_SRR10099913_peak_686	702	.	14.1383	73.325	70.2768	215
chr1	52146469	52147016	Encode_GSE137272_Encode_Dowen.JM_GSM4074281_RAD21_Rep1_SRR10099912_SRR10099913_peak_687	1037	.	15.3179	107.046	103.768	307
chr1	52170041	52170435	Encode_GSE137272_Encode_Dowen.JM_GSM4074281_RAD21_Rep1_SRR10099912_SRR10099913_peak_688	497	.	11.0189	52.6562	49.7699	219
chr1	52216769	52217116	Encode_GSE137272_Encode_Dowen.JM_GSM4074281_RAD21_Rep1_SRR10099912_SRR10099913_peak_689	434	.	10.8032	46.2636	43.4322	185
chr1	52233025	52233255	Encode_GSE137272_Encode_Dowen.JM_GSM4074281_RAD21_Rep1_SRR10099912_SRR10099913_peak_690	44	.	3.42957	6.69071	4.43147	59
chr1	52267631	52267912	Encode_GSE137272_Encode_Dowen.JM_GSM4074281_RAD21_Rep1_SRR10099912_SRR10099913_peak_691	122	.	5.31584	14.7358	12.2753	118
chr1	52301241	52301648	Encode_GSE137272_Encode_Dowen.JM_GSM4074281_RAD21_Rep1_SRR10099912_SRR10099913_peak_692	631	.	10.6748	66.1357	63.1414	211
chr1	52302528	52302954	Encode_GSE137272_Encode_Dowen.JM_GSM4074281_RAD21_Rep1_SRR10099912_SRR10099913_peak_693	285	.	6.4507	31.1997	28.5176	224
chr1	52306965	52307286	Encode_GSE137272_Encode_Dowen.JM_GSM4074281_RAD21_Rep1_SRR10099912_SRR10099913_peak_694	115	.	4.90591	13.9907	11.5442	173
chr1	52328614	52328867	Encode_GSE137272_Encode_Dowen.JM_GSM4074281_RAD21_Rep1_SRR10099912_SRR10099913_peak_695	77	.	4.28697	10.0982	7.73549	136
chr1	52392969	52393262	Encode_GSE137272_Encode_Dowen.JM_GSM4074281_RAD21_Rep1_SRR10099912_SRR10099913_peak_696	147	.	5.83027	17.2451	14.7422	156
chr1	52486207	52486599	Encode_GSE137272_Encode_Dowen.JM_GSM4074281_RAD21_Rep1_SRR10099912_SRR10099913_peak_697	86	.	4.28513	10.9908	8.60802	141
chr1	52489796	52490269	Encode_GSE137272_Encode_Dowen.JM_GSM4074281_RAD21_Rep1_SRR10099912_SRR10099913_peak_698	171	.	5.96857	19.6694	17.1319	142
chr1	52630362	52630878	Encode_GSE137272_Encode_Dowen.JM_GSM4074281_RAD21_Rep1_SRR10099912_SRR10099913_peak_699	2108	.	20.5707	214.804	210.883	249
chr1	52648109	52648580	Encode_GSE137272_Encode_Dowen.JM_GSM4074281_RAD21_Rep1_SRR10099912_SRR10099913_peak_700	896	.	15.0376	92.8771	89.6918	221
chr1	52709230	52709474	Encode_GSE137272_Encode_Dowen.JM_GSM4074281_RAD21_Rep1_SRR10099912_SRR10099913_peak_701	84	.	4.45844	10.8326	8.45221	121
chr1	52719166	52719455	Encode_GSE137272_Encode_Dowen.JM_GSM4074281_RAD21_Rep1_SRR10099912_SRR10099913_peak_702	77	.	4.28697	10.0982	7.73549	168
chr1	52726645	52727373	Encode_GSE137272_Encode_Dowen.JM_GSM4074281_RAD21_Rep1_SRR10099912_SRR10099913_peak_703	91	.	4.62992	11.5832	9.18568	526
chr1	52748226	52748748	Encode_GSE137272_Encode_Dowen.JM_GSM4074281_RAD21_Rep1_SRR10099912_SRR10099913_peak_704	731	.	14.1294	76.2666	73.1971	230
chr1	52793621	52793980	Encode_GSE137272_Encode_Dowen.JM_GSM4074281_RAD21_Rep1_SRR10099912_SRR10099913_peak_705	147	.	5.83027	17.2451	14.7422	225
chr1	52816986	52817268	Encode_GSE137272_Encode_Dowen.JM_GSM4074281_RAD21_Rep1_SRR10099912_SRR10099913_peak_706	170	.	6.25612	19.6293	17.0922	101
chr1	52844873	52845123	Encode_GSE137272_Encode_Dowen.JM_GSM4074281_RAD21_Rep1_SRR10099912_SRR10099913_peak_707	44	.	3.42957	6.69071	4.43147	81
chr1	52853975	52854454	Encode_GSE137272_Encode_Dowen.JM_GSM4074281_RAD21_Rep1_SRR10099912_SRR10099913_peak_708	908	.	16.3371	94.0395	90.8465	235
chr1	52953023	52953320	Encode_GSE137272_Encode_Dowen.JM_GSM4074281_RAD21_Rep1_SRR10099912_SRR10099913_peak_709	48	.	2.86779	7.09873	4.83031	157
chr1	52955108	52955564	Encode_GSE137272_Encode_Dowen.JM_GSM4074281_RAD21_Rep1_SRR10099912_SRR10099913_peak_710	998	.	12.9763	103.088	99.8351	237
chr1	52964515	52965055	Encode_GSE137272_Encode_Dowen.JM_GSM4074281_RAD21_Rep1_SRR10099912_SRR10099913_peak_711	3092	.	24.4981	313.773	309.297	272
chr1	53032513	53033009	Encode_GSE137272_Encode_Dowen.JM_GSM4074281_RAD21_Rep1_SRR10099912_SRR10099913_peak_712	780	.	14.9865	81.199	78.094	206
chr1	53053021	53053508	Encode_GSE137272_Encode_Dowen.JM_GSM4074281_RAD21_Rep1_SRR10099912_SRR10099913_peak_713	1669	.	19.2822	170.626	166.96	249
chr1	53093212	53093570	Encode_GSE137272_Encode_Dowen.JM_GSM4074281_RAD21_Rep1_SRR10099912_SRR10099913_peak_714	347	.	9.43132	37.5378	34.7881	161
chr1	53272669	53273087	Encode_GSE137272_Encode_Dowen.JM_GSM4074281_RAD21_Rep1_SRR10099912_SRR10099913_peak_715	512	.	11.504	54.1353	51.2366	172
chr1	53296792	53297367	Encode_GSE137272_Encode_Dowen.JM_GSM4074281_RAD21_Rep1_SRR10099912_SRR10099913_peak_716	99	.	4.8014	12.3493	9.93518	402
chr1	53313313	53313845	Encode_GSE137272_Encode_Dowen.JM_GSM4074281_RAD21_Rep1_SRR10099912_SRR10099913_peak_717	122	.	5.31584	14.7358	12.2753	107
chr1	53352394	53353106	Encode_GSE137272_Encode_Dowen.JM_GSM4074281_RAD21_Rep1_SRR10099912_SRR10099913_peak_718	706	.	12.6883	73.6555	70.6049	455
chr1	53465967	53466244	Encode_GSE137272_Encode_Dowen.JM_GSM4074281_RAD21_Rep1_SRR10099912_SRR10099913_peak_719	139	.	5.65879	16.3957	13.9065	153
chr1	53581335	53581795	Encode_GSE137272_Encode_Dowen.JM_GSM4074281_RAD21_Rep1_SRR10099912_SRR10099913_peak_720	44	.	3.42957	6.69071	4.43147	314
chr1	53622381	53622721	Encode_GSE137272_Encode_Dowen.JM_GSM4074281_RAD21_Rep1_SRR10099912_SRR10099913_peak_721	122	.	5.31584	14.7358	12.2753	213
chr1	53704080	53704571	Encode_GSE137272_Encode_Dowen.JM_GSM4074281_RAD21_Rep1_SRR10099912_SRR10099913_peak_722	1489	.	13.5713	152.523	148.963	264
chr1	53706296	53706840	Encode_GSE137272_Encode_Dowen.JM_GSM4074281_RAD21_Rep1_SRR10099912_SRR10099913_peak_723	1128	.	11.1499	116.226	112.889	215
chr1	53715421	53715918	Encode_GSE137272_Encode_Dowen.JM_GSM4074281_RAD21_Rep1_SRR10099912_SRR10099913_peak_724	2413	.	21.2346	245.469	241.37	243
chr1	53748570	53748909	Encode_GSE137272_Encode_Dowen.JM_GSM4074281_RAD21_Rep1_SRR10099912_SRR10099913_peak_725	221	.	6.64297	24.7129	22.1057	170
chr1	53784596	53785305	Encode_GSE137272_Encode_Dowen.JM_GSM4074281_RAD21_Rep1_SRR10099912_SRR10099913_peak_726	84	.	4.45844	10.8326	8.45221	552
chr1	53890293	53890765	Encode_GSE137272_Encode_Dowen.JM_GSM4074281_RAD21_Rep1_SRR10099912_SRR10099913_peak_727	900	.	14.7107	93.253	90.0652	259
chr1	53909026	53909541	Encode_GSE137272_Encode_Dowen.JM_GSM4074281_RAD21_Rep1_SRR10099912_SRR10099913_peak_728	1139	.	15.9285	117.298	113.953	288
chr1	53927578	53928015	Encode_GSE137272_Encode_Dowen.JM_GSM4074281_RAD21_Rep1_SRR10099912_SRR10099913_peak_729	1098	.	15.4969	113.208	109.89	185
chr1	54039100	54039557	Encode_GSE137272_Encode_Dowen.JM_GSM4074281_RAD21_Rep1_SRR10099912_SRR10099913_peak_730	604	.	12.5506	63.4289	60.4555	198
chr1	54194163	54195263	Encode_GSE137272_Encode_Dowen.JM_GSM4074281_RAD21_Rep1_SRR10099912_SRR10099913_peak_731	193	.	6.31669	21.9571	19.386	140
chr1	54250469	54250964	Encode_GSE137272_Encode_Dowen.JM_GSM4074281_RAD21_Rep1_SRR10099912_SRR10099913_peak_732	56	.	3.77253	7.99786	5.69381	86
chr1	54275579	54275886	Encode_GSE137272_Encode_Dowen.JM_GSM4074281_RAD21_Rep1_SRR10099912_SRR10099913_peak_733	155	.	6.00175	18.107	15.5905	147
chr1	54332978	54333439	Encode_GSE137272_Encode_Dowen.JM_GSM4074281_RAD21_Rep1_SRR10099912_SRR10099913_peak_734	651	.	13.1704	68.1701	65.1603	235
chr1	54362623	54362935	Encode_GSE137272_Encode_Dowen.JM_GSM4074281_RAD21_Rep1_SRR10099912_SRR10099913_peak_735	137	.	5.45247	16.2288	13.7455	154
chr1	54381230	54381900	Encode_GSE137272_Encode_Dowen.JM_GSM4074281_RAD21_Rep1_SRR10099912_SRR10099913_peak_736	1162	.	14.9967	119.64	116.281	233
chr1	54438805	54439311	Encode_GSE137272_Encode_Dowen.JM_GSM4074281_RAD21_Rep1_SRR10099912_SRR10099913_peak_737	211	.	6.93986	23.7422	21.1473	217
chr1	54484743	54485213	Encode_GSE137272_Encode_Dowen.JM_GSM4074281_RAD21_Rep1_SRR10099912_SRR10099913_peak_738	77	.	4.28697	10.0982	7.73549	128
chr1	54513834	54514265	Encode_GSE137272_Encode_Dowen.JM_GSM4074281_RAD21_Rep1_SRR10099912_SRR10099913_peak_739	695	.	13.6686	72.6124	69.5694	201
chr1	54557260	54558091	Encode_GSE137272_Encode_Dowen.JM_GSM4074281_RAD21_Rep1_SRR10099912_SRR10099913_peak_740	92	.	4.51521	11.6068	9.20891	554
chr1	54665943	54666422	Encode_GSE137272_Encode_Dowen.JM_GSM4074281_RAD21_Rep1_SRR10099912_SRR10099913_peak_741	1514	.	18.4823	155.069	151.495	237
chr1	54676944	54677230	Encode_GSE137272_Encode_Dowen.JM_GSM4074281_RAD21_Rep1_SRR10099912_SRR10099913_peak_742	91	.	4.62992	11.5832	9.18568	113
chr1	54706622	54706996	Encode_GSE137272_Encode_Dowen.JM_GSM4074281_RAD21_Rep1_SRR10099912_SRR10099913_peak_743	164	.	6.17323	18.981	16.4513	179
chr1	54736853	54737253	Encode_GSE137272_Encode_Dowen.JM_GSM4074281_RAD21_Rep1_SRR10099912_SRR10099913_peak_744	286	.	8.40245	31.3178	28.633	217
chr1	54755762	54756107	Encode_GSE137272_Encode_Dowen.JM_GSM4074281_RAD21_Rep1_SRR10099912_SRR10099913_peak_745	114	.	5.14436	13.9261	11.4804	128
chr1	54832702	54833160	Encode_GSE137272_Encode_Dowen.JM_GSM4074281_RAD21_Rep1_SRR10099912_SRR10099913_peak_746	380	.	9.56915	40.8604	38.0786	243
chr1	54926170	54926729	Encode_GSE137272_Encode_Dowen.JM_GSM4074281_RAD21_Rep1_SRR10099912_SRR10099913_peak_747	640	.	10.7456	67.0541	64.0527	267
chr1	54948098	54948333	Encode_GSE137272_Encode_Dowen.JM_GSM4074281_RAD21_Rep1_SRR10099912_SRR10099913_peak_748	77	.	4.28697	10.0982	7.73549	94
chr1	54958491	54958932	Encode_GSE137272_Encode_Dowen.JM_GSM4074281_RAD21_Rep1_SRR10099912_SRR10099913_peak_749	456	.	10.3062	48.5409	45.6894	228
chr1	54979150	54979695	Encode_GSE137272_Encode_Dowen.JM_GSM4074281_RAD21_Rep1_SRR10099912_SRR10099913_peak_750	1309	.	15.8608	134.45	130.999	258
chr1	55042204	55042677	Encode_GSE137272_Encode_Dowen.JM_GSM4074281_RAD21_Rep1_SRR10099912_SRR10099913_peak_751	1186	.	16.9259	122.003	118.629	227
chr1	55053013	55053246	Encode_GSE137272_Encode_Dowen.JM_GSM4074281_RAD21_Rep1_SRR10099912_SRR10099913_peak_752	44	.	3.42957	6.69071	4.43147	181
chr1	55082142	55082511	Encode_GSE137272_Encode_Dowen.JM_GSM4074281_RAD21_Rep1_SRR10099912_SRR10099913_peak_753	291	.	7.86245	31.8495	29.1597	131
chr1	55087543	55088495	Encode_GSE137272_Encode_Dowen.JM_GSM4074281_RAD21_Rep1_SRR10099912_SRR10099913_peak_754	101	.	4.22973	12.6161	10.1982	775
chr1	55130960	55131783	Encode_GSE137272_Encode_Dowen.JM_GSM4074281_RAD21_Rep1_SRR10099912_SRR10099913_peak_755	232	.	6.44099	25.8522	23.2314	238
chr1	55135887	55136208	Encode_GSE137272_Encode_Dowen.JM_GSM4074281_RAD21_Rep1_SRR10099912_SRR10099913_peak_756	224	.	6.46046	25.0319	22.4215	198
chr1	55161835	55162382	Encode_GSE137272_Encode_Dowen.JM_GSM4074281_RAD21_Rep1_SRR10099912_SRR10099913_peak_757	2249	.	21.5667	228.905	224.902	266
chr1	55180208	55180548	Encode_GSE137272_Encode_Dowen.JM_GSM4074281_RAD21_Rep1_SRR10099912_SRR10099913_peak_758	130	.	5.48732	15.5591	13.0841	188
chr1	55185725	55186130	Encode_GSE137272_Encode_Dowen.JM_GSM4074281_RAD21_Rep1_SRR10099912_SRR10099913_peak_759	319	.	8.82441	34.6895	31.9691	154
chr1	55192773	55193254	Encode_GSE137272_Encode_Dowen.JM_GSM4074281_RAD21_Rep1_SRR10099912_SRR10099913_peak_760	1352	.	17.3945	138.698	135.221	245
chr1	55203819	55204315	Encode_GSE137272_Encode_Dowen.JM_GSM4074281_RAD21_Rep1_SRR10099912_SRR10099913_peak_761	70	.	4.11393	9.37661	7.0364	117
chr1	55213376	55213639	Encode_GSE137272_Encode_Dowen.JM_GSM4074281_RAD21_Rep1_SRR10099912_SRR10099913_peak_762	44	.	3.42957	6.69071	4.43147	91
chr1	55239264	55239707	Encode_GSE137272_Encode_Dowen.JM_GSM4074281_RAD21_Rep1_SRR10099912_SRR10099913_peak_763	1282	.	16.5047	131.683	128.25	217
chr1	55265534	55265793	Encode_GSE137272_Encode_Dowen.JM_GSM4074281_RAD21_Rep1_SRR10099912_SRR10099913_peak_764	99	.	4.8014	12.3493	9.93518	120
chr1	55295223	55295465	Encode_GSE137272_Encode_Dowen.JM_GSM4074281_RAD21_Rep1_SRR10099912_SRR10099913_peak_765	130	.	5.48732	15.5591	13.0841	106
chr1	55301091	55301459	Encode_GSE137272_Encode_Dowen.JM_GSM4074281_RAD21_Rep1_SRR10099912_SRR10099913_peak_766	265	.	8.00915	29.1739	26.5144	185
chr1	55363098	55363908	Encode_GSE137272_Encode_Dowen.JM_GSM4074281_RAD21_Rep1_SRR10099912_SRR10099913_peak_767	691	.	13.7576	72.1593	69.1197	303
chr1	55383057	55383595	Encode_GSE137272_Encode_Dowen.JM_GSM4074281_RAD21_Rep1_SRR10099912_SRR10099913_peak_768	3079	.	25.6586	312.378	307.91	276
chr1	55404320	55404859	Encode_GSE137272_Encode_Dowen.JM_GSM4074281_RAD21_Rep1_SRR10099912_SRR10099913_peak_769	1671	.	17.0198	170.788	167.121	252
chr1	55429745	55430080	Encode_GSE137272_Encode_Dowen.JM_GSM4074281_RAD21_Rep1_SRR10099912_SRR10099913_peak_770	247	.	7.71654	27.3439	24.7041	174
chr1	55473847	55474178	Encode_GSE137272_Encode_Dowen.JM_GSM4074281_RAD21_Rep1_SRR10099912_SRR10099913_peak_771	107	.	4.97288	13.1304	10.7003	120
chr1	55736268	55736786	Encode_GSE137272_Encode_Dowen.JM_GSM4074281_RAD21_Rep1_SRR10099912_SRR10099913_peak_772	2435	.	23.8656	247.658	243.547	276
chr1	55755753	55756108	Encode_GSE137272_Encode_Dowen.JM_GSM4074281_RAD21_Rep1_SRR10099912_SRR10099913_peak_773	327	.	9.08837	35.4317	32.7033	157
chr1	55838159	55838568	Encode_GSE137272_Encode_Dowen.JM_GSM4074281_RAD21_Rep1_SRR10099912_SRR10099913_peak_774	513	.	12.0035	54.2596	51.3593	207
chr1	55874134	55874559	Encode_GSE137272_Encode_Dowen.JM_GSM4074281_RAD21_Rep1_SRR10099912_SRR10099913_peak_775	1324	.	18.1727	135.952	132.492	224
chr1	55886376	55886820	Encode_GSE137272_Encode_Dowen.JM_GSM4074281_RAD21_Rep1_SRR10099912_SRR10099913_peak_776	1080	.	15.6272	111.372	108.066	200
chr1	55890700	55891110	Encode_GSE137272_Encode_Dowen.JM_GSM4074281_RAD21_Rep1_SRR10099912_SRR10099913_peak_777	195	.	5.60322	22.1205	19.5476	232
chr1	55960253	55960759	Encode_GSE137272_Encode_Dowen.JM_GSM4074281_RAD21_Rep1_SRR10099912_SRR10099913_peak_778	1150	.	18.4937	118.416	115.065	250
chr1	56195244	56195543	Encode_GSE137272_Encode_Dowen.JM_GSM4074281_RAD21_Rep1_SRR10099912_SRR10099913_peak_779	99	.	4.8014	12.3493	9.93518	162
chr1	56753248	56753655	Encode_GSE137272_Encode_Dowen.JM_GSM4074281_RAD21_Rep1_SRR10099912_SRR10099913_peak_780	580	.	11.5732	60.9754	58.0212	237
chr1	56969537	56969804	Encode_GSE137272_Encode_Dowen.JM_GSM4074281_RAD21_Rep1_SRR10099912_SRR10099913_peak_781	53	.	3.15848	7.68476	5.39522	127
chr1	56976992	56977485	Encode_GSE137272_Encode_Dowen.JM_GSM4074281_RAD21_Rep1_SRR10099912_SRR10099913_peak_782	957	.	11.3382	98.9924	95.7665	279
chr1	56983964	56984425	Encode_GSE137272_Encode_Dowen.JM_GSM4074281_RAD21_Rep1_SRR10099912_SRR10099913_peak_783	54	.	3.58288	7.77547	5.48401	304
chr1	56991612	56992017	Encode_GSE137272_Encode_Dowen.JM_GSM4074281_RAD21_Rep1_SRR10099912_SRR10099913_peak_784	465	.	10.7858	49.3872	46.5289	203
chr1	57000397	57000777	Encode_GSE137272_Encode_Dowen.JM_GSM4074281_RAD21_Rep1_SRR10099912_SRR10099913_peak_785	173	.	6.34471	19.8668	17.324	232
chr1	57048933	57049160	Encode_GSE137272_Encode_Dowen.JM_GSM4074281_RAD21_Rep1_SRR10099912_SRR10099913_peak_786	91	.	4.62992	11.5832	9.18568	141
chr1	57095642	57095920	Encode_GSE137272_Encode_Dowen.JM_GSM4074281_RAD21_Rep1_SRR10099912_SRR10099913_peak_787	91	.	4.62992	11.5832	9.18568	131
chr1	57205544	57206054	Encode_GSE137272_Encode_Dowen.JM_GSM4074281_RAD21_Rep1_SRR10099912_SRR10099913_peak_788	1242	.	15.9301	127.62	124.211	240
chr1	57269731	57270222	Encode_GSE137272_Encode_Dowen.JM_GSM4074281_RAD21_Rep1_SRR10099912_SRR10099913_peak_789	781	.	14.2946	81.2681	78.1625	169
chr1	57339067	57339557	Encode_GSE137272_Encode_Dowen.JM_GSM4074281_RAD21_Rep1_SRR10099912_SRR10099913_peak_790	1269	.	18.0475	130.405	126.979	260
chr1	57377573	57377939	Encode_GSE137272_Encode_Dowen.JM_GSM4074281_RAD21_Rep1_SRR10099912_SRR10099913_peak_791	50	.	3.60105	7.33445	5.05209	160
chr1	57393991	57394419	Encode_GSE137272_Encode_Dowen.JM_GSM4074281_RAD21_Rep1_SRR10099912_SRR10099913_peak_792	316	.	8.91689	34.3907	31.673	198
chr1	57406405	57406823	Encode_GSE137272_Encode_Dowen.JM_GSM4074281_RAD21_Rep1_SRR10099912_SRR10099913_peak_793	58	.	3.74358	8.18329	5.87574	286
chr1	57423626	57424090	Encode_GSE137272_Encode_Dowen.JM_GSM4074281_RAD21_Rep1_SRR10099912_SRR10099913_peak_794	894	.	14.3236	92.6011	89.4177	240
chr1	57428849	57429394	Encode_GSE137272_Encode_Dowen.JM_GSM4074281_RAD21_Rep1_SRR10099912_SRR10099913_peak_795	3641	.	23.6247	368.963	364.178	258
chr1	57511968	57512205	Encode_GSE137272_Encode_Dowen.JM_GSM4074281_RAD21_Rep1_SRR10099912_SRR10099913_peak_796	91	.	4.62992	11.5832	9.18568	123
chr1	57688785	57689122	Encode_GSE137272_Encode_Dowen.JM_GSM4074281_RAD21_Rep1_SRR10099912_SRR10099913_peak_797	191	.	6.68767	21.6726	19.1043	162
chr1	57773946	57775552	Encode_GSE137272_Encode_Dowen.JM_GSM4074281_RAD21_Rep1_SRR10099912_SRR10099913_peak_798	147	.	4.74001	17.1996	14.7008	223
chr1	57949187	57949651	Encode_GSE137272_Encode_Dowen.JM_GSM4074281_RAD21_Rep1_SRR10099912_SRR10099913_peak_799	1056	.	15.1957	108.895	105.605	217
chr1	57969817	57970392	Encode_GSE137272_Encode_Dowen.JM_GSM4074281_RAD21_Rep1_SRR10099912_SRR10099913_peak_800	1102	.	15.3878	113.549	110.229	322
chr1	57995668	57996304	Encode_GSE137272_Encode_Dowen.JM_GSM4074281_RAD21_Rep1_SRR10099912_SRR10099913_peak_801	41	.	3.31098	6.40835	4.16568	67
chr1	58031099	58031620	Encode_GSE137272_Encode_Dowen.JM_GSM4074281_RAD21_Rep1_SRR10099912_SRR10099913_peak_802	670	.	11.8806	70.0824	67.058	273
chr1	58079635	58080074	Encode_GSE137272_Encode_Dowen.JM_GSM4074281_RAD21_Rep1_SRR10099912_SRR10099913_peak_803	674	.	13.0036	70.4879	67.4606	239
chr1	58112760	58113172	Encode_GSE137272_Encode_Dowen.JM_GSM4074281_RAD21_Rep1_SRR10099912_SRR10099913_peak_804	425	.	10.2824	45.3825	42.5591	211
chr1	58139063	58139374	Encode_GSE137272_Encode_Dowen.JM_GSM4074281_RAD21_Rep1_SRR10099912_SRR10099913_peak_805	218	.	7.2021	24.4625	21.8577	147
chr1	58140671	58141027	Encode_GSE137272_Encode_Dowen.JM_GSM4074281_RAD21_Rep1_SRR10099912_SRR10099913_peak_806	129	.	5.17608	15.4582	12.9884	131
chr1	58144750	58145059	Encode_GSE137272_Encode_Dowen.JM_GSM4074281_RAD21_Rep1_SRR10099912_SRR10099913_peak_807	105	.	4.89394	12.9268	10.5045	158
chr1	58156680	58157285	Encode_GSE137272_Encode_Dowen.JM_GSM4074281_RAD21_Rep1_SRR10099912_SRR10099913_peak_808	1040	.	16.6986	107.329	104.049	283
chr1	58240357	58240749	Encode_GSE137272_Encode_Dowen.JM_GSM4074281_RAD21_Rep1_SRR10099912_SRR10099913_peak_809	91	.	4.62992	11.5832	9.18568	183
chr1	58271078	58271558	Encode_GSE137272_Encode_Dowen.JM_GSM4074281_RAD21_Rep1_SRR10099912_SRR10099913_peak_810	800	.	13.168	83.1845	80.0654	240
chr1	58296252	58296775	Encode_GSE137272_Encode_Dowen.JM_GSM4074281_RAD21_Rep1_SRR10099912_SRR10099913_peak_811	3484	.	25.0368	353.13	348.435	249
chr1	58396186	58396499	Encode_GSE137272_Encode_Dowen.JM_GSM4074281_RAD21_Rep1_SRR10099912_SRR10099913_peak_812	102	.	4.44434	12.6662	10.2476	157
chr1	58448431	58448794	Encode_GSE137272_Encode_Dowen.JM_GSM4074281_RAD21_Rep1_SRR10099912_SRR10099913_peak_813	355	.	8.7226	38.2725	35.5164	164
chr1	58562401	58562904	Encode_GSE137272_Encode_Dowen.JM_GSM4074281_RAD21_Rep1_SRR10099912_SRR10099913_peak_814	604	.	12.1067	63.3987	60.4255	272
chr1	58579154	58579553	Encode_GSE137272_Encode_Dowen.JM_GSM4074281_RAD21_Rep1_SRR10099912_SRR10099913_peak_815	369	.	9.56547	39.6733	36.9038	210
chr1	58677513	58677989	Encode_GSE137272_Encode_Dowen.JM_GSM4074281_RAD21_Rep1_SRR10099912_SRR10099913_peak_816	342	.	9.03043	36.9672	34.2238	265
chr1	58697597	58698054	Encode_GSE137272_Encode_Dowen.JM_GSM4074281_RAD21_Rep1_SRR10099912_SRR10099913_peak_817	970	.	17.2902	100.282	97.0479	208
chr1	58711495	58711780	Encode_GSE137272_Encode_Dowen.JM_GSM4074281_RAD21_Rep1_SRR10099912_SRR10099913_peak_818	44	.	3.42957	6.69071	4.43147	136
chr1	58746843	58747344	Encode_GSE137272_Encode_Dowen.JM_GSM4074281_RAD21_Rep1_SRR10099912_SRR10099913_peak_819	1249	.	17.9512	128.36	124.947	235
chr1	58770043	58770572	Encode_GSE137272_Encode_Dowen.JM_GSM4074281_RAD21_Rep1_SRR10099912_SRR10099913_peak_820	1960	.	18.8758	199.902	196.067	234
chr1	58897576	58897971	Encode_GSE137272_Encode_Dowen.JM_GSM4074281_RAD21_Rep1_SRR10099912_SRR10099913_peak_821	626	.	13.2832	65.6505	62.6598	183
chr1	58973017	58973617	Encode_GSE137272_Encode_Dowen.JM_GSM4074281_RAD21_Rep1_SRR10099912_SRR10099913_peak_822	38	.	3.25809	6.06754	3.83315	215
chr1	58993721	58994117	Encode_GSE137272_Encode_Dowen.JM_GSM4074281_RAD21_Rep1_SRR10099912_SRR10099913_peak_823	431	.	10.2725	45.9692	43.141	206
chr1	59009285	59009621	Encode_GSE137272_Encode_Dowen.JM_GSM4074281_RAD21_Rep1_SRR10099912_SRR10099913_peak_824	296	.	8.57393	32.3336	29.6376	160
chr1	59067997	59068412	Encode_GSE137272_Encode_Dowen.JM_GSM4074281_RAD21_Rep1_SRR10099912_SRR10099913_peak_825	614	.	11.2487	64.4599	61.4784	204
chr1	59070879	59071358	Encode_GSE137272_Encode_Dowen.JM_GSM4074281_RAD21_Rep1_SRR10099912_SRR10099913_peak_826	197	.	5.78909	22.372	19.7964	134
chr1	59142788	59143263	Encode_GSE137272_Encode_Dowen.JM_GSM4074281_RAD21_Rep1_SRR10099912_SRR10099913_peak_827	1270	.	16.5979	130.457	127.031	205
chr1	59144618	59144846	Encode_GSE137272_Encode_Dowen.JM_GSM4074281_RAD21_Rep1_SRR10099912_SRR10099913_peak_828	99	.	3.96838	12.3193	9.9107	104
chr1	59176610	59176861	Encode_GSE137272_Encode_Dowen.JM_GSM4074281_RAD21_Rep1_SRR10099912_SRR10099913_peak_829	70	.	4.11549	9.38046	7.0364	56
chr1	59237835	59238364	Encode_GSE137272_Encode_Dowen.JM_GSM4074281_RAD21_Rep1_SRR10099912_SRR10099913_peak_830	2139	.	21.0111	217.91	213.972	295
chr1	59243804	59244140	Encode_GSE137272_Encode_Dowen.JM_GSM4074281_RAD21_Rep1_SRR10099912_SRR10099913_peak_831	364	.	6.2045	39.2143	36.4488	173
chr1	59247575	59248118	Encode_GSE137272_Encode_Dowen.JM_GSM4074281_RAD21_Rep1_SRR10099912_SRR10099913_peak_832	2495	.	20.0184	253.731	249.585	275
chr1	59286443	59286874	Encode_GSE137272_Encode_Dowen.JM_GSM4074281_RAD21_Rep1_SRR10099912_SRR10099913_peak_833	349	.	8.90764	37.7296	34.9782	210
chr1	59300952	59301292	Encode_GSE137272_Encode_Dowen.JM_GSM4074281_RAD21_Rep1_SRR10099912_SRR10099913_peak_834	218	.	7.2021	24.4625	21.8577	181
chr1	59316643	59317176	Encode_GSE137272_Encode_Dowen.JM_GSM4074281_RAD21_Rep1_SRR10099912_SRR10099913_peak_835	1093	.	14.1138	112.673	109.358	299
chr1	59376147	59376899	Encode_GSE137272_Encode_Dowen.JM_GSM4074281_RAD21_Rep1_SRR10099912_SRR10099913_peak_836	63	.	3.72775	8.65337	6.33661	96
chr1	59423080	59423487	Encode_GSE137272_Encode_Dowen.JM_GSM4074281_RAD21_Rep1_SRR10099912_SRR10099913_peak_837	113	.	4.22629	13.7907	11.3515	138
chr1	59427130	59427516	Encode_GSE137272_Encode_Dowen.JM_GSM4074281_RAD21_Rep1_SRR10099912_SRR10099913_peak_838	143	.	4.81837	16.8014	14.3074	215
chr1	59441061	59441455	Encode_GSE137272_Encode_Dowen.JM_GSM4074281_RAD21_Rep1_SRR10099912_SRR10099913_peak_839	356	.	8.43602	38.4398	35.6822	213
chr1	59448249	59448483	Encode_GSE137272_Encode_Dowen.JM_GSM4074281_RAD21_Rep1_SRR10099912_SRR10099913_peak_840	19	.	2.42961	4.02877	1.91088	18
chr1	59448799	59449115	Encode_GSE137272_Encode_Dowen.JM_GSM4074281_RAD21_Rep1_SRR10099912_SRR10099913_peak_841	25	.	2.59395	4.75381	2.59409	180
chr1	59472443	59473047	Encode_GSE137272_Encode_Dowen.JM_GSM4074281_RAD21_Rep1_SRR10099912_SRR10099913_peak_842	94	.	4.27816	11.8702	9.4684	302
chr1	59481457	59481734	Encode_GSE137272_Encode_Dowen.JM_GSM4074281_RAD21_Rep1_SRR10099912_SRR10099913_peak_843	54	.	2.90287	7.76773	5.47643	175
chr1	59481988	59482404	Encode_GSE137272_Encode_Dowen.JM_GSM4074281_RAD21_Rep1_SRR10099912_SRR10099913_peak_844	144	.	4.26109	16.9056	14.4105	127
chr1	59483768	59484124	Encode_GSE137272_Encode_Dowen.JM_GSM4074281_RAD21_Rep1_SRR10099912_SRR10099913_peak_845	145	.	4.09348	17.0435	14.5466	146
chr1	59491631	59491973	Encode_GSE137272_Encode_Dowen.JM_GSM4074281_RAD21_Rep1_SRR10099912_SRR10099913_peak_846	236	.	6.55738	26.2407	23.6159	154
chr1	59516105	59516331	Encode_GSE137272_Encode_Dowen.JM_GSM4074281_RAD21_Rep1_SRR10099912_SRR10099913_peak_847	31	.	2.94398	5.32071	3.12976	198
chr1	59523419	59523799	Encode_GSE137272_Encode_Dowen.JM_GSM4074281_RAD21_Rep1_SRR10099912_SRR10099913_peak_848	255	.	7.17305	28.2214	25.573	162
chr1	59570424	59570714	Encode_GSE137272_Encode_Dowen.JM_GSM4074281_RAD21_Rep1_SRR10099912_SRR10099913_peak_849	85	.	4.38644	10.9573	8.57507	116
chr1	59584546	59585103	Encode_GSE137272_Encode_Dowen.JM_GSM4074281_RAD21_Rep1_SRR10099912_SRR10099913_peak_850	1506	.	16.9946	154.243	150.673	263
chr1	59603913	59604313	Encode_GSE137272_Encode_Dowen.JM_GSM4074281_RAD21_Rep1_SRR10099912_SRR10099913_peak_851	302	.	7.72829	32.9601	30.2586	216
chr1	59613741	59614213	Encode_GSE137272_Encode_Dowen.JM_GSM4074281_RAD21_Rep1_SRR10099912_SRR10099913_peak_852	607	.	10.5417	63.7147	60.7391	247
chr1	59623247	59623786	Encode_GSE137272_Encode_Dowen.JM_GSM4074281_RAD21_Rep1_SRR10099912_SRR10099913_peak_853	2744	.	22.2169	278.684	274.4	256
chr1	59630619	59630847	Encode_GSE137272_Encode_Dowen.JM_GSM4074281_RAD21_Rep1_SRR10099912_SRR10099913_peak_854	32	.	3.08661	5.46592	3.25834	73
chr1	59749642	59750162	Encode_GSE137272_Encode_Dowen.JM_GSM4074281_RAD21_Rep1_SRR10099912_SRR10099913_peak_855	308	.	8.42191	33.5283	30.8199	253
chr1	59862648	59862902	Encode_GSE137272_Encode_Dowen.JM_GSM4074281_RAD21_Rep1_SRR10099912_SRR10099913_peak_856	63	.	3.94401	8.68012	6.35556	121
chr1	59883714	59884250	Encode_GSE137272_Encode_Dowen.JM_GSM4074281_RAD21_Rep1_SRR10099912_SRR10099913_peak_857	2094	.	20.1171	213.386	209.474	236
chr1	59892831	59893132	Encode_GSE137272_Encode_Dowen.JM_GSM4074281_RAD21_Rep1_SRR10099912_SRR10099913_peak_858	139	.	5.65879	16.3957	13.9065	177
chr1	59967317	59967744	Encode_GSE137272_Encode_Dowen.JM_GSM4074281_RAD21_Rep1_SRR10099912_SRR10099913_peak_859	200	.	6.85914	22.592	20.0114	163
chr1	60000330	60000846	Encode_GSE137272_Encode_Dowen.JM_GSM4074281_RAD21_Rep1_SRR10099912_SRR10099913_peak_860	581	.	11.2191	61.0904	58.1353	298
chr1	60054633	60055099	Encode_GSE137272_Encode_Dowen.JM_GSM4074281_RAD21_Rep1_SRR10099912_SRR10099913_peak_861	296	.	8.57393	32.3336	29.6376	251
chr1	60104566	60104979	Encode_GSE137272_Encode_Dowen.JM_GSM4074281_RAD21_Rep1_SRR10099912_SRR10099913_peak_862	363	.	9.56353	39.08	36.3156	188
chr1	60152765	60153099	Encode_GSE137272_Encode_Dowen.JM_GSM4074281_RAD21_Rep1_SRR10099912_SRR10099913_peak_863	122	.	5.31584	14.7358	12.2753	147
chr1	60196845	60197204	Encode_GSE137272_Encode_Dowen.JM_GSM4074281_RAD21_Rep1_SRR10099912_SRR10099913_peak_864	139	.	5.65879	16.3957	13.9065	187
chr1	60343218	60343686	Encode_GSE137272_Encode_Dowen.JM_GSM4074281_RAD21_Rep1_SRR10099912_SRR10099913_peak_865	38	.	3.25809	6.06754	3.83315	92
chr1	60404914	60405267	Encode_GSE137272_Encode_Dowen.JM_GSM4074281_RAD21_Rep1_SRR10099912_SRR10099913_peak_866	302	.	7.89035	32.9671	30.2654	148
chr1	60409532	60409827	Encode_GSE137272_Encode_Dowen.JM_GSM4074281_RAD21_Rep1_SRR10099912_SRR10099913_peak_867	43	.	3.13439	6.58913	4.34195	170
chr1	60428914	60429358	Encode_GSE137272_Encode_Dowen.JM_GSM4074281_RAD21_Rep1_SRR10099912_SRR10099913_peak_868	1127	.	16.2296	116.09	112.753	225
chr1	60441455	60441811	Encode_GSE137272_Encode_Dowen.JM_GSM4074281_RAD21_Rep1_SRR10099912_SRR10099913_peak_869	337	.	9.25984	36.4807	33.7416	156
chr1	60447124	60447472	Encode_GSE137272_Encode_Dowen.JM_GSM4074281_RAD21_Rep1_SRR10099912_SRR10099913_peak_870	200	.	6.85914	22.592	20.0114	146
chr1	60530191	60530428	Encode_GSE137272_Encode_Dowen.JM_GSM4074281_RAD21_Rep1_SRR10099912_SRR10099913_peak_871	84	.	4.45844	10.8326	8.45221	89
chr1	60534916	60535355	Encode_GSE137272_Encode_Dowen.JM_GSM4074281_RAD21_Rep1_SRR10099912_SRR10099913_peak_872	471	.	10.7872	50.0267	47.1626	205
chr1	60558690	60558947	Encode_GSE137272_Encode_Dowen.JM_GSM4074281_RAD21_Rep1_SRR10099912_SRR10099913_peak_873	56	.	3.77253	7.99786	5.69381	146
chr1	60565264	60565544	Encode_GSE137272_Encode_Dowen.JM_GSM4074281_RAD21_Rep1_SRR10099912_SRR10099913_peak_874	83	.	4.19664	10.7491	8.37595	155
chr1	60566800	60567123	Encode_GSE137272_Encode_Dowen.JM_GSM4074281_RAD21_Rep1_SRR10099912_SRR10099913_peak_875	57	.	3.61578	8.10524	5.79918	109
chr1	60720249	60720500	Encode_GSE137272_Encode_Dowen.JM_GSM4074281_RAD21_Rep1_SRR10099912_SRR10099913_peak_876	114	.	5.14436	13.9261	11.4804	137
chr1	60822885	60823337	Encode_GSE137272_Encode_Dowen.JM_GSM4074281_RAD21_Rep1_SRR10099912_SRR10099913_peak_877	507	.	11.1328	53.6555	50.7605	251
chr1	60850961	60851224	Encode_GSE137272_Encode_Dowen.JM_GSM4074281_RAD21_Rep1_SRR10099912_SRR10099913_peak_878	59	.	3.59244	8.28749	5.978	110
chr1	60853492	60853785	Encode_GSE137272_Encode_Dowen.JM_GSM4074281_RAD21_Rep1_SRR10099912_SRR10099913_peak_879	23	.	2.56124	4.51574	2.36398	37
chr1	60860511	60861076	Encode_GSE137272_Encode_Dowen.JM_GSM4074281_RAD21_Rep1_SRR10099912_SRR10099913_peak_880	3839	.	24.6633	388.801	383.907	303
chr1	60868382	60868829	Encode_GSE137272_Encode_Dowen.JM_GSM4074281_RAD21_Rep1_SRR10099912_SRR10099913_peak_881	958	.	14.8465	99.0867	95.8602	228
chr1	60954854	60955304	Encode_GSE137272_Encode_Dowen.JM_GSM4074281_RAD21_Rep1_SRR10099912_SRR10099913_peak_882	663	.	12.2669	69.4117	66.3924	189
chr1	60958346	60958594	Encode_GSE137272_Encode_Dowen.JM_GSM4074281_RAD21_Rep1_SRR10099912_SRR10099913_peak_883	100	.	3.64711	12.4266	10.0114	131
chr1	60961058	60961523	Encode_GSE137272_Encode_Dowen.JM_GSM4074281_RAD21_Rep1_SRR10099912_SRR10099913_peak_884	1143	.	15.8334	117.708	114.361	222
chr1	61055118	61055622	Encode_GSE137272_Encode_Dowen.JM_GSM4074281_RAD21_Rep1_SRR10099912_SRR10099913_peak_885	1202	.	17.8092	123.64	120.256	234
chr1	61125238	61125470	Encode_GSE137272_Encode_Dowen.JM_GSM4074281_RAD21_Rep1_SRR10099912_SRR10099913_peak_886	70	.	4.11549	9.38046	7.0364	134
chr1	61139136	61139613	Encode_GSE137272_Encode_Dowen.JM_GSM4074281_RAD21_Rep1_SRR10099912_SRR10099913_peak_887	1496	.	18.237	153.168	149.604	248
chr1	61181031	61181571	Encode_GSE137272_Encode_Dowen.JM_GSM4074281_RAD21_Rep1_SRR10099912_SRR10099913_peak_888	2285	.	22.8965	232.596	228.572	279
chr1	61297965	61298419	Encode_GSE137272_Encode_Dowen.JM_GSM4074281_RAD21_Rep1_SRR10099912_SRR10099913_peak_889	710	.	13.0137	74.0728	71.0191	231
chr1	61377025	61377557	Encode_GSE137272_Encode_Dowen.JM_GSM4074281_RAD21_Rep1_SRR10099912_SRR10099913_peak_890	2948	.	23.8234	299.288	294.893	260
chr1	61524900	61525362	Encode_GSE137272_Encode_Dowen.JM_GSM4074281_RAD21_Rep1_SRR10099912_SRR10099913_peak_891	924	.	17.6623	95.6118	92.4081	197
chr1	61638671	61639550	Encode_GSE137272_Encode_Dowen.JM_GSM4074281_RAD21_Rep1_SRR10099912_SRR10099913_peak_892	114	.	5.14436	13.9261	11.4804	273
chr1	61740987	61741236	Encode_GSE137272_Encode_Dowen.JM_GSM4074281_RAD21_Rep1_SRR10099912_SRR10099913_peak_893	107	.	4.97288	13.1304	10.7003	135
chr1	61771180	61771653	Encode_GSE137272_Encode_Dowen.JM_GSM4074281_RAD21_Rep1_SRR10099912_SRR10099913_peak_894	1345	.	18.9532	138.051	134.578	234
chr1	61924991	61925342	Encode_GSE137272_Encode_Dowen.JM_GSM4074281_RAD21_Rep1_SRR10099912_SRR10099913_peak_895	467	.	11.3176	49.6516	46.7905	209
chr1	61967062	61967502	Encode_GSE137272_Encode_Dowen.JM_GSM4074281_RAD21_Rep1_SRR10099912_SRR10099913_peak_896	296	.	8.57393	32.3336	29.6376	240
chr1	62181671	62182121	Encode_GSE137272_Encode_Dowen.JM_GSM4074281_RAD21_Rep1_SRR10099912_SRR10099913_peak_897	122	.	5.31584	14.7358	12.2753	118
chr1	62378279	62378747	Encode_GSE137272_Encode_Dowen.JM_GSM4074281_RAD21_Rep1_SRR10099912_SRR10099913_peak_898	255	.	7.64993	28.167	25.5191	254
chr1	62401788	62402129	Encode_GSE137272_Encode_Dowen.JM_GSM4074281_RAD21_Rep1_SRR10099912_SRR10099913_peak_899	84	.	4.45844	10.8326	8.45221	186
chr1	62696970	62697366	Encode_GSE137272_Encode_Dowen.JM_GSM4074281_RAD21_Rep1_SRR10099912_SRR10099913_peak_900	966	.	9.90217	99.8877	96.6559	188
chr1	62700992	62701516	Encode_GSE137272_Encode_Dowen.JM_GSM4074281_RAD21_Rep1_SRR10099912_SRR10099913_peak_901	1142	.	10.0028	117.622	114.276	197
chr1	62706709	62707047	Encode_GSE137272_Encode_Dowen.JM_GSM4074281_RAD21_Rep1_SRR10099912_SRR10099913_peak_902	61	.	3.09679	8.49048	6.177	214
chr1	62707650	62707934	Encode_GSE137272_Encode_Dowen.JM_GSM4074281_RAD21_Rep1_SRR10099912_SRR10099913_peak_903	130	.	4.21999	15.5455	13.0746	171
chr1	62717904	62718267	Encode_GSE137272_Encode_Dowen.JM_GSM4074281_RAD21_Rep1_SRR10099912_SRR10099913_peak_904	357	.	6.39986	38.4854	35.7275	206
chr1	62722524	62723033	Encode_GSE137272_Encode_Dowen.JM_GSM4074281_RAD21_Rep1_SRR10099912_SRR10099913_peak_905	1691	.	16.3438	172.842	169.163	222
chr1	62738327	62738576	Encode_GSE137272_Encode_Dowen.JM_GSM4074281_RAD21_Rep1_SRR10099912_SRR10099913_peak_906	63	.	3.747	8.70486	6.37985	159
chr1	62767696	62767991	Encode_GSE137272_Encode_Dowen.JM_GSM4074281_RAD21_Rep1_SRR10099912_SRR10099913_peak_907	28	.	2.8813	4.98904	2.80792	20
chr1	62774896	62775134	Encode_GSE137272_Encode_Dowen.JM_GSM4074281_RAD21_Rep1_SRR10099912_SRR10099913_peak_908	111	.	4.88149	13.5795	11.1432	148
chr1	62783357	62783811	Encode_GSE137272_Encode_Dowen.JM_GSM4074281_RAD21_Rep1_SRR10099912_SRR10099913_peak_909	39	.	3.00283	6.22683	3.98873	73
chr1	62786235	62786675	Encode_GSE137272_Encode_Dowen.JM_GSM4074281_RAD21_Rep1_SRR10099912_SRR10099913_peak_910	320	.	7.95389	34.725	32.0043	222
chr1	62795596	62796066	Encode_GSE137272_Encode_Dowen.JM_GSM4074281_RAD21_Rep1_SRR10099912_SRR10099913_peak_911	389	.	8.942	41.7775	38.9878	128
chr1	62820070	62820614	Encode_GSE137272_Encode_Dowen.JM_GSM4074281_RAD21_Rep1_SRR10099912_SRR10099913_peak_912	2467	.	22.9747	250.911	246.782	271
chr1	62929432	62929974	Encode_GSE137272_Encode_Dowen.JM_GSM4074281_RAD21_Rep1_SRR10099912_SRR10099913_peak_913	2892	.	23.5047	293.644	289.279	264
chr1	62964238	62964731	Encode_GSE137272_Encode_Dowen.JM_GSM4074281_RAD21_Rep1_SRR10099912_SRR10099913_peak_914	2233	.	20.0653	227.342	223.348	243
chr1	62966933	62967218	Encode_GSE137272_Encode_Dowen.JM_GSM4074281_RAD21_Rep1_SRR10099912_SRR10099913_peak_915	85	.	3.34305	10.9394	8.55737	164
chr1	62986350	62986654	Encode_GSE137272_Encode_Dowen.JM_GSM4074281_RAD21_Rep1_SRR10099912_SRR10099913_peak_916	267	.	7.91625	29.4321	26.7684	106
chr1	63057923	63058175	Encode_GSE137272_Encode_Dowen.JM_GSM4074281_RAD21_Rep1_SRR10099912_SRR10099913_peak_917	91	.	4.62992	11.5832	9.18568	169
chr1	63090768	63091055	Encode_GSE137272_Encode_Dowen.JM_GSM4074281_RAD21_Rep1_SRR10099912_SRR10099913_peak_918	27	.	2.91514	4.88692	2.70869	67
chr1	63110917	63111167	Encode_GSE137272_Encode_Dowen.JM_GSM4074281_RAD21_Rep1_SRR10099912_SRR10099913_peak_919	103	.	4.3607	12.724	10.3046	79
chr1	63114496	63114740	Encode_GSE137272_Encode_Dowen.JM_GSM4074281_RAD21_Rep1_SRR10099912_SRR10099913_peak_920	106	.	4.47615	13.0747	10.6502	152
chr1	63181029	63181428	Encode_GSE137272_Encode_Dowen.JM_GSM4074281_RAD21_Rep1_SRR10099912_SRR10099913_peak_921	867	.	12.0731	89.8829	86.7176	174
chr1	63182702	63183068	Encode_GSE137272_Encode_Dowen.JM_GSM4074281_RAD21_Rep1_SRR10099912_SRR10099913_peak_922	190	.	5.17637	21.6542	19.089	136
chr1	63204352	63204796	Encode_GSE137272_Encode_Dowen.JM_GSM4074281_RAD21_Rep1_SRR10099912_SRR10099913_peak_923	486	.	9.76032	51.5753	48.6982	243
chr1	63212911	63213157	Encode_GSE137272_Encode_Dowen.JM_GSM4074281_RAD21_Rep1_SRR10099912_SRR10099913_peak_924	99	.	4.66783	12.3332	9.92441	120
chr1	63219215	63219726	Encode_GSE137272_Encode_Dowen.JM_GSM4074281_RAD21_Rep1_SRR10099912_SRR10099913_peak_925	1274	.	17.299	130.857	127.429	262
chr1	63242296	63242618	Encode_GSE137272_Encode_Dowen.JM_GSM4074281_RAD21_Rep1_SRR10099912_SRR10099913_peak_926	195	.	6.22005	22.0986	19.5259	161
chr1	63273136	63273762	Encode_GSE137272_Encode_Dowen.JM_GSM4074281_RAD21_Rep1_SRR10099912_SRR10099913_peak_927	74	.	4.05747	9.79931	7.44813	480
chr1	63403563	63404076	Encode_GSE137272_Encode_Dowen.JM_GSM4074281_RAD21_Rep1_SRR10099912_SRR10099913_peak_928	2705	.	22.8572	274.827	270.565	243
chr1	63445859	63446139	Encode_GSE137272_Encode_Dowen.JM_GSM4074281_RAD21_Rep1_SRR10099912_SRR10099913_peak_929	21	.	2.64822	4.27578	2.14819	193
chr1	63609613	63610047	Encode_GSE137272_Encode_Dowen.JM_GSM4074281_RAD21_Rep1_SRR10099912_SRR10099913_peak_930	570	.	11.4692	59.9686	57.0225	218
chr1	63658038	63658406	Encode_GSE137272_Encode_Dowen.JM_GSM4074281_RAD21_Rep1_SRR10099912_SRR10099913_peak_931	418	.	6.48225	44.6875	41.8707	150
chr1	63659503	63660001	Encode_GSE137272_Encode_Dowen.JM_GSM4074281_RAD21_Rep1_SRR10099912_SRR10099913_peak_932	2364	.	19.0191	240.542	236.471	254
chr1	63668776	63669114	Encode_GSE137272_Encode_Dowen.JM_GSM4074281_RAD21_Rep1_SRR10099912_SRR10099913_peak_933	437	.	10.6968	46.593	43.7589	185
chr1	63763082	63763586	Encode_GSE137272_Encode_Dowen.JM_GSM4074281_RAD21_Rep1_SRR10099912_SRR10099913_peak_934	649	.	12.4604	67.9979	64.9893	246
chr1	63854791	63855166	Encode_GSE137272_Encode_Dowen.JM_GSM4074281_RAD21_Rep1_SRR10099912_SRR10099913_peak_935	296	.	8.57393	32.3336	29.6376	208
chr1	63881888	63882242	Encode_GSE137272_Encode_Dowen.JM_GSM4074281_RAD21_Rep1_SRR10099912_SRR10099913_peak_936	227	.	7.37358	25.4131	22.7966	157
chr1	63953438	63953956	Encode_GSE137272_Encode_Dowen.JM_GSM4074281_RAD21_Rep1_SRR10099912_SRR10099913_peak_937	1483	.	19.6089	151.859	148.303	238
chr1	64121004	64121344	Encode_GSE137272_Encode_Dowen.JM_GSM4074281_RAD21_Rep1_SRR10099912_SRR10099913_peak_938	41	.	3.0672	6.40494	4.16241	202
chr1	64121855	64122394	Encode_GSE137272_Encode_Dowen.JM_GSM4074281_RAD21_Rep1_SRR10099912_SRR10099913_peak_939	136	.	5.02655	16.0919	13.6103	294
chr1	64226098	64226537	Encode_GSE137272_Encode_Dowen.JM_GSM4074281_RAD21_Rep1_SRR10099912_SRR10099913_peak_940	208	.	6.50516	23.3971	20.8082	252
chr1	64302841	64303320	Encode_GSE137272_Encode_Dowen.JM_GSM4074281_RAD21_Rep1_SRR10099912_SRR10099913_peak_941	76	.	4.0398	10.0331	7.67775	155
chr1	64418513	64418977	Encode_GSE137272_Encode_Dowen.JM_GSM4074281_RAD21_Rep1_SRR10099912_SRR10099913_peak_942	505	.	11.4918	53.4389	50.5457	233
chr1	64445969	64446420	Encode_GSE137272_Encode_Dowen.JM_GSM4074281_RAD21_Rep1_SRR10099912_SRR10099913_peak_943	1552	.	12.7103	158.858	155.261	236
chr1	64448052	64448533	Encode_GSE137272_Encode_Dowen.JM_GSM4074281_RAD21_Rep1_SRR10099912_SRR10099913_peak_944	1790	.	14.0102	182.777	179.04	225
chr1	64461630	64461934	Encode_GSE137272_Encode_Dowen.JM_GSM4074281_RAD21_Rep1_SRR10099912_SRR10099913_peak_945	107	.	4.97288	13.1304	10.7003	162
chr1	64617424	64618055	Encode_GSE137272_Encode_Dowen.JM_GSM4074281_RAD21_Rep1_SRR10099912_SRR10099913_peak_946	2974	.	23.6023	301.849	297.44	374
chr1	64655808	64656120	Encode_GSE137272_Encode_Dowen.JM_GSM4074281_RAD21_Rep1_SRR10099912_SRR10099913_peak_947	296	.	8.57393	32.3336	29.6376	160
chr1	64690571	64690912	Encode_GSE137272_Encode_Dowen.JM_GSM4074281_RAD21_Rep1_SRR10099912_SRR10099913_peak_948	38	.	3.25809	6.06754	3.83315	245
chr1	64705185	64705659	Encode_GSE137272_Encode_Dowen.JM_GSM4074281_RAD21_Rep1_SRR10099912_SRR10099913_peak_949	776	.	10.8049	80.7089	77.6074	245
chr1	64709838	64710310	Encode_GSE137272_Encode_Dowen.JM_GSM4074281_RAD21_Rep1_SRR10099912_SRR10099913_peak_950	877	.	11.8451	90.8726	87.7007	221
chr1	64717501	64718011	Encode_GSE137272_Encode_Dowen.JM_GSM4074281_RAD21_Rep1_SRR10099912_SRR10099913_peak_951	1976	.	21.3856	201.462	197.618	243
chr1	64735899	64736138	Encode_GSE137272_Encode_Dowen.JM_GSM4074281_RAD21_Rep1_SRR10099912_SRR10099913_peak_952	39	.	2.64726	6.15507	3.91867	128
chr1	64737376	64737913	Encode_GSE137272_Encode_Dowen.JM_GSM4074281_RAD21_Rep1_SRR10099912_SRR10099913_peak_953	469	.	8.17928	49.7937	46.9315	225
chr1	64918789	64919242	Encode_GSE137272_Encode_Dowen.JM_GSM4074281_RAD21_Rep1_SRR10099912_SRR10099913_peak_954	379	.	8.47703	40.7511	37.9713	268
chr1	64956608	64956860	Encode_GSE137272_Encode_Dowen.JM_GSM4074281_RAD21_Rep1_SRR10099912_SRR10099913_peak_955	50	.	3.60105	7.33445	5.05209	108
chr1	64986162	64986592	Encode_GSE137272_Encode_Dowen.JM_GSM4074281_RAD21_Rep1_SRR10099912_SRR10099913_peak_956	901	.	15.1566	93.2886	90.1005	187
chr1	65010053	65010647	Encode_GSE137272_Encode_Dowen.JM_GSM4074281_RAD21_Rep1_SRR10099912_SRR10099913_peak_957	1712	.	18.5308	174.955	171.264	307
chr1	65046396	65046854	Encode_GSE137272_Encode_Dowen.JM_GSM4074281_RAD21_Rep1_SRR10099912_SRR10099913_peak_958	799	.	12.7612	83.0568	79.9387	231
chr1	65075646	65075890	Encode_GSE137272_Encode_Dowen.JM_GSM4074281_RAD21_Rep1_SRR10099912_SRR10099913_peak_959	122	.	5.31584	14.7358	12.2753	123
chr1	65111988	65112435	Encode_GSE137272_Encode_Dowen.JM_GSM4074281_RAD21_Rep1_SRR10099912_SRR10099913_peak_960	516	.	11.4331	54.5798	51.677	230
chr1	65178207	65178595	Encode_GSE137272_Encode_Dowen.JM_GSM4074281_RAD21_Rep1_SRR10099912_SRR10099913_peak_961	438	.	7.71409	46.6585	43.8238	170
chr1	65179089	65179546	Encode_GSE137272_Encode_Dowen.JM_GSM4074281_RAD21_Rep1_SRR10099912_SRR10099913_peak_962	1173	.	14.2469	120.762	117.395	213
chr1	65282739	65283239	Encode_GSE137272_Encode_Dowen.JM_GSM4074281_RAD21_Rep1_SRR10099912_SRR10099913_peak_963	1202	.	17.5703	123.601	120.217	258
chr1	65312132	65312608	Encode_GSE137272_Encode_Dowen.JM_GSM4074281_RAD21_Rep1_SRR10099912_SRR10099913_peak_964	1223	.	15.8725	125.786	122.389	206
chr1	65388213	65388735	Encode_GSE137272_Encode_Dowen.JM_GSM4074281_RAD21_Rep1_SRR10099912_SRR10099913_peak_965	834	.	14.5368	86.5852	83.4424	268
chr1	65654465	65654909	Encode_GSE137272_Encode_Dowen.JM_GSM4074281_RAD21_Rep1_SRR10099912_SRR10099913_peak_966	637	.	13.165	66.7254	63.7264	175
chr1	65986659	65986943	Encode_GSE137272_Encode_Dowen.JM_GSM4074281_RAD21_Rep1_SRR10099912_SRR10099913_peak_967	91	.	4.62992	11.5832	9.18568	125
chr1	66099869	66100201	Encode_GSE137272_Encode_Dowen.JM_GSM4074281_RAD21_Rep1_SRR10099912_SRR10099913_peak_968	318	.	7.32586	34.5632	31.844	187
chr1	66104526	66104974	Encode_GSE137272_Encode_Dowen.JM_GSM4074281_RAD21_Rep1_SRR10099912_SRR10099913_peak_969	910	.	13.7746	94.2186	91.0242	250
chr1	66170117	66170444	Encode_GSE137272_Encode_Dowen.JM_GSM4074281_RAD21_Rep1_SRR10099912_SRR10099913_peak_970	56	.	3.77253	7.99786	5.69381	245
chr1	66174928	66175568	Encode_GSE137272_Encode_Dowen.JM_GSM4074281_RAD21_Rep1_SRR10099912_SRR10099913_peak_971	104	.	4.87505	12.8778	10.4562	228
chr1	66407555	66407933	Encode_GSE137272_Encode_Dowen.JM_GSM4074281_RAD21_Rep1_SRR10099912_SRR10099913_peak_972	456	.	11.1461	48.5156	45.6644	220
chr1	66467900	66468650	Encode_GSE137272_Encode_Dowen.JM_GSM4074281_RAD21_Rep1_SRR10099912_SRR10099913_peak_973	303	.	8.44796	33.0639	30.3614	256
chr1	66655674	66656142	Encode_GSE137272_Encode_Dowen.JM_GSM4074281_RAD21_Rep1_SRR10099912_SRR10099913_peak_974	743	.	14.487	77.3803	74.3028	234
chr1	66678760	66679017	Encode_GSE137272_Encode_Dowen.JM_GSM4074281_RAD21_Rep1_SRR10099912_SRR10099913_peak_975	107	.	4.97288	13.1304	10.7003	134
chr1	66700668	66701270	Encode_GSE137272_Encode_Dowen.JM_GSM4074281_RAD21_Rep1_SRR10099912_SRR10099913_peak_976	77	.	4.28697	10.0982	7.73549	454
chr1	66817034	66817892	Encode_GSE137272_Encode_Dowen.JM_GSM4074281_RAD21_Rep1_SRR10099912_SRR10099913_peak_977	53	.	3.53858	7.6615	5.37245	555
chr1	66838421	66838971	Encode_GSE137272_Encode_Dowen.JM_GSM4074281_RAD21_Rep1_SRR10099912_SRR10099913_peak_978	909	.	16.1204	94.147	90.9531	268
chr1	66847562	66847843	Encode_GSE137272_Encode_Dowen.JM_GSM4074281_RAD21_Rep1_SRR10099912_SRR10099913_peak_979	91	.	4.62992	11.5832	9.18568	122
chr1	66895703	66896556	Encode_GSE137272_Encode_Dowen.JM_GSM4074281_RAD21_Rep1_SRR10099912_SRR10099913_peak_980	281	.	8.03313	30.804	28.1257	592
chr1	66940897	66941352	Encode_GSE137272_Encode_Dowen.JM_GSM4074281_RAD21_Rep1_SRR10099912_SRR10099913_peak_981	1372	.	18.7487	140.725	137.236	243
chr1	66992712	66993132	Encode_GSE137272_Encode_Dowen.JM_GSM4074281_RAD21_Rep1_SRR10099912_SRR10099913_peak_982	379	.	9.94576	40.755	37.9741	196
chr1	67061436	67061835	Encode_GSE137272_Encode_Dowen.JM_GSM4074281_RAD21_Rep1_SRR10099912_SRR10099913_peak_983	401	.	10.2887	42.9371	40.1357	209
chr1	67143933	67144326	Encode_GSE137272_Encode_Dowen.JM_GSM4074281_RAD21_Rep1_SRR10099912_SRR10099913_peak_984	256	.	7.88802	28.3236	25.6724	210
chr1	67181139	67181637	Encode_GSE137272_Encode_Dowen.JM_GSM4074281_RAD21_Rep1_SRR10099912_SRR10099913_peak_985	2060	.	22.241	209.911	206.019	251
chr1	67218310	67218678	Encode_GSE137272_Encode_Dowen.JM_GSM4074281_RAD21_Rep1_SRR10099912_SRR10099913_peak_986	401	.	10.2887	42.9371	40.1357	183
chr1	67640341	67640727	Encode_GSE137272_Encode_Dowen.JM_GSM4074281_RAD21_Rep1_SRR10099912_SRR10099913_peak_987	322	.	8.74028	35.0033	32.2802	226
chr1	68040778	68041062	Encode_GSE137272_Encode_Dowen.JM_GSM4074281_RAD21_Rep1_SRR10099912_SRR10099913_peak_988	99	.	4.8014	12.3493	9.93518	143
chr1	68106480	68106894	Encode_GSE137272_Encode_Dowen.JM_GSM4074281_RAD21_Rep1_SRR10099912_SRR10099913_peak_989	548	.	12.5179	57.7805	54.8515	221
chr1	68150661	68150991	Encode_GSE137272_Encode_Dowen.JM_GSM4074281_RAD21_Rep1_SRR10099912_SRR10099913_peak_990	209	.	7.03062	23.522	20.9293	139
chr1	68752809	68753104	Encode_GSE137272_Encode_Dowen.JM_GSM4074281_RAD21_Rep1_SRR10099912_SRR10099913_peak_991	63	.	3.94401	8.68012	6.35556	164
chr1	69118651	69118888	Encode_GSE137272_Encode_Dowen.JM_GSM4074281_RAD21_Rep1_SRR10099912_SRR10099913_peak_992	77	.	4.28697	10.0982	7.73549	145
chr1	69138819	69139315	Encode_GSE137272_Encode_Dowen.JM_GSM4074281_RAD21_Rep1_SRR10099912_SRR10099913_peak_993	1652	.	21.4895	168.955	165.299	241
chr1	69165235	69165556	Encode_GSE137272_Encode_Dowen.JM_GSM4074281_RAD21_Rep1_SRR10099912_SRR10099913_peak_994	122	.	5.31584	14.7358	12.2753	151
chr1	69241672	69242207	Encode_GSE137272_Encode_Dowen.JM_GSM4074281_RAD21_Rep1_SRR10099912_SRR10099913_peak_995	2498	.	26.3558	253.999	249.853	261
chr1	69376911	69377295	Encode_GSE137272_Encode_Dowen.JM_GSM4074281_RAD21_Rep1_SRR10099912_SRR10099913_peak_996	499	.	11.7581	52.8874	49.9992	182
chr1	69689007	69689408	Encode_GSE137272_Encode_Dowen.JM_GSM4074281_RAD21_Rep1_SRR10099912_SRR10099913_peak_997	582	.	12.2626	61.1574	58.2018	191
chr1	69775605	69776010	Encode_GSE137272_Encode_Dowen.JM_GSM4074281_RAD21_Rep1_SRR10099912_SRR10099913_peak_998	708	.	14.091	73.9224	70.8698	177
chr1	69785094	69785577	Encode_GSE137272_Encode_Dowen.JM_GSM4074281_RAD21_Rep1_SRR10099912_SRR10099913_peak_999	1019	.	16.3278	105.231	101.964	239
chr1	69790260	69790690	Encode_GSE137272_Encode_Dowen.JM_GSM4074281_RAD21_Rep1_SRR10099912_SRR10099913_peak_1000	989	.	16.1466	102.202	98.9546	203
chr1	70020861	70021175	Encode_GSE137272_Encode_Dowen.JM_GSM4074281_RAD21_Rep1_SRR10099912_SRR10099913_peak_1001	218	.	7.2021	24.4625	21.8577	161
chr1	70128060	70128376	Encode_GSE137272_Encode_Dowen.JM_GSM4074281_RAD21_Rep1_SRR10099912_SRR10099913_peak_1002	114	.	5.14436	13.9261	11.4804	175
chr1	70270119	70270599	Encode_GSE137272_Encode_Dowen.JM_GSM4074281_RAD21_Rep1_SRR10099912_SRR10099913_peak_1003	1103	.	17.585	113.666	110.344	210
chr1	70725636	70725883	Encode_GSE137272_Encode_Dowen.JM_GSM4074281_RAD21_Rep1_SRR10099912_SRR10099913_peak_1004	70	.	4.11549	9.38046	7.0364	145
chr1	70787117	70787618	Encode_GSE137272_Encode_Dowen.JM_GSM4074281_RAD21_Rep1_SRR10099912_SRR10099913_peak_1005	2364	.	23.1651	240.494	236.423	240
chr1	70833287	70833646	Encode_GSE137272_Encode_Dowen.JM_GSM4074281_RAD21_Rep1_SRR10099912_SRR10099913_peak_1006	379	.	9.94576	40.755	37.9741	175
chr1	71036974	71037393	Encode_GSE137272_Encode_Dowen.JM_GSM4074281_RAD21_Rep1_SRR10099912_SRR10099913_peak_1007	323	.	8.56776	35.0458	32.3223	212
chr1	71102570	71103309	Encode_GSE137272_Encode_Dowen.JM_GSM4074281_RAD21_Rep1_SRR10099912_SRR10099913_peak_1008	32	.	3.08661	5.46592	3.25834	551
chr1	71188694	71189032	Encode_GSE137272_Encode_Dowen.JM_GSM4074281_RAD21_Rep1_SRR10099912_SRR10099913_peak_1009	114	.	5.14436	13.9261	11.4804	170
chr1	71289503	71289976	Encode_GSE137272_Encode_Dowen.JM_GSM4074281_RAD21_Rep1_SRR10099912_SRR10099913_peak_1010	993	.	15.7969	102.56	99.3103	224
chr1	71361917	71362220	Encode_GSE137272_Encode_Dowen.JM_GSM4074281_RAD21_Rep1_SRR10099912_SRR10099913_peak_1011	130	.	5.48732	15.5591	13.0841	164
chr1	71470910	71471290	Encode_GSE137272_Encode_Dowen.JM_GSM4074281_RAD21_Rep1_SRR10099912_SRR10099913_peak_1012	218	.	7.2021	24.4625	21.8577	172
chr1	71505842	71506177	Encode_GSE137272_Encode_Dowen.JM_GSM4074281_RAD21_Rep1_SRR10099912_SRR10099913_peak_1013	173	.	6.18505	19.8623	17.3226	180
chr1	71507210	71507586	Encode_GSE137272_Encode_Dowen.JM_GSM4074281_RAD21_Rep1_SRR10099912_SRR10099913_peak_1014	75	.	4.21076	9.90726	7.55419	246
chr1	71531590	71532149	Encode_GSE137272_Encode_Dowen.JM_GSM4074281_RAD21_Rep1_SRR10099912_SRR10099913_peak_1015	2771	.	26.0288	281.474	277.175	288
chr1	71556924	71557217	Encode_GSE137272_Encode_Dowen.JM_GSM4074281_RAD21_Rep1_SRR10099912_SRR10099913_peak_1016	56	.	3.77253	7.99786	5.69381	108
chr1	71652770	71653529	Encode_GSE137272_Encode_Dowen.JM_GSM4074281_RAD21_Rep1_SRR10099912_SRR10099913_peak_1017	72	.	3.96511	9.55375	7.20679	370
chr1	71675426	71675817	Encode_GSE137272_Encode_Dowen.JM_GSM4074281_RAD21_Rep1_SRR10099912_SRR10099913_peak_1018	513	.	10.5429	54.2951	51.3945	192
chr1	71778266	71778672	Encode_GSE137272_Encode_Dowen.JM_GSM4074281_RAD21_Rep1_SRR10099912_SRR10099913_peak_1019	318	.	8.58081	34.5378	31.8188	212
chr1	72088218	72088471	Encode_GSE137272_Encode_Dowen.JM_GSM4074281_RAD21_Rep1_SRR10099912_SRR10099913_peak_1020	99	.	4.8014	12.3493	9.93518	114
chr1	72123564	72124088	Encode_GSE137272_Encode_Dowen.JM_GSM4074281_RAD21_Rep1_SRR10099912_SRR10099913_peak_1021	3307	.	25.1892	335.394	330.795	265
chr1	72141785	72142282	Encode_GSE137272_Encode_Dowen.JM_GSM4074281_RAD21_Rep1_SRR10099912_SRR10099913_peak_1022	3019	.	25.4573	306.352	301.918	253
chr1	72166133	72166508	Encode_GSE137272_Encode_Dowen.JM_GSM4074281_RAD21_Rep1_SRR10099912_SRR10099913_peak_1023	191	.	6.39832	21.7591	19.19	182
chr1	72212103	72212512	Encode_GSE137272_Encode_Dowen.JM_GSM4074281_RAD21_Rep1_SRR10099912_SRR10099913_peak_1024	219	.	6.3141	24.5539	21.9483	262
chr1	72220008	72220400	Encode_GSE137272_Encode_Dowen.JM_GSM4074281_RAD21_Rep1_SRR10099912_SRR10099913_peak_1025	539	.	10.7508	56.8984	53.9766	178
chr1	72226930	72227199	Encode_GSE137272_Encode_Dowen.JM_GSM4074281_RAD21_Rep1_SRR10099912_SRR10099913_peak_1026	31	.	2.75261	5.35151	3.15967	69
chr1	72232629	72232963	Encode_GSE137272_Encode_Dowen.JM_GSM4074281_RAD21_Rep1_SRR10099912_SRR10099913_peak_1027	130	.	4.96819	15.5614	13.0863	161
chr1	72236374	72236696	Encode_GSE137272_Encode_Dowen.JM_GSM4074281_RAD21_Rep1_SRR10099912_SRR10099913_peak_1028	67	.	3.8052	9.12146	6.78894	177
chr1	72255186	72255414	Encode_GSE137272_Encode_Dowen.JM_GSM4074281_RAD21_Rep1_SRR10099912_SRR10099913_peak_1029	47	.	3.31051	7.06378	4.79623	78
chr1	72284191	72284499	Encode_GSE137272_Encode_Dowen.JM_GSM4074281_RAD21_Rep1_SRR10099912_SRR10099913_peak_1030	69	.	4.06592	9.25757	6.92256	180
chr1	72306921	72307371	Encode_GSE137272_Encode_Dowen.JM_GSM4074281_RAD21_Rep1_SRR10099912_SRR10099913_peak_1031	185	.	6.48105	21.1115	18.5522	147
chr1	72313677	72314077	Encode_GSE137272_Encode_Dowen.JM_GSM4074281_RAD21_Rep1_SRR10099912_SRR10099913_peak_1032	360	.	9.28418	38.8539	36.0916	177
chr1	72437058	72437337	Encode_GSE137272_Encode_Dowen.JM_GSM4074281_RAD21_Rep1_SRR10099912_SRR10099913_peak_1033	99	.	4.8014	12.3493	9.93518	117
chr1	72536731	72537242	Encode_GSE137272_Encode_Dowen.JM_GSM4074281_RAD21_Rep1_SRR10099912_SRR10099913_peak_1034	94	.	4.60909	11.8532	9.45156	326
chr1	72575123	72575581	Encode_GSE137272_Encode_Dowen.JM_GSM4074281_RAD21_Rep1_SRR10099912_SRR10099913_peak_1035	399	.	9.4141	42.7298	39.9312	206
chr1	72610501	72610822	Encode_GSE137272_Encode_Dowen.JM_GSM4074281_RAD21_Rep1_SRR10099912_SRR10099913_peak_1036	114	.	5.14436	13.9261	11.4804	132
chr1	72704262	72704528	Encode_GSE137272_Encode_Dowen.JM_GSM4074281_RAD21_Rep1_SRR10099912_SRR10099913_peak_1037	99	.	4.8014	12.3493	9.93518	134
chr1	72710605	72710932	Encode_GSE137272_Encode_Dowen.JM_GSM4074281_RAD21_Rep1_SRR10099912_SRR10099913_peak_1038	50	.	3.60105	7.33445	5.05209	183
chr1	72716967	72717368	Encode_GSE137272_Encode_Dowen.JM_GSM4074281_RAD21_Rep1_SRR10099912_SRR10099913_peak_1039	700	.	7.6266	73.0611	70.0148	211
chr1	72718828	72719314	Encode_GSE137272_Encode_Dowen.JM_GSM4074281_RAD21_Rep1_SRR10099912_SRR10099913_peak_1040	2496	.	16.6041	253.844	249.698	227
chr1	72765517	72765804	Encode_GSE137272_Encode_Dowen.JM_GSM4074281_RAD21_Rep1_SRR10099912_SRR10099913_peak_1041	160	.	6.00542	18.531	16.0097	156
chr1	72778785	72779139	Encode_GSE137272_Encode_Dowen.JM_GSM4074281_RAD21_Rep1_SRR10099912_SRR10099913_peak_1042	38	.	3.25809	6.06754	3.83315	280
chr1	72805932	72806653	Encode_GSE137272_Encode_Dowen.JM_GSM4074281_RAD21_Rep1_SRR10099912_SRR10099913_peak_1043	95	.	4.29176	11.9102	9.50779	409
chr1	72824346	72824753	Encode_GSE137272_Encode_Dowen.JM_GSM4074281_RAD21_Rep1_SRR10099912_SRR10099913_peak_1044	72	.	3.62845	9.62288	7.27479	300
chr1	72854759	72855376	Encode_GSE137272_Encode_Dowen.JM_GSM4074281_RAD21_Rep1_SRR10099912_SRR10099913_peak_1045	4556	.	25.8851	460.843	455.603	327
chr1	72865762	72866287	Encode_GSE137272_Encode_Dowen.JM_GSM4074281_RAD21_Rep1_SRR10099912_SRR10099913_peak_1046	2424	.	19.8568	246.544	242.438	261
chr1	72877808	72878294	Encode_GSE137272_Encode_Dowen.JM_GSM4074281_RAD21_Rep1_SRR10099912_SRR10099913_peak_1047	1229	.	11.894	126.327	122.926	237
chr1	72879268	72879583	Encode_GSE137272_Encode_Dowen.JM_GSM4074281_RAD21_Rep1_SRR10099912_SRR10099913_peak_1048	378	.	6.31068	40.6508	37.8718	170
chr1	73274483	73274930	Encode_GSE137272_Encode_Dowen.JM_GSM4074281_RAD21_Rep1_SRR10099912_SRR10099913_peak_1049	525	.	12.175	55.4272	52.5174	209
chr1	73618463	73618977	Encode_GSE137272_Encode_Dowen.JM_GSM4074281_RAD21_Rep1_SRR10099912_SRR10099913_peak_1050	1065	.	16.0515	109.827	106.53	264
chr1	73737043	73737501	Encode_GSE137272_Encode_Dowen.JM_GSM4074281_RAD21_Rep1_SRR10099912_SRR10099913_peak_1051	632	.	13.7183	66.1989	63.2038	222
chr1	73826200	73826771	Encode_GSE137272_Encode_Dowen.JM_GSM4074281_RAD21_Rep1_SRR10099912_SRR10099913_peak_1052	2991	.	23.2485	303.58	299.161	276
chr1	73926263	73926619	Encode_GSE137272_Encode_Dowen.JM_GSM4074281_RAD21_Rep1_SRR10099912_SRR10099913_peak_1056	411	.	9.99271	43.9104	41.1009	200
chr1	73986609	73987084	Encode_GSE137272_Encode_Dowen.JM_GSM4074281_RAD21_Rep1_SRR10099912_SRR10099913_peak_1057	1493	.	18.7739	152.864	149.302	235
chr1	73996185	73996662	Encode_GSE137272_Encode_Dowen.JM_GSM4074281_RAD21_Rep1_SRR10099912_SRR10099913_peak_1058	811	.	13.6676	84.2899	81.1631	254
chr1	74036884	74037157	Encode_GSE137272_Encode_Dowen.JM_GSM4074281_RAD21_Rep1_SRR10099912_SRR10099913_peak_1059	70	.	4.11549	9.38046	7.0364	127
chr1	74077273	74077821	Encode_GSE137272_Encode_Dowen.JM_GSM4074281_RAD21_Rep1_SRR10099912_SRR10099913_peak_1060	1442	.	18.8034	147.82	144.288	267
chr1	74082766	74083237	Encode_GSE137272_Encode_Dowen.JM_GSM4074281_RAD21_Rep1_SRR10099912_SRR10099913_peak_1061	518	.	11.6972	54.7117	51.8078	241
chr1	74098232	74098687	Encode_GSE137272_Encode_Dowen.JM_GSM4074281_RAD21_Rep1_SRR10099912_SRR10099913_peak_1062	182	.	6.2311	20.8458	18.2894	258
chr1	74125026	74125542	Encode_GSE137272_Encode_Dowen.JM_GSM4074281_RAD21_Rep1_SRR10099912_SRR10099913_peak_1063	1958	.	19.513	199.703	195.87	277
chr1	74131955	74132285	Encode_GSE137272_Encode_Dowen.JM_GSM4074281_RAD21_Rep1_SRR10099912_SRR10099913_peak_1064	139	.	5.65879	16.3957	13.9065	179
chr1	74139472	74139824	Encode_GSE137272_Encode_Dowen.JM_GSM4074281_RAD21_Rep1_SRR10099912_SRR10099913_peak_1065	173	.	6.34471	19.8668	17.324	153
chr1	74183063	74183348	Encode_GSE137272_Encode_Dowen.JM_GSM4074281_RAD21_Rep1_SRR10099912_SRR10099913_peak_1066	122	.	5.31584	14.7358	12.2753	94
chr1	74195947	74196347	Encode_GSE137272_Encode_Dowen.JM_GSM4074281_RAD21_Rep1_SRR10099912_SRR10099913_peak_1067	427	.	10.5499	45.5419	42.7173	212
chr1	74205746	74206284	Encode_GSE137272_Encode_Dowen.JM_GSM4074281_RAD21_Rep1_SRR10099912_SRR10099913_peak_1068	1442	.	17.5864	147.832	144.299	278
chr1	74236628	74236896	Encode_GSE137272_Encode_Dowen.JM_GSM4074281_RAD21_Rep1_SRR10099912_SRR10099913_peak_1069	21	.	2.74366	4.33172	2.18572	40
chr1	74268839	74269068	Encode_GSE137272_Encode_Dowen.JM_GSM4074281_RAD21_Rep1_SRR10099912_SRR10099913_peak_1070	99	.	4.8014	12.3493	9.93518	59
chr1	74287147	74287641	Encode_GSE137272_Encode_Dowen.JM_GSM4074281_RAD21_Rep1_SRR10099912_SRR10099913_peak_1071	994	.	13.7058	102.742	99.491	261
chr1	74313284	74313769	Encode_GSE137272_Encode_Dowen.JM_GSM4074281_RAD21_Rep1_SRR10099912_SRR10099913_peak_1072	1428	.	16.3644	146.378	142.855	240
chr1	74326889	74327349	Encode_GSE137272_Encode_Dowen.JM_GSM4074281_RAD21_Rep1_SRR10099912_SRR10099913_peak_1073	326	.	8.51044	35.4184	32.6916	212
chr1	74332526	74332817	Encode_GSE137272_Encode_Dowen.JM_GSM4074281_RAD21_Rep1_SRR10099912_SRR10099913_peak_1074	44	.	3.42957	6.69071	4.43147	163
chr1	74361781	74362233	Encode_GSE137272_Encode_Dowen.JM_GSM4074281_RAD21_Rep1_SRR10099912_SRR10099913_peak_1075	1479	.	17.8607	151.539	147.985	219
chr1	74386644	74386934	Encode_GSE137272_Encode_Dowen.JM_GSM4074281_RAD21_Rep1_SRR10099912_SRR10099913_peak_1076	262	.	5.39336	28.9523	26.295	151
chr1	74390515	74390960	Encode_GSE137272_Encode_Dowen.JM_GSM4074281_RAD21_Rep1_SRR10099912_SRR10099913_peak_1077	1092	.	12.0954	112.551	109.237	216
chr1	74397382	74397850	Encode_GSE137272_Encode_Dowen.JM_GSM4074281_RAD21_Rep1_SRR10099912_SRR10099913_peak_1078	179	.	5.26761	20.529	17.9789	187
chr1	74398153	74398565	Encode_GSE137272_Encode_Dowen.JM_GSM4074281_RAD21_Rep1_SRR10099912_SRR10099913_peak_1079	502	.	9.38351	53.1245	50.2338	217
chr1	74452681	74453100	Encode_GSE137272_Encode_Dowen.JM_GSM4074281_RAD21_Rep1_SRR10099912_SRR10099913_peak_1080	446	.	10.5648	47.4642	44.6223	201
chr1	74460348	74460640	Encode_GSE137272_Encode_Dowen.JM_GSM4074281_RAD21_Rep1_SRR10099912_SRR10099913_peak_1081	173	.	6.34471	19.8668	17.324	138
chr1	74643972	74644328	Encode_GSE137272_Encode_Dowen.JM_GSM4074281_RAD21_Rep1_SRR10099912_SRR10099913_peak_1082	276	.	8.23097	30.3108	27.6371	160
chr1	74723789	74724203	Encode_GSE137272_Encode_Dowen.JM_GSM4074281_RAD21_Rep1_SRR10099912_SRR10099913_peak_1083	377	.	9.25415	40.4931	37.7154	166
chr1	74748833	74749121	Encode_GSE137272_Encode_Dowen.JM_GSM4074281_RAD21_Rep1_SRR10099912_SRR10099913_peak_1084	137	.	5.60153	16.245	13.7614	124
chr1	74759811	74760261	Encode_GSE137272_Encode_Dowen.JM_GSM4074281_RAD21_Rep1_SRR10099912_SRR10099913_peak_1085	1435	.	14.6613	147.06	143.532	204
chr1	74763074	74763478	Encode_GSE137272_Encode_Dowen.JM_GSM4074281_RAD21_Rep1_SRR10099912_SRR10099913_peak_1086	693	.	9.37731	72.3705	69.3294	213
chr1	74784488	74784810	Encode_GSE137272_Encode_Dowen.JM_GSM4074281_RAD21_Rep1_SRR10099912_SRR10099913_peak_1087	206	.	5.70666	23.2847	20.697	169
chr1	74787803	74788250	Encode_GSE137272_Encode_Dowen.JM_GSM4074281_RAD21_Rep1_SRR10099912_SRR10099913_peak_1088	484	.	9.35996	51.2853	48.4105	254
chr1	74802990	74803452	Encode_GSE137272_Encode_Dowen.JM_GSM4074281_RAD21_Rep1_SRR10099912_SRR10099913_peak_1089	259	.	6.35567	28.6263	25.9721	184
chr1	74808068	74808513	Encode_GSE137272_Encode_Dowen.JM_GSM4074281_RAD21_Rep1_SRR10099912_SRR10099913_peak_1090	668	.	9.1203	69.8625	66.8399	234
chr1	74809022	74809394	Encode_GSE137272_Encode_Dowen.JM_GSM4074281_RAD21_Rep1_SRR10099912_SRR10099913_peak_1091	594	.	8.76822	62.3933	59.4281	197
chr1	74814989	74815272	Encode_GSE137272_Encode_Dowen.JM_GSM4074281_RAD21_Rep1_SRR10099912_SRR10099913_peak_1092	124	.	5.12233	14.9459	12.4827	110
chr1	74816981	74817208	Encode_GSE137272_Encode_Dowen.JM_GSM4074281_RAD21_Rep1_SRR10099912_SRR10099913_peak_1093	45	.	3.38015	6.7981	4.53643	116
chr1	74861693	74862190	Encode_GSE137272_Encode_Dowen.JM_GSM4074281_RAD21_Rep1_SRR10099912_SRR10099913_peak_1094	1638	.	19.5584	167.451	163.804	277
chr1	74880725	74881251	Encode_GSE137272_Encode_Dowen.JM_GSM4074281_RAD21_Rep1_SRR10099912_SRR10099913_peak_1095	1386	.	16.4971	142.156	138.658	254
chr1	74893453	74893846	Encode_GSE137272_Encode_Dowen.JM_GSM4074281_RAD21_Rep1_SRR10099912_SRR10099913_peak_1096	406	.	8.7718	43.4374	40.6319	223
chr1	74895047	74895342	Encode_GSE137272_Encode_Dowen.JM_GSM4074281_RAD21_Rep1_SRR10099912_SRR10099913_peak_1097	149	.	5.00055	17.4213	14.9164	103
chr1	74901765	74902012	Encode_GSE137272_Encode_Dowen.JM_GSM4074281_RAD21_Rep1_SRR10099912_SRR10099913_peak_1098	70	.	4.11549	9.38046	7.0364	156
chr1	74915721	74916099	Encode_GSE137272_Encode_Dowen.JM_GSM4074281_RAD21_Rep1_SRR10099912_SRR10099913_peak_1099	357	.	9.34745	38.4604	35.7027	209
chr1	74926664	74927143	Encode_GSE137272_Encode_Dowen.JM_GSM4074281_RAD21_Rep1_SRR10099912_SRR10099913_peak_1100	941	.	14.7876	97.3405	94.1253	252
chr1	74948687	74949309	Encode_GSE137272_Encode_Dowen.JM_GSM4074281_RAD21_Rep1_SRR10099912_SRR10099913_peak_1101	2416	.	18.7448	245.715	241.615	342
chr1	74954194	74954480	Encode_GSE137272_Encode_Dowen.JM_GSM4074281_RAD21_Rep1_SRR10099912_SRR10099913_peak_1102	208	.	6.11787	23.4781	20.8883	129
chr1	74964437	74964937	Encode_GSE137272_Encode_Dowen.JM_GSM4074281_RAD21_Rep1_SRR10099912_SRR10099913_peak_1103	1134	.	16.4122	116.791	113.45	231
chr1	75000512	75000913	Encode_GSE137272_Encode_Dowen.JM_GSM4074281_RAD21_Rep1_SRR10099912_SRR10099913_peak_1104	369	.	9.77428	39.675	36.9045	172
chr1	75016803	75017322	Encode_GSE137272_Encode_Dowen.JM_GSM4074281_RAD21_Rep1_SRR10099912_SRR10099913_peak_1105	2118	.	20.5757	215.728	211.802	247
chr1	75052019	75052510	Encode_GSE137272_Encode_Dowen.JM_GSM4074281_RAD21_Rep1_SRR10099912_SRR10099913_peak_1106	1010	.	16.0766	104.347	101.086	262
chr1	75122265	75122539	Encode_GSE137272_Encode_Dowen.JM_GSM4074281_RAD21_Rep1_SRR10099912_SRR10099913_peak_1107	98	.	3.8681	12.2369	9.82962	130
chr1	75124445	75124958	Encode_GSE137272_Encode_Dowen.JM_GSM4074281_RAD21_Rep1_SRR10099912_SRR10099913_peak_1108	1806	.	19.2454	184.402	180.656	235
chr1	75142541	75143041	Encode_GSE137272_Encode_Dowen.JM_GSM4074281_RAD21_Rep1_SRR10099912_SRR10099913_peak_1109	326	.	8.32817	35.3963	32.6696	218
chr1	75182187	75182539	Encode_GSE137272_Encode_Dowen.JM_GSM4074281_RAD21_Rep1_SRR10099912_SRR10099913_peak_1110	111	.	4.88149	13.5795	11.1432	161
chr1	75232574	75232880	Encode_GSE137272_Encode_Dowen.JM_GSM4074281_RAD21_Rep1_SRR10099912_SRR10099913_peak_1111	154	.	5.26175	17.9159	15.4051	116
chr1	75234649	75235087	Encode_GSE137272_Encode_Dowen.JM_GSM4074281_RAD21_Rep1_SRR10099912_SRR10099913_peak_1112	446	.	9.61554	47.5009	44.6587	170
chr1	75251520	75251996	Encode_GSE137272_Encode_Dowen.JM_GSM4074281_RAD21_Rep1_SRR10099912_SRR10099913_peak_1113	666	.	9.2016	69.7124	66.6909	242
chr1	75253090	75253343	Encode_GSE137272_Encode_Dowen.JM_GSM4074281_RAD21_Rep1_SRR10099912_SRR10099913_peak_1114	188	.	4.6983	21.3634	18.8014	96
chr1	75254208	75254593	Encode_GSE137272_Encode_Dowen.JM_GSM4074281_RAD21_Rep1_SRR10099912_SRR10099913_peak_1115	370	.	6.67296	39.8322	37.0603	197
chr1	75264120	75264434	Encode_GSE137272_Encode_Dowen.JM_GSM4074281_RAD21_Rep1_SRR10099912_SRR10099913_peak_1116	32	.	3.08661	5.46592	3.25834	112
chr1	75290590	75290990	Encode_GSE137272_Encode_Dowen.JM_GSM4074281_RAD21_Rep1_SRR10099912_SRR10099913_peak_1117	713	.	12.705	74.4153	71.3592	204
chr1	75317858	75318185	Encode_GSE137272_Encode_Dowen.JM_GSM4074281_RAD21_Rep1_SRR10099912_SRR10099913_peak_1118	208	.	6.67456	23.4487	20.8592	203
chr1	75327541	75327855	Encode_GSE137272_Encode_Dowen.JM_GSM4074281_RAD21_Rep1_SRR10099912_SRR10099913_peak_1119	247	.	7.71654	27.3439	24.7041	133
chr1	75342804	75343313	Encode_GSE137272_Encode_Dowen.JM_GSM4074281_RAD21_Rep1_SRR10099912_SRR10099913_peak_1120	2168	.	20.5218	220.843	216.888	273
chr1	75371363	75371874	Encode_GSE137272_Encode_Dowen.JM_GSM4074281_RAD21_Rep1_SRR10099912_SRR10099913_peak_1121	1371	.	17.461	140.636	137.147	249
chr1	75388466	75388773	Encode_GSE137272_Encode_Dowen.JM_GSM4074281_RAD21_Rep1_SRR10099912_SRR10099913_peak_1122	46	.	3.41805	6.89124	4.62759	166
chr1	75398713	75399090	Encode_GSE137272_Encode_Dowen.JM_GSM4074281_RAD21_Rep1_SRR10099912_SRR10099913_peak_1123	360	.	9.07722	38.8085	36.0466	165
chr1	75413731	75414157	Encode_GSE137272_Encode_Dowen.JM_GSM4074281_RAD21_Rep1_SRR10099912_SRR10099913_peak_1124	661	.	12.4008	69.1821	66.1645	242
chr1	75425840	75426190	Encode_GSE137272_Encode_Dowen.JM_GSM4074281_RAD21_Rep1_SRR10099912_SRR10099913_peak_1125	326	.	7.69859	35.4011	32.6743	172
chr1	75445678	75446132	Encode_GSE137272_Encode_Dowen.JM_GSM4074281_RAD21_Rep1_SRR10099912_SRR10099913_peak_1126	675	.	11.1386	70.5603	67.5325	245
chr1	75456772	75457397	Encode_GSE137272_Encode_Dowen.JM_GSM4074281_RAD21_Rep1_SRR10099912_SRR10099913_peak_1127	314	.	8.10053	34.1507	31.4367	147
chr1	75467481	75468079	Encode_GSE137272_Encode_Dowen.JM_GSM4074281_RAD21_Rep1_SRR10099912_SRR10099913_peak_1128	3240	.	23.0082	328.627	324.067	311
chr1	75477154	75477813	Encode_GSE137272_Encode_Dowen.JM_GSM4074281_RAD21_Rep1_SRR10099912_SRR10099913_peak_1129	822	.	11.1018	85.3534	82.2192	266
chr1	75495230	75495622	Encode_GSE137272_Encode_Dowen.JM_GSM4074281_RAD21_Rep1_SRR10099912_SRR10099913_peak_1130	244	.	6.41027	27.0698	24.4346	153
chr1	75499446	75499853	Encode_GSE137272_Encode_Dowen.JM_GSM4074281_RAD21_Rep1_SRR10099912_SRR10099913_peak_1131	350	.	7.95048	37.8319	35.0797	226
chr1	75506240	75506589	Encode_GSE137272_Encode_Dowen.JM_GSM4074281_RAD21_Rep1_SRR10099912_SRR10099913_peak_1132	35	.	2.89396	5.74087	3.52615	96
chr1	75511840	75512426	Encode_GSE137272_Encode_Dowen.JM_GSM4074281_RAD21_Rep1_SRR10099912_SRR10099913_peak_1133	34	.	3.08101	5.65032	3.43794	425
chr1	75518523	75518754	Encode_GSE137272_Encode_Dowen.JM_GSM4074281_RAD21_Rep1_SRR10099912_SRR10099913_peak_1134	44	.	3.42957	6.69071	4.43147	88
chr1	75530601	75530950	Encode_GSE137272_Encode_Dowen.JM_GSM4074281_RAD21_Rep1_SRR10099912_SRR10099913_peak_1135	130	.	5.48732	15.5591	13.0841	122
chr1	75546408	75547035	Encode_GSE137272_Encode_Dowen.JM_GSM4074281_RAD21_Rep1_SRR10099912_SRR10099913_peak_1136	128	.	5.01288	15.3441	12.8758	389
chr1	75559435	75559994	Encode_GSE137272_Encode_Dowen.JM_GSM4074281_RAD21_Rep1_SRR10099912_SRR10099913_peak_1137	2728	.	20.901	277.151	272.876	282
chr1	75578559	75578820	Encode_GSE137272_Encode_Dowen.JM_GSM4074281_RAD21_Rep1_SRR10099912_SRR10099913_peak_1138	77	.	4.28697	10.0982	7.73549	126
chr1	75597497	75598021	Encode_GSE137272_Encode_Dowen.JM_GSM4074281_RAD21_Rep1_SRR10099912_SRR10099913_peak_1139	826	.	12.5677	85.7916	82.6543	326
chr1	75642308	75642595	Encode_GSE137272_Encode_Dowen.JM_GSM4074281_RAD21_Rep1_SRR10099912_SRR10099913_peak_1140	99	.	4.8014	12.3493	9.93518	144
chr1	75652495	75652957	Encode_GSE137272_Encode_Dowen.JM_GSM4074281_RAD21_Rep1_SRR10099912_SRR10099913_peak_1141	1058	.	10.5562	109.149	105.857	211
chr1	75653517	75654014	Encode_GSE137272_Encode_Dowen.JM_GSM4074281_RAD21_Rep1_SRR10099912_SRR10099913_peak_1142	1786	.	14.818	182.373	178.639	243
chr1	75681955	75682317	Encode_GSE137272_Encode_Dowen.JM_GSM4074281_RAD21_Rep1_SRR10099912_SRR10099913_peak_1143	175	.	6.25519	20.0558	17.511	150
chr1	75690389	75690688	Encode_GSE137272_Encode_Dowen.JM_GSM4074281_RAD21_Rep1_SRR10099912_SRR10099913_peak_1144	91	.	4.62992	11.5832	9.18568	153
chr1	75741712	75742007	Encode_GSE137272_Encode_Dowen.JM_GSM4074281_RAD21_Rep1_SRR10099912_SRR10099913_peak_1145	130	.	5.48732	15.5591	13.0841	156
chr1	75783023	75783270	Encode_GSE137272_Encode_Dowen.JM_GSM4074281_RAD21_Rep1_SRR10099912_SRR10099913_peak_1146	107	.	4.97288	13.1304	10.7003	139
chr1	75812188	75812518	Encode_GSE137272_Encode_Dowen.JM_GSM4074281_RAD21_Rep1_SRR10099912_SRR10099913_peak_1147	153	.	5.61317	17.8394	15.3295	166
chr1	75816493	75816735	Encode_GSE137272_Encode_Dowen.JM_GSM4074281_RAD21_Rep1_SRR10099912_SRR10099913_peak_1148	73	.	3.82176	9.69337	7.34402	59
chr1	75818968	75819271	Encode_GSE137272_Encode_Dowen.JM_GSM4074281_RAD21_Rep1_SRR10099912_SRR10099913_peak_1149	135	.	5.39289	16.0648	13.5835	183
chr1	75901117	75901453	Encode_GSE137272_Encode_Dowen.JM_GSM4074281_RAD21_Rep1_SRR10099912_SRR10099913_peak_1150	84	.	4.45844	10.8326	8.45221	200
chr1	75925685	75926185	Encode_GSE137272_Encode_Dowen.JM_GSM4074281_RAD21_Rep1_SRR10099912_SRR10099913_peak_1151	1578	.	19.8022	161.426	157.814	253
chr1	75955855	75956234	Encode_GSE137272_Encode_Dowen.JM_GSM4074281_RAD21_Rep1_SRR10099912_SRR10099913_peak_1152	434	.	10.8032	46.2636	43.4322	206
chr1	75997206	75997674	Encode_GSE137272_Encode_Dowen.JM_GSM4074281_RAD21_Rep1_SRR10099912_SRR10099913_peak_1153	445	.	10.7403	47.3508	44.5105	224
chr1	77081657	77082033	Encode_GSE137272_Encode_Dowen.JM_GSM4074281_RAD21_Rep1_SRR10099912_SRR10099913_peak_1154	218	.	7.2021	24.4625	21.8577	159
chr1	77198472	77198726	Encode_GSE137272_Encode_Dowen.JM_GSM4074281_RAD21_Rep1_SRR10099912_SRR10099913_peak_1155	91	.	4.62992	11.5832	9.18568	126
chr1	77496682	77497110	Encode_GSE137272_Encode_Dowen.JM_GSM4074281_RAD21_Rep1_SRR10099912_SRR10099913_peak_1156	288	.	7.94413	31.5814	28.8941	186
chr1	77516108	77516720	Encode_GSE137272_Encode_Dowen.JM_GSM4074281_RAD21_Rep1_SRR10099912_SRR10099913_peak_1157	4406	.	20.7296	445.853	440.687	328
chr1	77561853	77562163	Encode_GSE137272_Encode_Dowen.JM_GSM4074281_RAD21_Rep1_SRR10099912_SRR10099913_peak_1158	130	.	5.48732	15.5591	13.0841	174
chr1	77589373	77589780	Encode_GSE137272_Encode_Dowen.JM_GSM4074281_RAD21_Rep1_SRR10099912_SRR10099913_peak_1159	227	.	7.37358	25.4131	22.7966	226
chr1	77740848	77741140	Encode_GSE137272_Encode_Dowen.JM_GSM4074281_RAD21_Rep1_SRR10099912_SRR10099913_peak_1160	182	.	6.51619	20.7641	18.2085	135
chr1	77805216	77805525	Encode_GSE137272_Encode_Dowen.JM_GSM4074281_RAD21_Rep1_SRR10099912_SRR10099913_peak_1161	84	.	4.45844	10.8326	8.45221	92
chr1	77896229	77896587	Encode_GSE137272_Encode_Dowen.JM_GSM4074281_RAD21_Rep1_SRR10099912_SRR10099913_peak_1162	548	.	12.5179	57.7805	54.8515	201
chr1	77930588	77931096	Encode_GSE137272_Encode_Dowen.JM_GSM4074281_RAD21_Rep1_SRR10099912_SRR10099913_peak_1163	1930	.	21.1743	196.863	193.046	263
chr1	77943050	77943658	Encode_GSE137272_Encode_Dowen.JM_GSM4074281_RAD21_Rep1_SRR10099912_SRR10099913_peak_1164	1677	.	21.8972	171.42	167.749	256
chr1	77972291	77972706	Encode_GSE137272_Encode_Dowen.JM_GSM4074281_RAD21_Rep1_SRR10099912_SRR10099913_peak_1165	479	.	11.4891	50.794	47.9231	247
chr1	77978625	77979132	Encode_GSE137272_Encode_Dowen.JM_GSM4074281_RAD21_Rep1_SRR10099912_SRR10099913_peak_1166	1698	.	20.3718	173.54	169.857	282
chr1	78008713	78009116	Encode_GSE137272_Encode_Dowen.JM_GSM4074281_RAD21_Rep1_SRR10099912_SRR10099913_peak_1167	390	.	10.1172	41.8424	39.0512	195
chr1	78189497	78189810	Encode_GSE137272_Encode_Dowen.JM_GSM4074281_RAD21_Rep1_SRR10099912_SRR10099913_peak_1168	101	.	4.52177	12.576	10.1587	141
chr1	78200196	78200566	Encode_GSE137272_Encode_Dowen.JM_GSM4074281_RAD21_Rep1_SRR10099912_SRR10099913_peak_1169	177	.	5.65638	20.3319	17.784	191
chr1	78215727	78216118	Encode_GSE137272_Encode_Dowen.JM_GSM4074281_RAD21_Rep1_SRR10099912_SRR10099913_peak_1170	86	.	3.82657	11.0286	8.6452	232
chr1	78216607	78217695	Encode_GSE137272_Encode_Dowen.JM_GSM4074281_RAD21_Rep1_SRR10099912_SRR10099913_peak_1171	97	.	3.99466	12.132	9.72631	747
chr1	78267509	78267967	Encode_GSE137272_Encode_Dowen.JM_GSM4074281_RAD21_Rep1_SRR10099912_SRR10099913_peak_1172	535	.	11.2127	56.5069	53.5886	215
chr1	78310232	78311198	Encode_GSE137272_Encode_Dowen.JM_GSM4074281_RAD21_Rep1_SRR10099912_SRR10099913_peak_1173	55	.	3.69119	7.79987	5.50789	211
chr1	78419534	78419982	Encode_GSE137272_Encode_Dowen.JM_GSM4074281_RAD21_Rep1_SRR10099912_SRR10099913_peak_1174	1187	.	17.3909	122.107	118.732	214
chr1	78454627	78455047	Encode_GSE137272_Encode_Dowen.JM_GSM4074281_RAD21_Rep1_SRR10099912_SRR10099913_peak_1175	587	.	12.4399	61.702	58.742	215
chr1	78525176	78525656	Encode_GSE137272_Encode_Dowen.JM_GSM4074281_RAD21_Rep1_SRR10099912_SRR10099913_peak_1176	1660	.	19.0757	169.71	166.049	230
chr1	78530544	78530848	Encode_GSE137272_Encode_Dowen.JM_GSM4074281_RAD21_Rep1_SRR10099912_SRR10099913_peak_1177	218	.	7.2021	24.4625	21.8577	152
chr1	78536736	78537236	Encode_GSE137272_Encode_Dowen.JM_GSM4074281_RAD21_Rep1_SRR10099912_SRR10099913_peak_1178	673	.	12.3444	70.3693	67.3429	229
chr1	78557318	78557800	Encode_GSE137272_Encode_Dowen.JM_GSM4074281_RAD21_Rep1_SRR10099912_SRR10099913_peak_1179	1090	.	16.1035	112.411	109.098	242
chr1	78602092	78602384	Encode_GSE137272_Encode_Dowen.JM_GSM4074281_RAD21_Rep1_SRR10099912_SRR10099913_peak_1180	44	.	3.42957	6.69071	4.43147	39
chr1	78657480	78658153	Encode_GSE137272_Encode_Dowen.JM_GSM4074281_RAD21_Rep1_SRR10099912_SRR10099913_peak_1181	141	.	5.45221	16.609	14.1173	408
chr1	78686920	78687147	Encode_GSE137272_Encode_Dowen.JM_GSM4074281_RAD21_Rep1_SRR10099912_SRR10099913_peak_1182	77	.	4.28697	10.0982	7.73549	114
chr1	78707297	78707642	Encode_GSE137272_Encode_Dowen.JM_GSM4074281_RAD21_Rep1_SRR10099912_SRR10099913_peak_1183	227	.	7.37358	25.4131	22.7966	176
chr1	78724380	78724931	Encode_GSE137272_Encode_Dowen.JM_GSM4074281_RAD21_Rep1_SRR10099912_SRR10099913_peak_1184	4338	.	24.9728	438.982	433.849	279
chr1	78969569	78969892	Encode_GSE137272_Encode_Dowen.JM_GSM4074281_RAD21_Rep1_SRR10099912_SRR10099913_peak_1185	182	.	6.51619	20.7641	18.2085	99
chr1	79439935	79440363	Encode_GSE137272_Encode_Dowen.JM_GSM4074281_RAD21_Rep1_SRR10099912_SRR10099913_peak_1186	218	.	7.2021	24.4625	21.8577	200
chr1	79611331	79611627	Encode_GSE137272_Encode_Dowen.JM_GSM4074281_RAD21_Rep1_SRR10099912_SRR10099913_peak_1187	63	.	3.94401	8.68012	6.35556	169
chr1	79626210	79626468	Encode_GSE137272_Encode_Dowen.JM_GSM4074281_RAD21_Rep1_SRR10099912_SRR10099913_peak_1188	84	.	4.45844	10.8326	8.45221	128
chr1	79640246	79640477	Encode_GSE137272_Encode_Dowen.JM_GSM4074281_RAD21_Rep1_SRR10099912_SRR10099913_peak_1189	107	.	4.97288	13.1304	10.7003	101
chr1	79682850	79683385	Encode_GSE137272_Encode_Dowen.JM_GSM4074281_RAD21_Rep1_SRR10099912_SRR10099913_peak_1190	680	.	12.5376	71.0374	68.006	316
chr1	79775944	79776407	Encode_GSE137272_Encode_Dowen.JM_GSM4074281_RAD21_Rep1_SRR10099912_SRR10099913_peak_1191	50	.	3.60105	7.33445	5.05209	199
chr1	79782406	79782859	Encode_GSE137272_Encode_Dowen.JM_GSM4074281_RAD21_Rep1_SRR10099912_SRR10099913_peak_1192	821	.	11.5146	85.3231	82.1891	230
chr1	79786516	79786920	Encode_GSE137272_Encode_Dowen.JM_GSM4074281_RAD21_Rep1_SRR10099912_SRR10099913_peak_1193	889	.	11.8287	92.1456	88.9652	170
chr1	79858431	79858866	Encode_GSE137272_Encode_Dowen.JM_GSM4074281_RAD21_Rep1_SRR10099912_SRR10099913_peak_1194	63	.	3.94401	8.68012	6.35556	292
chr1	80106291	80106692	Encode_GSE137272_Encode_Dowen.JM_GSM4074281_RAD21_Rep1_SRR10099912_SRR10099913_peak_1195	191	.	6.68767	21.6726	19.1043	193
chr1	80153245	80153527	Encode_GSE137272_Encode_Dowen.JM_GSM4074281_RAD21_Rep1_SRR10099912_SRR10099913_peak_1196	77	.	4.28697	10.0982	7.73549	75
chr1	80180147	80180512	Encode_GSE137272_Encode_Dowen.JM_GSM4074281_RAD21_Rep1_SRR10099912_SRR10099913_peak_1197	661	.	7.96382	69.1814	66.1639	198
chr1	80180970	80181482	Encode_GSE137272_Encode_Dowen.JM_GSM4074281_RAD21_Rep1_SRR10099912_SRR10099913_peak_1198	2455	.	18.3139	249.711	245.588	252
chr1	80299519	80299851	Encode_GSE137272_Encode_Dowen.JM_GSM4074281_RAD21_Rep1_SRR10099912_SRR10099913_peak_1199	63	.	3.94401	8.68012	6.35556	226
chr1	80340594	80340827	Encode_GSE137272_Encode_Dowen.JM_GSM4074281_RAD21_Rep1_SRR10099912_SRR10099913_peak_1200	50	.	3.60105	7.33445	5.05209	179
chr1	80408456	80408957	Encode_GSE137272_Encode_Dowen.JM_GSM4074281_RAD21_Rep1_SRR10099912_SRR10099913_peak_1201	1501	.	20.0864	153.694	150.127	218
chr1	80512575	80512903	Encode_GSE137272_Encode_Dowen.JM_GSM4074281_RAD21_Rep1_SRR10099912_SRR10099913_peak_1202	146	.	5.50945	17.1539	14.6557	178
chr1	80515887	80516268	Encode_GSE137272_Encode_Dowen.JM_GSM4074281_RAD21_Rep1_SRR10099912_SRR10099913_peak_1203	267	.	7.7159	29.3674	26.7042	134
chr1	80722639	80723033	Encode_GSE137272_Encode_Dowen.JM_GSM4074281_RAD21_Rep1_SRR10099912_SRR10099913_peak_1204	316	.	8.91689	34.3907	31.673	202
chr1	80758270	80759044	Encode_GSE137272_Encode_Dowen.JM_GSM4074281_RAD21_Rep1_SRR10099912_SRR10099913_peak_1205	44	.	3.42957	6.69071	4.43147	602
chr1	80830365	80830827	Encode_GSE137272_Encode_Dowen.JM_GSM4074281_RAD21_Rep1_SRR10099912_SRR10099913_peak_1206	595	.	13.2039	62.5573	59.5904	232
chr1	81287087	81287607	Encode_GSE137272_Encode_Dowen.JM_GSM4074281_RAD21_Rep1_SRR10099912_SRR10099913_peak_1207	1307	.	18.8568	134.247	130.798	270
chr1	81300746	81301088	Encode_GSE137272_Encode_Dowen.JM_GSM4074281_RAD21_Rep1_SRR10099912_SRR10099913_peak_1208	245	.	7.13286	27.139	24.5031	155
chr1	81301632	81302096	Encode_GSE137272_Encode_Dowen.JM_GSM4074281_RAD21_Rep1_SRR10099912_SRR10099913_peak_1209	550	.	11.6612	57.9339	55.0037	229
chr1	81310085	81310554	Encode_GSE137272_Encode_Dowen.JM_GSM4074281_RAD21_Rep1_SRR10099912_SRR10099913_peak_1210	813	.	15.8026	84.4556	81.3276	230
chr1	81316556	81317029	Encode_GSE137272_Encode_Dowen.JM_GSM4074281_RAD21_Rep1_SRR10099912_SRR10099913_peak_1211	2007	.	21.668	204.569	200.707	236
chr1	81516588	81516995	Encode_GSE137272_Encode_Dowen.JM_GSM4074281_RAD21_Rep1_SRR10099912_SRR10099913_peak_1212	560	.	12.6894	58.9661	56.0275	193
chr1	81591599	81592026	Encode_GSE137272_Encode_Dowen.JM_GSM4074281_RAD21_Rep1_SRR10099912_SRR10099913_peak_1213	657	.	12.6873	68.7483	65.7339	241
chr1	82288638	82288916	Encode_GSE137272_Encode_Dowen.JM_GSM4074281_RAD21_Rep1_SRR10099912_SRR10099913_peak_1214	82	.	3.69378	10.5869	8.21649	162
chr1	82291476	82291868	Encode_GSE137272_Encode_Dowen.JM_GSM4074281_RAD21_Rep1_SRR10099912_SRR10099913_peak_1215	152	.	4.4707	17.7833	15.2741	240
chr1	82294100	82294461	Encode_GSE137272_Encode_Dowen.JM_GSM4074281_RAD21_Rep1_SRR10099912_SRR10099913_peak_1216	426	.	8.16747	45.493	42.6688	212
chr1	82433298	82433771	Encode_GSE137272_Encode_Dowen.JM_GSM4074281_RAD21_Rep1_SRR10099912_SRR10099913_peak_1217	1063	.	16.443	109.659	106.363	238
chr1	82476208	82476690	Encode_GSE137272_Encode_Dowen.JM_GSM4074281_RAD21_Rep1_SRR10099912_SRR10099913_peak_1218	1439	.	20.0758	147.443	143.913	255
chr1	82554301	82554816	Encode_GSE137272_Encode_Dowen.JM_GSM4074281_RAD21_Rep1_SRR10099912_SRR10099913_peak_1219	1910	.	22.8918	194.876	191.07	255
chr1	82571766	82572119	Encode_GSE137272_Encode_Dowen.JM_GSM4074281_RAD21_Rep1_SRR10099912_SRR10099913_peak_1220	237	.	7.54506	26.3736	23.7453	166
chr1	82641604	82642077	Encode_GSE137272_Encode_Dowen.JM_GSM4074281_RAD21_Rep1_SRR10099912_SRR10099913_peak_1221	1304	.	19.4896	133.898	130.451	248
chr1	82759580	82759896	Encode_GSE137272_Encode_Dowen.JM_GSM4074281_RAD21_Rep1_SRR10099912_SRR10099913_peak_1222	246	.	7.52938	27.3247	24.687	175
chr1	82787299	82787784	Encode_GSE137272_Encode_Dowen.JM_GSM4074281_RAD21_Rep1_SRR10099912_SRR10099913_peak_1223	1697	.	18.0305	173.391	169.708	242
chr1	82803578	82804085	Encode_GSE137272_Encode_Dowen.JM_GSM4074281_RAD21_Rep1_SRR10099912_SRR10099913_peak_1224	2206	.	22.5923	224.588	220.611	244
chr1	82839156	82839590	Encode_GSE137272_Encode_Dowen.JM_GSM4074281_RAD21_Rep1_SRR10099912_SRR10099913_peak_1225	240	.	7.30958	26.6969	24.0654	231
chr1	82960098	82960437	Encode_GSE137272_Encode_Dowen.JM_GSM4074281_RAD21_Rep1_SRR10099912_SRR10099913_peak_1226	63	.	3.94401	8.68012	6.35556	93
chr1	82987723	82988202	Encode_GSE137272_Encode_Dowen.JM_GSM4074281_RAD21_Rep1_SRR10099912_SRR10099913_peak_1227	792	.	13.3381	82.3732	79.2599	227
chr1	83064810	83065352	Encode_GSE137272_Encode_Dowen.JM_GSM4074281_RAD21_Rep1_SRR10099912_SRR10099913_peak_1228	412	.	10.2446	44.041	41.2294	211
chr1	83076094	83076586	Encode_GSE137272_Encode_Dowen.JM_GSM4074281_RAD21_Rep1_SRR10099912_SRR10099913_peak_1229	1475	.	19.8653	151.083	147.531	216
chr1	83150264	83150575	Encode_GSE137272_Encode_Dowen.JM_GSM4074281_RAD21_Rep1_SRR10099912_SRR10099913_peak_1230	182	.	6.51619	20.7641	18.2085	125
chr1	83181481	83181799	Encode_GSE137272_Encode_Dowen.JM_GSM4074281_RAD21_Rep1_SRR10099912_SRR10099913_peak_1231	191	.	6.68767	21.6726	19.1043	150
chr1	83187149	83187526	Encode_GSE137272_Encode_Dowen.JM_GSM4074281_RAD21_Rep1_SRR10099912_SRR10099913_peak_1232	173	.	6.34471	19.8668	17.324	193
chr1	83223080	83223467	Encode_GSE137272_Encode_Dowen.JM_GSM4074281_RAD21_Rep1_SRR10099912_SRR10099913_peak_1233	247	.	7.71654	27.3439	24.7041	175
chr1	83407293	83407544	Encode_GSE137272_Encode_Dowen.JM_GSM4074281_RAD21_Rep1_SRR10099912_SRR10099913_peak_1234	77	.	4.28697	10.0982	7.73549	71
chr1	83408057	83408474	Encode_GSE137272_Encode_Dowen.JM_GSM4074281_RAD21_Rep1_SRR10099912_SRR10099913_peak_1235	70	.	4.11549	9.38046	7.0364	221
chr1	83716942	83717451	Encode_GSE137272_Encode_Dowen.JM_GSM4074281_RAD21_Rep1_SRR10099912_SRR10099913_peak_1236	972	.	16.5938	100.499	97.2631	254
chr1	83727151	83727573	Encode_GSE137272_Encode_Dowen.JM_GSM4074281_RAD21_Rep1_SRR10099912_SRR10099913_peak_1237	514	.	11.5891	54.39	51.4886	190
chr1	83736413	83736876	Encode_GSE137272_Encode_Dowen.JM_GSM4074281_RAD21_Rep1_SRR10099912_SRR10099913_peak_1238	813	.	14.8096	84.458	81.33	221
chr1	83745982	83746498	Encode_GSE137272_Encode_Dowen.JM_GSM4074281_RAD21_Rep1_SRR10099912_SRR10099913_peak_1239	1353	.	18.4684	138.792	135.315	252
chr1	83811170	83811579	Encode_GSE137272_Encode_Dowen.JM_GSM4074281_RAD21_Rep1_SRR10099912_SRR10099913_peak_1240	698	.	13.2959	72.8684	69.8235	197
chr1	84101987	84102438	Encode_GSE137272_Encode_Dowen.JM_GSM4074281_RAD21_Rep1_SRR10099912_SRR10099913_peak_1241	418	.	10.235	44.6276	41.8112	249
chr1	84128507	84128923	Encode_GSE137272_Encode_Dowen.JM_GSM4074281_RAD21_Rep1_SRR10099912_SRR10099913_peak_1242	619	.	13.5468	64.9796	61.9939	208
chr1	84153945	84154330	Encode_GSE137272_Encode_Dowen.JM_GSM4074281_RAD21_Rep1_SRR10099912_SRR10099913_peak_1243	358	.	9.6028	38.6026	35.8424	172
chr1	84283073	84283368	Encode_GSE137272_Encode_Dowen.JM_GSM4074281_RAD21_Rep1_SRR10099912_SRR10099913_peak_1244	111	.	4.01313	13.5932	11.1567	151
chr1	84284368	84284706	Encode_GSE137272_Encode_Dowen.JM_GSM4074281_RAD21_Rep1_SRR10099912_SRR10099913_peak_1245	79	.	3.46755	10.2826	7.91712	176
chr1	84286774	84287206	Encode_GSE137272_Encode_Dowen.JM_GSM4074281_RAD21_Rep1_SRR10099912_SRR10099913_peak_1246	870	.	12.2955	90.1885	87.0212	213
chr1	84433579	84433883	Encode_GSE137272_Encode_Dowen.JM_GSM4074281_RAD21_Rep1_SRR10099912_SRR10099913_peak_1247	107	.	4.97288	13.1304	10.7003	192
chr1	84470297	84470813	Encode_GSE137272_Encode_Dowen.JM_GSM4074281_RAD21_Rep1_SRR10099912_SRR10099913_peak_1248	2760	.	24.2441	280.386	276.093	228
chr1	84581775	84582247	Encode_GSE137272_Encode_Dowen.JM_GSM4074281_RAD21_Rep1_SRR10099912_SRR10099913_peak_1249	1215	.	17.6986	124.908	121.516	229
chr1	84623044	84623408	Encode_GSE137272_Encode_Dowen.JM_GSM4074281_RAD21_Rep1_SRR10099912_SRR10099913_peak_1250	200	.	6.85914	22.592	20.0114	206
chr1	84695777	84696442	Encode_GSE137272_Encode_Dowen.JM_GSM4074281_RAD21_Rep1_SRR10099912_SRR10099913_peak_1251	347	.	6.46975	37.4999	34.7518	496
chr1	84697084	84697658	Encode_GSE137272_Encode_Dowen.JM_GSM4074281_RAD21_Rep1_SRR10099912_SRR10099913_peak_1252	907	.	11.6411	93.9229	90.7306	355
chr1	84708726	84708972	Encode_GSE137272_Encode_Dowen.JM_GSM4074281_RAD21_Rep1_SRR10099912_SRR10099913_peak_1253	63	.	3.94401	8.68012	6.35556	101
chr1	84733867	84734234	Encode_GSE137272_Encode_Dowen.JM_GSM4074281_RAD21_Rep1_SRR10099912_SRR10099913_peak_1254	227	.	7.37358	25.4131	22.7966	168
chr1	84839389	84839622	Encode_GSE137272_Encode_Dowen.JM_GSM4074281_RAD21_Rep1_SRR10099912_SRR10099913_peak_1255	41	.	2.80583	6.36218	4.1207	96
chr1	84840079	84840556	Encode_GSE137272_Encode_Dowen.JM_GSM4074281_RAD21_Rep1_SRR10099912_SRR10099913_peak_1256	129	.	4.33873	15.4018	12.9328	250
chr1	84841876	84842103	Encode_GSE137272_Encode_Dowen.JM_GSM4074281_RAD21_Rep1_SRR10099912_SRR10099913_peak_1257	82	.	3.56487	10.635	8.26372	120
chr1	84866646	84867104	Encode_GSE137272_Encode_Dowen.JM_GSM4074281_RAD21_Rep1_SRR10099912_SRR10099913_peak_1258	247	.	5.54346	27.3527	24.7128	212
chr1	84869541	84869981	Encode_GSE137272_Encode_Dowen.JM_GSM4074281_RAD21_Rep1_SRR10099912_SRR10099913_peak_1259	324	.	6.35278	35.1825	32.4578	197
chr1	84881211	84881696	Encode_GSE137272_Encode_Dowen.JM_GSM4074281_RAD21_Rep1_SRR10099912_SRR10099913_peak_1260	2447	.	15.0621	248.885	244.766	222
chr1	84885139	84885509	Encode_GSE137272_Encode_Dowen.JM_GSM4074281_RAD21_Rep1_SRR10099912_SRR10099913_peak_1261	458	.	5.63925	48.7304	45.8776	219
chr1	84885947	84886265	Encode_GSE137272_Encode_Dowen.JM_GSM4074281_RAD21_Rep1_SRR10099912_SRR10099913_peak_1262	390	.	5.24335	41.8809	39.0894	156
chr1	84933438	84933902	Encode_GSE137272_Encode_Dowen.JM_GSM4074281_RAD21_Rep1_SRR10099912_SRR10099913_peak_1263	465	.	9.02059	49.4191	46.5606	239
chr1	84935036	84935324	Encode_GSE137272_Encode_Dowen.JM_GSM4074281_RAD21_Rep1_SRR10099912_SRR10099913_peak_1264	47	.	3.0889	7.06319	4.79569	209
chr1	85736421	85736936	Encode_GSE137272_Encode_Dowen.JM_GSM4074281_RAD21_Rep1_SRR10099912_SRR10099913_peak_1272	1817	.	18.9276	185.473	181.72	246
chr1	85793260	85793787	Encode_GSE137272_Encode_Dowen.JM_GSM4074281_RAD21_Rep1_SRR10099912_SRR10099913_peak_1273	194	.	6.49137	22.0254	19.4535	126
chr1	85853267	85853793	Encode_GSE137272_Encode_Dowen.JM_GSM4074281_RAD21_Rep1_SRR10099912_SRR10099913_peak_1274	1333	.	16.939	136.782	133.317	287
chr1	85895511	85895773	Encode_GSE137272_Encode_Dowen.JM_GSM4074281_RAD21_Rep1_SRR10099912_SRR10099913_peak_1275	44	.	3.42957	6.69071	4.43147	186
chr1	85935412	85935900	Encode_GSE137272_Encode_Dowen.JM_GSM4074281_RAD21_Rep1_SRR10099912_SRR10099913_peak_1276	2050	.	20.6675	208.984	205.097	253
chr1	86007764	86008260	Encode_GSE137272_Encode_Dowen.JM_GSM4074281_RAD21_Rep1_SRR10099912_SRR10099913_peak_1277	2382	.	22.3831	242.285	238.204	258
chr1	86018218	86018729	Encode_GSE137272_Encode_Dowen.JM_GSM4074281_RAD21_Rep1_SRR10099912_SRR10099913_peak_1278	51	.	3.55425	7.46179	5.17689	129
chr1	86021561	86021918	Encode_GSE137272_Encode_Dowen.JM_GSM4074281_RAD21_Rep1_SRR10099912_SRR10099913_peak_1279	284	.	7.78036	31.0858	28.4048	196
chr1	86045973	86046519	Encode_GSE137272_Encode_Dowen.JM_GSM4074281_RAD21_Rep1_SRR10099912_SRR10099913_peak_1280	41	.	3.29844	6.37824	4.13635	289
chr1	86059450	86059864	Encode_GSE137272_Encode_Dowen.JM_GSM4074281_RAD21_Rep1_SRR10099912_SRR10099913_peak_1281	811	.	12.3774	84.3174	81.1904	197
chr1	86062569	86062813	Encode_GSE137272_Encode_Dowen.JM_GSM4074281_RAD21_Rep1_SRR10099912_SRR10099913_peak_1282	96	.	3.95835	12.0091	9.60525	138
chr1	86144233	86144565	Encode_GSE137272_Encode_Dowen.JM_GSM4074281_RAD21_Rep1_SRR10099912_SRR10099913_peak_1283	306	.	8.74541	33.3579	30.6512	159
chr1	86152644	86153045	Encode_GSE137272_Encode_Dowen.JM_GSM4074281_RAD21_Rep1_SRR10099912_SRR10099913_peak_1284	215	.	6.76946	24.1815	21.5821	186
chr1	86178794	86179289	Encode_GSE137272_Encode_Dowen.JM_GSM4074281_RAD21_Rep1_SRR10099912_SRR10099913_peak_1285	2279	.	20.9144	231.923	227.902	254
chr1	86188958	86189479	Encode_GSE137272_Encode_Dowen.JM_GSM4074281_RAD21_Rep1_SRR10099912_SRR10099913_peak_1286	1826	.	18.5903	186.383	182.625	275
chr1	86214088	86214607	Encode_GSE137272_Encode_Dowen.JM_GSM4074281_RAD21_Rep1_SRR10099912_SRR10099913_peak_1287	1978	.	19.9053	201.664	197.818	255
chr1	86250783	86251046	Encode_GSE137272_Encode_Dowen.JM_GSM4074281_RAD21_Rep1_SRR10099912_SRR10099913_peak_1288	155	.	6.00175	18.107	15.5905	98
chr1	86301634	86302059	Encode_GSE137272_Encode_Dowen.JM_GSM4074281_RAD21_Rep1_SRR10099912_SRR10099913_peak_1289	478	.	8.52578	50.7639	47.8938	276
chr1	86303084	86303554	Encode_GSE137272_Encode_Dowen.JM_GSM4074281_RAD21_Rep1_SRR10099912_SRR10099913_peak_1290	39	.	2.70032	6.17911	3.94209	84
chr1	86310611	86311089	Encode_GSE137272_Encode_Dowen.JM_GSM4074281_RAD21_Rep1_SRR10099912_SRR10099913_peak_1291	74	.	3.22219	9.79497	7.4439	78
chr1	86313701	86314013	Encode_GSE137272_Encode_Dowen.JM_GSM4074281_RAD21_Rep1_SRR10099912_SRR10099913_peak_1292	196	.	5.23516	22.2548	19.6806	212
chr1	86339316	86339876	Encode_GSE137272_Encode_Dowen.JM_GSM4074281_RAD21_Rep1_SRR10099912_SRR10099913_peak_1293	3365	.	21.2154	341.163	336.531	289
chr1	86363737	86364062	Encode_GSE137272_Encode_Dowen.JM_GSM4074281_RAD21_Rep1_SRR10099912_SRR10099913_peak_1294	118	.	5.0208	14.3089	11.8583	147
chr1	86371952	86372380	Encode_GSE137272_Encode_Dowen.JM_GSM4074281_RAD21_Rep1_SRR10099912_SRR10099913_peak_1295	629	.	12.0638	65.9807	62.9875	224
chr1	86381003	86381486	Encode_GSE137272_Encode_Dowen.JM_GSM4074281_RAD21_Rep1_SRR10099912_SRR10099913_peak_1296	625	.	11.9308	65.5294	62.5396	263
chr1	86389289	86389683	Encode_GSE137272_Encode_Dowen.JM_GSM4074281_RAD21_Rep1_SRR10099912_SRR10099913_peak_1297	270	.	7.679	29.7645	27.0976	215
chr1	86395957	86396325	Encode_GSE137272_Encode_Dowen.JM_GSM4074281_RAD21_Rep1_SRR10099912_SRR10099913_peak_1298	294	.	8.12951	32.1342	29.4417	138
chr1	86404783	86405282	Encode_GSE137272_Encode_Dowen.JM_GSM4074281_RAD21_Rep1_SRR10099912_SRR10099913_peak_1299	957	.	14.6153	98.9739	95.7481	253
chr1	86416223	86416687	Encode_GSE137272_Encode_Dowen.JM_GSM4074281_RAD21_Rep1_SRR10099912_SRR10099913_peak_1300	829	.	13.1762	86.0816	82.9423	239
chr1	86429918	86430404	Encode_GSE137272_Encode_Dowen.JM_GSM4074281_RAD21_Rep1_SRR10099912_SRR10099913_peak_1301	743	.	11.6995	77.453	74.3748	204
chr1	86440424	86440930	Encode_GSE137272_Encode_Dowen.JM_GSM4074281_RAD21_Rep1_SRR10099912_SRR10099913_peak_1302	3965	.	23.3723	401.477	396.521	272
chr1	86471356	86471840	Encode_GSE137272_Encode_Dowen.JM_GSM4074281_RAD21_Rep1_SRR10099912_SRR10099913_peak_1303	763	.	11.6899	79.4226	76.3304	224
chr1	86487256	86487822	Encode_GSE137272_Encode_Dowen.JM_GSM4074281_RAD21_Rep1_SRR10099912_SRR10099913_peak_1304	229	.	6.49469	25.5873	22.9691	241
chr1	86499900	86500259	Encode_GSE137272_Encode_Dowen.JM_GSM4074281_RAD21_Rep1_SRR10099912_SRR10099913_peak_1305	375	.	6.58639	40.3122	37.5362	178
chr1	86501621	86501978	Encode_GSE137272_Encode_Dowen.JM_GSM4074281_RAD21_Rep1_SRR10099912_SRR10099913_peak_1306	426	.	6.96695	45.4844	42.6601	175
chr1	86504179	86504463	Encode_GSE137272_Encode_Dowen.JM_GSM4074281_RAD21_Rep1_SRR10099912_SRR10099913_peak_1307	126	.	3.80327	15.1555	12.6896	163
chr1	86509352	86509781	Encode_GSE137272_Encode_Dowen.JM_GSM4074281_RAD21_Rep1_SRR10099912_SRR10099913_peak_1308	663	.	11.3433	69.4022	66.383	219
chr1	86520341	86520763	Encode_GSE137272_Encode_Dowen.JM_GSM4074281_RAD21_Rep1_SRR10099912_SRR10099913_peak_1309	332	.	7.45098	36.0121	33.2786	210
chr1	86525336	86525578	Encode_GSE137272_Encode_Dowen.JM_GSM4074281_RAD21_Rep1_SRR10099912_SRR10099913_peak_1310	24	.	2.31517	4.58986	2.43559	198
chr1	86528182	86528547	Encode_GSE137272_Encode_Dowen.JM_GSM4074281_RAD21_Rep1_SRR10099912_SRR10099913_peak_1311	70	.	2.85644	9.36448	7.02737	217
chr1	86532292	86532769	Encode_GSE137272_Encode_Dowen.JM_GSM4074281_RAD21_Rep1_SRR10099912_SRR10099913_peak_1312	1162	.	12.7366	119.576	116.217	230
chr1	86538441	86538790	Encode_GSE137272_Encode_Dowen.JM_GSM4074281_RAD21_Rep1_SRR10099912_SRR10099913_peak_1313	221	.	6.38157	24.7752	22.1674	149
chr1	86614338	86614621	Encode_GSE137272_Encode_Dowen.JM_GSM4074281_RAD21_Rep1_SRR10099912_SRR10099913_peak_1314	151	.	4.37663	17.7009	15.1927	133
chr1	86618427	86618888	Encode_GSE137272_Encode_Dowen.JM_GSM4074281_RAD21_Rep1_SRR10099912_SRR10099913_peak_1315	1800	.	18.4099	183.764	180.021	239
chr1	86650207	86650726	Encode_GSE137272_Encode_Dowen.JM_GSM4074281_RAD21_Rep1_SRR10099912_SRR10099913_peak_1316	2457	.	21.7087	249.887	245.763	252
chr1	86669442	86669906	Encode_GSE137272_Encode_Dowen.JM_GSM4074281_RAD21_Rep1_SRR10099912_SRR10099913_peak_1317	776	.	11.8409	80.7273	77.6256	229
chr1	86670199	86670798	Encode_GSE137272_Encode_Dowen.JM_GSM4074281_RAD21_Rep1_SRR10099912_SRR10099913_peak_1318	181	.	5.21202	20.6928	18.1409	383
chr1	86697023	86697303	Encode_GSE137272_Encode_Dowen.JM_GSM4074281_RAD21_Rep1_SRR10099912_SRR10099913_peak_1319	192	.	5.04981	21.8628	19.2926	153
chr1	86698783	86699118	Encode_GSE137272_Encode_Dowen.JM_GSM4074281_RAD21_Rep1_SRR10099912_SRR10099913_peak_1320	137	.	4.23461	16.1981	13.7152	155
chr1	86699781	86700149	Encode_GSE137272_Encode_Dowen.JM_GSM4074281_RAD21_Rep1_SRR10099912_SRR10099913_peak_1321	923	.	11.8387	95.5691	92.3657	152
chr1	86862993	86863250	Encode_GSE137272_Encode_Dowen.JM_GSM4074281_RAD21_Rep1_SRR10099912_SRR10099913_peak_1322	77	.	4.28697	10.0982	7.73549	99
chr1	86914638	86915106	Encode_GSE137272_Encode_Dowen.JM_GSM4074281_RAD21_Rep1_SRR10099912_SRR10099913_peak_1323	467	.	11.3176	49.6516	46.7905	257
chr1	86972713	86973078	Encode_GSE137272_Encode_Dowen.JM_GSM4074281_RAD21_Rep1_SRR10099912_SRR10099913_peak_1324	503	.	11.196	53.2013	50.3101	169
chr1	87041097	87041488	Encode_GSE137272_Encode_Dowen.JM_GSM4074281_RAD21_Rep1_SRR10099912_SRR10099913_peak_1325	403	.	5.93785	43.1422	40.3391	181
chr1	87041984	87042499	Encode_GSE137272_Encode_Dowen.JM_GSM4074281_RAD21_Rep1_SRR10099912_SRR10099913_peak_1326	3133	.	21.1447	317.85	313.352	267
chr1	87060880	87061303	Encode_GSE137272_Encode_Dowen.JM_GSM4074281_RAD21_Rep1_SRR10099912_SRR10099913_peak_1327	544	.	11.2829	57.3865	54.4611	230
chr1	87070676	87071140	Encode_GSE137272_Encode_Dowen.JM_GSM4074281_RAD21_Rep1_SRR10099912_SRR10099913_peak_1328	812	.	13.9117	84.4235	81.2958	222
chr1	87098576	87098982	Encode_GSE137272_Encode_Dowen.JM_GSM4074281_RAD21_Rep1_SRR10099912_SRR10099913_peak_1329	719	.	13.9758	75.0438	71.983	214
chr1	87111812	87112119	Encode_GSE137272_Encode_Dowen.JM_GSM4074281_RAD21_Rep1_SRR10099912_SRR10099913_peak_1330	99	.	4.8014	12.3493	9.93518	145
chr1	87174231	87174760	Encode_GSE137272_Encode_Dowen.JM_GSM4074281_RAD21_Rep1_SRR10099912_SRR10099913_peak_1331	3764	.	24.8541	381.326	376.472	267
chr1	87184849	87185232	Encode_GSE137272_Encode_Dowen.JM_GSM4074281_RAD21_Rep1_SRR10099912_SRR10099913_peak_1332	420	.	6.59864	44.8936	42.075	180
chr1	87186917	87187443	Encode_GSE137272_Encode_Dowen.JM_GSM4074281_RAD21_Rep1_SRR10099912_SRR10099913_peak_1333	1492	.	13.7288	152.787	149.225	290
chr1	87206343	87206756	Encode_GSE137272_Encode_Dowen.JM_GSM4074281_RAD21_Rep1_SRR10099912_SRR10099913_peak_1334	192	.	6.57199	21.8068	19.2371	202
chr1	87217964	87218434	Encode_GSE137272_Encode_Dowen.JM_GSM4074281_RAD21_Rep1_SRR10099912_SRR10099913_peak_1335	442	.	9.8663	47.1375	44.2989	245
chr1	87246113	87246647	Encode_GSE137272_Encode_Dowen.JM_GSM4074281_RAD21_Rep1_SRR10099912_SRR10099913_peak_1336	3141	.	22.7854	318.692	314.189	260
chr1	87258587	87258888	Encode_GSE137272_Encode_Dowen.JM_GSM4074281_RAD21_Rep1_SRR10099912_SRR10099913_peak_1337	141	.	5.3224	16.6149	14.1231	144
chr1	87264006	87264292	Encode_GSE137272_Encode_Dowen.JM_GSM4074281_RAD21_Rep1_SRR10099912_SRR10099913_peak_1338	19	.	2.56118	4.07199	1.95232	7
chr1	87282422	87282757	Encode_GSE137272_Encode_Dowen.JM_GSM4074281_RAD21_Rep1_SRR10099912_SRR10099913_peak_1339	123	.	5.19875	14.7935	12.3323	207
chr1	87292816	87293296	Encode_GSE137272_Encode_Dowen.JM_GSM4074281_RAD21_Rep1_SRR10099912_SRR10099913_peak_1340	1326	.	16.9786	136.131	132.67	226
chr1	87315554	87315783	Encode_GSE137272_Encode_Dowen.JM_GSM4074281_RAD21_Rep1_SRR10099912_SRR10099913_peak_1341	70	.	4.11549	9.38046	7.0364	109
chr1	87327156	87327470	Encode_GSE137272_Encode_Dowen.JM_GSM4074281_RAD21_Rep1_SRR10099912_SRR10099913_peak_1342	32	.	3.08661	5.46592	3.25834	284
chr1	87380009	87380335	Encode_GSE137272_Encode_Dowen.JM_GSM4074281_RAD21_Rep1_SRR10099912_SRR10099913_peak_1343	107	.	4.97288	13.1304	10.7003	144
chr1	87418755	87419077	Encode_GSE137272_Encode_Dowen.JM_GSM4074281_RAD21_Rep1_SRR10099912_SRR10099913_peak_1344	99	.	4.8014	12.3493	9.93518	141
chr1	87447461	87447996	Encode_GSE137272_Encode_Dowen.JM_GSM4074281_RAD21_Rep1_SRR10099912_SRR10099913_peak_1345	1081	.	15.6487	111.456	108.149	239
chr1	87468411	87468719	Encode_GSE137272_Encode_Dowen.JM_GSM4074281_RAD21_Rep1_SRR10099912_SRR10099913_peak_1346	63	.	3.94401	8.68012	6.35556	190
chr1	87510054	87510655	Encode_GSE137272_Encode_Dowen.JM_GSM4074281_RAD21_Rep1_SRR10099912_SRR10099913_peak_1347	81	.	4.11173	10.5146	8.14534	141
chr1	87541549	87542076	Encode_GSE137272_Encode_Dowen.JM_GSM4074281_RAD21_Rep1_SRR10099912_SRR10099913_peak_1348	992	.	17.2029	102.475	99.2264	266
chr1	87568416	87568814	Encode_GSE137272_Encode_Dowen.JM_GSM4074281_RAD21_Rep1_SRR10099912_SRR10099913_peak_1349	176	.	6.29086	20.1537	17.6078	199
chr1	87608356	87608827	Encode_GSE137272_Encode_Dowen.JM_GSM4074281_RAD21_Rep1_SRR10099912_SRR10099913_peak_1350	593	.	11.7715	62.3004	59.3359	266
chr1	87664009	87664420	Encode_GSE137272_Encode_Dowen.JM_GSM4074281_RAD21_Rep1_SRR10099912_SRR10099913_peak_1351	582	.	10.716	61.2199	58.2638	189
chr1	87696462	87696749	Encode_GSE137272_Encode_Dowen.JM_GSM4074281_RAD21_Rep1_SRR10099912_SRR10099913_peak_1352	139	.	5.65879	16.3957	13.9065	94
chr1	87721433	87721796	Encode_GSE137272_Encode_Dowen.JM_GSM4074281_RAD21_Rep1_SRR10099912_SRR10099913_peak_1353	575	.	11.2232	60.4524	57.5022	157
chr1	87754708	87754935	Encode_GSE137272_Encode_Dowen.JM_GSM4074281_RAD21_Rep1_SRR10099912_SRR10099913_peak_1354	71	.	3.57876	9.46647	7.12099	147
chr1	87755684	87756280	Encode_GSE137272_Encode_Dowen.JM_GSM4074281_RAD21_Rep1_SRR10099912_SRR10099913_peak_1355	599	.	10.8397	62.9537	59.9838	183
chr1	87766213	87766631	Encode_GSE137272_Encode_Dowen.JM_GSM4074281_RAD21_Rep1_SRR10099912_SRR10099913_peak_1356	286	.	8.40245	31.3178	28.633	235
chr1	87825276	87825680	Encode_GSE137272_Encode_Dowen.JM_GSM4074281_RAD21_Rep1_SRR10099912_SRR10099913_peak_1357	312	.	8.77534	33.9953	31.2827	235
chr1	87922682	87923046	Encode_GSE137272_Encode_Dowen.JM_GSM4074281_RAD21_Rep1_SRR10099912_SRR10099913_peak_1358	198	.	6.78973	22.4041	19.8282	185
chr1	87936471	87936838	Encode_GSE137272_Encode_Dowen.JM_GSM4074281_RAD21_Rep1_SRR10099912_SRR10099913_peak_1359	154	.	5.94102	17.9457	15.4345	225
chr1	87963565	87963872	Encode_GSE137272_Encode_Dowen.JM_GSM4074281_RAD21_Rep1_SRR10099912_SRR10099913_peak_1360	114	.	5.14436	13.9261	11.4804	153
chr1	88008145	88008506	Encode_GSE137272_Encode_Dowen.JM_GSM4074281_RAD21_Rep1_SRR10099912_SRR10099913_peak_1361	32	.	3.08661	5.46592	3.25834	61
chr1	88143991	88144574	Encode_GSE137272_Encode_Dowen.JM_GSM4074281_RAD21_Rep1_SRR10099912_SRR10099913_peak_1362	218	.	7.2021	24.4625	21.8577	184
chr1	88150108	88150393	Encode_GSE137272_Encode_Dowen.JM_GSM4074281_RAD21_Rep1_SRR10099912_SRR10099913_peak_1363	139	.	5.65879	16.3957	13.9065	148
chr1	88318502	88319018	Encode_GSE137272_Encode_Dowen.JM_GSM4074281_RAD21_Rep1_SRR10099912_SRR10099913_peak_1369	591	.	12.3517	62.1206	59.1574	274
chr1	88357399	88357912	Encode_GSE137272_Encode_Dowen.JM_GSM4074281_RAD21_Rep1_SRR10099912_SRR10099913_peak_1370	1180	.	16.7841	121.458	118.088	259
chr1	88424576	88425103	Encode_GSE137272_Encode_Dowen.JM_GSM4074281_RAD21_Rep1_SRR10099912_SRR10099913_peak_1371	2729	.	23.8214	277.197	272.922	259
chr1	88434055	88434548	Encode_GSE137272_Encode_Dowen.JM_GSM4074281_RAD21_Rep1_SRR10099912_SRR10099913_peak_1372	969	.	15.8082	100.233	96.9989	233
chr1	88445405	88445831	Encode_GSE137272_Encode_Dowen.JM_GSM4074281_RAD21_Rep1_SRR10099912_SRR10099913_peak_1373	489	.	11.4012	51.8559	48.9767	194
chr1	88456636	88457126	Encode_GSE137272_Encode_Dowen.JM_GSM4074281_RAD21_Rep1_SRR10099912_SRR10099913_peak_1374	621	.	12.0016	65.0915	62.105	233
chr1	88465686	88466123	Encode_GSE137272_Encode_Dowen.JM_GSM4074281_RAD21_Rep1_SRR10099912_SRR10099913_peak_1375	545	.	10.5632	57.5069	54.5805	204
chr1	88473912	88474322	Encode_GSE137272_Encode_Dowen.JM_GSM4074281_RAD21_Rep1_SRR10099912_SRR10099913_peak_1376	490	.	10.3935	51.9219	49.042	201
chr1	88562303	88562817	Encode_GSE137272_Encode_Dowen.JM_GSM4074281_RAD21_Rep1_SRR10099912_SRR10099913_peak_1377	3332	.	23.2641	337.891	333.278	253
chr1	88584654	88584900	Encode_GSE137272_Encode_Dowen.JM_GSM4074281_RAD21_Rep1_SRR10099912_SRR10099913_peak_1378	38	.	3.25809	6.06754	3.83315	117
chr1	88608139	88608577	Encode_GSE137272_Encode_Dowen.JM_GSM4074281_RAD21_Rep1_SRR10099912_SRR10099913_peak_1379	68	.	3.58212	9.23331	6.89876	201
chr1	88613001	88613551	Encode_GSE137272_Encode_Dowen.JM_GSM4074281_RAD21_Rep1_SRR10099912_SRR10099913_peak_1380	27	.	2.7901	4.94335	2.7635	103
chr1	88639788	88640076	Encode_GSE137272_Encode_Dowen.JM_GSM4074281_RAD21_Rep1_SRR10099912_SRR10099913_peak_1381	27	.	2.90831	4.87154	2.70768	182
chr1	88668924	88669344	Encode_GSE137272_Encode_Dowen.JM_GSM4074281_RAD21_Rep1_SRR10099912_SRR10099913_peak_1382	50	.	3.60105	7.33445	5.05209	134
chr1	88705150	88705505	Encode_GSE137272_Encode_Dowen.JM_GSM4074281_RAD21_Rep1_SRR10099912_SRR10099913_peak_1383	549	.	5.36	57.8373	54.9079	198
chr1	88705743	88706269	Encode_GSE137272_Encode_Dowen.JM_GSM4074281_RAD21_Rep1_SRR10099912_SRR10099913_peak_1384	4921	.	20.5053	497.512	492.113	262
chr1	88717863	88718117	Encode_GSE137272_Encode_Dowen.JM_GSM4074281_RAD21_Rep1_SRR10099912_SRR10099913_peak_1385	57	.	3.70207	8.07877	5.77319	167
chr1	88720912	88721224	Encode_GSE137272_Encode_Dowen.JM_GSM4074281_RAD21_Rep1_SRR10099912_SRR10099913_peak_1386	178	.	6.23136	20.4183	17.8695	188
chr1	88742387	88742752	Encode_GSE137272_Encode_Dowen.JM_GSM4074281_RAD21_Rep1_SRR10099912_SRR10099913_peak_1387	457	.	5.94782	48.5916	45.7398	185
chr1	88745184	88745701	Encode_GSE137272_Encode_Dowen.JM_GSM4074281_RAD21_Rep1_SRR10099912_SRR10099913_peak_1388	3218	.	18.4104	326.394	321.847	249
chr1	88750207	88750499	Encode_GSE137272_Encode_Dowen.JM_GSM4074281_RAD21_Rep1_SRR10099912_SRR10099913_peak_1389	299	.	4.90481	32.6935	29.9944	137
chr1	88752254	88752689	Encode_GSE137272_Encode_Dowen.JM_GSM4074281_RAD21_Rep1_SRR10099912_SRR10099913_peak_1390	591	.	8.70864	62.0946	59.1316	208
chr1	88756687	88756954	Encode_GSE137272_Encode_Dowen.JM_GSM4074281_RAD21_Rep1_SRR10099912_SRR10099913_peak_1391	135	.	4.25499	15.9829	13.5026	144
chr1	88760771	88761260	Encode_GSE137272_Encode_Dowen.JM_GSM4074281_RAD21_Rep1_SRR10099912_SRR10099913_peak_1392	132	.	4.80978	15.7537	13.2762	133
chr1	88776968	88777407	Encode_GSE137272_Encode_Dowen.JM_GSM4074281_RAD21_Rep1_SRR10099912_SRR10099913_peak_1393	596	.	11.4581	62.5727	59.6058	205
chr1	88806935	88807473	Encode_GSE137272_Encode_Dowen.JM_GSM4074281_RAD21_Rep1_SRR10099912_SRR10099913_peak_1394	608	.	10.1137	63.8464	60.8694	257
chr1	88816047	88816342	Encode_GSE137272_Encode_Dowen.JM_GSM4074281_RAD21_Rep1_SRR10099912_SRR10099913_peak_1395	260	.	7.16312	28.6706	26.0159	138
chr1	88839735	88840056	Encode_GSE137272_Encode_Dowen.JM_GSM4074281_RAD21_Rep1_SRR10099912_SRR10099913_peak_1396	38	.	3.25809	6.06754	3.83315	94
chr1	88900360	88900684	Encode_GSE137272_Encode_Dowen.JM_GSM4074281_RAD21_Rep1_SRR10099912_SRR10099913_peak_1397	96	.	4.56655	12.0621	9.65736	118
chr1	88924211	88924493	Encode_GSE137272_Encode_Dowen.JM_GSM4074281_RAD21_Rep1_SRR10099912_SRR10099913_peak_1398	50	.	3.60105	7.33445	5.05209	105
chr1	88963824	88964224	Encode_GSE137272_Encode_Dowen.JM_GSM4074281_RAD21_Rep1_SRR10099912_SRR10099913_peak_1399	61	.	3.64049	8.4182	6.1061	99
chr1	88968516	88968857	Encode_GSE137272_Encode_Dowen.JM_GSM4074281_RAD21_Rep1_SRR10099912_SRR10099913_peak_1400	184	.	6.01545	21.0532	18.4945	163
chr1	89015440	89015740	Encode_GSE137272_Encode_Dowen.JM_GSM4074281_RAD21_Rep1_SRR10099912_SRR10099913_peak_1401	91	.	4.62992	11.5832	9.18568	135
chr1	89057719	89058387	Encode_GSE137272_Encode_Dowen.JM_GSM4074281_RAD21_Rep1_SRR10099912_SRR10099913_peak_1402	497	.	10.2291	52.607	49.7211	455
chr1	89069976	89071222	Encode_GSE137272_Encode_Dowen.JM_GSM4074281_RAD21_Rep1_SRR10099912_SRR10099913_peak_1403	76	.	3.66293	9.98145	7.62706	438
chr1	89127109	89127530	Encode_GSE137272_Encode_Dowen.JM_GSM4074281_RAD21_Rep1_SRR10099912_SRR10099913_peak_1404	411	.	9.09609	43.9964	41.1861	235
chr1	89175302	89175738	Encode_GSE137272_Encode_Dowen.JM_GSM4074281_RAD21_Rep1_SRR10099912_SRR10099913_peak_1405	948	.	15.8712	98.0811	94.8612	254
chr1	89191393	89191971	Encode_GSE137272_Encode_Dowen.JM_GSM4074281_RAD21_Rep1_SRR10099912_SRR10099913_peak_1406	1512	.	11.5601	154.828	151.254	268
chr1	89196024	89196507	Encode_GSE137272_Encode_Dowen.JM_GSM4074281_RAD21_Rep1_SRR10099912_SRR10099913_peak_1407	1738	.	13.2139	177.571	173.865	237
chr1	89207281	89207693	Encode_GSE137272_Encode_Dowen.JM_GSM4074281_RAD21_Rep1_SRR10099912_SRR10099913_peak_1408	398	.	9.96588	42.6221	39.8244	213
chr1	89235203	89235715	Encode_GSE137272_Encode_Dowen.JM_GSM4074281_RAD21_Rep1_SRR10099912_SRR10099913_peak_1409	401	.	9.87005	42.9421	40.1406	280
chr1	89276535	89276862	Encode_GSE137272_Encode_Dowen.JM_GSM4074281_RAD21_Rep1_SRR10099912_SRR10099913_peak_1410	147	.	5.83027	17.2451	14.7422	155
chr1	89323078	89323508	Encode_GSE137272_Encode_Dowen.JM_GSM4074281_RAD21_Rep1_SRR10099912_SRR10099913_peak_1411	905	.	15.7533	93.7426	90.5514	212
chr1	89342847	89343139	Encode_GSE137272_Encode_Dowen.JM_GSM4074281_RAD21_Rep1_SRR10099912_SRR10099913_peak_1412	441	.	7.78051	46.96	44.1229	145
chr1	89344523	89344967	Encode_GSE137272_Encode_Dowen.JM_GSM4074281_RAD21_Rep1_SRR10099912_SRR10099913_peak_1413	1420	.	16.3586	145.545	142.027	217
chr1	89364970	89365292	Encode_GSE137272_Encode_Dowen.JM_GSM4074281_RAD21_Rep1_SRR10099912_SRR10099913_peak_1414	122	.	5.31584	14.7358	12.2753	132
chr1	89368724	89369096	Encode_GSE137272_Encode_Dowen.JM_GSM4074281_RAD21_Rep1_SRR10099912_SRR10099913_peak_1415	77	.	4.28697	10.0982	7.73549	264
chr1	89454706	89455089	Encode_GSE137272_Encode_Dowen.JM_GSM4074281_RAD21_Rep1_SRR10099912_SRR10099913_peak_1416	53	.	3.60779	7.59469	5.30703	231
chr1	89524348	89524807	Encode_GSE137272_Encode_Dowen.JM_GSM4074281_RAD21_Rep1_SRR10099912_SRR10099913_peak_1417	1266	.	15.4203	130.073	126.649	228
chr1	89525920	89526229	Encode_GSE137272_Encode_Dowen.JM_GSM4074281_RAD21_Rep1_SRR10099912_SRR10099913_peak_1418	310	.	6.52652	33.7414	31.0311	150
chr1	89581172	89581630	Encode_GSE137272_Encode_Dowen.JM_GSM4074281_RAD21_Rep1_SRR10099912_SRR10099913_peak_1419	542	.	10.655	57.2001	54.2761	274
chr1	89606549	89607034	Encode_GSE137272_Encode_Dowen.JM_GSM4074281_RAD21_Rep1_SRR10099912_SRR10099913_peak_1420	689	.	13.2386	71.9644	68.9263	203
chr1	89627692	89627933	Encode_GSE137272_Encode_Dowen.JM_GSM4074281_RAD21_Rep1_SRR10099912_SRR10099913_peak_1421	63	.	3.82066	8.63814	6.32166	111
chr1	89631846	89632153	Encode_GSE137272_Encode_Dowen.JM_GSM4074281_RAD21_Rep1_SRR10099912_SRR10099913_peak_1422	149	.	5.60799	17.4334	14.9283	119
chr1	89643710	89644081	Encode_GSE137272_Encode_Dowen.JM_GSM4074281_RAD21_Rep1_SRR10099912_SRR10099913_peak_1423	170	.	4.39026	19.6146	17.0777	201
chr1	89646599	89647076	Encode_GSE137272_Encode_Dowen.JM_GSM4074281_RAD21_Rep1_SRR10099912_SRR10099913_peak_1424	2101	.	18.7803	214.049	210.132	246
chr1	89667501	89667783	Encode_GSE137272_Encode_Dowen.JM_GSM4074281_RAD21_Rep1_SRR10099912_SRR10099913_peak_1425	164	.	6.17323	18.981	16.4513	134
chr1	89673732	89674072	Encode_GSE137272_Encode_Dowen.JM_GSM4074281_RAD21_Rep1_SRR10099912_SRR10099913_peak_1426	143	.	5.66094	16.7947	14.3008	158
chr1	89676360	89676619	Encode_GSE137272_Encode_Dowen.JM_GSM4074281_RAD21_Rep1_SRR10099912_SRR10099913_peak_1427	50	.	3.50228	7.33188	5.05209	142
chr1	89752673	89752961	Encode_GSE137272_Encode_Dowen.JM_GSM4074281_RAD21_Rep1_SRR10099912_SRR10099913_peak_1428	544	.	9.86717	57.3803	54.4549	173
chr1	89757518	89757995	Encode_GSE137272_Encode_Dowen.JM_GSM4074281_RAD21_Rep1_SRR10099912_SRR10099913_peak_1429	700	.	11.6111	73.0897	70.0432	239
chr1	89770268	89770730	Encode_GSE137272_Encode_Dowen.JM_GSM4074281_RAD21_Rep1_SRR10099912_SRR10099913_peak_1430	657	.	12.2842	68.7837	65.7689	251
chr1	89821044	89821277	Encode_GSE137272_Encode_Dowen.JM_GSM4074281_RAD21_Rep1_SRR10099912_SRR10099913_peak_1431	70	.	4.11549	9.38046	7.0364	79
chr1	89831177	89831455	Encode_GSE137272_Encode_Dowen.JM_GSM4074281_RAD21_Rep1_SRR10099912_SRR10099913_peak_1432	130	.	5.48732	15.5591	13.0841	149
chr1	89843998	89844409	Encode_GSE137272_Encode_Dowen.JM_GSM4074281_RAD21_Rep1_SRR10099912_SRR10099913_peak_1433	234	.	7.42529	26.045	23.4222	220
chr1	89859183	89859663	Encode_GSE137272_Encode_Dowen.JM_GSM4074281_RAD21_Rep1_SRR10099912_SRR10099913_peak_1434	833	.	12.4098	86.5299	83.3875	249
chr1	89860340	89860658	Encode_GSE137272_Encode_Dowen.JM_GSM4074281_RAD21_Rep1_SRR10099912_SRR10099913_peak_1435	102	.	3.97792	12.6293	10.2112	147
chr1	89870636	89870981	Encode_GSE137272_Encode_Dowen.JM_GSM4074281_RAD21_Rep1_SRR10099912_SRR10099913_peak_1436	41	.	3.28599	6.3483	4.10708	290
chr1	89921784	89922069	Encode_GSE137272_Encode_Dowen.JM_GSM4074281_RAD21_Rep1_SRR10099912_SRR10099913_peak_1437	104	.	4.63829	12.9059	10.4839	144
chr1	89939314	89939547	Encode_GSE137272_Encode_Dowen.JM_GSM4074281_RAD21_Rep1_SRR10099912_SRR10099913_peak_1438	150	.	3.47515	17.5795	15.0727	91
chr1	89940079	89940727	Encode_GSE137272_Encode_Dowen.JM_GSM4074281_RAD21_Rep1_SRR10099912_SRR10099913_peak_1439	182	.	3.78881	20.8369	18.2806	533
chr1	89943166	89943642	Encode_GSE137272_Encode_Dowen.JM_GSM4074281_RAD21_Rep1_SRR10099912_SRR10099913_peak_1440	2508	.	16.7522	255.007	250.854	237
chr1	89968002	89968496	Encode_GSE137272_Encode_Dowen.JM_GSM4074281_RAD21_Rep1_SRR10099912_SRR10099913_peak_1441	38	.	3.25809	6.06754	3.83315	99
chr1	90012853	90013594	Encode_GSE137272_Encode_Dowen.JM_GSM4074281_RAD21_Rep1_SRR10099912_SRR10099913_peak_1442	463	.	9.76492	49.1989	46.3421	208
chr1	90026909	90027372	Encode_GSE137272_Encode_Dowen.JM_GSM4074281_RAD21_Rep1_SRR10099912_SRR10099913_peak_1443	713	.	12.705	74.4153	71.3592	235
chr1	90051339	90051810	Encode_GSE137272_Encode_Dowen.JM_GSM4074281_RAD21_Rep1_SRR10099912_SRR10099913_peak_1444	1231	.	17.0354	126.522	123.12	259
chr1	90060538	90061107	Encode_GSE137272_Encode_Dowen.JM_GSM4074281_RAD21_Rep1_SRR10099912_SRR10099913_peak_1445	1418	.	16.8519	145.394	141.877	210
chr1	90153151	90153682	Encode_GSE137272_Encode_Dowen.JM_GSM4074281_RAD21_Rep1_SRR10099912_SRR10099913_peak_1446	91	.	4.62992	11.5832	9.18568	130
chr1	90159658	90160315	Encode_GSE137272_Encode_Dowen.JM_GSM4074281_RAD21_Rep1_SRR10099912_SRR10099913_peak_1447	173	.	6.34471	19.8668	17.324	429
chr1	90202198	90202557	Encode_GSE137272_Encode_Dowen.JM_GSM4074281_RAD21_Rep1_SRR10099912_SRR10099913_peak_1448	96	.	3.89445	12.0614	9.65675	91
chr1	90203784	90204155	Encode_GSE137272_Encode_Dowen.JM_GSM4074281_RAD21_Rep1_SRR10099912_SRR10099913_peak_1449	316	.	7.02821	34.402	31.6842	149
chr1	90205343	90205642	Encode_GSE137272_Encode_Dowen.JM_GSM4074281_RAD21_Rep1_SRR10099912_SRR10099913_peak_1450	290	.	6.59246	31.7657	29.0767	144
chr1	90245573	90245800	Encode_GSE137272_Encode_Dowen.JM_GSM4074281_RAD21_Rep1_SRR10099912_SRR10099913_peak_1451	130	.	5.48732	15.5591	13.0841	98
chr1	90272448	90272838	Encode_GSE137272_Encode_Dowen.JM_GSM4074281_RAD21_Rep1_SRR10099912_SRR10099913_peak_1452	160	.	5.74487	18.6156	16.0934	170
chr1	90275884	90276276	Encode_GSE137272_Encode_Dowen.JM_GSM4074281_RAD21_Rep1_SRR10099912_SRR10099913_peak_1453	82	.	4.16083	10.6505	8.27907	164
chr1	90291330	90291576	Encode_GSE137272_Encode_Dowen.JM_GSM4074281_RAD21_Rep1_SRR10099912_SRR10099913_peak_1454	32	.	3.08661	5.46592	3.25834	180
chr1	90303345	90303586	Encode_GSE137272_Encode_Dowen.JM_GSM4074281_RAD21_Rep1_SRR10099912_SRR10099913_peak_1455	91	.	4.62992	11.5832	9.18568	128
chr1	90369400	90369659	Encode_GSE137272_Encode_Dowen.JM_GSM4074281_RAD21_Rep1_SRR10099912_SRR10099913_peak_1456	54	.	3.66296	7.73068	5.44015	72
chr1	90424327	90424602	Encode_GSE137272_Encode_Dowen.JM_GSM4074281_RAD21_Rep1_SRR10099912_SRR10099913_peak_1457	21	.	2.74366	4.33172	2.18572	162
chr1	90471862	90472205	Encode_GSE137272_Encode_Dowen.JM_GSM4074281_RAD21_Rep1_SRR10099912_SRR10099913_peak_1458	182	.	5.66807	20.7657	18.2101	159
chr1	90557043	90557567	Encode_GSE137272_Encode_Dowen.JM_GSM4074281_RAD21_Rep1_SRR10099912_SRR10099913_peak_1459	1154	.	15.9062	118.794	115.44	282
chr1	90588277	90588761	Encode_GSE137272_Encode_Dowen.JM_GSM4074281_RAD21_Rep1_SRR10099912_SRR10099913_peak_1460	1705	.	12.8778	174.258	170.571	250
chr1	90590826	90591118	Encode_GSE137272_Encode_Dowen.JM_GSM4074281_RAD21_Rep1_SRR10099912_SRR10099913_peak_1461	268	.	4.57493	29.5143	26.8498	161
chr1	90592803	90593254	Encode_GSE137272_Encode_Dowen.JM_GSM4074281_RAD21_Rep1_SRR10099912_SRR10099913_peak_1462	1557	.	12.2211	159.377	155.777	226
chr1	90633445	90633824	Encode_GSE137272_Encode_Dowen.JM_GSM4074281_RAD21_Rep1_SRR10099912_SRR10099913_peak_1463	237	.	7.54506	26.3736	23.7453	189
chr1	90650577	90651139	Encode_GSE137272_Encode_Dowen.JM_GSM4074281_RAD21_Rep1_SRR10099912_SRR10099913_peak_1464	2068	.	21.2143	210.711	206.814	296
chr1	90840230	90840720	Encode_GSE137272_Encode_Dowen.JM_GSM4074281_RAD21_Rep1_SRR10099912_SRR10099913_peak_1465	1077	.	15.5421	111.039	107.735	209
chr1	90849932	90850224	Encode_GSE137272_Encode_Dowen.JM_GSM4074281_RAD21_Rep1_SRR10099912_SRR10099913_peak_1466	130	.	5.48732	15.5591	13.0841	135
chr1	90872061	90872366	Encode_GSE137272_Encode_Dowen.JM_GSM4074281_RAD21_Rep1_SRR10099912_SRR10099913_peak_1467	77	.	4.28697	10.0982	7.73549	163
chr1	90906319	90906810	Encode_GSE137272_Encode_Dowen.JM_GSM4074281_RAD21_Rep1_SRR10099912_SRR10099913_peak_1468	1185	.	16.4975	121.961	118.587	244
chr1	90928448	90928953	Encode_GSE137272_Encode_Dowen.JM_GSM4074281_RAD21_Rep1_SRR10099912_SRR10099913_peak_1469	1506	.	17.8955	154.215	150.645	247
chr1	90956560	90957141	Encode_GSE137272_Encode_Dowen.JM_GSM4074281_RAD21_Rep1_SRR10099912_SRR10099913_peak_1470	1774	.	19.4966	181.209	177.481	303
chr1	90973179	90973731	Encode_GSE137272_Encode_Dowen.JM_GSM4074281_RAD21_Rep1_SRR10099912_SRR10099913_peak_1471	4780	.	26.9935	483.417	478.077	283
chr1	91021304	91021718	Encode_GSE137272_Encode_Dowen.JM_GSM4074281_RAD21_Rep1_SRR10099912_SRR10099913_peak_1472	231	.	7.15068	25.7567	23.1367	179
chr1	91098846	91099341	Encode_GSE137272_Encode_Dowen.JM_GSM4074281_RAD21_Rep1_SRR10099912_SRR10099913_peak_1473	1424	.	18.771	145.97	142.449	287
chr1	91107484	91107847	Encode_GSE137272_Encode_Dowen.JM_GSM4074281_RAD21_Rep1_SRR10099912_SRR10099913_peak_1474	107	.	4.97288	13.1304	10.7003	268
chr1	91178987	91179486	Encode_GSE137272_Encode_Dowen.JM_GSM4074281_RAD21_Rep1_SRR10099912_SRR10099913_peak_1475	1544	.	18.3892	158.08	154.488	248
chr1	91211110	91211519	Encode_GSE137272_Encode_Dowen.JM_GSM4074281_RAD21_Rep1_SRR10099912_SRR10099913_peak_1476	460	.	10.6119	48.8616	46.0076	218
chr1	91239074	91239480	Encode_GSE137272_Encode_Dowen.JM_GSM4074281_RAD21_Rep1_SRR10099912_SRR10099913_peak_1477	547	.	12.0275	57.7144	54.7863	246
chr1	91249931	91250243	Encode_GSE137272_Encode_Dowen.JM_GSM4074281_RAD21_Rep1_SRR10099912_SRR10099913_peak_1478	63	.	3.94401	8.68012	6.35556	122
chr1	91346913	91347319	Encode_GSE137272_Encode_Dowen.JM_GSM4074281_RAD21_Rep1_SRR10099912_SRR10099913_peak_1479	663	.	11.6939	69.3975	66.3783	197
chr1	91366178	91366639	Encode_GSE137272_Encode_Dowen.JM_GSM4074281_RAD21_Rep1_SRR10099912_SRR10099913_peak_1480	812	.	13.688	84.3634	81.2361	215
chr1	91380504	91380920	Encode_GSE137272_Encode_Dowen.JM_GSM4074281_RAD21_Rep1_SRR10099912_SRR10099913_peak_1481	418	.	10.235	44.6276	41.8112	160
chr1	91412879	91413223	Encode_GSE137272_Encode_Dowen.JM_GSM4074281_RAD21_Rep1_SRR10099912_SRR10099913_peak_1482	74	.	4.18647	9.84604	7.4941	94
chr1	91428583	91429074	Encode_GSE137272_Encode_Dowen.JM_GSM4074281_RAD21_Rep1_SRR10099912_SRR10099913_peak_1483	1802	.	19.3415	183.986	180.242	240
chr1	91447557	91447803	Encode_GSE137272_Encode_Dowen.JM_GSM4074281_RAD21_Rep1_SRR10099912_SRR10099913_peak_1484	107	.	4.97288	13.1304	10.7003	139
chr1	91459181	91459746	Encode_GSE137272_Encode_Dowen.JM_GSM4074281_RAD21_Rep1_SRR10099912_SRR10099913_peak_1485	152	.	5.731	17.7781	15.269	326
chr1	91483228	91483722	Encode_GSE137272_Encode_Dowen.JM_GSM4074281_RAD21_Rep1_SRR10099912_SRR10099913_peak_1486	741	.	12.6942	77.1826	74.1065	269
chr1	91494434	91494803	Encode_GSE137272_Encode_Dowen.JM_GSM4074281_RAD21_Rep1_SRR10099912_SRR10099913_peak_1487	56	.	3.77253	7.99786	5.69381	132
chr1	91523729	91524223	Encode_GSE137272_Encode_Dowen.JM_GSM4074281_RAD21_Rep1_SRR10099912_SRR10099913_peak_1488	1709	.	19.2054	174.637	170.948	245
chr1	91534306	91534690	Encode_GSE137272_Encode_Dowen.JM_GSM4074281_RAD21_Rep1_SRR10099912_SRR10099913_peak_1489	93	.	4.46169	11.7778	9.37734	233
chr1	91564017	91564392	Encode_GSE137272_Encode_Dowen.JM_GSM4074281_RAD21_Rep1_SRR10099912_SRR10099913_peak_1490	228	.	7.20201	25.4231	22.8065	183
chr1	91574228	91574663	Encode_GSE137272_Encode_Dowen.JM_GSM4074281_RAD21_Rep1_SRR10099912_SRR10099913_peak_1491	1059	.	15.2778	109.22	105.927	177
chr1	91600571	91601117	Encode_GSE137272_Encode_Dowen.JM_GSM4074281_RAD21_Rep1_SRR10099912_SRR10099913_peak_1492	411	.	9.43733	43.9713	41.1612	258
chr1	91689610	91689948	Encode_GSE137272_Encode_Dowen.JM_GSM4074281_RAD21_Rep1_SRR10099912_SRR10099913_peak_1493	182	.	6.51619	20.7641	18.2085	148
chr1	91755000	91755492	Encode_GSE137272_Encode_Dowen.JM_GSM4074281_RAD21_Rep1_SRR10099912_SRR10099913_peak_1494	771	.	13.5641	80.2789	77.1805	243
chr1	91801628	91802099	Encode_GSE137272_Encode_Dowen.JM_GSM4074281_RAD21_Rep1_SRR10099912_SRR10099913_peak_1495	50	.	3.41201	7.33209	5.05209	208
chr1	91807927	91808211	Encode_GSE137272_Encode_Dowen.JM_GSM4074281_RAD21_Rep1_SRR10099912_SRR10099913_peak_1496	50	.	3.60105	7.33445	5.05209	72
chr1	91817820	91818059	Encode_GSE137272_Encode_Dowen.JM_GSM4074281_RAD21_Rep1_SRR10099912_SRR10099913_peak_1497	91	.	4.62992	11.5832	9.18568	128
chr1	91819252	91819599	Encode_GSE137272_Encode_Dowen.JM_GSM4074281_RAD21_Rep1_SRR10099912_SRR10099913_peak_1498	147	.	5.81662	17.2091	14.7101	158
chr1	91874628	91875078	Encode_GSE137272_Encode_Dowen.JM_GSM4074281_RAD21_Rep1_SRR10099912_SRR10099913_peak_1499	812	.	14.125	84.4258	81.2981	241
chr1	91897100	91897483	Encode_GSE137272_Encode_Dowen.JM_GSM4074281_RAD21_Rep1_SRR10099912_SRR10099913_peak_1500	182	.	6.51619	20.7641	18.2085	178
chr1	91913739	91914290	Encode_GSE137272_Encode_Dowen.JM_GSM4074281_RAD21_Rep1_SRR10099912_SRR10099913_peak_1501	1049	.	14.6621	108.269	104.983	298
chr1	91962248	91962731	Encode_GSE137272_Encode_Dowen.JM_GSM4074281_RAD21_Rep1_SRR10099912_SRR10099913_peak_1502	1034	.	15.6398	106.708	103.432	228
chr1	91969028	91969438	Encode_GSE137272_Encode_Dowen.JM_GSM4074281_RAD21_Rep1_SRR10099912_SRR10099913_peak_1503	410	.	9.97455	43.8561	41.0471	181
chr1	92084788	92085065	Encode_GSE137272_Encode_Dowen.JM_GSM4074281_RAD21_Rep1_SRR10099912_SRR10099913_peak_1504	70	.	4.11549	9.38046	7.0364	128
chr1	92178328	92178718	Encode_GSE137272_Encode_Dowen.JM_GSM4074281_RAD21_Rep1_SRR10099912_SRR10099913_peak_1505	685	.	10.9257	71.6299	68.5942	196
chr1	92275426	92275793	Encode_GSE137272_Encode_Dowen.JM_GSM4074281_RAD21_Rep1_SRR10099912_SRR10099913_peak_1506	147	.	5.82807	17.2393	14.7399	167
chr1	92348193	92348687	Encode_GSE137272_Encode_Dowen.JM_GSM4074281_RAD21_Rep1_SRR10099912_SRR10099913_peak_1507	56	.	3.77253	7.99786	5.69381	330
chr1	92360143	92360762	Encode_GSE137272_Encode_Dowen.JM_GSM4074281_RAD21_Rep1_SRR10099912_SRR10099913_peak_1508	1652	.	17.4717	168.956	165.3	365
chr1	92405114	92405434	Encode_GSE137272_Encode_Dowen.JM_GSM4074281_RAD21_Rep1_SRR10099912_SRR10099913_peak_1509	213	.	7.01977	23.9635	21.3663	158
chr1	92432163	92432556	Encode_GSE137272_Encode_Dowen.JM_GSM4074281_RAD21_Rep1_SRR10099912_SRR10099913_peak_1510	46	.	3.42445	6.90692	4.64288	112
chr1	92453657	92454210	Encode_GSE137272_Encode_Dowen.JM_GSM4074281_RAD21_Rep1_SRR10099912_SRR10099913_peak_1511	1172	.	15.9672	120.629	117.264	285
chr1	92473811	92474135	Encode_GSE137272_Encode_Dowen.JM_GSM4074281_RAD21_Rep1_SRR10099912_SRR10099913_peak_1512	44	.	3.42957	6.69071	4.43147	102
chr1	92521283	92521749	Encode_GSE137272_Encode_Dowen.JM_GSM4074281_RAD21_Rep1_SRR10099912_SRR10099913_peak_1513	1444	.	18.6194	147.939	144.407	221
chr1	92610940	92611464	Encode_GSE137272_Encode_Dowen.JM_GSM4074281_RAD21_Rep1_SRR10099912_SRR10099913_peak_1514	3822	.	24.2819	387.086	382.201	255
chr1	92614626	92614853	Encode_GSE137272_Encode_Dowen.JM_GSM4074281_RAD21_Rep1_SRR10099912_SRR10099913_peak_1515	150	.	3.75875	17.5375	15.0312	92
chr1	92647723	92648146	Encode_GSE137272_Encode_Dowen.JM_GSM4074281_RAD21_Rep1_SRR10099912_SRR10099913_peak_1516	531	.	8.85447	56.0786	53.1637	222
chr1	92648765	92649205	Encode_GSE137272_Encode_Dowen.JM_GSM4074281_RAD21_Rep1_SRR10099912_SRR10099913_peak_1517	788	.	11.2119	81.9599	78.8495	207
chr1	92696811	92697279	Encode_GSE137272_Encode_Dowen.JM_GSM4074281_RAD21_Rep1_SRR10099912_SRR10099913_peak_1518	820	.	14.1287	85.1821	82.0491	247
chr1	92707899	92708299	Encode_GSE137272_Encode_Dowen.JM_GSM4074281_RAD21_Rep1_SRR10099912_SRR10099913_peak_1519	543	.	11.4618	57.3047	54.3799	205
chr1	92833932	92834419	Encode_GSE137272_Encode_Dowen.JM_GSM4074281_RAD21_Rep1_SRR10099912_SRR10099913_peak_1520	976	.	13.6102	100.868	97.6301	235
chr1	92840365	92840641	Encode_GSE137272_Encode_Dowen.JM_GSM4074281_RAD21_Rep1_SRR10099912_SRR10099913_peak_1521	38	.	3.25809	6.06754	3.83315	194
chr1	92895021	92895512	Encode_GSE137272_Encode_Dowen.JM_GSM4074281_RAD21_Rep1_SRR10099912_SRR10099913_peak_1522	1585	.	21.134	162.14	158.524	229
chr1	92909129	92909373	Encode_GSE137272_Encode_Dowen.JM_GSM4074281_RAD21_Rep1_SRR10099912_SRR10099913_peak_1523	93	.	4.24453	11.771	9.37068	86
chr1	92910550	92910950	Encode_GSE137272_Encode_Dowen.JM_GSM4074281_RAD21_Rep1_SRR10099912_SRR10099913_peak_1524	74	.	3.85803	9.79788	7.44676	91
chr1	92949437	92949811	Encode_GSE137272_Encode_Dowen.JM_GSM4074281_RAD21_Rep1_SRR10099912_SRR10099913_peak_1525	122	.	5.31584	14.7358	12.2753	189
chr1	92956609	92957081	Encode_GSE137272_Encode_Dowen.JM_GSM4074281_RAD21_Rep1_SRR10099912_SRR10099913_peak_1526	1715	.	20.3601	175.279	171.586	231
chr1	92985564	92985790	Encode_GSE137272_Encode_Dowen.JM_GSM4074281_RAD21_Rep1_SRR10099912_SRR10099913_peak_1527	56	.	3.77253	7.99786	5.69381	123
chr1	93010641	93010990	Encode_GSE137272_Encode_Dowen.JM_GSM4074281_RAD21_Rep1_SRR10099912_SRR10099913_peak_1528	178	.	5.80542	20.4056	17.8569	190
chr1	93014438	93014880	Encode_GSE137272_Encode_Dowen.JM_GSM4074281_RAD21_Rep1_SRR10099912_SRR10099913_peak_1529	646	.	11.9654	67.6797	64.6735	236
chr1	93072419	93072754	Encode_GSE137272_Encode_Dowen.JM_GSM4074281_RAD21_Rep1_SRR10099912_SRR10099913_peak_1530	77	.	4.28697	10.0982	7.73549	227
chr1	93080818	93081312	Encode_GSE137272_Encode_Dowen.JM_GSM4074281_RAD21_Rep1_SRR10099912_SRR10099913_peak_1531	607	.	13.1283	63.7638	60.7878	286
chr1	93128683	93129160	Encode_GSE137272_Encode_Dowen.JM_GSM4074281_RAD21_Rep1_SRR10099912_SRR10099913_peak_1532	762	.	12.8917	79.3148	76.2234	245
chr1	93153032	93153276	Encode_GSE137272_Encode_Dowen.JM_GSM4074281_RAD21_Rep1_SRR10099912_SRR10099913_peak_1533	50	.	3.60105	7.33445	5.05209	83
chr1	93174347	93174865	Encode_GSE137272_Encode_Dowen.JM_GSM4074281_RAD21_Rep1_SRR10099912_SRR10099913_peak_1534	2730	.	21.6781	277.352	273.075	258
chr1	93195012	93195326	Encode_GSE137272_Encode_Dowen.JM_GSM4074281_RAD21_Rep1_SRR10099912_SRR10099913_peak_1535	197	.	6.15019	22.31	19.7351	143
chr1	93223992	93224404	Encode_GSE137272_Encode_Dowen.JM_GSM4074281_RAD21_Rep1_SRR10099912_SRR10099913_peak_1536	706	.	12.5148	73.7407	70.6894	193
chr1	93235945	93236877	Encode_GSE137272_Encode_Dowen.JM_GSM4074281_RAD21_Rep1_SRR10099912_SRR10099913_peak_1537	42	.	3.09086	6.47001	4.22578	812
chr1	93238152	93238509	Encode_GSE137272_Encode_Dowen.JM_GSM4074281_RAD21_Rep1_SRR10099912_SRR10099913_peak_1538	182	.	5.7875	20.7527	18.2002	214
chr1	93272640	93272876	Encode_GSE137272_Encode_Dowen.JM_GSM4074281_RAD21_Rep1_SRR10099912_SRR10099913_peak_1539	84	.	4.45844	10.8326	8.45221	86
chr1	93305667	93306036	Encode_GSE137272_Encode_Dowen.JM_GSM4074281_RAD21_Rep1_SRR10099912_SRR10099913_peak_1540	70	.	4.11549	9.38046	7.0364	283
chr1	93343542	93343957	Encode_GSE137272_Encode_Dowen.JM_GSM4074281_RAD21_Rep1_SRR10099912_SRR10099913_peak_1541	183	.	6.40769	20.9096	18.3524	159
chr1	93400091	93400391	Encode_GSE137272_Encode_Dowen.JM_GSM4074281_RAD21_Rep1_SRR10099912_SRR10099913_peak_1542	67	.	3.89444	9.09502	6.76298	169
chr1	93450138	93450403	Encode_GSE137272_Encode_Dowen.JM_GSM4074281_RAD21_Rep1_SRR10099912_SRR10099913_peak_1543	182	.	6.51619	20.7641	18.2085	148
chr1	93478039	93478576	Encode_GSE137272_Encode_Dowen.JM_GSM4074281_RAD21_Rep1_SRR10099912_SRR10099913_peak_1544	56	.	3.77253	7.99786	5.69381	283
chr1	93506995	93507360	Encode_GSE137272_Encode_Dowen.JM_GSM4074281_RAD21_Rep1_SRR10099912_SRR10099913_peak_1545	288	.	8.11891	31.5769	28.8896	214
chr1	93511569	93512210	Encode_GSE137272_Encode_Dowen.JM_GSM4074281_RAD21_Rep1_SRR10099912_SRR10099913_peak_1546	39	.	3.04093	6.13763	3.90164	362
chr1	93543277	93543581	Encode_GSE137272_Encode_Dowen.JM_GSM4074281_RAD21_Rep1_SRR10099912_SRR10099913_peak_1547	77	.	4.28697	10.0982	7.73549	151
chr1	93594029	93594312	Encode_GSE137272_Encode_Dowen.JM_GSM4074281_RAD21_Rep1_SRR10099912_SRR10099913_peak_1548	218	.	7.2021	24.4625	21.8577	130
chr1	93607708	93607984	Encode_GSE137272_Encode_Dowen.JM_GSM4074281_RAD21_Rep1_SRR10099912_SRR10099913_peak_1549	77	.	4.17723	10.1134	7.75044	168
chr1	93648796	93649064	Encode_GSE137272_Encode_Dowen.JM_GSM4074281_RAD21_Rep1_SRR10099912_SRR10099913_peak_1550	137	.	5.60153	16.245	13.7614	113
chr1	93668645	93669076	Encode_GSE137272_Encode_Dowen.JM_GSM4074281_RAD21_Rep1_SRR10099912_SRR10099913_peak_1551	386	.	8.68188	41.4594	38.6724	196
chr1	93685581	93685873	Encode_GSE137272_Encode_Dowen.JM_GSM4074281_RAD21_Rep1_SRR10099912_SRR10099913_peak_1552	22	.	2.40081	4.34934	2.20281	46
chr1	93686344	93686815	Encode_GSE137272_Encode_Dowen.JM_GSM4074281_RAD21_Rep1_SRR10099912_SRR10099913_peak_1553	1036	.	14.333	106.896	103.619	251
chr1	93711302	93711565	Encode_GSE137272_Encode_Dowen.JM_GSM4074281_RAD21_Rep1_SRR10099912_SRR10099913_peak_1554	21	.	2.74366	4.33172	2.18572	58
chr1	93726884	93727403	Encode_GSE137272_Encode_Dowen.JM_GSM4074281_RAD21_Rep1_SRR10099912_SRR10099913_peak_1555	1316	.	16.7262	135.059	131.605	267
chr1	93742925	93743286	Encode_GSE137272_Encode_Dowen.JM_GSM4074281_RAD21_Rep1_SRR10099912_SRR10099913_peak_1556	302	.	8.58994	32.9242	30.2229	154
chr1	93753966	93754206	Encode_GSE137272_Encode_Dowen.JM_GSM4074281_RAD21_Rep1_SRR10099912_SRR10099913_peak_1557	38	.	3.25809	6.06754	3.83315	69
chr1	93803649	93804030	Encode_GSE137272_Encode_Dowen.JM_GSM4074281_RAD21_Rep1_SRR10099912_SRR10099913_peak_1558	524	.	10.8499	55.3214	52.4129	164
chr1	93827604	93828000	Encode_GSE137272_Encode_Dowen.JM_GSM4074281_RAD21_Rep1_SRR10099912_SRR10099913_peak_1559	147	.	5.83027	17.2451	14.7422	176
chr1	93832906	93833162	Encode_GSE137272_Encode_Dowen.JM_GSM4074281_RAD21_Rep1_SRR10099912_SRR10099913_peak_1560	56	.	3.77253	7.99786	5.69381	119
chr1	94034897	94035391	Encode_GSE137272_Encode_Dowen.JM_GSM4074281_RAD21_Rep1_SRR10099912_SRR10099913_peak_1561	283	.	8.30124	31.0371	28.3566	201
chr1	94079012	94079568	Encode_GSE137272_Encode_Dowen.JM_GSM4074281_RAD21_Rep1_SRR10099912_SRR10099913_peak_1562	4420	.	25.6695	447.272	442.099	277
chr1	94139401	94139913	Encode_GSE137272_Encode_Dowen.JM_GSM4074281_RAD21_Rep1_SRR10099912_SRR10099913_peak_1563	1264	.	17.6868	129.877	126.454	243
chr1	95313594	95314080	Encode_GSE137272_Encode_Dowen.JM_GSM4074281_RAD21_Rep1_SRR10099912_SRR10099913_peak_1564	107	.	4.97288	13.1304	10.7003	190
chr1	95397115	95397538	Encode_GSE137272_Encode_Dowen.JM_GSM4074281_RAD21_Rep1_SRR10099912_SRR10099913_peak_1565	173	.	6.34471	19.8668	17.324	256
chr1	95667292	95667876	Encode_GSE137272_Encode_Dowen.JM_GSM4074281_RAD21_Rep1_SRR10099912_SRR10099913_peak_1566	63	.	3.94401	8.68012	6.35556	174
chr1	95762188	95762631	Encode_GSE137272_Encode_Dowen.JM_GSM4074281_RAD21_Rep1_SRR10099912_SRR10099913_peak_1567	806	.	16.119	83.8073	80.6838	200
chr1	96768241	96768564	Encode_GSE137272_Encode_Dowen.JM_GSM4074281_RAD21_Rep1_SRR10099912_SRR10099913_peak_1568	173	.	6.34471	19.8668	17.324	145
chr1	96801614	96802007	Encode_GSE137272_Encode_Dowen.JM_GSM4074281_RAD21_Rep1_SRR10099912_SRR10099913_peak_1569	699	.	14.2672	72.9687	69.9231	200
chr1	96846658	96847209	Encode_GSE137272_Encode_Dowen.JM_GSM4074281_RAD21_Rep1_SRR10099912_SRR10099913_peak_1570	1035	.	16.3195	106.806	103.529	270
chr1	97018952	97019431	Encode_GSE137272_Encode_Dowen.JM_GSM4074281_RAD21_Rep1_SRR10099912_SRR10099913_peak_1571	736	.	15.0193	76.7029	73.6302	210
chr1	97038601	97038934	Encode_GSE137272_Encode_Dowen.JM_GSM4074281_RAD21_Rep1_SRR10099912_SRR10099913_peak_1572	266	.	8.05949	29.3127	26.65	181
chr1	97647065	97647371	Encode_GSE137272_Encode_Dowen.JM_GSM4074281_RAD21_Rep1_SRR10099912_SRR10099913_peak_1573	237	.	7.54506	26.3736	23.7453	140
chr1	97660750	97661145	Encode_GSE137272_Encode_Dowen.JM_GSM4074281_RAD21_Rep1_SRR10099912_SRR10099913_peak_1574	27	.	2.91514	4.88692	2.70869	104
chr1	97676890	97677116	Encode_GSE137272_Encode_Dowen.JM_GSM4074281_RAD21_Rep1_SRR10099912_SRR10099913_peak_1575	50	.	3.60105	7.33445	5.05209	99
chr1	97688703	97689174	Encode_GSE137272_Encode_Dowen.JM_GSM4074281_RAD21_Rep1_SRR10099912_SRR10099913_peak_1576	1420	.	19.7973	145.535	142.017	250
chr1	97769813	97770098	Encode_GSE137272_Encode_Dowen.JM_GSM4074281_RAD21_Rep1_SRR10099912_SRR10099913_peak_1577	50	.	3.60105	7.33445	5.05209	137
chr1	97784982	97785334	Encode_GSE137272_Encode_Dowen.JM_GSM4074281_RAD21_Rep1_SRR10099912_SRR10099913_peak_1578	147	.	5.83027	17.2451	14.7422	148
chr1	97802557	97802812	Encode_GSE137272_Encode_Dowen.JM_GSM4074281_RAD21_Rep1_SRR10099912_SRR10099913_peak_1579	139	.	5.65879	16.3957	13.9065	167
chr1	97809531	97809912	Encode_GSE137272_Encode_Dowen.JM_GSM4074281_RAD21_Rep1_SRR10099912_SRR10099913_peak_1580	434	.	10.8032	46.2636	43.4322	192
chr1	97877054	97877319	Encode_GSE137272_Encode_Dowen.JM_GSM4074281_RAD21_Rep1_SRR10099912_SRR10099913_peak_1581	139	.	5.65879	16.3957	13.9065	114
chr1	97976882	97977303	Encode_GSE137272_Encode_Dowen.JM_GSM4074281_RAD21_Rep1_SRR10099912_SRR10099913_peak_1582	107	.	4.97288	13.1304	10.7003	125
chr1	98072081	98072452	Encode_GSE137272_Encode_Dowen.JM_GSM4074281_RAD21_Rep1_SRR10099912_SRR10099913_peak_1583	316	.	8.91689	34.3907	31.673	177
chr1	98095353	98095616	Encode_GSE137272_Encode_Dowen.JM_GSM4074281_RAD21_Rep1_SRR10099912_SRR10099913_peak_1584	50	.	3.60105	7.33445	5.05209	124
chr1	98144872	98145195	Encode_GSE137272_Encode_Dowen.JM_GSM4074281_RAD21_Rep1_SRR10099912_SRR10099913_peak_1585	316	.	8.91689	34.3907	31.673	163
chr1	98179021	98179445	Encode_GSE137272_Encode_Dowen.JM_GSM4074281_RAD21_Rep1_SRR10099912_SRR10099913_peak_1586	780	.	14.7177	81.1225	78.0181	222
chr1	98350144	98350602	Encode_GSE137272_Encode_Dowen.JM_GSM4074281_RAD21_Rep1_SRR10099912_SRR10099913_peak_1587	173	.	6.34471	19.8668	17.324	273
chr1	98392050	98392398	Encode_GSE137272_Encode_Dowen.JM_GSM4074281_RAD21_Rep1_SRR10099912_SRR10099913_peak_1588	84	.	4.45844	10.8326	8.45221	184
chr1	98440223	98440528	Encode_GSE137272_Encode_Dowen.JM_GSM4074281_RAD21_Rep1_SRR10099912_SRR10099913_peak_1589	99	.	4.8014	12.3493	9.93518	151
chr1	98523606	98523896	Encode_GSE137272_Encode_Dowen.JM_GSM4074281_RAD21_Rep1_SRR10099912_SRR10099913_peak_1590	107	.	4.97288	13.1304	10.7003	126
chr1	98748872	98749300	Encode_GSE137272_Encode_Dowen.JM_GSM4074281_RAD21_Rep1_SRR10099912_SRR10099913_peak_1591	595	.	13.2039	62.5573	59.5904	202
chr1	99774101	99774541	Encode_GSE137272_Encode_Dowen.JM_GSM4074281_RAD21_Rep1_SRR10099912_SRR10099913_peak_1592	681	.	13.203	71.1331	68.1008	208
chr1	100180121	100180370	Encode_GSE137272_Encode_Dowen.JM_GSM4074281_RAD21_Rep1_SRR10099912_SRR10099913_peak_1593	200	.	6.85914	22.592	20.0114	82
chr1	100231989	100232285	Encode_GSE137272_Encode_Dowen.JM_GSM4074281_RAD21_Rep1_SRR10099912_SRR10099913_peak_1594	227	.	7.37358	25.4131	22.7966	113
chr1	100556864	100557493	Encode_GSE137272_Encode_Dowen.JM_GSM4074281_RAD21_Rep1_SRR10099912_SRR10099913_peak_1595	931	.	17.0933	96.3891	93.1802	262
chr1	100887311	100887740	Encode_GSE137272_Encode_Dowen.JM_GSM4074281_RAD21_Rep1_SRR10099912_SRR10099913_peak_1596	390	.	10.1172	41.8424	39.0512	192
chr1	101629015	101629421	Encode_GSE137272_Encode_Dowen.JM_GSM4074281_RAD21_Rep1_SRR10099912_SRR10099913_peak_1597	577	.	12.8007	60.6865	57.7345	221
chr1	101757148	101757441	Encode_GSE137272_Encode_Dowen.JM_GSM4074281_RAD21_Rep1_SRR10099912_SRR10099913_peak_1598	50	.	3.60105	7.33445	5.05209	172
chr1	101918830	101919096	Encode_GSE137272_Encode_Dowen.JM_GSM4074281_RAD21_Rep1_SRR10099912_SRR10099913_peak_1599	70	.	4.11549	9.38046	7.0364	141
chr1	102378555	102378986	Encode_GSE137272_Encode_Dowen.JM_GSM4074281_RAD21_Rep1_SRR10099912_SRR10099913_peak_1600	467	.	11.3176	49.6516	46.7905	215
chr1	103338628	103338887	Encode_GSE137272_Encode_Dowen.JM_GSM4074281_RAD21_Rep1_SRR10099912_SRR10099913_peak_1601	63	.	3.94401	8.68012	6.35556	123
chr1	103762770	103763201	Encode_GSE137272_Encode_Dowen.JM_GSM4074281_RAD21_Rep1_SRR10099912_SRR10099913_peak_1602	502	.	11.832	53.0982	50.2077	170
chr1	103784697	103785142	Encode_GSE137272_Encode_Dowen.JM_GSM4074281_RAD21_Rep1_SRR10099912_SRR10099913_peak_1603	379	.	9.94576	40.755	37.9741	183
chr1	103799315	103799814	Encode_GSE137272_Encode_Dowen.JM_GSM4074281_RAD21_Rep1_SRR10099912_SRR10099913_peak_1604	752	.	14.3103	78.3279	75.2436	220
chr1	103986917	103987273	Encode_GSE137272_Encode_Dowen.JM_GSM4074281_RAD21_Rep1_SRR10099912_SRR10099913_peak_1605	164	.	6.17323	18.981	16.4513	167
chr1	104609445	104609784	Encode_GSE137272_Encode_Dowen.JM_GSM4074281_RAD21_Rep1_SRR10099912_SRR10099913_peak_1606	218	.	7.2021	24.4625	21.8577	172
chr1	104755989	104756258	Encode_GSE137272_Encode_Dowen.JM_GSM4074281_RAD21_Rep1_SRR10099912_SRR10099913_peak_1607	122	.	5.31584	14.7358	12.2753	113
chr1	104944665	104945176	Encode_GSE137272_Encode_Dowen.JM_GSM4074281_RAD21_Rep1_SRR10099912_SRR10099913_peak_1608	939	.	15.3673	97.1219	93.9082	272
chr1	104979088	104979459	Encode_GSE137272_Encode_Dowen.JM_GSM4074281_RAD21_Rep1_SRR10099912_SRR10099913_peak_1609	247	.	7.71654	27.3439	24.7041	157
chr1	104986162	104986685	Encode_GSE137272_Encode_Dowen.JM_GSM4074281_RAD21_Rep1_SRR10099912_SRR10099913_peak_1610	3098	.	23.6017	314.278	309.8	278
chr1	105092486	105092966	Encode_GSE137272_Encode_Dowen.JM_GSM4074281_RAD21_Rep1_SRR10099912_SRR10099913_peak_1611	860	.	13.6029	89.161	86.0005	238
chr1	105356233	105356966	Encode_GSE137272_Encode_Dowen.JM_GSM4074281_RAD21_Rep1_SRR10099912_SRR10099913_peak_1612	149	.	5.76136	17.4624	14.9569	217
chr1	105362617	105363129	Encode_GSE137272_Encode_Dowen.JM_GSM4074281_RAD21_Rep1_SRR10099912_SRR10099913_peak_1613	534	.	11.3713	56.3597	53.4427	306
chr1	105563847	105564125	Encode_GSE137272_Encode_Dowen.JM_GSM4074281_RAD21_Rep1_SRR10099912_SRR10099913_peak_1614	155	.	6.00175	18.107	15.5905	168
chr1	105630449	105631040	Encode_GSE137272_Encode_Dowen.JM_GSM4074281_RAD21_Rep1_SRR10099912_SRR10099913_peak_1615	649	.	13.3479	67.9995	64.991	258
chr1	105660056	105660402	Encode_GSE137272_Encode_Dowen.JM_GSM4074281_RAD21_Rep1_SRR10099912_SRR10099913_peak_1616	379	.	9.94576	40.755	37.9741	176
chr1	105680539	105681073	Encode_GSE137272_Encode_Dowen.JM_GSM4074281_RAD21_Rep1_SRR10099912_SRR10099913_peak_1617	845	.	15.8326	87.6962	84.5458	255
chr1	105780316	105780731	Encode_GSE137272_Encode_Dowen.JM_GSM4074281_RAD21_Rep1_SRR10099912_SRR10099913_peak_1618	169	.	6.20791	19.4991	16.9636	290
chr1	105880951	105881366	Encode_GSE137272_Encode_Dowen.JM_GSM4074281_RAD21_Rep1_SRR10099912_SRR10099913_peak_1619	147	.	5.83027	17.2451	14.7422	229
chr1	105891091	105891458	Encode_GSE137272_Encode_Dowen.JM_GSM4074281_RAD21_Rep1_SRR10099912_SRR10099913_peak_1620	671	.	13.1217	70.1576	67.1326	166
chr1	105904684	105905121	Encode_GSE137272_Encode_Dowen.JM_GSM4074281_RAD21_Rep1_SRR10099912_SRR10099913_peak_1621	632	.	12.9993	66.2178	63.2226	229
chr1	106036901	106037363	Encode_GSE137272_Encode_Dowen.JM_GSM4074281_RAD21_Rep1_SRR10099912_SRR10099913_peak_1622	490	.	11.6605	51.9429	49.0623	263
chr1	106071220	106071735	Encode_GSE137272_Encode_Dowen.JM_GSM4074281_RAD21_Rep1_SRR10099912_SRR10099913_peak_1623	3122	.	22.9253	316.752	312.26	240
chr1	106151803	106152249	Encode_GSE137272_Encode_Dowen.JM_GSM4074281_RAD21_Rep1_SRR10099912_SRR10099913_peak_1624	417	.	10.197	44.5158	41.7004	169
chr1	106171147	106171711	Encode_GSE137272_Encode_Dowen.JM_GSM4074281_RAD21_Rep1_SRR10099912_SRR10099913_peak_1625	428	.	9.4179	45.6596	42.8339	186
chr1	106346748	106347133	Encode_GSE137272_Encode_Dowen.JM_GSM4074281_RAD21_Rep1_SRR10099912_SRR10099913_peak_1626	628	.	13.5795	65.7984	62.8065	185
chr1	106389673	106390170	Encode_GSE137272_Encode_Dowen.JM_GSM4074281_RAD21_Rep1_SRR10099912_SRR10099913_peak_1627	786	.	13.7856	81.7768	78.6677	260
chr1	106395454	106395976	Encode_GSE137272_Encode_Dowen.JM_GSM4074281_RAD21_Rep1_SRR10099912_SRR10099913_peak_1628	2763	.	23.3889	280.603	276.309	248
chr1	106425083	106425876	Encode_GSE137272_Encode_Dowen.JM_GSM4074281_RAD21_Rep1_SRR10099912_SRR10099913_peak_1629	1747	.	18.7157	178.411	174.7	272
chr1	106511524	106512012	Encode_GSE137272_Encode_Dowen.JM_GSM4074281_RAD21_Rep1_SRR10099912_SRR10099913_peak_1630	895	.	14.557	92.7001	89.516	251
chr1	106542719	106543095	Encode_GSE137272_Encode_Dowen.JM_GSM4074281_RAD21_Rep1_SRR10099912_SRR10099913_peak_1631	217	.	6.38507	24.3482	21.747	208
chr1	106544918	106545205	Encode_GSE137272_Encode_Dowen.JM_GSM4074281_RAD21_Rep1_SRR10099912_SRR10099913_peak_1632	144	.	5.17046	16.8953	14.4002	115
chr1	106628797	106629078	Encode_GSE137272_Encode_Dowen.JM_GSM4074281_RAD21_Rep1_SRR10099912_SRR10099913_peak_1633	107	.	4.97288	13.1304	10.7003	140
chr1	106713866	106714360	Encode_GSE137272_Encode_Dowen.JM_GSM4074281_RAD21_Rep1_SRR10099912_SRR10099913_peak_1634	31	.	2.6042	5.39242	3.19933	170
chr1	106717189	106717670	Encode_GSE137272_Encode_Dowen.JM_GSM4074281_RAD21_Rep1_SRR10099912_SRR10099913_peak_1635	677	.	10.8855	70.8204	67.7906	229
chr1	106735569	106736011	Encode_GSE137272_Encode_Dowen.JM_GSM4074281_RAD21_Rep1_SRR10099912_SRR10099913_peak_1636	674	.	12.3634	70.4355	67.4086	210
chr1	106738131	106738426	Encode_GSE137272_Encode_Dowen.JM_GSM4074281_RAD21_Rep1_SRR10099912_SRR10099913_peak_1637	155	.	5.20463	18.0991	15.5861	135
chr1	106799995	106800248	Encode_GSE137272_Encode_Dowen.JM_GSM4074281_RAD21_Rep1_SRR10099912_SRR10099913_peak_1638	99	.	4.8014	12.3493	9.93518	101
chr1	106818307	106818800	Encode_GSE137272_Encode_Dowen.JM_GSM4074281_RAD21_Rep1_SRR10099912_SRR10099913_peak_1639	723	.	14.8506	75.4457	72.3821	231
chr1	106883791	106884288	Encode_GSE137272_Encode_Dowen.JM_GSM4074281_RAD21_Rep1_SRR10099912_SRR10099913_peak_1640	1053	.	16.1502	108.597	105.308	229
chr1	106901456	106901956	Encode_GSE137272_Encode_Dowen.JM_GSM4074281_RAD21_Rep1_SRR10099912_SRR10099913_peak_1641	2020	.	22.1688	205.872	202.002	222
chr1	106961092	106961385	Encode_GSE137272_Encode_Dowen.JM_GSM4074281_RAD21_Rep1_SRR10099912_SRR10099913_peak_1642	114	.	5.14436	13.9261	11.4804	126
chr1	107014496	107014918	Encode_GSE137272_Encode_Dowen.JM_GSM4074281_RAD21_Rep1_SRR10099912_SRR10099913_peak_1643	589	.	12.7433	61.92	58.9584	217
chr1	107127504	107127822	Encode_GSE137272_Encode_Dowen.JM_GSM4074281_RAD21_Rep1_SRR10099912_SRR10099913_peak_1644	369	.	9.77428	39.675	36.9045	145
chr1	107243197	107243646	Encode_GSE137272_Encode_Dowen.JM_GSM4074281_RAD21_Rep1_SRR10099912_SRR10099913_peak_1645	644	.	13.8898	67.4236	64.4192	227
chr1	107353116	107353366	Encode_GSE137272_Encode_Dowen.JM_GSM4074281_RAD21_Rep1_SRR10099912_SRR10099913_peak_1646	114	.	5.14436	13.9261	11.4804	83
chr1	107481475	107481924	Encode_GSE137272_Encode_Dowen.JM_GSM4074281_RAD21_Rep1_SRR10099912_SRR10099913_peak_1647	1078	.	17.3317	111.143	107.837	225
chr1	107598457	107598870	Encode_GSE137272_Encode_Dowen.JM_GSM4074281_RAD21_Rep1_SRR10099912_SRR10099913_peak_1648	227	.	7.37358	25.4131	22.7966	219
chr1	107635907	107636375	Encode_GSE137272_Encode_Dowen.JM_GSM4074281_RAD21_Rep1_SRR10099912_SRR10099913_peak_1649	630	.	13.6593	66.0291	63.0357	219
chr1	108827212	108827626	Encode_GSE137272_Encode_Dowen.JM_GSM4074281_RAD21_Rep1_SRR10099912_SRR10099913_peak_1650	693	.	14.5757	72.3751	69.3338	198
chr1	109834524	109834912	Encode_GSE137272_Encode_Dowen.JM_GSM4074281_RAD21_Rep1_SRR10099912_SRR10099913_peak_1651	379	.	9.94576	40.755	37.9741	224
chr1	109985383	109985832	Encode_GSE137272_Encode_Dowen.JM_GSM4074281_RAD21_Rep1_SRR10099912_SRR10099913_peak_1652	1081	.	17.6769	111.478	108.17	279
chr1	110002859	110003110	Encode_GSE137272_Encode_Dowen.JM_GSM4074281_RAD21_Rep1_SRR10099912_SRR10099913_peak_1653	99	.	4.8014	12.3493	9.93518	76
chr1	110774810	110775224	Encode_GSE137272_Encode_Dowen.JM_GSM4074281_RAD21_Rep1_SRR10099912_SRR10099913_peak_1654	44	.	3.42957	6.69071	4.43147	245
chr1	110790574	110790834	Encode_GSE137272_Encode_Dowen.JM_GSM4074281_RAD21_Rep1_SRR10099912_SRR10099913_peak_1655	38	.	3.25809	6.06754	3.83315	124
chr1	111242353	111242789	Encode_GSE137272_Encode_Dowen.JM_GSM4074281_RAD21_Rep1_SRR10099912_SRR10099913_peak_1656	536	.	12.3465	56.6009	53.6815	175
chr1	111634086	111634464	Encode_GSE137272_Encode_Dowen.JM_GSM4074281_RAD21_Rep1_SRR10099912_SRR10099913_peak_1657	490	.	11.6605	51.9429	49.0623	199
chr1	111660226	111660725	Encode_GSE137272_Encode_Dowen.JM_GSM4074281_RAD21_Rep1_SRR10099912_SRR10099913_peak_1658	1580	.	20.087	161.686	158.072	260
chr1	111863901	111864591	Encode_GSE137272_Encode_Dowen.JM_GSM4074281_RAD21_Rep1_SRR10099912_SRR10099913_peak_1659	1182	.	17.4942	121.658	118.286	252
chr1	112378669	112379090	Encode_GSE137272_Encode_Dowen.JM_GSM4074281_RAD21_Rep1_SRR10099912_SRR10099913_peak_1660	535	.	9.2049	56.4604	53.5425	202
chr1	112379874	112380371	Encode_GSE137272_Encode_Dowen.JM_GSM4074281_RAD21_Rep1_SRR10099912_SRR10099913_peak_1661	870	.	12.3099	90.2519	87.0841	259
chr1	112388762	112389241	Encode_GSE137272_Encode_Dowen.JM_GSM4074281_RAD21_Rep1_SRR10099912_SRR10099913_peak_1662	960	.	17.2262	99.2601	96.0325	233
chr1	112451634	112452043	Encode_GSE137272_Encode_Dowen.JM_GSM4074281_RAD21_Rep1_SRR10099912_SRR10099913_peak_1663	458	.	9.27727	48.6567	45.8043	194
chr1	112456065	112456408	Encode_GSE137272_Encode_Dowen.JM_GSM4074281_RAD21_Rep1_SRR10099912_SRR10099913_peak_1664	172	.	5.49053	19.7905	17.2516	163
chr1	112704003	112704265	Encode_GSE137272_Encode_Dowen.JM_GSM4074281_RAD21_Rep1_SRR10099912_SRR10099913_peak_1665	139	.	5.65879	16.3957	13.9065	150
chr1	113247353	113247803	Encode_GSE137272_Encode_Dowen.JM_GSM4074281_RAD21_Rep1_SRR10099912_SRR10099913_peak_1666	412	.	10.4602	44.039	41.2274	200
chr1	114757757	114758005	Encode_GSE137272_Encode_Dowen.JM_GSM4074281_RAD21_Rep1_SRR10099912_SRR10099913_peak_1667	130	.	5.48732	15.5591	13.0841	88
chr1	114961932	114962290	Encode_GSE137272_Encode_Dowen.JM_GSM4074281_RAD21_Rep1_SRR10099912_SRR10099913_peak_1668	227	.	7.37358	25.4131	22.7966	206
chr1	115684593	115684862	Encode_GSE137272_Encode_Dowen.JM_GSM4074281_RAD21_Rep1_SRR10099912_SRR10099913_peak_1669	91	.	4.62992	11.5832	9.18568	121
chr1	115686572	115686875	Encode_GSE137272_Encode_Dowen.JM_GSM4074281_RAD21_Rep1_SRR10099912_SRR10099913_peak_1670	130	.	5.48732	15.5591	13.0841	138
chr1	115875677	115875906	Encode_GSE137272_Encode_Dowen.JM_GSM4074281_RAD21_Rep1_SRR10099912_SRR10099913_peak_1671	44	.	3.42957	6.69071	4.43147	183
chr1	116313180	116313620	Encode_GSE137272_Encode_Dowen.JM_GSM4074281_RAD21_Rep1_SRR10099912_SRR10099913_peak_1672	607	.	13.3753	63.7657	60.7894	255
chr1	116477569	116478106	Encode_GSE137272_Encode_Dowen.JM_GSM4074281_RAD21_Rep1_SRR10099912_SRR10099913_peak_1673	924	.	16.0877	95.6323	92.4285	328
chr1	117354555	117355029	Encode_GSE137272_Encode_Dowen.JM_GSM4074281_RAD21_Rep1_SRR10099912_SRR10099913_peak_1674	1101	.	16.3831	113.463	110.143	256
chr1	117379120	117379498	Encode_GSE137272_Encode_Dowen.JM_GSM4074281_RAD21_Rep1_SRR10099912_SRR10099913_peak_1675	327	.	9.08837	35.4317	32.7033	177
chr1	117412367	117412758	Encode_GSE137272_Encode_Dowen.JM_GSM4074281_RAD21_Rep1_SRR10099912_SRR10099913_peak_1676	401	.	10.2887	42.9371	40.1357	181
chr1	117496723	117496978	Encode_GSE137272_Encode_Dowen.JM_GSM4074281_RAD21_Rep1_SRR10099912_SRR10099913_peak_1677	114	.	5.14436	13.9261	11.4804	139
chr1	117503287	117503516	Encode_GSE137272_Encode_Dowen.JM_GSM4074281_RAD21_Rep1_SRR10099912_SRR10099913_peak_1678	70	.	4.11549	9.38046	7.0364	126
chr1	117519423	117520033	Encode_GSE137272_Encode_Dowen.JM_GSM4074281_RAD21_Rep1_SRR10099912_SRR10099913_peak_1679	1433	.	18.3514	146.848	143.322	283
chr1	118012610	118013147	Encode_GSE137272_Encode_Dowen.JM_GSM4074281_RAD21_Rep1_SRR10099912_SRR10099913_peak_1680	1083	.	18.7849	111.658	108.35	295
chr1	118275086	118275594	Encode_GSE137272_Encode_Dowen.JM_GSM4074281_RAD21_Rep1_SRR10099912_SRR10099913_peak_1681	1330	.	17.2598	136.484	133.02	238
chr1	118311206	118311564	Encode_GSE137272_Encode_Dowen.JM_GSM4074281_RAD21_Rep1_SRR10099912_SRR10099913_peak_1682	56	.	3.77253	7.99786	5.69381	161
chr1	118320655	118321089	Encode_GSE137272_Encode_Dowen.JM_GSM4074281_RAD21_Rep1_SRR10099912_SRR10099913_peak_1683	1216	.	14.8375	125.058	121.665	223
chr1	118321613	118321944	Encode_GSE137272_Encode_Dowen.JM_GSM4074281_RAD21_Rep1_SRR10099912_SRR10099913_peak_1684	405	.	7.54738	43.3857	40.5806	168
chr1	118335886	118336284	Encode_GSE137272_Encode_Dowen.JM_GSM4074281_RAD21_Rep1_SRR10099912_SRR10099913_peak_1685	256	.	7.88802	28.3236	25.6724	161
chr1	118367917	118368338	Encode_GSE137272_Encode_Dowen.JM_GSM4074281_RAD21_Rep1_SRR10099912_SRR10099913_peak_1686	645	.	12.3202	67.529	64.5238	230
chr1	118458798	118459233	Encode_GSE137272_Encode_Dowen.JM_GSM4074281_RAD21_Rep1_SRR10099912_SRR10099913_peak_1687	285	.	7.82067	31.2085	28.5263	206
chr1	118466049	118466417	Encode_GSE137272_Encode_Dowen.JM_GSM4074281_RAD21_Rep1_SRR10099912_SRR10099913_peak_1688	286	.	8.40245	31.3178	28.633	214
chr1	118476860	118477328	Encode_GSE137272_Encode_Dowen.JM_GSM4074281_RAD21_Rep1_SRR10099912_SRR10099913_peak_1689	1010	.	17.0056	104.294	101.034	244
chr1	118492869	118493231	Encode_GSE137272_Encode_Dowen.JM_GSM4074281_RAD21_Rep1_SRR10099912_SRR10099913_peak_1690	130	.	5.48732	15.5591	13.0841	128
chr1	118498323	118498716	Encode_GSE137272_Encode_Dowen.JM_GSM4074281_RAD21_Rep1_SRR10099912_SRR10099913_peak_1691	506	.	11.2968	53.5091	50.6153	173
chr1	118505843	118506121	Encode_GSE137272_Encode_Dowen.JM_GSM4074281_RAD21_Rep1_SRR10099912_SRR10099913_peak_1692	122	.	5.31584	14.7358	12.2753	133
chr1	118529294	118529624	Encode_GSE137272_Encode_Dowen.JM_GSM4074281_RAD21_Rep1_SRR10099912_SRR10099913_peak_1693	107	.	4.97288	13.1304	10.7003	136
chr1	118564549	118565052	Encode_GSE137272_Encode_Dowen.JM_GSM4074281_RAD21_Rep1_SRR10099912_SRR10099913_peak_1694	978	.	14.3786	101.071	97.8318	210
chr1	118597364	118597816	Encode_GSE137272_Encode_Dowen.JM_GSM4074281_RAD21_Rep1_SRR10099912_SRR10099913_peak_1695	32	.	3.08661	5.46592	3.25834	52
chr1	118627701	118628035	Encode_GSE137272_Encode_Dowen.JM_GSM4074281_RAD21_Rep1_SRR10099912_SRR10099913_peak_1696	129	.	4.92914	15.4425	12.9728	157
chr1	118647960	118648426	Encode_GSE137272_Encode_Dowen.JM_GSM4074281_RAD21_Rep1_SRR10099912_SRR10099913_peak_1697	74	.	3.87028	9.83304	7.48131	156
chr1	118689942	118690258	Encode_GSE137272_Encode_Dowen.JM_GSM4074281_RAD21_Rep1_SRR10099912_SRR10099913_peak_1698	66	.	3.95813	8.98772	6.65757	171
chr1	118731193	118731453	Encode_GSE137272_Encode_Dowen.JM_GSM4074281_RAD21_Rep1_SRR10099912_SRR10099913_peak_1699	63	.	3.94401	8.68012	6.35556	104
chr1	118759480	118760012	Encode_GSE137272_Encode_Dowen.JM_GSM4074281_RAD21_Rep1_SRR10099912_SRR10099913_peak_1700	2429	.	19.9419	247.055	242.947	273
chr1	118768824	118769300	Encode_GSE137272_Encode_Dowen.JM_GSM4074281_RAD21_Rep1_SRR10099912_SRR10099913_peak_1701	1826	.	15.0805	186.436	182.679	233
chr1	118772272	118772706	Encode_GSE137272_Encode_Dowen.JM_GSM4074281_RAD21_Rep1_SRR10099912_SRR10099913_peak_1702	877	.	9.5304	90.8885	87.7165	203
chr1	118822203	118822664	Encode_GSE137272_Encode_Dowen.JM_GSM4074281_RAD21_Rep1_SRR10099912_SRR10099913_peak_1703	717	.	13.0074	74.7619	71.7033	232
chr1	119053457	119053986	Encode_GSE137272_Encode_Dowen.JM_GSM4074281_RAD21_Rep1_SRR10099912_SRR10099913_peak_1704	1044	.	12.9083	107.738	104.455	238
chr1	119074933	119075294	Encode_GSE137272_Encode_Dowen.JM_GSM4074281_RAD21_Rep1_SRR10099912_SRR10099913_peak_1705	247	.	6.91121	27.3938	24.7535	151
chr1	119075568	119075822	Encode_GSE137272_Encode_Dowen.JM_GSM4074281_RAD21_Rep1_SRR10099912_SRR10099913_peak_1706	35	.	2.95428	5.71814	3.50403	213
chr1	119082556	119082949	Encode_GSE137272_Encode_Dowen.JM_GSM4074281_RAD21_Rep1_SRR10099912_SRR10099913_peak_1707	390	.	5.2874	41.8384	39.0481	227
chr1	119083576	119084064	Encode_GSE137272_Encode_Dowen.JM_GSM4074281_RAD21_Rep1_SRR10099912_SRR10099913_peak_1708	1950	.	12.4673	198.873	195.044	255
chr1	119087523	119087976	Encode_GSE137272_Encode_Dowen.JM_GSM4074281_RAD21_Rep1_SRR10099912_SRR10099913_peak_1709	1661	.	11.6758	169.844	166.182	223
chr1	119093676	119094242	Encode_GSE137272_Encode_Dowen.JM_GSM4074281_RAD21_Rep1_SRR10099912_SRR10099913_peak_1710	2245	.	19.9658	228.568	224.567	250
chr1	119119791	119120348	Encode_GSE137272_Encode_Dowen.JM_GSM4074281_RAD21_Rep1_SRR10099912_SRR10099913_peak_1711	306	.	8.74541	33.3579	30.6512	320
chr1	119153589	119154106	Encode_GSE137272_Encode_Dowen.JM_GSM4074281_RAD21_Rep1_SRR10099912_SRR10099913_peak_1712	622	.	12.2547	65.2492	62.2615	269
chr1	119160347	119160717	Encode_GSE137272_Encode_Dowen.JM_GSM4074281_RAD21_Rep1_SRR10099912_SRR10099913_peak_1713	300	.	8.35446	32.7934	30.0933	220
chr1	119209561	119209794	Encode_GSE137272_Encode_Dowen.JM_GSM4074281_RAD21_Rep1_SRR10099912_SRR10099913_peak_1714	91	.	4.62992	11.5832	9.18568	132
chr1	119256078	119256513	Encode_GSE137272_Encode_Dowen.JM_GSM4074281_RAD21_Rep1_SRR10099912_SRR10099913_peak_1715	337	.	9.25984	36.4807	33.7416	226
chr1	119305328	119305822	Encode_GSE137272_Encode_Dowen.JM_GSM4074281_RAD21_Rep1_SRR10099912_SRR10099913_peak_1716	78	.	3.8306	10.2477	7.88278	241
chr1	119345378	119345853	Encode_GSE137272_Encode_Dowen.JM_GSM4074281_RAD21_Rep1_SRR10099912_SRR10099913_peak_1717	854	.	12.5788	88.632	85.4752	228
chr1	119388779	119389222	Encode_GSE137272_Encode_Dowen.JM_GSM4074281_RAD21_Rep1_SRR10099912_SRR10099913_peak_1718	83	.	4.29825	10.726	8.35326	97
chr1	119398690	119399101	Encode_GSE137272_Encode_Dowen.JM_GSM4074281_RAD21_Rep1_SRR10099912_SRR10099913_peak_1719	28	.	2.8813	4.98904	2.80792	167
chr1	119423493	119423988	Encode_GSE137272_Encode_Dowen.JM_GSM4074281_RAD21_Rep1_SRR10099912_SRR10099913_peak_1720	1944	.	15.1084	198.227	194.402	247
chr1	119443910	119444354	Encode_GSE137272_Encode_Dowen.JM_GSM4074281_RAD21_Rep1_SRR10099912_SRR10099913_peak_1721	221	.	6.64297	24.7129	22.1057	210
chr1	119458163	119458684	Encode_GSE137272_Encode_Dowen.JM_GSM4074281_RAD21_Rep1_SRR10099912_SRR10099913_peak_1722	1538	.	16.4854	157.457	153.868	286
chr1	119463413	119463792	Encode_GSE137272_Encode_Dowen.JM_GSM4074281_RAD21_Rep1_SRR10099912_SRR10099913_peak_1723	301	.	7.70388	32.8806	30.1798	143
chr1	119481562	119481923	Encode_GSE137272_Encode_Dowen.JM_GSM4074281_RAD21_Rep1_SRR10099912_SRR10099913_peak_1724	392	.	7.46163	42.0139	39.2213	177
chr1	119482927	119483290	Encode_GSE137272_Encode_Dowen.JM_GSM4074281_RAD21_Rep1_SRR10099912_SRR10099913_peak_1725	409	.	7.51064	43.7239	40.916	191
chr1	119484485	119484864	Encode_GSE137272_Encode_Dowen.JM_GSM4074281_RAD21_Rep1_SRR10099912_SRR10099913_peak_1726	376	.	7.10902	40.4629	37.6856	180
chr1	119494346	119494723	Encode_GSE137272_Encode_Dowen.JM_GSM4074281_RAD21_Rep1_SRR10099912_SRR10099913_peak_1727	161	.	5.92267	18.716	16.1926	152
chr1	119524111	119524337	Encode_GSE137272_Encode_Dowen.JM_GSM4074281_RAD21_Rep1_SRR10099912_SRR10099913_peak_1728	69	.	3.88351	9.33431	6.99781	152
chr1	119529287	119529519	Encode_GSE137272_Encode_Dowen.JM_GSM4074281_RAD21_Rep1_SRR10099912_SRR10099913_peak_1729	57	.	3.60954	8.08877	5.78298	118
chr1	119548587	119549217	Encode_GSE137272_Encode_Dowen.JM_GSM4074281_RAD21_Rep1_SRR10099912_SRR10099913_peak_1730	1455	.	18.2865	149.131	145.591	289
chr1	119642448	119642701	Encode_GSE137272_Encode_Dowen.JM_GSM4074281_RAD21_Rep1_SRR10099912_SRR10099913_peak_1731	56	.	3.77253	7.99786	5.69381	113
chr1	119674991	119675456	Encode_GSE137272_Encode_Dowen.JM_GSM4074281_RAD21_Rep1_SRR10099912_SRR10099913_peak_1732	987	.	17.3231	102.034	98.7885	180
chr1	119685835	119686155	Encode_GSE137272_Encode_Dowen.JM_GSM4074281_RAD21_Rep1_SRR10099912_SRR10099913_peak_1733	84	.	4.45844	10.8326	8.45221	96
chr1	119818564	119819092	Encode_GSE137272_Encode_Dowen.JM_GSM4074281_RAD21_Rep1_SRR10099912_SRR10099913_peak_1734	237	.	7.54506	26.3736	23.7453	351
chr1	119894924	119895434	Encode_GSE137272_Encode_Dowen.JM_GSM4074281_RAD21_Rep1_SRR10099912_SRR10099913_peak_1735	2473	.	22.3588	251.497	247.364	254
chr1	119919321	119919655	Encode_GSE137272_Encode_Dowen.JM_GSM4074281_RAD21_Rep1_SRR10099912_SRR10099913_peak_1736	337	.	9.25984	36.4807	33.7416	146
chr1	119929709	119930119	Encode_GSE137272_Encode_Dowen.JM_GSM4074281_RAD21_Rep1_SRR10099912_SRR10099913_peak_1737	516	.	11.4331	54.5798	51.677	215
chr1	119938778	119939117	Encode_GSE137272_Encode_Dowen.JM_GSM4074281_RAD21_Rep1_SRR10099912_SRR10099913_peak_1738	668	.	14.2327	69.889	66.8659	157
chr1	119965888	119966277	Encode_GSE137272_Encode_Dowen.JM_GSM4074281_RAD21_Rep1_SRR10099912_SRR10099913_peak_1739	379	.	9.94576	40.755	37.9741	190
chr1	120013096	120013496	Encode_GSE137272_Encode_Dowen.JM_GSM4074281_RAD21_Rep1_SRR10099912_SRR10099913_peak_1740	423	.	7.83566	45.147	42.3262	212
chr1	120016182	120016619	Encode_GSE137272_Encode_Dowen.JM_GSM4074281_RAD21_Rep1_SRR10099912_SRR10099913_peak_1741	1024	.	12.9326	105.726	102.455	231
chr1	120019064	120019307	Encode_GSE137272_Encode_Dowen.JM_GSM4074281_RAD21_Rep1_SRR10099912_SRR10099913_peak_1742	35	.	2.79412	5.80951	3.59292	87
chr1	120032949	120033478	Encode_GSE137272_Encode_Dowen.JM_GSM4074281_RAD21_Rep1_SRR10099912_SRR10099913_peak_1743	3675	.	25.7353	372.328	367.524	263
chr1	120093467	120093893	Encode_GSE137272_Encode_Dowen.JM_GSM4074281_RAD21_Rep1_SRR10099912_SRR10099913_peak_1744	997	.	14.4947	103.042	99.7897	240
chr1	120098441	120098668	Encode_GSE137272_Encode_Dowen.JM_GSM4074281_RAD21_Rep1_SRR10099912_SRR10099913_peak_1745	126	.	4.72441	15.1426	12.6769	112
chr1	120147104	120147366	Encode_GSE137272_Encode_Dowen.JM_GSM4074281_RAD21_Rep1_SRR10099912_SRR10099913_peak_1746	191	.	6.68767	21.6726	19.1043	104
chr1	120154222	120154600	Encode_GSE137272_Encode_Dowen.JM_GSM4074281_RAD21_Rep1_SRR10099912_SRR10099913_peak_1747	405	.	8.1711	43.3842	40.5791	199
chr1	120155327	120155685	Encode_GSE137272_Encode_Dowen.JM_GSM4074281_RAD21_Rep1_SRR10099912_SRR10099913_peak_1748	584	.	10.1209	61.4238	58.4659	205
chr1	120171757	120172240	Encode_GSE137272_Encode_Dowen.JM_GSM4074281_RAD21_Rep1_SRR10099912_SRR10099913_peak_1749	820	.	14.5611	85.1566	82.0237	229
chr1	120197107	120197661	Encode_GSE137272_Encode_Dowen.JM_GSM4074281_RAD21_Rep1_SRR10099912_SRR10099913_peak_1750	2506	.	23.3756	254.826	250.675	262
chr1	120231272	120231857	Encode_GSE137272_Encode_Dowen.JM_GSM4074281_RAD21_Rep1_SRR10099912_SRR10099913_peak_1751	389	.	9.85798	41.7066	38.9175	271
chr1	120277773	120278007	Encode_GSE137272_Encode_Dowen.JM_GSM4074281_RAD21_Rep1_SRR10099912_SRR10099913_peak_1752	107	.	4.97288	13.1304	10.7003	83
chr1	120296919	120297359	Encode_GSE137272_Encode_Dowen.JM_GSM4074281_RAD21_Rep1_SRR10099912_SRR10099913_peak_1753	473	.	11.0473	50.1663	47.301	213
chr1	120327664	120328135	Encode_GSE137272_Encode_Dowen.JM_GSM4074281_RAD21_Rep1_SRR10099912_SRR10099913_peak_1754	355	.	9.1002	38.3086	35.5522	225
chr1	120337984	120338334	Encode_GSE137272_Encode_Dowen.JM_GSM4074281_RAD21_Rep1_SRR10099912_SRR10099913_peak_1755	328	.	7.20159	35.554	32.8246	165
chr1	120340301	120340591	Encode_GSE137272_Encode_Dowen.JM_GSM4074281_RAD21_Rep1_SRR10099912_SRR10099913_peak_1756	117	.	4.25599	14.1932	11.7441	139
chr1	120340950	120341198	Encode_GSE137272_Encode_Dowen.JM_GSM4074281_RAD21_Rep1_SRR10099912_SRR10099913_peak_1757	39	.	2.7953	6.15628	3.91986	153
chr1	120342443	120342754	Encode_GSE137272_Encode_Dowen.JM_GSM4074281_RAD21_Rep1_SRR10099912_SRR10099913_peak_1758	148	.	4.70148	17.3918	14.8872	163
chr1	120368156	120368541	Encode_GSE137272_Encode_Dowen.JM_GSM4074281_RAD21_Rep1_SRR10099912_SRR10099913_peak_1759	614	.	11.7937	64.3883	61.4074	191
chr1	120468860	120469274	Encode_GSE137272_Encode_Dowen.JM_GSM4074281_RAD21_Rep1_SRR10099912_SRR10099913_peak_1760	841	.	14.3111	87.3107	84.1628	209
chr1	120549242	120549747	Encode_GSE137272_Encode_Dowen.JM_GSM4074281_RAD21_Rep1_SRR10099912_SRR10099913_peak_1761	1972	.	17.856	201.129	197.287	241
chr1	120550196	120550585	Encode_GSE137272_Encode_Dowen.JM_GSM4074281_RAD21_Rep1_SRR10099912_SRR10099913_peak_1762	586	.	8.29399	61.5821	58.623	228
chr1	120586434	120587000	Encode_GSE137272_Encode_Dowen.JM_GSM4074281_RAD21_Rep1_SRR10099912_SRR10099913_peak_1763	1763	.	18.7016	180.063	176.343	231
chr1	120594527	120595029	Encode_GSE137272_Encode_Dowen.JM_GSM4074281_RAD21_Rep1_SRR10099912_SRR10099913_peak_1764	1044	.	15.0991	107.74	104.457	229
chr1	120603073	120603350	Encode_GSE137272_Encode_Dowen.JM_GSM4074281_RAD21_Rep1_SRR10099912_SRR10099913_peak_1765	47	.	3.46336	7.00196	4.7358	246
chr1	120628838	120629213	Encode_GSE137272_Encode_Dowen.JM_GSM4074281_RAD21_Rep1_SRR10099912_SRR10099913_peak_1766	153	.	5.7626	17.8659	15.3557	201
chr1	120639867	120640247	Encode_GSE137272_Encode_Dowen.JM_GSM4074281_RAD21_Rep1_SRR10099912_SRR10099913_peak_1767	237	.	7.54506	26.3736	23.7453	172
chr1	120667801	120668283	Encode_GSE137272_Encode_Dowen.JM_GSM4074281_RAD21_Rep1_SRR10099912_SRR10099913_peak_1768	804	.	14.3244	83.6118	80.4897	185
chr1	120685873	120686133	Encode_GSE137272_Encode_Dowen.JM_GSM4074281_RAD21_Rep1_SRR10099912_SRR10099913_peak_1769	182	.	6.51619	20.7641	18.2085	165
chr1	120698213	120698586	Encode_GSE137272_Encode_Dowen.JM_GSM4074281_RAD21_Rep1_SRR10099912_SRR10099913_peak_1770	267	.	7.7159	29.3674	26.7042	180
chr1	120713882	120714196	Encode_GSE137272_Encode_Dowen.JM_GSM4074281_RAD21_Rep1_SRR10099912_SRR10099913_peak_1771	237	.	7.54506	26.3736	23.7453	190
chr1	121053699	121054136	Encode_GSE137272_Encode_Dowen.JM_GSM4074281_RAD21_Rep1_SRR10099912_SRR10099913_peak_1772	456	.	10.3062	48.5409	45.6894	217
chr1	121071703	121072057	Encode_GSE137272_Encode_Dowen.JM_GSM4074281_RAD21_Rep1_SRR10099912_SRR10099913_peak_1773	114	.	5.11223	13.8429	11.403	195
chr1	121087271	121087706	Encode_GSE137272_Encode_Dowen.JM_GSM4074281_RAD21_Rep1_SRR10099912_SRR10099913_peak_1774	91	.	4.62992	11.5832	9.18568	195
chr1	121180252	121180732	Encode_GSE137272_Encode_Dowen.JM_GSM4074281_RAD21_Rep1_SRR10099912_SRR10099913_peak_1775	1841	.	20.3815	187.892	184.126	247
chr1	121188881	121189324	Encode_GSE137272_Encode_Dowen.JM_GSM4074281_RAD21_Rep1_SRR10099912_SRR10099913_peak_1776	923	.	14.5138	95.5638	92.3605	198
chr1	121215861	121216232	Encode_GSE137272_Encode_Dowen.JM_GSM4074281_RAD21_Rep1_SRR10099912_SRR10099913_peak_1777	316	.	8.91689	34.3907	31.673	182
chr1	121249074	121249543	Encode_GSE137272_Encode_Dowen.JM_GSM4074281_RAD21_Rep1_SRR10099912_SRR10099913_peak_1778	434	.	10.8032	46.2636	43.4322	228
chr1	121389542	121389952	Encode_GSE137272_Encode_Dowen.JM_GSM4074281_RAD21_Rep1_SRR10099912_SRR10099913_peak_1779	286	.	8.40245	31.3178	28.633	242
chr1	121400195	121400698	Encode_GSE137272_Encode_Dowen.JM_GSM4074281_RAD21_Rep1_SRR10099912_SRR10099913_peak_1780	974	.	16.4086	100.691	97.4536	267
chr1	121441007	121441491	Encode_GSE137272_Encode_Dowen.JM_GSM4074281_RAD21_Rep1_SRR10099912_SRR10099913_peak_1781	920	.	16.2149	95.2487	92.0476	263
chr1	121490207	121490613	Encode_GSE137272_Encode_Dowen.JM_GSM4074281_RAD21_Rep1_SRR10099912_SRR10099913_peak_1782	437	.	10.6763	46.5339	43.7004	221
chr1	121549445	121549856	Encode_GSE137272_Encode_Dowen.JM_GSM4074281_RAD21_Rep1_SRR10099912_SRR10099913_peak_1783	390	.	10.1134	41.8317	39.0415	215
chr1	121567870	121568186	Encode_GSE137272_Encode_Dowen.JM_GSM4074281_RAD21_Rep1_SRR10099912_SRR10099913_peak_1784	77	.	4.28697	10.0982	7.73549	163
chr1	121596990	121597388	Encode_GSE137272_Encode_Dowen.JM_GSM4074281_RAD21_Rep1_SRR10099912_SRR10099913_peak_1785	155	.	5.54282	18.0233	15.5111	179
chr1	121601116	121601493	Encode_GSE137272_Encode_Dowen.JM_GSM4074281_RAD21_Rep1_SRR10099912_SRR10099913_peak_1786	248	.	6.81161	27.5353	24.8936	212
chr1	121605228	121605495	Encode_GSE137272_Encode_Dowen.JM_GSM4074281_RAD21_Rep1_SRR10099912_SRR10099913_peak_1787	130	.	5.34128	15.5481	13.0771	133
chr1	121628878	121629112	Encode_GSE137272_Encode_Dowen.JM_GSM4074281_RAD21_Rep1_SRR10099912_SRR10099913_peak_1788	122	.	5.31584	14.7358	12.2753	144
chr1	121798533	121798809	Encode_GSE137272_Encode_Dowen.JM_GSM4074281_RAD21_Rep1_SRR10099912_SRR10099913_peak_1789	91	.	4.62992	11.5832	9.18568	131
chr1	121803356	121803753	Encode_GSE137272_Encode_Dowen.JM_GSM4074281_RAD21_Rep1_SRR10099912_SRR10099913_peak_1790	324	.	9.01396	35.224	32.4989	182
chr1	121830266	121830536	Encode_GSE137272_Encode_Dowen.JM_GSM4074281_RAD21_Rep1_SRR10099912_SRR10099913_peak_1791	91	.	4.62992	11.5832	9.18568	112
chr1	121904107	121904334	Encode_GSE137272_Encode_Dowen.JM_GSM4074281_RAD21_Rep1_SRR10099912_SRR10099913_peak_1792	99	.	4.8014	12.3493	9.93518	77
chr1	122007755	122008149	Encode_GSE137272_Encode_Dowen.JM_GSM4074281_RAD21_Rep1_SRR10099912_SRR10099913_peak_1793	607	.	13.3753	63.7657	60.7894	220
chr1	122055216	122055479	Encode_GSE137272_Encode_Dowen.JM_GSM4074281_RAD21_Rep1_SRR10099912_SRR10099913_peak_1794	139	.	5.65879	16.3957	13.9065	111
chr1	122169558	122169888	Encode_GSE137272_Encode_Dowen.JM_GSM4074281_RAD21_Rep1_SRR10099912_SRR10099913_peak_1795	191	.	6.68767	21.6726	19.1043	167
chr1	122351569	122351942	Encode_GSE137272_Encode_Dowen.JM_GSM4074281_RAD21_Rep1_SRR10099912_SRR10099913_peak_1796	182	.	6.51619	20.7641	18.2085	171
chr1	122439323	122439854	Encode_GSE137272_Encode_Dowen.JM_GSM4074281_RAD21_Rep1_SRR10099912_SRR10099913_peak_1797	3137	.	27.1577	318.229	313.728	260
chr1	122748082	122748354	Encode_GSE137272_Encode_Dowen.JM_GSM4074281_RAD21_Rep1_SRR10099912_SRR10099913_peak_1798	147	.	5.83027	17.2451	14.7422	121
chr1	122844198	122844440	Encode_GSE137272_Encode_Dowen.JM_GSM4074281_RAD21_Rep1_SRR10099912_SRR10099913_peak_1799	70	.	4.11549	9.38046	7.0364	112
chr1	123003320	123003692	Encode_GSE137272_Encode_Dowen.JM_GSM4074281_RAD21_Rep1_SRR10099912_SRR10099913_peak_1800	266	.	8.05949	29.3127	26.65	150
chr1	123134895	123135262	Encode_GSE137272_Encode_Dowen.JM_GSM4074281_RAD21_Rep1_SRR10099912_SRR10099913_peak_1801	164	.	6.17323	18.981	16.4513	201
chr1	123414146	123414530	Encode_GSE137272_Encode_Dowen.JM_GSM4074281_RAD21_Rep1_SRR10099912_SRR10099913_peak_1802	536	.	12.3465	56.6009	53.6815	180
chr1	123974684	123975014	Encode_GSE137272_Encode_Dowen.JM_GSM4074281_RAD21_Rep1_SRR10099912_SRR10099913_peak_1803	266	.	8.05949	29.3127	26.65	155
chr1	124041564	124041982	Encode_GSE137272_Encode_Dowen.JM_GSM4074281_RAD21_Rep1_SRR10099912_SRR10099913_peak_1804	256	.	7.5312	28.325	25.6737	178
chr1	124045893	124046304	Encode_GSE137272_Encode_Dowen.JM_GSM4074281_RAD21_Rep1_SRR10099912_SRR10099913_peak_1805	34	.	2.98732	5.61474	3.40327	304
chr1	124103079	124103404	Encode_GSE137272_Encode_Dowen.JM_GSM4074281_RAD21_Rep1_SRR10099912_SRR10099913_peak_1806	379	.	9.94576	40.755	37.9741	162
chr1	124298384	124298691	Encode_GSE137272_Encode_Dowen.JM_GSM4074281_RAD21_Rep1_SRR10099912_SRR10099913_peak_1807	182	.	6.51619	20.7641	18.2085	140
chr1	124450123	124450556	Encode_GSE137272_Encode_Dowen.JM_GSM4074281_RAD21_Rep1_SRR10099912_SRR10099913_peak_1808	513	.	12.0035	54.2596	51.3593	215
chr1	124674342	124674793	Encode_GSE137272_Encode_Dowen.JM_GSM4074281_RAD21_Rep1_SRR10099912_SRR10099913_peak_1809	1201	.	18.7515	123.56	120.176	247
chr1	124718104	124718528	Encode_GSE137272_Encode_Dowen.JM_GSM4074281_RAD21_Rep1_SRR10099912_SRR10099913_peak_1810	972	.	17.9133	100.525	97.2895	218
chr1	125370758	125371238	Encode_GSE137272_Encode_Dowen.JM_GSM4074281_RAD21_Rep1_SRR10099912_SRR10099913_peak_1811	687	.	12.7571	71.7874	68.7505	240
chr1	125382623	125383070	Encode_GSE137272_Encode_Dowen.JM_GSM4074281_RAD21_Rep1_SRR10099912_SRR10099913_peak_1812	327	.	9.08837	35.4317	32.7033	215
chr1	125435511	125436148	Encode_GSE137272_Encode_Dowen.JM_GSM4074281_RAD21_Rep1_SRR10099912_SRR10099913_peak_1813	139	.	5.65879	16.3957	13.9065	494
chr1	125517356	125517629	Encode_GSE137272_Encode_Dowen.JM_GSM4074281_RAD21_Rep1_SRR10099912_SRR10099913_peak_1814	67	.	4.0113	9.12129	6.78881	132
chr1	125519096	125519522	Encode_GSE137272_Encode_Dowen.JM_GSM4074281_RAD21_Rep1_SRR10099912_SRR10099913_peak_1815	402	.	9.90626	43.0496	40.2473	169
chr1	125574215	125574670	Encode_GSE137272_Encode_Dowen.JM_GSM4074281_RAD21_Rep1_SRR10099912_SRR10099913_peak_1816	870	.	15.1569	90.2031	87.0357	233
chr1	125607354	125607890	Encode_GSE137272_Encode_Dowen.JM_GSM4074281_RAD21_Rep1_SRR10099912_SRR10099913_peak_1817	2902	.	25.0941	294.584	290.214	279
chr1	125669039	125669423	Encode_GSE137272_Encode_Dowen.JM_GSM4074281_RAD21_Rep1_SRR10099912_SRR10099913_peak_1818	312	.	8.75837	33.9476	31.2354	166
chr1	125729580	125729995	Encode_GSE137272_Encode_Dowen.JM_GSM4074281_RAD21_Rep1_SRR10099912_SRR10099913_peak_1819	390	.	10.1172	41.8424	39.0512	244
chr1	125789714	125790231	Encode_GSE137272_Encode_Dowen.JM_GSM4074281_RAD21_Rep1_SRR10099912_SRR10099913_peak_1820	1318	.	17.5797	135.298	131.842	272
chr1	125910560	125910789	Encode_GSE137272_Encode_Dowen.JM_GSM4074281_RAD21_Rep1_SRR10099912_SRR10099913_peak_1821	91	.	4.26171	11.5233	9.13223	124
chr1	125911500	125912182	Encode_GSE137272_Encode_Dowen.JM_GSM4074281_RAD21_Rep1_SRR10099912_SRR10099913_peak_1822	120	.	4.85369	14.5274	12.0739	513
chr1	126287404	126287748	Encode_GSE137272_Encode_Dowen.JM_GSM4074281_RAD21_Rep1_SRR10099912_SRR10099913_peak_1823	191	.	6.68767	21.6726	19.1043	207
chr1	126407939	126408174	Encode_GSE137272_Encode_Dowen.JM_GSM4074281_RAD21_Rep1_SRR10099912_SRR10099913_peak_1824	84	.	4.45844	10.8326	8.45221	105
chr1	126431582	126432053	Encode_GSE137272_Encode_Dowen.JM_GSM4074281_RAD21_Rep1_SRR10099912_SRR10099913_peak_1825	358	.	9.6028	38.6026	35.8424	240
chr1	126432323	126432598	Encode_GSE137272_Encode_Dowen.JM_GSM4074281_RAD21_Rep1_SRR10099912_SRR10099913_peak_1826	114	.	5.14436	13.9261	11.4804	163
chr1	126492553	126492947	Encode_GSE137272_Encode_Dowen.JM_GSM4074281_RAD21_Rep1_SRR10099912_SRR10099913_peak_1827	56	.	3.77253	7.99786	5.69381	234
chr1	126496780	126497157	Encode_GSE137272_Encode_Dowen.JM_GSM4074281_RAD21_Rep1_SRR10099912_SRR10099913_peak_1828	276	.	8.23097	30.3108	27.6371	162
chr1	126568831	126569226	Encode_GSE137272_Encode_Dowen.JM_GSM4074281_RAD21_Rep1_SRR10099912_SRR10099913_peak_1829	583	.	13.0324	61.3545	58.3971	213
chr1	126612847	126613286	Encode_GSE137272_Encode_Dowen.JM_GSM4074281_RAD21_Rep1_SRR10099912_SRR10099913_peak_1830	337	.	9.25984	36.4807	33.7416	223
chr1	126726410	126726835	Encode_GSE137272_Encode_Dowen.JM_GSM4074281_RAD21_Rep1_SRR10099912_SRR10099913_peak_1831	369	.	9.77428	39.675	36.9045	192
chr1	126931697	126932155	Encode_GSE137272_Encode_Dowen.JM_GSM4074281_RAD21_Rep1_SRR10099912_SRR10099913_peak_1832	1817	.	19.865	185.545	181.792	198
chr1	126947949	126948175	Encode_GSE137272_Encode_Dowen.JM_GSM4074281_RAD21_Rep1_SRR10099912_SRR10099913_peak_1833	107	.	4.97288	13.1304	10.7003	97
chr1	126993241	126993717	Encode_GSE137272_Encode_Dowen.JM_GSM4074281_RAD21_Rep1_SRR10099912_SRR10099913_peak_1834	703	.	13.6775	73.3697	70.3213	234
chr1	127011816	127012327	Encode_GSE137272_Encode_Dowen.JM_GSM4074281_RAD21_Rep1_SRR10099912_SRR10099913_peak_1835	678	.	13.1359	70.9167	67.8861	273
chr1	127017720	127018082	Encode_GSE137272_Encode_Dowen.JM_GSM4074281_RAD21_Rep1_SRR10099912_SRR10099913_peak_1836	276	.	8.23097	30.3108	27.6371	135
chr1	127114373	127114727	Encode_GSE137272_Encode_Dowen.JM_GSM4074281_RAD21_Rep1_SRR10099912_SRR10099913_peak_1837	182	.	6.51619	20.7641	18.2085	179
chr1	127205151	127205549	Encode_GSE137272_Encode_Dowen.JM_GSM4074281_RAD21_Rep1_SRR10099912_SRR10099913_peak_1838	749	.	12.7284	78.0098	74.9277	173
chr1	127238751	127239285	Encode_GSE137272_Encode_Dowen.JM_GSM4074281_RAD21_Rep1_SRR10099912_SRR10099913_peak_1839	510	.	11.2113	53.8989	51.002	217
chr1	127409384	127410039	Encode_GSE137272_Encode_Dowen.JM_GSM4074281_RAD21_Rep1_SRR10099912_SRR10099913_peak_1840	1568	.	18.7451	160.484	156.878	407
chr1	127458921	127459440	Encode_GSE137272_Encode_Dowen.JM_GSM4074281_RAD21_Rep1_SRR10099912_SRR10099913_peak_1841	2097	.	21.6483	213.677	209.763	260
chr1	127484857	127485180	Encode_GSE137272_Encode_Dowen.JM_GSM4074281_RAD21_Rep1_SRR10099912_SRR10099913_peak_1842	190	.	5.94045	21.6483	19.083	183
chr1	127487142	127487520	Encode_GSE137272_Encode_Dowen.JM_GSM4074281_RAD21_Rep1_SRR10099912_SRR10099913_peak_1843	396	.	8.96627	42.4228	39.6268	193
chr1	127496681	127497176	Encode_GSE137272_Encode_Dowen.JM_GSM4074281_RAD21_Rep1_SRR10099912_SRR10099913_peak_1844	4469	.	21.6482	452.156	446.958	243
chr1	127500244	127500626	Encode_GSE137272_Encode_Dowen.JM_GSM4074281_RAD21_Rep1_SRR10099912_SRR10099913_peak_1845	1366	.	9.93525	140.173	136.688	191
chr1	127679711	127680206	Encode_GSE137272_Encode_Dowen.JM_GSM4074281_RAD21_Rep1_SRR10099912_SRR10099913_peak_1846	1590	.	18.0761	162.62	159.001	285
chr1	127696554	127696911	Encode_GSE137272_Encode_Dowen.JM_GSM4074281_RAD21_Rep1_SRR10099912_SRR10099913_peak_1847	286	.	8.40245	31.3178	28.633	191
chr1	127702225	127702555	Encode_GSE137272_Encode_Dowen.JM_GSM4074281_RAD21_Rep1_SRR10099912_SRR10099913_peak_1848	358	.	9.6028	38.6026	35.8424	167
chr1	127765438	127765926	Encode_GSE137272_Encode_Dowen.JM_GSM4074281_RAD21_Rep1_SRR10099912_SRR10099913_peak_1849	516	.	11.4331	54.5798	51.677	237
chr1	127827244	127827772	Encode_GSE137272_Encode_Dowen.JM_GSM4074281_RAD21_Rep1_SRR10099912_SRR10099913_peak_1850	1563	.	18.6305	159.988	156.384	277
chr1	127845906	127846480	Encode_GSE137272_Encode_Dowen.JM_GSM4074281_RAD21_Rep1_SRR10099912_SRR10099913_peak_1851	191	.	6.68767	21.6726	19.1043	163
chr1	127904903	127905212	Encode_GSE137272_Encode_Dowen.JM_GSM4074281_RAD21_Rep1_SRR10099912_SRR10099913_peak_1852	32	.	3.08661	5.46592	3.25834	276
chr1	128000862	128001184	Encode_GSE137272_Encode_Dowen.JM_GSM4074281_RAD21_Rep1_SRR10099912_SRR10099913_peak_1853	130	.	5.48732	15.5591	13.0841	165
chr1	128009065	128009391	Encode_GSE137272_Encode_Dowen.JM_GSM4074281_RAD21_Rep1_SRR10099912_SRR10099913_peak_1854	337	.	9.25984	36.4807	33.7416	156
chr1	128047944	128048260	Encode_GSE137272_Encode_Dowen.JM_GSM4074281_RAD21_Rep1_SRR10099912_SRR10099913_peak_1855	147	.	5.83027	17.2451	14.7422	155
chr1	128141070	128141353	Encode_GSE137272_Encode_Dowen.JM_GSM4074281_RAD21_Rep1_SRR10099912_SRR10099913_peak_1856	164	.	6.17323	18.981	16.4513	134
chr1	128223338	128223677	Encode_GSE137272_Encode_Dowen.JM_GSM4074281_RAD21_Rep1_SRR10099912_SRR10099913_peak_1857	155	.	6.00175	18.107	15.5905	159
chr1	128282962	128283328	Encode_GSE137272_Encode_Dowen.JM_GSM4074281_RAD21_Rep1_SRR10099912_SRR10099913_peak_1858	288	.	7.59673	31.5253	28.8386	197
chr1	128301450	128301750	Encode_GSE137272_Encode_Dowen.JM_GSM4074281_RAD21_Rep1_SRR10099912_SRR10099913_peak_1859	70	.	4.11549	9.38046	7.0364	87
chr1	128309059	128309399	Encode_GSE137272_Encode_Dowen.JM_GSM4074281_RAD21_Rep1_SRR10099912_SRR10099913_peak_1860	234	.	7.10225	26.0932	23.4698	169
chr1	128324877	128325174	Encode_GSE137272_Encode_Dowen.JM_GSM4074281_RAD21_Rep1_SRR10099912_SRR10099913_peak_1861	143	.	5.67179	16.8238	14.3295	168
chr1	128359292	128359588	Encode_GSE137272_Encode_Dowen.JM_GSM4074281_RAD21_Rep1_SRR10099912_SRR10099913_peak_1862	44	.	3.42957	6.69071	4.43147	110
chr1	128368716	128369130	Encode_GSE137272_Encode_Dowen.JM_GSM4074281_RAD21_Rep1_SRR10099912_SRR10099913_peak_1863	457	.	10.7248	48.5709	45.7192	217
chr1	128372205	128372491	Encode_GSE137272_Encode_Dowen.JM_GSM4074281_RAD21_Rep1_SRR10099912_SRR10099913_peak_1864	98	.	4.50415	12.2094	9.80249	150
chr1	128376594	128376830	Encode_GSE137272_Encode_Dowen.JM_GSM4074281_RAD21_Rep1_SRR10099912_SRR10099913_peak_1865	38	.	3.25809	6.06754	3.83315	122
chr1	128392448	128392810	Encode_GSE137272_Encode_Dowen.JM_GSM4074281_RAD21_Rep1_SRR10099912_SRR10099913_peak_1866	63	.	3.94401	8.68012	6.35556	252
chr1	128417143	128417844	Encode_GSE137272_Encode_Dowen.JM_GSM4074281_RAD21_Rep1_SRR10099912_SRR10099913_peak_1867	85	.	4.37014	10.9148	8.53314	248
chr1	128472124	128472765	Encode_GSE137272_Encode_Dowen.JM_GSM4074281_RAD21_Rep1_SRR10099912_SRR10099913_peak_1868	38	.	3.25809	6.06754	3.83315	519
chr1	128592276	128592830	Encode_GSE137272_Encode_Dowen.JM_GSM4074281_RAD21_Rep1_SRR10099912_SRR10099913_peak_1869	403	.	8.40069	43.1884	40.3849	360
chr1	128821694	128821934	Encode_GSE137272_Encode_Dowen.JM_GSM4074281_RAD21_Rep1_SRR10099912_SRR10099913_peak_1870	90	.	3.80043	11.4671	9.07682	124
chr1	128824129	128824626	Encode_GSE137272_Encode_Dowen.JM_GSM4074281_RAD21_Rep1_SRR10099912_SRR10099913_peak_1871	1022	.	14.1891	105.541	102.272	269
chr1	128832523	128833027	Encode_GSE137272_Encode_Dowen.JM_GSM4074281_RAD21_Rep1_SRR10099912_SRR10099913_peak_1872	1535	.	18.3727	157.156	153.569	248
chr1	128875194	128875735	Encode_GSE137272_Encode_Dowen.JM_GSM4074281_RAD21_Rep1_SRR10099912_SRR10099913_peak_1873	2056	.	21.7459	209.526	205.636	266
chr1	129078262	129078621	Encode_GSE137272_Encode_Dowen.JM_GSM4074281_RAD21_Rep1_SRR10099912_SRR10099913_peak_1874	200	.	6.85914	22.592	20.0114	204
chr1	129244256	129244714	Encode_GSE137272_Encode_Dowen.JM_GSM4074281_RAD21_Rep1_SRR10099912_SRR10099913_peak_1875	805	.	15.5383	83.6595	80.5372	244
chr1	129273112	129273434	Encode_GSE137272_Encode_Dowen.JM_GSM4074281_RAD21_Rep1_SRR10099912_SRR10099913_peak_1876	44	.	3.42957	6.69071	4.43147	66
chr1	129491194	129491539	Encode_GSE137272_Encode_Dowen.JM_GSM4074281_RAD21_Rep1_SRR10099912_SRR10099913_peak_1877	256	.	7.88802	28.3236	25.6724	157
chr1	129827011	129827271	Encode_GSE137272_Encode_Dowen.JM_GSM4074281_RAD21_Rep1_SRR10099912_SRR10099913_peak_1878	155	.	6.00175	18.107	15.5905	108
chr1	129843430	129843790	Encode_GSE137272_Encode_Dowen.JM_GSM4074281_RAD21_Rep1_SRR10099912_SRR10099913_peak_1879	191	.	6.68767	21.6726	19.1043	194
chr1	129919461	129919735	Encode_GSE137272_Encode_Dowen.JM_GSM4074281_RAD21_Rep1_SRR10099912_SRR10099913_peak_1880	122	.	5.31584	14.7358	12.2753	115
chr1	130167276	130167651	Encode_GSE137272_Encode_Dowen.JM_GSM4074281_RAD21_Rep1_SRR10099912_SRR10099913_peak_1881	525	.	12.175	55.4272	52.5174	175
chr1	130192581	130193060	Encode_GSE137272_Encode_Dowen.JM_GSM4074281_RAD21_Rep1_SRR10099912_SRR10099913_peak_1882	993	.	16.7463	102.622	99.3724	264
chr1	130342464	130342711	Encode_GSE137272_Encode_Dowen.JM_GSM4074281_RAD21_Rep1_SRR10099912_SRR10099913_peak_1883	91	.	4.62992	11.5832	9.18568	97
chr1	130350177	130350705	Encode_GSE137272_Encode_Dowen.JM_GSM4074281_RAD21_Rep1_SRR10099912_SRR10099913_peak_1884	1763	.	20.6454	180.075	176.354	291
chr1	130372027	130372586	Encode_GSE137272_Encode_Dowen.JM_GSM4074281_RAD21_Rep1_SRR10099912_SRR10099913_peak_1885	1841	.	20.7899	187.909	184.142	289
chr1	130462332	130463049	Encode_GSE137272_Encode_Dowen.JM_GSM4074281_RAD21_Rep1_SRR10099912_SRR10099913_peak_1886	227	.	7.37358	25.4131	22.7966	216
chr1	130547920	130548444	Encode_GSE137272_Encode_Dowen.JM_GSM4074281_RAD21_Rep1_SRR10099912_SRR10099913_peak_1887	2581	.	22.6408	262.356	258.164	258
chr1	130575987	130576317	Encode_GSE137272_Encode_Dowen.JM_GSM4074281_RAD21_Rep1_SRR10099912_SRR10099913_peak_1888	237	.	7.54506	26.3736	23.7453	160
chr1	130633946	130634457	Encode_GSE137272_Encode_Dowen.JM_GSM4074281_RAD21_Rep1_SRR10099912_SRR10099913_peak_1889	1125	.	17.2824	115.925	112.59	225
chr1	130691874	130692309	Encode_GSE137272_Encode_Dowen.JM_GSM4074281_RAD21_Rep1_SRR10099912_SRR10099913_peak_1890	593	.	12.6457	62.3269	59.3621	224
chr1	130784109	130784492	Encode_GSE137272_Encode_Dowen.JM_GSM4074281_RAD21_Rep1_SRR10099912_SRR10099913_peak_1891	446	.	10.1569	47.457	44.6151	210
chr1	130787008	130787373	Encode_GSE137272_Encode_Dowen.JM_GSM4074281_RAD21_Rep1_SRR10099912_SRR10099913_peak_1892	281	.	7.52902	30.8097	28.1312	199
chr1	130797063	130797334	Encode_GSE137272_Encode_Dowen.JM_GSM4074281_RAD21_Rep1_SRR10099912_SRR10099913_peak_1893	107	.	4.97288	13.1304	10.7003	73
chr1	130875102	130875517	Encode_GSE137272_Encode_Dowen.JM_GSM4074281_RAD21_Rep1_SRR10099912_SRR10099913_peak_1894	465	.	8.59175	49.3941	46.5357	204
chr1	130876970	130877287	Encode_GSE137272_Encode_Dowen.JM_GSM4074281_RAD21_Rep1_SRR10099912_SRR10099913_peak_1895	418	.	8.10086	44.6923	41.8754	171
chr1	130926493	130926797	Encode_GSE137272_Encode_Dowen.JM_GSM4074281_RAD21_Rep1_SRR10099912_SRR10099913_peak_1896	209	.	7.03062	23.522	20.9293	199
chr1	130979457	130979843	Encode_GSE137272_Encode_Dowen.JM_GSM4074281_RAD21_Rep1_SRR10099912_SRR10099913_peak_1897	327	.	9.08837	35.4317	32.7033	181
chr1	130984473	130984850	Encode_GSE137272_Encode_Dowen.JM_GSM4074281_RAD21_Rep1_SRR10099912_SRR10099913_peak_1898	108	.	4.89208	13.265	10.833	153
chr1	131053159	131053728	Encode_GSE137272_Encode_Dowen.JM_GSM4074281_RAD21_Rep1_SRR10099912_SRR10099913_peak_1899	3569	.	24.6852	361.647	356.903	274
chr1	131060231	131060714	Encode_GSE137272_Encode_Dowen.JM_GSM4074281_RAD21_Rep1_SRR10099912_SRR10099913_peak_1900	1057	.	16.065	109.081	105.789	231
chr1	131115925	131116546	Encode_GSE137272_Encode_Dowen.JM_GSM4074281_RAD21_Rep1_SRR10099912_SRR10099913_peak_1901	1650	.	16.3185	168.679	165.024	226
chr1	131119067	131119380	Encode_GSE137272_Encode_Dowen.JM_GSM4074281_RAD21_Rep1_SRR10099912_SRR10099913_peak_1902	187	.	4.55049	21.323	18.7614	175
chr1	131155407	131156000	Encode_GSE137272_Encode_Dowen.JM_GSM4074281_RAD21_Rep1_SRR10099912_SRR10099913_peak_1903	910	.	13.7931	94.2915	91.0966	249
chr1	131181613	131182097	Encode_GSE137272_Encode_Dowen.JM_GSM4074281_RAD21_Rep1_SRR10099912_SRR10099913_peak_1904	697	.	12.2579	72.817	69.7726	235
chr1	131207506	131207812	Encode_GSE137272_Encode_Dowen.JM_GSM4074281_RAD21_Rep1_SRR10099912_SRR10099913_peak_1905	561	.	11.6009	59.0734	56.1341	132
chr1	131245909	131246799	Encode_GSE137272_Encode_Dowen.JM_GSM4074281_RAD21_Rep1_SRR10099912_SRR10099913_peak_1906	656	.	11.3327	68.7047	65.6905	695
chr1	131260277	131260782	Encode_GSE137272_Encode_Dowen.JM_GSM4074281_RAD21_Rep1_SRR10099912_SRR10099913_peak_1907	1689	.	19.329	172.578	168.901	266
chr1	131270119	131270637	Encode_GSE137272_Encode_Dowen.JM_GSM4074281_RAD21_Rep1_SRR10099912_SRR10099913_peak_1908	1363	.	15.8164	139.785	136.302	277
chr1	131290593	131291047	Encode_GSE137272_Encode_Dowen.JM_GSM4074281_RAD21_Rep1_SRR10099912_SRR10099913_peak_1909	868	.	14.2333	90.026	86.8597	245
chr1	131329184	131329478	Encode_GSE137272_Encode_Dowen.JM_GSM4074281_RAD21_Rep1_SRR10099912_SRR10099913_peak_1910	164	.	6.17323	18.981	16.4513	118
chr1	131525380	131525633	Encode_GSE137272_Encode_Dowen.JM_GSM4074281_RAD21_Rep1_SRR10099912_SRR10099913_peak_1911	13	.	2.40994	3.44867	1.374	54
chr1	131526476	131526745	Encode_GSE137272_Encode_Dowen.JM_GSM4074281_RAD21_Rep1_SRR10099912_SRR10099913_peak_1912	51	.	3.52807	7.39647	5.11286	121
chr1	131548343	131548761	Encode_GSE137272_Encode_Dowen.JM_GSM4074281_RAD21_Rep1_SRR10099912_SRR10099913_peak_1913	604	.	11.5216	63.4536	60.48	221
chr1	131549046	131549278	Encode_GSE137272_Encode_Dowen.JM_GSM4074281_RAD21_Rep1_SRR10099912_SRR10099913_peak_1914	87	.	4.12057	11.1139	8.72917	110
chr1	131555016	131555544	Encode_GSE137272_Encode_Dowen.JM_GSM4074281_RAD21_Rep1_SRR10099912_SRR10099913_peak_1915	2517	.	23.7846	255.903	251.745	293
chr1	131566124	131566540	Encode_GSE137272_Encode_Dowen.JM_GSM4074281_RAD21_Rep1_SRR10099912_SRR10099913_peak_1916	890	.	15.0664	92.2076	89.0268	200
chr1	131613287	131613775	Encode_GSE137272_Encode_Dowen.JM_GSM4074281_RAD21_Rep1_SRR10099912_SRR10099913_peak_1917	1041	.	15.2276	107.472	104.19	226
chr1	131618631	131618876	Encode_GSE137272_Encode_Dowen.JM_GSM4074281_RAD21_Rep1_SRR10099912_SRR10099913_peak_1918	139	.	5.65879	16.3957	13.9065	128
chr1	131658060	131658524	Encode_GSE137272_Encode_Dowen.JM_GSM4074281_RAD21_Rep1_SRR10099912_SRR10099913_peak_1919	1515	.	20.4675	155.133	151.558	203
chr1	131701411	131701823	Encode_GSE137272_Encode_Dowen.JM_GSM4074281_RAD21_Rep1_SRR10099912_SRR10099913_peak_1920	270	.	8.00723	29.6885	27.0223	216
chr1	131708361	131708712	Encode_GSE137272_Encode_Dowen.JM_GSM4074281_RAD21_Rep1_SRR10099912_SRR10099913_peak_1921	415	.	7.64415	44.3139	41.5002	191
chr1	131712375	131712866	Encode_GSE137272_Encode_Dowen.JM_GSM4074281_RAD21_Rep1_SRR10099912_SRR10099913_peak_1922	1042	.	13.1663	107.554	104.272	261
chr1	131765438	131766010	Encode_GSE137272_Encode_Dowen.JM_GSM4074281_RAD21_Rep1_SRR10099912_SRR10099913_peak_1923	2680	.	20.1446	272.32	268.072	313
chr1	131814200	131814573	Encode_GSE137272_Encode_Dowen.JM_GSM4074281_RAD21_Rep1_SRR10099912_SRR10099913_peak_1924	177	.	6.32694	20.2523	17.7054	151
chr1	131827777	131828072	Encode_GSE137272_Encode_Dowen.JM_GSM4074281_RAD21_Rep1_SRR10099912_SRR10099913_peak_1925	50	.	3.60105	7.33445	5.05209	157
chr1	131846226	131846750	Encode_GSE137272_Encode_Dowen.JM_GSM4074281_RAD21_Rep1_SRR10099912_SRR10099913_peak_1926	1442	.	17.7613	147.752	144.22	280
chr1	131867070	131867592	Encode_GSE137272_Encode_Dowen.JM_GSM4074281_RAD21_Rep1_SRR10099912_SRR10099913_peak_1927	158	.	5.94845	18.3764	15.8569	145
chr1	131875581	131875857	Encode_GSE137272_Encode_Dowen.JM_GSM4074281_RAD21_Rep1_SRR10099912_SRR10099913_peak_1928	34	.	3.09252	5.67775	3.46469	27
chr1	131882701	131883240	Encode_GSE137272_Encode_Dowen.JM_GSM4074281_RAD21_Rep1_SRR10099912_SRR10099913_peak_1929	1190	.	14.9317	122.424	119.048	277
chr1	131905520	131905902	Encode_GSE137272_Encode_Dowen.JM_GSM4074281_RAD21_Rep1_SRR10099912_SRR10099913_peak_1930	389	.	9.29842	41.785	38.9952	173
chr1	131937708	131938119	Encode_GSE137272_Encode_Dowen.JM_GSM4074281_RAD21_Rep1_SRR10099912_SRR10099913_peak_1931	815	.	14.6342	84.6432	81.5139	209
chr1	131981616	131982023	Encode_GSE137272_Encode_Dowen.JM_GSM4074281_RAD21_Rep1_SRR10099912_SRR10099913_peak_1932	985	.	11.8754	101.839	98.5946	209
chr1	131982859	131983337	Encode_GSE137272_Encode_Dowen.JM_GSM4074281_RAD21_Rep1_SRR10099912_SRR10099913_peak_1933	757	.	10.0484	78.844	75.7558	243
chr1	131995025	131995544	Encode_GSE137272_Encode_Dowen.JM_GSM4074281_RAD21_Rep1_SRR10099912_SRR10099913_peak_1934	2252	.	22.0055	229.24	225.235	256
chr1	132000520	132000900	Encode_GSE137272_Encode_Dowen.JM_GSM4074281_RAD21_Rep1_SRR10099912_SRR10099913_peak_1935	828	.	14.1323	85.9385	82.8001	192
chr1	132014831	132015103	Encode_GSE137272_Encode_Dowen.JM_GSM4074281_RAD21_Rep1_SRR10099912_SRR10099913_peak_1936	83	.	4.39619	10.6755	8.30357	117
chr1	132030600	132030874	Encode_GSE137272_Encode_Dowen.JM_GSM4074281_RAD21_Rep1_SRR10099912_SRR10099913_peak_1937	155	.	6.00175	18.107	15.5905	155
chr1	132046342	132046815	Encode_GSE137272_Encode_Dowen.JM_GSM4074281_RAD21_Rep1_SRR10099912_SRR10099913_peak_1938	1255	.	16.4455	129.012	125.594	214
chr1	132116615	132117048	Encode_GSE137272_Encode_Dowen.JM_GSM4074281_RAD21_Rep1_SRR10099912_SRR10099913_peak_1939	897	.	9.13894	92.9438	89.7581	222
chr1	132121113	132121628	Encode_GSE137272_Encode_Dowen.JM_GSM4074281_RAD21_Rep1_SRR10099912_SRR10099913_peak_1940	2409	.	17.1657	244.997	240.901	260
chr1	132140253	132140493	Encode_GSE137272_Encode_Dowen.JM_GSM4074281_RAD21_Rep1_SRR10099912_SRR10099913_peak_1941	99	.	4.8014	12.3493	9.93518	110
chr1	132155721	132156144	Encode_GSE137272_Encode_Dowen.JM_GSM4074281_RAD21_Rep1_SRR10099912_SRR10099913_peak_1942	1960	.	13.295	199.859	196.024	206
chr1	132157330	132157807	Encode_GSE137272_Encode_Dowen.JM_GSM4074281_RAD21_Rep1_SRR10099912_SRR10099913_peak_1943	1994	.	13.3567	203.28	199.426	239
chr1	132165801	132166319	Encode_GSE137272_Encode_Dowen.JM_GSM4074281_RAD21_Rep1_SRR10099912_SRR10099913_peak_1944	1741	.	17.5914	177.898	174.19	275
chr1	132192151	132192582	Encode_GSE137272_Encode_Dowen.JM_GSM4074281_RAD21_Rep1_SRR10099912_SRR10099913_peak_1945	485	.	8.68777	51.4501	48.574	236
chr1	132200656	132201078	Encode_GSE137272_Encode_Dowen.JM_GSM4074281_RAD21_Rep1_SRR10099912_SRR10099913_peak_1946	40	.	3.08997	6.26822	4.02909	299
chr1	132210881	132211375	Encode_GSE137272_Encode_Dowen.JM_GSM4074281_RAD21_Rep1_SRR10099912_SRR10099913_peak_1947	1825	.	15.5294	186.258	182.501	250
chr1	132212079	132212526	Encode_GSE137272_Encode_Dowen.JM_GSM4074281_RAD21_Rep1_SRR10099912_SRR10099913_peak_1948	564	.	7.54304	59.4139	56.4719	212
chr1	132225167	132225458	Encode_GSE137272_Encode_Dowen.JM_GSM4074281_RAD21_Rep1_SRR10099912_SRR10099913_peak_1949	100	.	4.72901	12.4954	10.0792	171
chr1	132233658	132233905	Encode_GSE137272_Encode_Dowen.JM_GSM4074281_RAD21_Rep1_SRR10099912_SRR10099913_peak_1950	98	.	3.48023	12.2104	9.8035	104
chr1	132237487	132237976	Encode_GSE137272_Encode_Dowen.JM_GSM4074281_RAD21_Rep1_SRR10099912_SRR10099913_peak_1951	1810	.	17.4836	184.83	181.082	238
chr1	132254506	132254901	Encode_GSE137272_Encode_Dowen.JM_GSM4074281_RAD21_Rep1_SRR10099912_SRR10099913_peak_1952	472	.	10.4086	50.105	47.2402	164
chr1	132261063	132261424	Encode_GSE137272_Encode_Dowen.JM_GSM4074281_RAD21_Rep1_SRR10099912_SRR10099913_peak_1953	261	.	7.22135	28.855	26.1986	203
chr1	132288161	132288476	Encode_GSE137272_Encode_Dowen.JM_GSM4074281_RAD21_Rep1_SRR10099912_SRR10099913_peak_1954	192	.	5.40825	21.7976	19.228	144
chr1	132292841	132293235	Encode_GSE137272_Encode_Dowen.JM_GSM4074281_RAD21_Rep1_SRR10099912_SRR10099913_peak_1955	361	.	7.43403	38.9208	36.1579	209
chr1	132306075	132306614	Encode_GSE137272_Encode_Dowen.JM_GSM4074281_RAD21_Rep1_SRR10099912_SRR10099913_peak_1956	835	.	12.2743	86.6491	83.5059	278
chr1	132312604	132313115	Encode_GSE137272_Encode_Dowen.JM_GSM4074281_RAD21_Rep1_SRR10099912_SRR10099913_peak_1957	1206	.	15.3014	124.082	120.695	248
chr1	132322719	132323129	Encode_GSE137272_Encode_Dowen.JM_GSM4074281_RAD21_Rep1_SRR10099912_SRR10099913_peak_1958	178	.	6.37569	20.3851	17.8366	235
chr1	132331375	132331688	Encode_GSE137272_Encode_Dowen.JM_GSM4074281_RAD21_Rep1_SRR10099912_SRR10099913_peak_1959	149	.	5.61804	17.4618	14.9563	118
chr1	132355740	132356274	Encode_GSE137272_Encode_Dowen.JM_GSM4074281_RAD21_Rep1_SRR10099912_SRR10099913_peak_1960	4487	.	26.0265	453.953	448.745	266
chr1	132367502	132368043	Encode_GSE137272_Encode_Dowen.JM_GSM4074281_RAD21_Rep1_SRR10099912_SRR10099913_peak_1961	2552	.	21.7717	259.455	255.278	279
chr1	132390199	132390693	Encode_GSE137272_Encode_Dowen.JM_GSM4074281_RAD21_Rep1_SRR10099912_SRR10099913_peak_1962	1263	.	16.2342	129.725	126.304	250
chr1	132417292	132417911	Encode_GSE137272_Encode_Dowen.JM_GSM4074281_RAD21_Rep1_SRR10099912_SRR10099913_peak_1963	484	.	10.79	51.3062	48.4313	235
chr1	132423316	132423665	Encode_GSE137272_Encode_Dowen.JM_GSM4074281_RAD21_Rep1_SRR10099912_SRR10099913_peak_1964	218	.	7.2021	24.4625	21.8577	172
chr1	132440950	132441253	Encode_GSE137272_Encode_Dowen.JM_GSM4074281_RAD21_Rep1_SRR10099912_SRR10099913_peak_1965	114	.	5.14436	13.9261	11.4804	172
chr1	132472547	132472918	Encode_GSE137272_Encode_Dowen.JM_GSM4074281_RAD21_Rep1_SRR10099912_SRR10099913_peak_1966	381	.	8.38294	40.9616	38.1789	232
chr1	132520751	132521215	Encode_GSE137272_Encode_Dowen.JM_GSM4074281_RAD21_Rep1_SRR10099912_SRR10099913_peak_1967	342	.	5.79189	36.9486	34.2054	301
chr1	132523917	132524323	Encode_GSE137272_Encode_Dowen.JM_GSM4074281_RAD21_Rep1_SRR10099912_SRR10099913_peak_1968	784	.	8.46279	81.5589	78.4514	208
chr1	132525783	132526297	Encode_GSE137272_Encode_Dowen.JM_GSM4074281_RAD21_Rep1_SRR10099912_SRR10099913_peak_1969	1416	.	12.875	145.153	141.638	251
chr1	132594582	132595061	Encode_GSE137272_Encode_Dowen.JM_GSM4074281_RAD21_Rep1_SRR10099912_SRR10099913_peak_1970	2449	.	21.0681	249.099	244.979	226
chr1	132609011	132609620	Encode_GSE137272_Encode_Dowen.JM_GSM4074281_RAD21_Rep1_SRR10099912_SRR10099913_peak_1971	846	.	12.7251	87.8381	84.6867	254
chr1	132678150	132678445	Encode_GSE137272_Encode_Dowen.JM_GSM4074281_RAD21_Rep1_SRR10099912_SRR10099913_peak_1972	99	.	4.8014	12.3493	9.93518	147
chr1	132741602	132741960	Encode_GSE137272_Encode_Dowen.JM_GSM4074281_RAD21_Rep1_SRR10099912_SRR10099913_peak_1973	99	.	4.8014	12.3493	9.93518	177
chr1	132758548	132759406	Encode_GSE137272_Encode_Dowen.JM_GSM4074281_RAD21_Rep1_SRR10099912_SRR10099913_peak_1974	3756	.	19.2277	380.495	375.646	258
chr1	132771419	132771862	Encode_GSE137272_Encode_Dowen.JM_GSM4074281_RAD21_Rep1_SRR10099912_SRR10099913_peak_1975	649	.	12.8897	67.997	64.9885	198
chr1	132800207	132800517	Encode_GSE137272_Encode_Dowen.JM_GSM4074281_RAD21_Rep1_SRR10099912_SRR10099913_peak_1976	57	.	3.49443	8.01819	5.71375	191
chr1	132802440	132802732	Encode_GSE137272_Encode_Dowen.JM_GSM4074281_RAD21_Rep1_SRR10099912_SRR10099913_peak_1977	174	.	5.8054	20.0015	17.4573	148
chr1	132843635	132844055	Encode_GSE137272_Encode_Dowen.JM_GSM4074281_RAD21_Rep1_SRR10099912_SRR10099913_peak_1978	107	.	4.97288	13.1304	10.7003	186
chr1	132878886	132879166	Encode_GSE137272_Encode_Dowen.JM_GSM4074281_RAD21_Rep1_SRR10099912_SRR10099913_peak_1979	25	.	2.83047	4.69531	2.53746	208
chr1	132880184	132880851	Encode_GSE137272_Encode_Dowen.JM_GSM4074281_RAD21_Rep1_SRR10099912_SRR10099913_peak_1980	27	.	2.83955	4.8905	2.71215	431
chr1	132921149	132921430	Encode_GSE137272_Encode_Dowen.JM_GSM4074281_RAD21_Rep1_SRR10099912_SRR10099913_peak_1981	63	.	3.94401	8.68012	6.35556	111
chr1	132928749	132929004	Encode_GSE137272_Encode_Dowen.JM_GSM4074281_RAD21_Rep1_SRR10099912_SRR10099913_peak_1982	77	.	4.28697	10.0982	7.73549	96
chr1	132934917	132935281	Encode_GSE137272_Encode_Dowen.JM_GSM4074281_RAD21_Rep1_SRR10099912_SRR10099913_peak_1983	482	.	9.80481	51.1342	48.2606	170
chr1	132939046	132939356	Encode_GSE137272_Encode_Dowen.JM_GSM4074281_RAD21_Rep1_SRR10099912_SRR10099913_peak_1984	107	.	4.39287	13.131	10.7008	171
chr1	132968592	132969130	Encode_GSE137272_Encode_Dowen.JM_GSM4074281_RAD21_Rep1_SRR10099912_SRR10099913_peak_1985	2648	.	20.1882	269.035	264.805	298
chr1	132982703	132983127	Encode_GSE137272_Encode_Dowen.JM_GSM4074281_RAD21_Rep1_SRR10099912_SRR10099913_peak_1986	445	.	9.76872	47.4178	44.5763	216
chr1	133025096	133025687	Encode_GSE137272_Encode_Dowen.JM_GSM4074281_RAD21_Rep1_SRR10099912_SRR10099913_peak_1987	29	.	2.94628	5.14135	2.95571	84
chr1	133039354	133039924	Encode_GSE137272_Encode_Dowen.JM_GSM4074281_RAD21_Rep1_SRR10099912_SRR10099913_peak_1988	2080	.	19.1872	211.978	208.073	252
chr1	133045881	133046394	Encode_GSE137272_Encode_Dowen.JM_GSM4074281_RAD21_Rep1_SRR10099912_SRR10099913_peak_1989	327	.	7.72097	35.4793	32.7505	241
chr1	133051856	133052310	Encode_GSE137272_Encode_Dowen.JM_GSM4074281_RAD21_Rep1_SRR10099912_SRR10099913_peak_1990	295	.	7.50242	32.2181	29.5248	191
chr1	133087517	133088015	Encode_GSE137272_Encode_Dowen.JM_GSM4074281_RAD21_Rep1_SRR10099912_SRR10099913_peak_1991	1039	.	14.4229	107.274	103.994	303
chr1	133101285	133101783	Encode_GSE137272_Encode_Dowen.JM_GSM4074281_RAD21_Rep1_SRR10099912_SRR10099913_peak_1992	672	.	12.3254	70.3032	67.2772	289
chr1	133116095	133116495	Encode_GSE137272_Encode_Dowen.JM_GSM4074281_RAD21_Rep1_SRR10099912_SRR10099913_peak_1993	257	.	7.73668	28.413	25.7608	189
chr1	133125627	133126061	Encode_GSE137272_Encode_Dowen.JM_GSM4074281_RAD21_Rep1_SRR10099912_SRR10099913_peak_1994	507	.	10.7419	53.6934	50.7982	190
chr1	133145882	133146432	Encode_GSE137272_Encode_Dowen.JM_GSM4074281_RAD21_Rep1_SRR10099912_SRR10099913_peak_1995	2417	.	20.9818	245.891	241.789	287
chr1	133177422	133177835	Encode_GSE137272_Encode_Dowen.JM_GSM4074281_RAD21_Rep1_SRR10099912_SRR10099913_peak_1996	1241	.	10.4123	127.583	124.175	212
chr1	133180920	133181434	Encode_GSE137272_Encode_Dowen.JM_GSM4074281_RAD21_Rep1_SRR10099912_SRR10099913_peak_1997	2514	.	16.1238	255.609	251.453	236
chr1	133225994	133226389	Encode_GSE137272_Encode_Dowen.JM_GSM4074281_RAD21_Rep1_SRR10099912_SRR10099913_peak_1998	233	.	7.21651	25.9454	23.3236	172
chr1	133268551	133268888	Encode_GSE137272_Encode_Dowen.JM_GSM4074281_RAD21_Rep1_SRR10099912_SRR10099913_peak_1999	166	.	5.68228	19.2258	16.6933	183
chr1	133306766	133307763	Encode_GSE137272_Encode_Dowen.JM_GSM4074281_RAD21_Rep1_SRR10099912_SRR10099913_peak_2000	900	.	10.7583	93.2415	90.0538	192
chr1	133311279	133311617	Encode_GSE137272_Encode_Dowen.JM_GSM4074281_RAD21_Rep1_SRR10099912_SRR10099913_peak_2001	301	.	5.04166	32.8685	30.1678	167
chr1	133314406	133314801	Encode_GSE137272_Encode_Dowen.JM_GSM4074281_RAD21_Rep1_SRR10099912_SRR10099913_peak_2002	796	.	9.65162	82.7234	79.6075	186
chr1	133317158	133317486	Encode_GSE137272_Encode_Dowen.JM_GSM4074281_RAD21_Rep1_SRR10099912_SRR10099913_peak_2003	241	.	5.49352	26.7425	24.1106	202
chr1	133327174	133327401	Encode_GSE137272_Encode_Dowen.JM_GSM4074281_RAD21_Rep1_SRR10099912_SRR10099913_peak_2004	107	.	4.97288	13.1304	10.7003	118
chr1	133353429	133353965	Encode_GSE137272_Encode_Dowen.JM_GSM4074281_RAD21_Rep1_SRR10099912_SRR10099913_peak_2005	5028	.	26.0847	508.31	502.863	269
chr1	133363415	133364269	Encode_GSE137272_Encode_Dowen.JM_GSM4074281_RAD21_Rep1_SRR10099912_SRR10099913_peak_2006	95	.	4.02834	11.9646	9.56136	453
chr1	133382014	133382451	Encode_GSE137272_Encode_Dowen.JM_GSM4074281_RAD21_Rep1_SRR10099912_SRR10099913_peak_2007	2271	.	15.0621	231.116	227.1	228
chr1	133385473	133385977	Encode_GSE137272_Encode_Dowen.JM_GSM4074281_RAD21_Rep1_SRR10099912_SRR10099913_peak_2008	799	.	7.87483	83.1111	79.9927	226
chr1	133397609	133398119	Encode_GSE137272_Encode_Dowen.JM_GSM4074281_RAD21_Rep1_SRR10099912_SRR10099913_peak_2009	133	.	5.18335	15.8426	13.3641	379
chr1	133422716	133422996	Encode_GSE137272_Encode_Dowen.JM_GSM4074281_RAD21_Rep1_SRR10099912_SRR10099913_peak_2010	51	.	3.02812	7.46073	5.1759	128
chr1	133423502	133424468	Encode_GSE137272_Encode_Dowen.JM_GSM4074281_RAD21_Rep1_SRR10099912_SRR10099913_peak_2011	106	.	4.01603	13.044	10.62	570
chr1	133492000	133493710	Encode_GSE137272_Encode_Dowen.JM_GSM4074281_RAD21_Rep1_SRR10099912_SRR10099913_peak_2012	77	.	3.68795	10.0615	7.70568	79
chr1	133530957	133531265	Encode_GSE137272_Encode_Dowen.JM_GSM4074281_RAD21_Rep1_SRR10099912_SRR10099913_peak_2013	200	.	6.85914	22.592	20.0114	148
chr1	133585988	133586363	Encode_GSE137272_Encode_Dowen.JM_GSM4074281_RAD21_Rep1_SRR10099912_SRR10099913_peak_2014	265	.	7.50691	29.2476	26.5874	206
chr1	133632309	133632549	Encode_GSE137272_Encode_Dowen.JM_GSM4074281_RAD21_Rep1_SRR10099912_SRR10099913_peak_2017	50	.	3.60105	7.33445	5.05209	50
chr1	133660890	133661199	Encode_GSE137272_Encode_Dowen.JM_GSM4074281_RAD21_Rep1_SRR10099912_SRR10099913_peak_2018	44	.	3.3309	6.67638	4.42696	205
chr1	133694437	133694824	Encode_GSE137272_Encode_Dowen.JM_GSM4074281_RAD21_Rep1_SRR10099912_SRR10099913_peak_2019	50	.	3.41783	7.34736	5.06476	135
chr1	133701912	133702248	Encode_GSE137272_Encode_Dowen.JM_GSM4074281_RAD21_Rep1_SRR10099912_SRR10099913_peak_2020	346	.	8.2741	37.3635	34.6166	145
chr1	133716413	133716928	Encode_GSE137272_Encode_Dowen.JM_GSM4074281_RAD21_Rep1_SRR10099912_SRR10099913_peak_2021	2292	.	20.4909	233.249	229.221	252
[truncated: 46,788 more rows]
