# Supplementary material for: A gene desert required for regulatory control of pleiotropic Shox2 expression and embryonic survival
Source: Nat Commun. 2024 Oct 10;15:8793. doi: 10.1038/s41467-024-53009-7 (PMC11467299; doi:10.1038/s41467-024-53009-7)
Supplement: Supplementary file 8 — Supplementary Data 5 [file 41467_2024_53009_MOESM8_ESM.zip › Justice_2020_mESC_RAD21_r2.narrowPeak]

chr1	3611279	3611545	Encode_GSE137272_Encode_Dowen.JM_GSM4074282_RAD21_Rep2_SRR10099914_SRR10099915_peak_1	90	.	5.26711	11.6837	9.04962	121
chr1	3670829	3671113	Encode_GSE137272_Encode_Dowen.JM_GSM4074282_RAD21_Rep2_SRR10099914_SRR10099915_peak_2	51	.	4.12209	7.69502	5.19235	125
chr1	4142528	4142935	Encode_GSE137272_Encode_Dowen.JM_GSM4074282_RAD21_Rep2_SRR10099914_SRR10099915_peak_3	435	.	12.8243	46.764	43.5005	173
chr1	4228078	4228441	Encode_GSE137272_Encode_Dowen.JM_GSM4074282_RAD21_Rep2_SRR10099914_SRR10099915_peak_4	115	.	5.95412	14.3028	11.5996	186
chr1	4297147	4297409	Encode_GSE137272_Encode_Dowen.JM_GSM4074282_RAD21_Rep2_SRR10099914_SRR10099915_peak_5	66	.	4.5801	9.22894	6.67005	128
chr1	4332417	4332940	Encode_GSE137272_Encode_Dowen.JM_GSM4074282_RAD21_Rep2_SRR10099914_SRR10099915_peak_6	462	.	12.8054	49.5038	46.2027	242
chr1	4346041	4346586	Encode_GSE137272_Encode_Dowen.JM_GSM4074282_RAD21_Rep2_SRR10099914_SRR10099915_peak_7	296	.	10.0762	32.6559	29.6015	325
chr1	4416746	4417004	Encode_GSE137272_Encode_Dowen.JM_GSM4074282_RAD21_Rep2_SRR10099914_SRR10099915_peak_8	59	.	4.35109	8.45107	5.91961	141
chr1	4491852	4492554	Encode_GSE137272_Encode_Dowen.JM_GSM4074282_RAD21_Rep2_SRR10099914_SRR10099915_peak_9	569	.	11.5873	60.3578	56.9132	267
chr1	4516562	4516946	Encode_GSE137272_Encode_Dowen.JM_GSM4074282_RAD21_Rep2_SRR10099914_SRR10099915_peak_10	285	.	9.84721	31.5389	28.5028	171
chr1	4571413	4572028	Encode_GSE137272_Encode_Dowen.JM_GSM4074282_RAD21_Rep2_SRR10099914_SRR10099915_peak_11	115	.	5.95412	14.3028	11.5996	418
chr1	4768340	4768772	Encode_GSE137272_Encode_Dowen.JM_GSM4074282_RAD21_Rep2_SRR10099914_SRR10099915_peak_12	671	.	11.3578	70.7739	67.1987	203
chr1	4769927	4770211	Encode_GSE137272_Encode_Dowen.JM_GSM4074282_RAD21_Rep2_SRR10099914_SRR10099915_peak_13	169	.	5.25092	19.7285	16.9073	125
chr1	4780139	4780396	Encode_GSE137272_Encode_Dowen.JM_GSM4074282_RAD21_Rep2_SRR10099914_SRR10099915_peak_14	107	.	5.72512	13.4127	10.7321	124
chr1	4785478	4785845	Encode_GSE137272_Encode_Dowen.JM_GSM4074282_RAD21_Rep2_SRR10099914_SRR10099915_peak_15	44	.	3.89308	6.96192	4.4899	217
chr1	4802540	4802859	Encode_GSE137272_Encode_Dowen.JM_GSM4074282_RAD21_Rep2_SRR10099914_SRR10099915_peak_16	31	.	3.43507	5.56964	3.16585	178
chr1	4807767	4808161	Encode_GSE137272_Encode_Dowen.JM_GSM4074282_RAD21_Rep2_SRR10099914_SRR10099915_peak_17	106	.	5.67574	13.3067	10.6326	234
chr1	4857544	4858082	Encode_GSE137272_Encode_Dowen.JM_GSM4074282_RAD21_Rep2_SRR10099914_SRR10099915_peak_18	65	.	4.24005	9.09786	6.54906	168
chr1	5017917	5018172	Encode_GSE137272_Encode_Dowen.JM_GSM4074282_RAD21_Rep2_SRR10099914_SRR10099915_peak_19	41	.	3.29654	6.59096	4.14043	173
chr1	5070147	5070602	Encode_GSE137272_Encode_Dowen.JM_GSM4074282_RAD21_Rep2_SRR10099914_SRR10099915_peak_20	851	.	17.9546	88.9278	85.136	254
chr1	5083044	5083549	Encode_GSE137272_Encode_Dowen.JM_GSM4074282_RAD21_Rep2_SRR10099914_SRR10099915_peak_21	107	.	5.72512	13.4127	10.7321	321
chr1	5103177	5103576	Encode_GSE137272_Encode_Dowen.JM_GSM4074282_RAD21_Rep2_SRR10099914_SRR10099915_peak_22	412	.	11.8629	44.484	41.2525	196
chr1	5183448	5183955	Encode_GSE137272_Encode_Dowen.JM_GSM4074282_RAD21_Rep2_SRR10099914_SRR10099915_peak_23	830	.	15.802	86.8145	83.0472	267
chr1	5588274	5588618	Encode_GSE137272_Encode_Dowen.JM_GSM4074282_RAD21_Rep2_SRR10099914_SRR10099915_peak_24	31	.	3.43507	5.56964	3.16585	129
chr1	5904613	5905217	Encode_GSE137272_Encode_Dowen.JM_GSM4074282_RAD21_Rep2_SRR10099914_SRR10099915_peak_25	631	.	16.2169	66.6294	63.1056	379
chr1	5915301	5915760	Encode_GSE137272_Encode_Dowen.JM_GSM4074282_RAD21_Rep2_SRR10099914_SRR10099915_peak_26	526	.	11.0707	56.0461	52.6572	220
chr1	6134986	6135504	Encode_GSE137272_Encode_Dowen.JM_GSM4074282_RAD21_Rep2_SRR10099914_SRR10099915_peak_27	607	.	14.6248	64.2283	60.7346	258
chr1	6142228	6142460	Encode_GSE137272_Encode_Dowen.JM_GSM4074282_RAD21_Rep2_SRR10099914_SRR10099915_peak_28	51	.	4.12209	7.69502	5.19235	88
chr1	6143967	6144312	Encode_GSE137272_Encode_Dowen.JM_GSM4074282_RAD21_Rep2_SRR10099914_SRR10099915_peak_29	115	.	5.95412	14.3028	11.5996	137
chr1	6152430	6152788	Encode_GSE137272_Encode_Dowen.JM_GSM4074282_RAD21_Rep2_SRR10099914_SRR10099915_peak_30	98	.	5.49612	12.5395	9.88167	180
chr1	6272274	6272617	Encode_GSE137272_Encode_Dowen.JM_GSM4074282_RAD21_Rep2_SRR10099914_SRR10099915_peak_31	285	.	9.84721	31.5389	28.5028	157
chr1	6382678	6383161	Encode_GSE137272_Encode_Dowen.JM_GSM4074282_RAD21_Rep2_SRR10099914_SRR10099915_peak_32	535	.	13.5328	56.9936	53.5925	239
chr1	6401544	6401796	Encode_GSE137272_Encode_Dowen.JM_GSM4074282_RAD21_Rep2_SRR10099914_SRR10099915_peak_33	67	.	4.31795	9.27525	6.71517	136
chr1	6406340	6406726	Encode_GSE137272_Encode_Dowen.JM_GSM4074282_RAD21_Rep2_SRR10099914_SRR10099915_peak_34	355	.	8.20752	38.7365	35.589	200
chr1	6410076	6410480	Encode_GSE137272_Encode_Dowen.JM_GSM4074282_RAD21_Rep2_SRR10099914_SRR10099915_peak_35	392	.	8.97578	42.4546	39.2524	208
chr1	6417910	6418205	Encode_GSE137272_Encode_Dowen.JM_GSM4074282_RAD21_Rep2_SRR10099914_SRR10099915_peak_36	115	.	5.95412	14.3028	11.5996	135
chr1	6441192	6441564	Encode_GSE137272_Encode_Dowen.JM_GSM4074282_RAD21_Rep2_SRR10099914_SRR10099915_peak_37	51	.	4.12209	7.69502	5.19235	118
chr1	6858992	6859392	Encode_GSE137272_Encode_Dowen.JM_GSM4074282_RAD21_Rep2_SRR10099914_SRR10099915_peak_38	340	.	10.9922	37.2192	34.0941	199
chr1	6969403	6969666	Encode_GSE137272_Encode_Dowen.JM_GSM4074282_RAD21_Rep2_SRR10099914_SRR10099915_peak_39	82	.	5.03811	10.8461	8.2364	125
chr1	6979659	6980076	Encode_GSE137272_Encode_Dowen.JM_GSM4074282_RAD21_Rep2_SRR10099914_SRR10099915_peak_40	98	.	5.49612	12.5395	9.88167	145
chr1	6997643	6997937	Encode_GSE137272_Encode_Dowen.JM_GSM4074282_RAD21_Rep2_SRR10099914_SRR10099915_peak_41	196	.	7.80098	22.5002	19.6236	126
chr1	7010205	7010599	Encode_GSE137272_Encode_Dowen.JM_GSM4074282_RAD21_Rep2_SRR10099914_SRR10099915_peak_42	230	.	8.4075	25.9716	23.0314	166
chr1	7088425	7089248	Encode_GSE137272_Encode_Dowen.JM_GSM4074282_RAD21_Rep2_SRR10099914_SRR10099915_peak_43	85	.	4.87853	11.1839	8.56642	139
chr1	7204798	7205120	Encode_GSE137272_Encode_Dowen.JM_GSM4074282_RAD21_Rep2_SRR10099914_SRR10099915_peak_44	127	.	5.75593	15.4551	12.7253	160
chr1	7218924	7219264	Encode_GSE137272_Encode_Dowen.JM_GSM4074282_RAD21_Rep2_SRR10099914_SRR10099915_peak_45	242	.	8.68883	27.1673	24.206	194
chr1	7396897	7397587	Encode_GSE137272_Encode_Dowen.JM_GSM4074282_RAD21_Rep2_SRR10099914_SRR10099915_peak_46	267	.	7.05207	29.7405	26.7345	182
chr1	7398155	7398590	Encode_GSE137272_Encode_Dowen.JM_GSM4074282_RAD21_Rep2_SRR10099914_SRR10099915_peak_47	511	.	10.2542	54.5442	51.1753	250
chr1	7543480	7543889	Encode_GSE137272_Encode_Dowen.JM_GSM4074282_RAD21_Rep2_SRR10099914_SRR10099915_peak_48	897	.	17.5289	93.5657	89.7208	216
chr1	8582089	8582324	Encode_GSE137272_Encode_Dowen.JM_GSM4074282_RAD21_Rep2_SRR10099914_SRR10099915_peak_49	51	.	4.12209	7.69502	5.19235	116
chr1	8760282	8760715	Encode_GSE137272_Encode_Dowen.JM_GSM4074282_RAD21_Rep2_SRR10099914_SRR10099915_peak_51	98	.	5.49612	12.5395	9.88167	168
chr1	8939002	8939268	Encode_GSE137272_Encode_Dowen.JM_GSM4074282_RAD21_Rep2_SRR10099914_SRR10099915_peak_52	30	.	3.35202	5.40698	3.02123	139
chr1	9100856	9101130	Encode_GSE137272_Encode_Dowen.JM_GSM4074282_RAD21_Rep2_SRR10099914_SRR10099915_peak_53	74	.	4.8091	10.0276	7.44293	213
chr1	9299210	9300032	Encode_GSE137272_Encode_Dowen.JM_GSM4074282_RAD21_Rep2_SRR10099914_SRR10099915_peak_54	66	.	4.5801	9.22894	6.67005	683
chr1	9469357	9469912	Encode_GSE137272_Encode_Dowen.JM_GSM4074282_RAD21_Rep2_SRR10099914_SRR10099915_peak_55	661	.	13.928	69.7398	66.1772	299
chr1	9541193	9541630	Encode_GSE137272_Encode_Dowen.JM_GSM4074282_RAD21_Rep2_SRR10099914_SRR10099915_peak_56	405	.	8.71544	43.7927	40.5713	241
chr1	9545157	9545572	Encode_GSE137272_Encode_Dowen.JM_GSM4074282_RAD21_Rep2_SRR10099914_SRR10099915_peak_57	529	.	9.61503	56.388	52.9948	166
chr1	9573188	9573674	Encode_GSE137272_Encode_Dowen.JM_GSM4074282_RAD21_Rep2_SRR10099914_SRR10099915_peak_58	816	.	15.868	85.4395	81.6883	256
chr1	9621431	9621894	Encode_GSE137272_Encode_Dowen.JM_GSM4074282_RAD21_Rep2_SRR10099914_SRR10099915_peak_59	283	.	9.30211	31.424	28.3908	202
chr1	9703018	9703441	Encode_GSE137272_Encode_Dowen.JM_GSM4074282_RAD21_Rep2_SRR10099914_SRR10099915_peak_60	330	.	9.35022	36.1536	33.0446	208
chr1	9748103	9748390	Encode_GSE137272_Encode_Dowen.JM_GSM4074282_RAD21_Rep2_SRR10099914_SRR10099915_peak_61	19	.	2.97706	4.28594	1.96545	123
chr1	9772715	9773197	Encode_GSE137272_Encode_Dowen.JM_GSM4074282_RAD21_Rep2_SRR10099914_SRR10099915_peak_62	1040	.	17.6482	108.05	104.043	234
chr1	9797989	9798445	Encode_GSE137272_Encode_Dowen.JM_GSM4074282_RAD21_Rep2_SRR10099914_SRR10099915_peak_63	87	.	5.13976	11.4125	8.7898	231
chr1	9845817	9846116	Encode_GSE137272_Encode_Dowen.JM_GSM4074282_RAD21_Rep2_SRR10099914_SRR10099915_peak_64	24	.	3.15329	4.81191	2.4653	241
chr1	9989979	9990276	Encode_GSE137272_Encode_Dowen.JM_GSM4074282_RAD21_Rep2_SRR10099914_SRR10099915_peak_65	58	.	4.30213	8.35048	5.82905	204
chr1	10007232	10007630	Encode_GSE137272_Encode_Dowen.JM_GSM4074282_RAD21_Rep2_SRR10099914_SRR10099915_peak_66	337	.	9.8226	36.8265	33.7078	221
chr1	10039527	10040233	Encode_GSE137272_Encode_Dowen.JM_GSM4074282_RAD21_Rep2_SRR10099914_SRR10099915_peak_67	129	.	5.83452	15.6447	12.9113	162
chr1	10089471	10089923	Encode_GSE137272_Encode_Dowen.JM_GSM4074282_RAD21_Rep2_SRR10099914_SRR10099915_peak_68	579	.	13.82	61.3724	57.9146	262
chr1	10114657	10115044	Encode_GSE137272_Encode_Dowen.JM_GSM4074282_RAD21_Rep2_SRR10099914_SRR10099915_peak_69	171	.	7.32815	19.9651	17.1369	231
chr1	10232912	10233253	Encode_GSE137272_Encode_Dowen.JM_GSM4074282_RAD21_Rep2_SRR10099914_SRR10099915_peak_70	79	.	4.87803	10.507	7.91082	109
chr1	10397850	10398175	Encode_GSE137272_Encode_Dowen.JM_GSM4074282_RAD21_Rep2_SRR10099914_SRR10099915_peak_71	107	.	5.72512	13.4127	10.7321	185
chr1	10488224	10488568	Encode_GSE137272_Encode_Dowen.JM_GSM4074282_RAD21_Rep2_SRR10099914_SRR10099915_peak_72	160	.	7.03792	18.8505	16.0476	186
chr1	10759479	10760178	Encode_GSE137272_Encode_Dowen.JM_GSM4074282_RAD21_Rep2_SRR10099914_SRR10099915_peak_73	296	.	10.0762	32.6559	29.6015	295
chr1	10835588	10836098	Encode_GSE137272_Encode_Dowen.JM_GSM4074282_RAD21_Rep2_SRR10099914_SRR10099915_peak_74	615	.	13.1002	65.104	61.5992	268
chr1	10837179	10837540	Encode_GSE137272_Encode_Dowen.JM_GSM4074282_RAD21_Rep2_SRR10099914_SRR10099915_peak_75	84	.	4.42534	11.0586	8.44394	232
chr1	11065163	11065588	Encode_GSE137272_Encode_Dowen.JM_GSM4074282_RAD21_Rep2_SRR10099914_SRR10099915_peak_76	221	.	8.47318	25.054	22.1288	177
chr1	11139912	11140288	Encode_GSE137272_Encode_Dowen.JM_GSM4074282_RAD21_Rep2_SRR10099914_SRR10099915_peak_77	152	.	6.87014	18.0199	15.2318	172
chr1	11151496	11151924	Encode_GSE137272_Encode_Dowen.JM_GSM4074282_RAD21_Rep2_SRR10099914_SRR10099915_peak_78	322	.	10.4484	35.3378	32.2415	237
chr1	11233930	11234266	Encode_GSE137272_Encode_Dowen.JM_GSM4074282_RAD21_Rep2_SRR10099914_SRR10099915_peak_79	124	.	6.18313	15.2092	12.484	164
chr1	11385917	11386234	Encode_GSE137272_Encode_Dowen.JM_GSM4074282_RAD21_Rep2_SRR10099914_SRR10099915_peak_80	82	.	5.03811	10.8461	8.2364	99
chr1	11413922	11414530	Encode_GSE137272_Encode_Dowen.JM_GSM4074282_RAD21_Rep2_SRR10099914_SRR10099915_peak_81	974	.	15.6979	101.419	97.4856	263
chr1	11466356	11466631	Encode_GSE137272_Encode_Dowen.JM_GSM4074282_RAD21_Rep2_SRR10099914_SRR10099915_peak_82	59	.	4.35109	8.45107	5.91961	146
chr1	11466996	11467297	Encode_GSE137272_Encode_Dowen.JM_GSM4074282_RAD21_Rep2_SRR10099914_SRR10099915_peak_83	59	.	4.35109	8.45107	5.91961	205
chr1	11501663	11501910	Encode_GSE137272_Encode_Dowen.JM_GSM4074282_RAD21_Rep2_SRR10099914_SRR10099915_peak_84	38	.	3.66408	6.253	3.81385	157
chr1	11565249	11565713	Encode_GSE137272_Encode_Dowen.JM_GSM4074282_RAD21_Rep2_SRR10099914_SRR10099915_peak_85	907	.	17.3135	94.5876	90.731	253
chr1	11657684	11658148	Encode_GSE137272_Encode_Dowen.JM_GSM4074282_RAD21_Rep2_SRR10099914_SRR10099915_peak_86	1406	.	21.7244	145.033	140.629	237
chr1	11873690	11873967	Encode_GSE137272_Encode_Dowen.JM_GSM4074282_RAD21_Rep2_SRR10099914_SRR10099915_peak_87	90	.	5.26711	11.6837	9.04962	133
chr1	12699058	12699409	Encode_GSE137272_Encode_Dowen.JM_GSM4074282_RAD21_Rep2_SRR10099914_SRR10099915_peak_88	259	.	7.23515	28.8985	25.907	162
chr1	12701564	12702066	Encode_GSE137272_Encode_Dowen.JM_GSM4074282_RAD21_Rep2_SRR10099914_SRR10099915_peak_89	508	.	10.7107	54.2251	50.8605	269
chr1	12836772	12837256	Encode_GSE137272_Encode_Dowen.JM_GSM4074282_RAD21_Rep2_SRR10099914_SRR10099915_peak_90	534	.	10.3758	56.8361	53.4369	231
chr1	12842683	12843017	Encode_GSE137272_Encode_Dowen.JM_GSM4074282_RAD21_Rep2_SRR10099914_SRR10099915_peak_91	188	.	7.2318	21.6609	18.8009	160
chr1	12863972	12864468	Encode_GSE137272_Encode_Dowen.JM_GSM4074282_RAD21_Rep2_SRR10099914_SRR10099915_peak_92	1112	.	16.8997	115.369	111.281	273
chr1	12990181	12990554	Encode_GSE137272_Encode_Dowen.JM_GSM4074282_RAD21_Rep2_SRR10099914_SRR10099915_peak_93	152	.	5.97727	18.0421	15.2537	204
chr1	13050179	13050534	Encode_GSE137272_Encode_Dowen.JM_GSM4074282_RAD21_Rep2_SRR10099914_SRR10099915_peak_94	367	.	7.31908	39.9239	36.7588	150
chr1	13051987	13052476	Encode_GSE137272_Encode_Dowen.JM_GSM4074282_RAD21_Rep2_SRR10099914_SRR10099915_peak_95	1290	.	15.7857	133.316	129.037	203
chr1	13134227	13134766	Encode_GSE137272_Encode_Dowen.JM_GSM4074282_RAD21_Rep2_SRR10099914_SRR10099915_peak_96	1246	.	15.4948	128.849	124.616	272
chr1	13142898	13143210	Encode_GSE137272_Encode_Dowen.JM_GSM4074282_RAD21_Rep2_SRR10099914_SRR10099915_peak_97	239	.	7.21886	26.9163	23.9591	185
chr1	13151043	13151512	Encode_GSE137272_Encode_Dowen.JM_GSM4074282_RAD21_Rep2_SRR10099914_SRR10099915_peak_98	845	.	14.3913	88.3418	84.5567	222
chr1	13500491	13500808	Encode_GSE137272_Encode_Dowen.JM_GSM4074282_RAD21_Rep2_SRR10099914_SRR10099915_peak_99	282	.	9.48539	31.2866	28.2556	159
chr1	13531418	13531926	Encode_GSE137272_Encode_Dowen.JM_GSM4074282_RAD21_Rep2_SRR10099914_SRR10099915_peak_100	990	.	15.4941	103.034	99.0823	255
chr1	13589750	13590156	Encode_GSE137272_Encode_Dowen.JM_GSM4074282_RAD21_Rep2_SRR10099914_SRR10099915_peak_101	291	.	8.94835	32.2338	29.187	257
chr1	13706309	13706779	Encode_GSE137272_Encode_Dowen.JM_GSM4074282_RAD21_Rep2_SRR10099914_SRR10099915_peak_102	361	.	10.8013	39.2977	36.1422	230
chr1	13784373	13784801	Encode_GSE137272_Encode_Dowen.JM_GSM4074282_RAD21_Rep2_SRR10099914_SRR10099915_peak_103	590	.	8.90975	62.5321	59.0596	232
chr1	13789128	13789676	Encode_GSE137272_Encode_Dowen.JM_GSM4074282_RAD21_Rep2_SRR10099914_SRR10099915_peak_104	1617	.	16.962	166.386	161.767	287
chr1	13839649	13839983	Encode_GSE137272_Encode_Dowen.JM_GSM4074282_RAD21_Rep2_SRR10099914_SRR10099915_peak_105	74	.	4.8091	10.0276	7.44293	174
chr1	13859860	13860118	Encode_GSE137272_Encode_Dowen.JM_GSM4074282_RAD21_Rep2_SRR10099914_SRR10099915_peak_106	38	.	3.66408	6.253	3.81385	110
chr1	14309681	14310073	Encode_GSE137272_Encode_Dowen.JM_GSM4074282_RAD21_Rep2_SRR10099914_SRR10099915_peak_107	98	.	5.49612	12.5395	9.88167	170
chr1	14506436	14507041	Encode_GSE137272_Encode_Dowen.JM_GSM4074282_RAD21_Rep2_SRR10099914_SRR10099915_peak_108	133	.	6.41213	16.1311	13.3846	300
chr1	14570720	14571167	Encode_GSE137272_Encode_Dowen.JM_GSM4074282_RAD21_Rep2_SRR10099914_SRR10099915_peak_109	181	.	7.55716	20.9579	18.1097	178
chr1	14635860	14636209	Encode_GSE137272_Encode_Dowen.JM_GSM4074282_RAD21_Rep2_SRR10099914_SRR10099915_peak_110	115	.	5.95412	14.3028	11.5996	182
chr1	14686163	14686478	Encode_GSE137272_Encode_Dowen.JM_GSM4074282_RAD21_Rep2_SRR10099914_SRR10099915_peak_111	133	.	6.41213	16.1311	13.3846	207
chr1	14728982	14729440	Encode_GSE137272_Encode_Dowen.JM_GSM4074282_RAD21_Rep2_SRR10099914_SRR10099915_peak_112	860	.	16.2732	89.8415	86.0391	244
chr1	14739961	14740486	Encode_GSE137272_Encode_Dowen.JM_GSM4074282_RAD21_Rep2_SRR10099914_SRR10099915_peak_113	1582	.	19.5047	162.841	158.256	266
chr1	14862376	14862699	Encode_GSE137272_Encode_Dowen.JM_GSM4074282_RAD21_Rep2_SRR10099914_SRR10099915_peak_114	66	.	4.5801	9.22894	6.67005	149
chr1	14918706	14919027	Encode_GSE137272_Encode_Dowen.JM_GSM4074282_RAD21_Rep2_SRR10099914_SRR10099915_peak_115	74	.	4.8091	10.0276	7.44293	197
chr1	15007501	15008068	Encode_GSE137272_Encode_Dowen.JM_GSM4074282_RAD21_Rep2_SRR10099914_SRR10099915_peak_117	435	.	12.2865	46.8631	43.5982	350
chr1	15111543	15111781	Encode_GSE137272_Encode_Dowen.JM_GSM4074282_RAD21_Rep2_SRR10099914_SRR10099915_peak_118	44	.	3.89308	6.96192	4.4899	50
chr1	15286568	15286908	Encode_GSE137272_Encode_Dowen.JM_GSM4074282_RAD21_Rep2_SRR10099914_SRR10099915_peak_119	98	.	5.49612	12.5395	9.88167	125
chr1	15327310	15327689	Encode_GSE137272_Encode_Dowen.JM_GSM4074282_RAD21_Rep2_SRR10099914_SRR10099915_peak_120	263	.	9.3892	29.3349	26.3352	227
chr1	15621848	15622334	Encode_GSE137272_Encode_Dowen.JM_GSM4074282_RAD21_Rep2_SRR10099914_SRR10099915_peak_121	1152	.	19.0447	119.367	115.235	225
chr1	15683601	15684045	Encode_GSE137272_Encode_Dowen.JM_GSM4074282_RAD21_Rep2_SRR10099914_SRR10099915_peak_122	579	.	13.8506	61.4541	57.9953	206
chr1	15892510	15892798	Encode_GSE137272_Encode_Dowen.JM_GSM4074282_RAD21_Rep2_SRR10099914_SRR10099915_peak_123	63	.	4.4231	8.90156	6.35817	91
chr1	15902364	15902881	Encode_GSE137272_Encode_Dowen.JM_GSM4074282_RAD21_Rep2_SRR10099914_SRR10099915_peak_124	878	.	16.3489	91.6734	87.8498	256
chr1	16006894	16007280	Encode_GSE137272_Encode_Dowen.JM_GSM4074282_RAD21_Rep2_SRR10099914_SRR10099915_peak_125	171	.	7.32815	19.9651	17.1369	159
chr1	16061908	16062332	Encode_GSE137272_Encode_Dowen.JM_GSM4074282_RAD21_Rep2_SRR10099914_SRR10099915_peak_126	448	.	11.7375	48.1637	44.881	196
chr1	16093138	16093378	Encode_GSE137272_Encode_Dowen.JM_GSM4074282_RAD21_Rep2_SRR10099914_SRR10099915_peak_127	25	.	3.20395	4.90931	2.54877	8
chr1	16105496	16106027	Encode_GSE137272_Encode_Dowen.JM_GSM4074282_RAD21_Rep2_SRR10099914_SRR10099915_peak_128	294	.	8.25381	32.5	29.4492	285
chr1	16115295	16115574	Encode_GSE137272_Encode_Dowen.JM_GSM4074282_RAD21_Rep2_SRR10099914_SRR10099915_peak_129	82	.	5.03811	10.8461	8.2364	121
chr1	16304969	16305202	Encode_GSE137272_Encode_Dowen.JM_GSM4074282_RAD21_Rep2_SRR10099914_SRR10099915_peak_130	115	.	5.95412	14.3028	11.5996	139
chr1	16433322	16433823	Encode_GSE137272_Encode_Dowen.JM_GSM4074282_RAD21_Rep2_SRR10099914_SRR10099915_peak_131	448	.	12.827	48.1622	44.8796	288
chr1	16440217	16440573	Encode_GSE137272_Encode_Dowen.JM_GSM4074282_RAD21_Rep2_SRR10099914_SRR10099915_peak_132	329	.	10.7632	36.0645	32.9568	178
chr1	16491234	16491605	Encode_GSE137272_Encode_Dowen.JM_GSM4074282_RAD21_Rep2_SRR10099914_SRR10099915_peak_133	74	.	4.8091	10.0276	7.44293	143
chr1	16518866	16519176	Encode_GSE137272_Encode_Dowen.JM_GSM4074282_RAD21_Rep2_SRR10099914_SRR10099915_peak_134	56	.	3.94069	8.13016	5.6152	208
chr1	16519715	16520107	Encode_GSE137272_Encode_Dowen.JM_GSM4074282_RAD21_Rep2_SRR10099914_SRR10099915_peak_135	140	.	5.97861	16.8099	14.0506	120
chr1	16618593	16618860	Encode_GSE137272_Encode_Dowen.JM_GSM4074282_RAD21_Rep2_SRR10099914_SRR10099915_peak_136	14	.	2.74806	3.68925	1.4208	35
chr1	16721002	16721269	Encode_GSE137272_Encode_Dowen.JM_GSM4074282_RAD21_Rep2_SRR10099914_SRR10099915_peak_137	31	.	3.43507	5.56964	3.16585	91
chr1	16798259	16798726	Encode_GSE137272_Encode_Dowen.JM_GSM4074282_RAD21_Rep2_SRR10099914_SRR10099915_peak_138	680	.	14.316	71.6209	68.0354	279
chr1	17097665	17098149	Encode_GSE137272_Encode_Dowen.JM_GSM4074282_RAD21_Rep2_SRR10099914_SRR10099915_peak_139	90	.	5.26362	11.6763	9.04738	204
chr1	17123384	17123863	Encode_GSE137272_Encode_Dowen.JM_GSM4074282_RAD21_Rep2_SRR10099914_SRR10099915_peak_140	994	.	16.4888	103.375	99.4192	220
chr1	17145398	17145805	Encode_GSE137272_Encode_Dowen.JM_GSM4074282_RAD21_Rep2_SRR10099914_SRR10099915_peak_141	181	.	7.55716	20.9579	18.1097	207
chr1	17163535	17164026	Encode_GSE137272_Encode_Dowen.JM_GSM4074282_RAD21_Rep2_SRR10099914_SRR10099915_peak_142	950	.	17.4011	98.9749	95.0689	214
chr1	17629529	17629910	Encode_GSE137272_Encode_Dowen.JM_GSM4074282_RAD21_Rep2_SRR10099914_SRR10099915_peak_143	430	.	12.319	46.2606	43.0042	199
chr1	17727273	17727627	Encode_GSE137272_Encode_Dowen.JM_GSM4074282_RAD21_Rep2_SRR10099914_SRR10099915_peak_144	31	.	3.43507	5.56964	3.16585	160
chr1	17980595	17981010	Encode_GSE137272_Encode_Dowen.JM_GSM4074282_RAD21_Rep2_SRR10099914_SRR10099915_peak_145	486	.	13.2323	51.9495	48.6151	190
chr1	18012807	18013298	Encode_GSE137272_Encode_Dowen.JM_GSM4074282_RAD21_Rep2_SRR10099914_SRR10099915_peak_146	133	.	6.41213	16.1311	13.3846	212
chr1	18106166	18107089	Encode_GSE137272_Encode_Dowen.JM_GSM4074282_RAD21_Rep2_SRR10099914_SRR10099915_peak_147	372	.	10.0352	40.3997	37.2278	773
chr1	18131698	18132069	Encode_GSE137272_Encode_Dowen.JM_GSM4074282_RAD21_Rep2_SRR10099914_SRR10099915_peak_148	152	.	6.87014	18.0199	15.2318	185
chr1	18793702	18793944	Encode_GSE137272_Encode_Dowen.JM_GSM4074282_RAD21_Rep2_SRR10099914_SRR10099915_peak_149	161	.	7.09915	18.9856	16.1773	156
chr1	18976701	18977015	Encode_GSE137272_Encode_Dowen.JM_GSM4074282_RAD21_Rep2_SRR10099914_SRR10099915_peak_150	190	.	7.78616	21.9635	19.096	180
chr1	19179007	19179354	Encode_GSE137272_Encode_Dowen.JM_GSM4074282_RAD21_Rep2_SRR10099914_SRR10099915_peak_151	274	.	9.6182	30.4318	27.4139	193
chr1	19205651	19205946	Encode_GSE137272_Encode_Dowen.JM_GSM4074282_RAD21_Rep2_SRR10099914_SRR10099915_peak_152	84	.	4.70162	11.107	8.49126	131
chr1	19206211	19206618	Encode_GSE137272_Encode_Dowen.JM_GSM4074282_RAD21_Rep2_SRR10099914_SRR10099915_peak_153	459	.	11.6516	49.2623	45.9645	206
chr1	20311447	20311842	Encode_GSE137272_Encode_Dowen.JM_GSM4074282_RAD21_Rep2_SRR10099914_SRR10099915_peak_154	161	.	7.09915	18.9856	16.1773	230
chr1	20450116	20450463	Encode_GSE137272_Encode_Dowen.JM_GSM4074282_RAD21_Rep2_SRR10099914_SRR10099915_peak_155	211	.	8.24417	24.0119	21.1056	151
chr1	20513641	20514093	Encode_GSE137272_Encode_Dowen.JM_GSM4074282_RAD21_Rep2_SRR10099914_SRR10099915_peak_156	624	.	16.2593	65.9393	62.4239	250
chr1	20554409	20554774	Encode_GSE137272_Encode_Dowen.JM_GSM4074282_RAD21_Rep2_SRR10099914_SRR10099915_peak_157	274	.	9.6182	30.4318	27.4139	171
chr1	20612709	20613134	Encode_GSE137272_Encode_Dowen.JM_GSM4074282_RAD21_Rep2_SRR10099914_SRR10099915_peak_158	241	.	8.64489	27.0647	24.1052	213
chr1	20699933	20700409	Encode_GSE137272_Encode_Dowen.JM_GSM4074282_RAD21_Rep2_SRR10099914_SRR10099915_peak_159	506	.	13.4907	54.0101	50.6483	276
chr1	20733639	20733917	Encode_GSE137272_Encode_Dowen.JM_GSM4074282_RAD21_Rep2_SRR10099914_SRR10099915_peak_160	90	.	5.26711	11.6837	9.04962	150
chr1	20801762	20802060	Encode_GSE137272_Encode_Dowen.JM_GSM4074282_RAD21_Rep2_SRR10099914_SRR10099915_peak_161	133	.	6.41213	16.1311	13.3846	124
chr1	20832446	20832704	Encode_GSE137272_Encode_Dowen.JM_GSM4074282_RAD21_Rep2_SRR10099914_SRR10099915_peak_162	74	.	4.8091	10.0276	7.44293	183
chr1	20890489	20891256	Encode_GSE137272_Encode_Dowen.JM_GSM4074282_RAD21_Rep2_SRR10099914_SRR10099915_peak_163	159	.	6.23906	18.7281	15.9272	610
chr1	20925379	20925699	Encode_GSE137272_Encode_Dowen.JM_GSM4074282_RAD21_Rep2_SRR10099914_SRR10099915_peak_164	51	.	4.12209	7.69502	5.19235	117
chr1	20933439	20933872	Encode_GSE137272_Encode_Dowen.JM_GSM4074282_RAD21_Rep2_SRR10099914_SRR10099915_peak_165	330	.	9.78508	36.1343	33.0255	187
chr1	20939028	20939468	Encode_GSE137272_Encode_Dowen.JM_GSM4074282_RAD21_Rep2_SRR10099914_SRR10099915_peak_166	599	.	10.9692	63.4353	59.9514	227
chr1	20943042	20943368	Encode_GSE137272_Encode_Dowen.JM_GSM4074282_RAD21_Rep2_SRR10099914_SRR10099915_peak_167	198	.	6.01651	22.7241	19.8438	155
chr1	20951473	20951749	Encode_GSE137272_Encode_Dowen.JM_GSM4074282_RAD21_Rep2_SRR10099914_SRR10099915_peak_168	44	.	3.89308	6.96192	4.4899	117
chr1	21079075	21079367	Encode_GSE137272_Encode_Dowen.JM_GSM4074282_RAD21_Rep2_SRR10099914_SRR10099915_peak_169	63	.	4.25859	8.84595	6.30406	127
chr1	21101158	21101560	Encode_GSE137272_Encode_Dowen.JM_GSM4074282_RAD21_Rep2_SRR10099914_SRR10099915_peak_170	200	.	8.01517	22.9816	20.0947	246
chr1	21161767	21162207	Encode_GSE137272_Encode_Dowen.JM_GSM4074282_RAD21_Rep2_SRR10099914_SRR10099915_peak_171	829	.	12.4502	86.699	82.933	217
chr1	21166182	21166628	Encode_GSE137272_Encode_Dowen.JM_GSM4074282_RAD21_Rep2_SRR10099914_SRR10099915_peak_172	777	.	12.1706	81.4063	77.7025	200
chr1	21213591	21213850	Encode_GSE137272_Encode_Dowen.JM_GSM4074282_RAD21_Rep2_SRR10099914_SRR10099915_peak_173	44	.	3.44855	6.96583	4.49368	89
chr1	21218361	21218859	Encode_GSE137272_Encode_Dowen.JM_GSM4074282_RAD21_Rep2_SRR10099914_SRR10099915_peak_174	959	.	15.944	99.913	95.9965	236
chr1	21271398	21271866	Encode_GSE137272_Encode_Dowen.JM_GSM4074282_RAD21_Rep2_SRR10099914_SRR10099915_peak_175	795	.	14.9181	83.2801	79.554	248
chr1	21344228	21344638	Encode_GSE137272_Encode_Dowen.JM_GSM4074282_RAD21_Rep2_SRR10099914_SRR10099915_peak_176	307	.	10.3052	33.7827	30.7104	267
chr1	21411184	21411664	Encode_GSE137272_Encode_Dowen.JM_GSM4074282_RAD21_Rep2_SRR10099914_SRR10099915_peak_177	868	.	17.6594	90.6197	86.8085	229
chr1	21461093	21461495	Encode_GSE137272_Encode_Dowen.JM_GSM4074282_RAD21_Rep2_SRR10099914_SRR10099915_peak_178	438	.	12.6714	47.1001	43.8321	206
chr1	21961233	21961723	Encode_GSE137272_Encode_Dowen.JM_GSM4074282_RAD21_Rep2_SRR10099914_SRR10099915_peak_179	139	.	6.12659	16.7556	13.9973	132
chr1	22268917	22269414	Encode_GSE137272_Encode_Dowen.JM_GSM4074282_RAD21_Rep2_SRR10099914_SRR10099915_peak_180	1493	.	21.3514	153.829	149.336	232
chr1	22358273	22358597	Encode_GSE137272_Encode_Dowen.JM_GSM4074282_RAD21_Rep2_SRR10099914_SRR10099915_peak_181	221	.	8.47318	25.054	22.1288	164
chr1	22386323	22386717	Encode_GSE137272_Encode_Dowen.JM_GSM4074282_RAD21_Rep2_SRR10099914_SRR10099915_peak_182	660	.	16.4589	69.5889	66.0283	206
chr1	22487313	22487677	Encode_GSE137272_Encode_Dowen.JM_GSM4074282_RAD21_Rep2_SRR10099914_SRR10099915_peak_183	296	.	10.0762	32.6559	29.6015	181
chr1	22533184	22533580	Encode_GSE137272_Encode_Dowen.JM_GSM4074282_RAD21_Rep2_SRR10099914_SRR10099915_peak_184	38	.	3.66408	6.253	3.81385	165
chr1	22604276	22604692	Encode_GSE137272_Encode_Dowen.JM_GSM4074282_RAD21_Rep2_SRR10099914_SRR10099915_peak_185	90	.	5.26711	11.6837	9.04962	237
chr1	23062043	23062312	Encode_GSE137272_Encode_Dowen.JM_GSM4074282_RAD21_Rep2_SRR10099914_SRR10099915_peak_186	90	.	5.26711	11.6837	9.04962	119
chr1	23168570	23168975	Encode_GSE137272_Encode_Dowen.JM_GSM4074282_RAD21_Rep2_SRR10099914_SRR10099915_peak_187	252	.	9.16019	28.2484	25.267	149
chr1	23286800	23287174	Encode_GSE137272_Encode_Dowen.JM_GSM4074282_RAD21_Rep2_SRR10099914_SRR10099915_peak_188	190	.	7.78616	21.9635	19.096	151
chr1	23495449	23495780	Encode_GSE137272_Encode_Dowen.JM_GSM4074282_RAD21_Rep2_SRR10099914_SRR10099915_peak_189	90	.	5.26711	11.6837	9.04962	214
chr1	23705504	23705980	Encode_GSE137272_Encode_Dowen.JM_GSM4074282_RAD21_Rep2_SRR10099914_SRR10099915_peak_190	501	.	12.7202	53.4703	50.1159	222
chr1	23762734	23763256	Encode_GSE137272_Encode_Dowen.JM_GSM4074282_RAD21_Rep2_SRR10099914_SRR10099915_peak_191	558	.	11.6522	59.238	55.8078	228
chr1	23792715	23793189	Encode_GSE137272_Encode_Dowen.JM_GSM4074282_RAD21_Rep2_SRR10099914_SRR10099915_peak_192	889	.	17.2487	92.7521	88.9165	211
chr1	23827030	23827507	Encode_GSE137272_Encode_Dowen.JM_GSM4074282_RAD21_Rep2_SRR10099914_SRR10099915_peak_193	585	.	13.5103	61.9841	58.5186	266
chr1	24099792	24100336	Encode_GSE137272_Encode_Dowen.JM_GSM4074282_RAD21_Rep2_SRR10099914_SRR10099915_peak_194	38	.	3.66408	6.253	3.81385	419
chr1	24137197	24137470	Encode_GSE137272_Encode_Dowen.JM_GSM4074282_RAD21_Rep2_SRR10099914_SRR10099915_peak_195	165	.	7.04053	19.3225	16.5082	129
chr1	24171446	24171824	Encode_GSE137272_Encode_Dowen.JM_GSM4074282_RAD21_Rep2_SRR10099914_SRR10099915_peak_196	517	.	13.09	55.1365	51.7599	194
chr1	24249104	24249543	Encode_GSE137272_Encode_Dowen.JM_GSM4074282_RAD21_Rep2_SRR10099914_SRR10099915_peak_197	544	.	13.5738	57.8207	54.409	197
chr1	24302673	24303109	Encode_GSE137272_Encode_Dowen.JM_GSM4074282_RAD21_Rep2_SRR10099914_SRR10099915_peak_198	677	.	15.5942	71.3487	67.7664	207
chr1	24367578	24367973	Encode_GSE137272_Encode_Dowen.JM_GSM4074282_RAD21_Rep2_SRR10099914_SRR10099915_peak_199	221	.	8.46757	25.0415	22.1183	164
chr1	24378463	24378858	Encode_GSE137272_Encode_Dowen.JM_GSM4074282_RAD21_Rep2_SRR10099914_SRR10099915_peak_200	221	.	8.47318	25.054	22.1288	191
chr1	24633796	24634076	Encode_GSE137272_Encode_Dowen.JM_GSM4074282_RAD21_Rep2_SRR10099914_SRR10099915_peak_201	171	.	7.32815	19.9651	17.1369	147
chr1	24901243	24901694	Encode_GSE137272_Encode_Dowen.JM_GSM4074282_RAD21_Rep2_SRR10099914_SRR10099915_peak_202	782	.	17.8205	81.9111	78.2012	246
chr1	25510323	25510797	Encode_GSE137272_Encode_Dowen.JM_GSM4074282_RAD21_Rep2_SRR10099914_SRR10099915_peak_203	329	.	10.7632	36.0645	32.9568	200
chr1	25826766	25827155	Encode_GSE137272_Encode_Dowen.JM_GSM4074282_RAD21_Rep2_SRR10099914_SRR10099915_peak_204	294	.	9.50882	32.5035	29.4526	189
chr1	25885076	25885410	Encode_GSE137272_Encode_Dowen.JM_GSM4074282_RAD21_Rep2_SRR10099914_SRR10099915_peak_205	124	.	6.18313	15.2092	12.484	149
chr1	30259485	30259914	Encode_GSE137272_Encode_Dowen.JM_GSM4074282_RAD21_Rep2_SRR10099914_SRR10099915_peak_207	340	.	10.9922	37.2192	34.0941	237
chr1	30503273	30503587	Encode_GSE137272_Encode_Dowen.JM_GSM4074282_RAD21_Rep2_SRR10099914_SRR10099915_peak_208	124	.	6.18313	15.2092	12.484	144
chr1	30584813	30585251	Encode_GSE137272_Encode_Dowen.JM_GSM4074282_RAD21_Rep2_SRR10099914_SRR10099915_peak_209	641	.	14.506	67.668	64.1314	214
chr1	30696288	30696693	Encode_GSE137272_Encode_Dowen.JM_GSM4074282_RAD21_Rep2_SRR10099914_SRR10099915_peak_210	397	.	10.7423	42.9324	39.7236	235
chr1	30700406	30700803	Encode_GSE137272_Encode_Dowen.JM_GSM4074282_RAD21_Rep2_SRR10099914_SRR10099915_peak_211	401	.	10.9078	43.3708	40.1552	187
chr1	30740887	30741176	Encode_GSE137272_Encode_Dowen.JM_GSM4074282_RAD21_Rep2_SRR10099914_SRR10099915_peak_212	242	.	8.93119	27.1726	24.2095	142
chr1	30771789	30772176	Encode_GSE137272_Encode_Dowen.JM_GSM4074282_RAD21_Rep2_SRR10099914_SRR10099915_peak_213	71	.	4.64426	9.68087	7.11067	218
chr1	30778621	30779089	Encode_GSE137272_Encode_Dowen.JM_GSM4074282_RAD21_Rep2_SRR10099914_SRR10099915_peak_214	277	.	8.59324	30.7496	27.7267	229
chr1	30780275	30780682	Encode_GSE137272_Encode_Dowen.JM_GSM4074282_RAD21_Rep2_SRR10099914_SRR10099915_peak_215	236	.	7.82841	26.6274	23.6749	200
chr1	30873474	30873979	Encode_GSE137272_Encode_Dowen.JM_GSM4074282_RAD21_Rep2_SRR10099914_SRR10099915_peak_216	51	.	3.98539	7.68686	5.19235	385
chr1	30920741	30921135	Encode_GSE137272_Encode_Dowen.JM_GSM4074282_RAD21_Rep2_SRR10099914_SRR10099915_peak_217	37	.	3.60376	6.13324	3.70823	275
chr1	30930869	30931215	Encode_GSE137272_Encode_Dowen.JM_GSM4074282_RAD21_Rep2_SRR10099914_SRR10099915_peak_218	249	.	9.00939	27.9062	24.9317	157
chr1	30949776	30950042	Encode_GSE137272_Encode_Dowen.JM_GSM4074282_RAD21_Rep2_SRR10099914_SRR10099915_peak_219	38	.	3.46913	6.32164	3.88004	198
chr1	31153943	31154451	Encode_GSE137272_Encode_Dowen.JM_GSM4074282_RAD21_Rep2_SRR10099914_SRR10099915_peak_220	756	.	15.3872	79.3205	75.6415	215
chr1	31210110	31210510	Encode_GSE137272_Encode_Dowen.JM_GSM4074282_RAD21_Rep2_SRR10099914_SRR10099915_peak_221	837	.	18.6946	87.4834	83.7083	218
chr1	31891868	31892216	Encode_GSE137272_Encode_Dowen.JM_GSM4074282_RAD21_Rep2_SRR10099914_SRR10099915_peak_222	143	.	6.64114	17.0682	14.3007	210
chr1	32174597	32174914	Encode_GSE137272_Encode_Dowen.JM_GSM4074282_RAD21_Rep2_SRR10099914_SRR10099915_peak_223	74	.	4.8091	10.0276	7.44293	130
chr1	32700186	32700430	Encode_GSE137272_Encode_Dowen.JM_GSM4074282_RAD21_Rep2_SRR10099914_SRR10099915_peak_224	66	.	4.5801	9.22894	6.67005	131
chr1	32965014	32965376	Encode_GSE137272_Encode_Dowen.JM_GSM4074282_RAD21_Rep2_SRR10099914_SRR10099915_peak_225	82	.	5.03811	10.8461	8.2364	170
chr1	33022954	33023202	Encode_GSE137272_Encode_Dowen.JM_GSM4074282_RAD21_Rep2_SRR10099914_SRR10099915_peak_226	74	.	4.8091	10.0276	7.44293	110
chr1	33203539	33203776	Encode_GSE137272_Encode_Dowen.JM_GSM4074282_RAD21_Rep2_SRR10099914_SRR10099915_peak_227	90	.	5.26711	11.6837	9.04962	114
chr1	33296228	33296475	Encode_GSE137272_Encode_Dowen.JM_GSM4074282_RAD21_Rep2_SRR10099914_SRR10099915_peak_228	74	.	4.8091	10.0276	7.44293	127
chr1	33536670	33536902	Encode_GSE137272_Encode_Dowen.JM_GSM4074282_RAD21_Rep2_SRR10099914_SRR10099915_peak_229	51	.	4.12209	7.69502	5.19235	106
chr1	33565757	33566118	Encode_GSE137272_Encode_Dowen.JM_GSM4074282_RAD21_Rep2_SRR10099914_SRR10099915_peak_230	221	.	8.47318	25.054	22.1288	176
chr1	33663172	33663480	Encode_GSE137272_Encode_Dowen.JM_GSM4074282_RAD21_Rep2_SRR10099914_SRR10099915_peak_231	157	.	6.71223	18.5705	15.7726	157
chr1	33672530	33672887	Encode_GSE137272_Encode_Dowen.JM_GSM4074282_RAD21_Rep2_SRR10099914_SRR10099915_peak_232	611	.	12.7319	64.6879	61.1882	164
chr1	33684526	33684893	Encode_GSE137272_Encode_Dowen.JM_GSM4074282_RAD21_Rep2_SRR10099914_SRR10099915_peak_233	169	.	7.02544	19.7547	16.933	150
chr1	33739335	33739768	Encode_GSE137272_Encode_Dowen.JM_GSM4074282_RAD21_Rep2_SRR10099914_SRR10099915_peak_234	555	.	10.7898	58.9431	55.5167	195
chr1	33742896	33743146	Encode_GSE137272_Encode_Dowen.JM_GSM4074282_RAD21_Rep2_SRR10099914_SRR10099915_peak_235	157	.	5.33804	18.5332	15.7358	131
chr1	33749110	33749412	Encode_GSE137272_Encode_Dowen.JM_GSM4074282_RAD21_Rep2_SRR10099914_SRR10099915_peak_236	99	.	5.1864	12.5885	9.92966	206
chr1	33757449	33757867	Encode_GSE137272_Encode_Dowen.JM_GSM4074282_RAD21_Rep2_SRR10099914_SRR10099915_peak_237	55	.	3.9149	8.07091	5.55764	292
chr1	33814143	33814463	Encode_GSE137272_Encode_Dowen.JM_GSM4074282_RAD21_Rep2_SRR10099914_SRR10099915_peak_238	29	.	3.32593	5.35558	2.97218	283
chr1	33875749	33876092	Encode_GSE137272_Encode_Dowen.JM_GSM4074282_RAD21_Rep2_SRR10099914_SRR10099915_peak_239	211	.	7.79853	24.0105	21.1056	116
chr1	33883439	33883709	Encode_GSE137272_Encode_Dowen.JM_GSM4074282_RAD21_Rep2_SRR10099914_SRR10099915_peak_240	85	.	5.04739	11.2136	8.59551	173
chr1	33892729	33893197	Encode_GSE137272_Encode_Dowen.JM_GSM4074282_RAD21_Rep2_SRR10099914_SRR10099915_peak_241	202	.	7.6484	23.149	20.2592	250
chr1	33907498	33907738	Encode_GSE137272_Encode_Dowen.JM_GSM4074282_RAD21_Rep2_SRR10099914_SRR10099915_peak_242	141	.	5.70391	16.9097	14.1484	122
chr1	33964560	33964992	Encode_GSE137272_Encode_Dowen.JM_GSM4074282_RAD21_Rep2_SRR10099914_SRR10099915_peak_243	236	.	7.10397	26.5746	23.623	214
chr1	33966400	33966757	Encode_GSE137272_Encode_Dowen.JM_GSM4074282_RAD21_Rep2_SRR10099914_SRR10099915_peak_244	111	.	4.85391	13.8452	11.1557	114
chr1	34005627	34006068	Encode_GSE137272_Encode_Dowen.JM_GSM4074282_RAD21_Rep2_SRR10099914_SRR10099915_peak_245	499	.	10.8214	53.3146	49.9621	235
chr1	34011056	34011790	Encode_GSE137272_Encode_Dowen.JM_GSM4074282_RAD21_Rep2_SRR10099914_SRR10099915_peak_246	91	.	4.57171	11.7554	9.11975	101
chr1	34061131	34061517	Encode_GSE137272_Encode_Dowen.JM_GSM4074282_RAD21_Rep2_SRR10099914_SRR10099915_peak_247	285	.	8.70162	31.5842	28.5474	187
chr1	34068463	34068699	Encode_GSE137272_Encode_Dowen.JM_GSM4074282_RAD21_Rep2_SRR10099914_SRR10099915_peak_248	66	.	4.2884	9.20816	6.65637	74
chr1	34093681	34094000	Encode_GSE137272_Encode_Dowen.JM_GSM4074282_RAD21_Rep2_SRR10099914_SRR10099915_peak_249	199	.	7.52107	22.8442	19.9618	202
chr1	34103665	34103972	Encode_GSE137272_Encode_Dowen.JM_GSM4074282_RAD21_Rep2_SRR10099914_SRR10099915_peak_250	24	.	3.12855	4.76417	2.42009	81
chr1	34164583	34165028	Encode_GSE137272_Encode_Dowen.JM_GSM4074282_RAD21_Rep2_SRR10099914_SRR10099915_peak_251	340	.	10.4622	37.2214	34.0962	246
chr1	34190040	34190284	Encode_GSE137272_Encode_Dowen.JM_GSM4074282_RAD21_Rep2_SRR10099914_SRR10099915_peak_252	51	.	4.12209	7.69502	5.19235	119
chr1	34218342	34218741	Encode_GSE137272_Encode_Dowen.JM_GSM4074282_RAD21_Rep2_SRR10099914_SRR10099915_peak_253	582	.	12.687	61.7526	58.2899	183
chr1	34236410	34236721	Encode_GSE137272_Encode_Dowen.JM_GSM4074282_RAD21_Rep2_SRR10099914_SRR10099915_peak_254	70	.	4.60848	9.60486	7.03659	151
chr1	34409835	34410286	Encode_GSE137272_Encode_Dowen.JM_GSM4074282_RAD21_Rep2_SRR10099914_SRR10099915_peak_255	743	.	14.6847	77.9872	74.3242	213
chr1	34462849	34463210	Encode_GSE137272_Encode_Dowen.JM_GSM4074282_RAD21_Rep2_SRR10099914_SRR10099915_peak_256	163	.	6.41294	19.1741	16.3625	180
chr1	34485792	34486277	Encode_GSE137272_Encode_Dowen.JM_GSM4074282_RAD21_Rep2_SRR10099914_SRR10099915_peak_257	303	.	9.42097	33.4463	30.3802	234
chr1	34511046	34511523	Encode_GSE137272_Encode_Dowen.JM_GSM4074282_RAD21_Rep2_SRR10099914_SRR10099915_peak_258	1097	.	17.3845	113.805	109.734	231
chr1	34602303	34602773	Encode_GSE137272_Encode_Dowen.JM_GSM4074282_RAD21_Rep2_SRR10099914_SRR10099915_peak_259	1425	.	21.2084	146.961	142.536	238
chr1	34642390	34642913	Encode_GSE137272_Encode_Dowen.JM_GSM4074282_RAD21_Rep2_SRR10099914_SRR10099915_peak_260	1628	.	22.8762	167.524	162.894	264
chr1	34700741	34700986	Encode_GSE137272_Encode_Dowen.JM_GSM4074282_RAD21_Rep2_SRR10099914_SRR10099915_peak_261	97	.	5.24393	12.3582	9.70924	103
chr1	34738358	34738808	Encode_GSE137272_Encode_Dowen.JM_GSM4074282_RAD21_Rep2_SRR10099914_SRR10099915_peak_262	271	.	9.50998	30.1856	27.1728	225
chr1	34867191	34867565	Encode_GSE137272_Encode_Dowen.JM_GSM4074282_RAD21_Rep2_SRR10099914_SRR10099915_peak_263	412	.	11.5865	44.4654	41.234	174
chr1	34891530	34892015	Encode_GSE137272_Encode_Dowen.JM_GSM4074282_RAD21_Rep2_SRR10099914_SRR10099915_peak_264	562	.	13.4519	59.662	56.2261	236
chr1	34988238	34988599	Encode_GSE137272_Encode_Dowen.JM_GSM4074282_RAD21_Rep2_SRR10099914_SRR10099915_peak_265	171	.	7.3233	19.9544	17.1291	185
chr1	35032653	35033063	Encode_GSE137272_Encode_Dowen.JM_GSM4074282_RAD21_Rep2_SRR10099914_SRR10099915_peak_266	296	.	10.0762	32.6559	29.6015	175
chr1	35266563	35267040	Encode_GSE137272_Encode_Dowen.JM_GSM4074282_RAD21_Rep2_SRR10099914_SRR10099915_peak_267	337	.	10.0792	36.8842	33.7647	240
chr1	35385425	35385715	Encode_GSE137272_Encode_Dowen.JM_GSM4074282_RAD21_Rep2_SRR10099914_SRR10099915_peak_268	185	.	6.5945	21.421	18.5649	130
chr1	35388201	35388497	Encode_GSE137272_Encode_Dowen.JM_GSM4074282_RAD21_Rep2_SRR10099914_SRR10099915_peak_269	148	.	5.8373	17.6678	14.8894	152
chr1	35478219	35478623	Encode_GSE137272_Encode_Dowen.JM_GSM4074282_RAD21_Rep2_SRR10099914_SRR10099915_peak_270	316	.	10.1835	34.716	31.63	210
chr1	35715917	35716311	Encode_GSE137272_Encode_Dowen.JM_GSM4074282_RAD21_Rep2_SRR10099914_SRR10099915_peak_271	200	.	8.01517	22.9816	20.0947	215
chr1	35726722	35727024	Encode_GSE137272_Encode_Dowen.JM_GSM4074282_RAD21_Rep2_SRR10099914_SRR10099915_peak_272	290	.	9.32833	32.0618	29.0175	131
chr1	35839444	35839958	Encode_GSE137272_Encode_Dowen.JM_GSM4074282_RAD21_Rep2_SRR10099914_SRR10099915_peak_273	842	.	14.9526	87.9837	84.2026	250
chr1	35846562	35846962	Encode_GSE137272_Encode_Dowen.JM_GSM4074282_RAD21_Rep2_SRR10099914_SRR10099915_peak_274	194	.	6.93763	22.3369	19.463	167
chr1	36013843	36014100	Encode_GSE137272_Encode_Dowen.JM_GSM4074282_RAD21_Rep2_SRR10099914_SRR10099915_peak_275	31	.	2.87883	5.52014	3.12971	33
chr1	36017249	36017533	Encode_GSE137272_Encode_Dowen.JM_GSM4074282_RAD21_Rep2_SRR10099914_SRR10099915_peak_276	60	.	3.79535	8.57309	6.03848	47
chr1	36064814	36065293	Encode_GSE137272_Encode_Dowen.JM_GSM4074282_RAD21_Rep2_SRR10099914_SRR10099915_peak_277	1283	.	12.6809	132.626	128.354	247
chr1	36068173	36068435	Encode_GSE137272_Encode_Dowen.JM_GSM4074282_RAD21_Rep2_SRR10099914_SRR10099915_peak_278	60	.	2.91875	8.56171	6.02741	163
chr1	36134473	36134994	Encode_GSE137272_Encode_Dowen.JM_GSM4074282_RAD21_Rep2_SRR10099914_SRR10099915_peak_279	1732	.	19.563	178.003	173.268	304
chr1	36145216	36145447	Encode_GSE137272_Encode_Dowen.JM_GSM4074282_RAD21_Rep2_SRR10099914_SRR10099915_peak_280	79	.	4.36182	10.5883	7.9902	69
chr1	36149420	36149784	Encode_GSE137272_Encode_Dowen.JM_GSM4074282_RAD21_Rep2_SRR10099914_SRR10099915_peak_281	235	.	7.59011	26.4964	23.546	165
chr1	36252797	36253248	Encode_GSE137272_Encode_Dowen.JM_GSM4074282_RAD21_Rep2_SRR10099914_SRR10099915_peak_282	719	.	12.4531	75.6016	71.9674	221
chr1	36279159	36279657	Encode_GSE137272_Encode_Dowen.JM_GSM4074282_RAD21_Rep2_SRR10099914_SRR10099915_peak_283	470	.	9.93726	50.3893	47.0763	231
chr1	36307672	36308200	Encode_GSE137272_Encode_Dowen.JM_GSM4074282_RAD21_Rep2_SRR10099914_SRR10099915_peak_284	24	.	3.04908	4.80069	2.45461	159
chr1	36324068	36324389	Encode_GSE137272_Encode_Dowen.JM_GSM4074282_RAD21_Rep2_SRR10099914_SRR10099915_peak_285	178	.	6.34351	20.7318	17.8902	181
chr1	36368840	36369349	Encode_GSE137272_Encode_Dowen.JM_GSM4074282_RAD21_Rep2_SRR10099914_SRR10099915_peak_286	82	.	4.75416	10.9004	8.28938	358
chr1	36454423	36454907	Encode_GSE137272_Encode_Dowen.JM_GSM4074282_RAD21_Rep2_SRR10099914_SRR10099915_peak_287	213	.	7.70764	24.2943	21.3833	195
chr1	36471440	36471918	Encode_GSE137272_Encode_Dowen.JM_GSM4074282_RAD21_Rep2_SRR10099914_SRR10099915_peak_288	332	.	9.01459	36.3556	33.2437	296
chr1	36492395	36492806	Encode_GSE137272_Encode_Dowen.JM_GSM4074282_RAD21_Rep2_SRR10099914_SRR10099915_peak_289	319	.	9.59322	35.0505	31.9584	203
chr1	36501261	36501660	Encode_GSE137272_Encode_Dowen.JM_GSM4074282_RAD21_Rep2_SRR10099914_SRR10099915_peak_290	312	.	8.50806	34.3235	31.2434	208
chr1	36511305	36511673	Encode_GSE137272_Encode_Dowen.JM_GSM4074282_RAD21_Rep2_SRR10099914_SRR10099915_peak_291	150	.	5.48188	17.842	15.0603	161
chr1	36513783	36514093	Encode_GSE137272_Encode_Dowen.JM_GSM4074282_RAD21_Rep2_SRR10099914_SRR10099915_peak_292	293	.	7.86974	32.3868	29.3379	143
chr1	36547080	36547645	Encode_GSE137272_Encode_Dowen.JM_GSM4074282_RAD21_Rep2_SRR10099914_SRR10099915_peak_293	2247	.	19.2742	229.903	224.714	333
chr1	36557112	36557432	Encode_GSE137272_Encode_Dowen.JM_GSM4074282_RAD21_Rep2_SRR10099914_SRR10099915_peak_294	206	.	6.12855	23.5133	20.6175	117
chr1	36615985	36616351	Encode_GSE137272_Encode_Dowen.JM_GSM4074282_RAD21_Rep2_SRR10099914_SRR10099915_peak_295	287	.	8.77607	31.7815	28.7417	166
chr1	36634894	36635350	Encode_GSE137272_Encode_Dowen.JM_GSM4074282_RAD21_Rep2_SRR10099914_SRR10099915_peak_296	327	.	9.23583	35.84	32.7363	241
chr1	36684130	36684536	Encode_GSE137272_Encode_Dowen.JM_GSM4074282_RAD21_Rep2_SRR10099914_SRR10099915_peak_297	299	.	8.62358	33.0185	29.9588	177
chr1	36737234	36737746	Encode_GSE137272_Encode_Dowen.JM_GSM4074282_RAD21_Rep2_SRR10099914_SRR10099915_peak_298	542	.	12.2461	57.6822	54.2721	288
chr1	36744605	36744926	Encode_GSE137272_Encode_Dowen.JM_GSM4074282_RAD21_Rep2_SRR10099914_SRR10099915_peak_299	97	.	4.5749	12.4057	9.75566	197
chr1	36746452	36746860	Encode_GSE137272_Encode_Dowen.JM_GSM4074282_RAD21_Rep2_SRR10099914_SRR10099915_peak_300	423	.	10.3508	45.5845	42.3374	187
chr1	36770974	36771357	Encode_GSE137272_Encode_Dowen.JM_GSM4074282_RAD21_Rep2_SRR10099914_SRR10099915_peak_301	26	.	3.04929	4.99325	2.62542	42
chr1	36784610	36785109	Encode_GSE137272_Encode_Dowen.JM_GSM4074282_RAD21_Rep2_SRR10099914_SRR10099915_peak_302	2009	.	18.1009	205.906	200.917	238
chr1	36904152	36904447	Encode_GSE137272_Encode_Dowen.JM_GSM4074282_RAD21_Rep2_SRR10099914_SRR10099915_peak_303	136	.	5.96118	16.3566	13.606	123
chr1	36929979	36930318	Encode_GSE137272_Encode_Dowen.JM_GSM4074282_RAD21_Rep2_SRR10099914_SRR10099915_peak_304	116	.	5.61154	14.3266	11.6229	199
chr1	36939047	36940013	Encode_GSE137272_Encode_Dowen.JM_GSM4074282_RAD21_Rep2_SRR10099914_SRR10099915_peak_305	29	.	2.86106	5.29564	2.91481	842
chr1	37218435	37218714	Encode_GSE137272_Encode_Dowen.JM_GSM4074282_RAD21_Rep2_SRR10099914_SRR10099915_peak_306	66	.	4.56484	9.19736	6.64587	163
chr1	37250580	37251145	Encode_GSE137272_Encode_Dowen.JM_GSM4074282_RAD21_Rep2_SRR10099914_SRR10099915_peak_307	1742	.	20.6105	179.028	174.283	268
chr1	37258483	37258814	Encode_GSE137272_Encode_Dowen.JM_GSM4074282_RAD21_Rep2_SRR10099914_SRR10099915_peak_308	249	.	8.32492	27.9026	24.9282	171
chr1	37272425	37272983	Encode_GSE137272_Encode_Dowen.JM_GSM4074282_RAD21_Rep2_SRR10099914_SRR10099915_peak_309	1028	.	16.1123	106.864	102.869	255
chr1	37299751	37300240	Encode_GSE137272_Encode_Dowen.JM_GSM4074282_RAD21_Rep2_SRR10099914_SRR10099915_peak_310	40	.	3.53287	6.46031	4.01422	220
chr1	37401695	37402015	Encode_GSE137272_Encode_Dowen.JM_GSM4074282_RAD21_Rep2_SRR10099914_SRR10099915_peak_311	273	.	9.09539	30.3539	27.3387	166
chr1	37419502	37419787	Encode_GSE137272_Encode_Dowen.JM_GSM4074282_RAD21_Rep2_SRR10099914_SRR10099915_peak_312	90	.	5.26711	11.6837	9.04962	180
chr1	37429837	37430175	Encode_GSE137272_Encode_Dowen.JM_GSM4074282_RAD21_Rep2_SRR10099914_SRR10099915_peak_313	80	.	4.92918	10.616	8.01715	201
chr1	37448347	37448721	Encode_GSE137272_Encode_Dowen.JM_GSM4074282_RAD21_Rep2_SRR10099914_SRR10099915_peak_314	255	.	8.80981	28.5503	25.5642	207
chr1	37479098	37479479	Encode_GSE137272_Encode_Dowen.JM_GSM4074282_RAD21_Rep2_SRR10099914_SRR10099915_peak_315	212	.	7.27826	24.1848	21.2756	185
chr1	37634590	37635032	Encode_GSE137272_Encode_Dowen.JM_GSM4074282_RAD21_Rep2_SRR10099914_SRR10099915_peak_316	590	.	9.93749	62.501	59.0288	219
chr1	37636136	37636519	Encode_GSE137272_Encode_Dowen.JM_GSM4074282_RAD21_Rep2_SRR10099914_SRR10099915_peak_317	297	.	6.73521	32.7859	29.7295	212
chr1	37639202	37639502	Encode_GSE137272_Encode_Dowen.JM_GSM4074282_RAD21_Rep2_SRR10099914_SRR10099915_peak_318	233	.	5.85503	26.2698	23.323	157
chr1	37654083	37654334	Encode_GSE137272_Encode_Dowen.JM_GSM4074282_RAD21_Rep2_SRR10099914_SRR10099915_peak_319	31	.	3.43507	5.56964	3.16585	100
chr1	37678409	37678804	Encode_GSE137272_Encode_Dowen.JM_GSM4074282_RAD21_Rep2_SRR10099914_SRR10099915_peak_320	239	.	7.73053	26.8759	23.9193	201
chr1	37690705	37691072	Encode_GSE137272_Encode_Dowen.JM_GSM4074282_RAD21_Rep2_SRR10099914_SRR10099915_peak_321	285	.	8.48688	31.5502	28.5139	179
chr1	37708317	37708733	Encode_GSE137272_Encode_Dowen.JM_GSM4074282_RAD21_Rep2_SRR10099914_SRR10099915_peak_322	106	.	5.6607	13.2743	10.6009	147
chr1	37719856	37720164	Encode_GSE137272_Encode_Dowen.JM_GSM4074282_RAD21_Rep2_SRR10099914_SRR10099915_peak_323	120	.	5.81611	14.8004	12.0873	110
chr1	37802324	37802646	Encode_GSE137272_Encode_Dowen.JM_GSM4074282_RAD21_Rep2_SRR10099914_SRR10099915_peak_324	115	.	5.95412	14.3028	11.5996	151
chr1	37867024	37867462	Encode_GSE137272_Encode_Dowen.JM_GSM4074282_RAD21_Rep2_SRR10099914_SRR10099915_peak_325	1247	.	17.6756	128.999	124.765	215
chr1	37890192	37890651	Encode_GSE137272_Encode_Dowen.JM_GSM4074282_RAD21_Rep2_SRR10099914_SRR10099915_peak_326	16	.	2.7676	3.8878	1.60772	131
chr1	37901769	37902042	Encode_GSE137272_Encode_Dowen.JM_GSM4074282_RAD21_Rep2_SRR10099914_SRR10099915_peak_327	89	.	4.63884	11.6058	8.97855	143
chr1	37903179	37903529	Encode_GSE137272_Encode_Dowen.JM_GSM4074282_RAD21_Rep2_SRR10099914_SRR10099915_peak_328	155	.	6.25654	18.3453	15.5515	196
chr1	37931673	37932282	Encode_GSE137272_Encode_Dowen.JM_GSM4074282_RAD21_Rep2_SRR10099914_SRR10099915_peak_329	508	.	11.5355	54.2296	50.8649	311
chr1	37965594	37965962	Encode_GSE137272_Encode_Dowen.JM_GSM4074282_RAD21_Rep2_SRR10099914_SRR10099915_peak_330	74	.	4.8091	10.0276	7.44293	167
chr1	37985704	37986182	Encode_GSE137272_Encode_Dowen.JM_GSM4074282_RAD21_Rep2_SRR10099914_SRR10099915_peak_331	674	.	15.1998	71.0722	67.4935	231
chr1	38129902	38130264	Encode_GSE137272_Encode_Dowen.JM_GSM4074282_RAD21_Rep2_SRR10099914_SRR10099915_peak_332	319	.	8.94406	35.0278	31.9362	227
chr1	38185465	38185937	Encode_GSE137272_Encode_Dowen.JM_GSM4074282_RAD21_Rep2_SRR10099914_SRR10099915_peak_333	1366	.	19.2943	141.049	136.687	244
chr1	38202745	38203245	Encode_GSE137272_Encode_Dowen.JM_GSM4074282_RAD21_Rep2_SRR10099914_SRR10099915_peak_334	457	.	11.5531	48.9943	45.7004	237
chr1	38392948	38393290	Encode_GSE137272_Encode_Dowen.JM_GSM4074282_RAD21_Rep2_SRR10099914_SRR10099915_peak_335	149	.	6.55071	17.751	14.9711	189
chr1	38639693	38640053	Encode_GSE137272_Encode_Dowen.JM_GSM4074282_RAD21_Rep2_SRR10099914_SRR10099915_peak_336	200	.	8.01517	22.9816	20.0947	192
chr1	38720407	38720673	Encode_GSE137272_Encode_Dowen.JM_GSM4074282_RAD21_Rep2_SRR10099914_SRR10099915_peak_337	98	.	5.49612	12.5395	9.88167	82
chr1	38767825	38768242	Encode_GSE137272_Encode_Dowen.JM_GSM4074282_RAD21_Rep2_SRR10099914_SRR10099915_peak_338	609	.	12.8808	64.4416	60.9451	227
chr1	38769926	38770170	Encode_GSE137272_Encode_Dowen.JM_GSM4074282_RAD21_Rep2_SRR10099914_SRR10099915_peak_339	98	.	4.62441	12.542	9.88414	108
chr1	38787382	38787840	Encode_GSE137272_Encode_Dowen.JM_GSM4074282_RAD21_Rep2_SRR10099914_SRR10099915_peak_340	1012	.	15.8839	105.243	101.266	253
chr1	38799361	38799730	Encode_GSE137272_Encode_Dowen.JM_GSM4074282_RAD21_Rep2_SRR10099914_SRR10099915_peak_341	221	.	8.04237	25.1075	22.1814	217
chr1	38834915	38835251	Encode_GSE137272_Encode_Dowen.JM_GSM4074282_RAD21_Rep2_SRR10099914_SRR10099915_peak_342	266	.	8.37457	29.6324	26.6281	130
chr1	38835932	38836201	Encode_GSE137272_Encode_Dowen.JM_GSM4074282_RAD21_Rep2_SRR10099914_SRR10099915_peak_343	29	.	3.13502	5.37504	2.99065	209
chr1	38856155	38856592	Encode_GSE137272_Encode_Dowen.JM_GSM4074282_RAD21_Rep2_SRR10099914_SRR10099915_peak_344	249	.	8.55778	27.9423	24.9673	228
chr1	38862192	38862661	Encode_GSE137272_Encode_Dowen.JM_GSM4074282_RAD21_Rep2_SRR10099914_SRR10099915_peak_345	454	.	11.0075	48.7634	45.4724	241
chr1	38934704	38935145	Encode_GSE137272_Encode_Dowen.JM_GSM4074282_RAD21_Rep2_SRR10099914_SRR10099915_peak_346	291	.	9.37281	32.1711	29.1254	162
chr1	38936840	38937093	Encode_GSE137272_Encode_Dowen.JM_GSM4074282_RAD21_Rep2_SRR10099914_SRR10099915_peak_347	92	.	5.03391	11.8821	9.24373	124
chr1	38987500	38987883	Encode_GSE137272_Encode_Dowen.JM_GSM4074282_RAD21_Rep2_SRR10099914_SRR10099915_peak_348	66	.	4.5801	9.22894	6.67005	193
chr1	39001119	39001606	Encode_GSE137272_Encode_Dowen.JM_GSM4074282_RAD21_Rep2_SRR10099914_SRR10099915_peak_349	702	.	12.7573	73.8965	70.2831	206
chr1	39010631	39011188	Encode_GSE137272_Encode_Dowen.JM_GSM4074282_RAD21_Rep2_SRR10099914_SRR10099915_peak_350	989	.	15.8804	102.857	98.9069	264
chr1	39192617	39193016	Encode_GSE137272_Encode_Dowen.JM_GSM4074282_RAD21_Rep2_SRR10099914_SRR10099915_peak_351	56	.	3.82594	8.12676	5.61193	318
chr1	39193718	39194190	Encode_GSE137272_Encode_Dowen.JM_GSM4074282_RAD21_Rep2_SRR10099914_SRR10099915_peak_352	113	.	5.2066	14.0863	11.3917	166
chr1	39207006	39207318	Encode_GSE137272_Encode_Dowen.JM_GSM4074282_RAD21_Rep2_SRR10099914_SRR10099915_peak_353	118	.	5.5392	14.5402	11.8325	120
chr1	39217691	39217933	Encode_GSE137272_Encode_Dowen.JM_GSM4074282_RAD21_Rep2_SRR10099914_SRR10099915_peak_354	59	.	4.35109	8.45107	5.91961	72
chr1	39253761	39254098	Encode_GSE137272_Encode_Dowen.JM_GSM4074282_RAD21_Rep2_SRR10099914_SRR10099915_peak_355	84	.	4.97081	11.0474	8.4331	154
chr1	39340630	39341047	Encode_GSE137272_Encode_Dowen.JM_GSM4074282_RAD21_Rep2_SRR10099914_SRR10099915_peak_356	397	.	9.12091	42.9375	39.7285	217
chr1	39344936	39345299	Encode_GSE137272_Encode_Dowen.JM_GSM4074282_RAD21_Rep2_SRR10099914_SRR10099915_peak_357	244	.	6.93219	27.4609	24.4935	212
chr1	39362217	39362536	Encode_GSE137272_Encode_Dowen.JM_GSM4074282_RAD21_Rep2_SRR10099914_SRR10099915_peak_358	123	.	5.61722	15.1168	12.3974	128
chr1	39392164	39392623	Encode_GSE137272_Encode_Dowen.JM_GSM4074282_RAD21_Rep2_SRR10099914_SRR10099915_peak_359	478	.	9.99304	51.1863	47.8625	241
chr1	39478569	39478862	Encode_GSE137272_Encode_Dowen.JM_GSM4074282_RAD21_Rep2_SRR10099914_SRR10099915_peak_360	35	.	3.52935	5.98442	3.56509	139
chr1	39497005	39497327	Encode_GSE137272_Encode_Dowen.JM_GSM4074282_RAD21_Rep2_SRR10099914_SRR10099915_peak_361	95	.	5.01097	12.1782	9.53324	197
chr1	39497790	39498080	Encode_GSE137272_Encode_Dowen.JM_GSM4074282_RAD21_Rep2_SRR10099914_SRR10099915_peak_362	135	.	5.94779	16.3241	13.5741	191
chr1	39504258	39504676	Encode_GSE137272_Encode_Dowen.JM_GSM4074282_RAD21_Rep2_SRR10099914_SRR10099915_peak_363	367	.	10.5501	39.9227	36.7577	189
chr1	39522533	39522893	Encode_GSE137272_Encode_Dowen.JM_GSM4074282_RAD21_Rep2_SRR10099914_SRR10099915_peak_364	275	.	8.31368	30.538	27.5184	208
chr1	39527461	39527784	Encode_GSE137272_Encode_Dowen.JM_GSM4074282_RAD21_Rep2_SRR10099914_SRR10099915_peak_365	223	.	6.16133	25.3251	22.3954	165
chr1	39530199	39530669	Encode_GSE137272_Encode_Dowen.JM_GSM4074282_RAD21_Rep2_SRR10099914_SRR10099915_peak_366	495	.	9.79319	52.8919	49.5452	274
chr1	39576614	39577000	Encode_GSE137272_Encode_Dowen.JM_GSM4074282_RAD21_Rep2_SRR10099914_SRR10099915_peak_367	35	.	3.41502	5.97764	3.55858	244
chr1	39614950	39615353	Encode_GSE137272_Encode_Dowen.JM_GSM4074282_RAD21_Rep2_SRR10099914_SRR10099915_peak_368	274	.	8.91404	30.4692	27.4507	175
chr1	39641713	39641992	Encode_GSE137272_Encode_Dowen.JM_GSM4074282_RAD21_Rep2_SRR10099914_SRR10099915_peak_369	90	.	5.26711	11.6837	9.04962	116
chr1	39650633	39651344	Encode_GSE137272_Encode_Dowen.JM_GSM4074282_RAD21_Rep2_SRR10099914_SRR10099915_peak_370	667	.	13.4108	70.3547	66.7847	341
chr1	39680532	39680906	Encode_GSE137272_Encode_Dowen.JM_GSM4074282_RAD21_Rep2_SRR10099914_SRR10099915_peak_371	255	.	8.5775	28.5329	25.5471	173
chr1	39685814	39686263	Encode_GSE137272_Encode_Dowen.JM_GSM4074282_RAD21_Rep2_SRR10099914_SRR10099915_peak_372	332	.	9.65194	36.3793	33.2669	225
chr1	39761322	39761761	Encode_GSE137272_Encode_Dowen.JM_GSM4074282_RAD21_Rep2_SRR10099914_SRR10099915_peak_373	314	.	8.57127	34.5098	31.4268	255
chr1	39936538	39936859	Encode_GSE137272_Encode_Dowen.JM_GSM4074282_RAD21_Rep2_SRR10099914_SRR10099915_peak_374	206	.	8.02387	23.5154	20.6195	162
chr1	40000957	40001268	Encode_GSE137272_Encode_Dowen.JM_GSM4074282_RAD21_Rep2_SRR10099914_SRR10099915_peak_375	73	.	4.45286	9.88772	7.31225	130
chr1	40002196	40002664	Encode_GSE137272_Encode_Dowen.JM_GSM4074282_RAD21_Rep2_SRR10099914_SRR10099915_peak_376	42	.	3.5498	6.73438	4.27879	116
chr1	40115351	40115664	Encode_GSE137272_Encode_Dowen.JM_GSM4074282_RAD21_Rep2_SRR10099914_SRR10099915_peak_377	164	.	6.13495	19.301	16.4873	143
chr1	40116389	40116814	Encode_GSE137272_Encode_Dowen.JM_GSM4074282_RAD21_Rep2_SRR10099914_SRR10099915_peak_378	386	.	10.1164	41.8401	38.6472	235
chr1	40266547	40266890	Encode_GSE137272_Encode_Dowen.JM_GSM4074282_RAD21_Rep2_SRR10099914_SRR10099915_peak_379	66	.	4.5801	9.22894	6.67005	196
chr1	40378703	40379216	Encode_GSE137272_Encode_Dowen.JM_GSM4074282_RAD21_Rep2_SRR10099914_SRR10099915_peak_380	1527	.	19.2215	157.303	152.775	229
chr1	40380135	40380367	Encode_GSE137272_Encode_Dowen.JM_GSM4074282_RAD21_Rep2_SRR10099914_SRR10099915_peak_381	88	.	3.86705	11.4294	8.80635	130
chr1	40544614	40545028	Encode_GSE137272_Encode_Dowen.JM_GSM4074282_RAD21_Rep2_SRR10099914_SRR10099915_peak_382	583	.	14.2625	61.7974	58.3342	201
chr1	40579754	40580139	Encode_GSE137272_Encode_Dowen.JM_GSM4074282_RAD21_Rep2_SRR10099914_SRR10099915_peak_383	357	.	11.1734	38.9144	35.7644	216
chr1	40658012	40658376	Encode_GSE137272_Encode_Dowen.JM_GSM4074282_RAD21_Rep2_SRR10099914_SRR10099915_peak_384	274	.	9.6182	30.4318	27.4139	145
chr1	40768643	40768923	Encode_GSE137272_Encode_Dowen.JM_GSM4074282_RAD21_Rep2_SRR10099914_SRR10099915_peak_385	115	.	5.95412	14.3028	11.5996	149
chr1	40797415	40797752	Encode_GSE137272_Encode_Dowen.JM_GSM4074282_RAD21_Rep2_SRR10099914_SRR10099915_peak_386	107	.	5.72512	13.4127	10.7321	154
chr1	40844653	40845025	Encode_GSE137272_Encode_Dowen.JM_GSM4074282_RAD21_Rep2_SRR10099914_SRR10099915_peak_387	152	.	6.87014	18.0199	15.2318	160
chr1	40879053	40879573	Encode_GSE137272_Encode_Dowen.JM_GSM4074282_RAD21_Rep2_SRR10099914_SRR10099915_peak_388	429	.	12.0184	46.205	42.9493	213
chr1	40887650	40887978	Encode_GSE137272_Encode_Dowen.JM_GSM4074282_RAD21_Rep2_SRR10099914_SRR10099915_peak_389	171	.	7.32815	19.9651	17.1369	148
chr1	41058253	41058580	Encode_GSE137272_Encode_Dowen.JM_GSM4074282_RAD21_Rep2_SRR10099914_SRR10099915_peak_390	161	.	7.09915	18.9856	16.1773	183
chr1	41152568	41152916	Encode_GSE137272_Encode_Dowen.JM_GSM4074282_RAD21_Rep2_SRR10099914_SRR10099915_peak_391	252	.	9.16019	28.2484	25.267	199
chr1	41264186	41264673	Encode_GSE137272_Encode_Dowen.JM_GSM4074282_RAD21_Rep2_SRR10099914_SRR10099915_peak_392	297	.	9.87532	32.7899	29.7335	244
chr1	41274672	41274945	Encode_GSE137272_Encode_Dowen.JM_GSM4074282_RAD21_Rep2_SRR10099914_SRR10099915_peak_393	98	.	5.49612	12.5395	9.88167	96
chr1	41810316	41810704	Encode_GSE137272_Encode_Dowen.JM_GSM4074282_RAD21_Rep2_SRR10099914_SRR10099915_peak_394	274	.	9.6182	30.4318	27.4139	198
chr1	42160834	42161111	Encode_GSE137272_Encode_Dowen.JM_GSM4074282_RAD21_Rep2_SRR10099914_SRR10099915_peak_395	107	.	5.72512	13.4127	10.7321	157
chr1	42238388	42238698	Encode_GSE137272_Encode_Dowen.JM_GSM4074282_RAD21_Rep2_SRR10099914_SRR10099915_peak_396	59	.	4.35109	8.45107	5.91961	181
chr1	42684459	42685149	Encode_GSE137272_Encode_Dowen.JM_GSM4074282_RAD21_Rep2_SRR10099914_SRR10099915_peak_397	111	.	5.38429	13.7889	11.1005	536
chr1	42691209	42691610	Encode_GSE137272_Encode_Dowen.JM_GSM4074282_RAD21_Rep2_SRR10099914_SRR10099915_peak_398	196	.	7.17805	22.4844	19.6081	184
chr1	42714452	42714916	Encode_GSE137272_Encode_Dowen.JM_GSM4074282_RAD21_Rep2_SRR10099914_SRR10099915_peak_399	472	.	10.7709	50.6117	47.2952	249
chr1	42779797	42780155	Encode_GSE137272_Encode_Dowen.JM_GSM4074282_RAD21_Rep2_SRR10099914_SRR10099915_peak_400	242	.	8.93119	27.1726	24.2095	155
chr1	42914997	42915453	Encode_GSE137272_Encode_Dowen.JM_GSM4074282_RAD21_Rep2_SRR10099914_SRR10099915_peak_401	446	.	11.3967	47.9103	44.6313	236
chr1	42953133	42953473	Encode_GSE137272_Encode_Dowen.JM_GSM4074282_RAD21_Rep2_SRR10099914_SRR10099915_peak_402	25	.	3.20607	4.91338	2.54877	108
chr1	43051912	43052279	Encode_GSE137272_Encode_Dowen.JM_GSM4074282_RAD21_Rep2_SRR10099914_SRR10099915_peak_403	87	.	5.11303	11.3551	8.73373	189
chr1	43065829	43066352	Encode_GSE137272_Encode_Dowen.JM_GSM4074282_RAD21_Rep2_SRR10099914_SRR10099915_peak_404	1020	.	17.5332	106.015	102.029	268
chr1	43110564	43110848	Encode_GSE137272_Encode_Dowen.JM_GSM4074282_RAD21_Rep2_SRR10099914_SRR10099915_peak_405	121	.	5.65289	14.8133	12.1001	164
chr1	43112908	43113251	Encode_GSE137272_Encode_Dowen.JM_GSM4074282_RAD21_Rep2_SRR10099914_SRR10099915_peak_406	205	.	7.58012	23.4821	20.5868	188
chr1	43139562	43140047	Encode_GSE137272_Encode_Dowen.JM_GSM4074282_RAD21_Rep2_SRR10099914_SRR10099915_peak_407	1234	.	17.3249	127.651	123.43	244
chr1	43264419	43264819	Encode_GSE137272_Encode_Dowen.JM_GSM4074282_RAD21_Rep2_SRR10099914_SRR10099915_peak_408	264	.	8.50032	29.4218	26.4208	169
chr1	43269717	43270031	Encode_GSE137272_Encode_Dowen.JM_GSM4074282_RAD21_Rep2_SRR10099914_SRR10099915_peak_409	115	.	5.95412	14.3028	11.5996	175
chr1	43299400	43299906	Encode_GSE137272_Encode_Dowen.JM_GSM4074282_RAD21_Rep2_SRR10099914_SRR10099915_peak_410	167	.	6.73505	19.5281	16.7104	237
chr1	43445591	43445909	Encode_GSE137272_Encode_Dowen.JM_GSM4074282_RAD21_Rep2_SRR10099914_SRR10099915_peak_411	37	.	3.50565	6.16839	3.74217	105
chr1	43635712	43636034	Encode_GSE137272_Encode_Dowen.JM_GSM4074282_RAD21_Rep2_SRR10099914_SRR10099915_peak_412	124	.	6.18313	15.2092	12.484	190
chr1	43732183	43732427	Encode_GSE137272_Encode_Dowen.JM_GSM4074282_RAD21_Rep2_SRR10099914_SRR10099915_peak_413	74	.	4.8091	10.0276	7.44293	105
chr1	43738147	43738554	Encode_GSE137272_Encode_Dowen.JM_GSM4074282_RAD21_Rep2_SRR10099914_SRR10099915_peak_414	516	.	12.5086	54.9863	51.6115	215
chr1	43760100	43760477	Encode_GSE137272_Encode_Dowen.JM_GSM4074282_RAD21_Rep2_SRR10099914_SRR10099915_peak_415	288	.	9.50909	31.923	28.881	181
chr1	43827956	43828190	Encode_GSE137272_Encode_Dowen.JM_GSM4074282_RAD21_Rep2_SRR10099914_SRR10099915_peak_416	44	.	3.89308	6.96192	4.4899	155
chr1	43898981	43899354	Encode_GSE137272_Encode_Dowen.JM_GSM4074282_RAD21_Rep2_SRR10099914_SRR10099915_peak_417	235	.	7.23427	26.4789	23.5288	180
chr1	43902760	43903164	Encode_GSE137272_Encode_Dowen.JM_GSM4074282_RAD21_Rep2_SRR10099914_SRR10099915_peak_418	257	.	8.24521	28.7596	25.7703	242
chr1	44041751	44042389	Encode_GSE137272_Encode_Dowen.JM_GSM4074282_RAD21_Rep2_SRR10099914_SRR10099915_peak_419	304	.	9.69209	33.5351	30.4677	206
chr1	44064545	44064984	Encode_GSE137272_Encode_Dowen.JM_GSM4074282_RAD21_Rep2_SRR10099914_SRR10099915_peak_420	282	.	9.46152	31.2302	28.2001	225
chr1	44119883	44120372	Encode_GSE137272_Encode_Dowen.JM_GSM4074282_RAD21_Rep2_SRR10099914_SRR10099915_peak_421	107	.	5.72512	13.4127	10.7321	68
chr1	44229030	44229452	Encode_GSE137272_Encode_Dowen.JM_GSM4074282_RAD21_Rep2_SRR10099914_SRR10099915_peak_422	480	.	12.7154	51.3695	48.0432	227
chr1	44551459	44551890	Encode_GSE137272_Encode_Dowen.JM_GSM4074282_RAD21_Rep2_SRR10099914_SRR10099915_peak_423	391	.	11.5249	42.3429	39.1422	199
chr1	44741313	44741588	Encode_GSE137272_Encode_Dowen.JM_GSM4074282_RAD21_Rep2_SRR10099914_SRR10099915_peak_424	90	.	5.26711	11.6837	9.04962	146
chr1	44745707	44746100	Encode_GSE137272_Encode_Dowen.JM_GSM4074282_RAD21_Rep2_SRR10099914_SRR10099915_peak_425	285	.	9.84721	31.5389	28.5028	169
chr1	45313918	45314312	Encode_GSE137272_Encode_Dowen.JM_GSM4074282_RAD21_Rep2_SRR10099914_SRR10099915_peak_426	171	.	7.32815	19.9651	17.1369	215
chr1	45431915	45432296	Encode_GSE137272_Encode_Dowen.JM_GSM4074282_RAD21_Rep2_SRR10099914_SRR10099915_peak_427	274	.	9.6182	30.4318	27.4139	167
chr1	45627822	45628282	Encode_GSE137272_Encode_Dowen.JM_GSM4074282_RAD21_Rep2_SRR10099914_SRR10099915_peak_428	473	.	13.3037	50.7003	47.3828	218
chr1	45672734	45672972	Encode_GSE137272_Encode_Dowen.JM_GSM4074282_RAD21_Rep2_SRR10099914_SRR10099915_peak_429	66	.	4.5801	9.22894	6.67005	155
chr1	45765915	45766528	Encode_GSE137272_Encode_Dowen.JM_GSM4074282_RAD21_Rep2_SRR10099914_SRR10099915_peak_430	333	.	10.6707	36.4759	33.3621	446
chr1	45816871	45817301	Encode_GSE137272_Encode_Dowen.JM_GSM4074282_RAD21_Rep2_SRR10099914_SRR10099915_peak_431	497	.	12.8461	53.0984	49.7488	214
chr1	45825081	45825606	Encode_GSE137272_Encode_Dowen.JM_GSM4074282_RAD21_Rep2_SRR10099914_SRR10099915_peak_432	1172	.	19.4017	121.385	117.23	275
chr1	46018451	46018689	Encode_GSE137272_Encode_Dowen.JM_GSM4074282_RAD21_Rep2_SRR10099914_SRR10099915_peak_433	107	.	5.72512	13.4127	10.7321	121
chr1	46022330	46022599	Encode_GSE137272_Encode_Dowen.JM_GSM4074282_RAD21_Rep2_SRR10099914_SRR10099915_peak_434	121	.	6.00225	14.8144	12.1011	131
chr1	46066893	46067337	Encode_GSE137272_Encode_Dowen.JM_GSM4074282_RAD21_Rep2_SRR10099914_SRR10099915_peak_435	190	.	7.78616	21.9635	19.096	233
chr1	46425665	46425941	Encode_GSE137272_Encode_Dowen.JM_GSM4074282_RAD21_Rep2_SRR10099914_SRR10099915_peak_436	141	.	6.38677	16.9382	14.1764	95
chr1	46428385	46428755	Encode_GSE137272_Encode_Dowen.JM_GSM4074282_RAD21_Rep2_SRR10099914_SRR10099915_peak_437	198	.	7.90404	22.7328	19.8522	186
chr1	46849739	46850273	Encode_GSE137272_Encode_Dowen.JM_GSM4074282_RAD21_Rep2_SRR10099914_SRR10099915_peak_438	365	.	10.231	39.7105	36.5485	199
chr1	46914235	46914776	Encode_GSE137272_Encode_Dowen.JM_GSM4074282_RAD21_Rep2_SRR10099914_SRR10099915_peak_439	220	.	8.44496	24.9907	22.0684	188
chr1	46970526	46970943	Encode_GSE137272_Encode_Dowen.JM_GSM4074282_RAD21_Rep2_SRR10099914_SRR10099915_peak_440	115	.	5.95412	14.3028	11.5996	120
chr1	47277849	47278148	Encode_GSE137272_Encode_Dowen.JM_GSM4074282_RAD21_Rep2_SRR10099914_SRR10099915_peak_441	74	.	4.8091	10.0276	7.44293	183
chr1	50927077	50927741	Encode_GSE137272_Encode_Dowen.JM_GSM4074282_RAD21_Rep2_SRR10099914_SRR10099915_peak_442	44	.	3.89308	6.96192	4.4899	138
chr1	50962219	50962674	Encode_GSE137272_Encode_Dowen.JM_GSM4074282_RAD21_Rep2_SRR10099914_SRR10099915_peak_443	633	.	14.2009	66.8269	63.3007	260
chr1	51333865	51334374	Encode_GSE137272_Encode_Dowen.JM_GSM4074282_RAD21_Rep2_SRR10099914_SRR10099915_peak_444	707	.	14.2324	74.3545	70.7356	267
chr1	51347596	51347908	Encode_GSE137272_Encode_Dowen.JM_GSM4074282_RAD21_Rep2_SRR10099914_SRR10099915_peak_445	90	.	5.26711	11.6837	9.04962	161
chr1	51459008	51459424	Encode_GSE137272_Encode_Dowen.JM_GSM4074282_RAD21_Rep2_SRR10099914_SRR10099915_peak_446	392	.	10.8149	42.4919	39.2891	203
chr1	51465420	51465686	Encode_GSE137272_Encode_Dowen.JM_GSM4074282_RAD21_Rep2_SRR10099914_SRR10099915_peak_447	66	.	4.5801	9.22894	6.67005	112
chr1	51466499	51466803	Encode_GSE137272_Encode_Dowen.JM_GSM4074282_RAD21_Rep2_SRR10099914_SRR10099915_peak_448	133	.	6.41213	16.1311	13.3846	96
chr1	51478156	51478497	Encode_GSE137272_Encode_Dowen.JM_GSM4074282_RAD21_Rep2_SRR10099914_SRR10099915_peak_449	59	.	4.35109	8.45107	5.91961	180
chr1	51596933	51597449	Encode_GSE137272_Encode_Dowen.JM_GSM4074282_RAD21_Rep2_SRR10099914_SRR10099915_peak_450	1663	.	19.3802	171.058	166.391	232
chr1	51600471	51600795	Encode_GSE137272_Encode_Dowen.JM_GSM4074282_RAD21_Rep2_SRR10099914_SRR10099915_peak_451	237	.	5.97191	26.7276	23.7735	130
chr1	51615495	51615899	Encode_GSE137272_Encode_Dowen.JM_GSM4074282_RAD21_Rep2_SRR10099914_SRR10099915_peak_452	368	.	9.89254	40.0051	36.8388	213
chr1	51638946	51639227	Encode_GSE137272_Encode_Dowen.JM_GSM4074282_RAD21_Rep2_SRR10099914_SRR10099915_peak_453	107	.	5.72512	13.4127	10.7321	130
chr1	51644377	51644879	Encode_GSE137272_Encode_Dowen.JM_GSM4074282_RAD21_Rep2_SRR10099914_SRR10099915_peak_454	471	.	11.5958	50.4341	47.1204	250
chr1	51668871	51669352	Encode_GSE137272_Encode_Dowen.JM_GSM4074282_RAD21_Rep2_SRR10099914_SRR10099915_peak_455	325	.	10.586	35.6572	32.5563	182
chr1	51915773	51916283	Encode_GSE137272_Encode_Dowen.JM_GSM4074282_RAD21_Rep2_SRR10099914_SRR10099915_peak_456	155	.	6.27004	18.3794	15.5849	283
chr1	51944785	51945201	Encode_GSE137272_Encode_Dowen.JM_GSM4074282_RAD21_Rep2_SRR10099914_SRR10099915_peak_457	620	.	12.7942	65.583	62.0722	237
chr1	51998450	51998980	Encode_GSE137272_Encode_Dowen.JM_GSM4074282_RAD21_Rep2_SRR10099914_SRR10099915_peak_458	957	.	17.9154	99.6941	95.7801	283
chr1	52004090	52004633	Encode_GSE137272_Encode_Dowen.JM_GSM4074282_RAD21_Rep2_SRR10099914_SRR10099915_peak_459	544	.	12.5421	57.8494	54.4373	231
chr1	52098821	52099278	Encode_GSE137272_Encode_Dowen.JM_GSM4074282_RAD21_Rep2_SRR10099914_SRR10099915_peak_460	833	.	13.8294	87.0755	83.3051	227
chr1	52100517	52100896	Encode_GSE137272_Encode_Dowen.JM_GSM4074282_RAD21_Rep2_SRR10099914_SRR10099915_peak_461	290	.	7.33183	32.1366	29.0914	197
chr1	52113722	52114147	Encode_GSE137272_Encode_Dowen.JM_GSM4074282_RAD21_Rep2_SRR10099914_SRR10099915_peak_462	379	.	10.5316	41.1207	37.9379	224
chr1	52119266	52119571	Encode_GSE137272_Encode_Dowen.JM_GSM4074282_RAD21_Rep2_SRR10099914_SRR10099915_peak_463	66	.	4.5801	9.22894	6.67005	142
chr1	52146567	52146976	Encode_GSE137272_Encode_Dowen.JM_GSM4074282_RAD21_Rep2_SRR10099914_SRR10099915_peak_464	442	.	10.7986	47.52	44.2462	192
chr1	52170087	52170467	Encode_GSE137272_Encode_Dowen.JM_GSM4074282_RAD21_Rep2_SRR10099914_SRR10099915_peak_465	327	.	9.90449	35.8422	32.7385	177
chr1	52216802	52217059	Encode_GSE137272_Encode_Dowen.JM_GSM4074282_RAD21_Rep2_SRR10099914_SRR10099915_peak_466	90	.	5.26711	11.6837	9.04962	115
chr1	52232707	52233121	Encode_GSE137272_Encode_Dowen.JM_GSM4074282_RAD21_Rep2_SRR10099914_SRR10099915_peak_467	25	.	3.20607	4.91338	2.54877	382
chr1	52267601	52267950	Encode_GSE137272_Encode_Dowen.JM_GSM4074282_RAD21_Rep2_SRR10099914_SRR10099915_peak_468	90	.	5.26711	11.6837	9.04962	158
chr1	52301297	52301611	Encode_GSE137272_Encode_Dowen.JM_GSM4074282_RAD21_Rep2_SRR10099914_SRR10099915_peak_469	302	.	8.72717	33.3073	30.2433	158
chr1	52392979	52393220	Encode_GSE137272_Encode_Dowen.JM_GSM4074282_RAD21_Rep2_SRR10099914_SRR10099915_peak_470	44	.	3.89308	6.96192	4.4899	152
chr1	52500291	52500613	Encode_GSE137272_Encode_Dowen.JM_GSM4074282_RAD21_Rep2_SRR10099914_SRR10099915_peak_471	38	.	3.66408	6.253	3.81385	283
chr1	52630406	52630949	Encode_GSE137272_Encode_Dowen.JM_GSM4074282_RAD21_Rep2_SRR10099914_SRR10099915_peak_472	1034	.	16.2618	107.402	103.402	213
chr1	52648131	52648514	Encode_GSE137272_Encode_Dowen.JM_GSM4074282_RAD21_Rep2_SRR10099914_SRR10099915_peak_473	405	.	11.0537	43.7538	40.5329	208
chr1	52726725	52727258	Encode_GSE137272_Encode_Dowen.JM_GSM4074282_RAD21_Rep2_SRR10099914_SRR10099915_peak_474	74	.	4.8091	10.0276	7.44293	364
chr1	52748256	52748622	Encode_GSE137272_Encode_Dowen.JM_GSM4074282_RAD21_Rep2_SRR10099914_SRR10099915_peak_475	307	.	10.3052	33.7827	30.7104	180
chr1	52793655	52793891	Encode_GSE137272_Encode_Dowen.JM_GSM4074282_RAD21_Rep2_SRR10099914_SRR10099915_peak_476	31	.	3.43507	5.56964	3.16585	90
chr1	52816934	52817346	Encode_GSE137272_Encode_Dowen.JM_GSM4074282_RAD21_Rep2_SRR10099914_SRR10099915_peak_477	66	.	4.5801	9.22894	6.67005	226
chr1	52844847	52845092	Encode_GSE137272_Encode_Dowen.JM_GSM4074282_RAD21_Rep2_SRR10099914_SRR10099915_peak_478	25	.	3.20607	4.91338	2.54877	43
chr1	52854077	52854391	Encode_GSE137272_Encode_Dowen.JM_GSM4074282_RAD21_Rep2_SRR10099914_SRR10099915_peak_479	143	.	6.64114	17.0682	14.3007	174
chr1	52955084	52955536	Encode_GSE137272_Encode_Dowen.JM_GSM4074282_RAD21_Rep2_SRR10099914_SRR10099915_peak_480	492	.	10.5859	52.5532	49.2112	255
chr1	52964520	52965016	Encode_GSE137272_Encode_Dowen.JM_GSM4074282_RAD21_Rep2_SRR10099914_SRR10099915_peak_481	1392	.	20.5193	143.682	139.291	242
chr1	53032557	53032942	Encode_GSE137272_Encode_Dowen.JM_GSM4074282_RAD21_Rep2_SRR10099914_SRR10099915_peak_482	231	.	8.70218	26.1077	23.1636	176
chr1	53053020	53053524	Encode_GSE137272_Encode_Dowen.JM_GSM4074282_RAD21_Rep2_SRR10099914_SRR10099915_peak_483	487	.	11.9683	52.1357	48.799	254
chr1	53093217	53093578	Encode_GSE137272_Encode_Dowen.JM_GSM4074282_RAD21_Rep2_SRR10099914_SRR10099915_peak_484	143	.	6.64114	17.0682	14.3007	161
chr1	53272698	53272963	Encode_GSE137272_Encode_Dowen.JM_GSM4074282_RAD21_Rep2_SRR10099914_SRR10099915_peak_485	107	.	5.72512	13.4127	10.7321	131
chr1	53296682	53297090	Encode_GSE137272_Encode_Dowen.JM_GSM4074282_RAD21_Rep2_SRR10099914_SRR10099915_peak_486	59	.	4.35109	8.45107	5.91961	312
chr1	53313315	53313617	Encode_GSE137272_Encode_Dowen.JM_GSM4074282_RAD21_Rep2_SRR10099914_SRR10099915_peak_487	59	.	4.35109	8.45107	5.91961	111
chr1	53352467	53352965	Encode_GSE137272_Encode_Dowen.JM_GSM4074282_RAD21_Rep2_SRR10099914_SRR10099915_peak_488	171	.	7.32815	19.9651	17.1369	333
chr1	53704146	53704505	Encode_GSE137272_Encode_Dowen.JM_GSM4074282_RAD21_Rep2_SRR10099914_SRR10099915_peak_489	388	.	8.52854	42.0232	38.827	191
chr1	53706308	53706815	Encode_GSE137272_Encode_Dowen.JM_GSM4074282_RAD21_Rep2_SRR10099914_SRR10099915_peak_490	692	.	11.8898	72.8186	69.2184	208
chr1	53715424	53715884	Encode_GSE137272_Encode_Dowen.JM_GSM4074282_RAD21_Rep2_SRR10099914_SRR10099915_peak_491	670	.	13.9853	70.6461	67.0724	244
chr1	53784829	53785244	Encode_GSE137272_Encode_Dowen.JM_GSM4074282_RAD21_Rep2_SRR10099914_SRR10099915_peak_492	31	.	3.43507	5.56964	3.16585	42
chr1	53890381	53890758	Encode_GSE137272_Encode_Dowen.JM_GSM4074282_RAD21_Rep2_SRR10099914_SRR10099915_peak_493	381	.	10.6251	41.3659	38.1796	174
chr1	53909058	53909550	Encode_GSE137272_Encode_Dowen.JM_GSM4074282_RAD21_Rep2_SRR10099914_SRR10099915_peak_494	489	.	11.3211	52.2751	48.9365	259
chr1	53927591	53927981	Encode_GSE137272_Encode_Dowen.JM_GSM4074282_RAD21_Rep2_SRR10099914_SRR10099915_peak_495	232	.	7.84692	26.165	23.2199	204
chr1	53933440	53933696	Encode_GSE137272_Encode_Dowen.JM_GSM4074282_RAD21_Rep2_SRR10099914_SRR10099915_peak_496	51	.	4.12209	7.69502	5.19235	124
chr1	54039103	54039506	Encode_GSE137272_Encode_Dowen.JM_GSM4074282_RAD21_Rep2_SRR10099914_SRR10099915_peak_497	221	.	8.47318	25.054	22.1288	198
chr1	54194192	54195191	Encode_GSE137272_Encode_Dowen.JM_GSM4074282_RAD21_Rep2_SRR10099914_SRR10099915_peak_498	66	.	4.5801	9.22894	6.67005	856
chr1	54250611	54250965	Encode_GSE137272_Encode_Dowen.JM_GSM4074282_RAD21_Rep2_SRR10099914_SRR10099915_peak_499	31	.	3.43507	5.56964	3.16585	262
chr1	54275560	54275873	Encode_GSE137272_Encode_Dowen.JM_GSM4074282_RAD21_Rep2_SRR10099914_SRR10099915_peak_500	143	.	6.64114	17.0682	14.3007	166
chr1	54332993	54333371	Encode_GSE137272_Encode_Dowen.JM_GSM4074282_RAD21_Rep2_SRR10099914_SRR10099915_peak_501	285	.	9.84721	31.5389	28.5028	180
chr1	54381168	54381879	Encode_GSE137272_Encode_Dowen.JM_GSM4074282_RAD21_Rep2_SRR10099914_SRR10099915_peak_502	540	.	11.9267	57.4106	54.0039	284
chr1	54438795	54439081	Encode_GSE137272_Encode_Dowen.JM_GSM4074282_RAD21_Rep2_SRR10099914_SRR10099915_peak_503	51	.	4.12209	7.69502	5.19235	164
chr1	54557600	54557984	Encode_GSE137272_Encode_Dowen.JM_GSM4074282_RAD21_Rep2_SRR10099914_SRR10099915_peak_504	50	.	4.05422	7.55688	5.06648	151
chr1	54666009	54666410	Encode_GSE137272_Encode_Dowen.JM_GSM4074282_RAD21_Rep2_SRR10099914_SRR10099915_peak_505	553	.	13.108	58.7293	55.3055	164
chr1	54676910	54677230	Encode_GSE137272_Encode_Dowen.JM_GSM4074282_RAD21_Rep2_SRR10099914_SRR10099915_peak_506	90	.	5.26711	11.6837	9.04962	172
chr1	54832823	54833215	Encode_GSE137272_Encode_Dowen.JM_GSM4074282_RAD21_Rep2_SRR10099914_SRR10099915_peak_507	166	.	6.71948	19.4904	16.6733	87
chr1	54926058	54926686	Encode_GSE137272_Encode_Dowen.JM_GSM4074282_RAD21_Rep2_SRR10099914_SRR10099915_peak_508	549	.	11.3773	58.3494	54.9307	411
chr1	54958549	54958805	Encode_GSE137272_Encode_Dowen.JM_GSM4074282_RAD21_Rep2_SRR10099914_SRR10099915_peak_509	242	.	8.06903	27.2516	24.2873	125
chr1	54979210	54979677	Encode_GSE137272_Encode_Dowen.JM_GSM4074282_RAD21_Rep2_SRR10099914_SRR10099915_peak_510	848	.	14.4825	88.6609	84.8721	208
chr1	55027011	55027408	Encode_GSE137272_Encode_Dowen.JM_GSM4074282_RAD21_Rep2_SRR10099914_SRR10099915_peak_511	40	.	3.67408	6.51758	4.06934	339
chr1	55042246	55042643	Encode_GSE137272_Encode_Dowen.JM_GSM4074282_RAD21_Rep2_SRR10099914_SRR10099915_peak_512	477	.	11.6045	51.1207	47.7978	182
chr1	55082171	55082469	Encode_GSE137272_Encode_Dowen.JM_GSM4074282_RAD21_Rep2_SRR10099914_SRR10099915_peak_513	99	.	5.34895	12.5925	9.93354	178
chr1	55130986	55131340	Encode_GSE137272_Encode_Dowen.JM_GSM4074282_RAD21_Rep2_SRR10099914_SRR10099915_peak_514	75	.	4.43548	10.1561	7.56838	193
chr1	55161865	55162366	Encode_GSE137272_Encode_Dowen.JM_GSM4074282_RAD21_Rep2_SRR10099914_SRR10099915_peak_515	1195	.	17.8426	123.761	119.582	232
chr1	55185685	55186065	Encode_GSE137272_Encode_Dowen.JM_GSM4074282_RAD21_Rep2_SRR10099914_SRR10099915_peak_516	159	.	6.6136	18.7863	15.9846	192
chr1	55192787	55193267	Encode_GSE137272_Encode_Dowen.JM_GSM4074282_RAD21_Rep2_SRR10099914_SRR10099915_peak_517	534	.	12.4202	56.8109	53.4121	230
chr1	55239225	55239664	Encode_GSE137272_Encode_Dowen.JM_GSM4074282_RAD21_Rep2_SRR10099914_SRR10099915_peak_518	500	.	11.0534	53.4079	50.0542	252
chr1	55265482	55265817	Encode_GSE137272_Encode_Dowen.JM_GSM4074282_RAD21_Rep2_SRR10099914_SRR10099915_peak_519	59	.	4.35109	8.45107	5.91961	160
chr1	55301154	55301445	Encode_GSE137272_Encode_Dowen.JM_GSM4074282_RAD21_Rep2_SRR10099914_SRR10099915_peak_520	66	.	4.5801	9.22894	6.67005	141
chr1	55363178	55363912	Encode_GSE137272_Encode_Dowen.JM_GSM4074282_RAD21_Rep2_SRR10099914_SRR10099915_peak_521	492	.	12.385	52.5853	49.2428	229
chr1	55383101	55383558	Encode_GSE137272_Encode_Dowen.JM_GSM4074282_RAD21_Rep2_SRR10099914_SRR10099915_peak_522	1332	.	22.2978	137.613	133.287	226
chr1	55404323	55404841	Encode_GSE137272_Encode_Dowen.JM_GSM4074282_RAD21_Rep2_SRR10099914_SRR10099915_peak_523	845	.	14.1909	88.3804	84.5948	251
chr1	55447764	55448024	Encode_GSE137272_Encode_Dowen.JM_GSM4074282_RAD21_Rep2_SRR10099914_SRR10099915_peak_524	44	.	3.89308	6.96192	4.4899	132
chr1	55736342	55736791	Encode_GSE137272_Encode_Dowen.JM_GSM4074282_RAD21_Rep2_SRR10099914_SRR10099915_peak_525	1117	.	19.3136	115.886	111.793	205
chr1	55838250	55838554	Encode_GSE137272_Encode_Dowen.JM_GSM4074282_RAD21_Rep2_SRR10099914_SRR10099915_peak_526	98	.	5.49612	12.5395	9.88167	110
chr1	55874129	55874954	Encode_GSE137272_Encode_Dowen.JM_GSM4074282_RAD21_Rep2_SRR10099914_SRR10099915_peak_527	626	.	14.5129	66.1865	62.6679	218
chr1	55886416	55886779	Encode_GSE137272_Encode_Dowen.JM_GSM4074282_RAD21_Rep2_SRR10099914_SRR10099915_peak_528	439	.	11.8854	47.2127	43.943	177
chr1	55890833	55891087	Encode_GSE137272_Encode_Dowen.JM_GSM4074282_RAD21_Rep2_SRR10099914_SRR10099915_peak_529	153	.	6.52021	18.1209	15.3312	102
chr1	55960291	55960724	Encode_GSE137272_Encode_Dowen.JM_GSM4074282_RAD21_Rep2_SRR10099914_SRR10099915_peak_530	429	.	12.2879	46.1859	42.9305	223
chr1	56753274	56753627	Encode_GSE137272_Encode_Dowen.JM_GSM4074282_RAD21_Rep2_SRR10099914_SRR10099915_peak_531	271	.	9.26981	30.2033	27.1902	198
chr1	56977031	56977514	Encode_GSE137272_Encode_Dowen.JM_GSM4074282_RAD21_Rep2_SRR10099914_SRR10099915_peak_532	447	.	9.78026	48.0543	44.7731	248
chr1	56983963	56984460	Encode_GSE137272_Encode_Dowen.JM_GSM4074282_RAD21_Rep2_SRR10099914_SRR10099915_peak_533	59	.	4.35109	8.45107	5.91961	330
chr1	56991630	56992002	Encode_GSE137272_Encode_Dowen.JM_GSM4074282_RAD21_Rep2_SRR10099914_SRR10099915_peak_534	204	.	7.96158	23.3735	20.4798	206
chr1	57095603	57095861	Encode_GSE137272_Encode_Dowen.JM_GSM4074282_RAD21_Rep2_SRR10099914_SRR10099915_peak_535	90	.	5.26711	11.6837	9.04962	132
chr1	57205589	57205996	Encode_GSE137272_Encode_Dowen.JM_GSM4074282_RAD21_Rep2_SRR10099914_SRR10099915_peak_536	726	.	14.3907	76.333	72.6901	211
chr1	57269691	57270175	Encode_GSE137272_Encode_Dowen.JM_GSM4074282_RAD21_Rep2_SRR10099914_SRR10099915_peak_537	594	.	13.8609	62.9446	59.4669	212
chr1	57339137	57339579	Encode_GSE137272_Encode_Dowen.JM_GSM4074282_RAD21_Rep2_SRR10099914_SRR10099915_peak_538	346	.	10.6979	37.7903	34.657	189
chr1	57377516	57377937	Encode_GSE137272_Encode_Dowen.JM_GSM4074282_RAD21_Rep2_SRR10099914_SRR10099915_peak_539	74	.	4.8091	10.0276	7.44293	202
chr1	57394098	57394382	Encode_GSE137272_Encode_Dowen.JM_GSM4074282_RAD21_Rep2_SRR10099914_SRR10099915_peak_540	115	.	5.95412	14.3028	11.5996	113
chr1	57423649	57424040	Encode_GSE137272_Encode_Dowen.JM_GSM4074282_RAD21_Rep2_SRR10099914_SRR10099915_peak_541	382	.	10.3993	41.39	38.2034	223
chr1	57428829	57429386	Encode_GSE137272_Encode_Dowen.JM_GSM4074282_RAD21_Rep2_SRR10099914_SRR10099915_peak_542	1568	.	19.3672	161.393	156.823	281
chr1	57774730	57775424	Encode_GSE137272_Encode_Dowen.JM_GSM4074282_RAD21_Rep2_SRR10099914_SRR10099915_peak_543	166	.	6.18293	19.4314	16.6154	498
chr1	57949208	57949576	Encode_GSE137272_Encode_Dowen.JM_GSM4074282_RAD21_Rep2_SRR10099914_SRR10099915_peak_544	345	.	9.92376	37.689	34.5571	196
chr1	57969785	57970423	Encode_GSE137272_Encode_Dowen.JM_GSM4074282_RAD21_Rep2_SRR10099914_SRR10099915_peak_545	604	.	13.4281	63.9169	60.427	342
chr1	58031102	58031531	Encode_GSE137272_Encode_Dowen.JM_GSM4074282_RAD21_Rep2_SRR10099914_SRR10099915_peak_546	181	.	6.60845	21.0102	18.1612	249
chr1	58079709	58080101	Encode_GSE137272_Encode_Dowen.JM_GSM4074282_RAD21_Rep2_SRR10099914_SRR10099915_peak_547	188	.	7.45123	21.6974	18.8367	168
chr1	58112798	58113170	Encode_GSE137272_Encode_Dowen.JM_GSM4074282_RAD21_Rep2_SRR10099914_SRR10099915_peak_548	226	.	7.81382	25.5709	22.6374	194
chr1	58156769	58157130	Encode_GSE137272_Encode_Dowen.JM_GSM4074282_RAD21_Rep2_SRR10099914_SRR10099915_peak_549	450	.	11.816	48.3703	45.0847	170
chr1	58271111	58271557	Encode_GSE137272_Encode_Dowen.JM_GSM4074282_RAD21_Rep2_SRR10099914_SRR10099915_peak_550	251	.	8.22059	28.1666	25.1881	192
chr1	58296238	58296753	Encode_GSE137272_Encode_Dowen.JM_GSM4074282_RAD21_Rep2_SRR10099914_SRR10099915_peak_551	1683	.	19.8448	173.081	168.394	272
chr1	58445242	58445627	Encode_GSE137272_Encode_Dowen.JM_GSM4074282_RAD21_Rep2_SRR10099914_SRR10099915_peak_552	13	.	2.51662	3.53968	1.30525	229
chr1	58562474	58562843	Encode_GSE137272_Encode_Dowen.JM_GSM4074282_RAD21_Rep2_SRR10099914_SRR10099915_peak_553	152	.	6.87014	18.0199	15.2318	165
chr1	58579238	58579486	Encode_GSE137272_Encode_Dowen.JM_GSM4074282_RAD21_Rep2_SRR10099914_SRR10099915_peak_554	74	.	4.8091	10.0276	7.44293	102
chr1	58677565	58677979	Encode_GSE137272_Encode_Dowen.JM_GSM4074282_RAD21_Rep2_SRR10099914_SRR10099915_peak_555	276	.	9.46071	30.6503	27.629	184
chr1	58697633	58698013	Encode_GSE137272_Encode_Dowen.JM_GSM4074282_RAD21_Rep2_SRR10099914_SRR10099915_peak_556	363	.	11.1349	39.4652	36.3074	165
chr1	58711591	58711825	Encode_GSE137272_Encode_Dowen.JM_GSM4074282_RAD21_Rep2_SRR10099914_SRR10099915_peak_557	25	.	3.20607	4.91338	2.54877	106
chr1	58746850	58747293	Encode_GSE137272_Encode_Dowen.JM_GSM4074282_RAD21_Rep2_SRR10099914_SRR10099915_peak_558	643	.	15.1476	67.864	64.3249	228
chr1	58761484	58761815	Encode_GSE137272_Encode_Dowen.JM_GSM4074282_RAD21_Rep2_SRR10099914_SRR10099915_peak_559	44	.	3.89308	6.96192	4.4899	149
chr1	58770056	58770603	Encode_GSE137272_Encode_Dowen.JM_GSM4074282_RAD21_Rep2_SRR10099914_SRR10099915_peak_560	839	.	15.1139	87.7482	83.97	213
chr1	58897548	58897947	Encode_GSE137272_Encode_Dowen.JM_GSM4074282_RAD21_Rep2_SRR10099914_SRR10099915_peak_561	340	.	10.9922	37.2192	34.0941	182
chr1	58993714	58994036	Encode_GSE137272_Encode_Dowen.JM_GSM4074282_RAD21_Rep2_SRR10099914_SRR10099915_peak_562	181	.	7.55716	20.9579	18.1097	183
chr1	59009294	59009585	Encode_GSE137272_Encode_Dowen.JM_GSM4074282_RAD21_Rep2_SRR10099914_SRR10099915_peak_563	190	.	7.78616	21.9635	19.096	175
chr1	59068022	59068376	Encode_GSE137272_Encode_Dowen.JM_GSM4074282_RAD21_Rep2_SRR10099914_SRR10099915_peak_564	233	.	8.08421	26.2481	23.3017	187
chr1	59070857	59071108	Encode_GSE137272_Encode_Dowen.JM_GSM4074282_RAD21_Rep2_SRR10099914_SRR10099915_peak_565	66	.	4.26893	9.16382	6.61324	155
chr1	59119640	59119955	Encode_GSE137272_Encode_Dowen.JM_GSM4074282_RAD21_Rep2_SRR10099914_SRR10099915_peak_566	44	.	3.89308	6.96192	4.4899	187
chr1	59142788	59143195	Encode_GSE137272_Encode_Dowen.JM_GSM4074282_RAD21_Rep2_SRR10099914_SRR10099915_peak_567	659	.	13.5928	69.4671	65.9079	200
chr1	59237907	59238349	Encode_GSE137272_Encode_Dowen.JM_GSM4074282_RAD21_Rep2_SRR10099914_SRR10099915_peak_568	987	.	16.3007	102.732	98.7836	209
chr1	59243824	59244079	Encode_GSE137272_Encode_Dowen.JM_GSM4074282_RAD21_Rep2_SRR10099914_SRR10099915_peak_569	133	.	4.81367	16.1058	13.3633	142
chr1	59247633	59248093	Encode_GSE137272_Encode_Dowen.JM_GSM4074282_RAD21_Rep2_SRR10099914_SRR10099915_peak_570	1124	.	17.0039	116.566	112.465	214
chr1	59286512	59286808	Encode_GSE137272_Encode_Dowen.JM_GSM4074282_RAD21_Rep2_SRR10099914_SRR10099915_peak_571	133	.	6.41213	16.1311	13.3846	110
chr1	59301002	59301247	Encode_GSE137272_Encode_Dowen.JM_GSM4074282_RAD21_Rep2_SRR10099914_SRR10099915_peak_572	84	.	4.99608	11.1024	8.48692	109
chr1	59316711	59317134	Encode_GSE137272_Encode_Dowen.JM_GSM4074282_RAD21_Rep2_SRR10099914_SRR10099915_peak_573	644	.	13.3331	67.9543	64.4141	212
chr1	59376171	59376602	Encode_GSE137272_Encode_Dowen.JM_GSM4074282_RAD21_Rep2_SRR10099914_SRR10099915_peak_574	49	.	3.88063	7.46221	4.97483	254
chr1	59482786	59483037	Encode_GSE137272_Encode_Dowen.JM_GSM4074282_RAD21_Rep2_SRR10099914_SRR10099915_peak_575	32	.	2.85128	5.62412	3.21841	54
chr1	59483787	59484058	Encode_GSE137272_Encode_Dowen.JM_GSM4074282_RAD21_Rep2_SRR10099914_SRR10099915_peak_576	90	.	4.11611	11.6756	9.04671	135
chr1	59491651	59491948	Encode_GSE137272_Encode_Dowen.JM_GSM4074282_RAD21_Rep2_SRR10099914_SRR10099915_peak_577	88	.	5.02185	11.5059	8.88112	174
chr1	59508669	59508980	Encode_GSE137272_Encode_Dowen.JM_GSM4074282_RAD21_Rep2_SRR10099914_SRR10099915_peak_578	49	.	4.01194	7.47029	4.98268	71
chr1	59523417	59523730	Encode_GSE137272_Encode_Dowen.JM_GSM4074282_RAD21_Rep2_SRR10099914_SRR10099915_peak_579	132	.	5.9983	16.0353	13.2942	167
chr1	59584589	59585071	Encode_GSE137272_Encode_Dowen.JM_GSM4074282_RAD21_Rep2_SRR10099914_SRR10099915_peak_580	800	.	14.1417	83.7393	80.0081	228
chr1	59603941	59604285	Encode_GSE137272_Encode_Dowen.JM_GSM4074282_RAD21_Rep2_SRR10099914_SRR10099915_peak_581	220	.	7.03626	24.9533	22.0316	172
chr1	59613755	59614182	Encode_GSE137272_Encode_Dowen.JM_GSM4074282_RAD21_Rep2_SRR10099914_SRR10099915_peak_582	187	.	6.19485	21.595	18.736	242
chr1	59623191	59623736	Encode_GSE137272_Encode_Dowen.JM_GSM4074282_RAD21_Rep2_SRR10099914_SRR10099915_peak_583	989	.	15.2564	102.931	98.9805	319
chr1	59630671	59631029	Encode_GSE137272_Encode_Dowen.JM_GSM4074282_RAD21_Rep2_SRR10099914_SRR10099915_peak_584	32	.	3.35612	5.63312	3.22702	271
chr1	59638497	59638731	Encode_GSE137272_Encode_Dowen.JM_GSM4074282_RAD21_Rep2_SRR10099914_SRR10099915_peak_585	38	.	3.66408	6.253	3.81385	28
chr1	59670354	59670615	Encode_GSE137272_Encode_Dowen.JM_GSM4074282_RAD21_Rep2_SRR10099914_SRR10099915_peak_586	25	.	3.20607	4.91338	2.54877	36
chr1	59749702	59750034	Encode_GSE137272_Encode_Dowen.JM_GSM4074282_RAD21_Rep2_SRR10099914_SRR10099915_peak_587	142	.	6.40271	16.9746	14.2121	183
chr1	59783882	59784366	Encode_GSE137272_Encode_Dowen.JM_GSM4074282_RAD21_Rep2_SRR10099914_SRR10099915_peak_588	25	.	3.20607	4.91338	2.54877	411
chr1	59883669	59884200	Encode_GSE137272_Encode_Dowen.JM_GSM4074282_RAD21_Rep2_SRR10099914_SRR10099915_peak_589	1090	.	16.4938	113.068	109.006	278
chr1	59967305	59967566	Encode_GSE137272_Encode_Dowen.JM_GSM4074282_RAD21_Rep2_SRR10099914_SRR10099915_peak_590	59	.	4.22626	8.48339	5.95102	168
chr1	60000451	60000818	Encode_GSE137272_Encode_Dowen.JM_GSM4074282_RAD21_Rep2_SRR10099914_SRR10099915_peak_591	169	.	6.48495	19.7974	16.9749	202
chr1	60005591	60005832	Encode_GSE137272_Encode_Dowen.JM_GSM4074282_RAD21_Rep2_SRR10099914_SRR10099915_peak_592	54	.	4.10632	7.94292	5.43331	119
chr1	60054716	60055059	Encode_GSE137272_Encode_Dowen.JM_GSM4074282_RAD21_Rep2_SRR10099914_SRR10099915_peak_593	98	.	5.49612	12.5395	9.88167	141
chr1	60104531	60104876	Encode_GSE137272_Encode_Dowen.JM_GSM4074282_RAD21_Rep2_SRR10099914_SRR10099915_peak_594	189	.	7.48853	21.784	18.9219	171
chr1	60180367	60180859	Encode_GSE137272_Encode_Dowen.JM_GSM4074282_RAD21_Rep2_SRR10099914_SRR10099915_peak_595	91	.	5.16083	11.8138	9.17681	164
chr1	60343277	60343543	Encode_GSE137272_Encode_Dowen.JM_GSM4074282_RAD21_Rep2_SRR10099914_SRR10099915_peak_596	82	.	5.03811	10.8461	8.2364	182
chr1	60404979	60405234	Encode_GSE137272_Encode_Dowen.JM_GSM4074282_RAD21_Rep2_SRR10099914_SRR10099915_peak_597	66	.	4.5801	9.22894	6.67005	126
chr1	60409979	60410227	Encode_GSE137272_Encode_Dowen.JM_GSM4074282_RAD21_Rep2_SRR10099914_SRR10099915_peak_598	13	.	2.71714	3.63236	1.39081	60
chr1	60428951	60429327	Encode_GSE137272_Encode_Dowen.JM_GSM4074282_RAD21_Rep2_SRR10099914_SRR10099915_peak_599	398	.	11.5367	43.0273	39.8171	169
chr1	60447178	60447548	Encode_GSE137272_Encode_Dowen.JM_GSM4074282_RAD21_Rep2_SRR10099914_SRR10099915_peak_600	107	.	5.72512	13.4127	10.7321	84
chr1	60448744	60448998	Encode_GSE137272_Encode_Dowen.JM_GSM4074282_RAD21_Rep2_SRR10099914_SRR10099915_peak_601	38	.	3.66408	6.253	3.81385	87
chr1	60534974	60535313	Encode_GSE137272_Encode_Dowen.JM_GSM4074282_RAD21_Rep2_SRR10099914_SRR10099915_peak_602	239	.	8.5798	26.9123	23.9551	137
chr1	60566249	60567247	Encode_GSE137272_Encode_Dowen.JM_GSM4074282_RAD21_Rep2_SRR10099914_SRR10099915_peak_603	62	.	4.10133	8.77793	6.23779	595
chr1	60822891	60823296	Encode_GSE137272_Encode_Dowen.JM_GSM4074282_RAD21_Rep2_SRR10099914_SRR10099915_peak_604	301	.	9.55379	33.196	30.1337	231
chr1	60860560	60861073	Encode_GSE137272_Encode_Dowen.JM_GSM4074282_RAD21_Rep2_SRR10099914_SRR10099915_peak_605	1749	.	20.3584	179.742	174.99	252
chr1	60868391	60868794	Encode_GSE137272_Encode_Dowen.JM_GSM4074282_RAD21_Rep2_SRR10099914_SRR10099915_peak_606	396	.	10.4736	42.8323	39.6249	199
chr1	60954860	60955251	Encode_GSE137272_Encode_Dowen.JM_GSM4074282_RAD21_Rep2_SRR10099914_SRR10099915_peak_607	313	.	9.59521	34.4692	31.3868	174
chr1	60961037	60961481	Encode_GSE137272_Encode_Dowen.JM_GSM4074282_RAD21_Rep2_SRR10099914_SRR10099915_peak_608	601	.	13.3208	63.6088	60.1229	239
chr1	61055139	61055634	Encode_GSE137272_Encode_Dowen.JM_GSM4074282_RAD21_Rep2_SRR10099914_SRR10099915_peak_609	689	.	15.1753	72.5426	68.9458	222
chr1	61139151	61139577	Encode_GSE137272_Encode_Dowen.JM_GSM4074282_RAD21_Rep2_SRR10099914_SRR10099915_peak_610	550	.	13.2941	58.521	55.0999	240
chr1	61181091	61181553	Encode_GSE137272_Encode_Dowen.JM_GSM4074282_RAD21_Rep2_SRR10099914_SRR10099915_peak_611	1429	.	21.6058	147.392	142.963	225
chr1	61297990	61298397	Encode_GSE137272_Encode_Dowen.JM_GSM4074282_RAD21_Rep2_SRR10099914_SRR10099915_peak_612	323	.	10.2443	35.4687	32.3705	181
chr1	61377059	61377537	Encode_GSE137272_Encode_Dowen.JM_GSM4074282_RAD21_Rep2_SRR10099914_SRR10099915_peak_613	1137	.	17.8272	117.84	113.725	232
chr1	61524966	61525246	Encode_GSE137272_Encode_Dowen.JM_GSM4074282_RAD21_Rep2_SRR10099914_SRR10099915_peak_614	133	.	6.41213	16.1311	13.3846	138
chr1	61638762	61639616	Encode_GSE137272_Encode_Dowen.JM_GSM4074282_RAD21_Rep2_SRR10099914_SRR10099915_peak_615	51	.	4.12209	7.69502	5.19235	149
chr1	61771224	61771578	Encode_GSE137272_Encode_Dowen.JM_GSM4074282_RAD21_Rep2_SRR10099914_SRR10099915_peak_616	274	.	9.6182	30.4318	27.4139	195
chr1	61925023	61925295	Encode_GSE137272_Encode_Dowen.JM_GSM4074282_RAD21_Rep2_SRR10099914_SRR10099915_peak_617	90	.	5.26711	11.6837	9.04962	152
chr1	61966993	61967405	Encode_GSE137272_Encode_Dowen.JM_GSM4074282_RAD21_Rep2_SRR10099914_SRR10099915_peak_618	90	.	5.26711	11.6837	9.04962	292
chr1	62378467	62378711	Encode_GSE137272_Encode_Dowen.JM_GSM4074282_RAD21_Rep2_SRR10099914_SRR10099915_peak_619	51	.	4.12209	7.69502	5.19235	144
chr1	62696976	62697368	Encode_GSE137272_Encode_Dowen.JM_GSM4074282_RAD21_Rep2_SRR10099914_SRR10099915_peak_620	366	.	7.52459	39.7845	36.6214	167
chr1	62701018	62701522	Encode_GSE137272_Encode_Dowen.JM_GSM4074282_RAD21_Rep2_SRR10099914_SRR10099915_peak_621	649	.	9.55149	68.5452	64.9978	227
chr1	62706658	62707062	Encode_GSE137272_Encode_Dowen.JM_GSM4074282_RAD21_Rep2_SRR10099914_SRR10099915_peak_622	52	.	3.31441	7.73396	5.23017	180
chr1	62707637	62707882	Encode_GSE137272_Encode_Dowen.JM_GSM4074282_RAD21_Rep2_SRR10099914_SRR10099915_peak_623	91	.	4.14732	11.7716	9.1357	136
chr1	62722505	62722949	Encode_GSE137272_Encode_Dowen.JM_GSM4074282_RAD21_Rep2_SRR10099914_SRR10099915_peak_624	734	.	13.4848	77.1034	73.4511	239
chr1	62786301	62786565	Encode_GSE137272_Encode_Dowen.JM_GSM4074282_RAD21_Rep2_SRR10099914_SRR10099915_peak_625	82	.	4.88435	10.8582	8.24818	125
chr1	62795563	62796058	Encode_GSE137272_Encode_Dowen.JM_GSM4074282_RAD21_Rep2_SRR10099914_SRR10099915_peak_626	233	.	8.12168	26.3408	23.3929	163
chr1	62820139	62820598	Encode_GSE137272_Encode_Dowen.JM_GSM4074282_RAD21_Rep2_SRR10099914_SRR10099915_peak_627	1186	.	18.2913	122.827	118.658	203
chr1	62929470	62929929	Encode_GSE137272_Encode_Dowen.JM_GSM4074282_RAD21_Rep2_SRR10099914_SRR10099915_peak_628	1369	.	18.6687	141.276	136.911	220
chr1	62964220	62964712	Encode_GSE137272_Encode_Dowen.JM_GSM4074282_RAD21_Rep2_SRR10099914_SRR10099915_peak_629	1038	.	16.3886	107.855	103.85	265
chr1	62984593	62984901	Encode_GSE137272_Encode_Dowen.JM_GSM4074282_RAD21_Rep2_SRR10099914_SRR10099915_peak_630	91	.	4.84702	11.7876	9.15122	81
chr1	62986368	62986616	Encode_GSE137272_Encode_Dowen.JM_GSM4074282_RAD21_Rep2_SRR10099914_SRR10099915_peak_631	126	.	5.70471	15.3307	12.6032	91
chr1	63057944	63058287	Encode_GSE137272_Encode_Dowen.JM_GSM4074282_RAD21_Rep2_SRR10099914_SRR10099915_peak_632	94	.	5.30772	12.1346	9.49066	127
chr1	63110919	63111183	Encode_GSE137272_Encode_Dowen.JM_GSM4074282_RAD21_Rep2_SRR10099914_SRR10099915_peak_633	68	.	4.35798	9.3658	6.80344	127
chr1	63181044	63181448	Encode_GSE137272_Encode_Dowen.JM_GSM4074282_RAD21_Rep2_SRR10099914_SRR10099915_peak_634	342	.	8.78213	37.3475	34.2204	209
chr1	63182742	63183027	Encode_GSE137272_Encode_Dowen.JM_GSM4074282_RAD21_Rep2_SRR10099914_SRR10099915_peak_635	74	.	4.15003	10.0425	7.45734	133
chr1	63204470	63204790	Encode_GSE137272_Encode_Dowen.JM_GSM4074282_RAD21_Rep2_SRR10099914_SRR10099915_peak_636	102	.	5.19199	12.9624	10.2957	134
chr1	63219267	63219626	Encode_GSE137272_Encode_Dowen.JM_GSM4074282_RAD21_Rep2_SRR10099914_SRR10099915_peak_637	192	.	7.2288	22.1327	19.2623	212
chr1	63273236	63273554	Encode_GSE137272_Encode_Dowen.JM_GSM4074282_RAD21_Rep2_SRR10099914_SRR10099915_peak_638	46	.	3.82254	7.07756	4.60202	117
chr1	63309634	63309973	Encode_GSE137272_Encode_Dowen.JM_GSM4074282_RAD21_Rep2_SRR10099914_SRR10099915_peak_639	31	.	3.43507	5.56964	3.16585	136
chr1	63322121	63322449	Encode_GSE137272_Encode_Dowen.JM_GSM4074282_RAD21_Rep2_SRR10099914_SRR10099915_peak_640	32	.	3.38939	5.70113	3.2924	193
chr1	63403508	63404027	Encode_GSE137272_Encode_Dowen.JM_GSM4074282_RAD21_Rep2_SRR10099914_SRR10099915_peak_641	1123	.	17.6605	116.425	112.325	309
chr1	63609708	63609969	Encode_GSE137272_Encode_Dowen.JM_GSM4074282_RAD21_Rep2_SRR10099914_SRR10099915_peak_642	138	.	6.43014	16.6032	13.8478	106
chr1	63658069	63658356	Encode_GSE137272_Encode_Dowen.JM_GSM4074282_RAD21_Rep2_SRR10099914_SRR10099915_peak_643	216	.	6.18185	24.5427	21.6279	132
chr1	63659488	63660039	Encode_GSE137272_Encode_Dowen.JM_GSM4074282_RAD21_Rep2_SRR10099914_SRR10099915_peak_644	924	.	14.5038	96.2818	92.4064	267
chr1	63668787	63669054	Encode_GSE137272_Encode_Dowen.JM_GSM4074282_RAD21_Rep2_SRR10099914_SRR10099915_peak_645	112	.	5.79502	13.9576	11.2657	174
chr1	63763129	63763565	Encode_GSE137272_Encode_Dowen.JM_GSM4074282_RAD21_Rep2_SRR10099914_SRR10099915_peak_646	298	.	9.69643	32.9571	29.8983	164
chr1	63854905	63855206	Encode_GSE137272_Encode_Dowen.JM_GSM4074282_RAD21_Rep2_SRR10099914_SRR10099915_peak_647	82	.	5.03811	10.8461	8.2364	90
chr1	63953457	63953846	Encode_GSE137272_Encode_Dowen.JM_GSM4074282_RAD21_Rep2_SRR10099914_SRR10099915_peak_648	435	.	11.472	46.8011	43.537	226
chr1	64121879	64122462	Encode_GSE137272_Encode_Dowen.JM_GSM4074282_RAD21_Rep2_SRR10099914_SRR10099915_peak_649	82	.	4.89652	10.885	8.27431	458
chr1	64226162	64226506	Encode_GSE137272_Encode_Dowen.JM_GSM4074282_RAD21_Rep2_SRR10099914_SRR10099915_peak_650	60	.	4.27916	8.59664	6.06129	210
chr1	64445987	64446434	Encode_GSE137272_Encode_Dowen.JM_GSM4074282_RAD21_Rep2_SRR10099914_SRR10099915_peak_651	701	.	10.8181	73.7362	70.1249	224
chr1	64448048	64448525	Encode_GSE137272_Encode_Dowen.JM_GSM4074282_RAD21_Rep2_SRR10099914_SRR10099915_peak_652	735	.	11.1776	77.2366	73.5828	223
chr1	64461599	64461935	Encode_GSE137272_Encode_Dowen.JM_GSM4074282_RAD21_Rep2_SRR10099914_SRR10099915_peak_653	74	.	4.8091	10.0276	7.44293	197
chr1	64532399	64532945	Encode_GSE137272_Encode_Dowen.JM_GSM4074282_RAD21_Rep2_SRR10099914_SRR10099915_peak_654	55	.	4.01767	8.03025	5.51826	440
chr1	64617502	64618006	Encode_GSE137272_Encode_Dowen.JM_GSM4074282_RAD21_Rep2_SRR10099914_SRR10099915_peak_655	1486	.	18.4214	153.104	148.617	290
chr1	64655848	64656107	Encode_GSE137272_Encode_Dowen.JM_GSM4074282_RAD21_Rep2_SRR10099914_SRR10099915_peak_656	106	.	5.49414	13.2909	10.6171	98
chr1	64690477	64690728	Encode_GSE137272_Encode_Dowen.JM_GSM4074282_RAD21_Rep2_SRR10099914_SRR10099915_peak_657	59	.	4.35109	8.45107	5.91961	95
chr1	64705198	64705634	Encode_GSE137272_Encode_Dowen.JM_GSM4074282_RAD21_Rep2_SRR10099914_SRR10099915_peak_658	374	.	9.28573	40.5899	37.4154	266
chr1	64709897	64710314	Encode_GSE137272_Encode_Dowen.JM_GSM4074282_RAD21_Rep2_SRR10099914_SRR10099915_peak_659	186	.	6.29731	21.4673	18.6106	211
chr1	64717464	64718008	Encode_GSE137272_Encode_Dowen.JM_GSM4074282_RAD21_Rep2_SRR10099914_SRR10099915_peak_660	711	.	13.902	74.8116	71.187	269
chr1	64737356	64737811	Encode_GSE137272_Encode_Dowen.JM_GSM4074282_RAD21_Rep2_SRR10099914_SRR10099915_peak_661	253	.	7.05939	28.3396	25.3567	242
chr1	64918826	64919294	Encode_GSE137272_Encode_Dowen.JM_GSM4074282_RAD21_Rep2_SRR10099914_SRR10099915_peak_662	132	.	6.17387	16.027	13.2861	263
chr1	64956732	64957048	Encode_GSE137272_Encode_Dowen.JM_GSM4074282_RAD21_Rep2_SRR10099914_SRR10099915_peak_663	25	.	3.20607	4.91338	2.54877	250
chr1	64986121	64986574	Encode_GSE137272_Encode_Dowen.JM_GSM4074282_RAD21_Rep2_SRR10099914_SRR10099915_peak_664	576	.	12.9533	61.1276	57.6729	225
chr1	65010105	65010594	Encode_GSE137272_Encode_Dowen.JM_GSM4074282_RAD21_Rep2_SRR10099914_SRR10099915_peak_665	943	.	16.4004	98.2535	94.3557	250
chr1	65046366	65046832	Encode_GSE137272_Encode_Dowen.JM_GSM4074282_RAD21_Rep2_SRR10099914_SRR10099915_peak_666	304	.	9.2355	33.5472	30.4796	252
chr1	65075646	65075884	Encode_GSE137272_Encode_Dowen.JM_GSM4074282_RAD21_Rep2_SRR10099914_SRR10099915_peak_667	66	.	4.5801	9.22894	6.67005	131
chr1	65112053	65112388	Encode_GSE137272_Encode_Dowen.JM_GSM4074282_RAD21_Rep2_SRR10099914_SRR10099915_peak_668	288	.	9.75607	31.9202	28.8783	174
chr1	65178246	65178572	Encode_GSE137272_Encode_Dowen.JM_GSM4074282_RAD21_Rep2_SRR10099914_SRR10099915_peak_669	119	.	4.90484	14.6776	11.9671	181
chr1	65179081	65179516	Encode_GSE137272_Encode_Dowen.JM_GSM4074282_RAD21_Rep2_SRR10099914_SRR10099915_peak_670	477	.	10.5109	51.0561	47.7339	227
chr1	65186657	65186979	Encode_GSE137272_Encode_Dowen.JM_GSM4074282_RAD21_Rep2_SRR10099914_SRR10099915_peak_671	44	.	3.89308	6.96192	4.4899	218
chr1	65282763	65283201	Encode_GSE137272_Encode_Dowen.JM_GSM4074282_RAD21_Rep2_SRR10099914_SRR10099915_peak_672	636	.	14.0555	67.1599	63.6295	207
chr1	65312155	65312561	Encode_GSE137272_Encode_Dowen.JM_GSM4074282_RAD21_Rep2_SRR10099914_SRR10099915_peak_673	380	.	9.68551	41.2034	38.0195	167
chr1	65388263	65388768	Encode_GSE137272_Encode_Dowen.JM_GSM4074282_RAD21_Rep2_SRR10099914_SRR10099915_peak_674	365	.	10.9612	39.6873	36.5256	219
chr1	65654497	65654807	Encode_GSE137272_Encode_Dowen.JM_GSM4074282_RAD21_Rep2_SRR10099914_SRR10099915_peak_675	133	.	6.41213	16.1311	13.3846	147
chr1	66099894	66100173	Encode_GSE137272_Encode_Dowen.JM_GSM4074282_RAD21_Rep2_SRR10099914_SRR10099915_peak_676	107	.	5.39847	13.4484	10.7668	170
chr1	66104557	66104950	Encode_GSE137272_Encode_Dowen.JM_GSM4074282_RAD21_Rep2_SRR10099914_SRR10099915_peak_677	379	.	10.5316	41.1207	37.9379	228
chr1	66175012	66175354	Encode_GSE137272_Encode_Dowen.JM_GSM4074282_RAD21_Rep2_SRR10099914_SRR10099915_peak_678	98	.	5.49612	12.5395	9.88167	204
chr1	66407602	66407905	Encode_GSE137272_Encode_Dowen.JM_GSM4074282_RAD21_Rep2_SRR10099914_SRR10099915_peak_679	115	.	5.95412	14.3028	11.5996	153
chr1	66467929	66468401	Encode_GSE137272_Encode_Dowen.JM_GSM4074282_RAD21_Rep2_SRR10099914_SRR10099915_peak_680	230	.	8.6501	25.9904	23.0498	245
chr1	66655767	66656045	Encode_GSE137272_Encode_Dowen.JM_GSM4074282_RAD21_Rep2_SRR10099914_SRR10099915_peak_681	152	.	6.87014	18.0199	15.2318	137
chr1	66817121	66817878	Encode_GSE137272_Encode_Dowen.JM_GSM4074282_RAD21_Rep2_SRR10099914_SRR10099915_peak_682	65	.	4.23051	9.07603	6.52786	603
chr1	66838498	66838886	Encode_GSE137272_Encode_Dowen.JM_GSM4074282_RAD21_Rep2_SRR10099914_SRR10099915_peak_683	201	.	7.81994	23.0486	20.1605	206
chr1	66862832	66863433	Encode_GSE137272_Encode_Dowen.JM_GSM4074282_RAD21_Rep2_SRR10099914_SRR10099915_peak_684	44	.	3.89308	6.96192	4.4899	90
chr1	66895755	66896474	Encode_GSE137272_Encode_Dowen.JM_GSM4074282_RAD21_Rep2_SRR10099914_SRR10099915_peak_685	146	.	6.6005	17.4219	14.6479	492
chr1	66940968	66941372	Encode_GSE137272_Encode_Dowen.JM_GSM4074282_RAD21_Rep2_SRR10099914_SRR10099915_peak_686	494	.	13.8857	52.7889	49.4436	172
chr1	66992748	66993025	Encode_GSE137272_Encode_Dowen.JM_GSM4074282_RAD21_Rep2_SRR10099914_SRR10099915_peak_687	82	.	5.03811	10.8461	8.2364	154
chr1	67061467	67061874	Encode_GSE137272_Encode_Dowen.JM_GSM4074282_RAD21_Rep2_SRR10099914_SRR10099915_peak_688	190	.	7.78616	21.9635	19.096	184
chr1	67181093	67181566	Encode_GSE137272_Encode_Dowen.JM_GSM4074282_RAD21_Rep2_SRR10099914_SRR10099915_peak_689	819	.	17.3784	85.7166	81.962	296
chr1	67218322	67218645	Encode_GSE137272_Encode_Dowen.JM_GSM4074282_RAD21_Rep2_SRR10099914_SRR10099915_peak_690	171	.	7.32815	19.9651	17.1369	140
chr1	68106218	68106866	Encode_GSE137272_Encode_Dowen.JM_GSM4074282_RAD21_Rep2_SRR10099914_SRR10099915_peak_691	200	.	8.01517	22.9816	20.0947	478
chr1	69138871	69139306	Encode_GSE137272_Encode_Dowen.JM_GSM4074282_RAD21_Rep2_SRR10099914_SRR10099915_peak_692	585	.	15.5723	61.9848	58.5191	183
chr1	69241684	69242177	Encode_GSE137272_Encode_Dowen.JM_GSM4074282_RAD21_Rep2_SRR10099914_SRR10099915_peak_693	1236	.	22.7811	127.844	123.622	248
chr1	69376832	69377312	Encode_GSE137272_Encode_Dowen.JM_GSM4074282_RAD21_Rep2_SRR10099914_SRR10099915_peak_694	399	.	12.1373	43.1232	39.9109	270
chr1	69689057	69689425	Encode_GSE137272_Encode_Dowen.JM_GSM4074282_RAD21_Rep2_SRR10099914_SRR10099915_peak_695	242	.	8.93119	27.1726	24.2095	146
chr1	69775588	69775955	Encode_GSE137272_Encode_Dowen.JM_GSM4074282_RAD21_Rep2_SRR10099914_SRR10099915_peak_696	483	.	13.7403	51.7253	48.3938	210
chr1	69785119	69785544	Encode_GSE137272_Encode_Dowen.JM_GSM4074282_RAD21_Rep2_SRR10099914_SRR10099915_peak_697	340	.	10.9922	37.2192	34.0941	202
chr1	69790305	69790689	Encode_GSE137272_Encode_Dowen.JM_GSM4074282_RAD21_Rep2_SRR10099914_SRR10099915_peak_698	387	.	11.9082	41.9256	38.7308	153
chr1	70020845	70021198	Encode_GSE137272_Encode_Dowen.JM_GSM4074282_RAD21_Rep2_SRR10099914_SRR10099915_peak_699	124	.	6.18313	15.2092	12.484	187
chr1	70270128	70270542	Encode_GSE137272_Encode_Dowen.JM_GSM4074282_RAD21_Rep2_SRR10099914_SRR10099915_peak_700	375	.	11.6792	40.7362	37.559	218
chr1	70787111	70787597	Encode_GSE137272_Encode_Dowen.JM_GSM4074282_RAD21_Rep2_SRR10099914_SRR10099915_peak_701	1020	.	18.345	106.043	102.057	252
chr1	70833330	70833596	Encode_GSE137272_Encode_Dowen.JM_GSM4074282_RAD21_Rep2_SRR10099914_SRR10099915_peak_702	74	.	4.8091	10.0276	7.44293	137
chr1	71037043	71037283	Encode_GSE137272_Encode_Dowen.JM_GSM4074282_RAD21_Rep2_SRR10099914_SRR10099915_peak_703	25	.	3.20607	4.91338	2.54877	112
chr1	71289562	71289901	Encode_GSE137272_Encode_Dowen.JM_GSM4074282_RAD21_Rep2_SRR10099914_SRR10099915_peak_704	385	.	11.542	41.7287	38.5374	160
chr1	71361966	71362320	Encode_GSE137272_Encode_Dowen.JM_GSM4074282_RAD21_Rep2_SRR10099914_SRR10099915_peak_705	98	.	5.49612	12.5395	9.88167	118
chr1	71531604	71532123	Encode_GSE137272_Encode_Dowen.JM_GSM4074282_RAD21_Rep2_SRR10099914_SRR10099915_peak_706	1067	.	20.9173	110.812	106.774	276
chr1	71557021	71557455	Encode_GSE137272_Encode_Dowen.JM_GSM4074282_RAD21_Rep2_SRR10099914_SRR10099915_peak_707	74	.	4.8091	10.0276	7.44293	135
chr1	71675343	71675773	Encode_GSE137272_Encode_Dowen.JM_GSM4074282_RAD21_Rep2_SRR10099914_SRR10099915_peak_708	192	.	7.44168	22.1636	19.2927	285
chr1	71778339	71778601	Encode_GSE137272_Encode_Dowen.JM_GSM4074282_RAD21_Rep2_SRR10099914_SRR10099915_peak_709	101	.	5.45826	12.8338	10.1698	179
chr1	72088118	72088499	Encode_GSE137272_Encode_Dowen.JM_GSM4074282_RAD21_Rep2_SRR10099914_SRR10099915_peak_710	72	.	4.72993	9.86179	7.28716	194
chr1	72123588	72124111	Encode_GSE137272_Encode_Dowen.JM_GSM4074282_RAD21_Rep2_SRR10099914_SRR10099915_peak_711	1360	.	19.1216	140.408	136.052	242
chr1	72141796	72142294	Encode_GSE137272_Encode_Dowen.JM_GSM4074282_RAD21_Rep2_SRR10099914_SRR10099915_peak_712	1301	.	18.4466	134.445	130.154	250
chr1	72212150	72212478	Encode_GSE137272_Encode_Dowen.JM_GSM4074282_RAD21_Rep2_SRR10099914_SRR10099915_peak_713	90	.	4.78441	11.6366	9.0087	216
chr1	72220054	72220311	Encode_GSE137272_Encode_Dowen.JM_GSM4074282_RAD21_Rep2_SRR10099914_SRR10099915_peak_714	85	.	4.71199	11.1317	8.51529	118
chr1	72255183	72255423	Encode_GSE137272_Encode_Dowen.JM_GSM4074282_RAD21_Rep2_SRR10099914_SRR10099915_peak_715	22	.	2.95083	4.59946	2.26376	144
chr1	72284247	72284557	Encode_GSE137272_Encode_Dowen.JM_GSM4074282_RAD21_Rep2_SRR10099914_SRR10099915_peak_716	79	.	4.90348	10.5613	7.96389	152
chr1	72306720	72307526	Encode_GSE137272_Encode_Dowen.JM_GSM4074282_RAD21_Rep2_SRR10099914_SRR10099915_peak_717	31	.	3.29944	5.51665	3.12627	734
chr1	72313655	72314035	Encode_GSE137272_Encode_Dowen.JM_GSM4074282_RAD21_Rep2_SRR10099914_SRR10099915_peak_718	216	.	7.60628	24.5422	21.6274	221
chr1	72716989	72717282	Encode_GSE137272_Encode_Dowen.JM_GSM4074282_RAD21_Rep2_SRR10099914_SRR10099915_peak_719	121	.	4.45947	14.9077	12.1925	188
chr1	72718823	72719308	Encode_GSE137272_Encode_Dowen.JM_GSM4074282_RAD21_Rep2_SRR10099914_SRR10099915_peak_720	850	.	12.8017	88.8574	85.0665	234
chr1	72854813	72855365	Encode_GSE137272_Encode_Dowen.JM_GSM4074282_RAD21_Rep2_SRR10099914_SRR10099915_peak_721	2170	.	21.4967	222.133	217.002	276
chr1	72865792	72866258	Encode_GSE137272_Encode_Dowen.JM_GSM4074282_RAD21_Rep2_SRR10099914_SRR10099915_peak_722	1079	.	14.8364	112.046	107.994	228
chr1	72877866	72878330	Encode_GSE137272_Encode_Dowen.JM_GSM4074282_RAD21_Rep2_SRR10099914_SRR10099915_peak_723	758	.	11.2557	79.5397	75.8579	188
chr1	73274488	73274912	Encode_GSE137272_Encode_Dowen.JM_GSM4074282_RAD21_Rep2_SRR10099914_SRR10099915_peak_724	171	.	7.32815	19.9651	17.1369	218
chr1	73618547	73618908	Encode_GSE137272_Encode_Dowen.JM_GSM4074282_RAD21_Rep2_SRR10099914_SRR10099915_peak_725	387	.	10.8418	41.9282	38.7334	186
chr1	73737055	73737455	Encode_GSE137272_Encode_Dowen.JM_GSM4074282_RAD21_Rep2_SRR10099914_SRR10099915_peak_726	285	.	9.84721	31.5389	28.5028	193
chr1	73826234	73826768	Encode_GSE137272_Encode_Dowen.JM_GSM4074282_RAD21_Rep2_SRR10099914_SRR10099915_peak_727	1320	.	17.0397	136.388	132.075	244
chr1	73926305	73926647	Encode_GSE137272_Encode_Dowen.JM_GSM4074282_RAD21_Rep2_SRR10099914_SRR10099915_peak_731	110	.	5.36017	13.7311	11.0437	135
chr1	73986654	73987079	Encode_GSE137272_Encode_Dowen.JM_GSM4074282_RAD21_Rep2_SRR10099914_SRR10099915_peak_732	497	.	11.6067	53.1156	49.7657	190
chr1	73996204	73996651	Encode_GSE137272_Encode_Dowen.JM_GSM4074282_RAD21_Rep2_SRR10099914_SRR10099915_peak_733	310	.	8.8276	34.1417	31.0643	235
chr1	74077302	74077802	Encode_GSE137272_Encode_Dowen.JM_GSM4074282_RAD21_Rep2_SRR10099914_SRR10099915_peak_734	517	.	11.6086	55.1121	51.7357	220
chr1	74082802	74083452	Encode_GSE137272_Encode_Dowen.JM_GSM4074282_RAD21_Rep2_SRR10099914_SRR10099915_peak_735	253	.	7.54881	28.3764	25.393	194
chr1	74098276	74098553	Encode_GSE137272_Encode_Dowen.JM_GSM4074282_RAD21_Rep2_SRR10099914_SRR10099915_peak_736	58	.	4.02915	8.33203	5.81112	168
chr1	74125019	74125507	Encode_GSE137272_Encode_Dowen.JM_GSM4074282_RAD21_Rep2_SRR10099914_SRR10099915_peak_737	1003	.	14.6197	104.3	100.334	276
chr1	74139504	74139910	Encode_GSE137272_Encode_Dowen.JM_GSM4074282_RAD21_Rep2_SRR10099914_SRR10099915_peak_738	117	.	5.51455	14.4806	11.774	134
chr1	74182984	74183310	Encode_GSE137272_Encode_Dowen.JM_GSM4074282_RAD21_Rep2_SRR10099914_SRR10099915_peak_739	99	.	5.19853	12.6166	9.95724	181
chr1	74195957	74196333	Encode_GSE137272_Encode_Dowen.JM_GSM4074282_RAD21_Rep2_SRR10099914_SRR10099915_peak_740	182	.	7.42323	21.1454	18.2943	196
chr1	74205807	74206250	Encode_GSE137272_Encode_Dowen.JM_GSM4074282_RAD21_Rep2_SRR10099914_SRR10099915_peak_741	732	.	14.1067	76.9372	73.287	217
chr1	74279241	74279506	Encode_GSE137272_Encode_Dowen.JM_GSM4074282_RAD21_Rep2_SRR10099914_SRR10099915_peak_742	54	.	3.971	7.92739	5.4182	167
chr1	74287199	74287603	Encode_GSE137272_Encode_Dowen.JM_GSM4074282_RAD21_Rep2_SRR10099914_SRR10099915_peak_743	256	.	7.45903	28.6077	25.6209	220
chr1	74313293	74313729	Encode_GSE137272_Encode_Dowen.JM_GSM4074282_RAD21_Rep2_SRR10099914_SRR10099915_peak_744	504	.	11.1922	53.8396	50.4803	231
chr1	74326889	74327263	Encode_GSE137272_Encode_Dowen.JM_GSM4074282_RAD21_Rep2_SRR10099914_SRR10099915_peak_745	113	.	5.47044	13.9942	11.3014	193
chr1	74332447	74332706	Encode_GSE137272_Encode_Dowen.JM_GSM4074282_RAD21_Rep2_SRR10099914_SRR10099915_peak_746	28	.	3.1768	5.262	2.88254	182
chr1	74361796	74362219	Encode_GSE137272_Encode_Dowen.JM_GSM4074282_RAD21_Rep2_SRR10099914_SRR10099915_peak_747	606	.	12.1179	64.1168	60.6244	204
chr1	74386597	74386886	Encode_GSE137272_Encode_Dowen.JM_GSM4074282_RAD21_Rep2_SRR10099914_SRR10099915_peak_748	109	.	4.18284	13.6382	10.9527	152
chr1	74390524	74390953	Encode_GSE137272_Encode_Dowen.JM_GSM4074282_RAD21_Rep2_SRR10099914_SRR10099915_peak_749	539	.	9.70145	57.3269	53.9214	217
chr1	74397403	74397687	Encode_GSE137272_Encode_Dowen.JM_GSM4074282_RAD21_Rep2_SRR10099914_SRR10099915_peak_750	160	.	5.83653	18.88	16.0766	168
chr1	74398159	74398655	Encode_GSE137272_Encode_Dowen.JM_GSM4074282_RAD21_Rep2_SRR10099914_SRR10099915_peak_751	327	.	8.64782	35.8339	32.7304	204
chr1	74452687	74453120	Encode_GSE137272_Encode_Dowen.JM_GSM4074282_RAD21_Rep2_SRR10099914_SRR10099915_peak_752	242	.	8.4958	27.2525	24.2882	205
chr1	74460256	74460654	Encode_GSE137272_Encode_Dowen.JM_GSM4074282_RAD21_Rep2_SRR10099914_SRR10099915_peak_753	124	.	6.18313	15.2092	12.484	238
chr1	74643990	74644263	Encode_GSE137272_Encode_Dowen.JM_GSM4074282_RAD21_Rep2_SRR10099914_SRR10099915_peak_754	133	.	6.41213	16.1311	13.3846	119
chr1	74661685	74661919	Encode_GSE137272_Encode_Dowen.JM_GSM4074282_RAD21_Rep2_SRR10099914_SRR10099915_peak_755	59	.	4.35109	8.45107	5.91961	123
chr1	74723706	74724092	Encode_GSE137272_Encode_Dowen.JM_GSM4074282_RAD21_Rep2_SRR10099914_SRR10099915_peak_756	76	.	4.45474	10.2018	7.61304	232
chr1	74748766	74749061	Encode_GSE137272_Encode_Dowen.JM_GSM4074282_RAD21_Rep2_SRR10099914_SRR10099915_peak_757	36	.	3.57549	6.07685	3.65404	231
chr1	74759792	74760184	Encode_GSE137272_Encode_Dowen.JM_GSM4074282_RAD21_Rep2_SRR10099914_SRR10099915_peak_758	596	.	10.5609	63.1605	59.6801	212
chr1	74763088	74763436	Encode_GSE137272_Encode_Dowen.JM_GSM4074282_RAD21_Rep2_SRR10099914_SRR10099915_peak_759	430	.	8.65698	46.3446	43.0871	191
chr1	74784553	74784840	Encode_GSE137272_Encode_Dowen.JM_GSM4074282_RAD21_Rep2_SRR10099914_SRR10099915_peak_760	122	.	5.11452	14.9242	12.2086	134
chr1	74787895	74788140	Encode_GSE137272_Encode_Dowen.JM_GSM4074282_RAD21_Rep2_SRR10099914_SRR10099915_peak_761	156	.	5.56974	18.4921	15.6957	138
chr1	74802933	74803373	Encode_GSE137272_Encode_Dowen.JM_GSM4074282_RAD21_Rep2_SRR10099914_SRR10099915_peak_762	132	.	4.77916	15.9915	13.2514	231
chr1	74808101	74808474	Encode_GSE137272_Encode_Dowen.JM_GSM4074282_RAD21_Rep2_SRR10099914_SRR10099915_peak_763	516	.	9.14093	55.0411	51.6657	197
chr1	74809049	74809353	Encode_GSE137272_Encode_Dowen.JM_GSM4074282_RAD21_Rep2_SRR10099914_SRR10099915_peak_764	183	.	5.33859	21.1622	18.3108	164
chr1	74861735	74862180	Encode_GSE137272_Encode_Dowen.JM_GSM4074282_RAD21_Rep2_SRR10099914_SRR10099915_peak_765	515	.	11.7558	54.8854	51.5119	233
chr1	74880747	74881208	Encode_GSE137272_Encode_Dowen.JM_GSM4074282_RAD21_Rep2_SRR10099914_SRR10099915_peak_766	612	.	11.3286	64.7494	61.249	239
chr1	74893523	74893760	Encode_GSE137272_Encode_Dowen.JM_GSM4074282_RAD21_Rep2_SRR10099914_SRR10099915_peak_767	126	.	5.2772	15.3734	12.6451	149
chr1	74895069	74895315	Encode_GSE137272_Encode_Dowen.JM_GSM4074282_RAD21_Rep2_SRR10099914_SRR10099915_peak_768	80	.	4.28563	10.6927	8.0922	109
chr1	74915740	74916118	Encode_GSE137272_Encode_Dowen.JM_GSM4074282_RAD21_Rep2_SRR10099914_SRR10099915_peak_769	259	.	8.11528	28.9413	25.9491	170
chr1	74926687	74927147	Encode_GSE137272_Encode_Dowen.JM_GSM4074282_RAD21_Rep2_SRR10099914_SRR10099915_peak_770	752	.	13.5871	78.9028	75.2284	232
chr1	74948765	74949277	Encode_GSE137272_Encode_Dowen.JM_GSM4074282_RAD21_Rep2_SRR10099914_SRR10099915_peak_771	1397	.	16.0645	144.147	139.752	266
chr1	74964434	74964949	Encode_GSE137272_Encode_Dowen.JM_GSM4074282_RAD21_Rep2_SRR10099914_SRR10099915_peak_772	550	.	12.2691	58.4347	55.0147	239
chr1	74973710	74973953	Encode_GSE137272_Encode_Dowen.JM_GSM4074282_RAD21_Rep2_SRR10099914_SRR10099915_peak_773	82	.	5.03811	10.8461	8.2364	112
chr1	75000481	75000890	Encode_GSE137272_Encode_Dowen.JM_GSM4074282_RAD21_Rep2_SRR10099914_SRR10099915_peak_774	228	.	8.11159	25.7942	22.857	185
chr1	75016823	75017282	Encode_GSE137272_Encode_Dowen.JM_GSM4074282_RAD21_Rep2_SRR10099914_SRR10099915_peak_775	879	.	16.3793	91.7673	87.9427	218
chr1	75052012	75052491	Encode_GSE137272_Encode_Dowen.JM_GSM4074282_RAD21_Rep2_SRR10099914_SRR10099915_peak_776	379	.	10.7949	41.1751	37.9916	251
chr1	75124412	75124985	Encode_GSE137272_Encode_Dowen.JM_GSM4074282_RAD21_Rep2_SRR10099914_SRR10099915_peak_777	949	.	15.4079	98.8217	94.9176	268
chr1	75142616	75142962	Encode_GSE137272_Encode_Dowen.JM_GSM4074282_RAD21_Rep2_SRR10099914_SRR10099915_peak_778	143	.	5.61805	17.0704	14.3028	189
chr1	75168790	75169102	Encode_GSE137272_Encode_Dowen.JM_GSM4074282_RAD21_Rep2_SRR10099914_SRR10099915_peak_779	14	.	2.74806	3.68925	1.4208	209
chr1	75234647	75235040	Encode_GSE137272_Encode_Dowen.JM_GSM4074282_RAD21_Rep2_SRR10099914_SRR10099915_peak_780	196	.	6.84484	22.5534	19.6759	210
chr1	75251548	75251983	Encode_GSE137272_Encode_Dowen.JM_GSM4074282_RAD21_Rep2_SRR10099914_SRR10099915_peak_781	244	.	6.37068	27.3678	24.4017	219
chr1	75253103	75253344	Encode_GSE137272_Encode_Dowen.JM_GSM4074282_RAD21_Rep2_SRR10099914_SRR10099915_peak_782	129	.	4.77295	15.6342	12.901	99
chr1	75254253	75254519	Encode_GSE137272_Encode_Dowen.JM_GSM4074282_RAD21_Rep2_SRR10099914_SRR10099915_peak_783	43	.	3.12947	6.77886	4.32182	199
chr1	75290629	75290948	Encode_GSE137272_Encode_Dowen.JM_GSM4074282_RAD21_Rep2_SRR10099914_SRR10099915_peak_784	174	.	6.3253	20.2479	17.4148	162
chr1	75317895	75318190	Encode_GSE137272_Encode_Dowen.JM_GSM4074282_RAD21_Rep2_SRR10099914_SRR10099915_peak_785	99	.	4.88928	12.5723	9.91379	130
chr1	75342832	75343283	Encode_GSE137272_Encode_Dowen.JM_GSM4074282_RAD21_Rep2_SRR10099914_SRR10099915_peak_786	902	.	14.1339	94.132	90.2803	222
chr1	75371405	75371797	Encode_GSE137272_Encode_Dowen.JM_GSM4074282_RAD21_Rep2_SRR10099914_SRR10099915_peak_787	509	.	11.1455	54.3434	50.9771	209
chr1	75398760	75399072	Encode_GSE137272_Encode_Dowen.JM_GSM4074282_RAD21_Rep2_SRR10099914_SRR10099915_peak_788	112	.	5.31358	13.9888	11.2962	183
chr1	75413781	75414151	Encode_GSE137272_Encode_Dowen.JM_GSM4074282_RAD21_Rep2_SRR10099914_SRR10099915_peak_789	258	.	8.4801	28.8303	25.8398	206
chr1	75445676	75446086	Encode_GSE137272_Encode_Dowen.JM_GSM4074282_RAD21_Rep2_SRR10099914_SRR10099915_peak_790	279	.	7.59451	31.0164	27.9894	265
chr1	75456784	75457394	Encode_GSE137272_Encode_Dowen.JM_GSM4074282_RAD21_Rep2_SRR10099914_SRR10099915_peak_791	121	.	5.34758	14.8181	12.1047	124
chr1	75467467	75468038	Encode_GSE137272_Encode_Dowen.JM_GSM4074282_RAD21_Rep2_SRR10099914_SRR10099915_peak_792	1397	.	17.3177	144.171	139.775	300
chr1	75477182	75477759	Encode_GSE137272_Encode_Dowen.JM_GSM4074282_RAD21_Rep2_SRR10099914_SRR10099915_peak_793	429	.	8.4859	46.2305	42.9745	331
chr1	75495207	75495530	Encode_GSE137272_Encode_Dowen.JM_GSM4074282_RAD21_Rep2_SRR10099914_SRR10099915_peak_794	176	.	5.97518	20.5161	17.6783	172
chr1	75546548	75546958	Encode_GSE137272_Encode_Dowen.JM_GSM4074282_RAD21_Rep2_SRR10099914_SRR10099915_peak_795	113	.	5.05189	14.04	11.3463	253
chr1	75559430	75559934	Encode_GSE137272_Encode_Dowen.JM_GSM4074282_RAD21_Rep2_SRR10099914_SRR10099915_peak_796	1283	.	15.9782	132.598	128.326	253
chr1	75597590	75598004	Encode_GSE137272_Encode_Dowen.JM_GSM4074282_RAD21_Rep2_SRR10099914_SRR10099915_peak_797	290	.	8.13298	32.1444	29.099	229
chr1	75652499	75652962	Encode_GSE137272_Encode_Dowen.JM_GSM4074282_RAD21_Rep2_SRR10099914_SRR10099915_peak_798	445	.	8.21757	47.8302	44.5524	218
chr1	75653516	75654059	Encode_GSE137272_Encode_Dowen.JM_GSM4074282_RAD21_Rep2_SRR10099914_SRR10099915_peak_799	705	.	10.7785	74.2021	70.585	243
chr1	75741751	75742001	Encode_GSE137272_Encode_Dowen.JM_GSM4074282_RAD21_Rep2_SRR10099914_SRR10099915_peak_800	133	.	6.41213	16.1311	13.3846	106
chr1	75925690	75926198	Encode_GSE137272_Encode_Dowen.JM_GSM4074282_RAD21_Rep2_SRR10099914_SRR10099915_peak_801	1021	.	17.5643	106.115	102.128	249
chr1	75955869	75956175	Encode_GSE137272_Encode_Dowen.JM_GSM4074282_RAD21_Rep2_SRR10099914_SRR10099915_peak_802	82	.	5.03811	10.8461	8.2364	191
chr1	75997284	75997591	Encode_GSE137272_Encode_Dowen.JM_GSM4074282_RAD21_Rep2_SRR10099914_SRR10099915_peak_803	133	.	6.41213	16.1311	13.3846	157
chr1	77081634	77082002	Encode_GSE137272_Encode_Dowen.JM_GSM4074282_RAD21_Rep2_SRR10099914_SRR10099915_peak_804	115	.	5.95412	14.3028	11.5996	188
chr1	77496677	77496935	Encode_GSE137272_Encode_Dowen.JM_GSM4074282_RAD21_Rep2_SRR10099914_SRR10099915_peak_805	38	.	3.66408	6.253	3.81385	67
chr1	77516157	77516686	Encode_GSE137272_Encode_Dowen.JM_GSM4074282_RAD21_Rep2_SRR10099914_SRR10099915_peak_806	1951	.	17.3893	200.096	195.156	271
chr1	77561872	77562122	Encode_GSE137272_Encode_Dowen.JM_GSM4074282_RAD21_Rep2_SRR10099914_SRR10099915_peak_807	51	.	4.12209	7.69502	5.19235	87
chr1	77589474	77589771	Encode_GSE137272_Encode_Dowen.JM_GSM4074282_RAD21_Rep2_SRR10099914_SRR10099915_peak_808	90	.	5.26711	11.6837	9.04962	154
chr1	77896247	77896655	Encode_GSE137272_Encode_Dowen.JM_GSM4074282_RAD21_Rep2_SRR10099914_SRR10099915_peak_809	242	.	8.93119	27.1726	24.2095	166
chr1	77930617	77931111	Encode_GSE137272_Encode_Dowen.JM_GSM4074282_RAD21_Rep2_SRR10099914_SRR10099915_peak_810	878	.	17.4295	91.6272	87.8041	253
chr1	77943082	77943531	Encode_GSE137272_Encode_Dowen.JM_GSM4074282_RAD21_Rep2_SRR10099914_SRR10099915_peak_811	528	.	13.8101	56.2442	52.8528	223
chr1	77972309	77972765	Encode_GSE137272_Encode_Dowen.JM_GSM4074282_RAD21_Rep2_SRR10099914_SRR10099915_peak_812	336	.	10.2612	36.73	33.6126	224
chr1	77978636	77979143	Encode_GSE137272_Encode_Dowen.JM_GSM4074282_RAD21_Rep2_SRR10099914_SRR10099915_peak_813	962	.	16.9877	100.149	96.2302	271
chr1	78008777	78009104	Encode_GSE137272_Encode_Dowen.JM_GSM4074282_RAD21_Rep2_SRR10099914_SRR10099915_peak_814	161	.	7.09915	18.9856	16.1773	130
chr1	78215794	78216094	Encode_GSE137272_Encode_Dowen.JM_GSM4074282_RAD21_Rep2_SRR10099914_SRR10099915_peak_815	61	.	3.92792	8.6407	6.10427	176
chr1	78216978	78217653	Encode_GSE137272_Encode_Dowen.JM_GSM4074282_RAD21_Rep2_SRR10099914_SRR10099915_peak_816	122	.	5.26505	14.9716	12.2551	379
chr1	78267598	78267905	Encode_GSE137272_Encode_Dowen.JM_GSM4074282_RAD21_Rep2_SRR10099914_SRR10099915_peak_817	143	.	6.64114	17.0682	14.3007	118
chr1	78419562	78419983	Encode_GSE137272_Encode_Dowen.JM_GSM4074282_RAD21_Rep2_SRR10099914_SRR10099915_peak_818	563	.	12.0452	59.8031	56.3654	191
chr1	78454738	78455069	Encode_GSE137272_Encode_Dowen.JM_GSM4074282_RAD21_Rep2_SRR10099914_SRR10099915_peak_819	222	.	8.27542	25.1342	22.2078	128
chr1	78525189	78525667	Encode_GSE137272_Encode_Dowen.JM_GSM4074282_RAD21_Rep2_SRR10099914_SRR10099915_peak_820	863	.	15.609	90.1327	86.3269	227
chr1	78536803	78537180	Encode_GSE137272_Encode_Dowen.JM_GSM4074282_RAD21_Rep2_SRR10099914_SRR10099915_peak_821	364	.	9.96172	39.5944	36.434	191
chr1	78557339	78557743	Encode_GSE137272_Encode_Dowen.JM_GSM4074282_RAD21_Rep2_SRR10099914_SRR10099915_peak_822	293	.	9.2247	32.3764	29.3276	226
chr1	78657792	78658295	Encode_GSE137272_Encode_Dowen.JM_GSM4074282_RAD21_Rep2_SRR10099914_SRR10099915_peak_823	77	.	4.6312	10.2943	7.70315	231
chr1	78686941	78687258	Encode_GSE137272_Encode_Dowen.JM_GSM4074282_RAD21_Rep2_SRR10099914_SRR10099915_peak_824	98	.	5.49612	12.5395	9.88167	165
chr1	78724353	78724965	Encode_GSE137272_Encode_Dowen.JM_GSM4074282_RAD21_Rep2_SRR10099914_SRR10099915_peak_825	2088	.	21.502	213.905	208.842	313
chr1	79440001	79440243	Encode_GSE137272_Encode_Dowen.JM_GSM4074282_RAD21_Rep2_SRR10099914_SRR10099915_peak_826	51	.	4.12209	7.69502	5.19235	123
chr1	79682923	79683379	Encode_GSE137272_Encode_Dowen.JM_GSM4074282_RAD21_Rep2_SRR10099914_SRR10099915_peak_827	212	.	8.09892	24.2038	21.2944	234
chr1	79775870	79776316	Encode_GSE137272_Encode_Dowen.JM_GSM4074282_RAD21_Rep2_SRR10099914_SRR10099915_peak_828	74	.	4.8091	10.0276	7.44293	274
chr1	79782500	79782764	Encode_GSE137272_Encode_Dowen.JM_GSM4074282_RAD21_Rep2_SRR10099914_SRR10099915_peak_829	169	.	6.16911	19.8182	16.9954	136
chr1	79786525	79786897	Encode_GSE137272_Encode_Dowen.JM_GSM4074282_RAD21_Rep2_SRR10099914_SRR10099915_peak_830	413	.	10.4422	44.6098	41.3764	157
chr1	79858404	79859011	Encode_GSE137272_Encode_Dowen.JM_GSM4074282_RAD21_Rep2_SRR10099914_SRR10099915_peak_831	51	.	4.12209	7.69502	5.19235	316
chr1	80153221	80153506	Encode_GSE137272_Encode_Dowen.JM_GSM4074282_RAD21_Rep2_SRR10099914_SRR10099915_peak_832	64	.	4.48108	9.02307	6.47632	138
chr1	80180157	80180557	Encode_GSE137272_Encode_Dowen.JM_GSM4074282_RAD21_Rep2_SRR10099914_SRR10099915_peak_833	275	.	6.8862	30.5775	27.5574	176
chr1	80180973	80181425	Encode_GSE137272_Encode_Dowen.JM_GSM4074282_RAD21_Rep2_SRR10099914_SRR10099915_peak_834	949	.	14.5797	98.8378	94.9335	245
chr1	80408463	80408949	Encode_GSE137272_Encode_Dowen.JM_GSM4074282_RAD21_Rep2_SRR10099914_SRR10099915_peak_835	644	.	14.3505	67.9871	64.4465	202
chr1	80515899	80516191	Encode_GSE137272_Encode_Dowen.JM_GSM4074282_RAD21_Rep2_SRR10099914_SRR10099915_peak_836	51	.	4.12209	7.69502	5.19235	141
chr1	80722691	80722950	Encode_GSE137272_Encode_Dowen.JM_GSM4074282_RAD21_Rep2_SRR10099914_SRR10099915_peak_837	74	.	4.8091	10.0276	7.44293	147
chr1	80830321	80830736	Encode_GSE137272_Encode_Dowen.JM_GSM4074282_RAD21_Rep2_SRR10099914_SRR10099915_peak_838	133	.	6.41213	16.1311	13.3846	274
chr1	81287042	81287592	Encode_GSE137272_Encode_Dowen.JM_GSM4074282_RAD21_Rep2_SRR10099914_SRR10099915_peak_839	422	.	12.5953	45.5425	42.2959	311
chr1	81300752	81301037	Encode_GSE137272_Encode_Dowen.JM_GSM4074282_RAD21_Rep2_SRR10099914_SRR10099915_peak_840	74	.	4.8091	10.0276	7.44293	161
chr1	81301732	81302050	Encode_GSE137272_Encode_Dowen.JM_GSM4074282_RAD21_Rep2_SRR10099914_SRR10099915_peak_841	211	.	8.24417	24.0119	21.1056	132
chr1	81309913	81310440	Encode_GSE137272_Encode_Dowen.JM_GSM4074282_RAD21_Rep2_SRR10099914_SRR10099915_peak_842	152	.	6.87014	18.0199	15.2318	354
chr1	81316543	81316987	Encode_GSE137272_Encode_Dowen.JM_GSM4074282_RAD21_Rep2_SRR10099914_SRR10099915_peak_843	785	.	16.7053	82.2563	78.5424	242
chr1	81591673	81592050	Encode_GSE137272_Encode_Dowen.JM_GSM4074282_RAD21_Rep2_SRR10099914_SRR10099915_peak_844	224	.	8.36063	25.3309	22.4012	172
chr1	82291533	82291828	Encode_GSE137272_Encode_Dowen.JM_GSM4074282_RAD21_Rep2_SRR10099914_SRR10099915_peak_845	135	.	5.33738	16.2846	13.5352	160
chr1	82294194	82294459	Encode_GSE137272_Encode_Dowen.JM_GSM4074282_RAD21_Rep2_SRR10099914_SRR10099915_peak_846	98	.	4.73499	12.5112	9.85868	105
chr1	82433289	82433794	Encode_GSE137272_Encode_Dowen.JM_GSM4074282_RAD21_Rep2_SRR10099914_SRR10099915_peak_847	435	.	11.7224	46.7947	43.5306	252
chr1	82476261	82476647	Encode_GSE137272_Encode_Dowen.JM_GSM4074282_RAD21_Rep2_SRR10099914_SRR10099915_peak_848	432	.	12.4131	46.4864	43.2269	189
chr1	82554295	82554825	Encode_GSE137272_Encode_Dowen.JM_GSM4074282_RAD21_Rep2_SRR10099914_SRR10099915_peak_849	710	.	16.9051	74.6969	71.0739	262
chr1	82571738	82572123	Encode_GSE137272_Encode_Dowen.JM_GSM4074282_RAD21_Rep2_SRR10099914_SRR10099915_peak_850	161	.	7.09915	18.9856	16.1773	240
chr1	82641590	82642056	Encode_GSE137272_Encode_Dowen.JM_GSM4074282_RAD21_Rep2_SRR10099914_SRR10099915_peak_851	610	.	13.8999	64.517	61.0196	270
chr1	82759500	82759879	Encode_GSE137272_Encode_Dowen.JM_GSM4074282_RAD21_Rep2_SRR10099914_SRR10099915_peak_852	170	.	6.89485	19.912	17.0875	218
chr1	82762266	82762567	Encode_GSE137272_Encode_Dowen.JM_GSM4074282_RAD21_Rep2_SRR10099914_SRR10099915_peak_853	96	.	5.21832	12.3007	9.65294	170
chr1	82787291	82787802	Encode_GSE137272_Encode_Dowen.JM_GSM4074282_RAD21_Rep2_SRR10099914_SRR10099915_peak_854	1182	.	17.033	122.412	118.246	249
chr1	82803588	82804116	Encode_GSE137272_Encode_Dowen.JM_GSM4074282_RAD21_Rep2_SRR10099914_SRR10099915_peak_855	1236	.	18.7509	127.849	123.627	248
chr1	82839255	82839714	Encode_GSE137272_Encode_Dowen.JM_GSM4074282_RAD21_Rep2_SRR10099914_SRR10099915_peak_856	168	.	6.78221	19.642	16.8221	126
chr1	82960051	82960775	Encode_GSE137272_Encode_Dowen.JM_GSM4074282_RAD21_Rep2_SRR10099914_SRR10099915_peak_857	44	.	3.89308	6.96192	4.4899	312
chr1	82987756	82988128	Encode_GSE137272_Encode_Dowen.JM_GSM4074282_RAD21_Rep2_SRR10099914_SRR10099915_peak_858	185	.	6.92791	21.3816	18.5264	200
chr1	83064830	83065320	Encode_GSE137272_Encode_Dowen.JM_GSM4074282_RAD21_Rep2_SRR10099914_SRR10099915_peak_859	143	.	6.64114	17.0682	14.3007	162
chr1	83076093	83076572	Encode_GSE137272_Encode_Dowen.JM_GSM4074282_RAD21_Rep2_SRR10099914_SRR10099915_peak_860	734	.	15.169	77.1394	73.4866	206
chr1	83181413	83181783	Encode_GSE137272_Encode_Dowen.JM_GSM4074282_RAD21_Rep2_SRR10099914_SRR10099915_peak_861	171	.	7.32815	19.9651	17.1369	203
chr1	83187214	83187467	Encode_GSE137272_Encode_Dowen.JM_GSM4074282_RAD21_Rep2_SRR10099914_SRR10099915_peak_862	66	.	4.5801	9.22894	6.67005	159
chr1	83407977	83408264	Encode_GSE137272_Encode_Dowen.JM_GSM4074282_RAD21_Rep2_SRR10099914_SRR10099915_peak_863	59	.	4.35109	8.45107	5.91961	183
chr1	83716975	83717400	Encode_GSE137272_Encode_Dowen.JM_GSM4074282_RAD21_Rep2_SRR10099914_SRR10099915_peak_864	344	.	10.893	37.6229	34.492	241
chr1	83727220	83727550	Encode_GSE137272_Encode_Dowen.JM_GSM4074282_RAD21_Rep2_SRR10099914_SRR10099915_peak_865	211	.	8.24417	24.0119	21.1056	124
chr1	83736390	83736848	Encode_GSE137272_Encode_Dowen.JM_GSM4074282_RAD21_Rep2_SRR10099914_SRR10099915_peak_866	447	.	11.9451	48.0361	44.7551	250
chr1	83746024	83746441	Encode_GSE137272_Encode_Dowen.JM_GSM4074282_RAD21_Rep2_SRR10099914_SRR10099915_peak_867	570	.	14.0644	60.547	57.0998	228
chr1	83811191	83811537	Encode_GSE137272_Encode_Dowen.JM_GSM4074282_RAD21_Rep2_SRR10099914_SRR10099915_peak_868	256	.	9.09088	28.6533	25.6658	168
chr1	84102049	84102393	Encode_GSE137272_Encode_Dowen.JM_GSM4074282_RAD21_Rep2_SRR10099914_SRR10099915_peak_869	181	.	7.55716	20.9579	18.1097	205
chr1	84128506	84128906	Encode_GSE137272_Encode_Dowen.JM_GSM4074282_RAD21_Rep2_SRR10099914_SRR10099915_peak_870	190	.	7.78616	21.9635	19.096	199
chr1	84153981	84154322	Encode_GSE137272_Encode_Dowen.JM_GSM4074282_RAD21_Rep2_SRR10099914_SRR10099915_peak_871	133	.	6.41213	16.1311	13.3846	158
chr1	84284371	84284621	Encode_GSE137272_Encode_Dowen.JM_GSM4074282_RAD21_Rep2_SRR10099914_SRR10099915_peak_872	28	.	2.8186	5.1871	2.81105	43
chr1	84286739	84287199	Encode_GSE137272_Encode_Dowen.JM_GSM4074282_RAD21_Rep2_SRR10099914_SRR10099915_peak_873	408	.	9.65391	44.0718	40.8463	255
chr1	84470315	84470789	Encode_GSE137272_Encode_Dowen.JM_GSM4074282_RAD21_Rep2_SRR10099914_SRR10099915_peak_874	1122	.	18.9259	116.398	112.299	211
chr1	84581734	84582216	Encode_GSE137272_Encode_Dowen.JM_GSM4074282_RAD21_Rep2_SRR10099914_SRR10099915_peak_875	437	.	11.3116	47.0261	43.7589	273
chr1	84622997	84623389	Encode_GSE137272_Encode_Dowen.JM_GSM4074282_RAD21_Rep2_SRR10099914_SRR10099915_peak_876	54	.	4.12719	7.98677	5.47588	247
chr1	84696124	84696473	Encode_GSE137272_Encode_Dowen.JM_GSM4074282_RAD21_Rep2_SRR10099914_SRR10099915_peak_877	155	.	5.05899	18.3305	15.537	150
chr1	84697132	84697582	Encode_GSE137272_Encode_Dowen.JM_GSM4074282_RAD21_Rep2_SRR10099914_SRR10099915_peak_878	384	.	8.42959	41.6694	38.4789	294
chr1	84866736	84867014	Encode_GSE137272_Encode_Dowen.JM_GSM4074282_RAD21_Rep2_SRR10099914_SRR10099915_peak_879	100	.	4.68353	12.7037	10.0425	154
chr1	84881245	84881690	Encode_GSE137272_Encode_Dowen.JM_GSM4074282_RAD21_Rep2_SRR10099914_SRR10099915_peak_880	1078	.	13.3192	111.888	107.838	188
chr1	84885175	84885478	Encode_GSE137272_Encode_Dowen.JM_GSM4074282_RAD21_Rep2_SRR10099914_SRR10099915_peak_881	123	.	4.03807	15.0965	12.3775	181
chr1	84933515	84933809	Encode_GSE137272_Encode_Dowen.JM_GSM4074282_RAD21_Rep2_SRR10099914_SRR10099915_peak_882	224	.	7.53401	25.3504	22.4203	135
chr1	84934603	84934879	Encode_GSE137272_Encode_Dowen.JM_GSM4074282_RAD21_Rep2_SRR10099914_SRR10099915_peak_883	16	.	2.65176	3.9723	1.68738	100
chr1	85736455	85736923	Encode_GSE137272_Encode_Dowen.JM_GSM4074282_RAD21_Rep2_SRR10099914_SRR10099915_peak_888	845	.	16.0516	88.3688	84.5834	217
chr1	85793387	85793629	Encode_GSE137272_Encode_Dowen.JM_GSM4074282_RAD21_Rep2_SRR10099914_SRR10099915_peak_889	25	.	3.20607	4.91338	2.54877	64
chr1	85853311	85853762	Encode_GSE137272_Encode_Dowen.JM_GSM4074282_RAD21_Rep2_SRR10099914_SRR10099915_peak_890	575	.	12.669	61.0008	57.5477	210
chr1	85895599	85895848	Encode_GSE137272_Encode_Dowen.JM_GSM4074282_RAD21_Rep2_SRR10099914_SRR10099915_peak_891	47	.	3.54387	7.19711	4.71804	94
chr1	85935447	85935859	Encode_GSE137272_Encode_Dowen.JM_GSM4074282_RAD21_Rep2_SRR10099914_SRR10099915_peak_892	746	.	14.0851	78.3517	74.684	214
chr1	86007797	86008268	Encode_GSE137272_Encode_Dowen.JM_GSM4074282_RAD21_Rep2_SRR10099914_SRR10099915_peak_893	1159	.	18.2307	120.075	115.935	228
chr1	86018236	86018544	Encode_GSE137272_Encode_Dowen.JM_GSM4074282_RAD21_Rep2_SRR10099914_SRR10099915_peak_894	87	.	4.79661	11.3315	8.71064	91
chr1	86021674	86021966	Encode_GSE137272_Encode_Dowen.JM_GSM4074282_RAD21_Rep2_SRR10099914_SRR10099915_peak_895	166	.	6.18293	19.4314	16.6154	131
chr1	86045913	86046514	Encode_GSE137272_Encode_Dowen.JM_GSM4074282_RAD21_Rep2_SRR10099914_SRR10099915_peak_896	28	.	3.08182	5.25819	2.87895	390
chr1	86059472	86059885	Encode_GSE137272_Encode_Dowen.JM_GSM4074282_RAD21_Rep2_SRR10099914_SRR10099915_peak_897	482	.	10.675	51.579	48.2499	196
chr1	86144221	86144589	Encode_GSE137272_Encode_Dowen.JM_GSM4074282_RAD21_Rep2_SRR10099914_SRR10099915_peak_898	81	.	4.68895	10.7502	8.1482	201
chr1	86178798	86179349	Encode_GSE137272_Encode_Dowen.JM_GSM4074282_RAD21_Rep2_SRR10099914_SRR10099915_peak_899	935	.	14.8264	97.4841	93.5951	239
chr1	86188996	86189446	Encode_GSE137272_Encode_Dowen.JM_GSM4074282_RAD21_Rep2_SRR10099914_SRR10099915_peak_900	623	.	12.2411	65.8905	62.3756	208
chr1	86214105	86214594	Encode_GSE137272_Encode_Dowen.JM_GSM4074282_RAD21_Rep2_SRR10099914_SRR10099915_peak_901	659	.	13.1499	69.5339	65.974	260
chr1	86301644	86302042	Encode_GSE137272_Encode_Dowen.JM_GSM4074282_RAD21_Rep2_SRR10099914_SRR10099915_peak_902	193	.	5.98649	22.2101	19.3384	238
chr1	86313711	86313993	Encode_GSE137272_Encode_Dowen.JM_GSM4074282_RAD21_Rep2_SRR10099914_SRR10099915_peak_903	35	.	3.13956	5.99233	3.57274	174
chr1	86339299	86339833	Encode_GSE137272_Encode_Dowen.JM_GSM4074282_RAD21_Rep2_SRR10099914_SRR10099915_peak_904	1289	.	16.3056	133.243	128.965	310
chr1	86371942	86372266	Encode_GSE137272_Encode_Dowen.JM_GSM4074282_RAD21_Rep2_SRR10099914_SRR10099915_peak_905	196	.	7.02536	22.5666	19.6887	199
chr1	86381112	86381377	Encode_GSE137272_Encode_Dowen.JM_GSM4074282_RAD21_Rep2_SRR10099914_SRR10099915_peak_906	209	.	6.964	23.8092	20.9083	115
chr1	86389268	86389576	Encode_GSE137272_Encode_Dowen.JM_GSM4074282_RAD21_Rep2_SRR10099914_SRR10099915_peak_907	74	.	4.52461	10.0523	7.46687	196
chr1	86395930	86396218	Encode_GSE137272_Encode_Dowen.JM_GSM4074282_RAD21_Rep2_SRR10099914_SRR10099915_peak_908	142	.	6.05806	17.0064	14.2434	157
chr1	86404814	86405245	Encode_GSE137272_Encode_Dowen.JM_GSM4074282_RAD21_Rep2_SRR10099914_SRR10099915_peak_909	317	.	8.68416	34.8401	31.7523	204
chr1	86416158	86416661	Encode_GSE137272_Encode_Dowen.JM_GSM4074282_RAD21_Rep2_SRR10099914_SRR10099915_peak_910	295	.	8.67767	32.6196	29.5669	298
chr1	86429944	86430332	Encode_GSE137272_Encode_Dowen.JM_GSM4074282_RAD21_Rep2_SRR10099914_SRR10099915_peak_911	161	.	6.0182	18.9809	16.1755	228
chr1	86440425	86440947	Encode_GSE137272_Encode_Dowen.JM_GSM4074282_RAD21_Rep2_SRR10099914_SRR10099915_peak_912	1495	.	17.1237	154.029	149.534	271
chr1	86471370	86471760	Encode_GSE137272_Encode_Dowen.JM_GSM4074282_RAD21_Rep2_SRR10099914_SRR10099915_peak_913	321	.	8.61796	35.1953	32.1012	221
chr1	86487426	86487768	Encode_GSE137272_Encode_Dowen.JM_GSM4074282_RAD21_Rep2_SRR10099914_SRR10099915_peak_914	43	.	3.56539	6.76933	4.31263	204
chr1	86499900	86500200	Encode_GSE137272_Encode_Dowen.JM_GSM4074282_RAD21_Rep2_SRR10099914_SRR10099915_peak_915	159	.	4.97258	18.7307	15.9298	169
chr1	86501673	86502053	Encode_GSE137272_Encode_Dowen.JM_GSM4074282_RAD21_Rep2_SRR10099914_SRR10099915_peak_916	128	.	4.38055	15.5581	12.8263	126
chr1	86509403	86509754	Encode_GSE137272_Encode_Dowen.JM_GSM4074282_RAD21_Rep2_SRR10099914_SRR10099915_peak_917	250	.	7.4393	28.0552	25.0784	164
chr1	86520362	86520694	Encode_GSE137272_Encode_Dowen.JM_GSM4074282_RAD21_Rep2_SRR10099914_SRR10099915_peak_918	64	.	3.76347	9.00712	6.46076	195
chr1	86532369	86532709	Encode_GSE137272_Encode_Dowen.JM_GSM4074282_RAD21_Rep2_SRR10099914_SRR10099915_peak_919	290	.	7.04812	32.1023	29.0574	155
chr1	86538455	86538712	Encode_GSE137272_Encode_Dowen.JM_GSM4074282_RAD21_Rep2_SRR10099914_SRR10099915_peak_920	111	.	5.2461	13.8213	11.1321	140
chr1	86618439	86618852	Encode_GSE137272_Encode_Dowen.JM_GSM4074282_RAD21_Rep2_SRR10099914_SRR10099915_peak_921	767	.	13.1996	80.4341	76.7418	224
chr1	86650257	86650709	Encode_GSE137272_Encode_Dowen.JM_GSM4074282_RAD21_Rep2_SRR10099914_SRR10099915_peak_922	1021	.	15.9171	106.156	102.169	196
chr1	86669437	86669915	Encode_GSE137272_Encode_Dowen.JM_GSM4074282_RAD21_Rep2_SRR10099914_SRR10099915_peak_923	423	.	9.0509	45.5495	42.3028	235
chr1	86670368	86670765	Encode_GSE137272_Encode_Dowen.JM_GSM4074282_RAD21_Rep2_SRR10099914_SRR10099915_peak_924	162	.	5.39428	19.0927	16.2826	198
chr1	86696965	86697305	Encode_GSE137272_Encode_Dowen.JM_GSM4074282_RAD21_Rep2_SRR10099914_SRR10099915_peak_925	127	.	5.06621	15.5011	12.7704	208
chr1	86698741	86699003	Encode_GSE137272_Encode_Dowen.JM_GSM4074282_RAD21_Rep2_SRR10099914_SRR10099915_peak_926	77	.	3.9439	10.3167	7.72512	149
chr1	86699772	86700117	Encode_GSE137272_Encode_Dowen.JM_GSM4074282_RAD21_Rep2_SRR10099914_SRR10099915_peak_927	162	.	5.39428	19.0927	16.2826	180
chr1	86914735	86915047	Encode_GSE137272_Encode_Dowen.JM_GSM4074282_RAD21_Rep2_SRR10099914_SRR10099915_peak_928	152	.	6.87014	18.0199	15.2318	141
chr1	86972773	86973046	Encode_GSE137272_Encode_Dowen.JM_GSM4074282_RAD21_Rep2_SRR10099914_SRR10099915_peak_929	164	.	6.64268	19.3038	16.49	140
chr1	87041141	87041491	Encode_GSE137272_Encode_Dowen.JM_GSM4074282_RAD21_Rep2_SRR10099914_SRR10099915_peak_930	276	.	5.66259	30.6591	27.6376	147
chr1	87041998	87042501	Encode_GSE137272_Encode_Dowen.JM_GSM4074282_RAD21_Rep2_SRR10099914_SRR10099915_peak_931	1917	.	18.1193	196.692	191.783	253
chr1	87060965	87061274	Encode_GSE137272_Encode_Dowen.JM_GSM4074282_RAD21_Rep2_SRR10099914_SRR10099915_peak_932	196	.	7.82138	22.5464	19.669	135
chr1	87070720	87071100	Encode_GSE137272_Encode_Dowen.JM_GSM4074282_RAD21_Rep2_SRR10099914_SRR10099915_peak_933	440	.	10.3092	47.3144	44.0435	171
chr1	87087034	87087306	Encode_GSE137272_Encode_Dowen.JM_GSM4074282_RAD21_Rep2_SRR10099914_SRR10099915_peak_934	131	.	5.94269	15.9034	13.1649	135
chr1	87098566	87098954	Encode_GSE137272_Encode_Dowen.JM_GSM4074282_RAD21_Rep2_SRR10099914_SRR10099915_peak_935	317	.	9.30467	34.877	31.7887	227
chr1	87111767	87112086	Encode_GSE137272_Encode_Dowen.JM_GSM4074282_RAD21_Rep2_SRR10099914_SRR10099915_peak_936	128	.	5.98023	15.5828	12.8505	121
chr1	87174234	87174746	Encode_GSE137272_Encode_Dowen.JM_GSM4074282_RAD21_Rep2_SRR10099914_SRR10099915_peak_937	1580	.	18.6563	162.674	158.091	245
chr1	87184886	87185157	Encode_GSE137272_Encode_Dowen.JM_GSM4074282_RAD21_Rep2_SRR10099914_SRR10099915_peak_938	215	.	5.4115	24.4732	21.5594	141
chr1	87186961	87187390	Encode_GSE137272_Encode_Dowen.JM_GSM4074282_RAD21_Rep2_SRR10099914_SRR10099915_peak_939	682	.	9.98019	71.7998	68.2119	243
chr1	87206393	87206649	Encode_GSE137272_Encode_Dowen.JM_GSM4074282_RAD21_Rep2_SRR10099914_SRR10099915_peak_940	69	.	4.29712	9.52584	6.95956	143
chr1	87218089	87218321	Encode_GSE137272_Encode_Dowen.JM_GSM4074282_RAD21_Rep2_SRR10099914_SRR10099915_peak_941	72	.	4.403	9.77255	7.20006	125
chr1	87246121	87246620	Encode_GSE137272_Encode_Dowen.JM_GSM4074282_RAD21_Rep2_SRR10099914_SRR10099915_peak_942	1094	.	15.9696	113.491	109.424	271
chr1	87292832	87293254	Encode_GSE137272_Encode_Dowen.JM_GSM4074282_RAD21_Rep2_SRR10099914_SRR10099915_peak_943	567	.	11.9407	60.1542	56.7122	228
chr1	87326776	87327011	Encode_GSE137272_Encode_Dowen.JM_GSM4074282_RAD21_Rep2_SRR10099914_SRR10099915_peak_944	23	.	2.97825	4.65585	2.31725	136
chr1	87447340	87447932	Encode_GSE137272_Encode_Dowen.JM_GSM4074282_RAD21_Rep2_SRR10099914_SRR10099915_peak_945	509	.	12.2488	54.2699	50.9046	354
chr1	87510026	87510314	Encode_GSE137272_Encode_Dowen.JM_GSM4074282_RAD21_Rep2_SRR10099914_SRR10099915_peak_946	75	.	4.57728	10.1722	7.58411	139
chr1	87541606	87542084	Encode_GSE137272_Encode_Dowen.JM_GSM4074282_RAD21_Rep2_SRR10099914_SRR10099915_peak_947	261	.	8.82465	29.1385	26.1431	191
chr1	87568456	87568759	Encode_GSE137272_Encode_Dowen.JM_GSM4074282_RAD21_Rep2_SRR10099914_SRR10099915_peak_948	145	.	6.37727	17.3485	14.5759	143
chr1	87608397	87608823	Encode_GSE137272_Encode_Dowen.JM_GSM4074282_RAD21_Rep2_SRR10099914_SRR10099915_peak_949	349	.	9.85201	38.0977	34.9602	195
chr1	87664043	87664342	Encode_GSE137272_Encode_Dowen.JM_GSM4074282_RAD21_Rep2_SRR10099914_SRR10099915_peak_950	181	.	7.14853	20.9846	18.1359	139
chr1	87696406	87696680	Encode_GSE137272_Encode_Dowen.JM_GSM4074282_RAD21_Rep2_SRR10099914_SRR10099915_peak_951	43	.	3.67638	6.76874	4.31214	160
chr1	87721365	87721711	Encode_GSE137272_Encode_Dowen.JM_GSM4074282_RAD21_Rep2_SRR10099914_SRR10099915_peak_952	244	.	8.35852	27.4537	24.4864	223
chr1	87755697	87756274	Encode_GSE137272_Encode_Dowen.JM_GSM4074282_RAD21_Rep2_SRR10099914_SRR10099915_peak_953	250	.	8.38188	28.0457	25.0691	234
chr1	87766290	87766551	Encode_GSE137272_Encode_Dowen.JM_GSM4074282_RAD21_Rep2_SRR10099914_SRR10099915_peak_954	102	.	5.18034	12.9347	10.2685	162
chr1	87853262	87853652	Encode_GSE137272_Encode_Dowen.JM_GSM4074282_RAD21_Rep2_SRR10099914_SRR10099915_peak_955	51	.	3.98539	7.68686	5.19235	230
chr1	88318571	88318937	Encode_GSE137272_Encode_Dowen.JM_GSM4074282_RAD21_Rep2_SRR10099914_SRR10099915_peak_961	255	.	8.80981	28.5503	25.5642	188
chr1	88357430	88357912	Encode_GSE137272_Encode_Dowen.JM_GSM4074282_RAD21_Rep2_SRR10099914_SRR10099915_peak_962	535	.	12.9648	56.9249	53.5247	215
chr1	88424596	88425137	Encode_GSE137272_Encode_Dowen.JM_GSM4074282_RAD21_Rep2_SRR10099914_SRR10099915_peak_963	1261	.	18.2653	130.369	126.12	244
chr1	88434057	88434473	Encode_GSE137272_Encode_Dowen.JM_GSM4074282_RAD21_Rep2_SRR10099914_SRR10099915_peak_964	405	.	10.8104	43.7469	40.5261	228
chr1	88445452	88445790	Encode_GSE137272_Encode_Dowen.JM_GSM4074282_RAD21_Rep2_SRR10099914_SRR10099915_peak_965	308	.	10.0948	33.9024	30.8284	155
chr1	88456686	88457091	Encode_GSE137272_Encode_Dowen.JM_GSM4074282_RAD21_Rep2_SRR10099914_SRR10099915_peak_966	228	.	8.11159	25.7942	22.857	205
chr1	88465742	88466064	Encode_GSE137272_Encode_Dowen.JM_GSM4074282_RAD21_Rep2_SRR10099914_SRR10099915_peak_967	254	.	8.10618	28.3931	25.4095	165
chr1	88473996	88474238	Encode_GSE137272_Encode_Dowen.JM_GSM4074282_RAD21_Rep2_SRR10099914_SRR10099915_peak_968	89	.	5.03418	11.5334	8.90791	132
chr1	88562276	88562800	Encode_GSE137272_Encode_Dowen.JM_GSM4074282_RAD21_Rep2_SRR10099914_SRR10099915_peak_969	1612	.	19.8068	165.856	161.242	255
chr1	88705191	88705461	Encode_GSE137272_Encode_Dowen.JM_GSM4074282_RAD21_Rep2_SRR10099914_SRR10099915_peak_970	156	.	3.78112	18.4423	15.6468	136
chr1	88705780	88706268	Encode_GSE137272_Encode_Dowen.JM_GSM4074282_RAD21_Rep2_SRR10099914_SRR10099915_peak_971	2584	.	18.6369	263.915	258.49	227
chr1	88720951	88721281	Encode_GSE137272_Encode_Dowen.JM_GSM4074282_RAD21_Rep2_SRR10099914_SRR10099915_peak_972	103	.	5.54322	13.0197	10.3517	75
chr1	88742402	88742692	Encode_GSE137272_Encode_Dowen.JM_GSM4074282_RAD21_Rep2_SRR10099914_SRR10099915_peak_973	252	.	6.02857	28.2037	25.2245	167
chr1	88745173	88745679	Encode_GSE137272_Encode_Dowen.JM_GSM4074282_RAD21_Rep2_SRR10099914_SRR10099915_peak_974	1192	.	14.8264	123.476	119.3	263
chr1	88750253	88750488	Encode_GSE137272_Encode_Dowen.JM_GSM4074282_RAD21_Rep2_SRR10099914_SRR10099915_peak_975	51	.	3.07342	7.61121	5.11904	91
chr1	88752267	88752668	Encode_GSE137272_Encode_Dowen.JM_GSM4074282_RAD21_Rep2_SRR10099914_SRR10099915_peak_976	367	.	8.89907	39.9492	36.7837	187
chr1	88806977	88807430	Encode_GSE137272_Encode_Dowen.JM_GSM4074282_RAD21_Rep2_SRR10099914_SRR10099915_peak_977	218	.	7.70919	24.8013	21.8821	239
chr1	88816045	88816320	Encode_GSE137272_Encode_Dowen.JM_GSM4074282_RAD21_Rep2_SRR10099914_SRR10099915_peak_978	78	.	4.70886	10.4689	7.87373	168
chr1	88924366	88924656	Encode_GSE137272_Encode_Dowen.JM_GSM4074282_RAD21_Rep2_SRR10099914_SRR10099915_peak_979	24	.	3.05635	4.81548	2.46871	70
chr1	88968508	88968802	Encode_GSE137272_Encode_Dowen.JM_GSM4074282_RAD21_Rep2_SRR10099914_SRR10099915_peak_980	130	.	6.08296	15.8195	13.0825	181
chr1	89058015	89058384	Encode_GSE137272_Encode_Dowen.JM_GSM4074282_RAD21_Rep2_SRR10099914_SRR10099915_peak_981	162	.	6.72397	19.0492	16.2398	177
chr1	89070396	89070795	Encode_GSE137272_Encode_Dowen.JM_GSM4074282_RAD21_Rep2_SRR10099914_SRR10099915_peak_982	47	.	3.54387	7.19711	4.71804	362
chr1	89175379	89175728	Encode_GSE137272_Encode_Dowen.JM_GSM4074282_RAD21_Rep2_SRR10099914_SRR10099915_peak_983	331	.	10.0678	36.2512	33.1407	187
chr1	89191398	89191849	Encode_GSE137272_Encode_Dowen.JM_GSM4074282_RAD21_Rep2_SRR10099914_SRR10099915_peak_984	634	.	9.10805	66.9326	63.4051	240
chr1	89196056	89196489	Encode_GSE137272_Encode_Dowen.JM_GSM4074282_RAD21_Rep2_SRR10099914_SRR10099915_peak_985	1086	.	13.0479	112.702	108.643	196
chr1	89207317	89207637	Encode_GSE137272_Encode_Dowen.JM_GSM4074282_RAD21_Rep2_SRR10099914_SRR10099915_peak_986	152	.	6.87014	18.0199	15.2318	161
chr1	89235320	89235642	Encode_GSE137272_Encode_Dowen.JM_GSM4074282_RAD21_Rep2_SRR10099914_SRR10099915_peak_987	132	.	5.79178	15.9414	13.2021	169
chr1	89323071	89323468	Encode_GSE137272_Encode_Dowen.JM_GSM4074282_RAD21_Rep2_SRR10099914_SRR10099915_peak_988	258	.	8.94147	28.8637	25.8728	226
chr1	89342847	89343089	Encode_GSE137272_Encode_Dowen.JM_GSM4074282_RAD21_Rep2_SRR10099914_SRR10099915_peak_989	86	.	4.09218	11.316	8.69565	149
chr1	89344516	89344984	Encode_GSE137272_Encode_Dowen.JM_GSM4074282_RAD21_Rep2_SRR10099914_SRR10099915_peak_990	806	.	13.6914	84.3756	80.6368	217
chr1	89368790	89369041	Encode_GSE137272_Encode_Dowen.JM_GSM4074282_RAD21_Rep2_SRR10099914_SRR10099915_peak_991	65	.	4.50469	9.07236	6.52437	96
chr1	89454719	89455011	Encode_GSE137272_Encode_Dowen.JM_GSM4074282_RAD21_Rep2_SRR10099914_SRR10099915_peak_992	42	.	3.66762	6.75005	4.2941	69
chr1	89524378	89524764	Encode_GSE137272_Encode_Dowen.JM_GSM4074282_RAD21_Rep2_SRR10099914_SRR10099915_peak_993	585	.	11.6972	62.0537	58.5871	206
chr1	89525980	89526223	Encode_GSE137272_Encode_Dowen.JM_GSM4074282_RAD21_Rep2_SRR10099914_SRR10099915_peak_994	91	.	4.34246	11.7542	9.11862	92
chr1	89581278	89581619	Encode_GSE137272_Encode_Dowen.JM_GSM4074282_RAD21_Rep2_SRR10099914_SRR10099915_peak_995	252	.	8.03842	28.213	25.2337	154
chr1	89606537	89606988	Encode_GSE137272_Encode_Dowen.JM_GSM4074282_RAD21_Rep2_SRR10099914_SRR10099915_peak_996	185	.	7.11474	21.3768	18.5216	211
chr1	89631841	89632114	Encode_GSE137272_Encode_Dowen.JM_GSM4074282_RAD21_Rep2_SRR10099914_SRR10099915_peak_997	124	.	5.78483	15.1264	12.4068	114
chr1	89646615	89647085	Encode_GSE137272_Encode_Dowen.JM_GSM4074282_RAD21_Rep2_SRR10099914_SRR10099915_peak_998	988	.	15.0082	102.765	98.8157	231
chr1	89667458	89667803	Encode_GSE137272_Encode_Dowen.JM_GSM4074282_RAD21_Rep2_SRR10099914_SRR10099915_peak_999	79	.	4.87803	10.507	7.91082	153
chr1	89752680	89752941	Encode_GSE137272_Encode_Dowen.JM_GSM4074282_RAD21_Rep2_SRR10099914_SRR10099915_peak_1000	126	.	5.43237	15.4152	12.6862	162
chr1	89757549	89757967	Encode_GSE137272_Encode_Dowen.JM_GSM4074282_RAD21_Rep2_SRR10099914_SRR10099915_peak_1001	263	.	8.26889	29.3524	26.3524	223
chr1	89770279	89770728	Encode_GSE137272_Encode_Dowen.JM_GSM4074282_RAD21_Rep2_SRR10099914_SRR10099915_peak_1002	382	.	10.1902	41.4356	38.2484	232
chr1	89821044	89821308	Encode_GSE137272_Encode_Dowen.JM_GSM4074282_RAD21_Rep2_SRR10099914_SRR10099915_peak_1003	69	.	4.56163	9.50488	6.939	123
chr1	89831094	89831398	Encode_GSE137272_Encode_Dowen.JM_GSM4074282_RAD21_Rep2_SRR10099914_SRR10099915_peak_1004	89	.	5.23559	11.6169	8.98931	140
chr1	89859219	89859613	Encode_GSE137272_Encode_Dowen.JM_GSM4074282_RAD21_Rep2_SRR10099914_SRR10099915_peak_1005	399	.	9.53854	43.1203	39.9088	226
chr1	89940080	89940653	Encode_GSE137272_Encode_Dowen.JM_GSM4074282_RAD21_Rep2_SRR10099914_SRR10099915_peak_1006	72	.	3.12264	9.80232	7.22914	67
chr1	89943162	89943658	Encode_GSE137272_Encode_Dowen.JM_GSM4074282_RAD21_Rep2_SRR10099914_SRR10099915_peak_1007	1338	.	14.419	138.168	133.836	242
chr1	89968133	89968617	Encode_GSE137272_Encode_Dowen.JM_GSM4074282_RAD21_Rep2_SRR10099914_SRR10099915_peak_1008	48	.	3.72848	7.38363	4.8988	284
chr1	90012920	90013597	Encode_GSE137272_Encode_Dowen.JM_GSM4074282_RAD21_Rep2_SRR10099914_SRR10099915_peak_1009	120	.	5.64003	14.7826	12.0699	155
chr1	90026959	90027338	Encode_GSE137272_Encode_Dowen.JM_GSM4074282_RAD21_Rep2_SRR10099914_SRR10099915_peak_1010	351	.	9.50664	38.3326	35.1917	186
chr1	90051385	90051813	Encode_GSE137272_Encode_Dowen.JM_GSM4074282_RAD21_Rep2_SRR10099914_SRR10099915_peak_1011	532	.	11.2601	56.6595	53.2629	224
chr1	90060552	90060983	Encode_GSE137272_Encode_Dowen.JM_GSM4074282_RAD21_Rep2_SRR10099914_SRR10099915_peak_1012	409	.	10.0935	44.2103	40.9829	214
chr1	90159987	90160254	Encode_GSE137272_Encode_Dowen.JM_GSM4074282_RAD21_Rep2_SRR10099914_SRR10099915_peak_1013	85	.	5.03446	11.1857	8.56817	133
chr1	90203796	90204159	Encode_GSE137272_Encode_Dowen.JM_GSM4074282_RAD21_Rep2_SRR10099914_SRR10099915_peak_1014	155	.	5.51445	18.3248	15.5314	134
chr1	90205318	90205580	Encode_GSE137272_Encode_Dowen.JM_GSM4074282_RAD21_Rep2_SRR10099914_SRR10099915_peak_1015	99	.	4.4366	12.6434	9.98349	154
chr1	90424344	90424660	Encode_GSE137272_Encode_Dowen.JM_GSM4074282_RAD21_Rep2_SRR10099914_SRR10099915_peak_1016	19	.	2.85259	4.22248	1.92245	186
chr1	90557068	90557490	Encode_GSE137272_Encode_Dowen.JM_GSM4074282_RAD21_Rep2_SRR10099914_SRR10099915_peak_1017	370	.	10.4123	40.1872	37.0183	234
chr1	90588332	90588776	Encode_GSE137272_Encode_Dowen.JM_GSM4074282_RAD21_Rep2_SRR10099914_SRR10099915_peak_1018	729	.	9.85416	76.6289	72.9824	202
chr1	90590805	90591115	Encode_GSE137272_Encode_Dowen.JM_GSM4074282_RAD21_Rep2_SRR10099914_SRR10099915_peak_1019	107	.	3.70703	13.433	10.7518	181
chr1	90592771	90593227	Encode_GSE137272_Encode_Dowen.JM_GSM4074282_RAD21_Rep2_SRR10099914_SRR10099915_peak_1020	955	.	11.6763	99.4566	95.5454	253
chr1	90633476	90633779	Encode_GSE137272_Encode_Dowen.JM_GSM4074282_RAD21_Rep2_SRR10099914_SRR10099915_peak_1021	107	.	5.72133	13.4046	10.7285	122
chr1	90650628	90651116	Encode_GSE137272_Encode_Dowen.JM_GSM4074282_RAD21_Rep2_SRR10099914_SRR10099915_peak_1022	905	.	15.4768	94.3844	90.5301	243
chr1	90840225	90840669	Encode_GSE137272_Encode_Dowen.JM_GSM4074282_RAD21_Rep2_SRR10099914_SRR10099915_peak_1023	549	.	13.2361	58.3652	54.9461	213
chr1	90849981	90850246	Encode_GSE137272_Encode_Dowen.JM_GSM4074282_RAD21_Rep2_SRR10099914_SRR10099915_peak_1024	66	.	4.5801	9.22894	6.67005	126
chr1	90906331	90906774	Encode_GSE137272_Encode_Dowen.JM_GSM4074282_RAD21_Rep2_SRR10099914_SRR10099915_peak_1025	561	.	11.9802	59.6017	56.1665	231
chr1	90928490	90928934	Encode_GSE137272_Encode_Dowen.JM_GSM4074282_RAD21_Rep2_SRR10099914_SRR10099915_peak_1026	806	.	14.5457	84.3504	80.6119	219
chr1	90956615	90957090	Encode_GSE137272_Encode_Dowen.JM_GSM4074282_RAD21_Rep2_SRR10099914_SRR10099915_peak_1027	865	.	14.5232	90.3127	86.5047	264
chr1	90973229	90973709	Encode_GSE137272_Encode_Dowen.JM_GSM4074282_RAD21_Rep2_SRR10099914_SRR10099915_peak_1028	2143	.	20.7724	219.427	214.318	227
chr1	91021298	91021621	Encode_GSE137272_Encode_Dowen.JM_GSM4074282_RAD21_Rep2_SRR10099914_SRR10099915_peak_1029	132	.	6.35683	16.0105	13.2699	187
chr1	91098855	91099279	Encode_GSE137272_Encode_Dowen.JM_GSM4074282_RAD21_Rep2_SRR10099914_SRR10099915_peak_1030	454	.	10.9861	48.7013	45.4112	255
chr1	91178984	91179468	Encode_GSE137272_Encode_Dowen.JM_GSM4074282_RAD21_Rep2_SRR10099914_SRR10099915_peak_1031	764	.	13.7257	80.1054	76.4169	236
chr1	91211107	91211543	Encode_GSE137272_Encode_Dowen.JM_GSM4074282_RAD21_Rep2_SRR10099914_SRR10099915_peak_1032	278	.	8.45068	30.911	27.8856	221
chr1	91239124	91239443	Encode_GSE137272_Encode_Dowen.JM_GSM4074282_RAD21_Rep2_SRR10099914_SRR10099915_peak_1033	329	.	10.7632	36.0645	32.9568	164
chr1	91250017	91250619	Encode_GSE137272_Encode_Dowen.JM_GSM4074282_RAD21_Rep2_SRR10099914_SRR10099915_peak_1034	37	.	3.50565	6.16839	3.74217	41
chr1	91346944	91347316	Encode_GSE137272_Encode_Dowen.JM_GSM4074282_RAD21_Rep2_SRR10099914_SRR10099915_peak_1035	307	.	8.70654	33.8015	30.7289	185
chr1	91366238	91366624	Encode_GSE137272_Encode_Dowen.JM_GSM4074282_RAD21_Rep2_SRR10099914_SRR10099915_peak_1036	410	.	9.72149	44.2832	41.0548	148
chr1	91380547	91380810	Encode_GSE137272_Encode_Dowen.JM_GSM4074282_RAD21_Rep2_SRR10099914_SRR10099915_peak_1037	174	.	6.85372	20.273	17.4395	119
chr1	91398295	91398709	Encode_GSE137272_Encode_Dowen.JM_GSM4074282_RAD21_Rep2_SRR10099914_SRR10099915_peak_1038	50	.	4.02242	7.49181	5.00348	247
chr1	91428630	91429045	Encode_GSE137272_Encode_Dowen.JM_GSM4074282_RAD21_Rep2_SRR10099914_SRR10099915_peak_1039	778	.	14.3802	81.5482	77.8426	204
chr1	91459418	91459745	Encode_GSE137272_Encode_Dowen.JM_GSM4074282_RAD21_Rep2_SRR10099914_SRR10099915_peak_1040	53	.	3.81505	7.83972	5.33298	160
chr1	91483265	91483673	Encode_GSE137272_Encode_Dowen.JM_GSM4074282_RAD21_Rep2_SRR10099914_SRR10099915_peak_1041	261	.	8.38908	29.1346	26.1393	204
chr1	91523765	91524181	Encode_GSE137272_Encode_Dowen.JM_GSM4074282_RAD21_Rep2_SRR10099914_SRR10099915_peak_1042	804	.	15.4539	84.1815	80.4449	203
chr1	91564057	91564371	Encode_GSE137272_Encode_Dowen.JM_GSM4074282_RAD21_Rep2_SRR10099914_SRR10099915_peak_1043	72	.	4.58093	9.86282	7.28807	147
chr1	91574209	91574614	Encode_GSE137272_Encode_Dowen.JM_GSM4074282_RAD21_Rep2_SRR10099914_SRR10099915_peak_1044	388	.	10.6494	42.0565	38.8598	205
chr1	91600638	91601128	Encode_GSE137272_Encode_Dowen.JM_GSM4074282_RAD21_Rep2_SRR10099914_SRR10099915_peak_1045	310	.	8.8101	34.0928	31.016	203
chr1	91755005	91755409	Encode_GSE137272_Encode_Dowen.JM_GSM4074282_RAD21_Rep2_SRR10099914_SRR10099915_peak_1046	363	.	9.92043	39.4815	36.3233	239
chr1	91801093	91801380	Encode_GSE137272_Encode_Dowen.JM_GSM4074282_RAD21_Rep2_SRR10099914_SRR10099915_peak_1047	30	.	3.27573	5.46771	3.07936	224
chr1	91819221	91819565	Encode_GSE137272_Encode_Dowen.JM_GSM4074282_RAD21_Rep2_SRR10099914_SRR10099915_peak_1048	105	.	5.46711	13.2301	10.5577	184
chr1	91874612	91875105	Encode_GSE137272_Encode_Dowen.JM_GSM4074282_RAD21_Rep2_SRR10099914_SRR10099915_peak_1049	461	.	10.8135	49.4704	46.1697	210
chr1	91897122	91897367	Encode_GSE137272_Encode_Dowen.JM_GSM4074282_RAD21_Rep2_SRR10099914_SRR10099915_peak_1050	117	.	5.66467	14.4505	11.7444	175
chr1	91913786	91914245	Encode_GSE137272_Encode_Dowen.JM_GSM4074282_RAD21_Rep2_SRR10099914_SRR10099915_peak_1051	432	.	9.85961	46.5146	43.2548	216
chr1	91962268	91962704	Encode_GSE137272_Encode_Dowen.JM_GSM4074282_RAD21_Rep2_SRR10099914_SRR10099915_peak_1052	650	.	13.5597	68.6412	65.0924	212
chr1	91969000	91969335	Encode_GSE137272_Encode_Dowen.JM_GSM4074282_RAD21_Rep2_SRR10099914_SRR10099915_peak_1053	135	.	6.2994	16.3108	13.561	232
chr1	92178291	92178646	Encode_GSE137272_Encode_Dowen.JM_GSM4074282_RAD21_Rep2_SRR10099914_SRR10099915_peak_1054	96	.	4.91551	12.2948	9.6472	208
chr1	92360240	92360676	Encode_GSE137272_Encode_Dowen.JM_GSM4074282_RAD21_Rep2_SRR10099914_SRR10099915_peak_1055	642	.	12.4018	67.8026	64.2644	233
chr1	92405156	92405431	Encode_GSE137272_Encode_Dowen.JM_GSM4074282_RAD21_Rep2_SRR10099914_SRR10099915_peak_1056	110	.	5.3722	13.7599	11.0721	123
chr1	92453697	92454245	Encode_GSE137272_Encode_Dowen.JM_GSM4074282_RAD21_Rep2_SRR10099914_SRR10099915_peak_1057	328	.	10.203	35.9777	32.8722	231
chr1	92521279	92521735	Encode_GSE137272_Encode_Dowen.JM_GSM4074282_RAD21_Rep2_SRR10099914_SRR10099915_peak_1058	650	.	13.5342	68.5641	65.0164	200
chr1	92610963	92611430	Encode_GSE137272_Encode_Dowen.JM_GSM4074282_RAD21_Rep2_SRR10099914_SRR10099915_peak_1059	2064	.	23.4897	211.54	206.498	231
chr1	92647780	92648092	Encode_GSE137272_Encode_Dowen.JM_GSM4074282_RAD21_Rep2_SRR10099914_SRR10099915_peak_1060	153	.	5.46921	18.187	15.396	159
chr1	92648764	92649177	Encode_GSE137272_Encode_Dowen.JM_GSM4074282_RAD21_Rep2_SRR10099914_SRR10099915_peak_1061	371	.	8.83489	40.3025	37.132	217
chr1	92696839	92697250	Encode_GSE137272_Encode_Dowen.JM_GSM4074282_RAD21_Rep2_SRR10099914_SRR10099915_peak_1062	274	.	8.89343	30.4177	27.4013	208
chr1	92707875	92708237	Encode_GSE137272_Encode_Dowen.JM_GSM4074282_RAD21_Rep2_SRR10099914_SRR10099915_peak_1063	172	.	6.97763	20.1088	17.2781	243
chr1	92833951	92834396	Encode_GSE137272_Encode_Dowen.JM_GSM4074282_RAD21_Rep2_SRR10099914_SRR10099915_peak_1064	438	.	9.85416	47.0981	43.83	224
chr1	92895045	92895453	Encode_GSE137272_Encode_Dowen.JM_GSM4074282_RAD21_Rep2_SRR10099914_SRR10099915_peak_1065	523	.	12.7796	55.7228	52.3384	197
chr1	92910487	92910798	Encode_GSE137272_Encode_Dowen.JM_GSM4074282_RAD21_Rep2_SRR10099914_SRR10099915_peak_1066	63	.	3.79886	8.84298	6.30118	257
chr1	92934345	92934865	Encode_GSE137272_Encode_Dowen.JM_GSM4074282_RAD21_Rep2_SRR10099914_SRR10099915_peak_1067	31	.	3.43507	5.56964	3.16585	288
chr1	92949523	92949906	Encode_GSE137272_Encode_Dowen.JM_GSM4074282_RAD21_Rep2_SRR10099914_SRR10099915_peak_1068	174	.	6.66763	20.2648	17.4316	132
chr1	92956622	92957111	Encode_GSE137272_Encode_Dowen.JM_GSM4074282_RAD21_Rep2_SRR10099914_SRR10099915_peak_1069	795	.	14.2105	83.2283	79.5029	228
chr1	92985139	92985754	Encode_GSE137272_Encode_Dowen.JM_GSM4074282_RAD21_Rep2_SRR10099914_SRR10099915_peak_1070	24	.	3.03465	4.77127	2.42674	335
chr1	93014472	93014830	Encode_GSE137272_Encode_Dowen.JM_GSM4074282_RAD21_Rep2_SRR10099914_SRR10099915_peak_1071	363	.	9.5063	39.5023	36.3438	202
chr1	93080964	93081299	Encode_GSE137272_Encode_Dowen.JM_GSM4074282_RAD21_Rep2_SRR10099914_SRR10099915_peak_1072	169	.	6.84612	19.7955	16.973	150
chr1	93115139	93115424	Encode_GSE137272_Encode_Dowen.JM_GSM4074282_RAD21_Rep2_SRR10099914_SRR10099915_peak_1073	44	.	3.89308	6.96192	4.4899	59
chr1	93128726	93129142	Encode_GSE137272_Encode_Dowen.JM_GSM4074282_RAD21_Rep2_SRR10099914_SRR10099915_peak_1074	445	.	10.6742	47.7889	44.5116	209
chr1	93134942	93135233	Encode_GSE137272_Encode_Dowen.JM_GSM4074282_RAD21_Rep2_SRR10099914_SRR10099915_peak_1075	61	.	4.05708	8.67478	6.13738	158
chr1	93153015	93153307	Encode_GSE137272_Encode_Dowen.JM_GSM4074282_RAD21_Rep2_SRR10099914_SRR10099915_peak_1076	155	.	6.4326	18.3496	15.5557	151
chr1	93174377	93174866	Encode_GSE137272_Encode_Dowen.JM_GSM4074282_RAD21_Rep2_SRR10099914_SRR10099915_peak_1077	1359	.	17.576	140.284	135.929	235
chr1	93224024	93224386	Encode_GSE137272_Encode_Dowen.JM_GSM4074282_RAD21_Rep2_SRR10099914_SRR10099915_peak_1078	198	.	7.29085	22.7677	19.8865	156
chr1	93236600	93236919	Encode_GSE137272_Encode_Dowen.JM_GSM4074282_RAD21_Rep2_SRR10099914_SRR10099915_peak_1079	145	.	5.69289	17.2759	14.5046	162
chr1	93238180	93238477	Encode_GSE137272_Encode_Dowen.JM_GSM4074282_RAD21_Rep2_SRR10099914_SRR10099915_peak_1080	116	.	5.17018	14.3544	11.6502	137
chr1	93305755	93306079	Encode_GSE137272_Encode_Dowen.JM_GSM4074282_RAD21_Rep2_SRR10099914_SRR10099915_peak_1081	51	.	4.12209	7.69502	5.19235	217
chr1	93343526	93343927	Encode_GSE137272_Encode_Dowen.JM_GSM4074282_RAD21_Rep2_SRR10099914_SRR10099915_peak_1082	254	.	8.74542	28.396	25.4123	205
chr1	93379157	93379413	Encode_GSE137272_Encode_Dowen.JM_GSM4074282_RAD21_Rep2_SRR10099914_SRR10099915_peak_1083	50	.	4.04357	7.5351	5.04539	103
chr1	93511818	93512246	Encode_GSE137272_Encode_Dowen.JM_GSM4074282_RAD21_Rep2_SRR10099914_SRR10099915_peak_1084	83	.	4.64036	10.961	8.3487	237
chr1	93594060	93594293	Encode_GSE137272_Encode_Dowen.JM_GSM4074282_RAD21_Rep2_SRR10099914_SRR10099915_peak_1085	66	.	4.5801	9.22894	6.67005	134
chr1	93607752	93608118	Encode_GSE137272_Encode_Dowen.JM_GSM4074282_RAD21_Rep2_SRR10099914_SRR10099915_peak_1086	149	.	6.19251	17.759	14.9789	164
chr1	93635279	93635634	Encode_GSE137272_Encode_Dowen.JM_GSM4074282_RAD21_Rep2_SRR10099914_SRR10099915_peak_1087	35	.	3.42306	5.99465	3.57487	299
chr1	93648744	93649107	Encode_GSE137272_Encode_Dowen.JM_GSM4074282_RAD21_Rep2_SRR10099914_SRR10099915_peak_1088	74	.	4.8091	10.0276	7.44293	114
chr1	93668676	93669100	Encode_GSE137272_Encode_Dowen.JM_GSM4074282_RAD21_Rep2_SRR10099914_SRR10099915_peak_1089	220	.	7.37914	24.9393	22.0179	180
chr1	93686368	93686786	Encode_GSE137272_Encode_Dowen.JM_GSM4074282_RAD21_Rep2_SRR10099914_SRR10099915_peak_1090	509	.	10.9489	54.3637	50.9972	246
chr1	93726944	93727362	Encode_GSE137272_Encode_Dowen.JM_GSM4074282_RAD21_Rep2_SRR10099914_SRR10099915_peak_1091	579	.	12.8171	61.4363	57.9777	207
chr1	93754472	93754888	Encode_GSE137272_Encode_Dowen.JM_GSM4074282_RAD21_Rep2_SRR10099914_SRR10099915_peak_1092	33	.	3.39781	5.71831	3.30895	244
chr1	93803570	93803990	Encode_GSE137272_Encode_Dowen.JM_GSM4074282_RAD21_Rep2_SRR10099914_SRR10099915_peak_1093	222	.	7.47129	25.1846	22.2571	244
chr1	93827737	93828014	Encode_GSE137272_Encode_Dowen.JM_GSM4074282_RAD21_Rep2_SRR10099914_SRR10099915_peak_1094	82	.	4.87225	10.8316	8.22757	113
chr1	94034858	94035509	Encode_GSE137272_Encode_Dowen.JM_GSM4074282_RAD21_Rep2_SRR10099914_SRR10099915_peak_1095	119	.	5.91002	14.6107	11.9015	183
chr1	94079005	94079528	Encode_GSE137272_Encode_Dowen.JM_GSM4074282_RAD21_Rep2_SRR10099914_SRR10099915_peak_1096	2084	.	21.0496	213.559	208.499	290
chr1	94139454	94139862	Encode_GSE137272_Encode_Dowen.JM_GSM4074282_RAD21_Rep2_SRR10099914_SRR10099915_peak_1097	562	.	14.2978	59.6618	56.226	186
chr1	95313659	95314078	Encode_GSE137272_Encode_Dowen.JM_GSM4074282_RAD21_Rep2_SRR10099914_SRR10099915_peak_1098	38	.	3.66408	6.253	3.81385	119
chr1	95667449	95667925	Encode_GSE137272_Encode_Dowen.JM_GSM4074282_RAD21_Rep2_SRR10099914_SRR10099915_peak_1099	25	.	3.20607	4.91338	2.54877	146
chr1	95762238	95762584	Encode_GSE137272_Encode_Dowen.JM_GSM4074282_RAD21_Rep2_SRR10099914_SRR10099915_peak_1100	211	.	8.24417	24.0119	21.1056	187
chr1	96768272	96768538	Encode_GSE137272_Encode_Dowen.JM_GSM4074282_RAD21_Rep2_SRR10099914_SRR10099915_peak_1101	66	.	4.5801	9.22894	6.67005	136
chr1	96801658	96801990	Encode_GSE137272_Encode_Dowen.JM_GSM4074282_RAD21_Rep2_SRR10099914_SRR10099915_peak_1102	133	.	6.41213	16.1311	13.3846	144
chr1	96846654	96847169	Encode_GSE137272_Encode_Dowen.JM_GSM4074282_RAD21_Rep2_SRR10099914_SRR10099915_peak_1103	318	.	10.5342	34.919	31.829	289
chr1	97018995	97019359	Encode_GSE137272_Encode_Dowen.JM_GSM4074282_RAD21_Rep2_SRR10099914_SRR10099915_peak_1104	242	.	8.93119	27.1726	24.2095	159
chr1	97038589	97038894	Encode_GSE137272_Encode_Dowen.JM_GSM4074282_RAD21_Rep2_SRR10099914_SRR10099915_peak_1105	98	.	5.49612	12.5395	9.88167	135
chr1	97660986	97661508	Encode_GSE137272_Encode_Dowen.JM_GSM4074282_RAD21_Rep2_SRR10099914_SRR10099915_peak_1106	44	.	3.74804	6.92079	4.4589	215
chr1	97688755	97689231	Encode_GSE137272_Encode_Dowen.JM_GSM4074282_RAD21_Rep2_SRR10099914_SRR10099915_peak_1107	438	.	12.4096	47.162	43.8931	196
chr1	97769812	97770070	Encode_GSE137272_Encode_Dowen.JM_GSM4074282_RAD21_Rep2_SRR10099914_SRR10099915_peak_1108	59	.	4.35109	8.45107	5.91961	130
chr1	97809592	97809896	Encode_GSE137272_Encode_Dowen.JM_GSM4074282_RAD21_Rep2_SRR10099914_SRR10099915_peak_1109	115	.	5.95412	14.3028	11.5996	119
chr1	97976910	97977370	Encode_GSE137272_Encode_Dowen.JM_GSM4074282_RAD21_Rep2_SRR10099914_SRR10099915_peak_1110	51	.	4.12209	7.69502	5.19235	150
chr1	98072101	98072398	Encode_GSE137272_Encode_Dowen.JM_GSM4074282_RAD21_Rep2_SRR10099914_SRR10099915_peak_1111	133	.	6.41213	16.1311	13.3846	142
chr1	98095295	98095900	Encode_GSE137272_Encode_Dowen.JM_GSM4074282_RAD21_Rep2_SRR10099914_SRR10099915_peak_1112	31	.	3.43507	5.56964	3.16585	148
chr1	98144825	98145235	Encode_GSE137272_Encode_Dowen.JM_GSM4074282_RAD21_Rep2_SRR10099914_SRR10099915_peak_1113	200	.	8.01517	22.9816	20.0947	229
chr1	98178996	98179414	Encode_GSE137272_Encode_Dowen.JM_GSM4074282_RAD21_Rep2_SRR10099914_SRR10099915_peak_1114	434	.	12.8158	46.7444	43.4814	243
chr1	98392053	98392311	Encode_GSE137272_Encode_Dowen.JM_GSM4074282_RAD21_Rep2_SRR10099914_SRR10099915_peak_1115	51	.	4.12209	7.69502	5.19235	132
chr1	98748942	98749304	Encode_GSE137272_Encode_Dowen.JM_GSM4074282_RAD21_Rep2_SRR10099914_SRR10099915_peak_1116	221	.	8.47318	25.054	22.1288	144
chr1	99774157	99774505	Encode_GSE137272_Encode_Dowen.JM_GSM4074282_RAD21_Rep2_SRR10099914_SRR10099915_peak_1117	274	.	9.6182	30.4318	27.4139	166
chr1	100556892	100557295	Encode_GSE137272_Encode_Dowen.JM_GSM4074282_RAD21_Rep2_SRR10099914_SRR10099915_peak_1118	274	.	9.6182	30.4318	27.4139	242
chr1	100887320	100887633	Encode_GSE137272_Encode_Dowen.JM_GSM4074282_RAD21_Rep2_SRR10099914_SRR10099915_peak_1119	74	.	4.8091	10.0276	7.44293	160
chr1	101629019	101629345	Encode_GSE137272_Encode_Dowen.JM_GSM4074282_RAD21_Rep2_SRR10099914_SRR10099915_peak_1120	161	.	7.09915	18.9856	16.1773	188
chr1	102378669	102378930	Encode_GSE137272_Encode_Dowen.JM_GSM4074282_RAD21_Rep2_SRR10099914_SRR10099915_peak_1121	82	.	5.03811	10.8461	8.2364	150
chr1	103762738	103763111	Encode_GSE137272_Encode_Dowen.JM_GSM4074282_RAD21_Rep2_SRR10099914_SRR10099915_peak_1122	242	.	8.93119	27.1726	24.2095	199
chr1	103784752	103785069	Encode_GSE137272_Encode_Dowen.JM_GSM4074282_RAD21_Rep2_SRR10099914_SRR10099915_peak_1123	115	.	5.95412	14.3028	11.5996	157
chr1	103799338	103799662	Encode_GSE137272_Encode_Dowen.JM_GSM4074282_RAD21_Rep2_SRR10099914_SRR10099915_peak_1124	152	.	6.87014	18.0199	15.2318	166
chr1	103986919	103987274	Encode_GSE137272_Encode_Dowen.JM_GSM4074282_RAD21_Rep2_SRR10099914_SRR10099915_peak_1125	90	.	5.26711	11.6837	9.04962	178
chr1	104755992	104756288	Encode_GSE137272_Encode_Dowen.JM_GSM4074282_RAD21_Rep2_SRR10099914_SRR10099915_peak_1126	51	.	4.12209	7.69502	5.19235	131
chr1	104944723	104945149	Encode_GSE137272_Encode_Dowen.JM_GSM4074282_RAD21_Rep2_SRR10099914_SRR10099915_peak_1127	413	.	11.6419	44.6036	41.3706	192
chr1	104986180	104986687	Encode_GSE137272_Encode_Dowen.JM_GSM4074282_RAD21_Rep2_SRR10099914_SRR10099915_peak_1128	1568	.	21.1918	161.447	156.877	258
chr1	105092481	105092978	Encode_GSE137272_Encode_Dowen.JM_GSM4074282_RAD21_Rep2_SRR10099914_SRR10099915_peak_1129	458	.	11.8481	49.1235	45.8279	222
chr1	105356239	105356725	Encode_GSE137272_Encode_Dowen.JM_GSM4074282_RAD21_Rep2_SRR10099914_SRR10099915_peak_1130	136	.	5.98812	16.4221	13.6701	211
chr1	105362714	105363121	Encode_GSE137272_Encode_Dowen.JM_GSM4074282_RAD21_Rep2_SRR10099914_SRR10099915_peak_1131	247	.	8.70689	27.756	24.784	195
chr1	105630539	105630963	Encode_GSE137272_Encode_Dowen.JM_GSM4074282_RAD21_Rep2_SRR10099914_SRR10099915_peak_1132	161	.	7.09915	18.9856	16.1773	146
chr1	105680618	105680997	Encode_GSE137272_Encode_Dowen.JM_GSM4074282_RAD21_Rep2_SRR10099914_SRR10099915_peak_1133	329	.	10.7632	36.0645	32.9568	174
chr1	105735307	105735600	Encode_GSE137272_Encode_Dowen.JM_GSM4074282_RAD21_Rep2_SRR10099914_SRR10099915_peak_1134	82	.	5.03811	10.8461	8.2364	146
chr1	105780435	105780697	Encode_GSE137272_Encode_Dowen.JM_GSM4074282_RAD21_Rep2_SRR10099914_SRR10099915_peak_1135	98	.	5.30908	12.5038	9.85155	146
chr1	105881053	105881379	Encode_GSE137272_Encode_Dowen.JM_GSM4074282_RAD21_Rep2_SRR10099914_SRR10099915_peak_1136	127	.	6.11325	15.4726	12.7425	144
chr1	105891108	105891442	Encode_GSE137272_Encode_Dowen.JM_GSM4074282_RAD21_Rep2_SRR10099914_SRR10099915_peak_1137	334	.	10.6985	36.5407	33.4261	148
chr1	105904739	105905062	Encode_GSE137272_Encode_Dowen.JM_GSM4074282_RAD21_Rep2_SRR10099914_SRR10099915_peak_1138	113	.	5.66345	14.0576	11.3635	183
chr1	106037009	106037351	Encode_GSE137272_Encode_Dowen.JM_GSM4074282_RAD21_Rep2_SRR10099914_SRR10099915_peak_1139	227	.	8.05426	25.6546	22.7198	136
chr1	106071170	106071752	Encode_GSE137272_Encode_Dowen.JM_GSM4074282_RAD21_Rep2_SRR10099914_SRR10099915_peak_1140	1333	.	17.5622	137.727	133.4	276
chr1	106151832	106152124	Encode_GSE137272_Encode_Dowen.JM_GSM4074282_RAD21_Rep2_SRR10099914_SRR10099915_peak_1141	124	.	5.97587	15.1641	12.4436	132
chr1	106172503	106173104	Encode_GSE137272_Encode_Dowen.JM_GSM4074282_RAD21_Rep2_SRR10099914_SRR10099915_peak_1142	23	.	2.90054	4.67439	2.33481	521
chr1	106346767	106347071	Encode_GSE137272_Encode_Dowen.JM_GSM4074282_RAD21_Rep2_SRR10099914_SRR10099915_peak_1143	171	.	7.32815	19.9651	17.1369	161
chr1	106389725	106390167	Encode_GSE137272_Encode_Dowen.JM_GSM4074282_RAD21_Rep2_SRR10099914_SRR10099915_peak_1144	225	.	7.77912	25.483	22.5508	198
chr1	106395486	106395965	Encode_GSE137272_Encode_Dowen.JM_GSM4074282_RAD21_Rep2_SRR10099914_SRR10099915_peak_1145	1281	.	17.9169	132.436	128.165	206
chr1	106425114	106425893	Encode_GSE137272_Encode_Dowen.JM_GSM4074282_RAD21_Rep2_SRR10099914_SRR10099915_peak_1146	467	.	10.7918	50.0407	46.7323	234
chr1	106511576	106511993	Encode_GSE137272_Encode_Dowen.JM_GSM4074282_RAD21_Rep2_SRR10099914_SRR10099915_peak_1147	313	.	10.0813	34.4733	31.3908	228
chr1	106542701	106543003	Encode_GSE137272_Encode_Dowen.JM_GSM4074282_RAD21_Rep2_SRR10099914_SRR10099915_peak_1148	85	.	4.87853	11.1839	8.56642	206
chr1	106712286	106712587	Encode_GSE137272_Encode_Dowen.JM_GSM4074282_RAD21_Rep2_SRR10099914_SRR10099915_peak_1149	27	.	2.92221	5.08509	2.71343	192
chr1	106717228	106717581	Encode_GSE137272_Encode_Dowen.JM_GSM4074282_RAD21_Rep2_SRR10099914_SRR10099915_peak_1150	220	.	7.03626	24.9533	22.0316	182
chr1	106735594	106735963	Encode_GSE137272_Encode_Dowen.JM_GSM4074282_RAD21_Rep2_SRR10099914_SRR10099915_peak_1151	171	.	7.32815	19.9651	17.1369	166
chr1	106800012	106800254	Encode_GSE137272_Encode_Dowen.JM_GSM4074282_RAD21_Rep2_SRR10099914_SRR10099915_peak_1152	51	.	4.12209	7.69502	5.19235	79
chr1	106818384	106818664	Encode_GSE137272_Encode_Dowen.JM_GSM4074282_RAD21_Rep2_SRR10099914_SRR10099915_peak_1153	171	.	7.32815	19.9651	17.1369	150
chr1	106883781	106884302	Encode_GSE137272_Encode_Dowen.JM_GSM4074282_RAD21_Rep2_SRR10099914_SRR10099915_peak_1154	478	.	12.6556	51.218	47.8937	232
chr1	106901354	106901896	Encode_GSE137272_Encode_Dowen.JM_GSM4074282_RAD21_Rep2_SRR10099914_SRR10099915_peak_1155	564	.	14.095	59.8889	56.4502	312
chr1	107014483	107014892	Encode_GSE137272_Encode_Dowen.JM_GSM4074282_RAD21_Rep2_SRR10099914_SRR10099915_peak_1156	200	.	8.01517	22.9816	20.0947	231
chr1	107243226	107243610	Encode_GSE137272_Encode_Dowen.JM_GSM4074282_RAD21_Rep2_SRR10099914_SRR10099915_peak_1157	296	.	10.0762	32.6559	29.6015	212
chr1	107481459	107481853	Encode_GSE137272_Encode_Dowen.JM_GSM4074282_RAD21_Rep2_SRR10099914_SRR10099915_peak_1158	318	.	10.5342	34.919	31.829	218
chr1	107598470	107598767	Encode_GSE137272_Encode_Dowen.JM_GSM4074282_RAD21_Rep2_SRR10099914_SRR10099915_peak_1159	124	.	6.18313	15.2092	12.484	188
chr1	107635979	107636289	Encode_GSE137272_Encode_Dowen.JM_GSM4074282_RAD21_Rep2_SRR10099914_SRR10099915_peak_1160	115	.	5.95412	14.3028	11.5996	146
chr1	108827239	108827627	Encode_GSE137272_Encode_Dowen.JM_GSM4074282_RAD21_Rep2_SRR10099914_SRR10099915_peak_1161	363	.	11.4502	39.5552	36.3954	184
chr1	109834629	109834879	Encode_GSE137272_Encode_Dowen.JM_GSM4074282_RAD21_Rep2_SRR10099914_SRR10099915_peak_1162	74	.	4.8091	10.0276	7.44293	108
chr1	109985468	109985860	Encode_GSE137272_Encode_Dowen.JM_GSM4074282_RAD21_Rep2_SRR10099914_SRR10099915_peak_1163	434	.	12.2259	46.7152	43.4527	199
chr1	111242356	111242711	Encode_GSE137272_Encode_Dowen.JM_GSM4074282_RAD21_Rep2_SRR10099914_SRR10099915_peak_1164	171	.	7.32815	19.9651	17.1369	152
chr1	111634069	111634408	Encode_GSE137272_Encode_Dowen.JM_GSM4074282_RAD21_Rep2_SRR10099914_SRR10099915_peak_1165	152	.	6.87014	18.0199	15.2318	191
chr1	111660257	111660681	Encode_GSE137272_Encode_Dowen.JM_GSM4074282_RAD21_Rep2_SRR10099914_SRR10099915_peak_1166	632	.	15.6372	66.7919	63.2661	236
chr1	111863951	111864371	Encode_GSE137272_Encode_Dowen.JM_GSM4074282_RAD21_Rep2_SRR10099914_SRR10099915_peak_1167	505	.	12.6281	53.9231	50.5626	188
chr1	112378663	112379071	Encode_GSE137272_Encode_Dowen.JM_GSM4074282_RAD21_Rep2_SRR10099914_SRR10099915_peak_1168	241	.	7.62412	27.09	24.1299	211
chr1	112379914	112380335	Encode_GSE137272_Encode_Dowen.JM_GSM4074282_RAD21_Rep2_SRR10099914_SRR10099915_peak_1169	361	.	9.83886	39.2576	36.1026	222
chr1	112388795	112389174	Encode_GSE137272_Encode_Dowen.JM_GSM4074282_RAD21_Rep2_SRR10099914_SRR10099915_peak_1170	252	.	9.16019	28.2484	25.267	192
chr1	112451660	112452026	Encode_GSE137272_Encode_Dowen.JM_GSM4074282_RAD21_Rep2_SRR10099914_SRR10099915_peak_1171	115	.	5.95412	14.3028	11.5996	188
chr1	116313236	116313590	Encode_GSE137272_Encode_Dowen.JM_GSM4074282_RAD21_Rep2_SRR10099914_SRR10099915_peak_1172	190	.	7.78616	21.9635	19.096	184
chr1	116477710	116478067	Encode_GSE137272_Encode_Dowen.JM_GSM4074282_RAD21_Rep2_SRR10099914_SRR10099915_peak_1173	252	.	9.16019	28.2484	25.267	183
chr1	117354587	117355007	Encode_GSE137272_Encode_Dowen.JM_GSM4074282_RAD21_Rep2_SRR10099914_SRR10099915_peak_1174	405	.	11.8567	43.8027	40.5811	211
chr1	117412380	117412644	Encode_GSE137272_Encode_Dowen.JM_GSM4074282_RAD21_Rep2_SRR10099914_SRR10099915_peak_1175	82	.	5.03811	10.8461	8.2364	174
chr1	117519404	117519992	Encode_GSE137272_Encode_Dowen.JM_GSM4074282_RAD21_Rep2_SRR10099914_SRR10099915_peak_1176	510	.	13.6591	54.4228	51.0556	317
chr1	118012736	118013108	Encode_GSE137272_Encode_Dowen.JM_GSM4074282_RAD21_Rep2_SRR10099914_SRR10099915_peak_1177	387	.	11.9082	41.9256	38.7308	175
chr1	118275078	118275518	Encode_GSE137272_Encode_Dowen.JM_GSM4074282_RAD21_Rep2_SRR10099914_SRR10099915_peak_1178	615	.	13.5729	65.0545	61.5502	231
chr1	118311063	118311369	Encode_GSE137272_Encode_Dowen.JM_GSM4074282_RAD21_Rep2_SRR10099914_SRR10099915_peak_1179	66	.	4.5801	9.22894	6.67005	208
chr1	118320659	118321022	Encode_GSE137272_Encode_Dowen.JM_GSM4074282_RAD21_Rep2_SRR10099914_SRR10099915_peak_1180	451	.	10.0812	48.4382	45.1517	212
chr1	118321588	118321947	Encode_GSE137272_Encode_Dowen.JM_GSM4074282_RAD21_Rep2_SRR10099914_SRR10099915_peak_1181	109	.	4.65069	13.595	10.9105	192
chr1	118367986	118368368	Encode_GSE137272_Encode_Dowen.JM_GSM4074282_RAD21_Rep2_SRR10099914_SRR10099915_peak_1182	155	.	6.61483	18.3434	15.5497	160
chr1	118476860	118477275	Encode_GSE137272_Encode_Dowen.JM_GSM4074282_RAD21_Rep2_SRR10099914_SRR10099915_peak_1183	517	.	12.8166	55.122	51.7455	211
chr1	118492902	118493183	Encode_GSE137272_Encode_Dowen.JM_GSM4074282_RAD21_Rep2_SRR10099914_SRR10099915_peak_1184	66	.	4.5801	9.22894	6.67005	106
chr1	118498269	118498742	Encode_GSE137272_Encode_Dowen.JM_GSM4074282_RAD21_Rep2_SRR10099914_SRR10099915_peak_1185	274	.	8.48434	30.4612	27.4429	260
chr1	118505838	118506081	Encode_GSE137272_Encode_Dowen.JM_GSM4074282_RAD21_Rep2_SRR10099914_SRR10099915_peak_1186	63	.	4.29939	8.93595	6.39158	132
chr1	118564486	118565043	Encode_GSE137272_Encode_Dowen.JM_GSM4074282_RAD21_Rep2_SRR10099914_SRR10099915_peak_1187	409	.	10.5227	44.2146	40.9872	291
chr1	118597561	118597845	Encode_GSE137272_Encode_Dowen.JM_GSM4074282_RAD21_Rep2_SRR10099914_SRR10099915_peak_1188	25	.	3.08578	4.87525	2.52564	132
chr1	118627752	118628411	Encode_GSE137272_Encode_Dowen.JM_GSM4074282_RAD21_Rep2_SRR10099914_SRR10099915_peak_1189	51	.	3.61276	7.607	5.11494	62
chr1	118759487	118760013	Encode_GSE137272_Encode_Dowen.JM_GSM4074282_RAD21_Rep2_SRR10099914_SRR10099915_peak_1190	1105	.	16.9242	114.641	110.561	268
chr1	118768807	118769274	Encode_GSE137272_Encode_Dowen.JM_GSM4074282_RAD21_Rep2_SRR10099914_SRR10099915_peak_1191	484	.	8.27003	51.8035	48.4711	243
chr1	118772247	118772713	Encode_GSE137272_Encode_Dowen.JM_GSM4074282_RAD21_Rep2_SRR10099914_SRR10099915_peak_1192	821	.	11.3588	85.9228	82.1657	237
chr1	118822231	118822642	Encode_GSE137272_Encode_Dowen.JM_GSM4074282_RAD21_Rep2_SRR10099914_SRR10099915_peak_1193	303	.	8.98793	33.4615	30.3952	207
chr1	119053486	119053928	Encode_GSE137272_Encode_Dowen.JM_GSM4074282_RAD21_Rep2_SRR10099914_SRR10099915_peak_1194	378	.	9.24046	41.0267	37.8453	222
chr1	119082574	119082919	Encode_GSE137272_Encode_Dowen.JM_GSM4074282_RAD21_Rep2_SRR10099914_SRR10099915_peak_1195	251	.	5.15297	28.1073	25.1297	209
chr1	119083604	119084052	Encode_GSE137272_Encode_Dowen.JM_GSM4074282_RAD21_Rep2_SRR10099914_SRR10099915_peak_1196	950	.	10.2309	98.9425	95.0369	221
chr1	119087549	119087992	Encode_GSE137272_Encode_Dowen.JM_GSM4074282_RAD21_Rep2_SRR10099914_SRR10099915_peak_1197	778	.	9.65189	81.5338	77.8285	188
chr1	119093674	119094238	Encode_GSE137272_Encode_Dowen.JM_GSM4074282_RAD21_Rep2_SRR10099914_SRR10099915_peak_1198	1109	.	15.963	115.053	110.969	266
chr1	119119964	119120334	Encode_GSE137272_Encode_Dowen.JM_GSM4074282_RAD21_Rep2_SRR10099914_SRR10099915_peak_1199	79	.	4.87803	10.507	7.91082	151
chr1	119153590	119153992	Encode_GSE137272_Encode_Dowen.JM_GSM4074282_RAD21_Rep2_SRR10099914_SRR10099915_peak_1200	198	.	7.48546	22.7584	19.8775	205
chr1	119160419	119160691	Encode_GSE137272_Encode_Dowen.JM_GSM4074282_RAD21_Rep2_SRR10099914_SRR10099915_peak_1201	73	.	4.62601	9.96186	7.38457	130
chr1	119249014	119249301	Encode_GSE137272_Encode_Dowen.JM_GSM4074282_RAD21_Rep2_SRR10099914_SRR10099915_peak_1202	27	.	3.18545	5.07619	2.70486	26
chr1	119256112	119256473	Encode_GSE137272_Encode_Dowen.JM_GSM4074282_RAD21_Rep2_SRR10099914_SRR10099915_peak_1203	87	.	4.97315	11.397	8.77465	160
chr1	119345367	119345837	Encode_GSE137272_Encode_Dowen.JM_GSM4074282_RAD21_Rep2_SRR10099914_SRR10099915_peak_1204	549	.	11.1822	58.3593	54.9404	194
chr1	119355135	119355376	Encode_GSE137272_Encode_Dowen.JM_GSM4074282_RAD21_Rep2_SRR10099914_SRR10099915_peak_1205	51	.	4.12209	7.69502	5.19235	77
chr1	119388921	119389238	Encode_GSE137272_Encode_Dowen.JM_GSM4074282_RAD21_Rep2_SRR10099914_SRR10099915_peak_1206	20	.	2.92941	4.37496	2.05013	34
chr1	119423529	119423910	Encode_GSE137272_Encode_Dowen.JM_GSM4074282_RAD21_Rep2_SRR10099914_SRR10099915_peak_1207	743	.	11.5173	78.0307	74.3671	215
chr1	119443977	119444343	Encode_GSE137272_Encode_Dowen.JM_GSM4074282_RAD21_Rep2_SRR10099914_SRR10099915_peak_1208	127	.	5.61979	15.5126	12.7817	163
chr1	119458208	119458658	Encode_GSE137272_Encode_Dowen.JM_GSM4074282_RAD21_Rep2_SRR10099914_SRR10099915_peak_1209	806	.	14.5457	84.3504	80.6119	238
chr1	119463419	119463787	Encode_GSE137272_Encode_Dowen.JM_GSM4074282_RAD21_Rep2_SRR10099914_SRR10099915_peak_1210	141	.	5.84597	16.8822	14.1215	195
chr1	119482980	119483275	Encode_GSE137272_Encode_Dowen.JM_GSM4074282_RAD21_Rep2_SRR10099914_SRR10099915_peak_1211	142	.	5.33763	17.0334	14.2697	141
chr1	119484489	119484845	Encode_GSE137272_Encode_Dowen.JM_GSM4074282_RAD21_Rep2_SRR10099914_SRR10099915_peak_1212	229	.	6.87303	25.8765	22.9379	174
chr1	119548677	119549168	Encode_GSE137272_Encode_Dowen.JM_GSM4074282_RAD21_Rep2_SRR10099914_SRR10099915_peak_1213	778	.	14.3802	81.5482	77.8426	190
chr1	119642450	119642709	Encode_GSE137272_Encode_Dowen.JM_GSM4074282_RAD21_Rep2_SRR10099914_SRR10099915_peak_1214	74	.	4.8091	10.0276	7.44293	95
chr1	119675023	119675343	Encode_GSE137272_Encode_Dowen.JM_GSM4074282_RAD21_Rep2_SRR10099914_SRR10099915_peak_1215	274	.	9.6182	30.4318	27.4139	152
chr1	119894945	119895426	Encode_GSE137272_Encode_Dowen.JM_GSM4074282_RAD21_Rep2_SRR10099914_SRR10099915_peak_1216	1152	.	16.458	119.385	115.253	234
chr1	119919272	119919647	Encode_GSE137272_Encode_Dowen.JM_GSM4074282_RAD21_Rep2_SRR10099914_SRR10099915_peak_1217	64	.	4.45771	8.97417	6.42873	222
chr1	119929711	119930107	Encode_GSE137272_Encode_Dowen.JM_GSM4074282_RAD21_Rep2_SRR10099914_SRR10099915_peak_1218	211	.	8.24417	24.0119	21.1056	235
chr1	119938839	119939114	Encode_GSE137272_Encode_Dowen.JM_GSM4074282_RAD21_Rep2_SRR10099914_SRR10099915_peak_1219	200	.	8.01517	22.9816	20.0947	119
chr1	119965837	119966247	Encode_GSE137272_Encode_Dowen.JM_GSM4074282_RAD21_Rep2_SRR10099914_SRR10099915_peak_1220	273	.	8.85249	30.3153	27.3005	247
chr1	120013180	120013507	Encode_GSE137272_Encode_Dowen.JM_GSM4074282_RAD21_Rep2_SRR10099914_SRR10099915_peak_1221	181	.	5.72863	20.9643	18.1161	134
chr1	120016200	120016690	Encode_GSE137272_Encode_Dowen.JM_GSM4074282_RAD21_Rep2_SRR10099914_SRR10099915_peak_1222	713	.	12.4742	74.9845	71.3579	217
chr1	120032991	120033483	Encode_GSE137272_Encode_Dowen.JM_GSM4074282_RAD21_Rep2_SRR10099914_SRR10099915_peak_1223	1882	.	21.3548	193.099	188.222	222
chr1	120093510	120093851	Encode_GSE137272_Encode_Dowen.JM_GSM4074282_RAD21_Rep2_SRR10099914_SRR10099915_peak_1224	418	.	10.8286	45.0652	41.8256	192
chr1	120098351	120098624	Encode_GSE137272_Encode_Dowen.JM_GSM4074282_RAD21_Rep2_SRR10099914_SRR10099915_peak_1225	78	.	4.42876	10.4487	7.85397	202
chr1	120121308	120121549	Encode_GSE137272_Encode_Dowen.JM_GSM4074282_RAD21_Rep2_SRR10099914_SRR10099915_peak_1226	40	.	3.53287	6.46031	4.01422	120
chr1	120147092	120147407	Encode_GSE137272_Encode_Dowen.JM_GSM4074282_RAD21_Rep2_SRR10099914_SRR10099915_peak_1227	89	.	5.07151	11.6164	8.98894	121
chr1	120154310	120154611	Encode_GSE137272_Encode_Dowen.JM_GSM4074282_RAD21_Rep2_SRR10099914_SRR10099915_peak_1228	132	.	5.2255	15.9643	13.2247	128
chr1	120155271	120155735	Encode_GSE137272_Encode_Dowen.JM_GSM4074282_RAD21_Rep2_SRR10099914_SRR10099915_peak_1229	369	.	9.13923	40.1386	36.9704	244
chr1	120171812	120172233	Encode_GSE137272_Encode_Dowen.JM_GSM4074282_RAD21_Rep2_SRR10099914_SRR10099915_peak_1230	256	.	8.4043	28.6378	25.6504	186
chr1	120197140	120197642	Encode_GSE137272_Encode_Dowen.JM_GSM4074282_RAD21_Rep2_SRR10099914_SRR10099915_peak_1231	1266	.	18.8892	130.918	126.664	237
chr1	120231394	120231709	Encode_GSE137272_Encode_Dowen.JM_GSM4074282_RAD21_Rep2_SRR10099914_SRR10099915_peak_1232	122	.	5.90217	14.997	12.28	155
chr1	120296920	120297218	Encode_GSE137272_Encode_Dowen.JM_GSM4074282_RAD21_Rep2_SRR10099914_SRR10099915_peak_1233	90	.	5.26711	11.6837	9.04962	165
chr1	120327761	120328024	Encode_GSE137272_Encode_Dowen.JM_GSM4074282_RAD21_Rep2_SRR10099914_SRR10099915_peak_1234	69	.	4.56163	9.50488	6.939	105
chr1	120337999	120338288	Encode_GSE137272_Encode_Dowen.JM_GSM4074282_RAD21_Rep2_SRR10099914_SRR10099915_peak_1235	143	.	5.36479	17.114	14.3456	144
chr1	120340310	120340663	Encode_GSE137272_Encode_Dowen.JM_GSM4074282_RAD21_Rep2_SRR10099914_SRR10099915_peak_1236	88	.	4.34488	11.4567	8.83302	195
chr1	120368140	120368494	Encode_GSE137272_Encode_Dowen.JM_GSM4074282_RAD21_Rep2_SRR10099914_SRR10099915_peak_1237	240	.	8.4142	27.0558	24.0963	204
chr1	120468903	120469244	Encode_GSE137272_Encode_Dowen.JM_GSM4074282_RAD21_Rep2_SRR10099914_SRR10099915_peak_1238	387	.	10.6262	41.995	38.7994	164
chr1	120549215	120549718	Encode_GSE137272_Encode_Dowen.JM_GSM4074282_RAD21_Rep2_SRR10099914_SRR10099915_peak_1239	960	.	14.4931	100.015	96.0977	271
chr1	120550172	120550586	Encode_GSE137272_Encode_Dowen.JM_GSM4074282_RAD21_Rep2_SRR10099914_SRR10099915_peak_1240	205	.	5.86993	23.4652	20.5701	257
chr1	120586450	120586977	Encode_GSE137272_Encode_Dowen.JM_GSM4074282_RAD21_Rep2_SRR10099914_SRR10099915_peak_1241	632	.	13.4142	66.7591	63.2336	225
chr1	120594569	120594962	Encode_GSE137272_Encode_Dowen.JM_GSM4074282_RAD21_Rep2_SRR10099914_SRR10099915_peak_1242	492	.	11.6442	52.5605	49.2183	177
chr1	120667746	120668180	Encode_GSE137272_Encode_Dowen.JM_GSM4074282_RAD21_Rep2_SRR10099914_SRR10099915_peak_1243	347	.	10.2531	37.9324	34.7971	241
chr1	120698270	120698526	Encode_GSE137272_Encode_Dowen.JM_GSM4074282_RAD21_Rep2_SRR10099914_SRR10099915_peak_1244	98	.	5.49248	12.5317	9.87886	137
chr1	121053744	121054106	Encode_GSE137272_Encode_Dowen.JM_GSM4074282_RAD21_Rep2_SRR10099914_SRR10099915_peak_1245	179	.	7.49198	20.813	17.9701	152
chr1	121180260	121180724	Encode_GSE137272_Encode_Dowen.JM_GSM4074282_RAD21_Rep2_SRR10099914_SRR10099915_peak_1246	694	.	14.2868	73.0274	69.4247	228
chr1	121188914	121189278	Encode_GSE137272_Encode_Dowen.JM_GSM4074282_RAD21_Rep2_SRR10099914_SRR10099915_peak_1247	461	.	12.5187	49.4905	46.1895	176
chr1	121215839	121216144	Encode_GSE137272_Encode_Dowen.JM_GSM4074282_RAD21_Rep2_SRR10099914_SRR10099915_peak_1248	74	.	4.8091	10.0276	7.44293	199
chr1	121389634	121389908	Encode_GSE137272_Encode_Dowen.JM_GSM4074282_RAD21_Rep2_SRR10099914_SRR10099915_peak_1249	133	.	6.41213	16.1311	13.3846	126
chr1	121400249	121400659	Encode_GSE137272_Encode_Dowen.JM_GSM4074282_RAD21_Rep2_SRR10099914_SRR10099915_peak_1250	473	.	12.4508	50.6954	47.3781	195
chr1	121441051	121441450	Encode_GSE137272_Encode_Dowen.JM_GSM4074282_RAD21_Rep2_SRR10099914_SRR10099915_peak_1251	371	.	10.7217	40.359	37.1877	226
chr1	121490272	121490532	Encode_GSE137272_Encode_Dowen.JM_GSM4074282_RAD21_Rep2_SRR10099914_SRR10099915_peak_1252	82	.	5.03811	10.8461	8.2364	145
chr1	121549454	121549804	Encode_GSE137272_Encode_Dowen.JM_GSM4074282_RAD21_Rep2_SRR10099914_SRR10099915_peak_1253	169	.	7.2457	19.7824	16.9602	166
chr1	121601163	121601436	Encode_GSE137272_Encode_Dowen.JM_GSM4074282_RAD21_Rep2_SRR10099914_SRR10099915_peak_1254	90	.	5.26711	11.6837	9.04962	118
chr1	121803432	121803682	Encode_GSE137272_Encode_Dowen.JM_GSM4074282_RAD21_Rep2_SRR10099914_SRR10099915_peak_1255	115	.	5.95412	14.3028	11.5996	122
chr1	122007782	122008098	Encode_GSE137272_Encode_Dowen.JM_GSM4074282_RAD21_Rep2_SRR10099914_SRR10099915_peak_1256	143	.	6.64114	17.0682	14.3007	150
chr1	122351592	122351866	Encode_GSE137272_Encode_Dowen.JM_GSM4074282_RAD21_Rep2_SRR10099914_SRR10099915_peak_1257	38	.	3.66408	6.253	3.81385	169
chr1	122439328	122439801	Encode_GSE137272_Encode_Dowen.JM_GSM4074282_RAD21_Rep2_SRR10099914_SRR10099915_peak_1258	1276	.	22.2528	131.918	127.654	259
chr1	123414192	123414459	Encode_GSE137272_Encode_Dowen.JM_GSM4074282_RAD21_Rep2_SRR10099914_SRR10099915_peak_1259	143	.	6.64114	17.0682	14.3007	152
chr1	123974613	123974946	Encode_GSE137272_Encode_Dowen.JM_GSM4074282_RAD21_Rep2_SRR10099914_SRR10099915_peak_1260	107	.	5.72512	13.4127	10.7321	201
chr1	124103091	124103408	Encode_GSE137272_Encode_Dowen.JM_GSM4074282_RAD21_Rep2_SRR10099914_SRR10099915_peak_1261	133	.	6.41213	16.1311	13.3846	140
chr1	124450158	124450489	Encode_GSE137272_Encode_Dowen.JM_GSM4074282_RAD21_Rep2_SRR10099914_SRR10099915_peak_1262	161	.	7.09915	18.9856	16.1773	179
chr1	124674373	124674794	Encode_GSE137272_Encode_Dowen.JM_GSM4074282_RAD21_Rep2_SRR10099914_SRR10099915_peak_1263	663	.	16.9464	69.9484	66.3833	221
chr1	124718112	124718568	Encode_GSE137272_Encode_Dowen.JM_GSM4074282_RAD21_Rep2_SRR10099914_SRR10099915_peak_1264	352	.	11.2212	38.3829	35.2404	198
chr1	125370809	125371203	Encode_GSE137272_Encode_Dowen.JM_GSM4074282_RAD21_Rep2_SRR10099914_SRR10099915_peak_1265	266	.	9.01956	29.6087	26.6048	190
chr1	125382620	125383016	Encode_GSE137272_Encode_Dowen.JM_GSM4074282_RAD21_Rep2_SRR10099914_SRR10099915_peak_1266	242	.	8.93119	27.1726	24.2095	220
chr1	125435396	125435781	Encode_GSE137272_Encode_Dowen.JM_GSM4074282_RAD21_Rep2_SRR10099914_SRR10099915_peak_1267	25	.	3.20607	4.91338	2.54877	325
chr1	125519079	125519544	Encode_GSE137272_Encode_Dowen.JM_GSM4074282_RAD21_Rep2_SRR10099914_SRR10099915_peak_1268	281	.	9.71068	31.2274	28.1973	177
chr1	125574192	125574651	Encode_GSE137272_Encode_Dowen.JM_GSM4074282_RAD21_Rep2_SRR10099914_SRR10099915_peak_1269	381	.	10.6016	41.3043	38.119	249
chr1	125607335	125607864	Encode_GSE137272_Encode_Dowen.JM_GSM4074282_RAD21_Rep2_SRR10099914_SRR10099915_peak_1270	1397	.	20.9237	144.177	139.781	300
chr1	125669044	125669358	Encode_GSE137272_Encode_Dowen.JM_GSM4074282_RAD21_Rep2_SRR10099914_SRR10099915_peak_1271	143	.	6.64114	17.0682	14.3007	180
chr1	125729683	125730053	Encode_GSE137272_Encode_Dowen.JM_GSM4074282_RAD21_Rep2_SRR10099914_SRR10099915_peak_1272	171	.	7.32815	19.9651	17.1369	176
chr1	125789774	125790152	Encode_GSE137272_Encode_Dowen.JM_GSM4074282_RAD21_Rep2_SRR10099914_SRR10099915_peak_1273	341	.	9.99939	37.2844	34.1582	198
chr1	125911868	125912259	Encode_GSE137272_Encode_Dowen.JM_GSM4074282_RAD21_Rep2_SRR10099914_SRR10099915_peak_1274	73	.	4.74243	9.88805	7.31248	183
chr1	126431616	126432025	Encode_GSE137272_Encode_Dowen.JM_GSM4074282_RAD21_Rep2_SRR10099914_SRR10099915_peak_1275	74	.	4.8091	10.0276	7.44293	193
chr1	126492649	126493004	Encode_GSE137272_Encode_Dowen.JM_GSM4074282_RAD21_Rep2_SRR10099914_SRR10099915_peak_1276	44	.	3.89308	6.96192	4.4899	121
chr1	126568789	126569214	Encode_GSE137272_Encode_Dowen.JM_GSM4074282_RAD21_Rep2_SRR10099914_SRR10099915_peak_1277	161	.	7.09915	18.9856	16.1773	249
chr1	126612917	126613174	Encode_GSE137272_Encode_Dowen.JM_GSM4074282_RAD21_Rep2_SRR10099914_SRR10099915_peak_1278	51	.	4.12209	7.69502	5.19235	141
chr1	126726469	126726777	Encode_GSE137272_Encode_Dowen.JM_GSM4074282_RAD21_Rep2_SRR10099914_SRR10099915_peak_1279	152	.	6.87014	18.0199	15.2318	145
chr1	126931689	126932148	Encode_GSE137272_Encode_Dowen.JM_GSM4074282_RAD21_Rep2_SRR10099914_SRR10099915_peak_1280	743	.	15.4777	78.0296	74.3661	225
chr1	126993277	126993698	Encode_GSE137272_Encode_Dowen.JM_GSM4074282_RAD21_Rep2_SRR10099914_SRR10099915_peak_1281	344	.	10.3423	37.543	34.4132	239
chr1	127011901	127012234	Encode_GSE137272_Encode_Dowen.JM_GSM4074282_RAD21_Rep2_SRR10099914_SRR10099915_peak_1282	198	.	7.92498	22.7798	19.8984	166
chr1	127017726	127017984	Encode_GSE137272_Encode_Dowen.JM_GSM4074282_RAD21_Rep2_SRR10099914_SRR10099915_peak_1283	74	.	4.8091	10.0276	7.44293	165
chr1	127204979	127205542	Encode_GSE137272_Encode_Dowen.JM_GSM4074282_RAD21_Rep2_SRR10099914_SRR10099915_peak_1284	259	.	7.93153	28.9589	25.9665	298
chr1	127238739	127239100	Encode_GSE137272_Encode_Dowen.JM_GSM4074282_RAD21_Rep2_SRR10099914_SRR10099915_peak_1285	224	.	7.942	25.3795	22.4491	226
chr1	127409533	127409985	Encode_GSE137272_Encode_Dowen.JM_GSM4074282_RAD21_Rep2_SRR10099914_SRR10099915_peak_1286	541	.	13.1936	57.5387	54.1305	241
chr1	127458932	127459430	Encode_GSE137272_Encode_Dowen.JM_GSM4074282_RAD21_Rep2_SRR10099914_SRR10099915_peak_1287	848	.	16.6697	88.6156	84.8273	247
chr1	127484859	127485253	Encode_GSE137272_Encode_Dowen.JM_GSM4074282_RAD21_Rep2_SRR10099914_SRR10099915_peak_1288	123	.	5.2854	15.026	12.3084	159
chr1	127487198	127487552	Encode_GSE137272_Encode_Dowen.JM_GSM4074282_RAD21_Rep2_SRR10099914_SRR10099915_peak_1289	237	.	7.30145	26.6734	23.7202	165
chr1	127496656	127497148	Encode_GSE137272_Encode_Dowen.JM_GSM4074282_RAD21_Rep2_SRR10099914_SRR10099915_peak_1290	1931	.	18.2188	198.085	193.163	262
chr1	127500247	127500611	Encode_GSE137272_Encode_Dowen.JM_GSM4074282_RAD21_Rep2_SRR10099914_SRR10099915_peak_1291	563	.	8.26245	59.8051	56.3674	178
chr1	127679764	127680216	Encode_GSE137272_Encode_Dowen.JM_GSM4074282_RAD21_Rep2_SRR10099914_SRR10099915_peak_1292	737	.	12.9486	77.3953	73.7394	226
chr1	127696535	127696869	Encode_GSE137272_Encode_Dowen.JM_GSM4074282_RAD21_Rep2_SRR10099914_SRR10099915_peak_1293	82	.	5.03811	10.8461	8.2364	204
chr1	127702233	127702564	Encode_GSE137272_Encode_Dowen.JM_GSM4074282_RAD21_Rep2_SRR10099914_SRR10099915_peak_1294	119	.	5.91002	14.6107	11.9015	167
chr1	127765431	127765893	Encode_GSE137272_Encode_Dowen.JM_GSM4074282_RAD21_Rep2_SRR10099914_SRR10099915_peak_1295	170	.	7.2843	19.868	17.0444	230
chr1	127827299	127827747	Encode_GSE137272_Encode_Dowen.JM_GSM4074282_RAD21_Rep2_SRR10099914_SRR10099915_peak_1296	593	.	12.1366	62.8133	59.337	221
chr1	127846010	127846266	Encode_GSE137272_Encode_Dowen.JM_GSM4074282_RAD21_Rep2_SRR10099914_SRR10099915_peak_1297	98	.	5.49612	12.5395	9.88167	113
chr1	128000857	128001204	Encode_GSE137272_Encode_Dowen.JM_GSM4074282_RAD21_Rep2_SRR10099914_SRR10099915_peak_1298	66	.	4.5801	9.22894	6.67005	143
chr1	128282974	128283269	Encode_GSE137272_Encode_Dowen.JM_GSM4074282_RAD21_Rep2_SRR10099914_SRR10099915_peak_1299	107	.	5.10562	13.4687	10.7868	172
chr1	128309074	128309357	Encode_GSE137272_Encode_Dowen.JM_GSM4074282_RAD21_Rep2_SRR10099914_SRR10099915_peak_1300	136	.	5.64699	16.3647	13.6139	138
chr1	128324825	128325297	Encode_GSE137272_Encode_Dowen.JM_GSM4074282_RAD21_Rep2_SRR10099914_SRR10099915_peak_1301	90	.	5.10941	11.7004	9.06587	182
chr1	128368732	128369078	Encode_GSE137272_Encode_Dowen.JM_GSM4074282_RAD21_Rep2_SRR10099914_SRR10099915_peak_1302	107	.	5.72512	13.4127	10.7321	135
chr1	128592293	128592811	Encode_GSE137272_Encode_Dowen.JM_GSM4074282_RAD21_Rep2_SRR10099914_SRR10099915_peak_1303	128	.	5.64373	15.5728	12.8408	321
chr1	128824148	128824621	Encode_GSE137272_Encode_Dowen.JM_GSM4074282_RAD21_Rep2_SRR10099914_SRR10099915_peak_1304	489	.	11.5529	52.2971	48.9582	247
chr1	128832553	128833002	Encode_GSE137272_Encode_Dowen.JM_GSM4074282_RAD21_Rep2_SRR10099914_SRR10099915_peak_1305	620	.	14.0212	65.5882	62.0773	207
chr1	128875218	128875718	Encode_GSE137272_Encode_Dowen.JM_GSM4074282_RAD21_Rep2_SRR10099914_SRR10099915_peak_1306	862	.	15.3546	90.0847	86.2795	253
chr1	129078332	129078581	Encode_GSE137272_Encode_Dowen.JM_GSM4074282_RAD21_Rep2_SRR10099914_SRR10099915_peak_1307	59	.	4.35109	8.45107	5.91961	128
chr1	129244367	129244638	Encode_GSE137272_Encode_Dowen.JM_GSM4074282_RAD21_Rep2_SRR10099914_SRR10099915_peak_1308	143	.	6.64114	17.0682	14.3007	143
chr1	130167294	130167658	Encode_GSE137272_Encode_Dowen.JM_GSM4074282_RAD21_Rep2_SRR10099914_SRR10099915_peak_1309	252	.	9.16019	28.2484	25.267	197
chr1	130192611	130193024	Encode_GSE137272_Encode_Dowen.JM_GSM4074282_RAD21_Rep2_SRR10099914_SRR10099915_peak_1310	296	.	10.0762	32.6559	29.6015	246
chr1	130350239	130350643	Encode_GSE137272_Encode_Dowen.JM_GSM4074282_RAD21_Rep2_SRR10099914_SRR10099915_peak_1311	753	.	15.832	79.0361	75.3602	218
chr1	130372090	130372556	Encode_GSE137272_Encode_Dowen.JM_GSM4074282_RAD21_Rep2_SRR10099914_SRR10099915_peak_1312	744	.	15.5092	78.1199	74.4553	222
chr1	130462384	130462780	Encode_GSE137272_Encode_Dowen.JM_GSM4074282_RAD21_Rep2_SRR10099914_SRR10099915_peak_1313	190	.	7.78616	21.9635	19.096	149
chr1	130547943	130548404	Encode_GSE137272_Encode_Dowen.JM_GSM4074282_RAD21_Rep2_SRR10099914_SRR10099915_peak_1314	1079	.	18.0969	112.023	107.972	231
chr1	130633980	130634458	Encode_GSE137272_Encode_Dowen.JM_GSM4074282_RAD21_Rep2_SRR10099914_SRR10099915_peak_1315	363	.	11.4502	39.5552	36.3954	204
chr1	130691971	130692249	Encode_GSE137272_Encode_Dowen.JM_GSM4074282_RAD21_Rep2_SRR10099914_SRR10099915_peak_1316	190	.	7.78616	21.9635	19.096	125
chr1	130787058	130787309	Encode_GSE137272_Encode_Dowen.JM_GSM4074282_RAD21_Rep2_SRR10099914_SRR10099915_peak_1317	131	.	6.11297	15.8881	13.1498	154
chr1	130875197	130875488	Encode_GSE137272_Encode_Dowen.JM_GSM4074282_RAD21_Rep2_SRR10099914_SRR10099915_peak_1318	147	.	5.79209	17.5458	14.7696	135
chr1	130877005	130877311	Encode_GSE137272_Encode_Dowen.JM_GSM4074282_RAD21_Rep2_SRR10099914_SRR10099915_peak_1319	150	.	5.89482	17.8223	15.0409	138
chr1	130979456	130979795	Encode_GSE137272_Encode_Dowen.JM_GSM4074282_RAD21_Rep2_SRR10099914_SRR10099915_peak_1320	252	.	9.16019	28.2484	25.267	166
chr1	130984488	130984732	Encode_GSE137272_Encode_Dowen.JM_GSM4074282_RAD21_Rep2_SRR10099914_SRR10099915_peak_1321	66	.	4.55268	9.17216	6.62135	65
chr1	131053183	131053697	Encode_GSE137272_Encode_Dowen.JM_GSM4074282_RAD21_Rep2_SRR10099914_SRR10099915_peak_1322	1456	.	17.3497	150.11	145.653	257
chr1	131060224	131060736	Encode_GSE137272_Encode_Dowen.JM_GSM4074282_RAD21_Rep2_SRR10099914_SRR10099915_peak_1323	381	.	9.7407	41.3651	38.179	218
chr1	131115912	131116463	Encode_GSE137272_Encode_Dowen.JM_GSM4074282_RAD21_Rep2_SRR10099914_SRR10099915_peak_1324	513	.	10.6756	54.7413	51.3699	223
chr1	131121953	131122244	Encode_GSE137272_Encode_Dowen.JM_GSM4074282_RAD21_Rep2_SRR10099914_SRR10099915_peak_1325	36	.	3.37033	6.10453	3.68063	210
chr1	131155469	131155851	Encode_GSE137272_Encode_Dowen.JM_GSM4074282_RAD21_Rep2_SRR10099914_SRR10099915_peak_1326	244	.	8.579	27.4518	24.4845	189
chr1	131181662	131182066	Encode_GSE137272_Encode_Dowen.JM_GSM4074282_RAD21_Rep2_SRR10099914_SRR10099915_peak_1327	242	.	7.66973	27.2155	24.2517	176
chr1	131207563	131207961	Encode_GSE137272_Encode_Dowen.JM_GSM4074282_RAD21_Rep2_SRR10099914_SRR10099915_peak_1328	221	.	7.83282	25.1097	22.1835	113
chr1	131245909	131246179	Encode_GSE137272_Encode_Dowen.JM_GSM4074282_RAD21_Rep2_SRR10099914_SRR10099915_peak_1329	79	.	4.10863	10.506	7.90995	191
chr1	131246455	131246789	Encode_GSE137272_Encode_Dowen.JM_GSM4074282_RAD21_Rep2_SRR10099914_SRR10099915_peak_1330	316	.	8.27408	34.6928	31.6071	161
chr1	131260320	131260794	Encode_GSE137272_Encode_Dowen.JM_GSM4074282_RAD21_Rep2_SRR10099914_SRR10099915_peak_1331	1360	.	18.6532	140.359	136.004	223
chr1	131270049	131270599	Encode_GSE137272_Encode_Dowen.JM_GSM4074282_RAD21_Rep2_SRR10099914_SRR10099915_peak_1332	897	.	13.2602	93.5983	89.753	347
chr1	131274786	131275024	Encode_GSE137272_Encode_Dowen.JM_GSM4074282_RAD21_Rep2_SRR10099914_SRR10099915_peak_1333	100	.	4.01078	12.7455	10.0834	115
chr1	131290673	131290995	Encode_GSE137272_Encode_Dowen.JM_GSM4074282_RAD21_Rep2_SRR10099914_SRR10099915_peak_1334	300	.	9.27193	33.0682	30.0078	154
chr1	131548401	131548725	Encode_GSE137272_Encode_Dowen.JM_GSM4074282_RAD21_Rep2_SRR10099914_SRR10099915_peak_1335	231	.	8.02864	26.1101	23.1659	160
chr1	131555082	131555564	Encode_GSE137272_Encode_Dowen.JM_GSM4074282_RAD21_Rep2_SRR10099914_SRR10099915_peak_1336	1158	.	17.7259	119.994	115.855	220
chr1	131566123	131566559	Encode_GSE137272_Encode_Dowen.JM_GSM4074282_RAD21_Rep2_SRR10099914_SRR10099915_peak_1337	356	.	9.88672	38.7897	35.6413	196
chr1	131613291	131613727	Encode_GSE137272_Encode_Dowen.JM_GSM4074282_RAD21_Rep2_SRR10099914_SRR10099915_peak_1338	451	.	11.1006	48.3866	45.1008	243
chr1	131658066	131658448	Encode_GSE137272_Encode_Dowen.JM_GSM4074282_RAD21_Rep2_SRR10099914_SRR10099915_peak_1339	583	.	12.9431	61.8042	58.3409	186
chr1	131701441	131701775	Encode_GSE137272_Encode_Dowen.JM_GSM4074282_RAD21_Rep2_SRR10099914_SRR10099915_peak_1340	124	.	6.18313	15.2092	12.484	154
chr1	131708428	131708680	Encode_GSE137272_Encode_Dowen.JM_GSM4074282_RAD21_Rep2_SRR10099914_SRR10099915_peak_1341	115	.	4.98666	14.2148	11.5176	163
chr1	131712399	131712860	Encode_GSE137272_Encode_Dowen.JM_GSM4074282_RAD21_Rep2_SRR10099914_SRR10099915_peak_1342	455	.	10.006	48.8018	45.5104	240
chr1	131765508	131766015	Encode_GSE137272_Encode_Dowen.JM_GSM4074282_RAD21_Rep2_SRR10099914_SRR10099915_peak_1343	1121	.	16.2807	116.286	112.188	234
chr1	131846256	131846698	Encode_GSE137272_Encode_Dowen.JM_GSM4074282_RAD21_Rep2_SRR10099914_SRR10099915_peak_1344	617	.	12.0603	65.2886	61.7814	220
chr1	131867079	131867446	Encode_GSE137272_Encode_Dowen.JM_GSM4074282_RAD21_Rep2_SRR10099914_SRR10099915_peak_1345	179	.	7.06412	20.7827	17.9402	177
chr1	131882723	131883168	Encode_GSE137272_Encode_Dowen.JM_GSM4074282_RAD21_Rep2_SRR10099914_SRR10099915_peak_1346	411	.	9.93709	44.3473	41.1175	227
chr1	131891579	131891823	Encode_GSE137272_Encode_Dowen.JM_GSM4074282_RAD21_Rep2_SRR10099914_SRR10099915_peak_1347	51	.	4.12209	7.69502	5.19235	85
chr1	131905521	131905845	Encode_GSE137272_Encode_Dowen.JM_GSM4074282_RAD21_Rep2_SRR10099914_SRR10099915_peak_1348	186	.	6.80221	21.5202	18.6627	169
chr1	131937639	131938098	Encode_GSE137272_Encode_Dowen.JM_GSM4074282_RAD21_Rep2_SRR10099914_SRR10099915_peak_1349	334	.	10.4317	36.5306	33.4162	278
chr1	131981627	131981987	Encode_GSE137272_Encode_Dowen.JM_GSM4074282_RAD21_Rep2_SRR10099914_SRR10099915_peak_1350	552	.	9.8774	58.6271	55.2046	191
chr1	131982927	131983297	Encode_GSE137272_Encode_Dowen.JM_GSM4074282_RAD21_Rep2_SRR10099914_SRR10099915_peak_1351	455	.	8.87147	48.8435	45.5516	168
chr1	131995032	131995507	Encode_GSE137272_Encode_Dowen.JM_GSM4074282_RAD21_Rep2_SRR10099914_SRR10099915_peak_1352	687	.	12.5246	72.3841	68.7893	257
chr1	132000487	132000910	Encode_GSE137272_Encode_Dowen.JM_GSM4074282_RAD21_Rep2_SRR10099914_SRR10099915_peak_1353	276	.	8.36453	30.6769	27.6552	205
chr1	132046361	132046791	Encode_GSE137272_Encode_Dowen.JM_GSM4074282_RAD21_Rep2_SRR10099914_SRR10099915_peak_1354	569	.	12.2218	60.347	56.9026	187
chr1	132116640	132117020	Encode_GSE137272_Encode_Dowen.JM_GSM4074282_RAD21_Rep2_SRR10099914_SRR10099915_peak_1355	373	.	6.91224	40.5102	37.3369	188
chr1	132121157	132121588	Encode_GSE137272_Encode_Dowen.JM_GSM4074282_RAD21_Rep2_SRR10099914_SRR10099915_peak_1356	1089	.	13.2606	113.044	108.981	213
chr1	132155730	132156126	Encode_GSE137272_Encode_Dowen.JM_GSM4074282_RAD21_Rep2_SRR10099914_SRR10099915_peak_1357	757	.	9.59498	79.4322	75.7518	199
chr1	132157324	132157779	Encode_GSE137272_Encode_Dowen.JM_GSM4074282_RAD21_Rep2_SRR10099914_SRR10099915_peak_1358	1133	.	12.2266	117.41	113.3	241
chr1	132165807	132166261	Encode_GSE137272_Encode_Dowen.JM_GSM4074282_RAD21_Rep2_SRR10099914_SRR10099915_peak_1359	478	.	9.32007	51.1346	47.8115	279
chr1	132192229	132192520	Encode_GSE137272_Encode_Dowen.JM_GSM4074282_RAD21_Rep2_SRR10099914_SRR10099915_peak_1360	115	.	4.86738	14.2252	11.5277	164
chr1	132210923	132211384	Encode_GSE137272_Encode_Dowen.JM_GSM4074282_RAD21_Rep2_SRR10099914_SRR10099915_peak_1361	530	.	9.64025	56.4882	53.0937	208
chr1	132212188	132212499	Encode_GSE137272_Encode_Dowen.JM_GSM4074282_RAD21_Rep2_SRR10099914_SRR10099915_peak_1362	287	.	6.72322	31.8219	28.7815	115
chr1	132237497	132237993	Encode_GSE137272_Encode_Dowen.JM_GSM4074282_RAD21_Rep2_SRR10099914_SRR10099915_peak_1363	617	.	11.4652	65.2405	61.7339	225
chr1	132254445	132254842	Encode_GSE137272_Encode_Dowen.JM_GSM4074282_RAD21_Rep2_SRR10099914_SRR10099915_peak_1364	180	.	7.31118	20.8882	18.0438	208
chr1	132261100	132261384	Encode_GSE137272_Encode_Dowen.JM_GSM4074282_RAD21_Rep2_SRR10099914_SRR10099915_peak_1365	152	.	6.28917	17.9984	15.2139	151
chr1	132292824	132293244	Encode_GSE137272_Encode_Dowen.JM_GSM4074282_RAD21_Rep2_SRR10099914_SRR10099915_peak_1366	267	.	7.66587	29.7253	26.7196	202
chr1	132298604	132298965	Encode_GSE137272_Encode_Dowen.JM_GSM4074282_RAD21_Rep2_SRR10099914_SRR10099915_peak_1367	67	.	4.18729	9.26664	6.70674	197
chr1	132306148	132306551	Encode_GSE137272_Encode_Dowen.JM_GSM4074282_RAD21_Rep2_SRR10099914_SRR10099915_peak_1368	296	.	8.31558	32.6803	29.6256	226
chr1	132312615	132313116	Encode_GSE137272_Encode_Dowen.JM_GSM4074282_RAD21_Rep2_SRR10099914_SRR10099915_peak_1369	513	.	10.872	54.7551	51.3834	228
chr1	132322760	132323119	Encode_GSE137272_Encode_Dowen.JM_GSM4074282_RAD21_Rep2_SRR10099914_SRR10099915_peak_1370	50	.	3.78629	7.51469	5.02564	195
chr1	132331367	132331660	Encode_GSE137272_Encode_Dowen.JM_GSM4074282_RAD21_Rep2_SRR10099914_SRR10099915_peak_1371	51	.	3.84592	7.64892	5.1555	133
chr1	132355750	132356273	Encode_GSE137272_Encode_Dowen.JM_GSM4074282_RAD21_Rep2_SRR10099914_SRR10099915_peak_1372	2435	.	21.5239	248.882	243.553	249
chr1	132367532	132368049	Encode_GSE137272_Encode_Dowen.JM_GSM4074282_RAD21_Rep2_SRR10099914_SRR10099915_peak_1373	1111	.	15.6136	115.245	111.158	243
chr1	132390250	132390701	Encode_GSE137272_Encode_Dowen.JM_GSM4074282_RAD21_Rep2_SRR10099914_SRR10099915_peak_1374	515	.	10.9085	54.8743	51.501	188
chr1	132417367	132417759	Encode_GSE137272_Encode_Dowen.JM_GSM4074282_RAD21_Rep2_SRR10099914_SRR10099915_peak_1375	196	.	6.99587	22.4896	19.6131	160
chr1	132472630	132472869	Encode_GSE137272_Encode_Dowen.JM_GSM4074282_RAD21_Rep2_SRR10099914_SRR10099915_peak_1376	103	.	5.08673	13.0654	10.3965	159
chr1	132476904	132477200	Encode_GSE137272_Encode_Dowen.JM_GSM4074282_RAD21_Rep2_SRR10099914_SRR10099915_peak_1377	95	.	5.18037	12.2152	9.56943	170
chr1	132520727	132521227	Encode_GSE137272_Encode_Dowen.JM_GSM4074282_RAD21_Rep2_SRR10099914_SRR10099915_peak_1378	251	.	6.22615	28.1328	25.1548	348
chr1	132523951	132524291	Encode_GSE137272_Encode_Dowen.JM_GSM4074282_RAD21_Rep2_SRR10099914_SRR10099915_peak_1379	181	.	4.9302	21.0135	18.1645	175
chr1	132525841	132526241	Encode_GSE137272_Encode_Dowen.JM_GSM4074282_RAD21_Rep2_SRR10099914_SRR10099915_peak_1380	649	.	10.4939	68.5445	64.9972	194
chr1	132594569	132595047	Encode_GSE137272_Encode_Dowen.JM_GSM4074282_RAD21_Rep2_SRR10099914_SRR10099915_peak_1381	1023	.	14.7506	106.347	102.358	257
chr1	132609011	132609617	Encode_GSE137272_Encode_Dowen.JM_GSM4074282_RAD21_Rep2_SRR10099914_SRR10099915_peak_1382	435	.	9.961	46.8383	43.5737	246
chr1	132678199	132678435	Encode_GSE137272_Encode_Dowen.JM_GSM4074282_RAD21_Rep2_SRR10099914_SRR10099915_peak_1383	98	.	5.49612	12.5395	9.88167	111
chr1	132758549	132759353	Encode_GSE137272_Encode_Dowen.JM_GSM4074282_RAD21_Rep2_SRR10099914_SRR10099915_peak_1384	1977	.	17.556	202.742	197.78	257
chr1	132771469	132771781	Encode_GSE137272_Encode_Dowen.JM_GSM4074282_RAD21_Rep2_SRR10099914_SRR10099915_peak_1385	164	.	6.80509	19.2408	16.4281	136
chr1	132802472	132802821	Encode_GSE137272_Encode_Dowen.JM_GSM4074282_RAD21_Rep2_SRR10099914_SRR10099915_peak_1386	74	.	4.51422	10.0285	7.44373	118
chr1	132880393	132880736	Encode_GSE137272_Encode_Dowen.JM_GSM4074282_RAD21_Rep2_SRR10099914_SRR10099915_peak_1387	19	.	2.79636	4.27832	1.96545	15
chr1	132934947	132935236	Encode_GSE137272_Encode_Dowen.JM_GSM4074282_RAD21_Rep2_SRR10099914_SRR10099915_peak_1388	155	.	5.92318	18.3076	15.5144	120
chr1	132968568	132969095	Encode_GSE137272_Encode_Dowen.JM_GSM4074282_RAD21_Rep2_SRR10099914_SRR10099915_peak_1389	1022	.	14.5343	106.226	102.239	307
chr1	132982733	132983064	Encode_GSE137272_Encode_Dowen.JM_GSM4074282_RAD21_Rep2_SRR10099914_SRR10099915_peak_1390	208	.	7.48271	23.7355	20.8359	206
chr1	133039382	133039877	Encode_GSE137272_Encode_Dowen.JM_GSM4074282_RAD21_Rep2_SRR10099914_SRR10099915_peak_1391	743	.	12.7234	77.9915	74.3284	245
chr1	133045883	133046291	Encode_GSE137272_Encode_Dowen.JM_GSM4074282_RAD21_Rep2_SRR10099914_SRR10099915_peak_1392	55	.	3.78741	8.03386	5.52162	261
chr1	133087633	133087978	Encode_GSE137272_Encode_Dowen.JM_GSM4074282_RAD21_Rep2_SRR10099914_SRR10099915_peak_1393	365	.	8.66429	39.7429	36.5804	184
chr1	133101401	133101758	Encode_GSE137272_Encode_Dowen.JM_GSM4074282_RAD21_Rep2_SRR10099914_SRR10099915_peak_1394	267	.	8.2238	29.7615	26.7552	183
chr1	133125634	133126019	Encode_GSE137272_Encode_Dowen.JM_GSM4074282_RAD21_Rep2_SRR10099914_SRR10099915_peak_1395	197	.	7.22596	22.6051	19.7266	183
chr1	133145936	133146431	Encode_GSE137272_Encode_Dowen.JM_GSM4074282_RAD21_Rep2_SRR10099914_SRR10099915_peak_1396	1043	.	15.8728	108.367	104.356	230
chr1	133177439	133177843	Encode_GSE137272_Encode_Dowen.JM_GSM4074282_RAD21_Rep2_SRR10099914_SRR10099915_peak_1397	672	.	9.30927	70.8501	67.274	217
chr1	133180943	133181423	Encode_GSE137272_Encode_Dowen.JM_GSM4074282_RAD21_Rep2_SRR10099914_SRR10099915_peak_1398	1462	.	14.9065	150.709	146.245	215
chr1	133226065	133226308	Encode_GSE137272_Encode_Dowen.JM_GSM4074282_RAD21_Rep2_SRR10099914_SRR10099915_peak_1399	136	.	5.98812	16.4221	13.6701	114
chr1	133306795	133307684	Encode_GSE137272_Encode_Dowen.JM_GSM4074282_RAD21_Rep2_SRR10099914_SRR10099915_peak_1400	301	.	6.9774	33.2602	30.1969	201
chr1	133311278	133311571	Encode_GSE137272_Encode_Dowen.JM_GSM4074282_RAD21_Rep2_SRR10099914_SRR10099915_peak_1401	194	.	4.99308	22.3317	19.4579	144
chr1	133314384	133314782	Encode_GSE137272_Encode_Dowen.JM_GSM4074282_RAD21_Rep2_SRR10099914_SRR10099915_peak_1402	333	.	7.18982	36.4743	33.3607	220
chr1	133317128	133317487	Encode_GSE137272_Encode_Dowen.JM_GSM4074282_RAD21_Rep2_SRR10099914_SRR10099915_peak_1403	133	.	5.02388	16.0837	13.3417	218
chr1	133353443	133353961	Encode_GSE137272_Encode_Dowen.JM_GSM4074282_RAD21_Rep2_SRR10099914_SRR10099915_peak_1404	2377	.	21.4635	243.052	237.768	255
chr1	133363759	133364131	Encode_GSE137272_Encode_Dowen.JM_GSM4074282_RAD21_Rep2_SRR10099914_SRR10099915_peak_1405	17	.	2.47153	3.99846	1.71191	60
chr1	133382043	133382439	Encode_GSE137272_Encode_Dowen.JM_GSM4074282_RAD21_Rep2_SRR10099914_SRR10099915_peak_1406	985	.	12.0096	102.534	98.5871	199
chr1	133385509	133385895	Encode_GSE137272_Encode_Dowen.JM_GSM4074282_RAD21_Rep2_SRR10099914_SRR10099915_peak_1407	435	.	7.54038	46.863	43.5982	195
chr1	133397664	133397997	Encode_GSE137272_Encode_Dowen.JM_GSM4074282_RAD21_Rep2_SRR10099914_SRR10099915_peak_1408	47	.	3.79006	7.26579	4.78446	292
chr1	133492784	133493038	Encode_GSE137272_Encode_Dowen.JM_GSM4074282_RAD21_Rep2_SRR10099914_SRR10099915_peak_1409	55	.	3.8979	8.03174	5.51958	151
chr1	133586058	133586302	Encode_GSE137272_Encode_Dowen.JM_GSM4074282_RAD21_Rep2_SRR10099914_SRR10099915_peak_1410	93	.	4.9113	11.9416	9.30185	100
chr1	133632232	133632466	Encode_GSE137272_Encode_Dowen.JM_GSM4074282_RAD21_Rep2_SRR10099914_SRR10099915_peak_1413	59	.	4.35109	8.45107	5.91961	171
chr1	133694449	133694682	Encode_GSE137272_Encode_Dowen.JM_GSM4074282_RAD21_Rep2_SRR10099914_SRR10099915_peak_1414	24	.	2.93793	4.75508	2.41158	135
chr1	133701897	133702373	Encode_GSE137272_Encode_Dowen.JM_GSM4074282_RAD21_Rep2_SRR10099914_SRR10099915_peak_1415	188	.	6.88878	21.7452	18.8836	185
chr1	133716434	133716902	Encode_GSE137272_Encode_Dowen.JM_GSM4074282_RAD21_Rep2_SRR10099914_SRR10099915_peak_1416	1446	.	18.9157	149.131	144.683	231
chr1	133736148	133736713	Encode_GSE137272_Encode_Dowen.JM_GSM4074282_RAD21_Rep2_SRR10099914_SRR10099915_peak_1417	2045	.	21.1619	209.552	204.527	300
chr1	133777616	133777955	Encode_GSE137272_Encode_Dowen.JM_GSM4074282_RAD21_Rep2_SRR10099914_SRR10099915_peak_1418	19	.	2.94357	4.22286	1.92261	189
chr1	133800800	133801121	Encode_GSE137272_Encode_Dowen.JM_GSM4074282_RAD21_Rep2_SRR10099914_SRR10099915_peak_1419	48	.	3.82577	7.3435	4.85981	200
chr1	133896231	133896765	Encode_GSE137272_Encode_Dowen.JM_GSM4074282_RAD21_Rep2_SRR10099914_SRR10099915_peak_1420	897	.	14.3823	93.5685	89.7236	269
chr1	133911322	133911847	Encode_GSE137272_Encode_Dowen.JM_GSM4074282_RAD21_Rep2_SRR10099914_SRR10099915_peak_1421	855	.	14.2565	89.3622	85.5655	294
chr1	133924206	133924538	Encode_GSE137272_Encode_Dowen.JM_GSM4074282_RAD21_Rep2_SRR10099914_SRR10099915_peak_1422	44	.	3.89308	6.96192	4.4899	125
chr1	133961751	133962012	Encode_GSE137272_Encode_Dowen.JM_GSM4074282_RAD21_Rep2_SRR10099914_SRR10099915_peak_1423	56	.	4.22381	8.18847	5.67177	143
chr1	134036472	134036854	Encode_GSE137272_Encode_Dowen.JM_GSM4074282_RAD21_Rep2_SRR10099914_SRR10099915_peak_1424	228	.	7.5239	25.8196	22.8819	194
chr1	134045921	134046302	Encode_GSE137272_Encode_Dowen.JM_GSM4074282_RAD21_Rep2_SRR10099914_SRR10099915_peak_1425	866	.	10.7193	90.4815	86.6716	210
chr1	134048717	134049160	Encode_GSE137272_Encode_Dowen.JM_GSM4074282_RAD21_Rep2_SRR10099914_SRR10099915_peak_1426	1137	.	11.4052	117.861	113.745	203
chr1	134053224	134053615	Encode_GSE137272_Encode_Dowen.JM_GSM4074282_RAD21_Rep2_SRR10099914_SRR10099915_peak_1427	489	.	8.14455	52.2897	48.951	168
chr1	134063241	134063568	Encode_GSE137272_Encode_Dowen.JM_GSM4074282_RAD21_Rep2_SRR10099914_SRR10099915_peak_1428	33	.	3.30623	5.74594	3.33553	223
chr1	134106741	134107145	Encode_GSE137272_Encode_Dowen.JM_GSM4074282_RAD21_Rep2_SRR10099914_SRR10099915_peak_1429	572	.	11.6851	60.678	57.2292	202
chr1	134120173	134120628	Encode_GSE137272_Encode_Dowen.JM_GSM4074282_RAD21_Rep2_SRR10099914_SRR10099915_peak_1430	932	.	14.1376	97.1256	93.2404	218
chr1	134122110	134122597	Encode_GSE137272_Encode_Dowen.JM_GSM4074282_RAD21_Rep2_SRR10099914_SRR10099915_peak_1431	452	.	9.40527	48.5355	45.2475	276
chr1	134151610	134152107	Encode_GSE137272_Encode_Dowen.JM_GSM4074282_RAD21_Rep2_SRR10099914_SRR10099915_peak_1432	1046	.	15.3459	108.71	104.696	254
chr1	134189089	134189470	Encode_GSE137272_Encode_Dowen.JM_GSM4074282_RAD21_Rep2_SRR10099914_SRR10099915_peak_1433	129	.	5.83452	15.6447	12.9113	177
chr1	134196547	134196829	Encode_GSE137272_Encode_Dowen.JM_GSM4074282_RAD21_Rep2_SRR10099914_SRR10099915_peak_1434	87	.	5.13976	11.4125	8.7898	129
chr1	134202069	134202325	Encode_GSE137272_Encode_Dowen.JM_GSM4074282_RAD21_Rep2_SRR10099914_SRR10099915_peak_1435	181	.	6.79396	21.0408	18.1914	166
chr1	134244093	134244632	Encode_GSE137272_Encode_Dowen.JM_GSM4074282_RAD21_Rep2_SRR10099914_SRR10099915_peak_1436	1101	.	15.955	114.228	110.153	288
chr1	134290883	134291353	Encode_GSE137272_Encode_Dowen.JM_GSM4074282_RAD21_Rep2_SRR10099914_SRR10099915_peak_1437	772	.	13.7528	80.9305	77.2323	239
chr1	134322666	134322915	Encode_GSE137272_Encode_Dowen.JM_GSM4074282_RAD21_Rep2_SRR10099914_SRR10099915_peak_1438	67	.	4.09052	9.31868	6.75754	117
chr1	134331858	134332288	Encode_GSE137272_Encode_Dowen.JM_GSM4074282_RAD21_Rep2_SRR10099914_SRR10099915_peak_1439	616	.	11.8317	65.1905	61.6846	191
chr1	134339710	134340116	Encode_GSE137272_Encode_Dowen.JM_GSM4074282_RAD21_Rep2_SRR10099914_SRR10099915_peak_1440	441	.	10.5347	47.3745	44.1027	215
chr1	134361623	134362086	Encode_GSE137272_Encode_Dowen.JM_GSM4074282_RAD21_Rep2_SRR10099914_SRR10099915_peak_1441	60	.	4.12168	8.54092	6.00706	202
chr1	134368747	134369212	Encode_GSE137272_Encode_Dowen.JM_GSM4074282_RAD21_Rep2_SRR10099914_SRR10099915_peak_1442	539	.	11.9045	57.3436	53.9378	223
chr1	134399702	134400069	Encode_GSE137272_Encode_Dowen.JM_GSM4074282_RAD21_Rep2_SRR10099914_SRR10099915_peak_1443	107	.	5.72512	13.4127	10.7321	196
chr1	134415033	134415589	Encode_GSE137272_Encode_Dowen.JM_GSM4074282_RAD21_Rep2_SRR10099914_SRR10099915_peak_1444	34	.	3.16265	5.84388	3.42982	235
chr1	134435379	134435759	Encode_GSE137272_Encode_Dowen.JM_GSM4074282_RAD21_Rep2_SRR10099914_SRR10099915_peak_1445	104	.	5.40067	13.0799	10.4106	194
chr1	134451102	134451346	Encode_GSE137272_Encode_Dowen.JM_GSM4074282_RAD21_Rep2_SRR10099914_SRR10099915_peak_1446	138	.	5.6049	16.6438	13.8876	108
chr1	134455483	134455793	Encode_GSE137272_Encode_Dowen.JM_GSM4074282_RAD21_Rep2_SRR10099914_SRR10099915_peak_1447	112	.	5.30221	13.9607	11.2687	165
chr1	134470819	134471071	Encode_GSE137272_Encode_Dowen.JM_GSM4074282_RAD21_Rep2_SRR10099914_SRR10099915_peak_1448	19	.	2.97706	4.28594	1.96545	46
chr1	134494902	134495343	Encode_GSE137272_Encode_Dowen.JM_GSM4074282_RAD21_Rep2_SRR10099914_SRR10099915_peak_1449	210	.	6.86351	23.9923	21.0885	263
chr1	134518588	134519025	Encode_GSE137272_Encode_Dowen.JM_GSM4074282_RAD21_Rep2_SRR10099914_SRR10099915_peak_1450	851	.	13.5499	88.9588	85.1666	228
chr1	134524470	134524869	Encode_GSE137272_Encode_Dowen.JM_GSM4074282_RAD21_Rep2_SRR10099914_SRR10099915_peak_1451	504	.	10.7831	53.8277	50.4686	198
chr1	134560136	134560370	Encode_GSE137272_Encode_Dowen.JM_GSM4074282_RAD21_Rep2_SRR10099914_SRR10099915_peak_1452	13	.	2.40561	3.57053	1.33381	25
chr1	134638609	134638878	Encode_GSE137272_Encode_Dowen.JM_GSM4074282_RAD21_Rep2_SRR10099914_SRR10099915_peak_1453	176	.	5.57574	20.4603	17.6235	108
chr1	134641550	134641845	Encode_GSE137272_Encode_Dowen.JM_GSM4074282_RAD21_Rep2_SRR10099914_SRR10099915_peak_1454	257	.	6.49899	28.7186	25.73	175
chr1	134646471	134646791	Encode_GSE137272_Encode_Dowen.JM_GSM4074282_RAD21_Rep2_SRR10099914_SRR10099915_peak_1455	44	.	3.25211	6.9077	4.44631	106
chr1	134674307	134674716	Encode_GSE137272_Encode_Dowen.JM_GSM4074282_RAD21_Rep2_SRR10099914_SRR10099915_peak_1456	262	.	8.21705	29.2142	26.2179	201
chr1	134680684	134681060	Encode_GSE137272_Encode_Dowen.JM_GSM4074282_RAD21_Rep2_SRR10099914_SRR10099915_peak_1457	103	.	5.21546	13.0182	10.3503	187
chr1	134704945	134705336	Encode_GSE137272_Encode_Dowen.JM_GSM4074282_RAD21_Rep2_SRR10099914_SRR10099915_peak_1458	438	.	9.48967	47.0733	43.8056	169
chr1	134741549	134741841	Encode_GSE137272_Encode_Dowen.JM_GSM4074282_RAD21_Rep2_SRR10099914_SRR10099915_peak_1459	62	.	3.98364	8.77687	6.23681	164
chr1	134745757	134746044	Encode_GSE137272_Encode_Dowen.JM_GSM4074282_RAD21_Rep2_SRR10099914_SRR10099915_peak_1460	95	.	4.72517	12.1539	9.50966	118
chr1	134829508	134829941	Encode_GSE137272_Encode_Dowen.JM_GSM4074282_RAD21_Rep2_SRR10099914_SRR10099915_peak_1461	390	.	10.966	42.2473	39.0479	218
chr1	134854238	134854775	Encode_GSE137272_Encode_Dowen.JM_GSM4074282_RAD21_Rep2_SRR10099914_SRR10099915_peak_1462	809	.	16.1594	84.7196	80.9769	281
chr1	134955595	134955831	Encode_GSE137272_Encode_Dowen.JM_GSM4074282_RAD21_Rep2_SRR10099914_SRR10099915_peak_1463	22	.	3.03338	4.57923	2.24465	222
chr1	134989350	134989808	Encode_GSE137272_Encode_Dowen.JM_GSM4074282_RAD21_Rep2_SRR10099914_SRR10099915_peak_1464	932	.	13.9478	97.1172	93.2323	230
chr1	135105961	135106338	Encode_GSE137272_Encode_Dowen.JM_GSM4074282_RAD21_Rep2_SRR10099914_SRR10099915_peak_1465	495	.	9.04818	52.9429	49.5956	177
chr1	135108661	135108955	Encode_GSE137272_Encode_Dowen.JM_GSM4074282_RAD21_Rep2_SRR10099914_SRR10099915_peak_1466	240	.	5.55549	27.0165	24.0577	130
chr1	135110187	135110442	Encode_GSE137272_Encode_Dowen.JM_GSM4074282_RAD21_Rep2_SRR10099914_SRR10099915_peak_1467	61	.	3.14273	8.65859	6.12172	158
chr1	135112668	135113011	Encode_GSE137272_Encode_Dowen.JM_GSM4074282_RAD21_Rep2_SRR10099914_SRR10099915_peak_1468	252	.	6.6268	28.2793	25.2974	174
chr1	135136435	135136869	Encode_GSE137272_Encode_Dowen.JM_GSM4074282_RAD21_Rep2_SRR10099914_SRR10099915_peak_1469	506	.	10.2806	54.0187	50.6568	233
chr1	135154302	135154882	Encode_GSE137272_Encode_Dowen.JM_GSM4074282_RAD21_Rep2_SRR10099914_SRR10099915_peak_1470	489	.	11.125	52.3362	48.9969	288
chr1	135171875	135172404	Encode_GSE137272_Encode_Dowen.JM_GSM4074282_RAD21_Rep2_SRR10099914_SRR10099915_peak_1471	1361	.	16.1454	140.536	136.179	267
chr1	135217743	135218024	Encode_GSE137272_Encode_Dowen.JM_GSM4074282_RAD21_Rep2_SRR10099914_SRR10099915_peak_1472	36	.	3.37773	6.12089	3.69636	198
chr1	135259079	135259417	Encode_GSE137272_Encode_Dowen.JM_GSM4074282_RAD21_Rep2_SRR10099914_SRR10099915_peak_1473	306	.	7.36311	33.7171	30.6469	186
chr1	135283690	135284239	Encode_GSE137272_Encode_Dowen.JM_GSM4074282_RAD21_Rep2_SRR10099914_SRR10099915_peak_1474	48	.	3.83481	7.3631	4.87895	350
chr1	135368184	135368656	Encode_GSE137272_Encode_Dowen.JM_GSM4074282_RAD21_Rep2_SRR10099914_SRR10099915_peak_1475	690	.	11.1701	72.6412	69.0432	198
chr1	135369106	135369405	Encode_GSE137272_Encode_Dowen.JM_GSM4074282_RAD21_Rep2_SRR10099914_SRR10099915_peak_1476	155	.	4.95823	18.3283	15.5348	154
chr1	135381640	135381964	Encode_GSE137272_Encode_Dowen.JM_GSM4074282_RAD21_Rep2_SRR10099914_SRR10099915_peak_1477	100	.	4.96021	12.7507	10.0884	131
chr1	135430417	135430764	Encode_GSE137272_Encode_Dowen.JM_GSM4074282_RAD21_Rep2_SRR10099914_SRR10099915_peak_1478	162	.	6.53806	19.0474	16.2381	153
chr1	135452305	135452582	Encode_GSE137272_Encode_Dowen.JM_GSM4074282_RAD21_Rep2_SRR10099914_SRR10099915_peak_1479	114	.	5.52092	14.1136	11.4184	158
chr1	135461173	135461549	Encode_GSE137272_Encode_Dowen.JM_GSM4074282_RAD21_Rep2_SRR10099914_SRR10099915_peak_1480	239	.	7.38372	26.91	23.9529	166
chr1	135507822	135508096	Encode_GSE137272_Encode_Dowen.JM_GSM4074282_RAD21_Rep2_SRR10099914_SRR10099915_peak_1481	19	.	2.76024	4.20237	1.90342	175
chr1	135540239	135540724	Encode_GSE137272_Encode_Dowen.JM_GSM4074282_RAD21_Rep2_SRR10099914_SRR10099915_peak_1482	718	.	10.5008	75.4795	71.8468	246
chr1	135544786	135545182	Encode_GSE137272_Encode_Dowen.JM_GSM4074282_RAD21_Rep2_SRR10099914_SRR10099915_peak_1483	646	.	9.99851	68.2336	64.6899	190
chr1	135670353	135670867	Encode_GSE137272_Encode_Dowen.JM_GSM4074282_RAD21_Rep2_SRR10099914_SRR10099915_peak_1484	1942	.	18.898	199.154	194.223	248
chr1	135675814	135676083	Encode_GSE137272_Encode_Dowen.JM_GSM4074282_RAD21_Rep2_SRR10099914_SRR10099915_peak_1485	119	.	5.14617	14.6514	11.9415	139
chr1	135687969	135688237	Encode_GSE137272_Encode_Dowen.JM_GSM4074282_RAD21_Rep2_SRR10099914_SRR10099915_peak_1486	35	.	3.31228	5.97572	3.55686	205
chr1	135699280	135699733	Encode_GSE137272_Encode_Dowen.JM_GSM4074282_RAD21_Rep2_SRR10099914_SRR10099915_peak_1487	702	.	11.7976	73.8147	70.2024	260
chr1	135719444	135719974	Encode_GSE137272_Encode_Dowen.JM_GSM4074282_RAD21_Rep2_SRR10099914_SRR10099915_peak_1488	1173	.	16.3809	121.498	117.343	229
chr1	135752849	135753418	Encode_GSE137272_Encode_Dowen.JM_GSM4074282_RAD21_Rep2_SRR10099914_SRR10099915_peak_1489	1677	.	17.9991	172.393	167.713	227
chr1	135781214	135781603	Encode_GSE137272_Encode_Dowen.JM_GSM4074282_RAD21_Rep2_SRR10099914_SRR10099915_peak_1490	320	.	9.40505	35.1432	32.0498	247
chr1	135789890	135790183	Encode_GSE137272_Encode_Dowen.JM_GSM4074282_RAD21_Rep2_SRR10099914_SRR10099915_peak_1491	88	.	4.35251	11.4778	8.85367	107
chr1	135811309	135811597	Encode_GSE137272_Encode_Dowen.JM_GSM4074282_RAD21_Rep2_SRR10099914_SRR10099915_peak_1492	73	.	4.45286	9.88772	7.31225	116
chr1	135828891	135829300	Encode_GSE137272_Encode_Dowen.JM_GSM4074282_RAD21_Rep2_SRR10099914_SRR10099915_peak_1493	187	.	6.67372	21.635	18.7754	180
chr1	135847144	135847605	Encode_GSE137272_Encode_Dowen.JM_GSM4074282_RAD21_Rep2_SRR10099914_SRR10099915_peak_1494	230	.	6.34058	25.9496	23.0097	234
chr1	135850729	135851090	Encode_GSE137272_Encode_Dowen.JM_GSM4074282_RAD21_Rep2_SRR10099914_SRR10099915_peak_1495	272	.	7.05334	30.2198	27.2066	191
chr1	135865540	135865946	Encode_GSE137272_Encode_Dowen.JM_GSM4074282_RAD21_Rep2_SRR10099914_SRR10099915_peak_1496	753	.	14.0626	79.0199	75.3442	202
chr1	135882761	135883050	Encode_GSE137272_Encode_Dowen.JM_GSM4074282_RAD21_Rep2_SRR10099914_SRR10099915_peak_1497	123	.	5.74461	15.0314	12.3135	143
chr1	135944694	135945191	Encode_GSE137272_Encode_Dowen.JM_GSM4074282_RAD21_Rep2_SRR10099914_SRR10099915_peak_1498	608	.	10.5494	64.3742	60.8786	266
chr1	135945688	135946111	Encode_GSE137272_Encode_Dowen.JM_GSM4074282_RAD21_Rep2_SRR10099914_SRR10099915_peak_1499	314	.	7.19414	34.559	31.4753	204
chr1	135958477	135958924	Encode_GSE137272_Encode_Dowen.JM_GSM4074282_RAD21_Rep2_SRR10099914_SRR10099915_peak_1500	238	.	7.91268	26.8474	23.8913	247
chr1	136045783	136046141	Encode_GSE137272_Encode_Dowen.JM_GSM4074282_RAD21_Rep2_SRR10099914_SRR10099915_peak_1501	119	.	5.27308	14.6244	11.915	145
chr1	136047465	136047853	Encode_GSE137272_Encode_Dowen.JM_GSM4074282_RAD21_Rep2_SRR10099914_SRR10099915_peak_1502	281	.	7.04554	31.1429	28.114	172
chr1	136051402	136051813	Encode_GSE137272_Encode_Dowen.JM_GSM4074282_RAD21_Rep2_SRR10099914_SRR10099915_peak_1503	468	.	10.0558	50.1829	46.8728	272
chr1	136076094	136076473	Encode_GSE137272_Encode_Dowen.JM_GSM4074282_RAD21_Rep2_SRR10099914_SRR10099915_peak_1504	435	.	11.472	46.8011	43.537	202
chr1	136116130	136116535	Encode_GSE137272_Encode_Dowen.JM_GSM4074282_RAD21_Rep2_SRR10099914_SRR10099915_peak_1505	407	.	10.0184	43.987	40.7628	225
chr1	136159852	136160195	Encode_GSE137272_Encode_Dowen.JM_GSM4074282_RAD21_Rep2_SRR10099914_SRR10099915_peak_1506	57	.	3.88122	8.25926	5.74052	208
chr1	136170166	136170559	Encode_GSE137272_Encode_Dowen.JM_GSM4074282_RAD21_Rep2_SRR10099914_SRR10099915_peak_1507	420	.	8.83574	45.3425	42.0991	182
chr1	136175171	136175554	Encode_GSE137272_Encode_Dowen.JM_GSM4074282_RAD21_Rep2_SRR10099914_SRR10099915_peak_1508	298	.	7.41581	32.9167	29.8584	195
chr1	136212765	136213252	Encode_GSE137272_Encode_Dowen.JM_GSM4074282_RAD21_Rep2_SRR10099914_SRR10099915_peak_1509	716	.	12.9526	75.2823	71.6521	236
chr1	136260271	136260657	Encode_GSE137272_Encode_Dowen.JM_GSM4074282_RAD21_Rep2_SRR10099914_SRR10099915_peak_1510	108	.	5.13736	13.5488	10.8652	188
chr1	136340629	136340868	Encode_GSE137272_Encode_Dowen.JM_GSM4074282_RAD21_Rep2_SRR10099914_SRR10099915_peak_1511	74	.	4.8091	10.0276	7.44293	140
chr1	136415201	136415642	Encode_GSE137272_Encode_Dowen.JM_GSM4074282_RAD21_Rep2_SRR10099914_SRR10099915_peak_1512	19	.	2.97706	4.28594	1.96545	57
chr1	136458759	136459331	Encode_GSE137272_Encode_Dowen.JM_GSM4074282_RAD21_Rep2_SRR10099914_SRR10099915_peak_1513	615	.	12.4111	65.0681	61.5637	300
chr1	136521373	136521729	Encode_GSE137272_Encode_Dowen.JM_GSM4074282_RAD21_Rep2_SRR10099914_SRR10099915_peak_1514	262	.	7.50433	29.2398	26.243	139
chr1	136524977	136525343	Encode_GSE137272_Encode_Dowen.JM_GSM4074282_RAD21_Rep2_SRR10099914_SRR10099915_peak_1515	335	.	8.73909	36.6614	33.5449	188
chr1	136536991	136537318	Encode_GSE137272_Encode_Dowen.JM_GSM4074282_RAD21_Rep2_SRR10099914_SRR10099915_peak_1516	226	.	7.07701	25.544	22.6108	164
chr1	136538754	136539010	Encode_GSE137272_Encode_Dowen.JM_GSM4074282_RAD21_Rep2_SRR10099914_SRR10099915_peak_1517	74	.	4.15003	10.0425	7.45734	125
chr1	136550854	136551386	Encode_GSE137272_Encode_Dowen.JM_GSM4074282_RAD21_Rep2_SRR10099914_SRR10099915_peak_1518	1948	.	21.2272	199.834	194.896	253
chr1	136564838	136565368	Encode_GSE137272_Encode_Dowen.JM_GSM4074282_RAD21_Rep2_SRR10099914_SRR10099915_peak_1519	225	.	7.21167	25.4503	22.5186	277
chr1	136624697	136624941	Encode_GSE137272_Encode_Dowen.JM_GSM4074282_RAD21_Rep2_SRR10099914_SRR10099915_peak_1520	29	.	3.19163	5.29299	2.91223	30
chr1	136625634	136625868	Encode_GSE137272_Encode_Dowen.JM_GSM4074282_RAD21_Rep2_SRR10099914_SRR10099915_peak_1521	15	.	2.71353	3.78356	1.50956	197
chr1	136726213	136726472	Encode_GSE137272_Encode_Dowen.JM_GSM4074282_RAD21_Rep2_SRR10099914_SRR10099915_peak_1522	42	.	3.51903	6.66519	4.21212	143
chr1	136739472	136739912	Encode_GSE137272_Encode_Dowen.JM_GSM4074282_RAD21_Rep2_SRR10099914_SRR10099915_peak_1523	437	.	10.0125	47.0018	43.7351	226
chr1	136749180	136749514	Encode_GSE137272_Encode_Dowen.JM_GSM4074282_RAD21_Rep2_SRR10099914_SRR10099915_peak_1524	241	.	8.03376	27.1609	24.1997	152
chr1	136758759	136759466	Encode_GSE137272_Encode_Dowen.JM_GSM4074282_RAD21_Rep2_SRR10099914_SRR10099915_peak_1525	191	.	6.63238	21.9737	19.106	184
chr1	136773736	136774164	Encode_GSE137272_Encode_Dowen.JM_GSM4074282_RAD21_Rep2_SRR10099914_SRR10099915_peak_1526	209	.	7.72434	23.8321	20.9308	160
chr1	136789155	136789540	Encode_GSE137272_Encode_Dowen.JM_GSM4074282_RAD21_Rep2_SRR10099914_SRR10099915_peak_1527	108	.	5.61918	13.5702	10.8862	225
chr1	136856120	136856501	Encode_GSE137272_Encode_Dowen.JM_GSM4074282_RAD21_Rep2_SRR10099914_SRR10099915_peak_1528	192	.	6.69734	22.1522	19.2815	194
chr1	136866714	136867044	Encode_GSE137272_Encode_Dowen.JM_GSM4074282_RAD21_Rep2_SRR10099914_SRR10099915_peak_1529	325	.	10.056	35.6183	32.5179	162
chr1	136948955	136949210	Encode_GSE137272_Encode_Dowen.JM_GSM4074282_RAD21_Rep2_SRR10099914_SRR10099915_peak_1530	42	.	3.52667	6.6824	4.22868	152
chr1	137003843	137004199	Encode_GSE137272_Encode_Dowen.JM_GSM4074282_RAD21_Rep2_SRR10099914_SRR10099915_peak_1531	183	.	6.83803	21.1534	18.3021	187
chr1	137117848	137118307	Encode_GSE137272_Encode_Dowen.JM_GSM4074282_RAD21_Rep2_SRR10099914_SRR10099915_peak_1532	661	.	14.1747	69.7214	66.1591	203
chr1	137208620	137208921	Encode_GSE137272_Encode_Dowen.JM_GSM4074282_RAD21_Rep2_SRR10099914_SRR10099915_peak_1533	143	.	6.64114	17.0682	14.3007	144
chr1	137218075	137218409	Encode_GSE137272_Encode_Dowen.JM_GSM4074282_RAD21_Rep2_SRR10099914_SRR10099915_peak_1534	59	.	4.34821	8.44517	5.91961	221
chr1	137225432	137225877	Encode_GSE137272_Encode_Dowen.JM_GSM4074282_RAD21_Rep2_SRR10099914_SRR10099915_peak_1535	697	.	12.9993	73.3135	69.7072	240
chr1	137226597	137227013	Encode_GSE137272_Encode_Dowen.JM_GSM4074282_RAD21_Rep2_SRR10099914_SRR10099915_peak_1536	78	.	3.98832	10.446	7.85135	101
chr1	137298232	137298525	Encode_GSE137272_Encode_Dowen.JM_GSM4074282_RAD21_Rep2_SRR10099914_SRR10099915_peak_1537	115	.	5.95412	14.3028	11.5996	183
chr1	137324026	137324380	Encode_GSE137272_Encode_Dowen.JM_GSM4074282_RAD21_Rep2_SRR10099914_SRR10099915_peak_1538	107	.	5.72512	13.4127	10.7321	117
chr1	137334192	137334463	Encode_GSE137272_Encode_Dowen.JM_GSM4074282_RAD21_Rep2_SRR10099914_SRR10099915_peak_1539	152	.	6.87014	18.0199	15.2318	119
chr1	138044501	138044940	Encode_GSE137272_Encode_Dowen.JM_GSM4074282_RAD21_Rep2_SRR10099914_SRR10099915_peak_1540	862	.	17.4733	90.0998	86.2945	240
chr1	138085819	138086173	Encode_GSE137272_Encode_Dowen.JM_GSM4074282_RAD21_Rep2_SRR10099914_SRR10099915_peak_1541	200	.	8.01517	22.9816	20.0947	216
chr1	138119951	138120209	Encode_GSE137272_Encode_Dowen.JM_GSM4074282_RAD21_Rep2_SRR10099914_SRR10099915_peak_1542	98	.	5.49612	12.5395	9.88167	175
chr1	138328196	138328725	Encode_GSE137272_Encode_Dowen.JM_GSM4074282_RAD21_Rep2_SRR10099914_SRR10099915_peak_1543	753	.	15.5566	79.0348	75.3588	265
chr1	138752364	138752772	Encode_GSE137272_Encode_Dowen.JM_GSM4074282_RAD21_Rep2_SRR10099914_SRR10099915_peak_1544	407	.	11.3968	43.9884	40.7641	157
chr1	138835333	138835763	Encode_GSE137272_Encode_Dowen.JM_GSM4074282_RAD21_Rep2_SRR10099914_SRR10099915_peak_1545	597	.	12.055	63.2308	59.7495	215
chr1	138963346	138963653	Encode_GSE137272_Encode_Dowen.JM_GSM4074282_RAD21_Rep2_SRR10099914_SRR10099915_peak_1546	31	.	3.43507	5.56964	3.16585	267
chr1	139083466	139083736	Encode_GSE137272_Encode_Dowen.JM_GSM4074282_RAD21_Rep2_SRR10099914_SRR10099915_peak_1547	44	.	3.89308	6.96192	4.4899	131
chr1	139156389	139156725	Encode_GSE137272_Encode_Dowen.JM_GSM4074282_RAD21_Rep2_SRR10099914_SRR10099915_peak_1548	107	.	5.72512	13.4127	10.7321	187
chr1	139161686	139161929	Encode_GSE137272_Encode_Dowen.JM_GSM4074282_RAD21_Rep2_SRR10099914_SRR10099915_peak_1549	74	.	4.8091	10.0276	7.44293	138
chr1	139267812	139268209	Encode_GSE137272_Encode_Dowen.JM_GSM4074282_RAD21_Rep2_SRR10099914_SRR10099915_peak_1550	620	.	15.1502	65.5734	62.0626	209
chr1	139340465	139340840	Encode_GSE137272_Encode_Dowen.JM_GSM4074282_RAD21_Rep2_SRR10099914_SRR10099915_peak_1551	469	.	13.0998	50.2143	46.9037	198
chr1	139379196	139379614	Encode_GSE137272_Encode_Dowen.JM_GSM4074282_RAD21_Rep2_SRR10099914_SRR10099915_peak_1552	59	.	4.35109	8.45107	5.91961	116
chr1	139422159	139422513	Encode_GSE137272_Encode_Dowen.JM_GSM4074282_RAD21_Rep2_SRR10099914_SRR10099915_peak_1553	38	.	3.66408	6.253	3.81385	164
chr1	139438391	139438718	Encode_GSE137272_Encode_Dowen.JM_GSM4074282_RAD21_Rep2_SRR10099914_SRR10099915_peak_1554	133	.	6.41213	16.1311	13.3846	174
chr1	139480283	139480590	Encode_GSE137272_Encode_Dowen.JM_GSM4074282_RAD21_Rep2_SRR10099914_SRR10099915_peak_1555	115	.	5.95412	14.3028	11.5996	134
chr1	139488665	139488902	Encode_GSE137272_Encode_Dowen.JM_GSM4074282_RAD21_Rep2_SRR10099914_SRR10099915_peak_1556	66	.	4.5801	9.22894	6.67005	133
chr1	139520350	139520712	Encode_GSE137272_Encode_Dowen.JM_GSM4074282_RAD21_Rep2_SRR10099914_SRR10099915_peak_1557	181	.	7.55716	20.9579	18.1097	174
chr1	139587211	139587544	Encode_GSE137272_Encode_Dowen.JM_GSM4074282_RAD21_Rep2_SRR10099914_SRR10099915_peak_1558	25	.	3.20607	4.91338	2.54877	289
chr1	139715772	139716090	Encode_GSE137272_Encode_Dowen.JM_GSM4074282_RAD21_Rep2_SRR10099914_SRR10099915_peak_1559	19	.	2.97706	4.28594	1.96545	13
chr1	140171518	140171971	Encode_GSE137272_Encode_Dowen.JM_GSM4074282_RAD21_Rep2_SRR10099914_SRR10099915_peak_1560	906	.	17.2795	94.487	90.6316	234
chr1	140188568	140188830	Encode_GSE137272_Encode_Dowen.JM_GSM4074282_RAD21_Rep2_SRR10099914_SRR10099915_peak_1561	19	.	2.97706	4.28594	1.96545	85
chr1	140531472	140532024	Encode_GSE137272_Encode_Dowen.JM_GSM4074282_RAD21_Rep2_SRR10099914_SRR10099915_peak_1562	1128	.	19.9358	116.909	112.805	239
chr1	140659623	140659955	Encode_GSE137272_Encode_Dowen.JM_GSM4074282_RAD21_Rep2_SRR10099914_SRR10099915_peak_1563	298	.	9.41938	32.8635	29.806	173
chr1	140661380	140661763	Encode_GSE137272_Encode_Dowen.JM_GSM4074282_RAD21_Rep2_SRR10099914_SRR10099915_peak_1564	361	.	10.8013	39.2977	36.1422	199
chr1	142742269	142742700	Encode_GSE137272_Encode_Dowen.JM_GSM4074282_RAD21_Rep2_SRR10099914_SRR10099915_peak_1565	307	.	10.3052	33.7827	30.7104	238
chr1	143263649	143264058	Encode_GSE137272_Encode_Dowen.JM_GSM4074282_RAD21_Rep2_SRR10099914_SRR10099915_peak_1566	152	.	6.87014	18.0199	15.2318	232
chr1	143702729	143703182	Encode_GSE137272_Encode_Dowen.JM_GSM4074282_RAD21_Rep2_SRR10099914_SRR10099915_peak_1567	421	.	11.9562	45.3803	42.1363	228
chr1	143730895	143731343	Encode_GSE137272_Encode_Dowen.JM_GSM4074282_RAD21_Rep2_SRR10099914_SRR10099915_peak_1568	578	.	12.5438	61.3239	57.8667	183
chr1	143776933	143777245	Encode_GSE137272_Encode_Dowen.JM_GSM4074282_RAD21_Rep2_SRR10099914_SRR10099915_peak_1569	19	.	2.97706	4.28594	1.96545	270
chr1	143788853	143789272	Encode_GSE137272_Encode_Dowen.JM_GSM4074282_RAD21_Rep2_SRR10099914_SRR10099915_peak_1570	242	.	8.93119	27.1726	24.2095	188
chr1	143803586	143803940	Encode_GSE137272_Encode_Dowen.JM_GSM4074282_RAD21_Rep2_SRR10099914_SRR10099915_peak_1571	181	.	7.55716	20.9579	18.1097	176
chr1	143813914	143814353	Encode_GSE137272_Encode_Dowen.JM_GSM4074282_RAD21_Rep2_SRR10099914_SRR10099915_peak_1572	570	.	14.6167	60.453	57.0071	202
chr1	144006575	144006992	Encode_GSE137272_Encode_Dowen.JM_GSM4074282_RAD21_Rep2_SRR10099914_SRR10099915_peak_1573	206	.	7.83796	23.5972	20.6999	223
chr1	144197655	144198043	Encode_GSE137272_Encode_Dowen.JM_GSM4074282_RAD21_Rep2_SRR10099914_SRR10099915_peak_1574	190	.	7.78616	21.9635	19.096	208
chr1	144380009	144380431	Encode_GSE137272_Encode_Dowen.JM_GSM4074282_RAD21_Rep2_SRR10099914_SRR10099915_peak_1575	534	.	14.6563	56.8012	53.4025	189
chr1	144406588	144407112	Encode_GSE137272_Encode_Dowen.JM_GSM4074282_RAD21_Rep2_SRR10099914_SRR10099915_peak_1576	950	.	19.4657	98.9461	95.0405	251
chr1	147305484	147305776	Encode_GSE137272_Encode_Dowen.JM_GSM4074282_RAD21_Rep2_SRR10099914_SRR10099915_peak_1577	171	.	7.32815	19.9651	17.1369	146
chr1	149758424	149758877	Encode_GSE137272_Encode_Dowen.JM_GSM4074282_RAD21_Rep2_SRR10099914_SRR10099915_peak_1578	558	.	14.7411	59.2531	55.8228	230
chr1	149833007	149833333	Encode_GSE137272_Encode_Dowen.JM_GSM4074282_RAD21_Rep2_SRR10099914_SRR10099915_peak_1579	221	.	8.47318	25.054	22.1288	186
chr1	149856729	149857115	Encode_GSE137272_Encode_Dowen.JM_GSM4074282_RAD21_Rep2_SRR10099914_SRR10099915_peak_1580	196	.	7.38064	22.5045	19.6278	163
chr1	149858762	149859086	Encode_GSE137272_Encode_Dowen.JM_GSM4074282_RAD21_Rep2_SRR10099914_SRR10099915_peak_1581	254	.	8.74542	28.396	25.4123	123
chr1	150099794	150100232	Encode_GSE137272_Encode_Dowen.JM_GSM4074282_RAD21_Rep2_SRR10099914_SRR10099915_peak_1582	51	.	4.12209	7.69502	5.19235	97
chr1	150257620	150257954	Encode_GSE137272_Encode_Dowen.JM_GSM4074282_RAD21_Rep2_SRR10099914_SRR10099915_peak_1583	252	.	9.16019	28.2484	25.267	176
chr1	150266466	150266915	Encode_GSE137272_Encode_Dowen.JM_GSM4074282_RAD21_Rep2_SRR10099914_SRR10099915_peak_1584	399	.	12.1373	43.1232	39.9109	265
chr1	150307536	150307985	Encode_GSE137272_Encode_Dowen.JM_GSM4074282_RAD21_Rep2_SRR10099914_SRR10099915_peak_1585	422	.	12.5953	45.5425	42.2959	255
chr1	150441854	150442146	Encode_GSE137272_Encode_Dowen.JM_GSM4074282_RAD21_Rep2_SRR10099914_SRR10099915_peak_1586	74	.	4.8091	10.0276	7.44293	123
chr1	150470726	150471113	Encode_GSE137272_Encode_Dowen.JM_GSM4074282_RAD21_Rep2_SRR10099914_SRR10099915_peak_1587	439	.	12.4407	47.2374	43.9675	161
chr1	150540229	150540647	Encode_GSE137272_Encode_Dowen.JM_GSM4074282_RAD21_Rep2_SRR10099914_SRR10099915_peak_1588	631	.	14.7075	66.7061	63.1814	236
chr1	150591242	150591628	Encode_GSE137272_Encode_Dowen.JM_GSM4074282_RAD21_Rep2_SRR10099914_SRR10099915_peak_1589	367	.	11.0704	39.9515	36.7858	184
chr1	150632536	150632882	Encode_GSE137272_Encode_Dowen.JM_GSM4074282_RAD21_Rep2_SRR10099914_SRR10099915_peak_1590	181	.	7.55716	20.9579	18.1097	175
chr1	150781962	150782196	Encode_GSE137272_Encode_Dowen.JM_GSM4074282_RAD21_Rep2_SRR10099914_SRR10099915_peak_1591	19	.	2.97706	4.28594	1.96545	140
chr1	150920116	150920574	Encode_GSE137272_Encode_Dowen.JM_GSM4074282_RAD21_Rep2_SRR10099914_SRR10099915_peak_1592	190	.	7.78616	21.9635	19.096	353
chr1	151009459	151009787	Encode_GSE137272_Encode_Dowen.JM_GSM4074282_RAD21_Rep2_SRR10099914_SRR10099915_peak_1593	162	.	6.35841	19.035	16.2259	171
chr1	151011036	151011344	Encode_GSE137272_Encode_Dowen.JM_GSM4074282_RAD21_Rep2_SRR10099914_SRR10099915_peak_1594	125	.	5.66688	15.2385	12.5128	117
chr1	151034949	151035472	Encode_GSE137272_Encode_Dowen.JM_GSM4074282_RAD21_Rep2_SRR10099914_SRR10099915_peak_1595	799	.	16.0854	83.7096	79.9787	246
chr1	151078888	151079302	Encode_GSE137272_Encode_Dowen.JM_GSM4074282_RAD21_Rep2_SRR10099914_SRR10099915_peak_1596	661	.	13.1966	69.6816	66.1199	215
chr1	151344219	151344648	Encode_GSE137272_Encode_Dowen.JM_GSM4074282_RAD21_Rep2_SRR10099914_SRR10099915_peak_1597	69	.	4.29712	9.52584	6.95956	289
chr1	151352931	151353298	Encode_GSE137272_Encode_Dowen.JM_GSM4074282_RAD21_Rep2_SRR10099914_SRR10099915_peak_1598	177	.	7.39378	20.5934	17.7544	203
chr1	151377404	151377741	Encode_GSE137272_Encode_Dowen.JM_GSM4074282_RAD21_Rep2_SRR10099914_SRR10099915_peak_1599	161	.	7.09915	18.9856	16.1773	164
chr1	151390006	151390431	Encode_GSE137272_Encode_Dowen.JM_GSM4074282_RAD21_Rep2_SRR10099914_SRR10099915_peak_1600	979	.	20.2521	101.906	97.9668	201
chr1	151443218	151443513	Encode_GSE137272_Encode_Dowen.JM_GSM4074282_RAD21_Rep2_SRR10099914_SRR10099915_peak_1601	115	.	5.95412	14.3028	11.5996	155
chr1	151461307	151461566	Encode_GSE137272_Encode_Dowen.JM_GSM4074282_RAD21_Rep2_SRR10099914_SRR10099915_peak_1602	70	.	4.47199	9.62148	7.05276	124
chr1	151483470	151483903	Encode_GSE137272_Encode_Dowen.JM_GSM4074282_RAD21_Rep2_SRR10099914_SRR10099915_peak_1603	131	.	6.11297	15.8881	13.1498	285
chr1	151497037	151497421	Encode_GSE137272_Encode_Dowen.JM_GSM4074282_RAD21_Rep2_SRR10099914_SRR10099915_peak_1604	281	.	8.36818	31.223	28.193	208
chr1	151500793	151501175	Encode_GSE137272_Encode_Dowen.JM_GSM4074282_RAD21_Rep2_SRR10099914_SRR10099915_peak_1605	52	.	3.77493	7.74602	5.24195	180
chr1	151564405	151564803	Encode_GSE137272_Encode_Dowen.JM_GSM4074282_RAD21_Rep2_SRR10099914_SRR10099915_peak_1606	865	.	15.6917	90.3984	86.5894	178
chr1	151705995	151706484	Encode_GSE137272_Encode_Dowen.JM_GSM4074282_RAD21_Rep2_SRR10099914_SRR10099915_peak_1607	1446	.	17.5009	149.123	144.675	264
chr1	151755387	151755781	Encode_GSE137272_Encode_Dowen.JM_GSM4074282_RAD21_Rep2_SRR10099914_SRR10099915_peak_1608	36	.	3.43927	6.02887	3.60785	350
chr1	151767109	151767437	Encode_GSE137272_Encode_Dowen.JM_GSM4074282_RAD21_Rep2_SRR10099914_SRR10099915_peak_1609	182	.	7.42323	21.1454	18.2943	110
chr1	151820449	151820900	Encode_GSE137272_Encode_Dowen.JM_GSM4074282_RAD21_Rep2_SRR10099914_SRR10099915_peak_1610	708	.	14.025	74.4588	70.8385	210
chr1	151846418	151846826	Encode_GSE137272_Encode_Dowen.JM_GSM4074282_RAD21_Rep2_SRR10099914_SRR10099915_peak_1611	326	.	9.00613	35.7665	32.664	168
chr1	151851568	151851887	Encode_GSE137272_Encode_Dowen.JM_GSM4074282_RAD21_Rep2_SRR10099914_SRR10099915_peak_1612	53	.	4.08566	7.89941	5.39102	136
chr1	151861420	151861723	Encode_GSE137272_Encode_Dowen.JM_GSM4074282_RAD21_Rep2_SRR10099914_SRR10099915_peak_1613	90	.	5.26711	11.6837	9.04962	115
chr1	152090127	152090519	Encode_GSE137272_Encode_Dowen.JM_GSM4074282_RAD21_Rep2_SRR10099914_SRR10099915_peak_1614	65	.	4.37271	9.09665	6.54804	119
chr1	152231985	152232287	Encode_GSE137272_Encode_Dowen.JM_GSM4074282_RAD21_Rep2_SRR10099914_SRR10099915_peak_1615	107	.	5.72512	13.4127	10.7321	165
chr1	152279981	152280386	Encode_GSE137272_Encode_Dowen.JM_GSM4074282_RAD21_Rep2_SRR10099914_SRR10099915_peak_1616	217	.	8.0698	24.6546	21.738	213
chr1	152290767	152291206	Encode_GSE137272_Encode_Dowen.JM_GSM4074282_RAD21_Rep2_SRR10099914_SRR10099915_peak_1617	352	.	10.6976	38.416	35.2731	201
chr1	152313474	152313823	Encode_GSE137272_Encode_Dowen.JM_GSM4074282_RAD21_Rep2_SRR10099914_SRR10099915_peak_1618	59	.	4.35109	8.45107	5.91961	202
chr1	152369143	152369752	Encode_GSE137272_Encode_Dowen.JM_GSM4074282_RAD21_Rep2_SRR10099914_SRR10099915_peak_1619	576	.	14.0028	61.1227	57.6681	223
chr1	152400033	152400338	Encode_GSE137272_Encode_Dowen.JM_GSM4074282_RAD21_Rep2_SRR10099914_SRR10099915_peak_1620	82	.	5.03811	10.8461	8.2364	146
chr1	152511198	152511640	Encode_GSE137272_Encode_Dowen.JM_GSM4074282_RAD21_Rep2_SRR10099914_SRR10099915_peak_1621	317	.	9.72895	34.8063	31.719	201
chr1	152520778	152521288	Encode_GSE137272_Encode_Dowen.JM_GSM4074282_RAD21_Rep2_SRR10099914_SRR10099915_peak_1622	192	.	6.0806	22.0921	19.2224	222
chr1	152524955	152525422	Encode_GSE137272_Encode_Dowen.JM_GSM4074282_RAD21_Rep2_SRR10099914_SRR10099915_peak_1623	495	.	10.3193	52.9144	49.5674	233
chr1	152678436	152678875	Encode_GSE137272_Encode_Dowen.JM_GSM4074282_RAD21_Rep2_SRR10099914_SRR10099915_peak_1624	329	.	8.72666	36.0702	32.9623	205
chr1	152724313	152724655	Encode_GSE137272_Encode_Dowen.JM_GSM4074282_RAD21_Rep2_SRR10099914_SRR10099915_peak_1625	245	.	8.8462	27.532	24.5635	192
chr1	152746372	152746888	Encode_GSE137272_Encode_Dowen.JM_GSM4074282_RAD21_Rep2_SRR10099914_SRR10099915_peak_1626	554	.	12.663	58.8903	55.4646	261
chr1	152768218	152768484	Encode_GSE137272_Encode_Dowen.JM_GSM4074282_RAD21_Rep2_SRR10099914_SRR10099915_peak_1627	137	.	5.87585	16.5534	13.7991	167
chr1	152779027	152779501	Encode_GSE137272_Encode_Dowen.JM_GSM4074282_RAD21_Rep2_SRR10099914_SRR10099915_peak_1628	1106	.	16.2924	114.727	110.647	240
chr1	152790112	152790648	Encode_GSE137272_Encode_Dowen.JM_GSM4074282_RAD21_Rep2_SRR10099914_SRR10099915_peak_1629	1772	.	17.1189	182.013	177.24	261
chr1	152888002	152888258	Encode_GSE137272_Encode_Dowen.JM_GSM4074282_RAD21_Rep2_SRR10099914_SRR10099915_peak_1630	58	.	4.29077	8.32705	5.80634	115
chr1	152902991	152903547	Encode_GSE137272_Encode_Dowen.JM_GSM4074282_RAD21_Rep2_SRR10099914_SRR10099915_peak_1631	64	.	3.9564	8.98337	6.43769	294
chr1	152956176	152956476	Encode_GSE137272_Encode_Dowen.JM_GSM4074282_RAD21_Rep2_SRR10099914_SRR10099915_peak_1632	48	.	3.81678	7.32396	4.84084	196
chr1	153035516	153035810	Encode_GSE137272_Encode_Dowen.JM_GSM4074282_RAD21_Rep2_SRR10099914_SRR10099915_peak_1633	109	.	4.68157	13.6858	10.9995	146
chr1	153040221	153040470	Encode_GSE137272_Encode_Dowen.JM_GSM4074282_RAD21_Rep2_SRR10099914_SRR10099915_peak_1634	95	.	4.48684	12.1611	9.51658	119
chr1	153048109	153048577	Encode_GSE137272_Encode_Dowen.JM_GSM4074282_RAD21_Rep2_SRR10099914_SRR10099915_peak_1635	251	.	7.98833	28.0793	25.1021	191
chr1	153066301	153066704	Encode_GSE137272_Encode_Dowen.JM_GSM4074282_RAD21_Rep2_SRR10099914_SRR10099915_peak_1636	194	.	6.92322	22.2991	19.4258	209
chr1	153092094	153092580	Encode_GSE137272_Encode_Dowen.JM_GSM4074282_RAD21_Rep2_SRR10099914_SRR10099915_peak_1637	813	.	11.9241	85.1401	81.3924	284
chr1	153101518	153101902	Encode_GSE137272_Encode_Dowen.JM_GSM4074282_RAD21_Rep2_SRR10099914_SRR10099915_peak_1638	183	.	6.50442	21.1756	18.3239	220
chr1	153185870	153186277	Encode_GSE137272_Encode_Dowen.JM_GSM4074282_RAD21_Rep2_SRR10099914_SRR10099915_peak_1639	63	.	4.26871	8.86833	6.32588	117
chr1	153219595	153219914	Encode_GSE137272_Encode_Dowen.JM_GSM4074282_RAD21_Rep2_SRR10099914_SRR10099915_peak_1640	49	.	3.85301	7.40252	4.9171	180
chr1	153332018	153332826	Encode_GSE137272_Encode_Dowen.JM_GSM4074282_RAD21_Rep2_SRR10099914_SRR10099915_peak_1641	60	.	3.80239	8.59119	6.05605	76
chr1	153386649	153387196	Encode_GSE137272_Encode_Dowen.JM_GSM4074282_RAD21_Rep2_SRR10099914_SRR10099915_peak_1642	2833	.	25.5183	288.886	283.33	255
chr1	153401726	153402208	Encode_GSE137272_Encode_Dowen.JM_GSM4074282_RAD21_Rep2_SRR10099914_SRR10099915_peak_1643	2346	.	22.843	239.88	234.62	245
chr1	153451245	153451548	Encode_GSE137272_Encode_Dowen.JM_GSM4074282_RAD21_Rep2_SRR10099914_SRR10099915_peak_1644	175	.	6.55457	20.4214	17.5853	172
chr1	153510737	153511042	Encode_GSE137272_Encode_Dowen.JM_GSM4074282_RAD21_Rep2_SRR10099914_SRR10099915_peak_1645	130	.	6.08296	15.8195	13.0825	151
chr1	153550802	153551209	Encode_GSE137272_Encode_Dowen.JM_GSM4074282_RAD21_Rep2_SRR10099914_SRR10099915_peak_1646	299	.	8.42594	33.0004	29.941	187
chr1	153556927	153557376	Encode_GSE137272_Encode_Dowen.JM_GSM4074282_RAD21_Rep2_SRR10099914_SRR10099915_peak_1647	557	.	9.86015	59.1614	55.7323	210
chr1	153559253	153559662	Encode_GSE137272_Encode_Dowen.JM_GSM4074282_RAD21_Rep2_SRR10099914_SRR10099915_peak_1648	329	.	6.75673	36.0927	32.9846	193
chr1	153563735	153564050	Encode_GSE137272_Encode_Dowen.JM_GSM4074282_RAD21_Rep2_SRR10099914_SRR10099915_peak_1649	214	.	6.12758	24.3579	21.446	135
chr1	153742407	153742712	Encode_GSE137272_Encode_Dowen.JM_GSM4074282_RAD21_Rep2_SRR10099914_SRR10099915_peak_1650	245	.	5.76544	27.5264	24.5581	176
chr1	153746674	153747130	Encode_GSE137272_Encode_Dowen.JM_GSM4074282_RAD21_Rep2_SRR10099914_SRR10099915_peak_1651	1236	.	13.7359	127.842	123.62	229
chr1	153749216	153749612	Encode_GSE137272_Encode_Dowen.JM_GSM4074282_RAD21_Rep2_SRR10099914_SRR10099915_peak_1652	307	.	6.54851	33.8351	30.7621	176
chr1	153807393	153807713	Encode_GSE137272_Encode_Dowen.JM_GSM4074282_RAD21_Rep2_SRR10099914_SRR10099915_peak_1653	243	.	8.31977	27.3579	24.3919	164
chr1	153846909	153847283	Encode_GSE137272_Encode_Dowen.JM_GSM4074282_RAD21_Rep2_SRR10099914_SRR10099915_peak_1654	317	.	9.72895	34.8063	31.719	178
chr1	153894893	153895351	Encode_GSE137272_Encode_Dowen.JM_GSM4074282_RAD21_Rep2_SRR10099914_SRR10099915_peak_1655	1459	.	19.233	150.389	145.929	238
chr1	154032469	154032960	Encode_GSE137272_Encode_Dowen.JM_GSM4074282_RAD21_Rep2_SRR10099914_SRR10099915_peak_1656	407	.	10.6511	43.9451	40.7215	246
chr1	154076698	154077109	Encode_GSE137272_Encode_Dowen.JM_GSM4074282_RAD21_Rep2_SRR10099914_SRR10099915_peak_1657	221	.	7.83282	25.1097	22.1835	203
chr1	154117991	154119039	Encode_GSE137272_Encode_Dowen.JM_GSM4074282_RAD21_Rep2_SRR10099914_SRR10099915_peak_1658	844	.	13.9575	88.28	84.4956	837
chr1	154180859	154181392	Encode_GSE137272_Encode_Dowen.JM_GSM4074282_RAD21_Rep2_SRR10099914_SRR10099915_peak_1659	1544	.	20.5435	159.004	154.459	281
chr1	154190323	154190649	Encode_GSE137272_Encode_Dowen.JM_GSM4074282_RAD21_Rep2_SRR10099914_SRR10099915_peak_1660	152	.	6.87014	18.0199	15.2318	123
chr1	154205095	154205386	Encode_GSE137272_Encode_Dowen.JM_GSM4074282_RAD21_Rep2_SRR10099914_SRR10099915_peak_1661	51	.	4.12209	7.69502	5.19235	41
chr1	154238898	154239243	Encode_GSE137272_Encode_Dowen.JM_GSM4074282_RAD21_Rep2_SRR10099914_SRR10099915_peak_1662	190	.	7.78616	21.9635	19.096	186
chr1	154281377	154281856	Encode_GSE137272_Encode_Dowen.JM_GSM4074282_RAD21_Rep2_SRR10099914_SRR10099915_peak_1663	1075	.	18.7647	111.595	107.549	258
chr1	154729493	154729975	Encode_GSE137272_Encode_Dowen.JM_GSM4074282_RAD21_Rep2_SRR10099914_SRR10099915_peak_1664	888	.	14.7667	92.6917	88.8567	256
chr1	154786208	154786634	Encode_GSE137272_Encode_Dowen.JM_GSM4074282_RAD21_Rep2_SRR10099914_SRR10099915_peak_1665	488	.	10.2981	52.2237	48.8858	199
chr1	154788109	154788445	Encode_GSE137272_Encode_Dowen.JM_GSM4074282_RAD21_Rep2_SRR10099914_SRR10099915_peak_1666	298	.	7.54765	32.8679	29.8104	166
chr1	154796777	154797041	Encode_GSE137272_Encode_Dowen.JM_GSM4074282_RAD21_Rep2_SRR10099914_SRR10099915_peak_1667	76	.	4.76674	10.268	7.67764	119
chr1	155006435	155006966	Encode_GSE137272_Encode_Dowen.JM_GSM4074282_RAD21_Rep2_SRR10099914_SRR10099915_peak_1668	1967	.	20.0947	201.709	196.756	306
chr1	155025794	155026266	Encode_GSE137272_Encode_Dowen.JM_GSM4074282_RAD21_Rep2_SRR10099914_SRR10099915_peak_1669	500	.	12.1979	53.4467	50.0925	228
chr1	155048907	155049432	Encode_GSE137272_Encode_Dowen.JM_GSM4074282_RAD21_Rep2_SRR10099914_SRR10099915_peak_1670	1352	.	18.019	139.573	135.226	254
chr1	155140094	155140408	Encode_GSE137272_Encode_Dowen.JM_GSM4074282_RAD21_Rep2_SRR10099914_SRR10099915_peak_1671	130	.	6.05325	15.7513	13.0157	160
chr1	155158635	155158999	Encode_GSE137272_Encode_Dowen.JM_GSM4074282_RAD21_Rep2_SRR10099914_SRR10099915_peak_1672	19	.	2.97706	4.28594	1.96545	126
chr1	155218097	155218595	Encode_GSE137272_Encode_Dowen.JM_GSM4074282_RAD21_Rep2_SRR10099914_SRR10099915_peak_1673	1225	.	17.1066	126.801	122.59	266
chr1	155224063	155224559	Encode_GSE137272_Encode_Dowen.JM_GSM4074282_RAD21_Rep2_SRR10099914_SRR10099915_peak_1674	378	.	9.82086	41.0008	37.8196	283
chr1	155281403	155281922	Encode_GSE137272_Encode_Dowen.JM_GSM4074282_RAD21_Rep2_SRR10099914_SRR10099915_peak_1675	506	.	12.656	53.9973	50.6358	243
chr1	155293416	155293827	Encode_GSE137272_Encode_Dowen.JM_GSM4074282_RAD21_Rep2_SRR10099914_SRR10099915_peak_1676	549	.	13.7961	58.3928	54.9734	212
chr1	155416838	155417129	Encode_GSE137272_Encode_Dowen.JM_GSM4074282_RAD21_Rep2_SRR10099914_SRR10099915_peak_1677	51	.	4.12209	7.69502	5.19235	163
chr1	155516612	155516911	Encode_GSE137272_Encode_Dowen.JM_GSM4074282_RAD21_Rep2_SRR10099914_SRR10099915_peak_1678	232	.	8.04708	26.156	23.211	175
chr1	155537172	155537635	Encode_GSE137272_Encode_Dowen.JM_GSM4074282_RAD21_Rep2_SRR10099914_SRR10099915_peak_1679	534	.	14.3751	56.883	53.4832	272
chr1	155564870	155565133	Encode_GSE137272_Encode_Dowen.JM_GSM4074282_RAD21_Rep2_SRR10099914_SRR10099915_peak_1680	133	.	6.41213	16.1311	13.3846	92
chr1	155575164	155575697	Encode_GSE137272_Encode_Dowen.JM_GSM4074282_RAD21_Rep2_SRR10099914_SRR10099915_peak_1681	233	.	8.32897	26.3181	23.3705	307
chr1	155614488	155614729	Encode_GSE137272_Encode_Dowen.JM_GSM4074282_RAD21_Rep2_SRR10099914_SRR10099915_peak_1682	44	.	3.89308	6.96192	4.4899	179
chr1	155721491	155721840	Encode_GSE137272_Encode_Dowen.JM_GSM4074282_RAD21_Rep2_SRR10099914_SRR10099915_peak_1683	160	.	6.45098	18.8322	16.0296	166
chr1	155784788	155785185	Encode_GSE137272_Encode_Dowen.JM_GSM4074282_RAD21_Rep2_SRR10099914_SRR10099915_peak_1684	400	.	10.1935	43.2804	40.066	204
chr1	155791892	155792264	Encode_GSE137272_Encode_Dowen.JM_GSM4074282_RAD21_Rep2_SRR10099914_SRR10099915_peak_1685	487	.	11.9433	52.0667	48.7309	206
chr1	155812573	155813054	Encode_GSE137272_Encode_Dowen.JM_GSM4074282_RAD21_Rep2_SRR10099914_SRR10099915_peak_1686	38	.	3.66408	6.253	3.81385	391
chr1	155862920	155863212	Encode_GSE137272_Encode_Dowen.JM_GSM4074282_RAD21_Rep2_SRR10099914_SRR10099915_peak_1687	74	.	4.8091	10.0276	7.44293	157
chr1	156036470	156036779	Encode_GSE137272_Encode_Dowen.JM_GSM4074282_RAD21_Rep2_SRR10099914_SRR10099915_peak_1688	89	.	5.05901	11.5887	8.96177	165
chr1	156043137	156043377	Encode_GSE137272_Encode_Dowen.JM_GSM4074282_RAD21_Rep2_SRR10099914_SRR10099915_peak_1689	94	.	5.30772	12.1346	9.49066	98
chr1	156085795	156086279	Encode_GSE137272_Encode_Dowen.JM_GSM4074282_RAD21_Rep2_SRR10099914_SRR10099915_peak_1690	952	.	15.5042	99.164	95.2559	222
chr1	156111090	156111506	Encode_GSE137272_Encode_Dowen.JM_GSM4074282_RAD21_Rep2_SRR10099914_SRR10099915_peak_1691	320	.	9.1738	35.0978	32.005	193
chr1	156204737	156205018	Encode_GSE137272_Encode_Dowen.JM_GSM4074282_RAD21_Rep2_SRR10099914_SRR10099915_peak_1692	46	.	3.74634	7.17023	4.69188	181
chr1	156229506	156229796	Encode_GSE137272_Encode_Dowen.JM_GSM4074282_RAD21_Rep2_SRR10099914_SRR10099915_peak_1693	188	.	7.65798	21.6771	18.8167	117
chr1	156241084	156242145	Encode_GSE137272_Encode_Dowen.JM_GSM4074282_RAD21_Rep2_SRR10099914_SRR10099915_peak_1694	1021	.	14.3275	106.123	102.136	815
chr1	156263362	156263729	Encode_GSE137272_Encode_Dowen.JM_GSM4074282_RAD21_Rep2_SRR10099914_SRR10099915_peak_1695	425	.	10.8484	45.7554	42.5059	152
chr1	156303338	156303695	Encode_GSE137272_Encode_Dowen.JM_GSM4074282_RAD21_Rep2_SRR10099914_SRR10099915_peak_1696	48	.	3.9603	7.36402	4.87976	263
chr1	156381319	156381583	Encode_GSE137272_Encode_Dowen.JM_GSM4074282_RAD21_Rep2_SRR10099914_SRR10099915_peak_1697	107	.	5.72512	13.4127	10.7321	88
chr1	156418183	156418611	Encode_GSE137272_Encode_Dowen.JM_GSM4074282_RAD21_Rep2_SRR10099914_SRR10099915_peak_1698	170	.	6.89485	19.912	17.0875	247
chr1	156482016	156482287	Encode_GSE137272_Encode_Dowen.JM_GSM4074282_RAD21_Rep2_SRR10099914_SRR10099915_peak_1699	25	.	3.20607	4.91338	2.54877	8
chr1	156505242	156505526	Encode_GSE137272_Encode_Dowen.JM_GSM4074282_RAD21_Rep2_SRR10099914_SRR10099915_peak_1700	148	.	6.50248	17.6397	14.8618	124
chr1	156538350	156538704	Encode_GSE137272_Encode_Dowen.JM_GSM4074282_RAD21_Rep2_SRR10099914_SRR10099915_peak_1701	86	.	4.50306	11.2594	8.64029	193
chr1	156539952	156540498	Encode_GSE137272_Encode_Dowen.JM_GSM4074282_RAD21_Rep2_SRR10099914_SRR10099915_peak_1702	302	.	8.52289	33.2792	30.2155	404
chr1	156633152	156633540	Encode_GSE137272_Encode_Dowen.JM_GSM4074282_RAD21_Rep2_SRR10099914_SRR10099915_peak_1703	215	.	7.21598	24.5001	21.586	205
chr1	156676147	156676576	Encode_GSE137272_Encode_Dowen.JM_GSM4074282_RAD21_Rep2_SRR10099914_SRR10099915_peak_1704	1139	.	16.3149	118.024	113.906	204
chr1	156730822	156731199	Encode_GSE137272_Encode_Dowen.JM_GSM4074282_RAD21_Rep2_SRR10099914_SRR10099915_peak_1705	387	.	10.1571	41.9545	38.7593	196
chr1	156741827	156742389	Encode_GSE137272_Encode_Dowen.JM_GSM4074282_RAD21_Rep2_SRR10099914_SRR10099915_peak_1706	1858	.	20.416	190.734	185.878	269
chr1	156752269	156752748	Encode_GSE137272_Encode_Dowen.JM_GSM4074282_RAD21_Rep2_SRR10099914_SRR10099915_peak_1707	440	.	10.7153	47.278	44.0074	304
chr1	156917533	156917860	Encode_GSE137272_Encode_Dowen.JM_GSM4074282_RAD21_Rep2_SRR10099914_SRR10099915_peak_1708	268	.	9.13162	29.8761	26.8681	152
chr1	156938804	156939062	Encode_GSE137272_Encode_Dowen.JM_GSM4074282_RAD21_Rep2_SRR10099914_SRR10099915_peak_1709	22	.	3.01048	4.53445	2.20194	183
chr1	157076226	157076647	Encode_GSE137272_Encode_Dowen.JM_GSM4074282_RAD21_Rep2_SRR10099914_SRR10099915_peak_1710	793	.	9.50889	83.0821	79.3584	213
chr1	157077057	157077455	Encode_GSE137272_Encode_Dowen.JM_GSM4074282_RAD21_Rep2_SRR10099914_SRR10099915_peak_1711	852	.	9.42727	89.054	85.2608	213
chr1	157082084	157082356	Encode_GSE137272_Encode_Dowen.JM_GSM4074282_RAD21_Rep2_SRR10099914_SRR10099915_peak_1712	219	.	4.87324	24.9095	21.9885	110
chr1	157086104	157086550	Encode_GSE137272_Encode_Dowen.JM_GSM4074282_RAD21_Rep2_SRR10099914_SRR10099915_peak_1713	708	.	11.2879	74.4339	70.814	184
chr1	157286521	157286878	Encode_GSE137272_Encode_Dowen.JM_GSM4074282_RAD21_Rep2_SRR10099914_SRR10099915_peak_1714	221	.	8.47318	25.054	22.1288	219
chr1	157411965	157412734	Encode_GSE137272_Encode_Dowen.JM_GSM4074282_RAD21_Rep2_SRR10099914_SRR10099915_peak_1715	72	.	4.5698	9.83829	7.26418	135
chr1	157446329	157446696	Encode_GSE137272_Encode_Dowen.JM_GSM4074282_RAD21_Rep2_SRR10099914_SRR10099915_peak_1716	274	.	8.5023	30.5089	27.4899	188
chr1	157458204	157458782	Encode_GSE137272_Encode_Dowen.JM_GSM4074282_RAD21_Rep2_SRR10099914_SRR10099915_peak_1717	811	.	15.1784	84.8729	81.1284	277
chr1	157465228	157465533	Encode_GSE137272_Encode_Dowen.JM_GSM4074282_RAD21_Rep2_SRR10099914_SRR10099915_peak_1718	216	.	8.0299	24.5607	21.6455	141
chr1	157536490	157536806	Encode_GSE137272_Encode_Dowen.JM_GSM4074282_RAD21_Rep2_SRR10099914_SRR10099915_peak_1719	281	.	9.43778	31.174	28.1447	147
chr1	157553061	157553477	Encode_GSE137272_Encode_Dowen.JM_GSM4074282_RAD21_Rep2_SRR10099914_SRR10099915_peak_1720	336	.	10.0328	36.7669	33.649	195
chr1	157560585	157561014	Encode_GSE137272_Encode_Dowen.JM_GSM4074282_RAD21_Rep2_SRR10099914_SRR10099915_peak_1721	143	.	6.64114	17.0682	14.3007	160
chr1	157745634	157746096	Encode_GSE137272_Encode_Dowen.JM_GSM4074282_RAD21_Rep2_SRR10099914_SRR10099915_peak_1722	352	.	10.9445	38.377	35.2356	206
chr1	157758450	157758681	Encode_GSE137272_Encode_Dowen.JM_GSM4074282_RAD21_Rep2_SRR10099914_SRR10099915_peak_1723	115	.	5.95412	14.3028	11.5996	119
chr1	158214794	158215051	Encode_GSE137272_Encode_Dowen.JM_GSM4074282_RAD21_Rep2_SRR10099914_SRR10099915_peak_1724	107	.	5.72512	13.4127	10.7321	131
chr1	158267278	158267689	Encode_GSE137272_Encode_Dowen.JM_GSM4074282_RAD21_Rep2_SRR10099914_SRR10099915_peak_1725	340	.	10.9922	37.2192	34.0941	206
chr1	158343399	158343808	Encode_GSE137272_Encode_Dowen.JM_GSM4074282_RAD21_Rep2_SRR10099914_SRR10099915_peak_1726	107	.	5.72512	13.4127	10.7321	153
chr1	158654243	158654924	Encode_GSE137272_Encode_Dowen.JM_GSM4074282_RAD21_Rep2_SRR10099914_SRR10099915_peak_1727	211	.	7.60217	24.0336	21.1269	498
chr1	158670147	158670645	Encode_GSE137272_Encode_Dowen.JM_GSM4074282_RAD21_Rep2_SRR10099914_SRR10099915_peak_1728	1050	.	19.0501	109.025	105.007	254
chr1	158713366	158713738	Encode_GSE137272_Encode_Dowen.JM_GSM4074282_RAD21_Rep2_SRR10099914_SRR10099915_peak_1729	124	.	6.18313	15.2092	12.484	130
chr1	158844620	158844963	Encode_GSE137272_Encode_Dowen.JM_GSM4074282_RAD21_Rep2_SRR10099914_SRR10099915_peak_1730	181	.	7.55716	20.9579	18.1097	178
chr1	158953486	158953985	Encode_GSE137272_Encode_Dowen.JM_GSM4074282_RAD21_Rep2_SRR10099914_SRR10099915_peak_1731	835	.	15.7267	87.3683	83.5946	238
chr1	159135192	159135743	Encode_GSE137272_Encode_Dowen.JM_GSM4074282_RAD21_Rep2_SRR10099914_SRR10099915_peak_1732	484	.	12.6193	51.8186	48.486	304
chr1	159390023	159390454	Encode_GSE137272_Encode_Dowen.JM_GSM4074282_RAD21_Rep2_SRR10099914_SRR10099915_peak_1733	834	.	16.1865	87.187	83.4153	187
chr1	159396374	159396869	Encode_GSE137272_Encode_Dowen.JM_GSM4074282_RAD21_Rep2_SRR10099914_SRR10099915_peak_1734	481	.	11.9647	51.4518	48.1245	259
chr1	159878725	159879058	Encode_GSE137272_Encode_Dowen.JM_GSM4074282_RAD21_Rep2_SRR10099914_SRR10099915_peak_1735	132	.	6.35683	16.0105	13.2699	143
chr1	159910991	159911380	Encode_GSE137272_Encode_Dowen.JM_GSM4074282_RAD21_Rep2_SRR10099914_SRR10099915_peak_1736	143	.	6.64114	17.0682	14.3007	236
chr1	160044412	160044808	Encode_GSE137272_Encode_Dowen.JM_GSM4074282_RAD21_Rep2_SRR10099914_SRR10099915_peak_1737	143	.	6.64114	17.0682	14.3007	164
chr1	160061961	160062439	Encode_GSE137272_Encode_Dowen.JM_GSM4074282_RAD21_Rep2_SRR10099914_SRR10099915_peak_1738	881	.	16.1772	91.9381	88.1118	221
chr1	160080988	160081470	Encode_GSE137272_Encode_Dowen.JM_GSM4074282_RAD21_Rep2_SRR10099914_SRR10099915_peak_1739	842	.	16.473	88.0378	84.2561	227
chr1	160184477	160184880	Encode_GSE137272_Encode_Dowen.JM_GSM4074282_RAD21_Rep2_SRR10099914_SRR10099915_peak_1740	514	.	13.5346	54.8374	51.4647	215
chr1	160194735	160195186	Encode_GSE137272_Encode_Dowen.JM_GSM4074282_RAD21_Rep2_SRR10099914_SRR10099915_peak_1741	510	.	13.0739	54.3876	51.0208	250
chr1	160213047	160213417	Encode_GSE137272_Encode_Dowen.JM_GSM4074282_RAD21_Rep2_SRR10099914_SRR10099915_peak_1742	47	.	3.90997	7.25988	4.77878	300
chr1	160253203	160253535	Encode_GSE137272_Encode_Dowen.JM_GSM4074282_RAD21_Rep2_SRR10099914_SRR10099915_peak_1743	152	.	6.87014	18.0199	15.2318	121
chr1	160316224	160316676	Encode_GSE137272_Encode_Dowen.JM_GSM4074282_RAD21_Rep2_SRR10099914_SRR10099915_peak_1744	190	.	7.78616	21.9635	19.096	228
chr1	160377653	160378026	Encode_GSE137272_Encode_Dowen.JM_GSM4074282_RAD21_Rep2_SRR10099914_SRR10099915_peak_1745	224	.	8.40389	25.4303	22.4991	155
chr1	160378406	160378765	Encode_GSE137272_Encode_Dowen.JM_GSM4074282_RAD21_Rep2_SRR10099914_SRR10099915_peak_1746	65	.	4.50469	9.07236	6.52437	131
chr1	160399405	160399844	Encode_GSE137272_Encode_Dowen.JM_GSM4074282_RAD21_Rep2_SRR10099914_SRR10099915_peak_1747	490	.	13.4335	52.4373	49.0967	230
chr1	160561328	160561819	Encode_GSE137272_Encode_Dowen.JM_GSM4074282_RAD21_Rep2_SRR10099914_SRR10099915_peak_1748	1060	.	19.6915	110.04	106.011	256
chr1	160714694	160715020	Encode_GSE137272_Encode_Dowen.JM_GSM4074282_RAD21_Rep2_SRR10099914_SRR10099915_peak_1749	114	.	5.90277	14.1919	11.4951	178
chr1	160717782	160718089	Encode_GSE137272_Encode_Dowen.JM_GSM4074282_RAD21_Rep2_SRR10099914_SRR10099915_peak_1750	256	.	8.85326	28.654	25.6665	181
chr1	160758148	160758581	Encode_GSE137272_Encode_Dowen.JM_GSM4074282_RAD21_Rep2_SRR10099914_SRR10099915_peak_1751	274	.	9.6182	30.4318	27.4139	266
chr1	160843455	160844035	Encode_GSE137272_Encode_Dowen.JM_GSM4074282_RAD21_Rep2_SRR10099914_SRR10099915_peak_1752	163	.	6.98657	19.2003	16.3883	402
chr1	160862979	160863288	Encode_GSE137272_Encode_Dowen.JM_GSM4074282_RAD21_Rep2_SRR10099914_SRR10099915_peak_1753	90	.	5.26711	11.6837	9.04962	178
chr1	160906628	160907188	Encode_GSE137272_Encode_Dowen.JM_GSM4074282_RAD21_Rep2_SRR10099914_SRR10099915_peak_1754	48	.	3.94001	7.32212	4.83916	74
chr1	160921916	160922292	Encode_GSE137272_Encode_Dowen.JM_GSM4074282_RAD21_Rep2_SRR10099914_SRR10099915_peak_1755	184	.	7.28785	21.3148	18.4608	191
chr1	161070715	161071019	Encode_GSE137272_Encode_Dowen.JM_GSM4074282_RAD21_Rep2_SRR10099914_SRR10099915_peak_1756	43	.	3.69404	6.80632	4.34838	194
chr1	161139969	161140409	Encode_GSE137272_Encode_Dowen.JM_GSM4074282_RAD21_Rep2_SRR10099914_SRR10099915_peak_1757	370	.	10.4123	40.1872	37.0183	228
chr1	161160273	161160640	Encode_GSE137272_Encode_Dowen.JM_GSM4074282_RAD21_Rep2_SRR10099914_SRR10099915_peak_1758	90	.	5.26711	11.6837	9.04962	225
chr1	161170625	161171117	Encode_GSE137272_Encode_Dowen.JM_GSM4074282_RAD21_Rep2_SRR10099914_SRR10099915_peak_1759	2034	.	22.3341	208.461	203.448	267
chr1	161180710	161181080	Encode_GSE137272_Encode_Dowen.JM_GSM4074282_RAD21_Rep2_SRR10099914_SRR10099915_peak_1760	244	.	8.55804	27.4017	24.4351	153
chr1	161195393	161195921	Encode_GSE137272_Encode_Dowen.JM_GSM4074282_RAD21_Rep2_SRR10099914_SRR10099915_peak_1761	753	.	15.2964	79.0543	75.3782	284
chr1	161214384	161214970	Encode_GSE137272_Encode_Dowen.JM_GSM4074282_RAD21_Rep2_SRR10099914_SRR10099915_peak_1762	1080	.	17.8712	112.123	108.071	284
chr1	161286689	161287105	Encode_GSE137272_Encode_Dowen.JM_GSM4074282_RAD21_Rep2_SRR10099914_SRR10099915_peak_1763	337	.	9.8226	36.8265	33.7078	192
chr1	161390165	161390409	Encode_GSE137272_Encode_Dowen.JM_GSM4074282_RAD21_Rep2_SRR10099914_SRR10099915_peak_1764	66	.	4.5801	9.22894	6.67005	111
chr1	161400138	161400558	Encode_GSE137272_Encode_Dowen.JM_GSM4074282_RAD21_Rep2_SRR10099914_SRR10099915_peak_1765	357	.	10.1555	38.9013	35.7515	193
chr1	161687501	161688055	Encode_GSE137272_Encode_Dowen.JM_GSM4074282_RAD21_Rep2_SRR10099914_SRR10099915_peak_1766	874	.	16.7468	91.2701	87.4512	233
chr1	161735509	161735784	Encode_GSE137272_Encode_Dowen.JM_GSM4074282_RAD21_Rep2_SRR10099914_SRR10099915_peak_1767	104	.	4.97246	13.1293	10.4592	135
chr1	161736831	161737269	Encode_GSE137272_Encode_Dowen.JM_GSM4074282_RAD21_Rep2_SRR10099914_SRR10099915_peak_1768	564	.	13.0013	59.8506	56.4124	205
chr1	161748068	161748521	Encode_GSE137272_Encode_Dowen.JM_GSM4074282_RAD21_Rep2_SRR10099914_SRR10099915_peak_1769	590	.	12.9583	62.5551	59.0821	266
chr1	161876247	161876567	Encode_GSE137272_Encode_Dowen.JM_GSM4074282_RAD21_Rep2_SRR10099914_SRR10099915_peak_1770	38	.	3.66408	6.253	3.81385	187
chr1	161963003	161963369	Encode_GSE137272_Encode_Dowen.JM_GSM4074282_RAD21_Rep2_SRR10099914_SRR10099915_peak_1771	372	.	10.5054	40.4297	37.2574	182
chr1	161968902	161969462	Encode_GSE137272_Encode_Dowen.JM_GSM4074282_RAD21_Rep2_SRR10099914_SRR10099915_peak_1772	490	.	12.5842	52.4205	49.0801	207
chr1	161976347	161976895	Encode_GSE137272_Encode_Dowen.JM_GSM4074282_RAD21_Rep2_SRR10099914_SRR10099915_peak_1773	1181	.	19.6831	122.283	118.119	245
chr1	161999772	162000235	Encode_GSE137272_Encode_Dowen.JM_GSM4074282_RAD21_Rep2_SRR10099914_SRR10099915_peak_1774	471	.	12.365	50.4749	47.1604	233
chr1	162313587	162314087	Encode_GSE137272_Encode_Dowen.JM_GSM4074282_RAD21_Rep2_SRR10099914_SRR10099915_peak_1775	497	.	13.4122	53.101	49.7514	203
chr1	162336619	162336966	Encode_GSE137272_Encode_Dowen.JM_GSM4074282_RAD21_Rep2_SRR10099914_SRR10099915_peak_1776	263	.	9.3892	29.3349	26.3352	190
chr1	162358090	162358409	Encode_GSE137272_Encode_Dowen.JM_GSM4074282_RAD21_Rep2_SRR10099914_SRR10099915_peak_1777	242	.	8.28139	27.2627	24.2982	183
chr1	162359252	162359616	Encode_GSE137272_Encode_Dowen.JM_GSM4074282_RAD21_Rep2_SRR10099914_SRR10099915_peak_1778	193	.	7.24536	22.1735	19.3024	205
chr1	162531621	162531922	Encode_GSE137272_Encode_Dowen.JM_GSM4074282_RAD21_Rep2_SRR10099914_SRR10099915_peak_1779	116	.	5.79136	14.3461	11.6421	131
chr1	162549931	162550162	Encode_GSE137272_Encode_Dowen.JM_GSM4074282_RAD21_Rep2_SRR10099914_SRR10099915_peak_1780	107	.	5.72133	13.4046	10.7285	135
chr1	162570601	162570834	Encode_GSE137272_Encode_Dowen.JM_GSM4074282_RAD21_Rep2_SRR10099914_SRR10099915_peak_1781	19	.	2.97706	4.28594	1.96545	123
chr1	162620516	162620905	Encode_GSE137272_Encode_Dowen.JM_GSM4074282_RAD21_Rep2_SRR10099914_SRR10099915_peak_1782	161	.	7.09915	18.9856	16.1773	133
chr1	162665007	162665522	Encode_GSE137272_Encode_Dowen.JM_GSM4074282_RAD21_Rep2_SRR10099914_SRR10099915_peak_1783	651	.	14.8899	68.7087	65.1591	278
chr1	162814007	162814249	Encode_GSE137272_Encode_Dowen.JM_GSM4074282_RAD21_Rep2_SRR10099914_SRR10099915_peak_1784	38	.	3.66408	6.253	3.81385	78
chr1	162895838	162896261	Encode_GSE137272_Encode_Dowen.JM_GSM4074282_RAD21_Rep2_SRR10099914_SRR10099915_peak_1785	555	.	14.6281	58.9814	55.5546	220
chr1	163057362	163057740	Encode_GSE137272_Encode_Dowen.JM_GSM4074282_RAD21_Rep2_SRR10099914_SRR10099915_peak_1786	329	.	10.7632	36.0645	32.9568	189
chr1	163070530	163070902	Encode_GSE137272_Encode_Dowen.JM_GSM4074282_RAD21_Rep2_SRR10099914_SRR10099915_peak_1787	307	.	10.3052	33.7827	30.7104	181
chr1	163091505	163091855	Encode_GSE137272_Encode_Dowen.JM_GSM4074282_RAD21_Rep2_SRR10099914_SRR10099915_peak_1788	59	.	4.35109	8.45107	5.91961	175
chr1	163150413	163150948	Encode_GSE137272_Encode_Dowen.JM_GSM4074282_RAD21_Rep2_SRR10099914_SRR10099915_peak_1789	1643	.	22.2403	168.989	164.344	243
chr1	163696881	163697156	Encode_GSE137272_Encode_Dowen.JM_GSM4074282_RAD21_Rep2_SRR10099914_SRR10099915_peak_1790	66	.	4.5801	9.22894	6.67005	166
chr1	163779255	163779736	Encode_GSE137272_Encode_Dowen.JM_GSM4074282_RAD21_Rep2_SRR10099914_SRR10099915_peak_1791	107	.	5.72512	13.4127	10.7321	215
chr1	163910280	163910774	Encode_GSE137272_Encode_Dowen.JM_GSM4074282_RAD21_Rep2_SRR10099914_SRR10099915_peak_1792	641	.	14.231	67.6536	64.1173	222
chr1	164009254	164009604	Encode_GSE137272_Encode_Dowen.JM_GSM4074282_RAD21_Rep2_SRR10099914_SRR10099915_peak_1793	143	.	6.64114	17.0682	14.3007	210
chr1	164138635	164139156	Encode_GSE137272_Encode_Dowen.JM_GSM4074282_RAD21_Rep2_SRR10099914_SRR10099915_peak_1794	859	.	14.7869	89.7153	85.9144	193
chr1	164147977	164148243	Encode_GSE137272_Encode_Dowen.JM_GSM4074282_RAD21_Rep2_SRR10099914_SRR10099915_peak_1795	96	.	5.36323	12.2546	9.6079	98
chr1	164184501	164184894	Encode_GSE137272_Encode_Dowen.JM_GSM4074282_RAD21_Rep2_SRR10099914_SRR10099915_peak_1796	455	.	12.0034	48.8596	45.5675	200
chr1	164275483	164275835	Encode_GSE137272_Encode_Dowen.JM_GSM4074282_RAD21_Rep2_SRR10099914_SRR10099915_peak_1797	38	.	3.66408	6.253	3.81385	132
chr1	164315315	164315589	Encode_GSE137272_Encode_Dowen.JM_GSM4074282_RAD21_Rep2_SRR10099914_SRR10099915_peak_1798	191	.	6.04153	21.9691	19.1015	162
chr1	164316699	164317108	Encode_GSE137272_Encode_Dowen.JM_GSM4074282_RAD21_Rep2_SRR10099914_SRR10099915_peak_1799	883	.	15.0633	92.1968	88.3676	208
chr1	164342155	164342503	Encode_GSE137272_Encode_Dowen.JM_GSM4074282_RAD21_Rep2_SRR10099914_SRR10099915_peak_1800	157	.	6.89147	18.5246	15.7276	194
chr1	164366681	164367166	Encode_GSE137272_Encode_Dowen.JM_GSM4074282_RAD21_Rep2_SRR10099914_SRR10099915_peak_1801	1167	.	18.4732	120.903	116.754	245
chr1	164455623	164455881	Encode_GSE137272_Encode_Dowen.JM_GSM4074282_RAD21_Rep2_SRR10099914_SRR10099915_peak_1802	116	.	5.16011	14.3278	11.6241	131
chr1	164457981	164458491	Encode_GSE137272_Encode_Dowen.JM_GSM4074282_RAD21_Rep2_SRR10099914_SRR10099915_peak_1803	34	.	3.08294	5.8528	3.43853	396
chr1	164745015	164745287	Encode_GSE137272_Encode_Dowen.JM_GSM4074282_RAD21_Rep2_SRR10099914_SRR10099915_peak_1804	124	.	6.18313	15.2092	12.484	130
chr1	164870637	164870978	Encode_GSE137272_Encode_Dowen.JM_GSM4074282_RAD21_Rep2_SRR10099914_SRR10099915_peak_1805	124	.	6.18313	15.2092	12.484	219
chr1	164898774	164899268	Encode_GSE137272_Encode_Dowen.JM_GSM4074282_RAD21_Rep2_SRR10099914_SRR10099915_peak_1806	108	.	5.605	13.5387	10.8552	136
chr1	164905014	164905485	Encode_GSE137272_Encode_Dowen.JM_GSM4074282_RAD21_Rep2_SRR10099914_SRR10099915_peak_1807	1652	.	23.0043	169.857	165.203	223
chr1	165035655	165036027	Encode_GSE137272_Encode_Dowen.JM_GSM4074282_RAD21_Rep2_SRR10099914_SRR10099915_peak_1808	38	.	3.66408	6.253	3.81385	217
chr1	165120304	165120788	Encode_GSE137272_Encode_Dowen.JM_GSM4074282_RAD21_Rep2_SRR10099914_SRR10099915_peak_1809	1451	.	18.8262	149.634	145.181	218
chr1	165132414	165132883	Encode_GSE137272_Encode_Dowen.JM_GSM4074282_RAD21_Rep2_SRR10099914_SRR10099915_peak_1810	670	.	13.4837	70.582	67.0091	249
chr1	165194405	165194637	Encode_GSE137272_Encode_Dowen.JM_GSM4074282_RAD21_Rep2_SRR10099914_SRR10099915_peak_1811	66	.	4.4049	9.1668	6.61608	128
chr1	165252047	165252422	Encode_GSE137272_Encode_Dowen.JM_GSM4074282_RAD21_Rep2_SRR10099914_SRR10099915_peak_1812	195	.	7.56984	22.4664	19.5903	204
chr1	165281871	165282147	Encode_GSE137272_Encode_Dowen.JM_GSM4074282_RAD21_Rep2_SRR10099914_SRR10099915_peak_1813	44	.	3.89308	6.96192	4.4899	151
chr1	165289826	165290220	Encode_GSE137272_Encode_Dowen.JM_GSM4074282_RAD21_Rep2_SRR10099914_SRR10099915_peak_1814	318	.	9.79723	34.9773	31.8864	220
chr1	165320489	165320935	Encode_GSE137272_Encode_Dowen.JM_GSM4074282_RAD21_Rep2_SRR10099914_SRR10099915_peak_1815	471	.	10.7322	50.4926	47.1778	229
chr1	165461082	165461619	Encode_GSE137272_Encode_Dowen.JM_GSM4074282_RAD21_Rep2_SRR10099914_SRR10099915_peak_1816	113	.	5.8254	14.0239	11.3305	201
chr1	165503758	165504013	Encode_GSE137272_Encode_Dowen.JM_GSM4074282_RAD21_Rep2_SRR10099914_SRR10099915_peak_1817	82	.	5.03811	10.8461	8.2364	141
chr1	165583522	165583990	Encode_GSE137272_Encode_Dowen.JM_GSM4074282_RAD21_Rep2_SRR10099914_SRR10099915_peak_1818	840	.	14.2567	87.8678	84.0881	210
chr1	165634438	165634733	Encode_GSE137272_Encode_Dowen.JM_GSM4074282_RAD21_Rep2_SRR10099914_SRR10099915_peak_1819	21	.	2.98049	4.47561	2.14599	26
chr1	165655118	165655377	Encode_GSE137272_Encode_Dowen.JM_GSM4074282_RAD21_Rep2_SRR10099914_SRR10099915_peak_1820	97	.	4.35883	12.4123	9.7621	130
chr1	165658581	165658984	Encode_GSE137272_Encode_Dowen.JM_GSM4074282_RAD21_Rep2_SRR10099914_SRR10099915_peak_1821	512	.	9.61936	54.6257	51.2557	188
chr1	165660801	165661112	Encode_GSE137272_Encode_Dowen.JM_GSM4074282_RAD21_Rep2_SRR10099914_SRR10099915_peak_1822	304	.	7.44346	33.5069	30.4398	137
chr1	165736132	165736543	Encode_GSE137272_Encode_Dowen.JM_GSM4074282_RAD21_Rep2_SRR10099914_SRR10099915_peak_1823	909	.	17.1114	94.8061	90.947	193
chr1	165771592	165772026	Encode_GSE137272_Encode_Dowen.JM_GSM4074282_RAD21_Rep2_SRR10099914_SRR10099915_peak_1824	432	.	8.55294	46.493	43.2335	187
chr1	165775534	165775952	Encode_GSE137272_Encode_Dowen.JM_GSM4074282_RAD21_Rep2_SRR10099914_SRR10099915_peak_1825	568	.	8.69063	60.339	56.8946	205
chr1	165780445	165780938	Encode_GSE137272_Encode_Dowen.JM_GSM4074282_RAD21_Rep2_SRR10099914_SRR10099915_peak_1826	1322	.	16.3245	136.541	132.227	251
chr1	165840966	165841395	Encode_GSE137272_Encode_Dowen.JM_GSM4074282_RAD21_Rep2_SRR10099914_SRR10099915_peak_1827	23	.	2.97825	4.65585	2.31725	10
chr1	165853748	165854141	Encode_GSE137272_Encode_Dowen.JM_GSM4074282_RAD21_Rep2_SRR10099914_SRR10099915_peak_1828	462	.	10.8337	49.5308	46.2293	182
chr1	165921058	165921357	Encode_GSE137272_Encode_Dowen.JM_GSM4074282_RAD21_Rep2_SRR10099914_SRR10099915_peak_1829	82	.	5.03811	10.8461	8.2364	165
chr1	165967112	165967388	Encode_GSE137272_Encode_Dowen.JM_GSM4074282_RAD21_Rep2_SRR10099914_SRR10099915_peak_1830	74	.	4.8091	10.0276	7.44293	120
chr1	166002554	166002945	Encode_GSE137272_Encode_Dowen.JM_GSM4074282_RAD21_Rep2_SRR10099914_SRR10099915_peak_1831	736	.	14.4685	77.3234	73.6684	220
chr1	166103203	166103562	Encode_GSE137272_Encode_Dowen.JM_GSM4074282_RAD21_Rep2_SRR10099914_SRR10099915_peak_1832	242	.	8.24335	27.168	24.2067	203
chr1	166123179	166123423	Encode_GSE137272_Encode_Dowen.JM_GSM4074282_RAD21_Rep2_SRR10099914_SRR10099915_peak_1833	102	.	5.48629	12.8953	10.2301	87
chr1	166153397	166153711	Encode_GSE137272_Encode_Dowen.JM_GSM4074282_RAD21_Rep2_SRR10099914_SRR10099915_peak_1834	206	.	4.87716	23.5502	20.6538	184
chr1	166154091	166154611	Encode_GSE137272_Encode_Dowen.JM_GSM4074282_RAD21_Rep2_SRR10099914_SRR10099915_peak_1835	1998	.	18.3527	204.783	199.804	246
chr1	166160538	166161105	Encode_GSE137272_Encode_Dowen.JM_GSM4074282_RAD21_Rep2_SRR10099914_SRR10099915_peak_1836	1154	.	16.3031	119.583	115.448	303
chr1	166181495	166181836	Encode_GSE137272_Encode_Dowen.JM_GSM4074282_RAD21_Rep2_SRR10099914_SRR10099915_peak_1837	74	.	4.8091	10.0276	7.44293	205
chr1	166214225	166214557	Encode_GSE137272_Encode_Dowen.JM_GSM4074282_RAD21_Rep2_SRR10099914_SRR10099915_peak_1838	90	.	5.26711	11.6837	9.04962	166
chr1	166253910	166254248	Encode_GSE137272_Encode_Dowen.JM_GSM4074282_RAD21_Rep2_SRR10099914_SRR10099915_peak_1839	117	.	5.82058	14.4115	11.7063	172
chr1	166267753	166268016	Encode_GSE137272_Encode_Dowen.JM_GSM4074282_RAD21_Rep2_SRR10099914_SRR10099915_peak_1840	31	.	3.43507	5.56964	3.16585	124
chr1	166309029	166309263	Encode_GSE137272_Encode_Dowen.JM_GSM4074282_RAD21_Rep2_SRR10099914_SRR10099915_peak_1841	44	.	3.89051	6.95675	4.4899	117
chr1	166319124	166319583	Encode_GSE137272_Encode_Dowen.JM_GSM4074282_RAD21_Rep2_SRR10099914_SRR10099915_peak_1842	1238	.	19.8569	128.118	123.893	200
chr1	166360146	166360509	Encode_GSE137272_Encode_Dowen.JM_GSM4074282_RAD21_Rep2_SRR10099914_SRR10099915_peak_1843	329	.	10.7632	36.0645	32.9568	188
chr1	166378871	166379717	Encode_GSE137272_Encode_Dowen.JM_GSM4074282_RAD21_Rep2_SRR10099914_SRR10099915_peak_1844	44	.	3.8595	6.89447	4.43349	694
chr1	166409483	166409746	Encode_GSE137272_Encode_Dowen.JM_GSM4074282_RAD21_Rep2_SRR10099914_SRR10099915_peak_1845	51	.	4.12209	7.69502	5.19235	101
chr1	166428986	166429254	Encode_GSE137272_Encode_Dowen.JM_GSM4074282_RAD21_Rep2_SRR10099914_SRR10099915_peak_1846	14	.	2.74806	3.68925	1.4208	187
chr1	166738026	166738431	Encode_GSE137272_Encode_Dowen.JM_GSM4074282_RAD21_Rep2_SRR10099914_SRR10099915_peak_1847	496	.	13.9693	52.9838	49.6357	187
chr1	166782135	166782474	Encode_GSE137272_Encode_Dowen.JM_GSM4074282_RAD21_Rep2_SRR10099914_SRR10099915_peak_1848	143	.	6.64114	17.0682	14.3007	154
chr1	166964569	166964823	Encode_GSE137272_Encode_Dowen.JM_GSM4074282_RAD21_Rep2_SRR10099914_SRR10099915_peak_1849	90	.	5.26711	11.6837	9.04962	143
chr1	167000824	167001208	Encode_GSE137272_Encode_Dowen.JM_GSM4074282_RAD21_Rep2_SRR10099914_SRR10099915_peak_1850	64	.	4.08292	9.01718	6.47062	236
chr1	167002483	167002850	Encode_GSE137272_Encode_Dowen.JM_GSM4074282_RAD21_Rep2_SRR10099914_SRR10099915_peak_1851	94	.	4.69734	12.0822	9.43939	202
chr1	167134774	167135231	Encode_GSE137272_Encode_Dowen.JM_GSM4074282_RAD21_Rep2_SRR10099914_SRR10099915_peak_1852	146	.	6.58355	17.3838	14.6107	288
chr1	167212217	167212658	Encode_GSE137272_Encode_Dowen.JM_GSM4074282_RAD21_Rep2_SRR10099914_SRR10099915_peak_1853	605	.	12.5271	64.0503	60.5588	253
chr1	167220549	167221033	Encode_GSE137272_Encode_Dowen.JM_GSM4074282_RAD21_Rep2_SRR10099914_SRR10099915_peak_1854	1044	.	15.6753	108.414	104.402	207
chr1	167231589	167231827	Encode_GSE137272_Encode_Dowen.JM_GSM4074282_RAD21_Rep2_SRR10099914_SRR10099915_peak_1855	43	.	3.68519	6.78749	4.33019	146
chr1	167306465	167306862	Encode_GSE137272_Encode_Dowen.JM_GSM4074282_RAD21_Rep2_SRR10099914_SRR10099915_peak_1856	83	.	4.6606	11.0094	8.39593	259
chr1	167337388	167337831	Encode_GSE137272_Encode_Dowen.JM_GSM4074282_RAD21_Rep2_SRR10099914_SRR10099915_peak_1857	867	.	15.0299	90.5451	86.7346	209
chr1	167369900	167370314	Encode_GSE137272_Encode_Dowen.JM_GSM4074282_RAD21_Rep2_SRR10099914_SRR10099915_peak_1858	533	.	11.5076	56.7888	53.3905	217
chr1	167393298	167393569	Encode_GSE137272_Encode_Dowen.JM_GSM4074282_RAD21_Rep2_SRR10099914_SRR10099915_peak_1859	40	.	3.34867	6.49857	4.05103	125
chr1	167394171	167394557	Encode_GSE137272_Encode_Dowen.JM_GSM4074282_RAD21_Rep2_SRR10099914_SRR10099915_peak_1860	249	.	7.93886	27.9467	24.9715	215
chr1	167414755	167415280	Encode_GSE137272_Encode_Dowen.JM_GSM4074282_RAD21_Rep2_SRR10099914_SRR10099915_peak_1861	1642	.	20.1113	168.891	164.247	300
chr1	167448187	167448489	Encode_GSE137272_Encode_Dowen.JM_GSM4074282_RAD21_Rep2_SRR10099914_SRR10099915_peak_1862	78	.	4.41048	10.4039	7.8102	105
chr1	167636949	167637406	Encode_GSE137272_Encode_Dowen.JM_GSM4074282_RAD21_Rep2_SRR10099914_SRR10099915_peak_1863	999	.	13.9855	103.937	99.9743	253
chr1	167638068	167638423	Encode_GSE137272_Encode_Dowen.JM_GSM4074282_RAD21_Rep2_SRR10099914_SRR10099915_peak_1864	260	.	6.34349	29.0172	26.0239	180
chr1	167644838	167645370	Encode_GSE137272_Encode_Dowen.JM_GSM4074282_RAD21_Rep2_SRR10099914_SRR10099915_peak_1865	1214	.	17.6667	125.625	121.426	241
chr1	167669690	167670188	Encode_GSE137272_Encode_Dowen.JM_GSM4074282_RAD21_Rep2_SRR10099914_SRR10099915_peak_1866	274	.	9.16187	30.5146	27.4954	248
chr1	167688635	167689236	Encode_GSE137272_Encode_Dowen.JM_GSM4074282_RAD21_Rep2_SRR10099914_SRR10099915_peak_1867	28	.	3.27496	5.25471	2.87569	27
chr1	167782124	167782556	Encode_GSE137272_Encode_Dowen.JM_GSM4074282_RAD21_Rep2_SRR10099914_SRR10099915_peak_1868	181	.	7.55716	20.9579	18.1097	172
chr1	167888883	167889229	Encode_GSE137272_Encode_Dowen.JM_GSM4074282_RAD21_Rep2_SRR10099914_SRR10099915_peak_1869	152	.	6.87014	18.0199	15.2318	175
chr1	167896293	167896638	Encode_GSE137272_Encode_Dowen.JM_GSM4074282_RAD21_Rep2_SRR10099914_SRR10099915_peak_1870	190	.	7.78616	21.9635	19.096	162
chr1	167915228	167915652	Encode_GSE137272_Encode_Dowen.JM_GSM4074282_RAD21_Rep2_SRR10099914_SRR10099915_peak_1871	381	.	10.3772	41.3304	38.1446	183
chr1	167932055	167932475	Encode_GSE137272_Encode_Dowen.JM_GSM4074282_RAD21_Rep2_SRR10099914_SRR10099915_peak_1872	179	.	7.27457	20.8037	17.9608	181
chr1	167941925	167942430	Encode_GSE137272_Encode_Dowen.JM_GSM4074282_RAD21_Rep2_SRR10099914_SRR10099915_peak_1873	996	.	17.0504	103.623	99.6644	228
chr1	168065515	168065771	Encode_GSE137272_Encode_Dowen.JM_GSM4074282_RAD21_Rep2_SRR10099914_SRR10099915_peak_1874	82	.	5.03811	10.8461	8.2364	101
chr1	168214130	168214554	Encode_GSE137272_Encode_Dowen.JM_GSM4074282_RAD21_Rep2_SRR10099914_SRR10099915_peak_1875	1015	.	17.8955	105.497	101.518	210
chr1	168322921	168323205	Encode_GSE137272_Encode_Dowen.JM_GSM4074282_RAD21_Rep2_SRR10099914_SRR10099915_peak_1876	82	.	5.03811	10.8461	8.2364	136
chr1	168376340	168376833	Encode_GSE137272_Encode_Dowen.JM_GSM4074282_RAD21_Rep2_SRR10099914_SRR10099915_peak_1877	821	.	17.4556	85.9248	82.1677	256
chr1	169347763	169348039	Encode_GSE137272_Encode_Dowen.JM_GSM4074282_RAD21_Rep2_SRR10099914_SRR10099915_peak_1878	171	.	7.32815	19.9651	17.1369	127
chr1	169459313	169459797	Encode_GSE137272_Encode_Dowen.JM_GSM4074282_RAD21_Rep2_SRR10099914_SRR10099915_peak_1879	1033	.	18.7729	107.336	103.336	235
chr1	169495657	169495898	Encode_GSE137272_Encode_Dowen.JM_GSM4074282_RAD21_Rep2_SRR10099914_SRR10099915_peak_1880	74	.	4.8091	10.0276	7.44293	88
chr1	169532127	169532446	Encode_GSE137272_Encode_Dowen.JM_GSM4074282_RAD21_Rep2_SRR10099914_SRR10099915_peak_1881	98	.	5.49612	12.5395	9.88167	221
chr1	169670731	169670976	Encode_GSE137272_Encode_Dowen.JM_GSM4074282_RAD21_Rep2_SRR10099914_SRR10099915_peak_1882	82	.	5.03811	10.8461	8.2364	123
chr1	169917971	169918388	Encode_GSE137272_Encode_Dowen.JM_GSM4074282_RAD21_Rep2_SRR10099914_SRR10099915_peak_1883	409	.	7.97538	44.1792	40.9523	201
chr1	169919136	169919623	Encode_GSE137272_Encode_Dowen.JM_GSM4074282_RAD21_Rep2_SRR10099914_SRR10099915_peak_1884	639	.	10.5297	67.4383	63.9046	238
chr1	169921640	169921914	Encode_GSE137272_Encode_Dowen.JM_GSM4074282_RAD21_Rep2_SRR10099914_SRR10099915_peak_1885	130	.	4.51889	15.7499	13.0144	147
chr1	169934232	169934657	Encode_GSE137272_Encode_Dowen.JM_GSM4074282_RAD21_Rep2_SRR10099914_SRR10099915_peak_1886	104	.	5.57213	13.0826	10.4133	240
chr1	169939292	169939684	Encode_GSE137272_Encode_Dowen.JM_GSM4074282_RAD21_Rep2_SRR10099914_SRR10099915_peak_1887	152	.	6.87014	18.0199	15.2318	216
chr1	169947708	169947995	Encode_GSE137272_Encode_Dowen.JM_GSM4074282_RAD21_Rep2_SRR10099914_SRR10099915_peak_1888	137	.	6.21644	16.5462	13.792	158
chr1	169950676	169951037	Encode_GSE137272_Encode_Dowen.JM_GSM4074282_RAD21_Rep2_SRR10099914_SRR10099915_peak_1889	222	.	8.08137	25.2009	22.2733	185
chr1	170136343	170136779	Encode_GSE137272_Encode_Dowen.JM_GSM4074282_RAD21_Rep2_SRR10099914_SRR10099915_peak_1890	607	.	14.3576	64.277	60.7827	183
chr1	170155377	170155651	Encode_GSE137272_Encode_Dowen.JM_GSM4074282_RAD21_Rep2_SRR10099914_SRR10099915_peak_1891	124	.	6.18313	15.2092	12.484	145
chr1	170174935	170175415	Encode_GSE137272_Encode_Dowen.JM_GSM4074282_RAD21_Rep2_SRR10099914_SRR10099915_peak_1892	64	.	4.30971	8.95866	6.41362	223
chr1	170218489	170218837	Encode_GSE137272_Encode_Dowen.JM_GSM4074282_RAD21_Rep2_SRR10099914_SRR10099915_peak_1893	217	.	8.31178	24.6901	21.773	201
chr1	170292443	170292944	Encode_GSE137272_Encode_Dowen.JM_GSM4074282_RAD21_Rep2_SRR10099914_SRR10099915_peak_1894	305	.	9.96682	33.6013	30.5328	274
chr1	170589403	170590017	Encode_GSE137272_Encode_Dowen.JM_GSM4074282_RAD21_Rep2_SRR10099914_SRR10099915_peak_1895	64	.	4.33051	9.00432	6.45807	483
chr1	170613150	170613643	Encode_GSE137272_Encode_Dowen.JM_GSM4074282_RAD21_Rep2_SRR10099914_SRR10099915_peak_1896	2038	.	22.649	208.902	203.885	264
chr1	170632308	170632805	Encode_GSE137272_Encode_Dowen.JM_GSM4074282_RAD21_Rep2_SRR10099914_SRR10099915_peak_1897	986	.	16.7311	102.572	98.625	242
chr1	170644400	170644638	Encode_GSE137272_Encode_Dowen.JM_GSM4074282_RAD21_Rep2_SRR10099914_SRR10099915_peak_1898	60	.	4.14069	8.58358	6.04853	151
chr1	170885370	170885709	Encode_GSE137272_Encode_Dowen.JM_GSM4074282_RAD21_Rep2_SRR10099914_SRR10099915_peak_1899	64	.	4.45771	8.97417	6.42873	118
chr1	170895277	170895729	Encode_GSE137272_Encode_Dowen.JM_GSM4074282_RAD21_Rep2_SRR10099914_SRR10099915_peak_1900	125	.	6.03616	15.2999	12.573	167
chr1	170900757	170901226	Encode_GSE137272_Encode_Dowen.JM_GSM4074282_RAD21_Rep2_SRR10099914_SRR10099915_peak_1901	452	.	9.7607	48.5866	45.2979	233
chr1	170901616	170902000	Encode_GSE137272_Encode_Dowen.JM_GSM4074282_RAD21_Rep2_SRR10099914_SRR10099915_peak_1902	323	.	8.0238	35.4764	32.378	192
chr1	170992577	170992938	Encode_GSE137272_Encode_Dowen.JM_GSM4074282_RAD21_Rep2_SRR10099914_SRR10099915_peak_1903	365	.	7.25947	39.6709	36.5094	203
chr1	170996724	170997206	Encode_GSE137272_Encode_Dowen.JM_GSM4074282_RAD21_Rep2_SRR10099914_SRR10099915_peak_1904	1383	.	16.6211	142.72	138.34	216
chr1	171006958	171007260	Encode_GSE137272_Encode_Dowen.JM_GSM4074282_RAD21_Rep2_SRR10099914_SRR10099915_peak_1905	152	.	6.87014	18.0199	15.2318	172
chr1	171029550	171029806	Encode_GSE137272_Encode_Dowen.JM_GSM4074282_RAD21_Rep2_SRR10099914_SRR10099915_peak_1906	85	.	4.7224	11.1564	8.53959	126
chr1	171118262	171118841	Encode_GSE137272_Encode_Dowen.JM_GSM4074282_RAD21_Rep2_SRR10099914_SRR10099915_peak_1908	595	.	10.8596	63.028	59.5491	185
chr1	171150298	171150684	Encode_GSE137272_Encode_Dowen.JM_GSM4074282_RAD21_Rep2_SRR10099914_SRR10099915_peak_1909	51	.	4.12209	7.69502	5.19235	65
chr1	171159489	171159738	Encode_GSE137272_Encode_Dowen.JM_GSM4074282_RAD21_Rep2_SRR10099914_SRR10099915_peak_1910	57	.	4.0022	8.27075	5.75166	142
chr1	171164331	171164566	Encode_GSE137272_Encode_Dowen.JM_GSM4074282_RAD21_Rep2_SRR10099914_SRR10099915_peak_1911	94	.	4.9551	12.0459	9.40387	112
chr1	171220790	171221182	Encode_GSE137272_Encode_Dowen.JM_GSM4074282_RAD21_Rep2_SRR10099914_SRR10099915_peak_1912	180	.	6.24471	20.8848	18.0406	200
chr1	171238392	171238880	Encode_GSE137272_Encode_Dowen.JM_GSM4074282_RAD21_Rep2_SRR10099914_SRR10099915_peak_1913	778	.	13.7138	81.5281	77.8229	254
chr1	171246980	171247259	Encode_GSE137272_Encode_Dowen.JM_GSM4074282_RAD21_Rep2_SRR10099914_SRR10099915_peak_1914	91	.	4.82597	11.737	9.10161	148
chr1	171257145	171257488	Encode_GSE137272_Encode_Dowen.JM_GSM4074282_RAD21_Rep2_SRR10099914_SRR10099915_peak_1915	293	.	7.54379	32.3551	29.3066	219
chr1	171264084	171264426	Encode_GSE137272_Encode_Dowen.JM_GSM4074282_RAD21_Rep2_SRR10099914_SRR10099915_peak_1916	205	.	7.3507	23.4028	20.5087	170
chr1	171281615	171281966	Encode_GSE137272_Encode_Dowen.JM_GSM4074282_RAD21_Rep2_SRR10099914_SRR10099915_peak_1917	103	.	4.94272	13.0528	10.3841	201
chr1	171321506	171321838	Encode_GSE137272_Encode_Dowen.JM_GSM4074282_RAD21_Rep2_SRR10099914_SRR10099915_peak_1918	239	.	8.33416	26.8617	23.9054	118
chr1	171329276	171329815	Encode_GSE137272_Encode_Dowen.JM_GSM4074282_RAD21_Rep2_SRR10099914_SRR10099915_peak_1919	24	.	3.02748	4.75665	2.41296	49
chr1	171355996	171356298	Encode_GSE137272_Encode_Dowen.JM_GSM4074282_RAD21_Rep2_SRR10099914_SRR10099915_peak_1920	116	.	4.9269	14.3954	11.6904	161
chr1	171361041	171361724	Encode_GSE137272_Encode_Dowen.JM_GSM4074282_RAD21_Rep2_SRR10099914_SRR10099915_peak_1921	890	.	13.2698	92.9179	89.0803	288
chr1	171379904	171380284	Encode_GSE137272_Encode_Dowen.JM_GSM4074282_RAD21_Rep2_SRR10099914_SRR10099915_peak_1922	189	.	6.91813	21.821	18.9582	192
chr1	171387250	171387564	Encode_GSE137272_Encode_Dowen.JM_GSM4074282_RAD21_Rep2_SRR10099914_SRR10099915_peak_1923	143	.	5.94454	17.1346	14.366	153
chr1	171470348	171470617	Encode_GSE137272_Encode_Dowen.JM_GSM4074282_RAD21_Rep2_SRR10099914_SRR10099915_peak_1924	60	.	4.15027	8.60502	6.06943	115
chr1	171478999	171479432	Encode_GSE137272_Encode_Dowen.JM_GSM4074282_RAD21_Rep2_SRR10099914_SRR10099915_peak_1925	738	.	14.7734	77.4978	73.8406	185
chr1	171503329	171503714	Encode_GSE137272_Encode_Dowen.JM_GSM4074282_RAD21_Rep2_SRR10099914_SRR10099915_peak_1926	315	.	8.2598	34.6485	31.5635	186
chr1	171513277	171513564	Encode_GSE137272_Encode_Dowen.JM_GSM4074282_RAD21_Rep2_SRR10099914_SRR10099915_peak_1927	62	.	4.23847	8.80144	6.26066	147
chr1	171515103	171515490	Encode_GSE137272_Encode_Dowen.JM_GSM4074282_RAD21_Rep2_SRR10099914_SRR10099915_peak_1928	39	.	3.6282	6.42314	3.97824	148
chr1	171564262	171564666	Encode_GSE137272_Encode_Dowen.JM_GSM4074282_RAD21_Rep2_SRR10099914_SRR10099915_peak_1929	244	.	6.50408	27.4	24.4334	199
chr1	171566838	171567227	Encode_GSE137272_Encode_Dowen.JM_GSM4074282_RAD21_Rep2_SRR10099914_SRR10099915_peak_1930	371	.	8.51462	40.3364	37.1655	187
chr1	171610089	171610343	Encode_GSE137272_Encode_Dowen.JM_GSM4074282_RAD21_Rep2_SRR10099914_SRR10099915_peak_1931	69	.	4.42984	9.52735	6.961	132
chr1	171610781	171611019	Encode_GSE137272_Encode_Dowen.JM_GSM4074282_RAD21_Rep2_SRR10099914_SRR10099915_peak_1932	86	.	4.93724	11.3164	8.69593	133
chr1	171699045	171699361	Encode_GSE137272_Encode_Dowen.JM_GSM4074282_RAD21_Rep2_SRR10099914_SRR10099915_peak_1933	181	.	7.55716	20.9579	18.1097	128
chr1	171815753	171816195	Encode_GSE137272_Encode_Dowen.JM_GSM4074282_RAD21_Rep2_SRR10099914_SRR10099915_peak_1934	744	.	16.6448	78.065	74.4011	241
chr1	171825485	171825775	Encode_GSE137272_Encode_Dowen.JM_GSM4074282_RAD21_Rep2_SRR10099914_SRR10099915_peak_1935	95	.	4.89466	12.2436	9.59713	163
chr1	171826222	171826630	Encode_GSE137272_Encode_Dowen.JM_GSM4074282_RAD21_Rep2_SRR10099914_SRR10099915_peak_1936	286	.	8.93737	31.6454	28.6075	166
chr1	171974866	171975126	Encode_GSE137272_Encode_Dowen.JM_GSM4074282_RAD21_Rep2_SRR10099914_SRR10099915_peak_1937	115	.	5.95412	14.3028	11.5996	120
chr1	172000641	172001066	Encode_GSE137272_Encode_Dowen.JM_GSM4074282_RAD21_Rep2_SRR10099914_SRR10099915_peak_1938	727	.	14.9016	76.3573	72.714	225
chr1	172012016	172012407	Encode_GSE137272_Encode_Dowen.JM_GSM4074282_RAD21_Rep2_SRR10099914_SRR10099915_peak_1939	152	.	6.13761	18.043	15.2546	174
chr1	172046852	172047348	Encode_GSE137272_Encode_Dowen.JM_GSM4074282_RAD21_Rep2_SRR10099914_SRR10099915_peak_1940	1113	.	16.4828	115.448	111.359	244
chr1	172119753	172120097	Encode_GSE137272_Encode_Dowen.JM_GSM4074282_RAD21_Rep2_SRR10099914_SRR10099915_peak_1941	205	.	7.58012	23.4821	20.5868	154
chr1	172143590	172143934	Encode_GSE137272_Encode_Dowen.JM_GSM4074282_RAD21_Rep2_SRR10099914_SRR10099915_peak_1942	377	.	10.0254	40.9779	37.7972	201
chr1	172162013	172162333	Encode_GSE137272_Encode_Dowen.JM_GSM4074282_RAD21_Rep2_SRR10099914_SRR10099915_peak_1943	124	.	6.18313	15.2092	12.484	149
chr1	172206537	172206801	Encode_GSE137272_Encode_Dowen.JM_GSM4074282_RAD21_Rep2_SRR10099914_SRR10099915_peak_1944	41	.	3.60742	6.62119	4.16952	122
chr1	172217123	172217513	Encode_GSE137272_Encode_Dowen.JM_GSM4074282_RAD21_Rep2_SRR10099914_SRR10099915_peak_1945	452	.	10.3017	48.5266	45.2389	177
chr1	172243816	172244075	Encode_GSE137272_Encode_Dowen.JM_GSM4074282_RAD21_Rep2_SRR10099914_SRR10099915_peak_1946	139	.	4.99397	16.695	13.9378	139
chr1	172247685	172248079	Encode_GSE137272_Encode_Dowen.JM_GSM4074282_RAD21_Rep2_SRR10099914_SRR10099915_peak_1947	683	.	12.4085	71.9761	68.3861	218
chr1	172309777	172310502	Encode_GSE137272_Encode_Dowen.JM_GSM4074282_RAD21_Rep2_SRR10099914_SRR10099915_peak_1948	1079	.	13.9568	111.96	107.91	490
chr1	172324739	172325145	Encode_GSE137272_Encode_Dowen.JM_GSM4074282_RAD21_Rep2_SRR10099914_SRR10099915_peak_1949	357	.	8.25708	38.9085	35.7586	146
chr1	172326167	172326528	Encode_GSE137272_Encode_Dowen.JM_GSM4074282_RAD21_Rep2_SRR10099914_SRR10099915_peak_1950	204	.	6.09138	23.3904	20.4966	165
chr1	172333515	172333882	Encode_GSE137272_Encode_Dowen.JM_GSM4074282_RAD21_Rep2_SRR10099914_SRR10099915_peak_1951	138	.	6.26198	16.6516	13.8953	235
chr1	172344481	172344740	Encode_GSE137272_Encode_Dowen.JM_GSM4074282_RAD21_Rep2_SRR10099914_SRR10099915_peak_1952	77	.	4.6312	10.2943	7.70315	128
chr1	172357542	172357923	Encode_GSE137272_Encode_Dowen.JM_GSM4074282_RAD21_Rep2_SRR10099914_SRR10099915_peak_1953	465	.	11.3852	49.8429	46.5371	202
chr1	172364656	172364968	Encode_GSE137272_Encode_Dowen.JM_GSM4074282_RAD21_Rep2_SRR10099914_SRR10099915_peak_1954	303	.	8.38141	33.4094	30.3438	154
chr1	172368832	172369087	Encode_GSE137272_Encode_Dowen.JM_GSM4074282_RAD21_Rep2_SRR10099914_SRR10099915_peak_1955	62	.	3.88889	8.81243	6.27141	176
chr1	172376499	172376766	Encode_GSE137272_Encode_Dowen.JM_GSM4074282_RAD21_Rep2_SRR10099914_SRR10099915_peak_1956	27	.	3.23366	5.17256	2.79708	184
chr1	172409010	172409457	Encode_GSE137272_Encode_Dowen.JM_GSM4074282_RAD21_Rep2_SRR10099914_SRR10099915_peak_1957	1248	.	12.3247	129.037	124.803	218
chr1	172412211	172412669	Encode_GSE137272_Encode_Dowen.JM_GSM4074282_RAD21_Rep2_SRR10099914_SRR10099915_peak_1958	1181	.	12.0134	122.315	118.151	236
chr1	172481701	172482134	Encode_GSE137272_Encode_Dowen.JM_GSM4074282_RAD21_Rep2_SRR10099914_SRR10099915_peak_1959	56	.	3.75534	8.21278	5.69531	301
chr1	172490172	172490881	Encode_GSE137272_Encode_Dowen.JM_GSM4074282_RAD21_Rep2_SRR10099914_SRR10099915_peak_1960	1322	.	16.701	136.577	132.262	381
chr1	172518061	172518369	Encode_GSE137272_Encode_Dowen.JM_GSM4074282_RAD21_Rep2_SRR10099914_SRR10099915_peak_1961	215	.	7.57258	24.4569	21.5435	131
chr1	172528655	172529174	Encode_GSE137272_Encode_Dowen.JM_GSM4074282_RAD21_Rep2_SRR10099914_SRR10099915_peak_1962	2143	.	19.9224	219.466	214.357	243
chr1	172562743	172563498	Encode_GSE137272_Encode_Dowen.JM_GSM4074282_RAD21_Rep2_SRR10099914_SRR10099915_peak_1963	131	.	5.47171	15.8998	13.1614	595
chr1	172594557	172594879	Encode_GSE137272_Encode_Dowen.JM_GSM4074282_RAD21_Rep2_SRR10099914_SRR10099915_peak_1964	163	.	6.98657	19.2003	16.3883	156
chr1	172612807	172613148	Encode_GSE137272_Encode_Dowen.JM_GSM4074282_RAD21_Rep2_SRR10099914_SRR10099915_peak_1965	124	.	6.18313	15.2092	12.484	135
chr1	172619232	172619712	Encode_GSE137272_Encode_Dowen.JM_GSM4074282_RAD21_Rep2_SRR10099914_SRR10099915_peak_1966	892	.	15.8094	93.1392	89.2991	209
chr1	172632913	172633475	Encode_GSE137272_Encode_Dowen.JM_GSM4074282_RAD21_Rep2_SRR10099914_SRR10099915_peak_1967	1056	.	16.0224	109.718	105.692	317
chr1	172650512	172650966	Encode_GSE137272_Encode_Dowen.JM_GSM4074282_RAD21_Rep2_SRR10099914_SRR10099915_peak_1968	198	.	7.92498	22.7798	19.8984	225
chr1	173323797	173324260	Encode_GSE137272_Encode_Dowen.JM_GSM4074282_RAD21_Rep2_SRR10099914_SRR10099915_peak_1969	919	.	17.4473	95.8087	91.9385	216
chr1	173339515	173339958	Encode_GSE137272_Encode_Dowen.JM_GSM4074282_RAD21_Rep2_SRR10099914_SRR10099915_peak_1970	324	.	10.0079	35.5	32.4014	208
chr1	173377408	173377896	Encode_GSE137272_Encode_Dowen.JM_GSM4074282_RAD21_Rep2_SRR10099914_SRR10099915_peak_1971	720	.	15.1917	75.6652	72.0303	249
chr1	173398533	173398963	Encode_GSE137272_Encode_Dowen.JM_GSM4074282_RAD21_Rep2_SRR10099914_SRR10099915_peak_1972	655	.	15.0224	69.0637	65.5096	248
chr1	173456312	173456862	Encode_GSE137272_Encode_Dowen.JM_GSM4074282_RAD21_Rep2_SRR10099914_SRR10099915_peak_1973	459	.	12.7102	49.2718	45.9738	265
chr1	173960909	173961156	Encode_GSE137272_Encode_Dowen.JM_GSM4074282_RAD21_Rep2_SRR10099914_SRR10099915_peak_1974	90	.	5.26711	11.6837	9.04962	193
chr1	174169075	174169474	Encode_GSE137272_Encode_Dowen.JM_GSM4074282_RAD21_Rep2_SRR10099914_SRR10099915_peak_1975	181	.	7.55716	20.9579	18.1097	158
chr1	174466265	174466587	Encode_GSE137272_Encode_Dowen.JM_GSM4074282_RAD21_Rep2_SRR10099914_SRR10099915_peak_1976	97	.	4.56675	12.3831	9.73364	189
chr1	174469720	174470200	Encode_GSE137272_Encode_Dowen.JM_GSM4074282_RAD21_Rep2_SRR10099914_SRR10099915_peak_1977	725	.	13.4326	76.2042	72.5628	223
chr1	174502453	174502790	Encode_GSE137272_Encode_Dowen.JM_GSM4074282_RAD21_Rep2_SRR10099914_SRR10099915_peak_1978	51	.	4.12209	7.69502	5.19235	231
chr1	174594970	174595390	Encode_GSE137272_Encode_Dowen.JM_GSM4074282_RAD21_Rep2_SRR10099914_SRR10099915_peak_1979	637	.	14.0845	67.2416	63.7103	208
chr1	174674661	174674990	Encode_GSE137272_Encode_Dowen.JM_GSM4074282_RAD21_Rep2_SRR10099914_SRR10099915_peak_1980	98	.	5.49612	12.5395	9.88167	183
chr1	174999815	175000148	Encode_GSE137272_Encode_Dowen.JM_GSM4074282_RAD21_Rep2_SRR10099914_SRR10099915_peak_1981	285	.	9.84721	31.5389	28.5028	183
chr1	175028822	175029066	Encode_GSE137272_Encode_Dowen.JM_GSM4074282_RAD21_Rep2_SRR10099914_SRR10099915_peak_1982	51	.	4.12209	7.69502	5.19235	201
chr1	175118959	175119498	Encode_GSE137272_Encode_Dowen.JM_GSM4074282_RAD21_Rep2_SRR10099914_SRR10099915_peak_1983	82	.	5.03811	10.8461	8.2364	406
chr1	175299640	175300023	Encode_GSE137272_Encode_Dowen.JM_GSM4074282_RAD21_Rep2_SRR10099914_SRR10099915_peak_1984	231	.	8.70218	26.1077	23.1636	147
chr1	175346197	175346444	Encode_GSE137272_Encode_Dowen.JM_GSM4074282_RAD21_Rep2_SRR10099914_SRR10099915_peak_1985	51	.	4.12209	7.69502	5.19235	152
chr1	175492004	175492494	Encode_GSE137272_Encode_Dowen.JM_GSM4074282_RAD21_Rep2_SRR10099914_SRR10099915_peak_1986	99	.	5.37587	12.6522	9.99199	98
chr1	175625355	175625646	Encode_GSE137272_Encode_Dowen.JM_GSM4074282_RAD21_Rep2_SRR10099914_SRR10099915_peak_1987	38	.	3.66408	6.253	3.81385	169
chr1	175625973	175626357	Encode_GSE137272_Encode_Dowen.JM_GSM4074282_RAD21_Rep2_SRR10099914_SRR10099915_peak_1988	190	.	7.76023	21.9058	19.0415	193
chr1	175668973	175669311	Encode_GSE137272_Encode_Dowen.JM_GSM4074282_RAD21_Rep2_SRR10099914_SRR10099915_peak_1989	124	.	6.18313	15.2092	12.484	208
chr1	175923772	175924206	Encode_GSE137272_Encode_Dowen.JM_GSM4074282_RAD21_Rep2_SRR10099914_SRR10099915_peak_1990	472	.	11.4194	50.5957	47.2795	245
chr1	175936388	175936839	Encode_GSE137272_Encode_Dowen.JM_GSM4074282_RAD21_Rep2_SRR10099914_SRR10099915_peak_1991	553	.	13.6449	58.7287	55.3049	254
chr1	176223183	176223621	Encode_GSE137272_Encode_Dowen.JM_GSM4074282_RAD21_Rep2_SRR10099914_SRR10099915_peak_1992	571	.	14.097	60.6312	57.1829	223
chr1	176275217	176275529	Encode_GSE137272_Encode_Dowen.JM_GSM4074282_RAD21_Rep2_SRR10099914_SRR10099915_peak_1993	38	.	3.66408	6.253	3.81385	141
chr1	176331403	176331659	Encode_GSE137272_Encode_Dowen.JM_GSM4074282_RAD21_Rep2_SRR10099914_SRR10099915_peak_1994	143	.	6.64114	17.0682	14.3007	153
chr1	176658653	176659010	Encode_GSE137272_Encode_Dowen.JM_GSM4074282_RAD21_Rep2_SRR10099914_SRR10099915_peak_1995	226	.	8.24121	25.5809	22.6472	167
chr1	176699738	176700154	Encode_GSE137272_Encode_Dowen.JM_GSM4074282_RAD21_Rep2_SRR10099914_SRR10099915_peak_1996	221	.	8.47318	25.054	22.1288	233
chr1	176712364	176712818	Encode_GSE137272_Encode_Dowen.JM_GSM4074282_RAD21_Rep2_SRR10099914_SRR10099915_peak_1997	557	.	13.8023	59.1374	55.7086	237
chr1	176862068	176862567	Encode_GSE137272_Encode_Dowen.JM_GSM4074282_RAD21_Rep2_SRR10099914_SRR10099915_peak_1998	714	.	14.9775	75.0513	71.4239	285
chr1	176877735	176878149	Encode_GSE137272_Encode_Dowen.JM_GSM4074282_RAD21_Rep2_SRR10099914_SRR10099915_peak_1999	448	.	12	48.1775	44.8947	190
chr1	177188747	177189059	Encode_GSE137272_Encode_Dowen.JM_GSM4074282_RAD21_Rep2_SRR10099914_SRR10099915_peak_2000	181	.	7.55716	20.9579	18.1097	185
chr1	177229353	177229624	Encode_GSE137272_Encode_Dowen.JM_GSM4074282_RAD21_Rep2_SRR10099914_SRR10099915_peak_2001	90	.	5.26711	11.6837	9.04962	129
chr1	177257925	177259000	Encode_GSE137272_Encode_Dowen.JM_GSM4074282_RAD21_Rep2_SRR10099914_SRR10099915_peak_2002	38	.	3.66408	6.253	3.81385	575
chr1	177620748	177621117	Encode_GSE137272_Encode_Dowen.JM_GSM4074282_RAD21_Rep2_SRR10099914_SRR10099915_peak_2003	112	.	5.59479	13.9013	11.2105	211
chr1	177684906	177685296	Encode_GSE137272_Encode_Dowen.JM_GSM4074282_RAD21_Rep2_SRR10099914_SRR10099915_peak_2004	481	.	11.7473	51.5218	48.1936	209
chr1	177702768	177703235	Encode_GSE137272_Encode_Dowen.JM_GSM4074282_RAD21_Rep2_SRR10099914_SRR10099915_peak_2005	798	.	13.0933	83.6193	79.8894	259
chr1	177705255	177705541	Encode_GSE137272_Encode_Dowen.JM_GSM4074282_RAD21_Rep2_SRR10099914_SRR10099915_peak_2006	186	.	5.54485	21.523	18.6654	134
chr1	177845832	177846209	Encode_GSE137272_Encode_Dowen.JM_GSM4074282_RAD21_Rep2_SRR10099914_SRR10099915_peak_2007	211	.	8.24417	24.0119	21.1056	206
chr1	178072852	178073174	Encode_GSE137272_Encode_Dowen.JM_GSM4074282_RAD21_Rep2_SRR10099914_SRR10099915_peak_2008	115	.	5.95412	14.3028	11.5996	197
chr1	178242128	178242486	Encode_GSE137272_Encode_Dowen.JM_GSM4074282_RAD21_Rep2_SRR10099914_SRR10099915_peak_2009	171	.	7.32815	19.9651	17.1369	161
chr1	178276081	178276563	Encode_GSE137272_Encode_Dowen.JM_GSM4074282_RAD21_Rep2_SRR10099914_SRR10099915_peak_2010	71	.	4.38336	9.72702	7.15566	310
chr1	178303393	178303805	Encode_GSE137272_Encode_Dowen.JM_GSM4074282_RAD21_Rep2_SRR10099914_SRR10099915_peak_2011	341	.	9.33688	37.273	34.1471	171
chr1	178318412	178319093	Encode_GSE137272_Encode_Dowen.JM_GSM4074282_RAD21_Rep2_SRR10099914_SRR10099915_peak_2012	45	.	3.67845	7.02085	4.54697	130
chr1	178360804	178361172	Encode_GSE137272_Encode_Dowen.JM_GSM4074282_RAD21_Rep2_SRR10099914_SRR10099915_peak_2013	226	.	7.44767	25.6141	22.6799	171
chr1	178368896	178369142	Encode_GSE137272_Encode_Dowen.JM_GSM4074282_RAD21_Rep2_SRR10099914_SRR10099915_peak_2014	38	.	3.53981	6.23976	3.81065	97
chr1	178406135	178406675	Encode_GSE137272_Encode_Dowen.JM_GSM4074282_RAD21_Rep2_SRR10099914_SRR10099915_peak_2015	104	.	5.09757	13.0922	10.4227	423
chr1	178449137	178449579	Encode_GSE137272_Encode_Dowen.JM_GSM4074282_RAD21_Rep2_SRR10099914_SRR10099915_peak_2016	842	.	16.473	88.0378	84.2561	241
chr1	178463642	178464131	Encode_GSE137272_Encode_Dowen.JM_GSM4074282_RAD21_Rep2_SRR10099914_SRR10099915_peak_2017	1934	.	21.3033	198.351	193.427	244
chr1	178496807	178497254	Encode_GSE137272_Encode_Dowen.JM_GSM4074282_RAD21_Rep2_SRR10099914_SRR10099915_peak_2018	171	.	7.32815	19.9651	17.1369	216
[truncated: 31,906 more rows]
