# Supplementary material for: A gene desert required for regulatory control of pleiotropic Shox2 expression and embryonic survival
Source: Nat Commun. 2024 Oct 10;15:8793. doi: 10.1038/s41467-024-53009-7 (PMC11467299; doi:10.1038/s41467-024-53009-7)
Supplement: Supplementary file 8 — Supplementary Data 5 [file 41467_2024_53009_MOESM8_ESM.zip › Justice_2020_mESC_SMC1A_r1.narrowPeak]

chr1	3670716	3670866	Encode_GSE137272_Encode_Dowen.JM_GSM4074285_SMC1A_Rep1_SRR10099918_peak_1	29	.	4.15492	5.62976	2.93421	25
chr1	4332592	4332764	Encode_GSE137272_Encode_Dowen.JM_GSM4074285_SMC1A_Rep1_SRR10099918_peak_2	73	.	6.23238	10.4643	7.36985	64
chr1	4416810	4417002	Encode_GSE137272_Encode_Dowen.JM_GSM4074285_SMC1A_Rep1_SRR10099918_peak_3	93	.	7.06337	12.607	9.36725	71
chr1	4516681	4516832	Encode_GSE137272_Encode_Dowen.JM_GSM4074285_SMC1A_Rep1_SRR10099918_peak_4	64	.	5.81689	9.4337	6.41344	59
chr1	4768402	4768624	Encode_GSE137272_Encode_Dowen.JM_GSM4074285_SMC1A_Rep1_SRR10099918_peak_5	155	.	7.89133	19.1765	15.5257	114
chr1	4769988	4770174	Encode_GSE137272_Encode_Dowen.JM_GSM4074285_SMC1A_Rep1_SRR10099918_peak_6	137	.	7.41353	17.2738	13.7379	85
chr1	4785588	4785838	Encode_GSE137272_Encode_Dowen.JM_GSM4074285_SMC1A_Rep1_SRR10099918_peak_7	73	.	5.79868	10.48	7.3847	136
chr1	4802637	4802838	Encode_GSE137272_Encode_Dowen.JM_GSM4074285_SMC1A_Rep1_SRR10099918_peak_8	102	.	6.85401	13.5207	10.2291	89
chr1	4857527	4857807	Encode_GSE137272_Encode_Dowen.JM_GSM4074285_SMC1A_Rep1_SRR10099918_peak_9	79	.	5.91852	11.0655	7.93703	145
chr1	4914516	4914669	Encode_GSE137272_Encode_Dowen.JM_GSM4074285_SMC1A_Rep1_SRR10099918_peak_10	37	.	4.57041	6.52803	3.74487	66
chr1	5022808	5022980	Encode_GSE137272_Encode_Dowen.JM_GSM4074285_SMC1A_Rep1_SRR10099918_peak_11	42	.	4.42394	7.11825	4.29285	117
chr1	5070314	5070550	Encode_GSE137272_Encode_Dowen.JM_GSM4074285_SMC1A_Rep1_SRR10099918_peak_12	54	.	5.4014	8.43264	5.48846	130
chr1	5083038	5083189	Encode_GSE137272_Encode_Dowen.JM_GSM4074285_SMC1A_Rep1_SRR10099918_peak_13	73	.	6.23238	10.4643	7.36985	67
chr1	5103255	5103392	Encode_GSE137272_Encode_Dowen.JM_GSM4074285_SMC1A_Rep1_SRR10099918_peak_14	48	.	4.99443	7.77429	4.88819	75
chr1	5183633	5183809	Encode_GSE137272_Encode_Dowen.JM_GSM4074285_SMC1A_Rep1_SRR10099918_peak_15	73	.	6.23238	10.4643	7.36985	76
chr1	5904896	5905057	Encode_GSE137272_Encode_Dowen.JM_GSM4074285_SMC1A_Rep1_SRR10099918_peak_16	64	.	5.81689	9.4337	6.41344	99
chr1	5915395	5915568	Encode_GSE137272_Encode_Dowen.JM_GSM4074285_SMC1A_Rep1_SRR10099918_peak_17	87	.	6.67164	11.958	8.76605	117
chr1	6135184	6135362	Encode_GSE137272_Encode_Dowen.JM_GSM4074285_SMC1A_Rep1_SRR10099918_peak_18	73	.	6.23238	10.4643	7.36985	115
chr1	6144028	6144165	Encode_GSE137272_Encode_Dowen.JM_GSM4074285_SMC1A_Rep1_SRR10099918_peak_19	54	.	5.4014	8.43264	5.48846	55
chr1	6152458	6152715	Encode_GSE137272_Encode_Dowen.JM_GSM4074285_SMC1A_Rep1_SRR10099918_peak_20	45	.	4.98591	7.46327	4.59731	196
chr1	6214232	6214369	Encode_GSE137272_Encode_Dowen.JM_GSM4074285_SMC1A_Rep1_SRR10099918_peak_21	38	.	4.46911	6.63303	3.8425	52
chr1	6272384	6272528	Encode_GSE137272_Encode_Dowen.JM_GSM4074285_SMC1A_Rep1_SRR10099918_peak_22	54	.	5.4014	8.43264	5.48846	57
chr1	6382880	6383017	Encode_GSE137272_Encode_Dowen.JM_GSM4074285_SMC1A_Rep1_SRR10099918_peak_23	54	.	5.4014	8.43264	5.48846	37
chr1	6406422	6406626	Encode_GSE137272_Encode_Dowen.JM_GSM4074285_SMC1A_Rep1_SRR10099918_peak_24	129	.	7.98954	16.4116	12.931	78
chr1	6410212	6410365	Encode_GSE137272_Encode_Dowen.JM_GSM4074285_SMC1A_Rep1_SRR10099918_peak_25	51	.	5.1573	8.03862	5.13434	65
chr1	6418011	6418187	Encode_GSE137272_Encode_Dowen.JM_GSM4074285_SMC1A_Rep1_SRR10099918_peak_26	45	.	4.98591	7.46327	4.59731	80
chr1	6458017	6458316	Encode_GSE137272_Encode_Dowen.JM_GSM4074285_SMC1A_Rep1_SRR10099918_peak_27	104	.	7.47886	13.7159	10.4042	183
chr1	6859083	6859274	Encode_GSE137272_Encode_Dowen.JM_GSM4074285_SMC1A_Rep1_SRR10099918_peak_28	45	.	4.98591	7.46327	4.59731	128
chr1	7088583	7088881	Encode_GSE137272_Encode_Dowen.JM_GSM4074285_SMC1A_Rep1_SRR10099918_peak_29	67	.	5.61502	9.80131	6.75859	166
chr1	7204921	7205071	Encode_GSE137272_Encode_Dowen.JM_GSM4074285_SMC1A_Rep1_SRR10099918_peak_30	61	.	5.23732	9.15259	6.1628	42
chr1	7396965	7397175	Encode_GSE137272_Encode_Dowen.JM_GSM4074285_SMC1A_Rep1_SRR10099918_peak_31	98	.	6.41378	13.1555	9.88475	86
chr1	7397364	7397530	Encode_GSE137272_Encode_Dowen.JM_GSM4074285_SMC1A_Rep1_SRR10099918_peak_32	56	.	4.92793	8.61034	5.65531	79
chr1	7397996	7398425	Encode_GSE137272_Encode_Dowen.JM_GSM4074285_SMC1A_Rep1_SRR10099918_peak_33	50	.	4.73994	7.96338	5.06427	192
chr1	7543553	7543789	Encode_GSE137272_Encode_Dowen.JM_GSM4074285_SMC1A_Rep1_SRR10099918_peak_34	147	.	9.14083	18.3734	14.7677	111
chr1	8123198	8123410	Encode_GSE137272_Encode_Dowen.JM_GSM4074285_SMC1A_Rep1_SRR10099918_peak_35	83	.	6.64788	11.5226	8.35492	104
chr1	8581840	8582151	Encode_GSE137272_Encode_Dowen.JM_GSM4074285_SMC1A_Rep1_SRR10099918_peak_36	83	.	6.39651	11.4977	8.34256	201
chr1	9449102	9449273	Encode_GSE137272_Encode_Dowen.JM_GSM4074285_SMC1A_Rep1_SRR10099918_peak_37	29	.	4.15492	5.62976	2.93421	100
chr1	9469547	9469810	Encode_GSE137272_Encode_Dowen.JM_GSM4074285_SMC1A_Rep1_SRR10099918_peak_38	114	.	7.89435	14.8482	11.4642	163
chr1	9541316	9541625	Encode_GSE137272_Encode_Dowen.JM_GSM4074285_SMC1A_Rep1_SRR10099918_peak_39	260	.	10.4278	30.3965	26.0595	119
chr1	9545219	9545460	Encode_GSE137272_Encode_Dowen.JM_GSM4074285_SMC1A_Rep1_SRR10099918_peak_40	220	.	8.7226	26.1535	22.0715	115
chr1	9573299	9573598	Encode_GSE137272_Encode_Dowen.JM_GSM4074285_SMC1A_Rep1_SRR10099918_peak_41	164	.	9.26338	20.1456	16.4327	103
chr1	9621551	9621769	Encode_GSE137272_Encode_Dowen.JM_GSM4074285_SMC1A_Rep1_SRR10099918_peak_42	64	.	5.81689	9.4337	6.41344	98
chr1	9703141	9703313	Encode_GSE137272_Encode_Dowen.JM_GSM4074285_SMC1A_Rep1_SRR10099918_peak_43	110	.	6.60977	14.3711	11.023	84
chr1	9748258	9748631	Encode_GSE137272_Encode_Dowen.JM_GSM4074285_SMC1A_Rep1_SRR10099918_peak_44	87	.	6.44076	11.9711	8.77818	157
chr1	9768865	9769076	Encode_GSE137272_Encode_Dowen.JM_GSM4074285_SMC1A_Rep1_SRR10099918_peak_45	40	.	4.41366	6.81779	4.01475	185
chr1	9772900	9773062	Encode_GSE137272_Encode_Dowen.JM_GSM4074285_SMC1A_Rep1_SRR10099918_peak_46	85	.	6.3169	11.7584	8.57765	85
chr1	9848221	9848471	Encode_GSE137272_Encode_Dowen.JM_GSM4074285_SMC1A_Rep1_SRR10099918_peak_47	30	.	4.11769	5.80885	3.09918	136
chr1	9943926	9944202	Encode_GSE137272_Encode_Dowen.JM_GSM4074285_SMC1A_Rep1_SRR10099918_peak_48	43	.	4.6065	7.13824	4.31182	154
chr1	10007321	10007547	Encode_GSE137272_Encode_Dowen.JM_GSM4074285_SMC1A_Rep1_SRR10099918_peak_49	187	.	9.40825	22.5814	18.7186	124
chr1	10037849	10037986	Encode_GSE137272_Encode_Dowen.JM_GSM4074285_SMC1A_Rep1_SRR10099918_peak_50	43	.	4.46258	7.18471	4.35449	38
chr1	10089630	10089835	Encode_GSE137272_Encode_Dowen.JM_GSM4074285_SMC1A_Rep1_SRR10099918_peak_51	164	.	9.5732	20.1455	16.4327	123
chr1	10181799	10181995	Encode_GSE137272_Encode_Dowen.JM_GSM4074285_SMC1A_Rep1_SRR10099918_peak_52	36	.	4.46085	6.35468	3.60173	122
chr1	10397964	10398102	Encode_GSE137272_Encode_Dowen.JM_GSM4074285_SMC1A_Rep1_SRR10099918_peak_53	29	.	4.15492	5.62976	2.93421	89
chr1	10759612	10759857	Encode_GSE137272_Encode_Dowen.JM_GSM4074285_SMC1A_Rep1_SRR10099918_peak_54	114	.	7.89435	14.8482	11.4642	117
chr1	10835782	10835974	Encode_GSE137272_Encode_Dowen.JM_GSM4074285_SMC1A_Rep1_SRR10099918_peak_55	45	.	4.97698	7.44902	4.59731	136
chr1	11065258	11065502	Encode_GSE137272_Encode_Dowen.JM_GSM4074285_SMC1A_Rep1_SRR10099918_peak_56	182	.	10.3873	22.0718	18.2371	110
chr1	11097398	11097599	Encode_GSE137272_Encode_Dowen.JM_GSM4074285_SMC1A_Rep1_SRR10099918_peak_57	29	.	4.12405	5.58153	2.90856	72
chr1	11151636	11151778	Encode_GSE137272_Encode_Dowen.JM_GSM4074285_SMC1A_Rep1_SRR10099918_peak_58	37	.	4.57041	6.52803	3.74487	17
chr1	11278048	11278185	Encode_GSE137272_Encode_Dowen.JM_GSM4074285_SMC1A_Rep1_SRR10099918_peak_59	43	.	4.8129	7.18662	4.35574	119
chr1	11330071	11330472	Encode_GSE137272_Encode_Dowen.JM_GSM4074285_SMC1A_Rep1_SRR10099918_peak_60	61	.	5.61505	9.10566	6.1191	292
chr1	11396050	11396195	Encode_GSE137272_Encode_Dowen.JM_GSM4074285_SMC1A_Rep1_SRR10099918_peak_61	54	.	5.36127	8.36801	5.44106	64
chr1	11401249	11401439	Encode_GSE137272_Encode_Dowen.JM_GSM4074285_SMC1A_Rep1_SRR10099918_peak_62	90	.	6.6026	12.2472	9.03781	99
chr1	11414096	11414332	Encode_GSE137272_Encode_Dowen.JM_GSM4074285_SMC1A_Rep1_SRR10099918_peak_63	89	.	6.81827	12.2017	8.99481	132
chr1	11466441	11466580	Encode_GSE137272_Encode_Dowen.JM_GSM4074285_SMC1A_Rep1_SRR10099918_peak_64	54	.	5.4014	8.43264	5.48846	107
chr1	11565403	11565628	Encode_GSE137272_Encode_Dowen.JM_GSM4074285_SMC1A_Rep1_SRR10099918_peak_65	115	.	7.68374	14.9498	11.5595	132
chr1	11657717	11658021	Encode_GSE137272_Encode_Dowen.JM_GSM4074285_SMC1A_Rep1_SRR10099918_peak_66	194	.	10.8028	23.3395	19.4279	177
chr1	12699164	12699334	Encode_GSE137272_Encode_Dowen.JM_GSM4074285_SMC1A_Rep1_SRR10099918_peak_67	74	.	5.82591	10.527	7.42902	84
chr1	12744570	12744828	Encode_GSE137272_Encode_Dowen.JM_GSM4074285_SMC1A_Rep1_SRR10099918_peak_68	58	.	5.03414	8.79771	5.83054	108
chr1	12836860	12837097	Encode_GSE137272_Encode_Dowen.JM_GSM4074285_SMC1A_Rep1_SRR10099918_peak_69	131	.	7.3288	16.6399	13.1469	130
chr1	12842806	12842970	Encode_GSE137272_Encode_Dowen.JM_GSM4074285_SMC1A_Rep1_SRR10099918_peak_70	54	.	5.39173	8.41708	5.48659	102
chr1	12864161	12864374	Encode_GSE137272_Encode_Dowen.JM_GSM4074285_SMC1A_Rep1_SRR10099918_peak_71	196	.	10.2707	23.5687	19.6436	107
chr1	12886704	12886841	Encode_GSE137272_Encode_Dowen.JM_GSM4074285_SMC1A_Rep1_SRR10099918_peak_72	29	.	4.15492	5.62976	2.93421	86
chr1	12935883	12936028	Encode_GSE137272_Encode_Dowen.JM_GSM4074285_SMC1A_Rep1_SRR10099918_peak_73	63	.	5.74123	9.31092	6.31054	89
chr1	12990211	12990469	Encode_GSE137272_Encode_Dowen.JM_GSM4074285_SMC1A_Rep1_SRR10099918_peak_74	163	.	8.07957	20.0497	16.3427	149
chr1	13050222	13050434	Encode_GSE137272_Encode_Dowen.JM_GSM4074285_SMC1A_Rep1_SRR10099918_peak_75	141	.	7.89989	17.7087	14.1483	77
chr1	13052073	13052373	Encode_GSE137272_Encode_Dowen.JM_GSM4074285_SMC1A_Rep1_SRR10099918_peak_76	219	.	10.0368	26.0407	21.9655	121
chr1	13134329	13134643	Encode_GSE137272_Encode_Dowen.JM_GSM4074285_SMC1A_Rep1_SRR10099918_peak_77	329	.	12.1209	37.7272	32.9921	177
chr1	13142999	13143143	Encode_GSE137272_Encode_Dowen.JM_GSM4074285_SMC1A_Rep1_SRR10099918_peak_78	91	.	6.21234	12.3771	9.16046	69
chr1	13151131	13151366	Encode_GSE137272_Encode_Dowen.JM_GSM4074285_SMC1A_Rep1_SRR10099918_peak_79	213	.	10.2857	25.3363	21.3043	110
chr1	13500596	13500733	Encode_GSE137272_Encode_Dowen.JM_GSM4074285_SMC1A_Rep1_SRR10099918_peak_80	60	.	5.58436	9.05565	6.07179	40
chr1	13531630	13531767	Encode_GSE137272_Encode_Dowen.JM_GSM4074285_SMC1A_Rep1_SRR10099918_peak_81	58	.	5.43584	8.81295	5.84508	27
chr1	13589742	13590209	Encode_GSE137272_Encode_Dowen.JM_GSM4074285_SMC1A_Rep1_SRR10099918_peak_82	118	.	7.58862	15.2461	11.8393	227
chr1	13660408	13660839	Encode_GSE137272_Encode_Dowen.JM_GSM4074285_SMC1A_Rep1_SRR10099918_peak_83	88	.	6.2756	12.0868	8.88698	230
chr1	13784476	13784713	Encode_GSE137272_Encode_Dowen.JM_GSM4074285_SMC1A_Rep1_SRR10099918_peak_84	220	.	9.22037	26.1264	22.0466	106
chr1	13789273	13789536	Encode_GSE137272_Encode_Dowen.JM_GSM4074285_SMC1A_Rep1_SRR10099918_peak_85	251	.	9.9538	29.4052	25.1298	135
chr1	13846586	13846789	Encode_GSE137272_Encode_Dowen.JM_GSM4074285_SMC1A_Rep1_SRR10099918_peak_86	54	.	5.4014	8.43264	5.48846	117
chr1	14506656	14506827	Encode_GSE137272_Encode_Dowen.JM_GSM4074285_SMC1A_Rep1_SRR10099918_peak_87	83	.	6.64788	11.5226	8.35492	115
chr1	14632072	14632209	Encode_GSE137272_Encode_Dowen.JM_GSM4074285_SMC1A_Rep1_SRR10099918_peak_88	43	.	4.8129	7.18662	4.35574	31
chr1	14729100	14729327	Encode_GSE137272_Encode_Dowen.JM_GSM4074285_SMC1A_Rep1_SRR10099918_peak_89	83	.	6.64788	11.5226	8.35492	128
chr1	14740131	14740311	Encode_GSE137272_Encode_Dowen.JM_GSM4074285_SMC1A_Rep1_SRR10099918_peak_90	143	.	8.56579	17.9004	14.3292	108
chr1	14862421	14862613	Encode_GSE137272_Encode_Dowen.JM_GSM4074285_SMC1A_Rep1_SRR10099918_peak_91	45	.	4.98591	7.46327	4.59731	121
chr1	14918832	14918979	Encode_GSE137272_Encode_Dowen.JM_GSM4074285_SMC1A_Rep1_SRR10099918_peak_92	45	.	4.98591	7.46327	4.59731	47
chr1	15007747	15007955	Encode_GSE137272_Encode_Dowen.JM_GSM4074285_SMC1A_Rep1_SRR10099918_peak_94	136	.	8.72534	17.1779	13.6471	94
chr1	15327431	15327714	Encode_GSE137272_Encode_Dowen.JM_GSM4074285_SMC1A_Rep1_SRR10099918_peak_95	125	.	8.30984	16.0025	12.5452	110
chr1	15621969	15622216	Encode_GSE137272_Encode_Dowen.JM_GSM4074285_SMC1A_Rep1_SRR10099918_peak_96	210	.	11.108	25.024	21.01	127
chr1	15644175	15644313	Encode_GSE137272_Encode_Dowen.JM_GSM4074285_SMC1A_Rep1_SRR10099918_peak_97	37	.	4.57041	6.52803	3.74487	29
chr1	15683716	15683918	Encode_GSE137272_Encode_Dowen.JM_GSM4074285_SMC1A_Rep1_SRR10099918_peak_98	45	.	4.98591	7.46327	4.59731	70
chr1	15791683	15791897	Encode_GSE137272_Encode_Dowen.JM_GSM4074285_SMC1A_Rep1_SRR10099918_peak_99	73	.	5.79868	10.48	7.3847	132
chr1	15902476	15902759	Encode_GSE137272_Encode_Dowen.JM_GSM4074285_SMC1A_Rep1_SRR10099918_peak_100	168	.	9.50462	20.5639	16.8275	185
chr1	16062032	16062242	Encode_GSE137272_Encode_Dowen.JM_GSM4074285_SMC1A_Rep1_SRR10099918_peak_101	73	.	6.23238	10.4643	7.36985	101
chr1	16433490	16433636	Encode_GSE137272_Encode_Dowen.JM_GSM4074285_SMC1A_Rep1_SRR10099918_peak_102	64	.	5.81689	9.4337	6.41344	60
chr1	16440285	16440490	Encode_GSE137272_Encode_Dowen.JM_GSM4074285_SMC1A_Rep1_SRR10099918_peak_103	110	.	7.62042	14.3913	11.0414	92
chr1	16619182	16619442	Encode_GSE137272_Encode_Dowen.JM_GSM4074285_SMC1A_Rep1_SRR10099918_peak_104	54	.	5.4014	8.43264	5.48846	77
chr1	16665095	16665247	Encode_GSE137272_Encode_Dowen.JM_GSM4074285_SMC1A_Rep1_SRR10099918_peak_105	42	.	4.73485	7.06144	4.24049	84
chr1	16798378	16798604	Encode_GSE137272_Encode_Dowen.JM_GSM4074285_SMC1A_Rep1_SRR10099918_peak_106	104	.	7.47886	13.7159	10.4042	104
chr1	17123538	17123711	Encode_GSE137272_Encode_Dowen.JM_GSM4074285_SMC1A_Rep1_SRR10099918_peak_107	132	.	8.19336	16.7639	13.2642	88
chr1	17145334	17145768	Encode_GSE137272_Encode_Dowen.JM_GSM4074285_SMC1A_Rep1_SRR10099918_peak_108	83	.	6.64788	11.5226	8.35492	321
chr1	17163630	17163880	Encode_GSE137272_Encode_Dowen.JM_GSM4074285_SMC1A_Rep1_SRR10099918_peak_109	206	.	11.1982	24.5893	20.6041	115
chr1	17207522	17207726	Encode_GSE137272_Encode_Dowen.JM_GSM4074285_SMC1A_Rep1_SRR10099918_peak_110	45	.	4.98591	7.46327	4.59731	124
chr1	17629613	17629863	Encode_GSE137272_Encode_Dowen.JM_GSM4074285_SMC1A_Rep1_SRR10099918_peak_111	147	.	9.14083	18.3734	14.7677	152
chr1	17932208	17932345	Encode_GSE137272_Encode_Dowen.JM_GSM4074285_SMC1A_Rep1_SRR10099918_peak_112	21	.	3.73943	4.77183	2.17122	115
chr1	17980698	17980950	Encode_GSE137272_Encode_Dowen.JM_GSM4074285_SMC1A_Rep1_SRR10099918_peak_113	206	.	11.2183	24.6235	20.6324	134
chr1	18012970	18013255	Encode_GSE137272_Encode_Dowen.JM_GSM4074285_SMC1A_Rep1_SRR10099918_peak_114	83	.	6.64788	11.5226	8.35492	104
chr1	18106226	18106412	Encode_GSE137272_Encode_Dowen.JM_GSM4074285_SMC1A_Rep1_SRR10099918_peak_115	64	.	5.81689	9.4337	6.41344	79
chr1	18106779	18107024	Encode_GSE137272_Encode_Dowen.JM_GSM4074285_SMC1A_Rep1_SRR10099918_peak_116	83	.	6.64788	11.5226	8.35492	126
chr1	18976776	18976980	Encode_GSE137272_Encode_Dowen.JM_GSM4074285_SMC1A_Rep1_SRR10099918_peak_117	21	.	3.73943	4.77183	2.17122	47
chr1	19179158	19179314	Encode_GSE137272_Encode_Dowen.JM_GSM4074285_SMC1A_Rep1_SRR10099918_peak_118	93	.	7.06337	12.607	9.36725	77
chr1	19205678	19205911	Encode_GSE137272_Encode_Dowen.JM_GSM4074285_SMC1A_Rep1_SRR10099918_peak_119	146	.	8.79003	18.2865	14.6934	97
chr1	19234880	19235167	Encode_GSE137272_Encode_Dowen.JM_GSM4074285_SMC1A_Rep1_SRR10099918_peak_120	29	.	4.15492	5.62976	2.93421	63
chr1	20311633	20311770	Encode_GSE137272_Encode_Dowen.JM_GSM4074285_SMC1A_Rep1_SRR10099918_peak_121	45	.	4.98591	7.46327	4.59731	57
chr1	20513746	20513993	Encode_GSE137272_Encode_Dowen.JM_GSM4074285_SMC1A_Rep1_SRR10099918_peak_122	194	.	10.8028	23.3395	19.4279	111
chr1	20554504	20554688	Encode_GSE137272_Encode_Dowen.JM_GSM4074285_SMC1A_Rep1_SRR10099918_peak_123	64	.	5.81689	9.4337	6.41344	122
chr1	20700132	20700303	Encode_GSE137272_Encode_Dowen.JM_GSM4074285_SMC1A_Rep1_SRR10099918_peak_124	73	.	6.23238	10.4643	7.36985	65
chr1	20820193	20820406	Encode_GSE137272_Encode_Dowen.JM_GSM4074285_SMC1A_Rep1_SRR10099918_peak_125	20	.	3.67017	4.66514	2.09909	100
chr1	20933541	20933721	Encode_GSE137272_Encode_Dowen.JM_GSM4074285_SMC1A_Rep1_SRR10099918_peak_126	71	.	6.04936	10.165	7.10038	115
chr1	20939154	20939310	Encode_GSE137272_Encode_Dowen.JM_GSM4074285_SMC1A_Rep1_SRR10099918_peak_127	83	.	6.39651	11.4977	8.34256	94
chr1	20951315	20951758	Encode_GSE137272_Encode_Dowen.JM_GSM4074285_SMC1A_Rep1_SRR10099918_peak_128	93	.	6.54202	12.5539	9.32672	310
chr1	21101346	21101495	Encode_GSE137272_Encode_Dowen.JM_GSM4074285_SMC1A_Rep1_SRR10099918_peak_129	73	.	6.23238	10.4643	7.36985	69
chr1	21161903	21162117	Encode_GSE137272_Encode_Dowen.JM_GSM4074285_SMC1A_Rep1_SRR10099918_peak_130	187	.	9.12436	22.601	18.7373	85
chr1	21166283	21166545	Encode_GSE137272_Encode_Dowen.JM_GSM4074285_SMC1A_Rep1_SRR10099918_peak_131	125	.	7.20937	15.9498	12.503	128
chr1	21218457	21218763	Encode_GSE137272_Encode_Dowen.JM_GSM4074285_SMC1A_Rep1_SRR10099918_peak_132	282	.	12.9687	32.6761	28.2033	134
chr1	21256538	21256675	Encode_GSE137272_Encode_Dowen.JM_GSM4074285_SMC1A_Rep1_SRR10099918_peak_133	19	.	3.44317	4.50836	1.95882	72
chr1	21271466	21271745	Encode_GSE137272_Encode_Dowen.JM_GSM4074285_SMC1A_Rep1_SRR10099918_peak_134	126	.	8.11061	16.1413	12.6754	189
chr1	21344460	21344602	Encode_GSE137272_Encode_Dowen.JM_GSM4074285_SMC1A_Rep1_SRR10099918_peak_135	64	.	5.81689	9.4337	6.41344	42
chr1	21411280	21411512	Encode_GSE137272_Encode_Dowen.JM_GSM4074285_SMC1A_Rep1_SRR10099918_peak_136	125	.	8.30984	16.0025	12.5452	123
chr1	21461180	21461395	Encode_GSE137272_Encode_Dowen.JM_GSM4074285_SMC1A_Rep1_SRR10099918_peak_137	182	.	10.3873	22.0718	18.2371	103
chr1	22269067	22269290	Encode_GSE137272_Encode_Dowen.JM_GSM4074285_SMC1A_Rep1_SRR10099918_peak_138	182	.	10.3873	22.0718	18.2371	91
chr1	22466633	22467070	Encode_GSE137272_Encode_Dowen.JM_GSM4074285_SMC1A_Rep1_SRR10099918_peak_139	114	.	7.89435	14.8482	11.4642	100
chr1	22487395	22487606	Encode_GSE137272_Encode_Dowen.JM_GSM4074285_SMC1A_Rep1_SRR10099918_peak_140	104	.	7.47886	13.7159	10.4042	113
chr1	23324373	23324554	Encode_GSE137272_Encode_Dowen.JM_GSM4074285_SMC1A_Rep1_SRR10099918_peak_141	73	.	6.23238	10.4643	7.36985	77
chr1	23383401	23383581	Encode_GSE137272_Encode_Dowen.JM_GSM4074285_SMC1A_Rep1_SRR10099918_peak_142	21	.	3.73943	4.77183	2.17122	90
chr1	23705636	23705864	Encode_GSE137272_Encode_Dowen.JM_GSM4074285_SMC1A_Rep1_SRR10099918_peak_143	114	.	7.89435	14.8482	11.4642	127
chr1	23762844	23763092	Encode_GSE137272_Encode_Dowen.JM_GSM4074285_SMC1A_Rep1_SRR10099918_peak_144	154	.	8.93821	19.0553	15.4117	130
chr1	23792861	23793067	Encode_GSE137272_Encode_Dowen.JM_GSM4074285_SMC1A_Rep1_SRR10099918_peak_145	182	.	10.3873	22.0718	18.2371	124
chr1	23827195	23827378	Encode_GSE137272_Encode_Dowen.JM_GSM4074285_SMC1A_Rep1_SRR10099918_peak_146	125	.	8.30984	16.0025	12.5452	77
chr1	23906240	23906415	Encode_GSE137272_Encode_Dowen.JM_GSM4074285_SMC1A_Rep1_SRR10099918_peak_147	54	.	5.4014	8.43264	5.48846	63
chr1	24100389	24100684	Encode_GSE137272_Encode_Dowen.JM_GSM4074285_SMC1A_Rep1_SRR10099918_peak_148	56	.	5.29501	8.58175	5.62779	203
chr1	24137209	24137416	Encode_GSE137272_Encode_Dowen.JM_GSM4074285_SMC1A_Rep1_SRR10099918_peak_149	62	.	5.70916	9.2588	6.26226	83
chr1	24171565	24171729	Encode_GSE137272_Encode_Dowen.JM_GSM4074285_SMC1A_Rep1_SRR10099918_peak_150	93	.	7.06337	12.607	9.36725	101
chr1	24249192	24249465	Encode_GSE137272_Encode_Dowen.JM_GSM4074285_SMC1A_Rep1_SRR10099918_peak_151	166	.	9.67898	20.3254	16.6023	161
chr1	24678582	24678719	Encode_GSE137272_Encode_Dowen.JM_GSM4074285_SMC1A_Rep1_SRR10099918_peak_154	20	.	3.67017	4.66514	2.09909	72
chr1	24719745	24719882	Encode_GSE137272_Encode_Dowen.JM_GSM4074285_SMC1A_Rep1_SRR10099918_peak_155	21	.	3.73943	4.77183	2.17122	64
chr1	24901355	24901579	Encode_GSE137272_Encode_Dowen.JM_GSM4074285_SMC1A_Rep1_SRR10099918_peak_156	194	.	10.8028	23.3395	19.4279	125
chr1	25228766	25228903	Encode_GSE137272_Encode_Dowen.JM_GSM4074285_SMC1A_Rep1_SRR10099918_peak_157	29	.	4.15492	5.62976	2.93421	16
chr1	25696815	25697055	Encode_GSE137272_Encode_Dowen.JM_GSM4074285_SMC1A_Rep1_SRR10099918_peak_158	54	.	5.4014	8.43264	5.48846	111
chr1	25826886	25827063	Encode_GSE137272_Encode_Dowen.JM_GSM4074285_SMC1A_Rep1_SRR10099918_peak_159	45	.	4.98591	7.46327	4.59731	93
chr1	30584915	30585105	Encode_GSE137272_Encode_Dowen.JM_GSM4074285_SMC1A_Rep1_SRR10099918_peak_161	170	.	9.97181	20.8211	17.0639	112
chr1	30700578	30700715	Encode_GSE137272_Encode_Dowen.JM_GSM4074285_SMC1A_Rep1_SRR10099918_peak_162	29	.	4.15492	5.62976	2.93421	42
chr1	30740959	30741120	Encode_GSE137272_Encode_Dowen.JM_GSM4074285_SMC1A_Rep1_SRR10099918_peak_163	64	.	5.81689	9.4337	6.41344	101
chr1	30778751	30778941	Encode_GSE137272_Encode_Dowen.JM_GSM4074285_SMC1A_Rep1_SRR10099918_peak_164	154	.	8.39766	19.1242	15.4762	100
chr1	30780329	30780568	Encode_GSE137272_Encode_Dowen.JM_GSM4074285_SMC1A_Rep1_SRR10099918_peak_165	153	.	8.324	18.989	15.3487	115
chr1	30874146	30874334	Encode_GSE137272_Encode_Dowen.JM_GSM4074285_SMC1A_Rep1_SRR10099918_peak_166	36	.	4.33636	6.41742	3.65973	66
chr1	30908842	30909191	Encode_GSE137272_Encode_Dowen.JM_GSM4074285_SMC1A_Rep1_SRR10099918_peak_167	109	.	7.06405	14.3278	10.9816	179
chr1	30922239	30922377	Encode_GSE137272_Encode_Dowen.JM_GSM4074285_SMC1A_Rep1_SRR10099918_peak_168	34	.	4.36387	6.20093	3.46057	54
chr1	30930921	30931144	Encode_GSE137272_Encode_Dowen.JM_GSM4074285_SMC1A_Rep1_SRR10099918_peak_169	139	.	8.31135	17.4588	13.9122	109
chr1	31154030	31154256	Encode_GSE137272_Encode_Dowen.JM_GSM4074285_SMC1A_Rep1_SRR10099918_peak_170	268	.	12.8816	31.2069	26.8234	125
chr1	31210243	31210393	Encode_GSE137272_Encode_Dowen.JM_GSM4074285_SMC1A_Rep1_SRR10099918_peak_171	64	.	5.81689	9.4337	6.41344	85
chr1	33565844	33566050	Encode_GSE137272_Encode_Dowen.JM_GSM4074285_SMC1A_Rep1_SRR10099918_peak_172	170	.	9.97181	20.8211	17.0639	83
chr1	33663275	33663432	Encode_GSE137272_Encode_Dowen.JM_GSM4074285_SMC1A_Rep1_SRR10099918_peak_173	45	.	4.98591	7.46327	4.59731	42
chr1	33672564	33672766	Encode_GSE137272_Encode_Dowen.JM_GSM4074285_SMC1A_Rep1_SRR10099918_peak_174	150	.	8.18047	18.7242	15.0991	83
chr1	33684568	33684730	Encode_GSE137272_Encode_Dowen.JM_GSM4074285_SMC1A_Rep1_SRR10099918_peak_175	78	.	6.31313	10.9711	7.84759	60
chr1	33719768	33719959	Encode_GSE137272_Encode_Dowen.JM_GSM4074285_SMC1A_Rep1_SRR10099918_peak_176	107	.	7.19166	14.108	10.7743	84
chr1	33739456	33739643	Encode_GSE137272_Encode_Dowen.JM_GSM4074285_SMC1A_Rep1_SRR10099918_peak_177	102	.	6.37256	13.4965	10.2061	87
chr1	33742923	33743109	Encode_GSE137272_Encode_Dowen.JM_GSM4074285_SMC1A_Rep1_SRR10099918_peak_178	148	.	7.78996	18.4842	14.8734	81
chr1	33814520	33814737	Encode_GSE137272_Encode_Dowen.JM_GSM4074285_SMC1A_Rep1_SRR10099918_peak_179	96	.	6.98893	12.8996	9.64391	82
chr1	33875789	33875959	Encode_GSE137272_Encode_Dowen.JM_GSM4074285_SMC1A_Rep1_SRR10099918_peak_180	133	.	8.56374	16.9069	13.3987	87
chr1	33892879	33893086	Encode_GSE137272_Encode_Dowen.JM_GSM4074285_SMC1A_Rep1_SRR10099918_peak_181	43	.	4.7866	7.14446	4.31711	78
chr1	33903615	33903802	Encode_GSE137272_Encode_Dowen.JM_GSM4074285_SMC1A_Rep1_SRR10099918_peak_182	102	.	6.39795	13.5443	10.2516	118
chr1	33907437	33907669	Encode_GSE137272_Encode_Dowen.JM_GSM4074285_SMC1A_Rep1_SRR10099918_peak_183	55	.	4.71829	8.55127	5.59938	71
chr1	33945161	33945303	Encode_GSE137272_Encode_Dowen.JM_GSM4074285_SMC1A_Rep1_SRR10099918_peak_184	36	.	4.162	6.39427	3.63762	39
chr1	33964692	33964889	Encode_GSE137272_Encode_Dowen.JM_GSM4074285_SMC1A_Rep1_SRR10099918_peak_185	94	.	6.37511	12.671	9.42736	89
chr1	33966435	33966611	Encode_GSE137272_Encode_Dowen.JM_GSM4074285_SMC1A_Rep1_SRR10099918_peak_186	129	.	7.48666	16.4656	12.9824	114
chr1	34005761	34005925	Encode_GSE137272_Encode_Dowen.JM_GSM4074285_SMC1A_Rep1_SRR10099918_peak_187	53	.	4.9321	8.29568	5.37378	68
chr1	34041185	34041328	Encode_GSE137272_Encode_Dowen.JM_GSM4074285_SMC1A_Rep1_SRR10099918_peak_188	66	.	5.17286	9.72382	6.68612	53
chr1	34061246	34061383	Encode_GSE137272_Encode_Dowen.JM_GSM4074285_SMC1A_Rep1_SRR10099918_peak_189	50	.	4.88963	7.90888	5.01334	71
chr1	34074261	34074516	Encode_GSE137272_Encode_Dowen.JM_GSM4074285_SMC1A_Rep1_SRR10099918_peak_190	30	.	3.64973	5.74473	3.04041	130
chr1	34103771	34104004	Encode_GSE137272_Encode_Dowen.JM_GSM4074285_SMC1A_Rep1_SRR10099918_peak_191	32	.	3.6376	5.96032	3.23876	74
chr1	34140173	34140371	Encode_GSE137272_Encode_Dowen.JM_GSM4074285_SMC1A_Rep1_SRR10099918_peak_192	92	.	6.48088	12.4473	9.22663	91
chr1	34164737	34164956	Encode_GSE137272_Encode_Dowen.JM_GSM4074285_SMC1A_Rep1_SRR10099918_peak_193	191	.	10.3187	23.081	19.188	97
chr1	34190133	34190270	Encode_GSE137272_Encode_Dowen.JM_GSM4074285_SMC1A_Rep1_SRR10099918_peak_194	37	.	4.57041	6.52803	3.74487	105
chr1	34218407	34218612	Encode_GSE137272_Encode_Dowen.JM_GSM4074285_SMC1A_Rep1_SRR10099918_peak_195	152	.	8.28764	18.9221	15.2852	129
chr1	34409971	34410145	Encode_GSE137272_Encode_Dowen.JM_GSM4074285_SMC1A_Rep1_SRR10099918_peak_196	80	.	6.4172	11.1431	8.00967	94
chr1	34439396	34439568	Encode_GSE137272_Encode_Dowen.JM_GSM4074285_SMC1A_Rep1_SRR10099918_peak_197	27	.	3.7274	5.40932	2.75232	52
chr1	34439757	34439944	Encode_GSE137272_Encode_Dowen.JM_GSM4074285_SMC1A_Rep1_SRR10099918_peak_198	76	.	5.7376	10.7458	7.63554	79
chr1	34459624	34459887	Encode_GSE137272_Encode_Dowen.JM_GSM4074285_SMC1A_Rep1_SRR10099918_peak_199	25	.	3.60469	5.20143	2.56358	168
chr1	34462905	34463103	Encode_GSE137272_Encode_Dowen.JM_GSM4074285_SMC1A_Rep1_SRR10099918_peak_200	140	.	7.59146	17.616	14.0605	112
chr1	34485925	34486174	Encode_GSE137272_Encode_Dowen.JM_GSM4074285_SMC1A_Rep1_SRR10099918_peak_201	37	.	4.57041	6.52803	3.74487	115
chr1	34511164	34511371	Encode_GSE137272_Encode_Dowen.JM_GSM4074285_SMC1A_Rep1_SRR10099918_peak_202	129	.	8.28598	16.4387	12.9569	125
chr1	34536727	34537251	Encode_GSE137272_Encode_Dowen.JM_GSM4074285_SMC1A_Rep1_SRR10099918_peak_203	42	.	4.76058	7.10274	4.2783	425
chr1	34602433	34602676	Encode_GSE137272_Encode_Dowen.JM_GSM4074285_SMC1A_Rep1_SRR10099918_peak_204	472	.	18.8376	52.6419	47.29	126
chr1	34642518	34642808	Encode_GSE137272_Encode_Dowen.JM_GSM4074285_SMC1A_Rep1_SRR10099918_peak_205	206	.	11.2183	24.6235	20.6324	147
chr1	34677992	34678135	Encode_GSE137272_Encode_Dowen.JM_GSM4074285_SMC1A_Rep1_SRR10099918_peak_206	28	.	4.05531	5.47405	2.81129	71
chr1	34700790	34700981	Encode_GSE137272_Encode_Dowen.JM_GSM4074285_SMC1A_Rep1_SRR10099918_peak_207	149	.	8.97806	18.6082	14.9891	116
chr1	34738441	34738695	Encode_GSE137272_Encode_Dowen.JM_GSM4074285_SMC1A_Rep1_SRR10099918_peak_208	73	.	6.23238	10.4643	7.36985	75
chr1	34867248	34867540	Encode_GSE137272_Encode_Dowen.JM_GSM4074285_SMC1A_Rep1_SRR10099918_peak_209	136	.	8.70972	17.1518	13.6298	125
chr1	34897035	34897205	Encode_GSE137272_Encode_Dowen.JM_GSM4074285_SMC1A_Rep1_SRR10099918_peak_210	64	.	5.81689	9.4337	6.41344	94
chr1	35032750	35032925	Encode_GSE137272_Encode_Dowen.JM_GSM4074285_SMC1A_Rep1_SRR10099918_peak_211	93	.	7.06337	12.607	9.36725	102
chr1	35385495	35385655	Encode_GSE137272_Encode_Dowen.JM_GSM4074285_SMC1A_Rep1_SRR10099918_peak_212	93	.	7.06337	12.607	9.36725	84
chr1	35388277	35388454	Encode_GSE137272_Encode_Dowen.JM_GSM4074285_SMC1A_Rep1_SRR10099918_peak_213	54	.	5.4014	8.43264	5.48846	90
chr1	35478356	35478561	Encode_GSE137272_Encode_Dowen.JM_GSM4074285_SMC1A_Rep1_SRR10099918_peak_214	45	.	4.98591	7.46327	4.59731	88
chr1	35716043	35716204	Encode_GSE137272_Encode_Dowen.JM_GSM4074285_SMC1A_Rep1_SRR10099918_peak_215	64	.	5.81689	9.4337	6.41344	74
chr1	35726730	35726916	Encode_GSE137272_Encode_Dowen.JM_GSM4074285_SMC1A_Rep1_SRR10099918_peak_216	174	.	9.91788	21.2739	17.4911	80
chr1	35822390	35822600	Encode_GSE137272_Encode_Dowen.JM_GSM4074285_SMC1A_Rep1_SRR10099918_peak_217	94	.	6.60433	12.6623	9.41912	117
chr1	35839509	35839791	Encode_GSE137272_Encode_Dowen.JM_GSM4074285_SMC1A_Rep1_SRR10099918_peak_218	206	.	10.233	24.6565	20.6637	127
chr1	35944431	35944712	Encode_GSE137272_Encode_Dowen.JM_GSM4074285_SMC1A_Rep1_SRR10099918_peak_219	42	.	4.42394	7.11825	4.29285	161
chr1	35961932	35962242	Encode_GSE137272_Encode_Dowen.JM_GSM4074285_SMC1A_Rep1_SRR10099918_peak_220	49	.	4.84329	7.83113	4.94083	115
chr1	36001889	36002042	Encode_GSE137272_Encode_Dowen.JM_GSM4074285_SMC1A_Rep1_SRR10099918_peak_221	47	.	4.89145	7.60641	4.73129	40
chr1	36013825	36014002	Encode_GSE137272_Encode_Dowen.JM_GSM4074285_SMC1A_Rep1_SRR10099918_peak_222	48	.	4.1188	7.68836	4.80836	111
chr1	36017221	36017604	Encode_GSE137272_Encode_Dowen.JM_GSM4074285_SMC1A_Rep1_SRR10099918_peak_223	134	.	6.81282	16.9888	13.4758	72
chr1	36061283	36061434	Encode_GSE137272_Encode_Dowen.JM_GSM4074285_SMC1A_Rep1_SRR10099918_peak_224	54	.	4.33404	8.41609	5.48635	72
chr1	36064922	36065178	Encode_GSE137272_Encode_Dowen.JM_GSM4074285_SMC1A_Rep1_SRR10099918_peak_225	228	.	8.86847	27.031	22.8976	133
chr1	36119538	36119690	Encode_GSE137272_Encode_Dowen.JM_GSM4074285_SMC1A_Rep1_SRR10099918_peak_226	38	.	4.29383	6.61693	3.82792	99
chr1	36134702	36134912	Encode_GSE137272_Encode_Dowen.JM_GSM4074285_SMC1A_Rep1_SRR10099918_peak_227	286	.	11.4952	33.1856	28.6832	111
chr1	36145168	36145317	Encode_GSE137272_Encode_Dowen.JM_GSM4074285_SMC1A_Rep1_SRR10099918_peak_228	62	.	5.50216	9.2606	6.26333	115
chr1	36149500	36149701	Encode_GSE137272_Encode_Dowen.JM_GSM4074285_SMC1A_Rep1_SRR10099918_peak_229	75	.	6.14699	10.6955	7.58757	102
chr1	36244220	36244452	Encode_GSE137272_Encode_Dowen.JM_GSM4074285_SMC1A_Rep1_SRR10099918_peak_230	53	.	5.08425	8.23343	5.31554	116
chr1	36254731	36254906	Encode_GSE137272_Encode_Dowen.JM_GSM4074285_SMC1A_Rep1_SRR10099918_peak_231	68	.	5.25563	9.87613	6.82951	78
chr1	36256360	36256508	Encode_GSE137272_Encode_Dowen.JM_GSM4074285_SMC1A_Rep1_SRR10099918_peak_232	39	.	4.24037	6.80007	3.99784	80
chr1	36279306	36279505	Encode_GSE137272_Encode_Dowen.JM_GSM4074285_SMC1A_Rep1_SRR10099918_peak_233	97	.	6.83207	13.0556	9.79089	90
chr1	36307544	36307733	Encode_GSE137272_Encode_Dowen.JM_GSM4074285_SMC1A_Rep1_SRR10099918_peak_234	37	.	4.08771	6.5322	3.74851	60
chr1	36324158	36324343	Encode_GSE137272_Encode_Dowen.JM_GSM4074285_SMC1A_Rep1_SRR10099918_peak_235	139	.	8.0732	17.5319	13.9803	109
chr1	36369091	36369321	Encode_GSE137272_Encode_Dowen.JM_GSM4074285_SMC1A_Rep1_SRR10099918_peak_236	162	.	8.86857	19.978	16.2748	114
chr1	36445158	36445377	Encode_GSE137272_Encode_Dowen.JM_GSM4074285_SMC1A_Rep1_SRR10099918_peak_237	79	.	5.9453	11.1125	7.98044	117
chr1	36454549	36454697	Encode_GSE137272_Encode_Dowen.JM_GSM4074285_SMC1A_Rep1_SRR10099918_peak_238	54	.	5.4014	8.43264	5.48846	72
chr1	36492552	36492720	Encode_GSE137272_Encode_Dowen.JM_GSM4074285_SMC1A_Rep1_SRR10099918_peak_239	96	.	6.76542	12.9409	9.68281	80
chr1	36501334	36501550	Encode_GSE137272_Encode_Dowen.JM_GSM4074285_SMC1A_Rep1_SRR10099918_peak_240	95	.	6.66784	12.7724	9.52313	113
chr1	36511362	36511580	Encode_GSE137272_Encode_Dowen.JM_GSM4074285_SMC1A_Rep1_SRR10099918_peak_241	50	.	4.7195	7.92781	5.03127	98
chr1	36513831	36514021	Encode_GSE137272_Encode_Dowen.JM_GSM4074285_SMC1A_Rep1_SRR10099918_peak_242	139	.	7.79861	17.5215	13.9716	107
chr1	36547161	36547585	Encode_GSE137272_Encode_Dowen.JM_GSM4074285_SMC1A_Rep1_SRR10099918_peak_243	366	.	12.3302	41.5318	36.6233	241
chr1	36616083	36616229	Encode_GSE137272_Encode_Dowen.JM_GSM4074285_SMC1A_Rep1_SRR10099918_peak_244	89	.	6.33291	12.1879	8.98231	34
chr1	36635029	36635252	Encode_GSE137272_Encode_Dowen.JM_GSM4074285_SMC1A_Rep1_SRR10099918_peak_245	101	.	6.79025	13.4088	10.1238	106
chr1	36684111	36684427	Encode_GSE137272_Encode_Dowen.JM_GSM4074285_SMC1A_Rep1_SRR10099918_peak_246	223	.	9.96717	26.4905	22.3885	171
chr1	36691360	36691590	Encode_GSE137272_Encode_Dowen.JM_GSM4074285_SMC1A_Rep1_SRR10099918_peak_247	106	.	7.08692	13.9268	10.6033	104
chr1	36707836	36708090	Encode_GSE137272_Encode_Dowen.JM_GSM4074285_SMC1A_Rep1_SRR10099918_peak_248	33	.	3.98712	6.09589	3.36353	185
chr1	36737388	36737626	Encode_GSE137272_Encode_Dowen.JM_GSM4074285_SMC1A_Rep1_SRR10099918_peak_249	148	.	8.58768	18.4441	14.8352	129
chr1	36744675	36744893	Encode_GSE137272_Encode_Dowen.JM_GSM4074285_SMC1A_Rep1_SRR10099918_peak_250	134	.	8.03297	16.9707	13.4594	131
chr1	36746535	36746740	Encode_GSE137272_Encode_Dowen.JM_GSM4074285_SMC1A_Rep1_SRR10099918_peak_251	93	.	6.80787	12.595	9.36542	79
chr1	36784676	36784978	Encode_GSE137272_Encode_Dowen.JM_GSM4074285_SMC1A_Rep1_SRR10099918_peak_252	255	.	11.0878	29.8628	25.5582	130
chr1	36845112	36845366	Encode_GSE137272_Encode_Dowen.JM_GSM4074285_SMC1A_Rep1_SRR10099918_peak_253	61	.	5.44741	9.16908	6.17778	104
chr1	36939965	36940102	Encode_GSE137272_Encode_Dowen.JM_GSM4074285_SMC1A_Rep1_SRR10099918_peak_254	37	.	4.07142	6.50343	3.73842	44
chr1	36982696	36982922	Encode_GSE137272_Encode_Dowen.JM_GSM4074285_SMC1A_Rep1_SRR10099918_peak_255	65	.	4.7399	9.55692	6.5291	117
chr1	36985909	36986086	Encode_GSE137272_Encode_Dowen.JM_GSM4074285_SMC1A_Rep1_SRR10099918_peak_256	89	.	5.30868	12.1366	8.935	55
chr1	37029267	37029453	Encode_GSE137272_Encode_Dowen.JM_GSM4074285_SMC1A_Rep1_SRR10099918_peak_257	20	.	3.50939	4.61388	2.05288	114
chr1	37130160	37130314	Encode_GSE137272_Encode_Dowen.JM_GSM4074285_SMC1A_Rep1_SRR10099918_peak_258	41	.	4.47612	6.92194	4.11122	33
chr1	37194657	37194794	Encode_GSE137272_Encode_Dowen.JM_GSM4074285_SMC1A_Rep1_SRR10099918_peak_259	37	.	4.57041	6.52803	3.74487	20
chr1	37250744	37250977	Encode_GSE137272_Encode_Dowen.JM_GSM4074285_SMC1A_Rep1_SRR10099918_peak_260	217	.	10.5249	25.7734	21.716	131
chr1	37272558	37272799	Encode_GSE137272_Encode_Dowen.JM_GSM4074285_SMC1A_Rep1_SRR10099918_peak_261	171	.	9.39544	20.9138	17.1503	96
chr1	37299638	37300145	Encode_GSE137272_Encode_Dowen.JM_GSM4074285_SMC1A_Rep1_SRR10099918_peak_262	109	.	6.7759	14.2477	10.9064	203
chr1	37401740	37401967	Encode_GSE137272_Encode_Dowen.JM_GSM4074285_SMC1A_Rep1_SRR10099918_peak_263	214	.	11.0254	25.4746	21.4341	109
chr1	37419522	37419782	Encode_GSE137272_Encode_Dowen.JM_GSM4074285_SMC1A_Rep1_SRR10099918_peak_264	83	.	6.63598	11.5031	8.34671	185
chr1	37430008	37430243	Encode_GSE137272_Encode_Dowen.JM_GSM4074285_SMC1A_Rep1_SRR10099918_peak_265	228	.	10.5189	26.9538	22.825	111
chr1	37448478	37448623	Encode_GSE137272_Encode_Dowen.JM_GSM4074285_SMC1A_Rep1_SRR10099918_peak_266	45	.	4.97698	7.44902	4.59731	88
chr1	37479225	37479382	Encode_GSE137272_Encode_Dowen.JM_GSM4074285_SMC1A_Rep1_SRR10099918_peak_267	45	.	4.98591	7.46327	4.59731	36
chr1	37634758	37634930	Encode_GSE137272_Encode_Dowen.JM_GSM4074285_SMC1A_Rep1_SRR10099918_peak_268	142	.	7.7149	17.8512	14.2827	77
chr1	37639252	37639480	Encode_GSE137272_Encode_Dowen.JM_GSM4074285_SMC1A_Rep1_SRR10099918_peak_269	77	.	5.59235	10.8558	7.73944	133
chr1	37678443	37678699	Encode_GSE137272_Encode_Dowen.JM_GSM4074285_SMC1A_Rep1_SRR10099918_peak_270	181	.	9.70874	22.0141	18.1877	136
chr1	37690777	37690947	Encode_GSE137272_Encode_Dowen.JM_GSM4074285_SMC1A_Rep1_SRR10099918_peak_271	62	.	5.50216	9.2606	6.26333	84
chr1	37864742	37865369	Encode_GSE137272_Encode_Dowen.JM_GSM4074285_SMC1A_Rep1_SRR10099918_peak_272	51	.	4.5981	8.01936	5.11695	374
chr1	37867179	37867337	Encode_GSE137272_Encode_Dowen.JM_GSM4074285_SMC1A_Rep1_SRR10099918_peak_273	95	.	5.9921	12.769	9.52138	60
chr1	37890232	37890611	Encode_GSE137272_Encode_Dowen.JM_GSM4074285_SMC1A_Rep1_SRR10099918_peak_274	180	.	9.33271	21.8918	18.0722	172
chr1	37903246	37903470	Encode_GSE137272_Encode_Dowen.JM_GSM4074285_SMC1A_Rep1_SRR10099918_peak_275	78	.	5.83961	10.9265	7.80523	115
chr1	37931853	37932184	Encode_GSE137272_Encode_Dowen.JM_GSM4074285_SMC1A_Rep1_SRR10099918_peak_276	211	.	10.5282	25.1886	21.1648	136
chr1	37985829	37986067	Encode_GSE137272_Encode_Dowen.JM_GSM4074285_SMC1A_Rep1_SRR10099918_peak_277	177	.	9.43001	21.5193	17.7211	121
chr1	37998016	37998182	Encode_GSE137272_Encode_Dowen.JM_GSM4074285_SMC1A_Rep1_SRR10099918_peak_278	122	.	7.09262	15.7302	12.2965	78
chr1	38185529	38185815	Encode_GSE137272_Encode_Dowen.JM_GSM4074285_SMC1A_Rep1_SRR10099918_peak_279	269	.	11.8906	31.3753	26.9786	159
chr1	38202879	38203079	Encode_GSE137272_Encode_Dowen.JM_GSM4074285_SMC1A_Rep1_SRR10099918_peak_280	170	.	9.97181	20.8211	17.0639	96
chr1	38252822	38252977	Encode_GSE137272_Encode_Dowen.JM_GSM4074285_SMC1A_Rep1_SRR10099918_peak_281	93	.	7.05072	12.5861	9.35755	80
chr1	38393035	38393172	Encode_GSE137272_Encode_Dowen.JM_GSM4074285_SMC1A_Rep1_SRR10099918_peak_282	28	.	4.10088	5.54531	2.87641	126
chr1	38639747	38640003	Encode_GSE137272_Encode_Dowen.JM_GSM4074285_SMC1A_Rep1_SRR10099918_peak_283	83	.	6.64788	11.5226	8.35492	123
chr1	38767919	38768121	Encode_GSE137272_Encode_Dowen.JM_GSM4074285_SMC1A_Rep1_SRR10099918_peak_284	124	.	7.98388	15.9254	12.4802	123
chr1	38769974	38770136	Encode_GSE137272_Encode_Dowen.JM_GSM4074285_SMC1A_Rep1_SRR10099918_peak_285	91	.	6.66963	12.3611	9.14533	82
chr1	38787515	38787739	Encode_GSE137272_Encode_Dowen.JM_GSM4074285_SMC1A_Rep1_SRR10099918_peak_286	214	.	11.0254	25.4746	21.4341	104
chr1	38789070	38789234	Encode_GSE137272_Encode_Dowen.JM_GSM4074285_SMC1A_Rep1_SRR10099918_peak_287	80	.	6.20461	11.1739	8.03831	83
chr1	38799434	38799655	Encode_GSE137272_Encode_Dowen.JM_GSM4074285_SMC1A_Rep1_SRR10099918_peak_288	138	.	8.54203	17.3611	13.8203	95
chr1	38856286	38856489	Encode_GSE137272_Encode_Dowen.JM_GSM4074285_SMC1A_Rep1_SRR10099918_peak_289	64	.	5.81689	9.4337	6.41344	84
chr1	38934796	38934936	Encode_GSE137272_Encode_Dowen.JM_GSM4074285_SMC1A_Rep1_SRR10099918_peak_290	51	.	4.98504	8.06836	5.16265	102
chr1	38936935	38937092	Encode_GSE137272_Encode_Dowen.JM_GSM4074285_SMC1A_Rep1_SRR10099918_peak_291	58	.	5.26408	8.86099	5.88922	38
chr1	38987611	38987933	Encode_GSE137272_Encode_Dowen.JM_GSM4074285_SMC1A_Rep1_SRR10099918_peak_292	118	.	7.84899	15.2293	11.8236	120
chr1	39001172	39001494	Encode_GSE137272_Encode_Dowen.JM_GSM4074285_SMC1A_Rep1_SRR10099918_peak_293	303	.	12.766	34.9795	30.3801	204
chr1	39010755	39011050	Encode_GSE137272_Encode_Dowen.JM_GSM4074285_SMC1A_Rep1_SRR10099918_peak_294	262	.	11.8279	30.6188	26.2688	131
chr1	39186739	39186987	Encode_GSE137272_Encode_Dowen.JM_GSM4074285_SMC1A_Rep1_SRR10099918_peak_295	95	.	6.91536	12.7761	9.52618	184
chr1	39207035	39207235	Encode_GSE137272_Encode_Dowen.JM_GSM4074285_SMC1A_Rep1_SRR10099918_peak_296	91	.	6.70366	12.4188	9.19964	111
chr1	39217616	39217871	Encode_GSE137272_Encode_Dowen.JM_GSM4074285_SMC1A_Rep1_SRR10099918_peak_297	87	.	6.63596	11.8985	8.70982	102
chr1	39253877	39254014	Encode_GSE137272_Encode_Dowen.JM_GSM4074285_SMC1A_Rep1_SRR10099918_peak_298	37	.	4.57041	6.52803	3.74487	92
chr1	39292038	39292358	Encode_GSE137272_Encode_Dowen.JM_GSM4074285_SMC1A_Rep1_SRR10099918_peak_299	164	.	8.37646	20.113	16.4021	125
chr1	39340675	39340937	Encode_GSE137272_Encode_Dowen.JM_GSM4074285_SMC1A_Rep1_SRR10099918_peak_300	218	.	10.2901	25.9321	21.8633	127
chr1	39345076	39345236	Encode_GSE137272_Encode_Dowen.JM_GSM4074285_SMC1A_Rep1_SRR10099918_peak_301	96	.	6.2567	12.8656	9.61204	66
chr1	39359723	39359932	Encode_GSE137272_Encode_Dowen.JM_GSM4074285_SMC1A_Rep1_SRR10099918_peak_302	56	.	5.11649	8.61092	5.65531	98
chr1	39362294	39362434	Encode_GSE137272_Encode_Dowen.JM_GSM4074285_SMC1A_Rep1_SRR10099918_peak_303	40	.	4.45511	6.88694	4.07864	47
chr1	39367794	39367970	Encode_GSE137272_Encode_Dowen.JM_GSM4074285_SMC1A_Rep1_SRR10099918_peak_304	31	.	4.18203	5.91162	3.19411	124
chr1	39392296	39392490	Encode_GSE137272_Encode_Dowen.JM_GSM4074285_SMC1A_Rep1_SRR10099918_peak_305	146	.	8.74425	18.2079	14.62	88
chr1	39456413	39456550	Encode_GSE137272_Encode_Dowen.JM_GSM4074285_SMC1A_Rep1_SRR10099918_peak_306	28	.	4.05531	5.47405	2.81129	69
chr1	39478778	39478915	Encode_GSE137272_Encode_Dowen.JM_GSM4074285_SMC1A_Rep1_SRR10099918_peak_307	50	.	5.10184	7.94877	5.05074	61
chr1	39497923	39498060	Encode_GSE137272_Encode_Dowen.JM_GSM4074285_SMC1A_Rep1_SRR10099918_peak_308	54	.	5.4014	8.43264	5.48846	57
chr1	39504356	39504539	Encode_GSE137272_Encode_Dowen.JM_GSM4074285_SMC1A_Rep1_SRR10099918_peak_309	43	.	4.7866	7.14446	4.31711	64
chr1	39522707	39522844	Encode_GSE137272_Encode_Dowen.JM_GSM4074285_SMC1A_Rep1_SRR10099918_peak_310	29	.	4.01475	5.6439	2.94691	65
chr1	39527543	39527695	Encode_GSE137272_Encode_Dowen.JM_GSM4074285_SMC1A_Rep1_SRR10099918_peak_311	82	.	5.65851	11.3535	8.20657	97
chr1	39530284	39530555	Encode_GSE137272_Encode_Dowen.JM_GSM4074285_SMC1A_Rep1_SRR10099918_peak_312	132	.	7.13482	16.7301	13.2325	166
chr1	39535653	39535817	Encode_GSE137272_Encode_Dowen.JM_GSM4074285_SMC1A_Rep1_SRR10099918_peak_313	69	.	5.75333	10.0357	6.97897	104
chr1	39614984	39615219	Encode_GSE137272_Encode_Dowen.JM_GSM4074285_SMC1A_Rep1_SRR10099918_peak_314	168	.	9.213	20.5918	16.8538	128
chr1	39650890	39651166	Encode_GSE137272_Encode_Dowen.JM_GSM4074285_SMC1A_Rep1_SRR10099918_peak_315	100	.	7.21935	13.2848	10.0072	92
chr1	39685919	39686156	Encode_GSE137272_Encode_Dowen.JM_GSM4074285_SMC1A_Rep1_SRR10099918_peak_316	235	.	11.9665	27.7131	23.5371	108
chr1	39761480	39761680	Encode_GSE137272_Encode_Dowen.JM_GSM4074285_SMC1A_Rep1_SRR10099918_peak_317	87	.	6.63596	11.8985	8.70982	88
chr1	39859347	39859596	Encode_GSE137272_Encode_Dowen.JM_GSM4074285_SMC1A_Rep1_SRR10099918_peak_318	90	.	6.85594	12.2641	9.05409	116
chr1	39936562	39936847	Encode_GSE137272_Encode_Dowen.JM_GSM4074285_SMC1A_Rep1_SRR10099918_peak_319	199	.	9.19619	23.8425	19.9018	166
chr1	39950132	39950276	Encode_GSE137272_Encode_Dowen.JM_GSM4074285_SMC1A_Rep1_SRR10099918_peak_320	36	.	4.33636	6.41742	3.65973	78
chr1	40001025	40001197	Encode_GSE137272_Encode_Dowen.JM_GSM4074285_SMC1A_Rep1_SRR10099918_peak_321	111	.	7.44851	14.5493	11.191	56
chr1	40115401	40115577	Encode_GSE137272_Encode_Dowen.JM_GSM4074285_SMC1A_Rep1_SRR10099918_peak_322	100	.	6.96941	13.291	10.0127	86
chr1	40116503	40116714	Encode_GSE137272_Encode_Dowen.JM_GSM4074285_SMC1A_Rep1_SRR10099918_peak_323	207	.	10.6375	24.7949	20.7951	104
chr1	40378849	40379070	Encode_GSE137272_Encode_Dowen.JM_GSM4074285_SMC1A_Rep1_SRR10099918_peak_324	153	.	8.89284	18.9766	15.3369	111
chr1	40380183	40380341	Encode_GSE137272_Encode_Dowen.JM_GSM4074285_SMC1A_Rep1_SRR10099918_peak_325	81	.	6.26728	11.2799	8.1379	65
chr1	40544788	40544925	Encode_GSE137272_Encode_Dowen.JM_GSM4074285_SMC1A_Rep1_SRR10099918_peak_326	54	.	5.4014	8.43264	5.48846	70
chr1	40579855	40579992	Encode_GSE137272_Encode_Dowen.JM_GSM4074285_SMC1A_Rep1_SRR10099918_peak_327	37	.	4.57041	6.52803	3.74487	26
chr1	40768654	40768850	Encode_GSE137272_Encode_Dowen.JM_GSM4074285_SMC1A_Rep1_SRR10099918_peak_328	73	.	6.23238	10.4643	7.36985	81
chr1	40790552	40790793	Encode_GSE137272_Encode_Dowen.JM_GSM4074285_SMC1A_Rep1_SRR10099918_peak_329	54	.	5.4014	8.43264	5.48846	133
chr1	40802889	40803068	Encode_GSE137272_Encode_Dowen.JM_GSM4074285_SMC1A_Rep1_SRR10099918_peak_330	104	.	7.47886	13.7159	10.4042	68
chr1	40879168	40879399	Encode_GSE137272_Encode_Dowen.JM_GSM4074285_SMC1A_Rep1_SRR10099918_peak_331	104	.	7.47886	13.7159	10.4042	102
chr1	40887693	40887954	Encode_GSE137272_Encode_Dowen.JM_GSM4074285_SMC1A_Rep1_SRR10099918_peak_332	83	.	6.64788	11.5226	8.35492	133
chr1	41140601	41140770	Encode_GSE137272_Encode_Dowen.JM_GSM4074285_SMC1A_Rep1_SRR10099918_peak_333	21	.	3.73943	4.77183	2.17122	63
chr1	41264349	41264537	Encode_GSE137272_Encode_Dowen.JM_GSM4074285_SMC1A_Rep1_SRR10099918_peak_334	64	.	5.81689	9.4337	6.41344	107
chr1	41390266	41390542	Encode_GSE137272_Encode_Dowen.JM_GSM4074285_SMC1A_Rep1_SRR10099918_peak_335	93	.	7.06337	12.607	9.36725	56
chr1	41810448	41810606	Encode_GSE137272_Encode_Dowen.JM_GSM4074285_SMC1A_Rep1_SRR10099918_peak_336	37	.	4.57041	6.52803	3.74487	49
chr1	42238527	42238664	Encode_GSE137272_Encode_Dowen.JM_GSM4074285_SMC1A_Rep1_SRR10099918_peak_337	54	.	5.4014	8.43264	5.48846	70
chr1	42691319	42691557	Encode_GSE137272_Encode_Dowen.JM_GSM4074285_SMC1A_Rep1_SRR10099918_peak_338	172	.	9.1244	20.9709	17.2049	135
chr1	42714664	42714813	Encode_GSE137272_Encode_Dowen.JM_GSM4074285_SMC1A_Rep1_SRR10099918_peak_339	57	.	5.35045	8.67291	5.71354	40
chr1	42851183	42851345	Encode_GSE137272_Encode_Dowen.JM_GSM4074285_SMC1A_Rep1_SRR10099918_peak_340	54	.	5.36127	8.36801	5.44106	88
chr1	42915089	42915319	Encode_GSE137272_Encode_Dowen.JM_GSM4074285_SMC1A_Rep1_SRR10099918_peak_341	139	.	8.31135	17.4588	13.9122	96
chr1	43065996	43066213	Encode_GSE137272_Encode_Dowen.JM_GSM4074285_SMC1A_Rep1_SRR10099918_peak_342	170	.	9.97181	20.8211	17.0639	113
chr1	43110658	43110834	Encode_GSE137272_Encode_Dowen.JM_GSM4074285_SMC1A_Rep1_SRR10099918_peak_343	84	.	6.46314	11.6095	8.43619	104
chr1	43113000	43113192	Encode_GSE137272_Encode_Dowen.JM_GSM4074285_SMC1A_Rep1_SRR10099918_peak_344	88	.	6.50454	12.0801	8.88081	97
chr1	43139706	43139920	Encode_GSE137272_Encode_Dowen.JM_GSM4074285_SMC1A_Rep1_SRR10099918_peak_345	169	.	9.60467	20.7365	16.9901	112
chr1	43186492	43186665	Encode_GSE137272_Encode_Dowen.JM_GSM4074285_SMC1A_Rep1_SRR10099918_peak_346	37	.	4.56223	6.51509	3.74487	119
chr1	43264454	43264701	Encode_GSE137272_Encode_Dowen.JM_GSM4074285_SMC1A_Rep1_SRR10099918_peak_347	167	.	9.45537	20.4788	16.7474	111
chr1	43269770	43269985	Encode_GSE137272_Encode_Dowen.JM_GSM4074285_SMC1A_Rep1_SRR10099918_peak_348	303	.	14.2729	34.9561	30.3578	129
chr1	43299590	43299768	Encode_GSE137272_Encode_Dowen.JM_GSM4074285_SMC1A_Rep1_SRR10099918_peak_349	54	.	5.4014	8.43264	5.48846	91
chr1	43732196	43732370	Encode_GSE137272_Encode_Dowen.JM_GSM4074285_SMC1A_Rep1_SRR10099918_peak_350	73	.	6.23238	10.4643	7.36985	99
chr1	43738244	43738483	Encode_GSE137272_Encode_Dowen.JM_GSM4074285_SMC1A_Rep1_SRR10099918_peak_351	182	.	10.3873	22.0718	18.2371	105
chr1	43760251	43760398	Encode_GSE137272_Encode_Dowen.JM_GSM4074285_SMC1A_Rep1_SRR10099918_peak_352	35	.	4.41182	6.277	3.53062	35
chr1	43827883	43828120	Encode_GSE137272_Encode_Dowen.JM_GSM4074285_SMC1A_Rep1_SRR10099918_peak_353	81	.	6.52475	11.3203	8.17578	81
chr1	43899069	43899268	Encode_GSE137272_Encode_Dowen.JM_GSM4074285_SMC1A_Rep1_SRR10099918_peak_354	182	.	9.7568	22.0989	18.2634	103
chr1	43899409	43899611	Encode_GSE137272_Encode_Dowen.JM_GSM4074285_SMC1A_Rep1_SRR10099918_peak_355	49	.	4.86635	7.86984	4.97694	101
chr1	43933811	43933995	Encode_GSE137272_Encode_Dowen.JM_GSM4074285_SMC1A_Rep1_SRR10099918_peak_356	82	.	6.3637	11.4425	8.28995	78
chr1	43971219	43971411	Encode_GSE137272_Encode_Dowen.JM_GSM4074285_SMC1A_Rep1_SRR10099918_peak_357	77	.	6.27919	10.9149	7.79497	86
chr1	44041764	44042060	Encode_GSE137272_Encode_Dowen.JM_GSM4074285_SMC1A_Rep1_SRR10099918_peak_358	73	.	6.23238	10.4643	7.36985	227
chr1	44064693	44064926	Encode_GSE137272_Encode_Dowen.JM_GSM4074285_SMC1A_Rep1_SRR10099918_peak_359	174	.	9.91788	21.2739	17.4911	124
chr1	44118735	44118872	Encode_GSE137272_Encode_Dowen.JM_GSM4074285_SMC1A_Rep1_SRR10099918_peak_360	21	.	3.59583	4.75116	2.17122	12
chr1	44147714	44148009	Encode_GSE137272_Encode_Dowen.JM_GSM4074285_SMC1A_Rep1_SRR10099918_peak_361	65	.	5.70277	9.59417	6.5639	240
chr1	44229153	44229367	Encode_GSE137272_Encode_Dowen.JM_GSM4074285_SMC1A_Rep1_SRR10099918_peak_362	182	.	10.3873	22.0718	18.2371	84
chr1	44551497	44551762	Encode_GSE137272_Encode_Dowen.JM_GSM4074285_SMC1A_Rep1_SRR10099918_peak_363	64	.	5.81689	9.4337	6.41344	136
chr1	44613445	44613638	Encode_GSE137272_Encode_Dowen.JM_GSM4074285_SMC1A_Rep1_SRR10099918_peak_364	93	.	7.06337	12.607	9.36725	89
chr1	44741373	44741546	Encode_GSE137272_Encode_Dowen.JM_GSM4074285_SMC1A_Rep1_SRR10099918_peak_365	27	.	4.01075	5.40431	2.74788	94
chr1	44745794	44745988	Encode_GSE137272_Encode_Dowen.JM_GSM4074285_SMC1A_Rep1_SRR10099918_peak_366	93	.	7.06337	12.607	9.36725	71
chr1	45314052	45314200	Encode_GSE137272_Encode_Dowen.JM_GSM4074285_SMC1A_Rep1_SRR10099918_peak_367	73	.	6.23238	10.4643	7.36985	67
chr1	45431966	45432245	Encode_GSE137272_Encode_Dowen.JM_GSM4074285_SMC1A_Rep1_SRR10099918_peak_368	125	.	8.30984	16.0025	12.5452	101
chr1	45627956	45628145	Encode_GSE137272_Encode_Dowen.JM_GSM4074285_SMC1A_Rep1_SRR10099918_peak_369	104	.	7.47886	13.7159	10.4042	77
chr1	45672835	45672983	Encode_GSE137272_Encode_Dowen.JM_GSM4074285_SMC1A_Rep1_SRR10099918_peak_370	37	.	4.57041	6.52803	3.74487	24
chr1	45766224	45766481	Encode_GSE137272_Encode_Dowen.JM_GSM4074285_SMC1A_Rep1_SRR10099918_peak_371	134	.	8.61185	16.9877	13.4748	129
chr1	45795042	45795179	Encode_GSE137272_Encode_Dowen.JM_GSM4074285_SMC1A_Rep1_SRR10099918_peak_372	37	.	4.57041	6.52803	3.74487	47
chr1	45795331	45795562	Encode_GSE137272_Encode_Dowen.JM_GSM4074285_SMC1A_Rep1_SRR10099918_peak_373	147	.	9.14083	18.3734	14.7677	102
chr1	45816946	45817175	Encode_GSE137272_Encode_Dowen.JM_GSM4074285_SMC1A_Rep1_SRR10099918_peak_374	125	.	8.30984	16.0025	12.5452	144
chr1	45825285	45825457	Encode_GSE137272_Encode_Dowen.JM_GSM4074285_SMC1A_Rep1_SRR10099918_peak_375	104	.	7.47886	13.7159	10.4042	55
chr1	46067046	46067217	Encode_GSE137272_Encode_Dowen.JM_GSM4074285_SMC1A_Rep1_SRR10099918_peak_376	37	.	4.57041	6.52803	3.74487	81
chr1	46849868	46850019	Encode_GSE137272_Encode_Dowen.JM_GSM4074285_SMC1A_Rep1_SRR10099918_peak_377	45	.	4.7447	7.36602	4.52148	44
chr1	46853862	46854014	Encode_GSE137272_Encode_Dowen.JM_GSM4074285_SMC1A_Rep1_SRR10099918_peak_378	34	.	4.19111	6.18005	3.44144	95
chr1	46970554	46970810	Encode_GSE137272_Encode_Dowen.JM_GSM4074285_SMC1A_Rep1_SRR10099918_peak_379	93	.	7.06337	12.607	9.36725	136
chr1	47277839	47278080	Encode_GSE137272_Encode_Dowen.JM_GSM4074285_SMC1A_Rep1_SRR10099918_peak_380	64	.	5.81689	9.4337	6.41344	107
chr1	50653508	50653665	Encode_GSE137272_Encode_Dowen.JM_GSM4074285_SMC1A_Rep1_SRR10099918_peak_381	29	.	4.15492	5.62976	2.93421	51
chr1	50927224	50927459	Encode_GSE137272_Encode_Dowen.JM_GSM4074285_SMC1A_Rep1_SRR10099918_peak_382	29	.	4.15492	5.62976	2.93421	65
chr1	50962382	50962572	Encode_GSE137272_Encode_Dowen.JM_GSM4074285_SMC1A_Rep1_SRR10099918_peak_383	104	.	7.47886	13.7159	10.4042	78
chr1	51334011	51334218	Encode_GSE137272_Encode_Dowen.JM_GSM4074285_SMC1A_Rep1_SRR10099918_peak_384	195	.	10.2194	23.4783	19.5582	88
chr1	51459074	51459345	Encode_GSE137272_Encode_Dowen.JM_GSM4074285_SMC1A_Rep1_SRR10099918_peak_385	142	.	8.52231	17.8252	14.2585	95
chr1	51466525	51466662	Encode_GSE137272_Encode_Dowen.JM_GSM4074285_SMC1A_Rep1_SRR10099918_peak_386	43	.	4.8129	7.18662	4.35574	43
chr1	51478319	51478772	Encode_GSE137272_Encode_Dowen.JM_GSM4074285_SMC1A_Rep1_SRR10099918_peak_387	50	.	4.56217	7.95409	5.05556	228
chr1	51597065	51597260	Encode_GSE137272_Encode_Dowen.JM_GSM4074285_SMC1A_Rep1_SRR10099918_peak_388	221	.	10.4746	26.2748	22.1864	108
chr1	51600570	51600730	Encode_GSE137272_Encode_Dowen.JM_GSM4074285_SMC1A_Rep1_SRR10099918_peak_389	63	.	5.33298	9.31817	6.31699	103
chr1	51615593	51615802	Encode_GSE137272_Encode_Dowen.JM_GSM4074285_SMC1A_Rep1_SRR10099918_peak_390	164	.	9.26338	20.1456	16.4327	105
chr1	51638971	51639115	Encode_GSE137272_Encode_Dowen.JM_GSM4074285_SMC1A_Rep1_SRR10099918_peak_391	32	.	4.22606	5.9818	3.25919	125
chr1	51644543	51644783	Encode_GSE137272_Encode_Dowen.JM_GSM4074285_SMC1A_Rep1_SRR10099918_peak_392	216	.	10.7875	25.6516	21.6016	124
chr1	51931696	51931918	Encode_GSE137272_Encode_Dowen.JM_GSM4074285_SMC1A_Rep1_SRR10099918_peak_393	76	.	6.21239	10.8042	7.69026	116
chr1	51944888	51945178	Encode_GSE137272_Encode_Dowen.JM_GSM4074285_SMC1A_Rep1_SRR10099918_peak_394	88	.	6.7077	12.018	8.82254	133
chr1	51998578	51998852	Encode_GSE137272_Encode_Dowen.JM_GSM4074285_SMC1A_Rep1_SRR10099918_peak_395	126	.	8.11061	16.1413	12.6754	183
chr1	52004186	52004394	Encode_GSE137272_Encode_Dowen.JM_GSM4074285_SMC1A_Rep1_SRR10099918_peak_396	232	.	10.7537	27.3919	23.2339	92
chr1	52098968	52099178	Encode_GSE137272_Encode_Dowen.JM_GSM4074285_SMC1A_Rep1_SRR10099918_peak_397	166	.	9.67898	20.3254	16.6023	88
chr1	52113628	52114067	Encode_GSE137272_Encode_Dowen.JM_GSM4074285_SMC1A_Rep1_SRR10099918_peak_398	242	.	10.9816	28.4257	24.2077	281
chr1	52119216	52119503	Encode_GSE137272_Encode_Dowen.JM_GSM4074285_SMC1A_Rep1_SRR10099918_peak_399	82	.	6.13978	11.4521	8.29881	206
chr1	52146643	52146906	Encode_GSE137272_Encode_Dowen.JM_GSM4074285_SMC1A_Rep1_SRR10099918_peak_400	86	.	6.37823	11.8638	8.67714	117
chr1	52170071	52170344	Encode_GSE137272_Encode_Dowen.JM_GSM4074285_SMC1A_Rep1_SRR10099918_peak_401	86	.	6.10972	11.7927	8.61007	136
chr1	52216861	52217030	Encode_GSE137272_Encode_Dowen.JM_GSM4074285_SMC1A_Rep1_SRR10099918_peak_402	115	.	7.40532	14.9276	11.5384	89
chr1	52233183	52233320	Encode_GSE137272_Encode_Dowen.JM_GSM4074285_SMC1A_Rep1_SRR10099918_peak_403	36	.	4.35793	6.45254	3.69155	29
chr1	52233376	52233596	Encode_GSE137272_Encode_Dowen.JM_GSM4074285_SMC1A_Rep1_SRR10099918_peak_404	63	.	5.52995	9.30696	6.30721	84
chr1	52301335	52301550	Encode_GSE137272_Encode_Dowen.JM_GSM4074285_SMC1A_Rep1_SRR10099918_peak_405	136	.	8.14996	17.1765	13.6471	97
chr1	52302653	52302836	Encode_GSE137272_Encode_Dowen.JM_GSM4074285_SMC1A_Rep1_SRR10099918_peak_406	107	.	6.90494	14.0447	10.7148	97
chr1	52630536	52630883	Encode_GSE137272_Encode_Dowen.JM_GSM4074285_SMC1A_Rep1_SRR10099918_peak_407	121	.	7.50418	15.5611	12.1372	116
chr1	52648236	52648396	Encode_GSE137272_Encode_Dowen.JM_GSM4074285_SMC1A_Rep1_SRR10099918_peak_408	53	.	5.08425	8.23343	5.31554	59
chr1	52748347	52748546	Encode_GSE137272_Encode_Dowen.JM_GSM4074285_SMC1A_Rep1_SRR10099918_peak_409	218	.	11.6338	25.9232	21.8552	113
chr1	52817025	52817200	Encode_GSE137272_Encode_Dowen.JM_GSM4074285_SMC1A_Rep1_SRR10099918_peak_410	91	.	6.93255	12.3909	9.17349	75
chr1	52844748	52845089	Encode_GSE137272_Encode_Dowen.JM_GSM4074285_SMC1A_Rep1_SRR10099918_peak_411	193	.	9.80028	23.2985	19.3923	222
chr1	52854111	52854310	Encode_GSE137272_Encode_Dowen.JM_GSM4074285_SMC1A_Rep1_SRR10099918_peak_412	62	.	5.70916	9.2588	6.26226	121
chr1	52953584	52953869	Encode_GSE137272_Encode_Dowen.JM_GSM4074285_SMC1A_Rep1_SRR10099918_peak_413	54	.	4.78655	8.35877	5.43319	55
chr1	52964687	52964919	Encode_GSE137272_Encode_Dowen.JM_GSM4074285_SMC1A_Rep1_SRR10099918_peak_414	114	.	7.89435	14.8482	11.4642	117
chr1	53032667	53032904	Encode_GSE137272_Encode_Dowen.JM_GSM4074285_SMC1A_Rep1_SRR10099918_peak_415	59	.	5.52399	8.95713	5.97934	77
chr1	53053144	53053421	Encode_GSE137272_Encode_Dowen.JM_GSM4074285_SMC1A_Rep1_SRR10099918_peak_416	155	.	8.73149	19.2111	15.5585	113
chr1	53093304	53093441	Encode_GSE137272_Encode_Dowen.JM_GSM4074285_SMC1A_Rep1_SRR10099918_peak_417	29	.	4.15492	5.62976	2.93421	115
chr1	53272792	53272929	Encode_GSE137272_Encode_Dowen.JM_GSM4074285_SMC1A_Rep1_SRR10099918_peak_418	45	.	4.98591	7.46327	4.59731	91
chr1	53296836	53297186	Encode_GSE137272_Encode_Dowen.JM_GSM4074285_SMC1A_Rep1_SRR10099918_peak_419	39	.	4.56222	6.78358	3.98216	218
chr1	53313566	53313737	Encode_GSE137272_Encode_Dowen.JM_GSM4074285_SMC1A_Rep1_SRR10099918_peak_420	75	.	6.14699	10.6955	7.58757	75
chr1	53352610	53352998	Encode_GSE137272_Encode_Dowen.JM_GSM4074285_SMC1A_Rep1_SRR10099918_peak_421	73	.	6.18608	10.3887	7.30955	269
chr1	53581390	53581587	Encode_GSE137272_Encode_Dowen.JM_GSM4074285_SMC1A_Rep1_SRR10099918_peak_422	73	.	6.23238	10.4643	7.36985	111
chr1	53704244	53704419	Encode_GSE137272_Encode_Dowen.JM_GSM4074285_SMC1A_Rep1_SRR10099918_peak_423	121	.	7.23657	15.5407	12.1177	123
chr1	53706425	53706857	Encode_GSE137272_Encode_Dowen.JM_GSM4074285_SMC1A_Rep1_SRR10099918_peak_424	82	.	5.87671	11.3746	8.22681	99
chr1	53715542	53715811	Encode_GSE137272_Encode_Dowen.JM_GSM4074285_SMC1A_Rep1_SRR10099918_peak_425	240	.	11.5636	28.2499	24.0419	122
chr1	53750009	53750225	Encode_GSE137272_Encode_Dowen.JM_GSM4074285_SMC1A_Rep1_SRR10099918_peak_426	65	.	5.45758	9.53251	6.50597	95
chr1	53785090	53785328	Encode_GSE137272_Encode_Dowen.JM_GSM4074285_SMC1A_Rep1_SRR10099918_peak_427	46	.	4.66636	7.53252	4.66214	110
chr1	53866557	53866718	Encode_GSE137272_Encode_Dowen.JM_GSM4074285_SMC1A_Rep1_SRR10099918_peak_428	90	.	6.6026	12.2472	9.03781	70
chr1	53890453	53890667	Encode_GSE137272_Encode_Dowen.JM_GSM4074285_SMC1A_Rep1_SRR10099918_peak_429	180	.	9.61401	21.8465	18.0292	97
chr1	53909148	53909393	Encode_GSE137272_Encode_Dowen.JM_GSM4074285_SMC1A_Rep1_SRR10099918_peak_430	169	.	8.95849	20.6703	16.9277	103
chr1	53927693	53927912	Encode_GSE137272_Encode_Dowen.JM_GSM4074285_SMC1A_Rep1_SRR10099918_peak_431	113	.	7.26493	14.682	11.3147	111
chr1	53933513	53933650	Encode_GSE137272_Encode_Dowen.JM_GSM4074285_SMC1A_Rep1_SRR10099918_peak_432	42	.	4.73485	7.06144	4.24049	100
chr1	54039193	54039351	Encode_GSE137272_Encode_Dowen.JM_GSM4074285_SMC1A_Rep1_SRR10099918_peak_433	64	.	5.81689	9.4337	6.41344	81
chr1	54250400	54250897	Encode_GSE137272_Encode_Dowen.JM_GSM4074285_SMC1A_Rep1_SRR10099918_peak_434	114	.	7.89435	14.8482	11.4642	394
chr1	54333105	54333258	Encode_GSE137272_Encode_Dowen.JM_GSM4074285_SMC1A_Rep1_SRR10099918_peak_435	45	.	4.94886	7.40411	4.5573	41
chr1	54381334	54381572	Encode_GSE137272_Encode_Dowen.JM_GSM4074285_SMC1A_Rep1_SRR10099918_peak_436	94	.	6.40307	12.7212	9.4748	126
chr1	54381641	54381833	Encode_GSE137272_Encode_Dowen.JM_GSM4074285_SMC1A_Rep1_SRR10099918_peak_437	83	.	5.95238	11.511	8.3541	128
chr1	54438813	54439096	Encode_GSE137272_Encode_Dowen.JM_GSM4074285_SMC1A_Rep1_SRR10099918_peak_438	35	.	4.4362	6.31564	3.56548	164
chr1	54484884	54485169	Encode_GSE137272_Encode_Dowen.JM_GSM4074285_SMC1A_Rep1_SRR10099918_peak_439	62	.	5.26091	9.19352	6.20085	110
chr1	54513959	54514116	Encode_GSE137272_Encode_Dowen.JM_GSM4074285_SMC1A_Rep1_SRR10099918_peak_440	54	.	5.4014	8.43264	5.48846	86
chr1	54557504	54557641	Encode_GSE137272_Encode_Dowen.JM_GSM4074285_SMC1A_Rep1_SRR10099918_peak_441	23	.	3.60065	4.97246	2.35486	100
chr1	54557813	54558012	Encode_GSE137272_Encode_Dowen.JM_GSM4074285_SMC1A_Rep1_SRR10099918_peak_442	37	.	4.23632	6.52003	3.74487	74
chr1	54666077	54666302	Encode_GSE137272_Encode_Dowen.JM_GSM4074285_SMC1A_Rep1_SRR10099918_peak_443	100	.	7.21935	13.2848	10.0072	125
chr1	54676951	54677194	Encode_GSE137272_Encode_Dowen.JM_GSM4074285_SMC1A_Rep1_SRR10099918_peak_444	99	.	6.90006	13.1723	9.90067	110
chr1	54706727	54706925	Encode_GSE137272_Encode_Dowen.JM_GSM4074285_SMC1A_Rep1_SRR10099918_peak_445	54	.	5.4014	8.43264	5.48846	114
chr1	54832853	54833072	Encode_GSE137272_Encode_Dowen.JM_GSM4074285_SMC1A_Rep1_SRR10099918_peak_446	103	.	7.46547	13.6938	10.3919	93
chr1	54930767	54931047	Encode_GSE137272_Encode_Dowen.JM_GSM4074285_SMC1A_Rep1_SRR10099918_peak_447	62	.	4.90263	9.21972	6.22555	169
chr1	54958618	54958827	Encode_GSE137272_Encode_Dowen.JM_GSM4074285_SMC1A_Rep1_SRR10099918_peak_448	151	.	8.80346	18.8212	15.1909	76
chr1	54979330	54979522	Encode_GSE137272_Encode_Dowen.JM_GSM4074285_SMC1A_Rep1_SRR10099918_peak_449	173	.	8.92516	21.1435	17.367	85
chr1	55027365	55027629	Encode_GSE137272_Encode_Dowen.JM_GSM4074285_SMC1A_Rep1_SRR10099918_peak_450	144	.	7.81015	18.0316	14.4526	132
chr1	55042382	55042537	Encode_GSE137272_Encode_Dowen.JM_GSM4074285_SMC1A_Rep1_SRR10099918_peak_451	53	.	5.33115	8.31947	5.39602	74
chr1	55087970	55088107	Encode_GSE137272_Encode_Dowen.JM_GSM4074285_SMC1A_Rep1_SRR10099918_peak_452	47	.	4.22077	7.60798	4.73274	65
chr1	55108578	55108846	Encode_GSE137272_Encode_Dowen.JM_GSM4074285_SMC1A_Rep1_SRR10099918_peak_453	56	.	4.75445	8.61826	5.66228	172
chr1	55130936	55131202	Encode_GSE137272_Encode_Dowen.JM_GSM4074285_SMC1A_Rep1_SRR10099918_peak_454	62	.	5.26091	9.19352	6.20085	158
chr1	55162025	55162257	Encode_GSE137272_Encode_Dowen.JM_GSM4074285_SMC1A_Rep1_SRR10099918_peak_455	103	.	6.95193	13.692	10.3906	123
chr1	55185808	55185964	Encode_GSE137272_Encode_Dowen.JM_GSM4074285_SMC1A_Rep1_SRR10099918_peak_456	41	.	4.65929	6.94001	4.12756	58
chr1	55192856	55193079	Encode_GSE137272_Encode_Dowen.JM_GSM4074285_SMC1A_Rep1_SRR10099918_peak_457	115	.	6.93753	14.9882	11.5963	133
chr1	55237048	55237247	Encode_GSE137272_Encode_Dowen.JM_GSM4074285_SMC1A_Rep1_SRR10099918_peak_458	80	.	5.77876	11.197	8.06043	103
chr1	55239374	55239580	Encode_GSE137272_Encode_Dowen.JM_GSM4074285_SMC1A_Rep1_SRR10099918_peak_459	115	.	6.90898	14.9349	11.5453	91
chr1	55279243	55279392	Encode_GSE137272_Encode_Dowen.JM_GSM4074285_SMC1A_Rep1_SRR10099918_peak_460	37	.	4.56223	6.51509	3.74487	106
chr1	55363302	55363473	Encode_GSE137272_Encode_Dowen.JM_GSM4074285_SMC1A_Rep1_SRR10099918_peak_461	92	.	6.9715	12.4553	9.2337	88
chr1	55383141	55383506	Encode_GSE137272_Encode_Dowen.JM_GSM4074285_SMC1A_Rep1_SRR10099918_peak_462	187	.	10.371	22.6043	18.74	192
chr1	55404437	55404646	Encode_GSE137272_Encode_Dowen.JM_GSM4074285_SMC1A_Rep1_SRR10099918_peak_463	90	.	6.39128	12.2904	9.07881	115
chr1	55405727	55405930	Encode_GSE137272_Encode_Dowen.JM_GSM4074285_SMC1A_Rep1_SRR10099918_peak_464	57	.	5.16476	8.69291	5.73187	108
chr1	55736412	55736667	Encode_GSE137272_Encode_Dowen.JM_GSM4074285_SMC1A_Rep1_SRR10099918_peak_465	194	.	10.8028	23.3395	19.4279	121
chr1	55838309	55838465	Encode_GSE137272_Encode_Dowen.JM_GSM4074285_SMC1A_Rep1_SRR10099918_peak_466	93	.	7.06337	12.607	9.36725	85
chr1	55874296	55874509	Encode_GSE137272_Encode_Dowen.JM_GSM4074285_SMC1A_Rep1_SRR10099918_peak_467	104	.	7.47886	13.7159	10.4042	106
chr1	55960387	55960593	Encode_GSE137272_Encode_Dowen.JM_GSM4074285_SMC1A_Rep1_SRR10099918_peak_468	136	.	8.72534	17.1779	13.6471	89
chr1	56753366	56753543	Encode_GSE137272_Encode_Dowen.JM_GSM4074285_SMC1A_Rep1_SRR10099918_peak_469	73	.	6.23238	10.4643	7.36985	63
chr1	56953680	56953872	Encode_GSE137272_Encode_Dowen.JM_GSM4074285_SMC1A_Rep1_SRR10099918_peak_470	51	.	5.1573	8.03862	5.13434	64
chr1	56977161	56977390	Encode_GSE137272_Encode_Dowen.JM_GSM4074285_SMC1A_Rep1_SRR10099918_peak_471	86	.	6.37823	11.8638	8.67714	134
chr1	57205690	57205960	Encode_GSE137272_Encode_Dowen.JM_GSM4074285_SMC1A_Rep1_SRR10099918_peak_472	236	.	11.3391	27.8486	23.6639	115
chr1	57269782	57269977	Encode_GSE137272_Encode_Dowen.JM_GSM4074285_SMC1A_Rep1_SRR10099918_peak_473	73	.	6.23238	10.4643	7.36985	104
chr1	57339263	57339400	Encode_GSE137272_Encode_Dowen.JM_GSM4074285_SMC1A_Rep1_SRR10099918_peak_474	54	.	5.16129	8.3611	5.43486	62
chr1	57394107	57394330	Encode_GSE137272_Encode_Dowen.JM_GSM4074285_SMC1A_Rep1_SRR10099918_peak_475	112	.	7.74814	14.6047	11.2432	116
chr1	57423754	57423930	Encode_GSE137272_Encode_Dowen.JM_GSM4074285_SMC1A_Rep1_SRR10099918_peak_476	29	.	4.15492	5.62976	2.93421	42
chr1	57428988	57429217	Encode_GSE137272_Encode_Dowen.JM_GSM4074285_SMC1A_Rep1_SRR10099918_peak_477	349	.	14.2595	39.8341	34.997	121
chr1	57949328	57949520	Encode_GSE137272_Encode_Dowen.JM_GSM4074285_SMC1A_Rep1_SRR10099918_peak_478	83	.	6.63598	11.5031	8.34671	77
chr1	57970024	57970346	Encode_GSE137272_Encode_Dowen.JM_GSM4074285_SMC1A_Rep1_SRR10099918_peak_479	205	.	10.1382	24.4845	20.5053	128
chr1	57995819	57996005	Encode_GSE137272_Encode_Dowen.JM_GSM4074285_SMC1A_Rep1_SRR10099918_peak_480	71	.	5.86898	10.2306	7.16193	68
chr1	58031300	58031495	Encode_GSE137272_Encode_Dowen.JM_GSM4074285_SMC1A_Rep1_SRR10099918_peak_481	96	.	6.73257	12.8843	9.62937	98
chr1	58112854	58113064	Encode_GSE137272_Encode_Dowen.JM_GSM4074285_SMC1A_Rep1_SRR10099918_peak_482	82	.	6.59848	11.4415	8.28958	112
chr1	58156825	58157091	Encode_GSE137272_Encode_Dowen.JM_GSM4074285_SMC1A_Rep1_SRR10099918_peak_483	170	.	9.97181	20.8211	17.0639	110
chr1	58240455	58240592	Encode_GSE137272_Encode_Dowen.JM_GSM4074285_SMC1A_Rep1_SRR10099918_peak_484	54	.	5.4014	8.43264	5.48846	54
chr1	58271248	58271443	Encode_GSE137272_Encode_Dowen.JM_GSM4074285_SMC1A_Rep1_SRR10099918_peak_485	138	.	7.99947	17.3995	13.8554	117
chr1	58275990	58276204	Encode_GSE137272_Encode_Dowen.JM_GSM4074285_SMC1A_Rep1_SRR10099918_peak_486	36	.	4.18033	6.42535	3.66648	174
chr1	58296294	58296642	Encode_GSE137272_Encode_Dowen.JM_GSM4074285_SMC1A_Rep1_SRR10099918_peak_487	287	.	12.562	33.2675	28.7613	221
chr1	58393014	58393219	Encode_GSE137272_Encode_Dowen.JM_GSM4074285_SMC1A_Rep1_SRR10099918_peak_488	98	.	6.38706	13.1063	9.83862	106
chr1	58498855	58499063	Encode_GSE137272_Encode_Dowen.JM_GSM4074285_SMC1A_Rep1_SRR10099918_peak_489	35	.	4.41182	6.277	3.53062	94
chr1	58562559	58562738	Encode_GSE137272_Encode_Dowen.JM_GSM4074285_SMC1A_Rep1_SRR10099918_peak_490	126	.	8.06792	16.0687	12.6075	106
chr1	58579314	58579451	Encode_GSE137272_Encode_Dowen.JM_GSM4074285_SMC1A_Rep1_SRR10099918_peak_491	50	.	5.12942	7.99347	5.09225	40
chr1	58586246	58586388	Encode_GSE137272_Encode_Dowen.JM_GSM4074285_SMC1A_Rep1_SRR10099918_peak_492	36	.	4.31499	6.38261	3.62775	26
chr1	58697712	58697849	Encode_GSE137272_Encode_Dowen.JM_GSM4074285_SMC1A_Rep1_SRR10099918_peak_494	45	.	4.98591	7.46327	4.59731	58
chr1	58747019	58747207	Encode_GSE137272_Encode_Dowen.JM_GSM4074285_SMC1A_Rep1_SRR10099918_peak_495	93	.	7.06337	12.607	9.36725	102
chr1	58770142	58770433	Encode_GSE137272_Encode_Dowen.JM_GSM4074285_SMC1A_Rep1_SRR10099918_peak_496	207	.	10.5843	24.7011	20.7062	114
chr1	58958035	58958248	Encode_GSE137272_Encode_Dowen.JM_GSM4074285_SMC1A_Rep1_SRR10099918_peak_497	53	.	4.76701	8.32381	5.39974	90
chr1	58961308	58961510	Encode_GSE137272_Encode_Dowen.JM_GSM4074285_SMC1A_Rep1_SRR10099918_peak_498	54	.	4.80625	8.39398	5.46557	95
chr1	58973260	58973665	Encode_GSE137272_Encode_Dowen.JM_GSM4074285_SMC1A_Rep1_SRR10099918_peak_499	102	.	6.88634	13.5773	10.2824	294
chr1	58993854	58994006	Encode_GSE137272_Encode_Dowen.JM_GSM4074285_SMC1A_Rep1_SRR10099918_peak_500	63	.	5.77367	9.36358	6.3592	58
chr1	59068086	59068258	Encode_GSE137272_Encode_Dowen.JM_GSM4074285_SMC1A_Rep1_SRR10099918_peak_501	85	.	6.28667	11.7063	8.52836	88
chr1	59120094	59120231	Encode_GSE137272_Encode_Dowen.JM_GSM4074285_SMC1A_Rep1_SRR10099918_peak_502	45	.	4.62412	7.4608	4.59731	37
chr1	59142910	59143097	Encode_GSE137272_Encode_Dowen.JM_GSM4074285_SMC1A_Rep1_SRR10099918_peak_503	164	.	8.99467	20.2037	16.488	117
chr1	59237104	59237463	Encode_GSE137272_Encode_Dowen.JM_GSM4074285_SMC1A_Rep1_SRR10099918_peak_504	94	.	6.15619	12.6785	9.43431	108
chr1	59238066	59238219	Encode_GSE137272_Encode_Dowen.JM_GSM4074285_SMC1A_Rep1_SRR10099918_peak_505	75	.	5.50358	10.6918	7.58456	80
chr1	59247672	59247929	Encode_GSE137272_Encode_Dowen.JM_GSM4074285_SMC1A_Rep1_SRR10099918_peak_506	194	.	9.84586	23.3811	19.4665	171
chr1	59256781	59257006	Encode_GSE137272_Encode_Dowen.JM_GSM4074285_SMC1A_Rep1_SRR10099918_peak_507	64	.	5.4322	9.48897	6.46536	94
chr1	59316780	59317078	Encode_GSE137272_Encode_Dowen.JM_GSM4074285_SMC1A_Rep1_SRR10099918_peak_508	190	.	9.31851	22.9683	19.0825	126
chr1	59423185	59423407	Encode_GSE137272_Encode_Dowen.JM_GSM4074285_SMC1A_Rep1_SRR10099918_peak_509	33	.	4.00394	6.12475	3.39082	98
chr1	59472980	59473187	Encode_GSE137272_Encode_Dowen.JM_GSM4074285_SMC1A_Rep1_SRR10099918_peak_510	44	.	4.5019	7.25217	4.41665	130
chr1	59482051	59482188	Encode_GSE137272_Encode_Dowen.JM_GSM4074285_SMC1A_Rep1_SRR10099918_peak_511	43	.	4.31072	7.20512	4.37366	86
chr1	59523496	59523635	Encode_GSE137272_Encode_Dowen.JM_GSM4074285_SMC1A_Rep1_SRR10099918_peak_512	57	.	5.18923	8.73442	5.77091	64
chr1	59584720	59584941	Encode_GSE137272_Encode_Dowen.JM_GSM4074285_SMC1A_Rep1_SRR10099918_peak_513	184	.	9.24391	22.2772	18.431	109
chr1	59603958	59604212	Encode_GSE137272_Encode_Dowen.JM_GSM4074285_SMC1A_Rep1_SRR10099918_peak_514	112	.	7.23066	14.6218	11.2588	155
chr1	59613911	59614115	Encode_GSE137272_Encode_Dowen.JM_GSM4074285_SMC1A_Rep1_SRR10099918_peak_515	141	.	7.65269	17.7329	14.1719	107
chr1	59623371	59623698	Encode_GSE137272_Encode_Dowen.JM_GSM4074285_SMC1A_Rep1_SRR10099918_peak_516	241	.	10.6451	28.3991	24.1842	105
chr1	59670747	59670921	Encode_GSE137272_Encode_Dowen.JM_GSM4074285_SMC1A_Rep1_SRR10099918_peak_517	55	.	5.04575	8.49037	5.54277	125
chr1	59684806	59685179	Encode_GSE137272_Encode_Dowen.JM_GSM4074285_SMC1A_Rep1_SRR10099918_peak_518	62	.	4.93949	9.28913	6.29043	90
chr1	59697698	59698039	Encode_GSE137272_Encode_Dowen.JM_GSM4074285_SMC1A_Rep1_SRR10099918_peak_519	91	.	5.77655	12.3478	9.1329	128
chr1	59749787	59750044	Encode_GSE137272_Encode_Dowen.JM_GSM4074285_SMC1A_Rep1_SRR10099918_peak_520	69	.	5.72512	9.98805	6.93454	98
chr1	59883817	59884041	Encode_GSE137272_Encode_Dowen.JM_GSM4074285_SMC1A_Rep1_SRR10099918_peak_521	206	.	9.88142	24.588	20.6032	93
chr1	59967402	59967540	Encode_GSE137272_Encode_Dowen.JM_GSM4074285_SMC1A_Rep1_SRR10099918_peak_522	52	.	5.24278	8.17687	5.26371	54
chr1	60000583	60000739	Encode_GSE137272_Encode_Dowen.JM_GSM4074285_SMC1A_Rep1_SRR10099918_peak_523	74	.	5.85339	10.5743	7.47328	88
chr1	60054671	60054938	Encode_GSE137272_Encode_Dowen.JM_GSM4074285_SMC1A_Rep1_SRR10099918_peak_524	64	.	5.80648	9.41681	6.40894	163
chr1	60104668	60104809	Encode_GSE137272_Encode_Dowen.JM_GSM4074285_SMC1A_Rep1_SRR10099918_peak_525	33	.	4.15139	6.11482	3.38165	21
chr1	60180179	60180490	Encode_GSE137272_Encode_Dowen.JM_GSM4074285_SMC1A_Rep1_SRR10099918_peak_526	92	.	6.23889	12.4252	9.20551	185
chr1	60343058	60343675	Encode_GSE137272_Encode_Dowen.JM_GSM4074285_SMC1A_Rep1_SRR10099918_peak_527	53	.	4.88806	8.21988	5.30395	512
chr1	60409341	60409535	Encode_GSE137272_Encode_Dowen.JM_GSM4074285_SMC1A_Rep1_SRR10099918_peak_528	55	.	5.06911	8.53023	5.58006	107
chr1	60447202	60447386	Encode_GSE137272_Encode_Dowen.JM_GSM4074285_SMC1A_Rep1_SRR10099918_peak_529	52	.	5.03416	8.15018	5.23839	57
chr1	60535054	60535255	Encode_GSE137272_Encode_Dowen.JM_GSM4074285_SMC1A_Rep1_SRR10099918_peak_530	69	.	5.75333	10.0357	6.97897	109
chr1	60823021	60823208	Encode_GSE137272_Encode_Dowen.JM_GSM4074285_SMC1A_Rep1_SRR10099918_peak_531	55	.	5.26771	8.5368	5.58584	68
chr1	60860689	60860919	Encode_GSE137272_Encode_Dowen.JM_GSM4074285_SMC1A_Rep1_SRR10099918_peak_532	177	.	9.1653	21.5861	17.785	118
chr1	60868511	60868697	Encode_GSE137272_Encode_Dowen.JM_GSM4074285_SMC1A_Rep1_SRR10099918_peak_533	150	.	8.71586	18.6685	15.046	90
chr1	60954998	60955135	Encode_GSE137272_Encode_Dowen.JM_GSM4074285_SMC1A_Rep1_SRR10099918_peak_534	32	.	4.24842	6.01742	3.29155	31
chr1	60961195	60961409	Encode_GSE137272_Encode_Dowen.JM_GSM4074285_SMC1A_Rep1_SRR10099918_peak_535	149	.	8.97806	18.6082	14.9891	87
chr1	61055278	61055424	Encode_GSE137272_Encode_Dowen.JM_GSM4074285_SMC1A_Rep1_SRR10099918_peak_536	83	.	6.64788	11.5226	8.35492	38
chr1	61095557	61095816	Encode_GSE137272_Encode_Dowen.JM_GSM4074285_SMC1A_Rep1_SRR10099918_peak_537	52	.	5.21397	8.13032	5.22	136
chr1	61139261	61139475	Encode_GSE137272_Encode_Dowen.JM_GSM4074285_SMC1A_Rep1_SRR10099918_peak_538	83	.	6.64788	11.5226	8.35492	95
chr1	61181186	61181430	Encode_GSE137272_Encode_Dowen.JM_GSM4074285_SMC1A_Rep1_SRR10099918_peak_539	213	.	11.2921	25.34	21.3072	116
chr1	61298095	61298232	Encode_GSE137272_Encode_Dowen.JM_GSM4074285_SMC1A_Rep1_SRR10099918_peak_540	45	.	4.98591	7.46327	4.59731	80
chr1	61377147	61377378	Encode_GSE137272_Encode_Dowen.JM_GSM4074285_SMC1A_Rep1_SRR10099918_peak_541	210	.	11.108	25.024	21.01	115
chr1	61771305	61771536	Encode_GSE137272_Encode_Dowen.JM_GSM4074285_SMC1A_Rep1_SRR10099918_peak_542	307	.	14.5162	35.3752	30.7551	94
chr1	62181667	62181882	Encode_GSE137272_Encode_Dowen.JM_GSM4074285_SMC1A_Rep1_SRR10099918_peak_543	37	.	4.57041	6.52803	3.74487	119
chr1	62697058	62697283	Encode_GSE137272_Encode_Dowen.JM_GSM4074285_SMC1A_Rep1_SRR10099918_peak_544	136	.	7.63545	17.218	13.6843	113
chr1	62701125	62701377	Encode_GSE137272_Encode_Dowen.JM_GSM4074285_SMC1A_Rep1_SRR10099918_peak_545	200	.	8.70812	23.9501	20.0027	118
chr1	62722617	62722854	Encode_GSE137272_Encode_Dowen.JM_GSM4074285_SMC1A_Rep1_SRR10099918_peak_546	126	.	7.79561	16.0738	12.6114	107
chr1	62767664	62768050	Encode_GSE137272_Encode_Dowen.JM_GSM4074285_SMC1A_Rep1_SRR10099918_peak_547	96	.	6.51742	12.9258	9.66861	140
chr1	62786303	62786508	Encode_GSE137272_Encode_Dowen.JM_GSM4074285_SMC1A_Rep1_SRR10099918_peak_548	52	.	5.05908	8.19162	5.27669	92
chr1	62820196	62820467	Encode_GSE137272_Encode_Dowen.JM_GSM4074285_SMC1A_Rep1_SRR10099918_peak_549	103	.	7.18608	13.6599	10.3605	181
chr1	62929585	62929818	Encode_GSE137272_Encode_Dowen.JM_GSM4074285_SMC1A_Rep1_SRR10099918_peak_550	238	.	11.1006	28.0318	23.8363	106
chr1	62964411	62964673	Encode_GSE137272_Encode_Dowen.JM_GSM4074285_SMC1A_Rep1_SRR10099918_peak_551	163	.	8.64415	20.0946	16.3846	135
chr1	62967026	62967179	Encode_GSE137272_Encode_Dowen.JM_GSM4074285_SMC1A_Rep1_SRR10099918_peak_552	60	.	5.16779	9.03167	6.04982	51
chr1	62986378	62986560	Encode_GSE137272_Encode_Dowen.JM_GSM4074285_SMC1A_Rep1_SRR10099918_peak_553	129	.	7.73681	16.4452	12.9627	106
chr1	63057987	63058142	Encode_GSE137272_Encode_Dowen.JM_GSM4074285_SMC1A_Rep1_SRR10099918_peak_554	53	.	5.08425	8.23343	5.31554	60
chr1	63138627	63138964	Encode_GSE137272_Encode_Dowen.JM_GSM4074285_SMC1A_Rep1_SRR10099918_peak_555	100	.	5.68492	13.3264	10.0463	175
chr1	63176677	63176824	Encode_GSE137272_Encode_Dowen.JM_GSM4074285_SMC1A_Rep1_SRR10099918_peak_556	45	.	4.13635	7.44357	4.59449	95
chr1	63181107	63181370	Encode_GSE137272_Encode_Dowen.JM_GSM4074285_SMC1A_Rep1_SRR10099918_peak_557	266	.	9.39107	31.0633	26.6881	135
chr1	63200201	63200338	Encode_GSE137272_Encode_Dowen.JM_GSM4074285_SMC1A_Rep1_SRR10099918_peak_558	25	.	3.47594	5.20051	2.56317	95
chr1	63200388	63200553	Encode_GSE137272_Encode_Dowen.JM_GSM4074285_SMC1A_Rep1_SRR10099918_peak_559	37	.	3.9671	6.57922	3.79307	134
chr1	63323678	63323965	Encode_GSE137272_Encode_Dowen.JM_GSM4074285_SMC1A_Rep1_SRR10099918_peak_560	50	.	4.88963	7.90888	5.01334	97
chr1	63403691	63403958	Encode_GSE137272_Encode_Dowen.JM_GSM4074285_SMC1A_Rep1_SRR10099918_peak_561	165	.	9.35839	20.3107	16.5887	145
chr1	63445716	63445853	Encode_GSE137272_Encode_Dowen.JM_GSM4074285_SMC1A_Rep1_SRR10099918_peak_562	34	.	4.07268	6.24233	3.49874	27
chr1	63609744	63609901	Encode_GSE137272_Encode_Dowen.JM_GSM4074285_SMC1A_Rep1_SRR10099918_peak_563	83	.	6.64788	11.5226	8.35492	95
chr1	63658108	63658294	Encode_GSE137272_Encode_Dowen.JM_GSM4074285_SMC1A_Rep1_SRR10099918_peak_564	104	.	6.50157	13.7388	10.4254	103
chr1	63659641	63659908	Encode_GSE137272_Encode_Dowen.JM_GSM4074285_SMC1A_Rep1_SRR10099918_peak_565	230	.	10.3409	27.2136	23.0695	114
chr1	63668910	63669111	Encode_GSE137272_Encode_Dowen.JM_GSM4074285_SMC1A_Rep1_SRR10099918_peak_566	149	.	8.62999	18.5182	14.9054	115
chr1	63730383	63730777	Encode_GSE137272_Encode_Dowen.JM_GSM4074285_SMC1A_Rep1_SRR10099918_peak_567	85	.	6.56573	11.7813	8.59924	267
chr1	63854940	63855104	Encode_GSE137272_Encode_Dowen.JM_GSM4074285_SMC1A_Rep1_SRR10099918_peak_568	83	.	6.64788	11.5226	8.35492	63
chr1	63882023	63882165	Encode_GSE137272_Encode_Dowen.JM_GSM4074285_SMC1A_Rep1_SRR10099918_peak_569	45	.	4.98591	7.46327	4.59731	47
chr1	63953587	63953759	Encode_GSE137272_Encode_Dowen.JM_GSM4074285_SMC1A_Rep1_SRR10099918_peak_570	73	.	6.23238	10.4643	7.36985	68
chr1	64121658	64121962	Encode_GSE137272_Encode_Dowen.JM_GSM4074285_SMC1A_Rep1_SRR10099918_peak_571	89	.	6.10836	12.1877	8.98231	187
chr1	64446101	64446298	Encode_GSE137272_Encode_Dowen.JM_GSM4074285_SMC1A_Rep1_SRR10099918_peak_572	110	.	6.83357	14.3536	11.0066	109
chr1	64448112	64448415	Encode_GSE137272_Encode_Dowen.JM_GSM4074285_SMC1A_Rep1_SRR10099918_peak_573	205	.	9.83846	24.5078	20.5275	186
chr1	64461743	64461915	Encode_GSE137272_Encode_Dowen.JM_GSM4074285_SMC1A_Rep1_SRR10099918_peak_574	73	.	6.23238	10.4643	7.36985	62
chr1	64617635	64617915	Encode_GSE137272_Encode_Dowen.JM_GSM4074285_SMC1A_Rep1_SRR10099918_peak_575	154	.	8.64872	19.064	15.4185	161
chr1	64623823	64624058	Encode_GSE137272_Encode_Dowen.JM_GSM4074285_SMC1A_Rep1_SRR10099918_peak_576	60	.	5.55401	9.00614	6.02526	130
chr1	64705385	64705529	Encode_GSE137272_Encode_Dowen.JM_GSM4074285_SMC1A_Rep1_SRR10099918_peak_577	73	.	5.56741	10.4419	7.35952	79
chr1	64709972	64710235	Encode_GSE137272_Encode_Dowen.JM_GSM4074285_SMC1A_Rep1_SRR10099918_peak_578	182	.	9.12438	22.0545	18.2253	88
chr1	64717645	64717847	Encode_GSE137272_Encode_Dowen.JM_GSM4074285_SMC1A_Rep1_SRR10099918_peak_579	99	.	6.66622	13.1901	9.91749	106
chr1	64737657	64737797	Encode_GSE137272_Encode_Dowen.JM_GSM4074285_SMC1A_Rep1_SRR10099918_peak_580	43	.	4.17112	7.23085	4.39707	55
chr1	64919010	64919168	Encode_GSE137272_Encode_Dowen.JM_GSM4074285_SMC1A_Rep1_SRR10099918_peak_581	62	.	5.50216	9.2606	6.26333	69
chr1	64956728	64956986	Encode_GSE137272_Encode_Dowen.JM_GSM4074285_SMC1A_Rep1_SRR10099918_peak_582	84	.	6.49698	11.6663	8.49032	99
chr1	64986267	64986446	Encode_GSE137272_Encode_Dowen.JM_GSM4074285_SMC1A_Rep1_SRR10099918_peak_583	170	.	9.97181	20.8211	17.0639	72
chr1	65010242	65010450	Encode_GSE137272_Encode_Dowen.JM_GSM4074285_SMC1A_Rep1_SRR10099918_peak_584	338	.	13.6257	38.6508	33.8694	99
chr1	65040894	65041093	Encode_GSE137272_Encode_Dowen.JM_GSM4074285_SMC1A_Rep1_SRR10099918_peak_585	89	.	6.33291	12.1879	8.98231	78
chr1	65046498	65046752	Encode_GSE137272_Encode_Dowen.JM_GSM4074285_SMC1A_Rep1_SRR10099918_peak_586	138	.	8.27041	17.3873	13.8446	150
chr1	65075657	65075844	Encode_GSE137272_Encode_Dowen.JM_GSM4074285_SMC1A_Rep1_SRR10099918_peak_587	98	.	6.8659	13.1137	9.84534	119
chr1	65112118	65112369	Encode_GSE137272_Encode_Dowen.JM_GSM4074285_SMC1A_Rep1_SRR10099918_peak_588	156	.	8.51064	19.3307	15.6713	133
chr1	65178246	65178543	Encode_GSE137272_Encode_Dowen.JM_GSM4074285_SMC1A_Rep1_SRR10099918_peak_589	136	.	6.92829	17.231	13.6972	148
chr1	65179130	65179380	Encode_GSE137272_Encode_Dowen.JM_GSM4074285_SMC1A_Rep1_SRR10099918_peak_590	210	.	8.96424	25.0322	21.0178	126
chr1	65186342	65186689	Encode_GSE137272_Encode_Dowen.JM_GSM4074285_SMC1A_Rep1_SRR10099918_peak_591	156	.	8.21193	19.2889	15.6318	229
chr1	65282877	65283093	Encode_GSE137272_Encode_Dowen.JM_GSM4074285_SMC1A_Rep1_SRR10099918_peak_592	189	.	9.82629	22.7813	18.907	98
chr1	65312208	65312408	Encode_GSE137272_Encode_Dowen.JM_GSM4074285_SMC1A_Rep1_SRR10099918_peak_593	152	.	8.84793	18.8986	15.2635	84
chr1	65388374	65388581	Encode_GSE137272_Encode_Dowen.JM_GSM4074285_SMC1A_Rep1_SRR10099918_peak_594	196	.	10.5961	23.5601	19.6363	117
chr1	65654571	65654741	Encode_GSE137272_Encode_Dowen.JM_GSM4074285_SMC1A_Rep1_SRR10099918_peak_595	64	.	5.81689	9.4337	6.41344	54
chr1	66104653	66104853	Encode_GSE137272_Encode_Dowen.JM_GSM4074285_SMC1A_Rep1_SRR10099918_peak_596	102	.	7.38159	13.5547	10.2612	94
chr1	66655843	66656033	Encode_GSE137272_Encode_Dowen.JM_GSM4074285_SMC1A_Rep1_SRR10099918_peak_597	73	.	6.23238	10.4643	7.36985	108
chr1	66700206	66700343	Encode_GSE137272_Encode_Dowen.JM_GSM4074285_SMC1A_Rep1_SRR10099918_peak_598	33	.	3.95389	6.03878	3.31155	45
chr1	66700686	66700838	Encode_GSE137272_Encode_Dowen.JM_GSM4074285_SMC1A_Rep1_SRR10099918_peak_599	39	.	4.22285	6.76948	3.96969	96
chr1	66817659	66817820	Encode_GSE137272_Encode_Dowen.JM_GSM4074285_SMC1A_Rep1_SRR10099918_peak_600	42	.	4.42394	7.11825	4.29285	94
chr1	66838564	66838769	Encode_GSE137272_Encode_Dowen.JM_GSM4074285_SMC1A_Rep1_SRR10099918_peak_601	162	.	9.4697	19.9691	16.2669	120
chr1	66912425	66912634	Encode_GSE137272_Encode_Dowen.JM_GSM4074285_SMC1A_Rep1_SRR10099918_peak_602	83	.	6.64788	11.5226	8.35492	98
chr1	66941068	66941277	Encode_GSE137272_Encode_Dowen.JM_GSM4074285_SMC1A_Rep1_SRR10099918_peak_603	136	.	8.70972	17.1518	13.6298	49
chr1	67061540	67061755	Encode_GSE137272_Encode_Dowen.JM_GSM4074285_SMC1A_Rep1_SRR10099918_peak_604	125	.	8.30984	16.0025	12.5452	104
chr1	67181261	67181524	Encode_GSE137272_Encode_Dowen.JM_GSM4074285_SMC1A_Rep1_SRR10099918_peak_605	170	.	9.95396	20.791	17.0409	106
chr1	67307717	67307913	Encode_GSE137272_Encode_Dowen.JM_GSM4074285_SMC1A_Rep1_SRR10099918_peak_606	29	.	4.15492	5.62976	2.93421	105
chr1	67640472	67640643	Encode_GSE137272_Encode_Dowen.JM_GSM4074285_SMC1A_Rep1_SRR10099918_peak_607	104	.	7.47886	13.7159	10.4042	62
chr1	68106538	68106813	Encode_GSE137272_Encode_Dowen.JM_GSM4074285_SMC1A_Rep1_SRR10099918_peak_608	64	.	5.81689	9.4337	6.41344	112
chr1	69138967	69139178	Encode_GSE137272_Encode_Dowen.JM_GSM4074285_SMC1A_Rep1_SRR10099918_peak_609	159	.	9.55632	19.5881	15.908	110
chr1	69241797	69242035	Encode_GSE137272_Encode_Dowen.JM_GSM4074285_SMC1A_Rep1_SRR10099918_peak_610	147	.	9.14083	18.3734	14.7677	121
chr1	69376949	69377147	Encode_GSE137272_Encode_Dowen.JM_GSM4074285_SMC1A_Rep1_SRR10099918_peak_611	64	.	5.81689	9.4337	6.41344	73
chr1	69689110	69689284	Encode_GSE137272_Encode_Dowen.JM_GSM4074285_SMC1A_Rep1_SRR10099918_peak_612	114	.	7.89435	14.8482	11.4642	90
chr1	69728063	69728238	Encode_GSE137272_Encode_Dowen.JM_GSM4074285_SMC1A_Rep1_SRR10099918_peak_613	37	.	4.57041	6.52803	3.74487	73
chr1	69775686	69775945	Encode_GSE137272_Encode_Dowen.JM_GSM4074285_SMC1A_Rep1_SRR10099918_peak_614	104	.	7.47886	13.7159	10.4042	122
chr1	69785208	69785431	Encode_GSE137272_Encode_Dowen.JM_GSM4074285_SMC1A_Rep1_SRR10099918_peak_615	83	.	6.64788	11.5226	8.35492	103
chr1	69790386	69790540	Encode_GSE137272_Encode_Dowen.JM_GSM4074285_SMC1A_Rep1_SRR10099918_peak_616	104	.	7.47886	13.7159	10.4042	93
chr1	70128175	70128316	Encode_GSE137272_Encode_Dowen.JM_GSM4074285_SMC1A_Rep1_SRR10099918_peak_617	37	.	4.57041	6.52803	3.74487	26
chr1	70270274	70270411	Encode_GSE137272_Encode_Dowen.JM_GSM4074285_SMC1A_Rep1_SRR10099918_peak_618	54	.	5.4014	8.43264	5.48846	85
chr1	70787240	70787462	Encode_GSE137272_Encode_Dowen.JM_GSM4074285_SMC1A_Rep1_SRR10099918_peak_619	104	.	7.47886	13.7159	10.4042	125
chr1	71037111	71037267	Encode_GSE137272_Encode_Dowen.JM_GSM4074285_SMC1A_Rep1_SRR10099918_peak_620	24	.	3.82175	5.1078	2.47748	55
chr1	71102859	71103218	Encode_GSE137272_Encode_Dowen.JM_GSM4074285_SMC1A_Rep1_SRR10099918_peak_621	66	.	5.32581	9.65278	6.61879	129
chr1	71289575	71289889	Encode_GSE137272_Encode_Dowen.JM_GSM4074285_SMC1A_Rep1_SRR10099918_peak_622	253	.	12.7127	29.6246	25.3351	95
chr1	71505982	71506185	Encode_GSE137272_Encode_Dowen.JM_GSM4074285_SMC1A_Rep1_SRR10099918_peak_623	91	.	6.45074	12.3946	9.17653	82
chr1	71507394	71507574	Encode_GSE137272_Encode_Dowen.JM_GSM4074285_SMC1A_Rep1_SRR10099918_peak_624	63	.	5.38213	9.4029	6.39625	47
chr1	71531790	71531969	Encode_GSE137272_Encode_Dowen.JM_GSM4074285_SMC1A_Rep1_SRR10099918_peak_625	170	.	9.97181	20.8211	17.0639	92
chr1	71556991	71557235	Encode_GSE137272_Encode_Dowen.JM_GSM4074285_SMC1A_Rep1_SRR10099918_peak_626	39	.	4.37298	6.74976	3.95084	110
chr1	71609448	71609585	Encode_GSE137272_Encode_Dowen.JM_GSM4074285_SMC1A_Rep1_SRR10099918_peak_627	39	.	4.53858	6.7454	3.94717	110
chr1	71653134	71653274	Encode_GSE137272_Encode_Dowen.JM_GSM4074285_SMC1A_Rep1_SRR10099918_peak_628	64	.	5.05348	9.50245	6.47739	83
chr1	71673559	71673828	Encode_GSE137272_Encode_Dowen.JM_GSM4074285_SMC1A_Rep1_SRR10099918_peak_629	68	.	5.49078	9.94401	6.89317	143
chr1	71741400	71741555	Encode_GSE137272_Encode_Dowen.JM_GSM4074285_SMC1A_Rep1_SRR10099918_peak_630	44	.	4.86638	7.27224	4.43539	91
chr1	72123695	72123945	Encode_GSE137272_Encode_Dowen.JM_GSM4074285_SMC1A_Rep1_SRR10099918_peak_631	230	.	10.6586	27.2148	23.0701	130
chr1	72141933	72142188	Encode_GSE137272_Encode_Dowen.JM_GSM4074285_SMC1A_Rep1_SRR10099918_peak_632	163	.	8.6064	20.025	16.3191	128
chr1	72166252	72166410	Encode_GSE137272_Encode_Dowen.JM_GSM4074285_SMC1A_Rep1_SRR10099918_peak_633	48	.	4.77539	7.71688	4.83498	96
chr1	72183189	72183386	Encode_GSE137272_Encode_Dowen.JM_GSM4074285_SMC1A_Rep1_SRR10099918_peak_634	45	.	4.62412	7.4608	4.59731	64
chr1	72205301	72205505	Encode_GSE137272_Encode_Dowen.JM_GSM4074285_SMC1A_Rep1_SRR10099918_peak_635	54	.	4.63026	8.38734	5.45944	101
chr1	72214042	72214266	Encode_GSE137272_Encode_Dowen.JM_GSM4074285_SMC1A_Rep1_SRR10099918_peak_636	67	.	5.02499	9.78829	6.74723	134
chr1	72219238	72219429	Encode_GSE137272_Encode_Dowen.JM_GSM4074285_SMC1A_Rep1_SRR10099918_peak_637	53	.	4.70934	8.22031	5.30399	85
chr1	72220082	72220286	Encode_GSE137272_Encode_Dowen.JM_GSM4074285_SMC1A_Rep1_SRR10099918_peak_638	70	.	5.40703	10.1524	7.08885	77
chr1	72229006	72229249	Encode_GSE137272_Encode_Dowen.JM_GSM4074285_SMC1A_Rep1_SRR10099918_peak_639	86	.	5.49959	11.7958	8.61307	122
chr1	72243831	72244240	Encode_GSE137272_Encode_Dowen.JM_GSM4074285_SMC1A_Rep1_SRR10099918_peak_640	45	.	4.2938	7.46039	4.59731	64
chr1	72255169	72255647	Encode_GSE137272_Encode_Dowen.JM_GSM4074285_SMC1A_Rep1_SRR10099918_peak_641	61	.	4.84835	9.11715	6.12939	357
chr1	72284225	72284494	Encode_GSE137272_Encode_Dowen.JM_GSM4074285_SMC1A_Rep1_SRR10099918_peak_642	51	.	5.00948	8.10909	5.19991	151
chr1	72307337	72307526	Encode_GSE137272_Encode_Dowen.JM_GSM4074285_SMC1A_Rep1_SRR10099918_peak_643	59	.	4.90479	8.89472	5.92182	83
chr1	72313121	72313269	Encode_GSE137272_Encode_Dowen.JM_GSM4074285_SMC1A_Rep1_SRR10099918_peak_644	39	.	4.22285	6.76948	3.96969	38
chr1	72313756	72313913	Encode_GSE137272_Encode_Dowen.JM_GSM4074285_SMC1A_Rep1_SRR10099918_peak_645	64	.	5.21392	9.45349	6.43112	47
chr1	72537080	72537225	Encode_GSE137272_Encode_Dowen.JM_GSM4074285_SMC1A_Rep1_SRR10099918_peak_646	64	.	5.40705	9.44576	6.42483	118
chr1	72575254	72575425	Encode_GSE137272_Encode_Dowen.JM_GSM4074285_SMC1A_Rep1_SRR10099918_peak_647	49	.	4.86635	7.86984	4.97694	79
chr1	72583203	72583351	Encode_GSE137272_Encode_Dowen.JM_GSM4074285_SMC1A_Rep1_SRR10099918_peak_648	35	.	4.2729	6.3139	3.5645	52
chr1	72717076	72717280	Encode_GSE137272_Encode_Dowen.JM_GSM4074285_SMC1A_Rep1_SRR10099918_peak_649	120	.	6.52185	15.4974	12.0775	129
chr1	72718941	72719144	Encode_GSE137272_Encode_Dowen.JM_GSM4074285_SMC1A_Rep1_SRR10099918_peak_650	178	.	8.13877	21.7048	17.8958	82
chr1	72778811	72779047	Encode_GSE137272_Encode_Dowen.JM_GSM4074285_SMC1A_Rep1_SRR10099918_peak_651	41	.	4.65929	6.94001	4.12756	121
chr1	72793190	72793520	Encode_GSE137272_Encode_Dowen.JM_GSM4074285_SMC1A_Rep1_SRR10099918_peak_652	180	.	8.19588	21.8238	18.0091	206
chr1	72805104	72805309	Encode_GSE137272_Encode_Dowen.JM_GSM4074285_SMC1A_Rep1_SRR10099918_peak_653	36	.	4.19883	6.45667	3.69493	127
chr1	72805947	72806130	Encode_GSE137272_Encode_Dowen.JM_GSM4074285_SMC1A_Rep1_SRR10099918_peak_654	36	.	4.162	6.39427	3.63762	107
chr1	72806263	72806469	Encode_GSE137272_Encode_Dowen.JM_GSM4074285_SMC1A_Rep1_SRR10099918_peak_655	50	.	4.7195	7.92781	5.03127	93
chr1	72854931	72855257	Encode_GSE137272_Encode_Dowen.JM_GSM4074285_SMC1A_Rep1_SRR10099918_peak_656	301	.	12.2681	34.7006	30.1163	186
chr1	72865871	72866151	Encode_GSE137272_Encode_Dowen.JM_GSM4074285_SMC1A_Rep1_SRR10099918_peak_657	363	.	11.8937	41.2267	36.3296	135
chr1	72870312	72870463	Encode_GSE137272_Encode_Dowen.JM_GSM4074285_SMC1A_Rep1_SRR10099918_peak_658	44	.	3.78931	7.26417	4.42833	91
chr1	72872609	72872786	Encode_GSE137272_Encode_Dowen.JM_GSM4074285_SMC1A_Rep1_SRR10099918_peak_659	39	.	3.94565	6.80209	3.99975	46
chr1	72877920	72878131	Encode_GSE137272_Encode_Dowen.JM_GSM4074285_SMC1A_Rep1_SRR10099918_peak_660	106	.	6.38357	13.9375	10.6129	87
chr1	72879400	72879563	Encode_GSE137272_Encode_Dowen.JM_GSM4074285_SMC1A_Rep1_SRR10099918_peak_661	60	.	4.98358	9.03834	6.05541	86
chr1	73618657	73618802	Encode_GSE137272_Encode_Dowen.JM_GSM4074285_SMC1A_Rep1_SRR10099918_peak_662	45	.	4.98591	7.46327	4.59731	52
chr1	73826381	73826589	Encode_GSE137272_Encode_Dowen.JM_GSM4074285_SMC1A_Rep1_SRR10099918_peak_663	224	.	10.9847	26.6032	22.4948	104
chr1	73905824	73905961	Encode_GSE137272_Encode_Dowen.JM_GSM4074285_SMC1A_Rep1_SRR10099918_peak_667	43	.	4.14154	7.17511	4.34579	30
chr1	73926403	73926545	Encode_GSE137272_Encode_Dowen.JM_GSM4074285_SMC1A_Rep1_SRR10099918_peak_668	64	.	5.81689	9.4337	6.41344	81
chr1	73966567	73966956	Encode_GSE137272_Encode_Dowen.JM_GSM4074285_SMC1A_Rep1_SRR10099918_peak_669	26	.	3.80544	5.30629	2.65818	64
chr1	73986702	73986971	Encode_GSE137272_Encode_Dowen.JM_GSM4074285_SMC1A_Rep1_SRR10099918_peak_670	194	.	10.1685	23.3886	19.4728	136
chr1	73996295	73996555	Encode_GSE137272_Encode_Dowen.JM_GSM4074285_SMC1A_Rep1_SRR10099918_peak_671	63	.	5.35744	9.36037	6.35664	176
chr1	74077469	74077642	Encode_GSE137272_Encode_Dowen.JM_GSM4074285_SMC1A_Rep1_SRR10099918_peak_672	139	.	8.31135	17.4588	13.9122	61
chr1	74082931	74083161	Encode_GSE137272_Encode_Dowen.JM_GSM4074285_SMC1A_Rep1_SRR10099918_peak_673	145	.	8.42253	18.1534	14.5686	132
chr1	74098439	74098606	Encode_GSE137272_Encode_Dowen.JM_GSM4074285_SMC1A_Rep1_SRR10099918_peak_674	33	.	4.11241	6.05069	3.32244	100
chr1	74111341	74111491	Encode_GSE137272_Encode_Dowen.JM_GSM4074285_SMC1A_Rep1_SRR10099918_peak_675	58	.	5.40708	8.76582	5.80051	91
chr1	74125148	74125461	Encode_GSE137272_Encode_Dowen.JM_GSM4074285_SMC1A_Rep1_SRR10099918_peak_676	166	.	9.08075	20.3571	16.633	189
chr1	74139567	74139715	Encode_GSE137272_Encode_Dowen.JM_GSM4074285_SMC1A_Rep1_SRR10099918_peak_677	64	.	5.81689	9.4337	6.41344	92
chr1	74196074	74196282	Encode_GSE137272_Encode_Dowen.JM_GSM4074285_SMC1A_Rep1_SRR10099918_peak_678	103	.	7.14904	13.597	10.3009	102
chr1	74205921	74206177	Encode_GSE137272_Encode_Dowen.JM_GSM4074285_SMC1A_Rep1_SRR10099918_peak_679	213	.	10.6304	25.3716	21.3366	102
chr1	74284848	74285022	Encode_GSE137272_Encode_Dowen.JM_GSM4074285_SMC1A_Rep1_SRR10099918_peak_680	43	.	4.48215	7.21832	4.38541	50
chr1	74313416	74313617	Encode_GSE137272_Encode_Dowen.JM_GSM4074285_SMC1A_Rep1_SRR10099918_peak_681	146	.	8.46322	18.2252	14.6355	96
chr1	74332358	74332764	Encode_GSE137272_Encode_Dowen.JM_GSM4074285_SMC1A_Rep1_SRR10099918_peak_682	147	.	8.00788	18.4031	14.7965	106
chr1	74361824	74362127	Encode_GSE137272_Encode_Dowen.JM_GSM4074285_SMC1A_Rep1_SRR10099918_peak_683	202	.	9.67027	24.1921	20.2302	187
chr1	74386702	74387115	Encode_GSE137272_Encode_Dowen.JM_GSM4074285_SMC1A_Rep1_SRR10099918_peak_684	170	.	7.25674	20.7624	17.0134	248
chr1	74390664	74390822	Encode_GSE137272_Encode_Dowen.JM_GSM4074285_SMC1A_Rep1_SRR10099918_peak_685	77	.	4.90897	10.9123	7.79312	63
chr1	74397253	74397705	Encode_GSE137272_Encode_Dowen.JM_GSM4074285_SMC1A_Rep1_SRR10099918_peak_686	166	.	7.96305	20.3229	16.6003	240
chr1	74398264	74398481	Encode_GSE137272_Encode_Dowen.JM_GSM4074285_SMC1A_Rep1_SRR10099918_peak_687	123	.	6.88629	15.7864	12.3487	103
chr1	74415282	74415495	Encode_GSE137272_Encode_Dowen.JM_GSM4074285_SMC1A_Rep1_SRR10099918_peak_688	54	.	4.97694	8.37265	5.4451	99
chr1	74452780	74452959	Encode_GSE137272_Encode_Dowen.JM_GSM4074285_SMC1A_Rep1_SRR10099918_peak_689	78	.	5.89198	11.0188	7.8924	77
chr1	74460343	74460521	Encode_GSE137272_Encode_Dowen.JM_GSM4074285_SMC1A_Rep1_SRR10099918_peak_690	61	.	5.42045	9.12392	6.1355	74
chr1	74505718	74506185	Encode_GSE137272_Encode_Dowen.JM_GSM4074285_SMC1A_Rep1_SRR10099918_peak_691	60	.	4.79527	9.01636	6.03523	259
chr1	74587905	74588456	Encode_GSE137272_Encode_Dowen.JM_GSM4074285_SMC1A_Rep1_SRR10099918_peak_692	138	.	7.50144	17.4433	13.8976	310
chr1	74601343	74601509	Encode_GSE137272_Encode_Dowen.JM_GSM4074285_SMC1A_Rep1_SRR10099918_peak_693	51	.	4.98504	8.06836	5.16265	88
chr1	74661518	74661856	Encode_GSE137272_Encode_Dowen.JM_GSM4074285_SMC1A_Rep1_SRR10099918_peak_694	56	.	5.32259	8.62712	5.67045	235
chr1	74713194	74713331	Encode_GSE137272_Encode_Dowen.JM_GSM4074285_SMC1A_Rep1_SRR10099918_peak_695	60	.	5.39374	9.07916	6.09351	46
chr1	74759851	74760128	Encode_GSE137272_Encode_Dowen.JM_GSM4074285_SMC1A_Rep1_SRR10099918_peak_696	182	.	8.57135	22.0641	18.2345	183
chr1	74763104	74763381	Encode_GSE137272_Encode_Dowen.JM_GSM4074285_SMC1A_Rep1_SRR10099918_peak_697	71	.	5.42937	10.1929	7.12656	162
chr1	74773125	74773353	Encode_GSE137272_Encode_Dowen.JM_GSM4074285_SMC1A_Rep1_SRR10099918_peak_698	32	.	3.88907	5.92696	3.20789	106
chr1	74784599	74784741	Encode_GSE137272_Encode_Dowen.JM_GSM4074285_SMC1A_Rep1_SRR10099918_peak_699	71	.	5.27338	10.2614	7.19126	34
chr1	74787946	74788142	Encode_GSE137272_Encode_Dowen.JM_GSM4074285_SMC1A_Rep1_SRR10099918_peak_700	123	.	6.8604	15.7356	12.3015	98
chr1	74803114	74803253	Encode_GSE137272_Encode_Dowen.JM_GSM4074285_SMC1A_Rep1_SRR10099918_peak_701	64	.	5.01491	9.43047	6.41344	42
chr1	74808165	74808475	Encode_GSE137272_Encode_Dowen.JM_GSM4074285_SMC1A_Rep1_SRR10099918_peak_702	302	.	10.4929	34.8246	30.2333	125
chr1	74816886	74817027	Encode_GSE137272_Encode_Dowen.JM_GSM4074285_SMC1A_Rep1_SRR10099918_peak_703	53	.	4.70934	8.22031	5.30399	110
chr1	74824886	74825386	Encode_GSE137272_Encode_Dowen.JM_GSM4074285_SMC1A_Rep1_SRR10099918_peak_704	128	.	7.18453	16.3642	12.8858	229
chr1	74858136	74858561	Encode_GSE137272_Encode_Dowen.JM_GSM4074285_SMC1A_Rep1_SRR10099918_peak_705	52	.	4.37967	8.21069	5.29535	98
chr1	74861892	74862065	Encode_GSE137272_Encode_Dowen.JM_GSM4074285_SMC1A_Rep1_SRR10099918_peak_706	95	.	6.01454	12.8125	9.5621	70
chr1	74880854	74881080	Encode_GSE137272_Encode_Dowen.JM_GSM4074285_SMC1A_Rep1_SRR10099918_peak_707	192	.	8.60293	23.1938	19.295	97
chr1	74893557	74893733	Encode_GSE137272_Encode_Dowen.JM_GSM4074285_SMC1A_Rep1_SRR10099918_peak_708	95	.	6.01454	12.8125	9.5621	101
chr1	74895101	74895243	Encode_GSE137272_Encode_Dowen.JM_GSM4074285_SMC1A_Rep1_SRR10099918_peak_709	58	.	4.70933	8.85223	5.88213	86
chr1	74915837	74916068	Encode_GSE137272_Encode_Dowen.JM_GSM4074285_SMC1A_Rep1_SRR10099918_peak_710	83	.	6.64788	11.5226	8.35492	132
chr1	74926808	74926996	Encode_GSE137272_Encode_Dowen.JM_GSM4074285_SMC1A_Rep1_SRR10099918_peak_711	180	.	9.33271	21.8918	18.0722	88
chr1	74948929	74949171	Encode_GSE137272_Encode_Dowen.JM_GSM4074285_SMC1A_Rep1_SRR10099918_peak_712	208	.	9.158	24.8782	20.874	106
chr1	74954307	74954445	Encode_GSE137272_Encode_Dowen.JM_GSM4074285_SMC1A_Rep1_SRR10099918_peak_713	38	.	4.31335	6.64975	3.85803	96
chr1	74964562	74964769	Encode_GSE137272_Encode_Dowen.JM_GSM4074285_SMC1A_Rep1_SRR10099918_peak_714	220	.	10.7244	26.1351	22.0532	102
chr1	75000494	75000805	Encode_GSE137272_Encode_Dowen.JM_GSM4074285_SMC1A_Rep1_SRR10099918_peak_715	235	.	11.2843	27.7502	23.5713	217
chr1	75016952	75017313	Encode_GSE137272_Encode_Dowen.JM_GSM4074285_SMC1A_Rep1_SRR10099918_peak_716	372	.	14.344	42.1423	37.2068	119
chr1	75052201	75052416	Encode_GSE137272_Encode_Dowen.JM_GSM4074285_SMC1A_Rep1_SRR10099918_peak_717	134	.	8.61185	16.9877	13.4748	110
chr1	75124565	75125206	Encode_GSE137272_Encode_Dowen.JM_GSM4074285_SMC1A_Rep1_SRR10099918_peak_718	188	.	8.6193	22.6927	18.8243	128
chr1	75168530	75168667	Encode_GSE137272_Encode_Dowen.JM_GSM4074285_SMC1A_Rep1_SRR10099918_peak_719	30	.	3.91045	5.71617	3.01355	107
chr1	75168825	75168967	Encode_GSE137272_Encode_Dowen.JM_GSM4074285_SMC1A_Rep1_SRR10099918_peak_720	54	.	4.99967	8.41158	5.48192	56
chr1	75180301	75180529	Encode_GSE137272_Encode_Dowen.JM_GSM4074285_SMC1A_Rep1_SRR10099918_peak_721	72	.	5.71851	10.3414	7.26535	105
chr1	75192089	75192249	Encode_GSE137272_Encode_Dowen.JM_GSM4074285_SMC1A_Rep1_SRR10099918_peak_722	110	.	7.12976	14.444	11.0916	112
chr1	75210698	75210928	Encode_GSE137272_Encode_Dowen.JM_GSM4074285_SMC1A_Rep1_SRR10099918_peak_723	142	.	7.93424	17.7719	14.2078	84
chr1	75219247	75219496	Encode_GSE137272_Encode_Dowen.JM_GSM4074285_SMC1A_Rep1_SRR10099918_peak_724	82	.	5.87671	11.3746	8.22681	76
chr1	75234712	75234850	Encode_GSE137272_Encode_Dowen.JM_GSM4074285_SMC1A_Rep1_SRR10099918_peak_725	55	.	4.88669	8.53722	5.58584	103
chr1	75236245	75236530	Encode_GSE137272_Encode_Dowen.JM_GSM4074285_SMC1A_Rep1_SRR10099918_peak_726	46	.	4.50586	7.55282	4.68151	81
chr1	75251606	75251907	Encode_GSE137272_Encode_Dowen.JM_GSM4074285_SMC1A_Rep1_SRR10099918_peak_727	87	.	5.76274	11.9336	8.74323	180
chr1	75254330	75254474	Encode_GSE137272_Encode_Dowen.JM_GSM4074285_SMC1A_Rep1_SRR10099918_peak_728	74	.	5.43883	10.5715	7.47118	63
chr1	75263101	75263317	Encode_GSE137272_Encode_Dowen.JM_GSM4074285_SMC1A_Rep1_SRR10099918_peak_729	47	.	4.91679	7.64778	4.7699	63
chr1	75277326	75277477	Encode_GSE137272_Encode_Dowen.JM_GSM4074285_SMC1A_Rep1_SRR10099918_peak_730	60	.	5.58436	9.05565	6.07179	104
chr1	75317503	75317702	Encode_GSE137272_Encode_Dowen.JM_GSM4074285_SMC1A_Rep1_SRR10099918_peak_731	49	.	4.32372	7.80667	4.91857	93
chr1	75317784	75318140	Encode_GSE137272_Encode_Dowen.JM_GSM4074285_SMC1A_Rep1_SRR10099918_peak_732	97	.	5.91153	13.0094	9.74716	271
chr1	75342927	75343152	Encode_GSE137272_Encode_Dowen.JM_GSM4074285_SMC1A_Rep1_SRR10099918_peak_733	189	.	8.42245	22.8188	18.9414	101
chr1	75361864	75362010	Encode_GSE137272_Encode_Dowen.JM_GSM4074285_SMC1A_Rep1_SRR10099918_peak_734	61	.	5.42045	9.12392	6.1355	111
chr1	75371477	75371688	Encode_GSE137272_Encode_Dowen.JM_GSM4074285_SMC1A_Rep1_SRR10099918_peak_735	78	.	5.83961	10.9265	7.80523	89
chr1	75398692	75399138	Encode_GSE137272_Encode_Dowen.JM_GSM4074285_SMC1A_Rep1_SRR10099918_peak_736	187	.	9.12436	22.601	18.7373	276
chr1	75413813	75414069	Encode_GSE137272_Encode_Dowen.JM_GSM4074285_SMC1A_Rep1_SRR10099918_peak_737	240	.	11.2039	28.2207	24.0158	108
chr1	75425889	75426066	Encode_GSE137272_Encode_Dowen.JM_GSM4074285_SMC1A_Rep1_SRR10099918_peak_738	54	.	4.80625	8.39398	5.46557	68
chr1	75445840	75445999	Encode_GSE137272_Encode_Dowen.JM_GSM4074285_SMC1A_Rep1_SRR10099918_peak_739	61	.	5.06495	9.18577	6.19388	71
chr1	75467602	75467946	Encode_GSE137272_Encode_Dowen.JM_GSM4074285_SMC1A_Rep1_SRR10099918_peak_740	229	.	10.2555	27.0494	22.9145	203
chr1	75477263	75477659	Encode_GSE137272_Encode_Dowen.JM_GSM4074285_SMC1A_Rep1_SRR10099918_peak_741	115	.	6.26355	14.9608	11.5701	266
chr1	75479289	75479602	Encode_GSE137272_Encode_Dowen.JM_GSM4074285_SMC1A_Rep1_SRR10099918_peak_742	167	.	7.55929	20.4715	16.7408	190
chr1	75495301	75495481	Encode_GSE137272_Encode_Dowen.JM_GSM4074285_SMC1A_Rep1_SRR10099918_peak_743	97	.	6.36055	13.0576	9.79237	111
chr1	75518086	75518351	Encode_GSE137272_Encode_Dowen.JM_GSM4074285_SMC1A_Rep1_SRR10099918_peak_744	161	.	7.73794	19.8628	16.1662	129
chr1	75521348	75521539	Encode_GSE137272_Encode_Dowen.JM_GSM4074285_SMC1A_Rep1_SRR10099918_peak_745	43	.	4.1269	7.14748	4.31987	119
chr1	75546708	75546865	Encode_GSE137272_Encode_Dowen.JM_GSM4074285_SMC1A_Rep1_SRR10099918_peak_746	21	.	3.56075	4.69551	2.12597	103
chr1	75559516	75559845	Encode_GSE137272_Encode_Dowen.JM_GSM4074285_SMC1A_Rep1_SRR10099918_peak_747	480	.	14.1804	53.4727	48.094	198
chr1	75588970	75589168	Encode_GSE137272_Encode_Dowen.JM_GSM4074285_SMC1A_Rep1_SRR10099918_peak_748	52	.	4.86634	8.18241	5.26856	73
chr1	75642413	75642712	Encode_GSE137272_Encode_Dowen.JM_GSM4074285_SMC1A_Rep1_SRR10099918_peak_749	107	.	7.19166	14.108	10.7743	119
chr1	75652563	75652785	Encode_GSE137272_Encode_Dowen.JM_GSM4074285_SMC1A_Rep1_SRR10099918_peak_750	127	.	7.10066	16.2029	12.7345	118
chr1	75653644	75653855	Encode_GSE137272_Encode_Dowen.JM_GSM4074285_SMC1A_Rep1_SRR10099918_peak_751	258	.	10.9345	30.1869	25.8621	117
chr1	75804593	75804757	Encode_GSE137272_Encode_Dowen.JM_GSM4074285_SMC1A_Rep1_SRR10099918_peak_752	56	.	5.32259	8.62712	5.67045	88
chr1	75925814	75926048	Encode_GSE137272_Encode_Dowen.JM_GSM4074285_SMC1A_Rep1_SRR10099918_peak_753	125	.	8.30984	16.0025	12.5452	107
chr1	77452830	77452978	Encode_GSE137272_Encode_Dowen.JM_GSM4074285_SMC1A_Rep1_SRR10099918_peak_754	53	.	5.10968	8.27561	5.3549	102
chr1	77453966	77454103	Encode_GSE137272_Encode_Dowen.JM_GSM4074285_SMC1A_Rep1_SRR10099918_peak_755	52	.	5.03416	8.15018	5.23839	55
chr1	77496539	77496947	Encode_GSE137272_Encode_Dowen.JM_GSM4074285_SMC1A_Rep1_SRR10099918_peak_756	52	.	5.21397	8.13032	5.22	47
chr1	77516263	77516566	Encode_GSE137272_Encode_Dowen.JM_GSM4074285_SMC1A_Rep1_SRR10099918_peak_757	217	.	9.06139	25.7909	21.7318	193
chr1	77589502	77589700	Encode_GSE137272_Encode_Dowen.JM_GSM4074285_SMC1A_Rep1_SRR10099918_peak_758	83	.	6.64788	11.5226	8.35492	103
chr1	77930709	77930961	Encode_GSE137272_Encode_Dowen.JM_GSM4074285_SMC1A_Rep1_SRR10099918_peak_759	170	.	9.97181	20.8211	17.0639	124
chr1	77943159	77943393	Encode_GSE137272_Encode_Dowen.JM_GSM4074285_SMC1A_Rep1_SRR10099918_peak_760	73	.	6.23238	10.4643	7.36985	104
chr1	77972360	77972646	Encode_GSE137272_Encode_Dowen.JM_GSM4074285_SMC1A_Rep1_SRR10099918_peak_761	83	.	6.64788	11.5226	8.35492	190
chr1	77978790	77978985	Encode_GSE137272_Encode_Dowen.JM_GSM4074285_SMC1A_Rep1_SRR10099918_peak_762	194	.	10.8028	23.3395	19.4279	110
chr1	78008847	78008984	Encode_GSE137272_Encode_Dowen.JM_GSM4074285_SMC1A_Rep1_SRR10099918_peak_763	54	.	5.4014	8.43264	5.48846	57
chr1	78119970	78120166	Encode_GSE137272_Encode_Dowen.JM_GSM4074285_SMC1A_Rep1_SRR10099918_peak_764	92	.	7.01089	12.5204	9.29568	96
chr1	78412642	78412973	Encode_GSE137272_Encode_Dowen.JM_GSM4074285_SMC1A_Rep1_SRR10099918_peak_765	35	.	4.4362	6.31564	3.56548	111
chr1	78419629	78419959	Encode_GSE137272_Encode_Dowen.JM_GSM4074285_SMC1A_Rep1_SRR10099918_peak_766	232	.	11.0704	27.3645	23.21	134
chr1	78454780	78455000	Encode_GSE137272_Encode_Dowen.JM_GSM4074285_SMC1A_Rep1_SRR10099918_peak_767	111	.	7.44851	14.5493	11.191	135
chr1	78488857	78489060	Encode_GSE137272_Encode_Dowen.JM_GSM4074285_SMC1A_Rep1_SRR10099918_peak_768	79	.	5.9453	11.1125	7.98044	86
chr1	78525278	78525542	Encode_GSE137272_Encode_Dowen.JM_GSM4074285_SMC1A_Rep1_SRR10099918_peak_769	543	.	18.8268	59.9749	54.3854	117
chr1	78536898	78537101	Encode_GSE137272_Encode_Dowen.JM_GSM4074285_SMC1A_Rep1_SRR10099918_peak_770	101	.	7.07609	13.473	10.1839	75
chr1	78602106	78602301	Encode_GSE137272_Encode_Dowen.JM_GSM4074285_SMC1A_Rep1_SRR10099918_peak_771	50	.	5.12942	7.99347	5.09225	94
chr1	78657515	78657848	Encode_GSE137272_Encode_Dowen.JM_GSM4074285_SMC1A_Rep1_SRR10099918_peak_772	90	.	6.36196	12.2389	9.03022	124
chr1	78687017	78687154	Encode_GSE137272_Encode_Dowen.JM_GSM4074285_SMC1A_Rep1_SRR10099918_peak_773	54	.	5.4014	8.43264	5.48846	84
chr1	78724486	78724759	Encode_GSE137272_Encode_Dowen.JM_GSM4074285_SMC1A_Rep1_SRR10099918_peak_774	288	.	13.3761	33.3953	28.8819	167
chr1	79439991	79440255	Encode_GSE137272_Encode_Dowen.JM_GSM4074285_SMC1A_Rep1_SRR10099918_peak_775	104	.	7.47886	13.7159	10.4042	95
chr1	79683069	79683237	Encode_GSE137272_Encode_Dowen.JM_GSM4074285_SMC1A_Rep1_SRR10099918_peak_776	93	.	7.06337	12.607	9.36725	86
chr1	79775943	79776184	Encode_GSE137272_Encode_Dowen.JM_GSM4074285_SMC1A_Rep1_SRR10099918_peak_777	136	.	8.70972	17.1518	13.6298	106
chr1	80180271	80180475	Encode_GSE137272_Encode_Dowen.JM_GSM4074285_SMC1A_Rep1_SRR10099918_peak_778	91	.	6.18601	12.3292	9.11533	101
chr1	80181097	80181330	Encode_GSE137272_Encode_Dowen.JM_GSM4074285_SMC1A_Rep1_SRR10099918_peak_779	266	.	11.348	30.9883	26.6168	124
chr1	80237630	80237909	Encode_GSE137272_Encode_Dowen.JM_GSM4074285_SMC1A_Rep1_SRR10099918_peak_780	39	.	4.51518	6.70759	3.91235	203
chr1	80340683	80340922	Encode_GSE137272_Encode_Dowen.JM_GSM4074285_SMC1A_Rep1_SRR10099918_peak_781	60	.	5.19076	9.07167	6.08714	117
chr1	80341051	80341232	Encode_GSE137272_Encode_Dowen.JM_GSM4074285_SMC1A_Rep1_SRR10099918_peak_782	45	.	4.62412	7.4608	4.59731	62
chr1	80408562	80408863	Encode_GSE137272_Encode_Dowen.JM_GSM4074285_SMC1A_Rep1_SRR10099918_peak_783	136	.	8.72534	17.1779	13.6471	132
chr1	80515959	80516194	Encode_GSE137272_Encode_Dowen.JM_GSM4074285_SMC1A_Rep1_SRR10099918_peak_784	54	.	5.4014	8.43264	5.48846	63
chr1	80722745	80722931	Encode_GSE137272_Encode_Dowen.JM_GSM4074285_SMC1A_Rep1_SRR10099918_peak_785	114	.	7.89435	14.8482	11.4642	106
chr1	80830495	80830673	Encode_GSE137272_Encode_Dowen.JM_GSM4074285_SMC1A_Rep1_SRR10099918_peak_786	93	.	7.06337	12.607	9.36725	96
chr1	81287242	81287449	Encode_GSE137272_Encode_Dowen.JM_GSM4074285_SMC1A_Rep1_SRR10099918_peak_787	54	.	5.4014	8.43264	5.48846	70
chr1	81300851	81300996	Encode_GSE137272_Encode_Dowen.JM_GSM4074285_SMC1A_Rep1_SRR10099918_peak_788	45	.	4.97698	7.44902	4.59731	94
chr1	81301790	81301952	Encode_GSE137272_Encode_Dowen.JM_GSM4074285_SMC1A_Rep1_SRR10099918_peak_789	54	.	5.4014	8.43264	5.48846	112
chr1	81316690	81316847	Encode_GSE137272_Encode_Dowen.JM_GSM4074285_SMC1A_Rep1_SRR10099918_peak_790	83	.	6.64788	11.5226	8.35492	99
chr1	81516706	81516843	Encode_GSE137272_Encode_Dowen.JM_GSM4074285_SMC1A_Rep1_SRR10099918_peak_791	64	.	5.81689	9.4337	6.41344	62
chr1	82291576	82291843	Encode_GSE137272_Encode_Dowen.JM_GSM4074285_SMC1A_Rep1_SRR10099918_peak_792	25	.	3.75209	5.21968	2.58004	163
chr1	82294222	82294360	Encode_GSE137272_Encode_Dowen.JM_GSM4074285_SMC1A_Rep1_SRR10099918_peak_793	65	.	5.50907	9.62066	6.58858	52
chr1	82316457	82316600	Encode_GSE137272_Encode_Dowen.JM_GSM4074285_SMC1A_Rep1_SRR10099918_peak_794	45	.	4.98591	7.46327	4.59731	112
chr1	82433396	82433601	Encode_GSE137272_Encode_Dowen.JM_GSM4074285_SMC1A_Rep1_SRR10099918_peak_795	64	.	5.81689	9.4337	6.41344	113
chr1	82476339	82476582	Encode_GSE137272_Encode_Dowen.JM_GSM4074285_SMC1A_Rep1_SRR10099918_peak_796	104	.	7.47886	13.7159	10.4042	136
chr1	82554443	82554659	Encode_GSE137272_Encode_Dowen.JM_GSM4074285_SMC1A_Rep1_SRR10099918_peak_797	147	.	9.14083	18.3734	14.7677	100
chr1	82641725	82641991	Encode_GSE137272_Encode_Dowen.JM_GSM4074285_SMC1A_Rep1_SRR10099918_peak_798	243	.	12.4648	28.5677	24.3409	135
chr1	82724774	82724980	Encode_GSE137272_Encode_Dowen.JM_GSM4074285_SMC1A_Rep1_SRR10099918_peak_799	110	.	7.33622	14.3569	11.0092	115
chr1	82759670	82759821	Encode_GSE137272_Encode_Dowen.JM_GSM4074285_SMC1A_Rep1_SRR10099918_peak_800	53	.	5.27191	8.22391	5.30697	85
chr1	82787430	82787696	Encode_GSE137272_Encode_Dowen.JM_GSM4074285_SMC1A_Rep1_SRR10099918_peak_801	206	.	10.5317	24.608	20.6214	164
chr1	82803697	82803927	Encode_GSE137272_Encode_Dowen.JM_GSM4074285_SMC1A_Rep1_SRR10099918_peak_802	159	.	9.26927	19.6262	15.9426	128
chr1	82820688	82820841	Encode_GSE137272_Encode_Dowen.JM_GSM4074285_SMC1A_Rep1_SRR10099918_peak_803	32	.	4.24842	6.01742	3.29155	60
chr1	82826926	82827205	Encode_GSE137272_Encode_Dowen.JM_GSM4074285_SMC1A_Rep1_SRR10099918_peak_804	90	.	6.6026	12.2472	9.03781	122
chr1	82839250	82839521	Encode_GSE137272_Encode_Dowen.JM_GSM4074285_SMC1A_Rep1_SRR10099918_peak_805	119	.	7.40043	15.3769	11.9625	151
chr1	82960008	82960310	Encode_GSE137272_Encode_Dowen.JM_GSM4074285_SMC1A_Rep1_SRR10099918_peak_806	73	.	6.23238	10.4643	7.36985	183
chr1	82987885	82988041	Encode_GSE137272_Encode_Dowen.JM_GSM4074285_SMC1A_Rep1_SRR10099918_peak_807	113	.	7.8357	14.7506	11.3797	100
chr1	83038124	83038451	Encode_GSE137272_Encode_Dowen.JM_GSM4074285_SMC1A_Rep1_SRR10099918_peak_808	43	.	4.83949	7.22921	4.39561	232
chr1	83064953	83065119	Encode_GSE137272_Encode_Dowen.JM_GSM4074285_SMC1A_Rep1_SRR10099918_peak_809	80	.	6.4172	11.1431	8.00967	80
chr1	83076168	83076433	Encode_GSE137272_Encode_Dowen.JM_GSM4074285_SMC1A_Rep1_SRR10099918_peak_810	223	.	11.5676	26.4134	22.316	136
chr1	83181524	83181699	Encode_GSE137272_Encode_Dowen.JM_GSM4074285_SMC1A_Rep1_SRR10099918_peak_811	64	.	5.81689	9.4337	6.41344	81
chr1	83187243	83187448	Encode_GSE137272_Encode_Dowen.JM_GSM4074285_SMC1A_Rep1_SRR10099918_peak_812	83	.	6.64788	11.5226	8.35492	99
chr1	83717125	83717314	Encode_GSE137272_Encode_Dowen.JM_GSM4074285_SMC1A_Rep1_SRR10099918_peak_813	119	.	7.9343	15.3732	11.9595	87
chr1	83727252	83727407	Encode_GSE137272_Encode_Dowen.JM_GSM4074285_SMC1A_Rep1_SRR10099918_peak_814	73	.	6.23238	10.4643	7.36985	101
chr1	83736567	83736750	Encode_GSE137272_Encode_Dowen.JM_GSM4074285_SMC1A_Rep1_SRR10099918_peak_815	125	.	8.30984	16.0025	12.5452	93
chr1	83746103	83746346	Encode_GSE137272_Encode_Dowen.JM_GSM4074285_SMC1A_Rep1_SRR10099918_peak_816	159	.	9.55632	19.5881	15.908	108
chr1	84102156	84102335	Encode_GSE137272_Encode_Dowen.JM_GSM4074285_SMC1A_Rep1_SRR10099918_peak_817	64	.	5.81689	9.4337	6.41344	96
chr1	84177031	84177206	Encode_GSE137272_Encode_Dowen.JM_GSM4074285_SMC1A_Rep1_SRR10099918_peak_818	54	.	5.4014	8.43264	5.48846	53
chr1	84286805	84287093	Encode_GSE137272_Encode_Dowen.JM_GSM4074285_SMC1A_Rep1_SRR10099918_peak_819	51	.	4.96084	8.02798	5.12486	215
chr1	84433685	84433822	Encode_GSE137272_Encode_Dowen.JM_GSM4074285_SMC1A_Rep1_SRR10099918_peak_820	29	.	4.15492	5.62976	2.93421	90
chr1	84470390	84470668	Encode_GSE137272_Encode_Dowen.JM_GSM4074285_SMC1A_Rep1_SRR10099918_peak_821	95	.	6.95195	12.8376	9.58486	145
chr1	84581899	84582131	Encode_GSE137272_Encode_Dowen.JM_GSM4074285_SMC1A_Rep1_SRR10099918_peak_822	169	.	9.89772	20.696	16.9511	111
chr1	84623170	84623307	Encode_GSE137272_Encode_Dowen.JM_GSM4074285_SMC1A_Rep1_SRR10099918_peak_823	37	.	4.57041	6.52803	3.74487	82
chr1	84640452	84640809	Encode_GSE137272_Encode_Dowen.JM_GSM4074285_SMC1A_Rep1_SRR10099918_peak_824	65	.	5.45758	9.53251	6.50597	89
chr1	84696245	84696451	Encode_GSE137272_Encode_Dowen.JM_GSM4074285_SMC1A_Rep1_SRR10099918_peak_825	140	.	7.09669	17.5806	14.028	75
chr1	84697262	84697523	Encode_GSE137272_Encode_Dowen.JM_GSM4074285_SMC1A_Rep1_SRR10099918_peak_826	108	.	6.30169	14.1975	10.8588	126
chr1	84839380	84839625	Encode_GSE137272_Encode_Dowen.JM_GSM4074285_SMC1A_Rep1_SRR10099918_peak_827	36	.	4.02334	6.41828	3.66022	21
chr1	84860900	84861099	Encode_GSE137272_Encode_Dowen.JM_GSM4074285_SMC1A_Rep1_SRR10099918_peak_828	56	.	4.94881	8.64729	5.68979	68
chr1	84869664	84869809	Encode_GSE137272_Encode_Dowen.JM_GSM4074285_SMC1A_Rep1_SRR10099918_peak_829	30	.	3.66281	5.7687	3.06299	23
chr1	84881369	84881541	Encode_GSE137272_Encode_Dowen.JM_GSM4074285_SMC1A_Rep1_SRR10099918_peak_830	52	.	4.36512	8.18191	5.26856	88
chr1	84933551	84933744	Encode_GSE137272_Encode_Dowen.JM_GSM4074285_SMC1A_Rep1_SRR10099918_peak_831	149	.	8.11055	18.5944	14.9767	74
chr1	85736575	85736769	Encode_GSE137272_Encode_Dowen.JM_GSM4074285_SMC1A_Rep1_SRR10099918_peak_832	104	.	7.47886	13.7159	10.4042	107
chr1	85853401	85853640	Encode_GSE137272_Encode_Dowen.JM_GSM4074285_SMC1A_Rep1_SRR10099918_peak_833	351	.	14.7429	40.0019	35.1589	109
chr1	85935532	85935738	Encode_GSE137272_Encode_Dowen.JM_GSM4074285_SMC1A_Rep1_SRR10099918_peak_834	98	.	7.14087	13.1539	9.88366	89
chr1	86007879	86008144	Encode_GSE137272_Encode_Dowen.JM_GSM4074285_SMC1A_Rep1_SRR10099918_peak_835	300	.	13.3046	34.6168	30.0361	133
chr1	86059534	86059752	Encode_GSE137272_Encode_Dowen.JM_GSM4074285_SMC1A_Rep1_SRR10099918_peak_836	186	.	8.80482	22.5266	18.6673	111
chr1	86064276	86064473	Encode_GSE137272_Encode_Dowen.JM_GSM4074285_SMC1A_Rep1_SRR10099918_peak_837	62	.	4.93949	9.28913	6.29043	99
chr1	86178894	86179205	Encode_GSE137272_Encode_Dowen.JM_GSM4074285_SMC1A_Rep1_SRR10099918_peak_838	703	.	19.0639	76.4419	70.3065	135
chr1	86187954	86188127	Encode_GSE137272_Encode_Dowen.JM_GSM4074285_SMC1A_Rep1_SRR10099918_peak_839	71	.	5.4519	10.2337	7.16458	47
chr1	86189135	86189319	Encode_GSE137272_Encode_Dowen.JM_GSM4074285_SMC1A_Rep1_SRR10099918_peak_840	105	.	6.55464	13.8379	10.5195	68
chr1	86201374	86201620	Encode_GSE137272_Encode_Dowen.JM_GSM4074285_SMC1A_Rep1_SRR10099918_peak_841	40	.	4.61024	6.86103	4.05436	190
chr1	86214258	86214455	Encode_GSE137272_Encode_Dowen.JM_GSM4074285_SMC1A_Rep1_SRR10099918_peak_842	167	.	9.12441	20.4347	16.7059	114
chr1	86303066	86303372	Encode_GSE137272_Encode_Dowen.JM_GSM4074285_SMC1A_Rep1_SRR10099918_peak_843	38	.	4.02544	6.68681	3.89249	82
chr1	86308340	86308576	Encode_GSE137272_Encode_Dowen.JM_GSM4074285_SMC1A_Rep1_SRR10099918_peak_844	47	.	4.08043	7.61034	4.73477	120
chr1	86310946	86311320	Encode_GSE137272_Encode_Dowen.JM_GSM4074285_SMC1A_Rep1_SRR10099918_peak_845	59	.	4.4239	8.90323	5.93024	335
chr1	86339494	86339725	Encode_GSE137272_Encode_Dowen.JM_GSM4074285_SMC1A_Rep1_SRR10099918_peak_846	210	.	9.52106	25.0413	21.0255	126
chr1	86359416	86359573	Encode_GSE137272_Encode_Dowen.JM_GSM4074285_SMC1A_Rep1_SRR10099918_peak_847	26	.	3.51456	5.26951	2.62531	61
chr1	86372061	86372261	Encode_GSE137272_Encode_Dowen.JM_GSM4074285_SMC1A_Rep1_SRR10099918_peak_848	215	.	11.0831	25.5751	21.5291	98
chr1	86381194	86381359	Encode_GSE137272_Encode_Dowen.JM_GSM4074285_SMC1A_Rep1_SRR10099918_peak_849	77	.	6.02388	10.8666	7.74883	92
chr1	86389382	86389553	Encode_GSE137272_Encode_Dowen.JM_GSM4074285_SMC1A_Rep1_SRR10099918_peak_850	52	.	5.05908	8.19162	5.27669	116
chr1	86404969	86405140	Encode_GSE137272_Encode_Dowen.JM_GSM4074285_SMC1A_Rep1_SRR10099918_peak_851	109	.	7.29954	14.2939	10.9499	94
chr1	86416356	86416531	Encode_GSE137272_Encode_Dowen.JM_GSM4074285_SMC1A_Rep1_SRR10099918_peak_852	101	.	6.79025	13.4088	10.1238	64
chr1	86430030	86430240	Encode_GSE137272_Encode_Dowen.JM_GSM4074285_SMC1A_Rep1_SRR10099918_peak_853	109	.	6.34736	14.2884	10.9451	113
chr1	86434572	86434719	Encode_GSE137272_Encode_Dowen.JM_GSM4074285_SMC1A_Rep1_SRR10099918_peak_854	67	.	4.85013	9.78022	6.73938	33
chr1	86440536	86440821	Encode_GSE137272_Encode_Dowen.JM_GSM4074285_SMC1A_Rep1_SRR10099918_peak_855	125	.	6.54768	15.9867	12.5385	172
chr1	86452812	86452949	Encode_GSE137272_Encode_Dowen.JM_GSM4074285_SMC1A_Rep1_SRR10099918_peak_856	69	.	5.75333	10.0357	6.97897	59
chr1	86471456	86471663	Encode_GSE137272_Encode_Dowen.JM_GSM4074285_SMC1A_Rep1_SRR10099918_peak_857	78	.	5.68403	11.0241	7.89734	90
chr1	86487316	86487770	Encode_GSE137272_Encode_Dowen.JM_GSM4074285_SMC1A_Rep1_SRR10099918_peak_858	184	.	7.69518	22.2596	18.4154	223
chr1	86501685	86501883	Encode_GSE137272_Encode_Dowen.JM_GSM4074285_SMC1A_Rep1_SRR10099918_peak_859	115	.	5.72116	14.9758	11.5844	92
chr1	86504205	86504553	Encode_GSE137272_Encode_Dowen.JM_GSM4074285_SMC1A_Rep1_SRR10099918_peak_860	100	.	5.51701	13.3422	10.062	107
chr1	86509441	86509691	Encode_GSE137272_Encode_Dowen.JM_GSM4074285_SMC1A_Rep1_SRR10099918_peak_861	140	.	8.11057	17.5989	14.0445	136
chr1	86526326	86526545	Encode_GSE137272_Encode_Dowen.JM_GSM4074285_SMC1A_Rep1_SRR10099918_peak_862	50	.	3.96707	7.91871	5.02312	87
chr1	86528257	86528501	Encode_GSE137272_Encode_Dowen.JM_GSM4074285_SMC1A_Rep1_SRR10099918_peak_863	77	.	4.47604	10.8768	7.75875	125
chr1	86532011	86532182	Encode_GSE137272_Encode_Dowen.JM_GSM4074285_SMC1A_Rep1_SRR10099918_peak_864	56	.	4.26867	8.57423	5.62098	91
chr1	86532430	86532644	Encode_GSE137272_Encode_Dowen.JM_GSM4074285_SMC1A_Rep1_SRR10099918_peak_865	80	.	5.02655	11.1685	8.03372	125
chr1	86618549	86618750	Encode_GSE137272_Encode_Dowen.JM_GSM4074285_SMC1A_Rep1_SRR10099918_peak_866	88	.	6.47249	12.0253	8.82923	117
chr1	86650330	86650650	Encode_GSE137272_Encode_Dowen.JM_GSM4074285_SMC1A_Rep1_SRR10099918_peak_867	215	.	9.22315	25.5707	21.5255	124
chr1	86669562	86669760	Encode_GSE137272_Encode_Dowen.JM_GSM4074285_SMC1A_Rep1_SRR10099918_peak_868	117	.	6.81663	15.2046	11.7999	98
chr1	86670448	86670762	Encode_GSE137272_Encode_Dowen.JM_GSM4074285_SMC1A_Rep1_SRR10099918_peak_869	58	.	4.86632	8.82429	5.85503	78
chr1	86697053	86697230	Encode_GSE137272_Encode_Dowen.JM_GSM4074285_SMC1A_Rep1_SRR10099918_peak_870	46	.	4.66636	7.53252	4.66214	75
chr1	86699875	86700015	Encode_GSE137272_Encode_Dowen.JM_GSM4074285_SMC1A_Rep1_SRR10099918_peak_871	85	.	5.83959	11.6924	8.51571	75
chr1	86719381	86719567	Encode_GSE137272_Encode_Dowen.JM_GSM4074285_SMC1A_Rep1_SRR10099918_peak_872	76	.	6.21239	10.8042	7.69026	123
chr1	86914808	86915034	Encode_GSE137272_Encode_Dowen.JM_GSM4074285_SMC1A_Rep1_SRR10099918_peak_873	116	.	7.76548	15.0883	11.6905	95
chr1	86972772	86972980	Encode_GSE137272_Encode_Dowen.JM_GSM4074285_SMC1A_Rep1_SRR10099918_peak_874	135	.	8.36407	17.0571	13.5403	110
chr1	87041192	87041383	Encode_GSE137272_Encode_Dowen.JM_GSM4074285_SMC1A_Rep1_SRR10099918_peak_875	157	.	7.52521	19.4216	15.7569	89
chr1	87042130	87042366	Encode_GSE137272_Encode_Dowen.JM_GSM4074285_SMC1A_Rep1_SRR10099918_peak_876	161	.	7.73794	19.8628	16.1662	167
chr1	87061051	87061199	Encode_GSE137272_Encode_Dowen.JM_GSM4074285_SMC1A_Rep1_SRR10099918_peak_877	43	.	4.65166	7.21284	4.38052	68
chr1	87070763	87070986	Encode_GSE137272_Encode_Dowen.JM_GSM4074285_SMC1A_Rep1_SRR10099918_peak_878	189	.	9.87376	22.866	18.9861	129
chr1	87087101	87087254	Encode_GSE137272_Encode_Dowen.JM_GSM4074285_SMC1A_Rep1_SRR10099918_peak_879	53	.	5.33115	8.31947	5.39602	58
chr1	87098587	87098927	Encode_GSE137272_Encode_Dowen.JM_GSM4074285_SMC1A_Rep1_SRR10099918_peak_880	112	.	7.74814	14.6047	11.2432	172
chr1	87174329	87174635	Encode_GSE137272_Encode_Dowen.JM_GSM4074285_SMC1A_Rep1_SRR10099918_peak_881	294	.	12.218	33.9443	29.4004	148
chr1	87185362	87185694	Encode_GSE137272_Encode_Dowen.JM_GSM4074285_SMC1A_Rep1_SRR10099918_peak_882	53	.	4.54545	8.22827	5.31107	97
chr1	87187116	87187299	Encode_GSE137272_Encode_Dowen.JM_GSM4074285_SMC1A_Rep1_SRR10099918_peak_883	182	.	8.31255	22.0655	18.2356	100
chr1	87206435	87206577	Encode_GSE137272_Encode_Dowen.JM_GSM4074285_SMC1A_Rep1_SRR10099918_peak_884	98	.	7.14087	13.1539	9.88366	73
chr1	87226465	87226764	Encode_GSE137272_Encode_Dowen.JM_GSM4074285_SMC1A_Rep1_SRR10099918_peak_885	40	.	4.5861	6.82212	4.01823	44
chr1	87239174	87239352	Encode_GSE137272_Encode_Dowen.JM_GSM4074285_SMC1A_Rep1_SRR10099918_peak_886	73	.	6.02024	10.4842	7.38791	92
chr1	87246260	87246497	Encode_GSE137272_Encode_Dowen.JM_GSM4074285_SMC1A_Rep1_SRR10099918_peak_887	171	.	9.39544	20.9138	17.1503	115
chr1	87326779	87327022	Encode_GSE137272_Encode_Dowen.JM_GSM4074285_SMC1A_Rep1_SRR10099918_peak_888	56	.	5.14051	8.65175	5.69364	147
chr1	87418788	87418952	Encode_GSE137272_Encode_Dowen.JM_GSM4074285_SMC1A_Rep1_SRR10099918_peak_889	56	.	5.32259	8.62712	5.67045	51
chr1	87447516	87447814	Encode_GSE137272_Encode_Dowen.JM_GSM4074285_SMC1A_Rep1_SRR10099918_peak_890	222	.	10.5218	26.362	22.2674	171
chr1	87470297	87470434	Encode_GSE137272_Encode_Dowen.JM_GSM4074285_SMC1A_Rep1_SRR10099918_peak_891	52	.	5.21397	8.13032	5.22	84
chr1	87541712	87541938	Encode_GSE137272_Encode_Dowen.JM_GSM4074285_SMC1A_Rep1_SRR10099918_peak_892	216	.	11.1414	25.6766	21.6248	101
chr1	87550995	87551132	Encode_GSE137272_Encode_Dowen.JM_GSM4074285_SMC1A_Rep1_SRR10099918_peak_893	37	.	4.57041	6.52803	3.74487	77
chr1	87608499	87608712	Encode_GSE137272_Encode_Dowen.JM_GSM4074285_SMC1A_Rep1_SRR10099918_peak_894	185	.	9.95392	22.4453	18.5905	77
chr1	87673899	87674100	Encode_GSE137272_Encode_Dowen.JM_GSM4074285_SMC1A_Rep1_SRR10099918_peak_895	40	.	4.27585	6.8619	4.05471	83
chr1	87755811	87756119	Encode_GSE137272_Encode_Dowen.JM_GSM4074285_SMC1A_Rep1_SRR10099918_peak_896	259	.	11.3268	30.318	25.9852	120
chr1	87766300	87766510	Encode_GSE137272_Encode_Dowen.JM_GSM4074285_SMC1A_Rep1_SRR10099918_peak_897	138	.	8.27041	17.3873	13.8446	136
chr1	87853021	87853184	Encode_GSE137272_Encode_Dowen.JM_GSM4074285_SMC1A_Rep1_SRR10099918_peak_898	37	.	4.57041	6.52803	3.74487	119
chr1	87922751	87922894	Encode_GSE137272_Encode_Dowen.JM_GSM4074285_SMC1A_Rep1_SRR10099918_peak_899	53	.	5.30136	8.27144	5.35148	55
chr1	87936632	87936820	Encode_GSE137272_Encode_Dowen.JM_GSM4074285_SMC1A_Rep1_SRR10099918_peak_900	44	.	4.89356	7.31573	4.4758	106
chr1	88008447	88008678	Encode_GSE137272_Encode_Dowen.JM_GSM4074285_SMC1A_Rep1_SRR10099918_peak_901	45	.	4.98591	7.46327	4.59731	136
chr1	88318659	88318818	Encode_GSE137272_Encode_Dowen.JM_GSM4074285_SMC1A_Rep1_SRR10099918_peak_905	104	.	7.22351	13.7233	10.4103	105
chr1	88357512	88357807	Encode_GSE137272_Encode_Dowen.JM_GSM4074285_SMC1A_Rep1_SRR10099918_peak_906	212	.	11.2301	25.2336	21.2071	136
chr1	88424697	88424937	Encode_GSE137272_Encode_Dowen.JM_GSM4074285_SMC1A_Rep1_SRR10099918_peak_907	261	.	12.4811	30.5064	26.1625	104
chr1	88434188	88434385	Encode_GSE137272_Encode_Dowen.JM_GSM4074285_SMC1A_Rep1_SRR10099918_peak_908	127	.	8.15376	16.2146	12.7448	88
chr1	88445507	88445751	Encode_GSE137272_Encode_Dowen.JM_GSM4074285_SMC1A_Rep1_SRR10099918_peak_909	133	.	8.56374	16.9069	13.3987	134
chr1	88456768	88456987	Encode_GSE137272_Encode_Dowen.JM_GSM4074285_SMC1A_Rep1_SRR10099918_peak_910	145	.	7.84243	18.0926	14.5105	85
chr1	88464633	88464839	Encode_GSE137272_Encode_Dowen.JM_GSM4074285_SMC1A_Rep1_SRR10099918_peak_911	61	.	5.06495	9.18577	6.19388	89
chr1	88474041	88474228	Encode_GSE137272_Encode_Dowen.JM_GSM4074285_SMC1A_Rep1_SRR10099918_peak_912	42	.	4.76058	7.10274	4.2783	55
chr1	88562393	88562723	Encode_GSE137272_Encode_Dowen.JM_GSM4074285_SMC1A_Rep1_SRR10099918_peak_913	485	.	17.3486	53.9275	48.535	145
chr1	88605716	88605880	Encode_GSE137272_Encode_Dowen.JM_GSM4074285_SMC1A_Rep1_SRR10099918_peak_914	34	.	4.02091	6.15382	3.4172	94
chr1	88640128	88640327	Encode_GSE137272_Encode_Dowen.JM_GSM4074285_SMC1A_Rep1_SRR10099918_peak_915	148	.	8.2949	18.4294	14.8214	111
chr1	88668885	88669178	Encode_GSE137272_Encode_Dowen.JM_GSM4074285_SMC1A_Rep1_SRR10099918_peak_916	121	.	7.2679	15.598	12.1713	176
chr1	88700540	88700716	Encode_GSE137272_Encode_Dowen.JM_GSM4074285_SMC1A_Rep1_SRR10099918_peak_917	80	.	5.59347	11.2307	8.09171	109
chr1	88705264	88705427	Encode_GSE137272_Encode_Dowen.JM_GSM4074285_SMC1A_Rep1_SRR10099918_peak_918	124	.	6.50446	15.8957	12.4521	63
chr1	88705879	88706123	Encode_GSE137272_Encode_Dowen.JM_GSM4074285_SMC1A_Rep1_SRR10099918_peak_919	193	.	8.63377	23.2574	19.3545	110
chr1	88720982	88721140	Encode_GSE137272_Encode_Dowen.JM_GSM4074285_SMC1A_Rep1_SRR10099918_peak_920	54	.	5.4014	8.43264	5.48846	106
chr1	88742418	88742684	Encode_GSE137272_Encode_Dowen.JM_GSM4074285_SMC1A_Rep1_SRR10099918_peak_921	178	.	8.38087	21.6822	17.8745	141
chr1	88745282	88745535	Encode_GSE137272_Encode_Dowen.JM_GSM4074285_SMC1A_Rep1_SRR10099918_peak_922	324	.	11.2483	37.1595	32.449	130
chr1	88760712	88760895	Encode_GSE137272_Encode_Dowen.JM_GSM4074285_SMC1A_Rep1_SRR10099918_peak_923	41	.	4.49734	6.95723	4.14354	127
chr1	88807043	88807294	Encode_GSE137272_Encode_Dowen.JM_GSM4074285_SMC1A_Rep1_SRR10099918_peak_924	48	.	4.79781	7.75465	4.8697	115
chr1	88924337	88924574	Encode_GSE137272_Encode_Dowen.JM_GSM4074285_SMC1A_Rep1_SRR10099918_peak_925	27	.	3.98883	5.36999	2.71635	135
chr1	88956433	88956570	Encode_GSE137272_Encode_Dowen.JM_GSM4074285_SMC1A_Rep1_SRR10099918_peak_926	29	.	4.15492	5.62976	2.93421	62
chr1	89015502	89015731	Encode_GSE137272_Encode_Dowen.JM_GSM4074285_SMC1A_Rep1_SRR10099918_peak_927	42	.	4.54037	7.02872	4.2096	123
chr1	89102286	89102518	Encode_GSE137272_Encode_Dowen.JM_GSM4074285_SMC1A_Rep1_SRR10099918_peak_928	123	.	8.20176	15.8219	12.3829	123
chr1	89127277	89127416	Encode_GSE137272_Encode_Dowen.JM_GSM4074285_SMC1A_Rep1_SRR10099918_peak_929	35	.	4.25215	6.28	3.53257	23
chr1	89131155	89131460	Encode_GSE137272_Encode_Dowen.JM_GSM4074285_SMC1A_Rep1_SRR10099918_peak_930	33	.	4.15139	6.11482	3.38165	95
chr1	89175424	89175640	Encode_GSE137272_Encode_Dowen.JM_GSM4074285_SMC1A_Rep1_SRR10099918_peak_931	64	.	5.81689	9.4337	6.41344	118
chr1	89191168	89191319	Encode_GSE137272_Encode_Dowen.JM_GSM4074285_SMC1A_Rep1_SRR10099918_peak_932	47	.	4.08043	7.61034	4.73477	93
chr1	89191474	89191827	Encode_GSE137272_Encode_Dowen.JM_GSM4074285_SMC1A_Rep1_SRR10099918_peak_933	83	.	5.03408	11.5332	8.36524	175
chr1	89196175	89196397	Encode_GSE137272_Encode_Dowen.JM_GSM4074285_SMC1A_Rep1_SRR10099918_peak_934	213	.	9.12433	25.3661	21.3323	120
chr1	89207367	89207559	Encode_GSE137272_Encode_Dowen.JM_GSM4074285_SMC1A_Rep1_SRR10099918_peak_935	54	.	5.4014	8.43264	5.48846	116
chr1	89323164	89323394	Encode_GSE137272_Encode_Dowen.JM_GSM4074285_SMC1A_Rep1_SRR10099918_peak_936	125	.	8.30984	16.0025	12.5452	101
chr1	89342934	89343106	Encode_GSE137272_Encode_Dowen.JM_GSM4074285_SMC1A_Rep1_SRR10099918_peak_937	62	.	5.50216	9.2606	6.26333	80
chr1	89344667	89344865	Encode_GSE137272_Encode_Dowen.JM_GSM4074285_SMC1A_Rep1_SRR10099918_peak_938	110	.	7.37327	14.4205	11.0693	88
chr1	89524502	89524671	Encode_GSE137272_Encode_Dowen.JM_GSM4074285_SMC1A_Rep1_SRR10099918_peak_939	108	.	6.99953	14.2133	10.8737	104
chr1	89525944	89526108	Encode_GSE137272_Encode_Dowen.JM_GSM4074285_SMC1A_Rep1_SRR10099918_peak_940	72	.	5.69228	10.2958	7.22296	97
chr1	89606658	89606873	Encode_GSE137272_Encode_Dowen.JM_GSM4074285_SMC1A_Rep1_SRR10099918_peak_941	206	.	11.2183	24.6235	20.6324	132
chr1	89631856	89632055	Encode_GSE137272_Encode_Dowen.JM_GSM4074285_SMC1A_Rep1_SRR10099918_peak_942	83	.	6.63598	11.5031	8.34671	90
chr1	89643841	89643984	Encode_GSE137272_Encode_Dowen.JM_GSM4074285_SMC1A_Rep1_SRR10099918_peak_943	63	.	5.38213	9.4029	6.39625	83
chr1	89646708	89646932	Encode_GSE137272_Encode_Dowen.JM_GSM4074285_SMC1A_Rep1_SRR10099918_peak_944	154	.	8.64872	19.064	15.4185	114
chr1	89673770	89673907	Encode_GSE137272_Encode_Dowen.JM_GSM4074285_SMC1A_Rep1_SRR10099918_peak_945	66	.	5.7628	9.6935	6.6571	77
chr1	89757671	89757857	Encode_GSE137272_Encode_Dowen.JM_GSM4074285_SMC1A_Rep1_SRR10099918_peak_946	115	.	7.44127	14.9903	11.5977	101
chr1	89770392	89770628	Encode_GSE137272_Encode_Dowen.JM_GSM4074285_SMC1A_Rep1_SRR10099918_peak_947	118	.	7.84899	15.2293	11.8236	136
chr1	89844138	89844275	Encode_GSE137272_Encode_Dowen.JM_GSM4074285_SMC1A_Rep1_SRR10099918_peak_948	29	.	4.15492	5.62976	2.93421	108
chr1	89933902	89934065	Encode_GSE137272_Encode_Dowen.JM_GSM4074285_SMC1A_Rep1_SRR10099918_peak_949	37	.	4.21749	6.48823	3.72381	48
chr1	89940075	89940298	Encode_GSE137272_Encode_Dowen.JM_GSM4074285_SMC1A_Rep1_SRR10099918_peak_950	75	.	4.79676	10.6648	7.55901	105
chr1	89940425	89940693	Encode_GSE137272_Encode_Dowen.JM_GSM4074285_SMC1A_Rep1_SRR10099918_peak_951	203	.	7.9478	24.3666	20.3942	155
chr1	89943322	89943524	Encode_GSE137272_Encode_Dowen.JM_GSM4074285_SMC1A_Rep1_SRR10099918_peak_952	210	.	8.23081	25.0308	21.0168	95
chr1	89992349	89992611	Encode_GSE137272_Encode_Dowen.JM_GSM4074285_SMC1A_Rep1_SRR10099918_peak_953	29	.	4.15492	5.62976	2.93421	194
chr1	90012944	90013184	Encode_GSE137272_Encode_Dowen.JM_GSM4074285_SMC1A_Rep1_SRR10099918_peak_954	114	.	7.88022	14.8247	11.45	130
chr1	90027015	90027226	Encode_GSE137272_Encode_Dowen.JM_GSM4074285_SMC1A_Rep1_SRR10099918_peak_955	204	.	10.4279	24.4242	20.4483	122
chr1	90028453	90028609	Encode_GSE137272_Encode_Dowen.JM_GSM4074285_SMC1A_Rep1_SRR10099918_peak_956	68	.	5.69719	9.94077	6.89044	71
chr1	90051472	90051713	Encode_GSE137272_Encode_Dowen.JM_GSM4074285_SMC1A_Rep1_SRR10099918_peak_957	220	.	11.0599	26.1338	22.0527	124
chr1	90060596	90060854	Encode_GSE137272_Encode_Dowen.JM_GSM4074285_SMC1A_Rep1_SRR10099918_peak_958	201	.	10.59	24.1276	20.1696	162
chr1	90124613	90124750	Encode_GSE137272_Encode_Dowen.JM_GSM4074285_SMC1A_Rep1_SRR10099918_peak_959	44	.	4.89356	7.31573	4.4758	41
chr1	90153206	90153343	Encode_GSE137272_Encode_Dowen.JM_GSM4074285_SMC1A_Rep1_SRR10099918_peak_960	45	.	4.98591	7.46327	4.59731	117
chr1	90160036	90160203	Encode_GSE137272_Encode_Dowen.JM_GSM4074285_SMC1A_Rep1_SRR10099918_peak_961	37	.	4.57041	6.52803	3.74487	85
chr1	90203833	90204038	Encode_GSE137272_Encode_Dowen.JM_GSM4074285_SMC1A_Rep1_SRR10099918_peak_962	115	.	7.1373	14.9057	11.5176	101
chr1	90424207	90424616	Encode_GSE137272_Encode_Dowen.JM_GSM4074285_SMC1A_Rep1_SRR10099918_peak_963	77	.	5.99478	10.8169	7.70183	131
chr1	90519539	90519767	Encode_GSE137272_Encode_Dowen.JM_GSM4074285_SMC1A_Rep1_SRR10099918_peak_964	37	.	4.37972	6.48798	3.72381	65
chr1	90524790	90525074	Encode_GSE137272_Encode_Dowen.JM_GSM4074285_SMC1A_Rep1_SRR10099918_peak_965	37	.	4.40173	6.52375	3.74487	124
chr1	90557163	90557392	Encode_GSE137272_Encode_Dowen.JM_GSM4074285_SMC1A_Rep1_SRR10099918_peak_966	73	.	6.23238	10.4643	7.36985	95
chr1	90588439	90588676	Encode_GSE137272_Encode_Dowen.JM_GSM4074285_SMC1A_Rep1_SRR10099918_peak_967	152	.	7.48001	18.8431	15.2122	123
chr1	90590922	90591101	Encode_GSE137272_Encode_Dowen.JM_GSM4074285_SMC1A_Rep1_SRR10099918_peak_968	93	.	5.88235	12.5555	9.32805	105
chr1	90592933	90593152	Encode_GSE137272_Encode_Dowen.JM_GSM4074285_SMC1A_Rep1_SRR10099918_peak_969	168	.	8.11052	20.6207	16.8806	136
chr1	90603261	90603528	Encode_GSE137272_Encode_Dowen.JM_GSM4074285_SMC1A_Rep1_SRR10099918_peak_970	86	.	6.60066	11.8396	8.65454	180
chr1	90650739	90651047	Encode_GSE137272_Encode_Dowen.JM_GSM4074285_SMC1A_Rep1_SRR10099918_peak_971	206	.	11.2183	24.6235	20.6324	127
chr1	90840369	90840545	Encode_GSE137272_Encode_Dowen.JM_GSM4074285_SMC1A_Rep1_SRR10099918_peak_972	83	.	6.64788	11.5226	8.35492	80
chr1	90906433	90906656	Encode_GSE137272_Encode_Dowen.JM_GSM4074285_SMC1A_Rep1_SRR10099918_peak_973	182	.	10.0951	22.1309	18.292	109
chr1	90928580	90928905	Encode_GSE137272_Encode_Dowen.JM_GSM4074285_SMC1A_Rep1_SRR10099918_peak_974	192	.	10.019	23.1241	19.2286	104
chr1	90956670	90956986	Encode_GSE137272_Encode_Dowen.JM_GSM4074285_SMC1A_Rep1_SRR10099918_peak_975	130	.	8.06984	16.5507	13.0628	195
chr1	90973273	90973648	Encode_GSE137272_Encode_Dowen.JM_GSM4074285_SMC1A_Rep1_SRR10099918_peak_976	167	.	8.55171	20.4452	16.7155	151
chr1	91052909	91053116	Encode_GSE137272_Encode_Dowen.JM_GSM4074285_SMC1A_Rep1_SRR10099918_peak_977	59	.	5.07791	8.87456	5.90228	75
chr1	91099030	91099239	Encode_GSE137272_Encode_Dowen.JM_GSM4074285_SMC1A_Rep1_SRR10099918_peak_978	149	.	8.62999	18.5182	14.9054	76
chr1	91107621	91107779	Encode_GSE137272_Encode_Dowen.JM_GSM4074285_SMC1A_Rep1_SRR10099918_peak_979	54	.	5.4014	8.43264	5.48846	90
chr1	91179137	91179336	Encode_GSE137272_Encode_Dowen.JM_GSM4074285_SMC1A_Rep1_SRR10099918_peak_980	82	.	6.33124	11.3878	8.23867	53
chr1	91211242	91211383	Encode_GSE137272_Encode_Dowen.JM_GSM4074285_SMC1A_Rep1_SRR10099918_peak_981	45	.	4.98591	7.46327	4.59731	46
chr1	91250017	91250347	Encode_GSE137272_Encode_Dowen.JM_GSM4074285_SMC1A_Rep1_SRR10099918_peak_982	106	.	6.84329	13.9344	10.6102	208
chr1	91298119	91298261	Encode_GSE137272_Encode_Dowen.JM_GSM4074285_SMC1A_Rep1_SRR10099918_peak_983	26	.	3.92449	5.26915	2.6252	80
chr1	91346999	91347205	Encode_GSE137272_Encode_Dowen.JM_GSM4074285_SMC1A_Rep1_SRR10099918_peak_984	88	.	6.50454	12.0801	8.88081	85
chr1	91366325	91366462	Encode_GSE137272_Encode_Dowen.JM_GSM4074285_SMC1A_Rep1_SRR10099918_peak_985	71	.	5.64053	10.2059	7.13897	49
chr1	91380560	91380796	Encode_GSE137272_Encode_Dowen.JM_GSM4074285_SMC1A_Rep1_SRR10099918_peak_986	119	.	7.9343	15.3732	11.9595	118
chr1	91413312	91413490	Encode_GSE137272_Encode_Dowen.JM_GSM4074285_SMC1A_Rep1_SRR10099918_peak_987	51	.	4.61627	8.05231	5.14741	101
chr1	91414150	91414360	Encode_GSE137272_Encode_Dowen.JM_GSM4074285_SMC1A_Rep1_SRR10099918_peak_988	22	.	3.43505	4.91086	2.29847	96
chr1	91428747	91428937	Encode_GSE137272_Encode_Dowen.JM_GSM4074285_SMC1A_Rep1_SRR10099918_peak_989	141	.	8.72773	17.6766	14.1176	80
chr1	91459297	91459740	Encode_GSE137272_Encode_Dowen.JM_GSM4074285_SMC1A_Rep1_SRR10099918_peak_990	102	.	6.85401	13.5207	10.2291	224
chr1	91483421	91483607	Encode_GSE137272_Encode_Dowen.JM_GSM4074285_SMC1A_Rep1_SRR10099918_peak_991	170	.	9.97181	20.8211	17.0639	109
chr1	91494385	91494618	Encode_GSE137272_Encode_Dowen.JM_GSM4074285_SMC1A_Rep1_SRR10099918_peak_992	70	.	6.01612	10.1105	7.0501	86
chr1	91523804	91524112	Encode_GSE137272_Encode_Dowen.JM_GSM4074285_SMC1A_Rep1_SRR10099918_peak_993	173	.	9.53708	21.1623	17.3847	189
chr1	91534453	91534593	Encode_GSE137272_Encode_Dowen.JM_GSM4074285_SMC1A_Rep1_SRR10099918_peak_994	59	.	5.12246	8.95254	5.97538	77
chr1	91540455	91540736	Encode_GSE137272_Encode_Dowen.JM_GSM4074285_SMC1A_Rep1_SRR10099918_peak_995	59	.	4.92425	8.93028	5.95478	197
chr1	91564197	91564341	Encode_GSE137272_Encode_Dowen.JM_GSM4074285_SMC1A_Rep1_SRR10099918_peak_996	64	.	5.81689	9.4337	6.41344	83
chr1	91574288	91574511	Encode_GSE137272_Encode_Dowen.JM_GSM4074285_SMC1A_Rep1_SRR10099918_peak_997	224	.	11.288	26.5346	22.4294	115
chr1	91600776	91600982	Encode_GSE137272_Encode_Dowen.JM_GSM4074285_SMC1A_Rep1_SRR10099918_peak_998	89	.	6.5369	12.1353	8.93375	71
chr1	91755117	91755404	Encode_GSE137272_Encode_Dowen.JM_GSM4074285_SMC1A_Rep1_SRR10099918_peak_999	243	.	12.1009	28.5692	24.3418	133
chr1	91819323	91819515	Encode_GSE137272_Encode_Dowen.JM_GSM4074285_SMC1A_Rep1_SRR10099918_peak_1000	104	.	7.47886	13.7159	10.4042	99
chr1	91874722	91874952	Encode_GSE137272_Encode_Dowen.JM_GSM4074285_SMC1A_Rep1_SRR10099918_peak_1001	313	.	13.3029	35.9754	31.3238	102
chr1	91897220	91897371	Encode_GSE137272_Encode_Dowen.JM_GSM4074285_SMC1A_Rep1_SRR10099918_peak_1002	62	.	5.70916	9.2588	6.26226	67
chr1	91913887	91914161	Encode_GSE137272_Encode_Dowen.JM_GSM4074285_SMC1A_Rep1_SRR10099918_peak_1003	177	.	8.85713	21.552	17.7529	141
chr1	91962334	91962567	Encode_GSE137272_Encode_Dowen.JM_GSM4074285_SMC1A_Rep1_SRR10099918_peak_1004	216	.	10.4762	25.6847	21.6314	121
chr1	91969123	91969292	Encode_GSE137272_Encode_Dowen.JM_GSM4074285_SMC1A_Rep1_SRR10099918_peak_1005	122	.	8.11063	15.6693	12.2389	79
chr1	92348988	92349317	Encode_GSE137272_Encode_Dowen.JM_GSM4074285_SMC1A_Rep1_SRR10099918_peak_1006	45	.	4.98591	7.46327	4.59731	105
chr1	92360374	92360609	Encode_GSE137272_Encode_Dowen.JM_GSM4074285_SMC1A_Rep1_SRR10099918_peak_1007	228	.	11.5256	26.9496	22.8213	101
chr1	92453813	92454021	Encode_GSE137272_Encode_Dowen.JM_GSM4074285_SMC1A_Rep1_SRR10099918_peak_1008	52	.	5.03416	8.15018	5.23839	127
chr1	92473687	92473996	Encode_GSE137272_Encode_Dowen.JM_GSM4074285_SMC1A_Rep1_SRR10099918_peak_1009	272	.	12.793	31.7059	27.2907	155
chr1	92521399	92521613	Encode_GSE137272_Encode_Dowen.JM_GSM4074285_SMC1A_Rep1_SRR10099918_peak_1010	136	.	8.45211	17.2077	13.6749	109
chr1	92611081	92611305	Encode_GSE137272_Encode_Dowen.JM_GSM4074285_SMC1A_Rep1_SRR10099918_peak_1011	159	.	9.26927	19.6262	15.9426	110
chr1	92614593	92614790	Encode_GSE137272_Encode_Dowen.JM_GSM4074285_SMC1A_Rep1_SRR10099918_peak_1012	61	.	5.64607	9.15619	6.16579	73
chr1	92641931	92642150	Encode_GSE137272_Encode_Dowen.JM_GSM4074285_SMC1A_Rep1_SRR10099918_peak_1013	61	.	5.64607	9.15619	6.16579	111
chr1	92647827	92648074	Encode_GSE137272_Encode_Dowen.JM_GSM4074285_SMC1A_Rep1_SRR10099918_peak_1014	206	.	9.88142	24.588	20.6032	117
chr1	92648839	92649057	Encode_GSE137272_Encode_Dowen.JM_GSM4074285_SMC1A_Rep1_SRR10099918_peak_1015	142	.	7.96889	17.8356	14.2682	116
chr1	92696952	92697124	Encode_GSE137272_Encode_Dowen.JM_GSM4074285_SMC1A_Rep1_SRR10099918_peak_1016	108	.	7.22726	14.1694	10.8325	88
chr1	92834054	92834289	Encode_GSE137272_Encode_Dowen.JM_GSM4074285_SMC1A_Rep1_SRR10099918_peak_1017	220	.	10.0788	26.121	22.0416	104
chr1	92895161	92895397	Encode_GSE137272_Encode_Dowen.JM_GSM4074285_SMC1A_Rep1_SRR10099918_peak_1018	206	.	10.8717	24.6164	20.629	120
chr1	92909187	92909324	Encode_GSE137272_Encode_Dowen.JM_GSM4074285_SMC1A_Rep1_SRR10099918_peak_1019	41	.	4.34864	6.98823	4.17261	52
chr1	92934285	92934455	Encode_GSE137272_Encode_Dowen.JM_GSM4074285_SMC1A_Rep1_SRR10099918_peak_1020	58	.	5.46491	8.86054	5.88922	47
chr1	92949584	92949721	Encode_GSE137272_Encode_Dowen.JM_GSM4074285_SMC1A_Rep1_SRR10099918_peak_1021	61	.	5.61505	9.10566	6.1191	54
chr1	92956781	92956918	Encode_GSE137272_Encode_Dowen.JM_GSM4074285_SMC1A_Rep1_SRR10099918_peak_1022	45	.	4.97698	7.44902	4.59731	99
chr1	92978873	92979106	Encode_GSE137272_Encode_Dowen.JM_GSM4074285_SMC1A_Rep1_SRR10099918_peak_1023	27	.	4.01075	5.40431	2.74788	136
chr1	93014574	93014764	Encode_GSE137272_Encode_Dowen.JM_GSM4074285_SMC1A_Rep1_SRR10099918_peak_1024	178	.	8.89434	21.6224	17.8188	69
chr1	93081041	93081213	Encode_GSE137272_Encode_Dowen.JM_GSM4074285_SMC1A_Rep1_SRR10099918_peak_1025	40	.	4.61024	6.86103	4.05436	58
chr1	93101808	93102011	Encode_GSE137272_Encode_Dowen.JM_GSM4074285_SMC1A_Rep1_SRR10099918_peak_1026	68	.	5.66954	9.89389	6.84648	86
chr1	93115093	93115302	Encode_GSE137272_Encode_Dowen.JM_GSM4074285_SMC1A_Rep1_SRR10099918_peak_1027	93	.	7.06337	12.607	9.36725	127
chr1	93128835	93129073	Encode_GSE137272_Encode_Dowen.JM_GSM4074285_SMC1A_Rep1_SRR10099918_peak_1028	93	.	7.06337	12.607	9.36725	110
chr1	93174486	93174682	Encode_GSE137272_Encode_Dowen.JM_GSM4074285_SMC1A_Rep1_SRR10099918_peak_1029	145	.	8.11056	18.0948	14.5122	114
chr1	93224081	93224270	Encode_GSE137272_Encode_Dowen.JM_GSM4074285_SMC1A_Rep1_SRR10099918_peak_1030	109	.	7.53759	14.2525	10.9105	73
chr1	93238285	93238422	Encode_GSE137272_Encode_Dowen.JM_GSM4074285_SMC1A_Rep1_SRR10099918_peak_1031	59	.	5.31519	8.94715	5.97077	50
chr1	93272555	93272839	Encode_GSE137272_Encode_Dowen.JM_GSM4074285_SMC1A_Rep1_SRR10099918_peak_1032	104	.	7.26133	13.7873	10.4714	158
chr1	93299884	93300026	Encode_GSE137272_Encode_Dowen.JM_GSM4074285_SMC1A_Rep1_SRR10099918_peak_1033	50	.	5.12942	7.99347	5.09225	46
chr1	93305826	93306002	Encode_GSE137272_Encode_Dowen.JM_GSM4074285_SMC1A_Rep1_SRR10099918_peak_1034	58	.	5.43584	8.81295	5.84508	97
chr1	93342676	93342922	Encode_GSE137272_Encode_Dowen.JM_GSM4074285_SMC1A_Rep1_SRR10099918_peak_1035	37	.	4.05527	6.47486	3.71182	182
chr1	93343486	93343823	Encode_GSE137272_Encode_Dowen.JM_GSM4074285_SMC1A_Rep1_SRR10099918_peak_1036	118	.	6.84326	15.2557	11.8486	130
chr1	93478249	93478583	Encode_GSE137272_Encode_Dowen.JM_GSM4074285_SMC1A_Rep1_SRR10099918_peak_1037	49	.	4.50933	7.85775	4.96635	105
chr1	93478734	93479114	Encode_GSE137272_Encode_Dowen.JM_GSM4074285_SMC1A_Rep1_SRR10099918_peak_1038	91	.	5.96455	12.3183	9.10543	309
chr1	93511647	93511901	Encode_GSE137272_Encode_Dowen.JM_GSM4074285_SMC1A_Rep1_SRR10099918_peak_1039	27	.	3.7274	5.40932	2.75232	120
chr1	93607830	93607990	Encode_GSE137272_Encode_Dowen.JM_GSM4074285_SMC1A_Rep1_SRR10099918_peak_1040	79	.	5.9453	11.1125	7.98044	62
chr1	93635677	93635882	Encode_GSE137272_Encode_Dowen.JM_GSM4074285_SMC1A_Rep1_SRR10099918_peak_1041	58	.	5.05593	8.836	5.86621	74
chr1	93667735	93668009	Encode_GSE137272_Encode_Dowen.JM_GSM4074285_SMC1A_Rep1_SRR10099918_peak_1042	45	.	4.41501	7.3916	4.54575	212
chr1	93668707	93668998	Encode_GSE137272_Encode_Dowen.JM_GSM4074285_SMC1A_Rep1_SRR10099918_peak_1043	119	.	6.92441	15.4109	11.9952	168
chr1	93686544	93686681	Encode_GSE137272_Encode_Dowen.JM_GSM4074285_SMC1A_Rep1_SRR10099918_peak_1044	50	.	4.93688	7.98794	5.0874	58
chr1	93727059	93727274	Encode_GSE137272_Encode_Dowen.JM_GSM4074285_SMC1A_Rep1_SRR10099918_peak_1045	104	.	6.75285	13.772	10.4568	110
chr1	93743057	93743199	Encode_GSE137272_Encode_Dowen.JM_GSM4074285_SMC1A_Rep1_SRR10099918_peak_1046	76	.	5.93741	10.7187	7.60955	40
chr1	93803686	93803970	Encode_GSE137272_Encode_Dowen.JM_GSM4074285_SMC1A_Rep1_SRR10099918_peak_1047	63	.	4.99584	9.39482	6.38946	114
chr1	93804251	93804426	Encode_GSE137272_Encode_Dowen.JM_GSM4074285_SMC1A_Rep1_SRR10099918_peak_1048	41	.	4.1632	6.93866	4.12688	57
chr1	93825197	93825377	Encode_GSE137272_Encode_Dowen.JM_GSM4074285_SMC1A_Rep1_SRR10099918_peak_1049	57	.	5.01253	8.7597	5.79515	61
chr1	93825565	93825705	Encode_GSE137272_Encode_Dowen.JM_GSM4074285_SMC1A_Rep1_SRR10099918_peak_1050	43	.	4.46258	7.18471	4.35449	111
chr1	94034966	94035168	Encode_GSE137272_Encode_Dowen.JM_GSM4074285_SMC1A_Rep1_SRR10099918_peak_1051	170	.	9.97181	20.8211	17.0639	106
chr1	94079120	94079408	Encode_GSE137272_Encode_Dowen.JM_GSM4074285_SMC1A_Rep1_SRR10099918_peak_1052	441	.	15.0534	49.4234	44.196	145
chr1	94139566	94139740	Encode_GSE137272_Encode_Dowen.JM_GSM4074285_SMC1A_Rep1_SRR10099918_peak_1053	54	.	5.4014	8.43264	5.48846	84
chr1	95313455	95313600	Encode_GSE137272_Encode_Dowen.JM_GSM4074285_SMC1A_Rep1_SRR10099918_peak_1054	21	.	3.73943	4.77183	2.17122	106
chr1	95667405	95667658	Encode_GSE137272_Encode_Dowen.JM_GSM4074285_SMC1A_Rep1_SRR10099918_peak_1056	64	.	5.81689	9.4337	6.41344	120
chr1	95762340	95762605	Encode_GSE137272_Encode_Dowen.JM_GSM4074285_SMC1A_Rep1_SRR10099918_peak_1057	83	.	6.64788	11.5226	8.35492	87
chr1	96801683	96801899	Encode_GSE137272_Encode_Dowen.JM_GSM4074285_SMC1A_Rep1_SRR10099918_peak_1058	114	.	7.89435	14.8482	11.4642	99
chr1	96872174	96872326	Encode_GSE137272_Encode_Dowen.JM_GSM4074285_SMC1A_Rep1_SRR10099918_peak_1059	38	.	4.44642	6.59626	3.80824	31
chr1	97019018	97019289	Encode_GSE137272_Encode_Dowen.JM_GSM4074285_SMC1A_Rep1_SRR10099918_peak_1060	64	.	5.81689	9.4337	6.41344	130
chr1	97038673	97038821	Encode_GSE137272_Encode_Dowen.JM_GSM4074285_SMC1A_Rep1_SRR10099918_peak_1061	73	.	6.23238	10.4643	7.36985	60
chr1	97688836	97689050	Encode_GSE137272_Encode_Dowen.JM_GSM4074285_SMC1A_Rep1_SRR10099918_peak_1062	170	.	9.97181	20.8211	17.0639	82
chr1	97770040	97770216	Encode_GSE137272_Encode_Dowen.JM_GSM4074285_SMC1A_Rep1_SRR10099918_peak_1063	81	.	6.02712	11.2558	8.11547	129
chr1	98072111	98072303	Encode_GSE137272_Encode_Dowen.JM_GSM4074285_SMC1A_Rep1_SRR10099918_peak_1064	54	.	5.4014	8.43264	5.48846	109
chr1	98144974	98145124	Encode_GSE137272_Encode_Dowen.JM_GSM4074285_SMC1A_Rep1_SRR10099918_peak_1065	37	.	4.57041	6.52803	3.74487	101
chr1	98179175	98179331	Encode_GSE137272_Encode_Dowen.JM_GSM4074285_SMC1A_Rep1_SRR10099918_peak_1066	54	.	5.4014	8.43264	5.48846	57
chr1	98749018	98749155	Encode_GSE137272_Encode_Dowen.JM_GSM4074285_SMC1A_Rep1_SRR10099918_peak_1067	37	.	4.57041	6.52803	3.74487	110
chr1	99772275	99772442	Encode_GSE137272_Encode_Dowen.JM_GSM4074285_SMC1A_Rep1_SRR10099918_peak_1068	64	.	5.81689	9.4337	6.41344	86
chr1	100557077	100557228	Encode_GSE137272_Encode_Dowen.JM_GSM4074285_SMC1A_Rep1_SRR10099918_peak_1069	54	.	5.4014	8.43264	5.48846	45
chr1	101629120	101629286	Encode_GSE137272_Encode_Dowen.JM_GSM4074285_SMC1A_Rep1_SRR10099918_peak_1070	45	.	4.98591	7.46327	4.59731	60
chr1	104944851	104945040	Encode_GSE137272_Encode_Dowen.JM_GSM4074285_SMC1A_Rep1_SRR10099918_peak_1071	104	.	7.47886	13.7159	10.4042	103
chr1	104979189	104979328	Encode_GSE137272_Encode_Dowen.JM_GSM4074285_SMC1A_Rep1_SRR10099918_peak_1072	64	.	5.81689	9.4337	6.41344	91
chr1	104986274	104986557	Encode_GSE137272_Encode_Dowen.JM_GSM4074285_SMC1A_Rep1_SRR10099918_peak_1073	304	.	13.1461	35.0073	30.4054	152
chr1	105071083	105071382	Encode_GSE137272_Encode_Dowen.JM_GSM4074285_SMC1A_Rep1_SRR10099918_peak_1074	52	.	5.21397	8.13032	5.22	119
chr1	105092588	105092816	Encode_GSE137272_Encode_Dowen.JM_GSM4074285_SMC1A_Rep1_SRR10099918_peak_1075	180	.	9.61401	21.8465	18.0292	104
chr1	105356701	105356952	Encode_GSE137272_Encode_Dowen.JM_GSM4074285_SMC1A_Rep1_SRR10099918_peak_1076	28	.	4.05531	5.47405	2.81129	118
chr1	105362825	105363043	Encode_GSE137272_Encode_Dowen.JM_GSM4074285_SMC1A_Rep1_SRR10099918_peak_1077	189	.	10.4856	22.8	18.9246	128
chr1	105563910	105564095	Encode_GSE137272_Encode_Dowen.JM_GSM4074285_SMC1A_Rep1_SRR10099918_peak_1078	64	.	5.81689	9.4337	6.41344	80
chr1	105630631	105630838	Encode_GSE137272_Encode_Dowen.JM_GSM4074285_SMC1A_Rep1_SRR10099918_peak_1079	64	.	5.81689	9.4337	6.41344	102
chr1	105663613	105663938	Encode_GSE137272_Encode_Dowen.JM_GSM4074285_SMC1A_Rep1_SRR10099918_peak_1080	115	.	6.93753	14.9882	11.5963	217
chr1	105891124	105891354	Encode_GSE137272_Encode_Dowen.JM_GSM4074285_SMC1A_Rep1_SRR10099918_peak_1081	221	.	11.4426	26.1979	22.1137	109
chr1	105990182	105990352	Encode_GSE137272_Encode_Dowen.JM_GSM4074285_SMC1A_Rep1_SRR10099918_peak_1082	55	.	5.04575	8.49037	5.54277	41
chr1	106037027	106037310	Encode_GSE137272_Encode_Dowen.JM_GSM4074285_SMC1A_Rep1_SRR10099918_peak_1083	343	.	13.8724	39.114	34.3116	147
chr1	106071322	106071613	Encode_GSE137272_Encode_Dowen.JM_GSM4074285_SMC1A_Rep1_SRR10099918_peak_1084	185	.	9.95392	22.4453	18.5905	132
chr1	106171267	106171639	Encode_GSE137272_Encode_Dowen.JM_GSM4074285_SMC1A_Rep1_SRR10099918_peak_1085	176	.	8.78362	21.4127	17.6218	111
chr1	106346850	106346997	Encode_GSE137272_Encode_Dowen.JM_GSM4074285_SMC1A_Rep1_SRR10099918_peak_1086	45	.	4.98591	7.46327	4.59731	82
chr1	106389834	106390064	Encode_GSE137272_Encode_Dowen.JM_GSM4074285_SMC1A_Rep1_SRR10099918_peak_1087	189	.	10.1592	22.8038	18.9275	99
chr1	106395521	106395853	Encode_GSE137272_Encode_Dowen.JM_GSM4074285_SMC1A_Rep1_SRR10099918_peak_1088	260	.	12.0478	30.3789	26.0427	158
chr1	106425207	106425482	Encode_GSE137272_Encode_Dowen.JM_GSM4074285_SMC1A_Rep1_SRR10099918_peak_1089	187	.	10.371	22.6043	18.74	105
chr1	106511642	106511899	Encode_GSE137272_Encode_Dowen.JM_GSM4074285_SMC1A_Rep1_SRR10099918_peak_1090	221	.	11.4426	26.1979	22.1137	121
chr1	106544918	106545061	Encode_GSE137272_Encode_Dowen.JM_GSM4074285_SMC1A_Rep1_SRR10099918_peak_1091	45	.	4.98591	7.46327	4.59731	68
chr1	106628909	106629054	Encode_GSE137272_Encode_Dowen.JM_GSM4074285_SMC1A_Rep1_SRR10099918_peak_1092	35	.	4.41182	6.277	3.53062	96
chr1	106630245	106630397	Encode_GSE137272_Encode_Dowen.JM_GSM4074285_SMC1A_Rep1_SRR10099918_peak_1093	35	.	4.4362	6.31564	3.56548	42
chr1	106712405	106712582	Encode_GSE137272_Encode_Dowen.JM_GSM4074285_SMC1A_Rep1_SRR10099918_peak_1094	55	.	5.04575	8.49037	5.54277	109
chr1	106717339	106717505	Encode_GSE137272_Encode_Dowen.JM_GSM4074285_SMC1A_Rep1_SRR10099918_peak_1095	125	.	7.46172	15.9506	12.5032	80
chr1	106759748	106759893	Encode_GSE137272_Encode_Dowen.JM_GSM4074285_SMC1A_Rep1_SRR10099918_peak_1096	69	.	5.98325	10.0566	6.99871	85
chr1	106796617	106796813	Encode_GSE137272_Encode_Dowen.JM_GSM4074285_SMC1A_Rep1_SRR10099918_peak_1097	82	.	6.59848	11.4415	8.28958	87
chr1	106901598	106901763	Encode_GSE137272_Encode_Dowen.JM_GSM4074285_SMC1A_Rep1_SRR10099918_peak_1098	83	.	6.64788	11.5226	8.35492	54
chr1	107014616	107014790	Encode_GSE137272_Encode_Dowen.JM_GSM4074285_SMC1A_Rep1_SRR10099918_peak_1099	64	.	5.81689	9.4337	6.41344	75
chr1	107481604	107481761	Encode_GSE137272_Encode_Dowen.JM_GSM4074285_SMC1A_Rep1_SRR10099918_peak_1100	104	.	7.47886	13.7159	10.4042	87
chr1	107636086	107636223	Encode_GSE137272_Encode_Dowen.JM_GSM4074285_SMC1A_Rep1_SRR10099918_peak_1101	54	.	5.4014	8.43264	5.48846	70
chr1	111634213	111634378	Encode_GSE137272_Encode_Dowen.JM_GSM4074285_SMC1A_Rep1_SRR10099918_peak_1102	64	.	5.81689	9.4337	6.41344	73
chr1	111660411	111660548	Encode_GSE137272_Encode_Dowen.JM_GSM4074285_SMC1A_Rep1_SRR10099918_peak_1103	45	.	4.98591	7.46327	4.59731	92
chr1	111864046	111864228	Encode_GSE137272_Encode_Dowen.JM_GSM4074285_SMC1A_Rep1_SRR10099918_peak_1104	54	.	5.4014	8.43264	5.48846	127
chr1	112378747	112378991	Encode_GSE137272_Encode_Dowen.JM_GSM4074285_SMC1A_Rep1_SRR10099918_peak_1105	125	.	8.30984	16.0025	12.5452	112
chr1	112380015	112380230	Encode_GSE137272_Encode_Dowen.JM_GSM4074285_SMC1A_Rep1_SRR10099918_peak_1106	136	.	8.72534	17.1779	13.6471	119
chr1	112388915	112389064	Encode_GSE137272_Encode_Dowen.JM_GSM4074285_SMC1A_Rep1_SRR10099918_peak_1107	54	.	5.4014	8.43264	5.48846	78
chr1	113959275	113959558	Encode_GSE137272_Encode_Dowen.JM_GSM4074285_SMC1A_Rep1_SRR10099918_peak_1108	26	.	3.80544	5.30629	2.65818	102
chr1	113970691	113970933	Encode_GSE137272_Encode_Dowen.JM_GSM4074285_SMC1A_Rep1_SRR10099918_peak_1109	277	.	13.0624	32.1791	27.7368	130
chr1	114962012	114962173	Encode_GSE137272_Encode_Dowen.JM_GSM4074285_SMC1A_Rep1_SRR10099918_peak_1110	104	.	7.47886	13.7159	10.4042	76
chr1	115684632	115684776	Encode_GSE137272_Encode_Dowen.JM_GSM4074285_SMC1A_Rep1_SRR10099918_peak_1111	64	.	5.81689	9.4337	6.41344	105
chr1	117290827	117291043	Encode_GSE137272_Encode_Dowen.JM_GSM4074285_SMC1A_Rep1_SRR10099918_peak_1112	45	.	4.98591	7.46327	4.59731	89
chr1	117354697	117354903	Encode_GSE137272_Encode_Dowen.JM_GSM4074285_SMC1A_Rep1_SRR10099918_peak_1113	136	.	8.72534	17.1779	13.6471	97
chr1	117412479	117412679	Encode_GSE137272_Encode_Dowen.JM_GSM4074285_SMC1A_Rep1_SRR10099918_peak_1114	93	.	7.06337	12.607	9.36725	98
chr1	117519634	117519792	Encode_GSE137272_Encode_Dowen.JM_GSM4074285_SMC1A_Rep1_SRR10099918_peak_1115	73	.	6.23238	10.4643	7.36985	59
chr1	118275265	118275471	Encode_GSE137272_Encode_Dowen.JM_GSM4074285_SMC1A_Rep1_SRR10099918_peak_1116	64	.	5.81689	9.4337	6.41344	87
chr1	118311183	118311493	Encode_GSE137272_Encode_Dowen.JM_GSM4074285_SMC1A_Rep1_SRR10099918_peak_1117	42	.	4.54037	7.02872	4.2096	200
chr1	118320803	118321021	Encode_GSE137272_Encode_Dowen.JM_GSM4074285_SMC1A_Rep1_SRR10099918_peak_1118	201	.	9.05573	24.1168	20.1594	105
chr1	118321612	118321904	Encode_GSE137272_Encode_Dowen.JM_GSM4074285_SMC1A_Rep1_SRR10099918_peak_1119	189	.	8.68338	22.8223	18.9438	158
chr1	118335930	118336141	Encode_GSE137272_Encode_Dowen.JM_GSM4074285_SMC1A_Rep1_SRR10099918_peak_1120	40	.	4.61024	6.86103	4.05436	56
chr1	118343639	118343866	Encode_GSE137272_Encode_Dowen.JM_GSM4074285_SMC1A_Rep1_SRR10099918_peak_1121	85	.	6.53118	11.7235	8.54473	157
chr1	118367973	118368253	Encode_GSE137272_Encode_Dowen.JM_GSM4074285_SMC1A_Rep1_SRR10099918_peak_1122	131	.	8.42257	16.6694	13.175	131
chr1	118389190	118389348	Encode_GSE137272_Encode_Dowen.JM_GSM4074285_SMC1A_Rep1_SRR10099918_peak_1123	20	.	3.38795	4.62134	2.05964	25
chr1	118402664	118402865	Encode_GSE137272_Encode_Dowen.JM_GSM4074285_SMC1A_Rep1_SRR10099918_peak_1124	60	.	5.34112	8.99077	6.0115	99
chr1	118458789	118459323	Encode_GSE137272_Encode_Dowen.JM_GSM4074285_SMC1A_Rep1_SRR10099918_peak_1125	58	.	4.86632	8.82429	5.85503	166
chr1	118477026	118477197	Encode_GSE137272_Encode_Dowen.JM_GSM4074285_SMC1A_Rep1_SRR10099918_peak_1126	74	.	5.82591	10.527	7.42902	75
chr1	118498431	118498655	Encode_GSE137272_Encode_Dowen.JM_GSM4074285_SMC1A_Rep1_SRR10099918_peak_1127	93	.	6.80787	12.595	9.36542	134
chr1	118564651	118564837	Encode_GSE137272_Encode_Dowen.JM_GSM4074285_SMC1A_Rep1_SRR10099918_peak_1128	169	.	9.60467	20.7365	16.9901	72
chr1	118597592	118597767	Encode_GSE137272_Encode_Dowen.JM_GSM4074285_SMC1A_Rep1_SRR10099918_peak_1129	49	.	5.02086	7.81727	4.92846	53
chr1	118627806	118627946	Encode_GSE137272_Encode_Dowen.JM_GSM4074285_SMC1A_Rep1_SRR10099918_peak_1130	52	.	4.69043	8.18626	5.27201	66
chr1	118642753	118642893	Encode_GSE137272_Encode_Dowen.JM_GSM4074285_SMC1A_Rep1_SRR10099918_peak_1131	33	.	4.00394	6.12475	3.39082	31
chr1	118648060	118648407	Encode_GSE137272_Encode_Dowen.JM_GSM4074285_SMC1A_Rep1_SRR10099918_peak_1132	90	.	5.55918	12.2938	9.08201	102
chr1	118690134	118690365	Encode_GSE137272_Encode_Dowen.JM_GSM4074285_SMC1A_Rep1_SRR10099918_peak_1133	52	.	4.67167	8.15245	5.24024	98
chr1	118748902	118749044	Encode_GSE137272_Encode_Dowen.JM_GSM4074285_SMC1A_Rep1_SRR10099918_peak_1134	37	.	4.57041	6.52803	3.74487	20
chr1	118759640	118759897	Encode_GSE137272_Encode_Dowen.JM_GSM4074285_SMC1A_Rep1_SRR10099918_peak_1135	287	.	11.5407	33.276	28.7691	120
chr1	118768914	118769144	Encode_GSE137272_Encode_Dowen.JM_GSM4074285_SMC1A_Rep1_SRR10099918_peak_1136	125	.	7.01873	16.0443	12.5846	133
chr1	118772387	118772627	Encode_GSE137272_Encode_Dowen.JM_GSM4074285_SMC1A_Rep1_SRR10099918_peak_1137	267	.	10.7833	31.1243	26.7454	113
chr1	119053573	119053796	Encode_GSE137272_Encode_Dowen.JM_GSM4074285_SMC1A_Rep1_SRR10099918_peak_1138	61	.	5.02394	9.11157	6.12445	97
chr1	119075037	119075175	Encode_GSE137272_Encode_Dowen.JM_GSM4074285_SMC1A_Rep1_SRR10099918_peak_1139	35	.	3.93049	6.25291	3.50804	37
chr1	119082733	119082870	Encode_GSE137272_Encode_Dowen.JM_GSM4074285_SMC1A_Rep1_SRR10099918_peak_1140	49	.	4.21122	7.87498	4.98201	69
chr1	119083681	119083977	Encode_GSE137272_Encode_Dowen.JM_GSM4074285_SMC1A_Rep1_SRR10099918_peak_1141	182	.	7.82905	22.0587	18.2294	102
chr1	119087642	119087877	Encode_GSE137272_Encode_Dowen.JM_GSM4074285_SMC1A_Rep1_SRR10099918_peak_1142	166	.	7.51068	20.3657	16.6411	127
chr1	119093805	119094030	Encode_GSE137272_Encode_Dowen.JM_GSM4074285_SMC1A_Rep1_SRR10099918_peak_1143	158	.	8.58766	19.4708	15.803	96
chr1	119120019	119120237	Encode_GSE137272_Encode_Dowen.JM_GSM4074285_SMC1A_Rep1_SRR10099918_peak_1144	54	.	5.39173	8.41708	5.48659	97
chr1	119153699	119153865	Encode_GSE137272_Encode_Dowen.JM_GSM4074285_SMC1A_Rep1_SRR10099918_peak_1145	29	.	4.15492	5.62976	2.93421	100
chr1	119160493	119160630	Encode_GSE137272_Encode_Dowen.JM_GSM4074285_SMC1A_Rep1_SRR10099918_peak_1146	54	.	5.4014	8.43264	5.48846	87
chr1	119305289	119305662	Encode_GSE137272_Encode_Dowen.JM_GSM4074285_SMC1A_Rep1_SRR10099918_peak_1147	115	.	6.93753	14.9882	11.5963	208
chr1	119345456	119345721	Encode_GSE137272_Encode_Dowen.JM_GSM4074285_SMC1A_Rep1_SRR10099918_peak_1148	237	.	10.7439	27.9797	23.7868	118
chr1	119388743	119388986	Encode_GSE137272_Encode_Dowen.JM_GSM4074285_SMC1A_Rep1_SRR10099918_peak_1149	79	.	6.17374	11.1216	7.98882	113
chr1	119404858	119405108	Encode_GSE137272_Encode_Dowen.JM_GSM4074285_SMC1A_Rep1_SRR10099918_peak_1150	49	.	4.82044	7.79273	4.90519	78
chr1	119423590	119423814	Encode_GSE137272_Encode_Dowen.JM_GSM4074285_SMC1A_Rep1_SRR10099918_peak_1151	72	.	5.49753	10.3161	7.24242	101
chr1	119458316	119458574	Encode_GSE137272_Encode_Dowen.JM_GSM4074285_SMC1A_Rep1_SRR10099918_peak_1152	174	.	9.25291	21.2023	17.4228	135
chr1	119463483	119463689	Encode_GSE137272_Encode_Dowen.JM_GSM4074285_SMC1A_Rep1_SRR10099918_peak_1153	79	.	6.38213	11.0852	7.95457	86
chr1	119504653	119505060	Encode_GSE137272_Encode_Dowen.JM_GSM4074285_SMC1A_Rep1_SRR10099918_peak_1154	45	.	4.43289	7.42341	4.5753	249
chr1	119525935	119526176	Encode_GSE137272_Encode_Dowen.JM_GSM4074285_SMC1A_Rep1_SRR10099918_peak_1155	60	.	5.16779	9.03167	6.04982	122
chr1	119548792	119548973	Encode_GSE137272_Encode_Dowen.JM_GSM4074285_SMC1A_Rep1_SRR10099918_peak_1156	157	.	9.12443	19.3771	15.7148	101
chr1	119642511	119642653	Encode_GSE137272_Encode_Dowen.JM_GSM4074285_SMC1A_Rep1_SRR10099918_peak_1157	53	.	5.27191	8.22391	5.30697	44
chr1	119648943	119649169	Encode_GSE137272_Encode_Dowen.JM_GSM4074285_SMC1A_Rep1_SRR10099918_peak_1158	135	.	7.8209	17.077	13.5591	115
chr1	119675047	119675297	Encode_GSE137272_Encode_Dowen.JM_GSM4074285_SMC1A_Rep1_SRR10099918_peak_1159	125	.	8.30984	16.0025	12.5452	118
chr1	119837468	119837804	Encode_GSE137272_Encode_Dowen.JM_GSM4074285_SMC1A_Rep1_SRR10099918_peak_1160	205	.	10.1854	24.5702	20.5868	200
chr1	119895079	119895322	Encode_GSE137272_Encode_Dowen.JM_GSM4074285_SMC1A_Rep1_SRR10099918_peak_1161	286	.	13.2375	33.1514	28.6529	122
chr1	119913107	119913500	Encode_GSE137272_Encode_Dowen.JM_GSM4074285_SMC1A_Rep1_SRR10099918_peak_1162	93	.	6.34739	12.6212	9.38035	192
chr1	119919421	119919584	Encode_GSE137272_Encode_Dowen.JM_GSM4074285_SMC1A_Rep1_SRR10099918_peak_1163	58	.	5.46491	8.86054	5.88922	66
chr1	119966009	119966166	Encode_GSE137272_Encode_Dowen.JM_GSM4074285_SMC1A_Rep1_SRR10099918_peak_1164	37	.	4.57041	6.52803	3.74487	62
chr1	120013219	120013411	Encode_GSE137272_Encode_Dowen.JM_GSM4074285_SMC1A_Rep1_SRR10099918_peak_1165	158	.	8.6267	19.5417	15.8702	69
chr1	120016339	120016512	Encode_GSE137272_Encode_Dowen.JM_GSM4074285_SMC1A_Rep1_SRR10099918_peak_1166	101	.	6.79025	13.4088	10.1238	90
chr1	120033027	120033323	Encode_GSE137272_Encode_Dowen.JM_GSM4074285_SMC1A_Rep1_SRR10099918_peak_1167	379	.	15.15	42.9245	37.9537	177
chr1	120093641	120093812	Encode_GSE137272_Encode_Dowen.JM_GSM4074285_SMC1A_Rep1_SRR10099918_peak_1168	90	.	6.6026	12.2472	9.03781	92
chr1	120121050	120121306	Encode_GSE137272_Encode_Dowen.JM_GSM4074285_SMC1A_Rep1_SRR10099918_peak_1169	145	.	8.11056	18.0948	14.5122	122
chr1	120154314	120154466	Encode_GSE137272_Encode_Dowen.JM_GSM4074285_SMC1A_Rep1_SRR10099918_peak_1170	56	.	5.11649	8.61092	5.65531	95
chr1	120155405	120155662	Encode_GSE137272_Encode_Dowen.JM_GSM4074285_SMC1A_Rep1_SRR10099918_peak_1171	162	.	8.86857	19.978	16.2748	136
chr1	120171892	120172089	Encode_GSE137272_Encode_Dowen.JM_GSM4074285_SMC1A_Rep1_SRR10099918_peak_1172	144	.	8.60972	17.9763	14.4002	95
chr1	120197234	120197491	Encode_GSE137272_Encode_Dowen.JM_GSM4074285_SMC1A_Rep1_SRR10099918_peak_1173	306	.	12.94	35.3043	30.6885	135
chr1	120231417	120231562	Encode_GSE137272_Encode_Dowen.JM_GSM4074285_SMC1A_Rep1_SRR10099918_peak_1174	61	.	5.44741	9.16908	6.17778	80
chr1	120266621	120266786	Encode_GSE137272_Encode_Dowen.JM_GSM4074285_SMC1A_Rep1_SRR10099918_peak_1175	77	.	6.02388	10.8666	7.74883	69
chr1	120327798	120327989	Encode_GSE137272_Encode_Dowen.JM_GSM4074285_SMC1A_Rep1_SRR10099918_peak_1176	54	.	5.4014	8.43264	5.48846	107
chr1	120338052	120338237	Encode_GSE137272_Encode_Dowen.JM_GSM4074285_SMC1A_Rep1_SRR10099918_peak_1177	34	.	4.21127	6.21308	3.47132	102
chr1	120342490	120342627	Encode_GSE137272_Encode_Dowen.JM_GSM4074285_SMC1A_Rep1_SRR10099918_peak_1178	32	.	4.09319	6.01903	3.29243	75
chr1	120368269	120368415	Encode_GSE137272_Encode_Dowen.JM_GSM4074285_SMC1A_Rep1_SRR10099918_peak_1179	54	.	5.4014	8.43264	5.48846	43
chr1	120468980	120469162	Encode_GSE137272_Encode_Dowen.JM_GSM4074285_SMC1A_Rep1_SRR10099918_peak_1180	83	.	6.64788	11.5226	8.35492	73
chr1	120530012	120530190	Encode_GSE137272_Encode_Dowen.JM_GSM4074285_SMC1A_Rep1_SRR10099918_peak_1181	45	.	4.98591	7.46327	4.59731	79
chr1	120549384	120549583	Encode_GSE137272_Encode_Dowen.JM_GSM4074285_SMC1A_Rep1_SRR10099918_peak_1182	152	.	8.28764	18.9221	15.2852	95
chr1	120550227	120550514	Encode_GSE137272_Encode_Dowen.JM_GSM4074285_SMC1A_Rep1_SRR10099918_peak_1183	272	.	11.6918	31.6444	27.2327	156
chr1	120586552	120586842	Encode_GSE137272_Encode_Dowen.JM_GSM4074285_SMC1A_Rep1_SRR10099918_peak_1184	135	.	8.36407	17.0571	13.5403	105
chr1	120594621	120594837	Encode_GSE137272_Encode_Dowen.JM_GSM4074285_SMC1A_Rep1_SRR10099918_peak_1185	172	.	9.44218	20.9959	17.2288	108
chr1	120667912	120668106	Encode_GSE137272_Encode_Dowen.JM_GSM4074285_SMC1A_Rep1_SRR10099918_peak_1186	54	.	5.4014	8.43264	5.48846	125
chr1	121053828	121054024	Encode_GSE137272_Encode_Dowen.JM_GSM4074285_SMC1A_Rep1_SRR10099918_peak_1187	64	.	5.81689	9.4337	6.41344	102
chr1	121087145	121087436	Encode_GSE137272_Encode_Dowen.JM_GSM4074285_SMC1A_Rep1_SRR10099918_peak_1188	43	.	4.8129	7.18662	4.35574	132
chr1	121180405	121180615	Encode_GSE137272_Encode_Dowen.JM_GSM4074285_SMC1A_Rep1_SRR10099918_peak_1189	188	.	10.1071	22.713	18.8424	100
chr1	121189019	121189200	Encode_GSE137272_Encode_Dowen.JM_GSM4074285_SMC1A_Rep1_SRR10099918_peak_1190	64	.	5.81689	9.4337	6.41344	85
chr1	121215936	121216110	Encode_GSE137272_Encode_Dowen.JM_GSM4074285_SMC1A_Rep1_SRR10099918_peak_1191	93	.	7.06337	12.607	9.36725	61
chr1	121327828	121327997	Encode_GSE137272_Encode_Dowen.JM_GSM4074285_SMC1A_Rep1_SRR10099918_peak_1192	71	.	5.83963	10.1813	7.1158	91
chr1	121400377	121400524	Encode_GSE137272_Encode_Dowen.JM_GSM4074285_SMC1A_Rep1_SRR10099918_peak_1193	54	.	5.4014	8.43264	5.48846	56
chr1	121430966	121431180	Encode_GSE137272_Encode_Dowen.JM_GSM4074285_SMC1A_Rep1_SRR10099918_peak_1194	114	.	7.89435	14.8482	11.4642	112
chr1	121441197	121441334	Encode_GSE137272_Encode_Dowen.JM_GSM4074285_SMC1A_Rep1_SRR10099918_peak_1195	54	.	5.4014	8.43264	5.48846	76
chr1	121567879	121568217	Encode_GSE137272_Encode_Dowen.JM_GSM4074285_SMC1A_Rep1_SRR10099918_peak_1196	133	.	8.51616	16.8269	13.3242	133
chr1	121601198	121601357	Encode_GSE137272_Encode_Dowen.JM_GSM4074285_SMC1A_Rep1_SRR10099918_peak_1197	54	.	5.4014	8.43264	5.48846	71
chr1	122439455	122439661	Encode_GSE137272_Encode_Dowen.JM_GSM4074285_SMC1A_Rep1_SRR10099918_peak_1198	83	.	6.64788	11.5226	8.35492	119
chr1	122607470	122607674	Encode_GSE137272_Encode_Dowen.JM_GSM4074285_SMC1A_Rep1_SRR10099918_peak_1199	45	.	4.98591	7.46327	4.59731	87
chr1	124103196	124103347	Encode_GSE137272_Encode_Dowen.JM_GSM4074285_SMC1A_Rep1_SRR10099918_peak_1200	45	.	4.98591	7.46327	4.59731	79
chr1	124718260	124718397	Encode_GSE137272_Encode_Dowen.JM_GSM4074285_SMC1A_Rep1_SRR10099918_peak_1201	45	.	4.98591	7.46327	4.59731	27
chr1	125370905	125371087	Encode_GSE137272_Encode_Dowen.JM_GSM4074285_SMC1A_Rep1_SRR10099918_peak_1202	45	.	4.98591	7.46327	4.59731	96
chr1	125382687	125382897	Encode_GSE137272_Encode_Dowen.JM_GSM4074285_SMC1A_Rep1_SRR10099918_peak_1203	64	.	5.81689	9.4337	6.41344	100
chr1	125435756	125436048	Encode_GSE137272_Encode_Dowen.JM_GSM4074285_SMC1A_Rep1_SRR10099918_peak_1204	83	.	6.39651	11.4977	8.34256	129
chr1	125574381	125574526	Encode_GSE137272_Encode_Dowen.JM_GSM4074285_SMC1A_Rep1_SRR10099918_peak_1205	54	.	5.4014	8.43264	5.48846	45
chr1	125607530	125607771	Encode_GSE137272_Encode_Dowen.JM_GSM4074285_SMC1A_Rep1_SRR10099918_peak_1206	256	.	12.8803	29.9114	25.6031	113
chr1	125789877	125790056	Encode_GSE137272_Encode_Dowen.JM_GSM4074285_SMC1A_Rep1_SRR10099918_peak_1207	125	.	8.30984	16.0025	12.5452	70
chr1	126431717	126431885	Encode_GSE137272_Encode_Dowen.JM_GSM4074285_SMC1A_Rep1_SRR10099918_peak_1208	54	.	5.4014	8.43264	5.48846	97
chr1	126568949	126569169	Encode_GSE137272_Encode_Dowen.JM_GSM4074285_SMC1A_Rep1_SRR10099918_peak_1209	104	.	7.47886	13.7159	10.4042	89
chr1	126931742	126932035	Encode_GSE137272_Encode_Dowen.JM_GSM4074285_SMC1A_Rep1_SRR10099918_peak_1210	136	.	8.40786	17.132	13.6114	100
chr1	126993386	126993584	Encode_GSE137272_Encode_Dowen.JM_GSM4074285_SMC1A_Rep1_SRR10099918_peak_1211	104	.	7.47886	13.7159	10.4042	95
chr1	127012009	127012166	Encode_GSE137272_Encode_Dowen.JM_GSM4074285_SMC1A_Rep1_SRR10099918_peak_1212	64	.	5.81689	9.4337	6.41344	38
chr1	127204928	127205065	Encode_GSE137272_Encode_Dowen.JM_GSM4074285_SMC1A_Rep1_SRR10099918_peak_1213	33	.	4.1318	6.08262	3.35181	60
chr1	127205149	127205330	Encode_GSE137272_Encode_Dowen.JM_GSM4074285_SMC1A_Rep1_SRR10099918_peak_1214	40	.	4.43429	6.85222	4.04676	60
chr1	127238853	127239025	Encode_GSE137272_Encode_Dowen.JM_GSM4074285_SMC1A_Rep1_SRR10099918_peak_1215	77	.	5.99478	10.8169	7.70183	88
chr1	127409710	127409877	Encode_GSE137272_Encode_Dowen.JM_GSM4074285_SMC1A_Rep1_SRR10099918_peak_1216	160	.	9.31858	19.7107	16.0222	80
chr1	127459080	127459307	Encode_GSE137272_Encode_Dowen.JM_GSM4074285_SMC1A_Rep1_SRR10099918_peak_1217	261	.	12.8344	30.4759	26.1347	129
chr1	127484345	127484482	Encode_GSE137272_Encode_Dowen.JM_GSM4074285_SMC1A_Rep1_SRR10099918_peak_1218	34	.	4.34028	6.16348	3.42602	83
chr1	127487268	127487409	Encode_GSE137272_Encode_Dowen.JM_GSM4074285_SMC1A_Rep1_SRR10099918_peak_1219	74	.	6.08296	10.5889	7.48684	74
chr1	127496808	127497071	Encode_GSE137272_Encode_Dowen.JM_GSM4074285_SMC1A_Rep1_SRR10099918_peak_1220	502	.	16.6428	55.7148	50.2646	127
chr1	127500321	127500537	Encode_GSE137272_Encode_Dowen.JM_GSM4074285_SMC1A_Rep1_SRR10099918_peak_1221	222	.	9.88774	26.3352	22.2423	127
chr1	127679895	127680115	Encode_GSE137272_Encode_Dowen.JM_GSM4074285_SMC1A_Rep1_SRR10099918_peak_1222	220	.	10.7244	26.1351	22.0532	104
chr1	127696653	127696833	Encode_GSE137272_Encode_Dowen.JM_GSM4074285_SMC1A_Rep1_SRR10099918_peak_1223	93	.	7.06337	12.607	9.36725	95
chr1	127702273	127702410	Encode_GSE137272_Encode_Dowen.JM_GSM4074285_SMC1A_Rep1_SRR10099918_peak_1224	45	.	4.98591	7.46327	4.59731	84
chr1	127765561	127765753	Encode_GSE137272_Encode_Dowen.JM_GSM4074285_SMC1A_Rep1_SRR10099918_peak_1225	40	.	4.5861	6.82212	4.01823	60
chr1	127773843	127774335	Encode_GSE137272_Encode_Dowen.JM_GSM4074285_SMC1A_Rep1_SRR10099918_peak_1226	156	.	7.72571	19.3432	15.6835	161
chr1	127827421	127827654	Encode_GSE137272_Encode_Dowen.JM_GSM4074285_SMC1A_Rep1_SRR10099918_peak_1227	135	.	8.11059	17.1073	13.5875	108
chr1	127868664	127868985	Encode_GSE137272_Encode_Dowen.JM_GSM4074285_SMC1A_Rep1_SRR10099918_peak_1228	107	.	7.19166	14.108	10.7743	106
chr1	127990424	127990619	Encode_GSE137272_Encode_Dowen.JM_GSM4074285_SMC1A_Rep1_SRR10099918_peak_1229	50	.	4.93688	7.98794	5.0874	60
chr1	128000994	128001291	Encode_GSE137272_Encode_Dowen.JM_GSM4074285_SMC1A_Rep1_SRR10099918_peak_1230	35	.	4.23161	6.2464	3.50198	65
chr1	128244020	128244508	Encode_GSE137272_Encode_Dowen.JM_GSM4074285_SMC1A_Rep1_SRR10099918_peak_1231	89	.	6.08291	12.1412	8.93801	181
chr1	128283010	128283213	Encode_GSE137272_Encode_Dowen.JM_GSM4074285_SMC1A_Rep1_SRR10099918_peak_1232	103	.	6.91898	13.6344	10.3362	76
chr1	128324884	128325112	Encode_GSE137272_Encode_Dowen.JM_GSM4074285_SMC1A_Rep1_SRR10099918_peak_1233	54	.	5.4014	8.43264	5.48846	130
chr1	128359586	128359863	Encode_GSE137272_Encode_Dowen.JM_GSM4074285_SMC1A_Rep1_SRR10099918_peak_1234	92	.	6.29267	12.5225	9.29728	85
chr1	128368826	128369024	Encode_GSE137272_Encode_Dowen.JM_GSM4074285_SMC1A_Rep1_SRR10099918_peak_1235	73	.	5.95881	10.3814	7.30355	84
chr1	128392498	128392667	Encode_GSE137272_Encode_Dowen.JM_GSM4074285_SMC1A_Rep1_SRR10099918_peak_1236	76	.	6.17951	10.7496	7.63869	61
chr1	128417155	128417511	Encode_GSE137272_Encode_Dowen.JM_GSM4074285_SMC1A_Rep1_SRR10099918_peak_1237	62	.	5.10664	9.26097	6.26333	193
chr1	128472561	128472765	Encode_GSE137272_Encode_Dowen.JM_GSM4074285_SMC1A_Rep1_SRR10099918_peak_1238	40	.	4.5861	6.82212	4.01823	121
chr1	128504482	128504619	Encode_GSE137272_Encode_Dowen.JM_GSM4074285_SMC1A_Rep1_SRR10099918_peak_1239	37	.	4.57041	6.52803	3.74487	43
chr1	128592241	128592721	Encode_GSE137272_Encode_Dowen.JM_GSM4074285_SMC1A_Rep1_SRR10099918_peak_1240	55	.	4.71829	8.55127	5.59938	370
chr1	128824385	128824528	Encode_GSE137272_Encode_Dowen.JM_GSM4074285_SMC1A_Rep1_SRR10099918_peak_1241	70	.	6.01612	10.1105	7.0501	57
chr1	128832676	128832915	Encode_GSE137272_Encode_Dowen.JM_GSM4074285_SMC1A_Rep1_SRR10099918_peak_1242	291	.	13.5177	33.6436	29.1179	104
chr1	128875304	128875564	Encode_GSE137272_Encode_Dowen.JM_GSM4074285_SMC1A_Rep1_SRR10099918_peak_1243	191	.	10.265	22.9878	19.1004	132
chr1	129078409	129078546	Encode_GSE137272_Encode_Dowen.JM_GSM4074285_SMC1A_Rep1_SRR10099918_peak_1244	45	.	4.98591	7.46327	4.59731	56
chr1	129244402	129244620	Encode_GSE137272_Encode_Dowen.JM_GSM4074285_SMC1A_Rep1_SRR10099918_peak_1245	104	.	7.47886	13.7159	10.4042	111
chr1	129843566	129843703	Encode_GSE137272_Encode_Dowen.JM_GSM4074285_SMC1A_Rep1_SRR10099918_peak_1246	37	.	4.57041	6.52803	3.74487	67
chr1	130167344	130167585	Encode_GSE137272_Encode_Dowen.JM_GSM4074285_SMC1A_Rep1_SRR10099918_peak_1247	73	.	6.23238	10.4643	7.36985	115
chr1	130192754	130192942	Encode_GSE137272_Encode_Dowen.JM_GSM4074285_SMC1A_Rep1_SRR10099918_peak_1248	64	.	5.81689	9.4337	6.41344	86
chr1	130350356	130350575	Encode_GSE137272_Encode_Dowen.JM_GSM4074285_SMC1A_Rep1_SRR10099918_peak_1249	73	.	6.23238	10.4643	7.36985	111
chr1	130372230	130372439	Encode_GSE137272_Encode_Dowen.JM_GSM4074285_SMC1A_Rep1_SRR10099918_peak_1250	114	.	7.89435	14.8482	11.4642	90
chr1	130462376	130462692	Encode_GSE137272_Encode_Dowen.JM_GSM4074285_SMC1A_Rep1_SRR10099918_peak_1251	83	.	6.42965	11.5534	8.38382	197
chr1	130462946	130463100	Encode_GSE137272_Encode_Dowen.JM_GSM4074285_SMC1A_Rep1_SRR10099918_peak_1252	55	.	5.2407	8.49227	5.54395	74
chr1	130548048	130548269	Encode_GSE137272_Encode_Dowen.JM_GSM4074285_SMC1A_Rep1_SRR10099918_peak_1253	238	.	11.4502	28.0476	23.8513	122
chr1	130634073	130634314	Encode_GSE137272_Encode_Dowen.JM_GSM4074285_SMC1A_Rep1_SRR10099918_peak_1254	170	.	9.97181	20.8211	17.0639	112
chr1	130691962	130692179	Encode_GSE137272_Encode_Dowen.JM_GSM4074285_SMC1A_Rep1_SRR10099918_peak_1255	83	.	6.64788	11.5226	8.35492	116
chr1	130715920	130716217	Encode_GSE137272_Encode_Dowen.JM_GSM4074285_SMC1A_Rep1_SRR10099918_peak_1256	47	.	4.56218	7.65223	4.77391	179
chr1	130717396	130717609	Encode_GSE137272_Encode_Dowen.JM_GSM4074285_SMC1A_Rep1_SRR10099918_peak_1257	72	.	5.49753	10.3161	7.24242	105
chr1	130731804	130731976	Encode_GSE137272_Encode_Dowen.JM_GSM4074285_SMC1A_Rep1_SRR10099918_peak_1258	63	.	5.58638	9.40096	6.39494	93
chr1	130784225	130784397	Encode_GSE137272_Encode_Dowen.JM_GSM4074285_SMC1A_Rep1_SRR10099918_peak_1259	68	.	5.64215	9.84741	6.80201	79
chr1	130787062	130787292	Encode_GSE137272_Encode_Dowen.JM_GSM4074285_SMC1A_Rep1_SRR10099918_peak_1260	100	.	6.96941	13.291	10.0127	118
chr1	130797086	130797259	Encode_GSE137272_Encode_Dowen.JM_GSM4074285_SMC1A_Rep1_SRR10099918_peak_1261	64	.	5.81689	9.4337	6.41344	110
chr1	130875269	130875407	Encode_GSE137272_Encode_Dowen.JM_GSM4074285_SMC1A_Rep1_SRR10099918_peak_1262	43	.	4.6065	7.13824	4.31182	37
chr1	130876998	130877209	Encode_GSE137272_Encode_Dowen.JM_GSM4074285_SMC1A_Rep1_SRR10099918_peak_1263	154	.	8.68991	19.1373	15.4878	109
chr1	130878448	130878597	Encode_GSE137272_Encode_Dowen.JM_GSM4074285_SMC1A_Rep1_SRR10099918_peak_1264	33	.	4.15139	6.11482	3.38165	97
chr1	130926564	130926714	Encode_GSE137272_Encode_Dowen.JM_GSM4074285_SMC1A_Rep1_SRR10099918_peak_1265	45	.	4.98591	7.46327	4.59731	92
chr1	130979537	130979749	Encode_GSE137272_Encode_Dowen.JM_GSM4074285_SMC1A_Rep1_SRR10099918_peak_1266	54	.	5.4014	8.43264	5.48846	99
chr1	130984555	130984695	Encode_GSE137272_Encode_Dowen.JM_GSM4074285_SMC1A_Rep1_SRR10099918_peak_1267	73	.	6.23238	10.4643	7.36985	60
chr1	131053305	131053561	Encode_GSE137272_Encode_Dowen.JM_GSM4074285_SMC1A_Rep1_SRR10099918_peak_1268	242	.	10.6896	28.4846	24.264	119
chr1	131060294	131060624	Encode_GSE137272_Encode_Dowen.JM_GSM4074285_SMC1A_Rep1_SRR10099918_peak_1269	79	.	6.17374	11.1216	7.98882	215
chr1	131097800	131098011	Encode_GSE137272_Encode_Dowen.JM_GSM4074285_SMC1A_Rep1_SRR10099918_peak_1270	44	.	4.67458	7.25063	4.4157	84
chr1	131116052	131116226	Encode_GSE137272_Encode_Dowen.JM_GSM4074285_SMC1A_Rep1_SRR10099918_peak_1271	267	.	11.7314	31.0789	26.7029	76
chr1	131146157	131146304	Encode_GSE137272_Encode_Dowen.JM_GSM4074285_SMC1A_Rep1_SRR10099918_peak_1272	45	.	4.60329	7.42536	4.57665	78
chr1	131153084	131153223	Encode_GSE137272_Encode_Dowen.JM_GSM4074285_SMC1A_Rep1_SRR10099918_peak_1273	44	.	4.5019	7.25217	4.41665	82
chr1	131155572	131155734	Encode_GSE137272_Encode_Dowen.JM_GSM4074285_SMC1A_Rep1_SRR10099918_peak_1274	53	.	4.9321	8.29568	5.37378	76
chr1	131161206	131161474	Encode_GSE137272_Encode_Dowen.JM_GSM4074285_SMC1A_Rep1_SRR10099918_peak_1275	50	.	4.91314	7.94824	5.05074	135
chr1	131181697	131181952	Encode_GSE137272_Encode_Dowen.JM_GSM4074285_SMC1A_Rep1_SRR10099918_peak_1276	188	.	10.1071	22.713	18.8424	132
chr1	131207567	131207758	Encode_GSE137272_Encode_Dowen.JM_GSM4074285_SMC1A_Rep1_SRR10099918_peak_1277	169	.	9.55438	20.6499	16.9082	98
chr1	131245985	131246167	Encode_GSE137272_Encode_Dowen.JM_GSM4074285_SMC1A_Rep1_SRR10099918_peak_1278	97	.	6.10602	12.9889	9.72804	83
chr1	131246526	131246708	Encode_GSE137272_Encode_Dowen.JM_GSM4074285_SMC1A_Rep1_SRR10099918_peak_1279	81	.	5.63666	11.3123	8.16852	121
chr1	131260438	131260664	Encode_GSE137272_Encode_Dowen.JM_GSM4074285_SMC1A_Rep1_SRR10099918_peak_1280	224	.	10.9317	26.5081	22.4045	122
chr1	131270307	131270493	Encode_GSE137272_Encode_Dowen.JM_GSM4074285_SMC1A_Rep1_SRR10099918_peak_1281	84	.	6.22708	11.6034	8.43173	95
chr1	131290686	131290940	Encode_GSE137272_Encode_Dowen.JM_GSM4074285_SMC1A_Rep1_SRR10099918_peak_1282	116	.	7.47757	15.0534	11.6574	123
chr1	131329218	131329355	Encode_GSE137272_Encode_Dowen.JM_GSM4074285_SMC1A_Rep1_SRR10099918_peak_1283	45	.	4.98591	7.46327	4.59731	64
chr1	131527718	131527859	Encode_GSE137272_Encode_Dowen.JM_GSM4074285_SMC1A_Rep1_SRR10099918_peak_1284	59	.	4.92425	8.93028	5.95478	72
chr1	131548456	131548649	Encode_GSE137272_Encode_Dowen.JM_GSM4074285_SMC1A_Rep1_SRR10099918_peak_1285	94	.	6.84333	12.6548	9.41233	117
chr1	131555156	131555429	Encode_GSE137272_Encode_Dowen.JM_GSM4074285_SMC1A_Rep1_SRR10099918_peak_1286	189	.	9.87376	22.866	18.9861	142
chr1	131562223	131562360	Encode_GSE137272_Encode_Dowen.JM_GSM4074285_SMC1A_Rep1_SRR10099918_peak_1287	21	.	3.5782	4.72321	2.15071	47
chr1	131566258	131566397	Encode_GSE137272_Encode_Dowen.JM_GSM4074285_SMC1A_Rep1_SRR10099918_peak_1288	64	.	5.61503	9.4486	6.42672	98
chr1	131613422	131613658	Encode_GSE137272_Encode_Dowen.JM_GSM4074285_SMC1A_Rep1_SRR10099918_peak_1289	330	.	13.9039	37.7688	33.0308	108
chr1	131658115	131658414	Encode_GSE137272_Encode_Dowen.JM_GSM4074285_SMC1A_Rep1_SRR10099918_peak_1290	281	.	12.2209	32.6372	28.1681	134
chr1	131708451	131708623	Encode_GSE137272_Encode_Dowen.JM_GSM4074285_SMC1A_Rep1_SRR10099918_peak_1291	109	.	7.03164	14.2703	10.9276	99
chr1	131712480	131712719	Encode_GSE137272_Encode_Dowen.JM_GSM4074285_SMC1A_Rep1_SRR10099918_peak_1292	131	.	7.5839	16.6445	13.151	131
chr1	131765642	131765880	Encode_GSE137272_Encode_Dowen.JM_GSM4074285_SMC1A_Rep1_SRR10099918_peak_1293	234	.	10.8506	27.5714	23.403	116
chr1	131814316	131814462	Encode_GSE137272_Encode_Dowen.JM_GSM4074285_SMC1A_Rep1_SRR10099918_peak_1294	70	.	6.01612	10.1105	7.0501	92
chr1	131820467	131820650	Encode_GSE137272_Encode_Dowen.JM_GSM4074285_SMC1A_Rep1_SRR10099918_peak_1295	46	.	4.86636	7.56541	4.69327	46
chr1	131827808	131827983	Encode_GSE137272_Encode_Dowen.JM_GSM4074285_SMC1A_Rep1_SRR10099918_peak_1296	87	.	5.95877	11.9131	8.72391	97
chr1	131846393	131846590	Encode_GSE137272_Encode_Dowen.JM_GSM4074285_SMC1A_Rep1_SRR10099918_peak_1297	152	.	8.28764	18.9221	15.2852	80
chr1	131867098	131867324	Encode_GSE137272_Encode_Dowen.JM_GSM4074285_SMC1A_Rep1_SRR10099918_peak_1298	119	.	7.40043	15.3769	11.9625	117
chr1	131882893	131883058	Encode_GSE137272_Encode_Dowen.JM_GSM4074285_SMC1A_Rep1_SRR10099918_peak_1299	124	.	7.17982	15.8944	12.4508	56
chr1	131901102	131901272	Encode_GSE137272_Encode_Dowen.JM_GSM4074285_SMC1A_Rep1_SRR10099918_peak_1300	22	.	3.68664	4.89485	2.28295	71
chr1	131910140	131910477	Encode_GSE137272_Encode_Dowen.JM_GSM4074285_SMC1A_Rep1_SRR10099918_peak_1301	53	.	4.59596	8.32315	5.39943	216
chr1	131937772	131937970	Encode_GSE137272_Encode_Dowen.JM_GSM4074285_SMC1A_Rep1_SRR10099918_peak_1302	78	.	5.86568	10.9725	7.84825	93
chr1	131962800	131963041	Encode_GSE137272_Encode_Dowen.JM_GSM4074285_SMC1A_Rep1_SRR10099918_peak_1303	73	.	5.56741	10.4419	7.35952	135
chr1	131981735	131981931	Encode_GSE137272_Encode_Dowen.JM_GSM4074285_SMC1A_Rep1_SRR10099918_peak_1304	215	.	9.50889	25.5858	21.5392	74
chr1	131982964	131983201	Encode_GSE137272_Encode_Dowen.JM_GSM4074285_SMC1A_Rep1_SRR10099918_peak_1305	216	.	9.54547	25.6587	21.6083	102
chr1	131995168	131995412	Encode_GSE137272_Encode_Dowen.JM_GSM4074285_SMC1A_Rep1_SRR10099918_peak_1306	116	.	7.47757	15.0534	11.6574	113
chr1	132000569	132000797	Encode_GSE137272_Encode_Dowen.JM_GSM4074285_SMC1A_Rep1_SRR10099918_peak_1307	121	.	7.23657	15.5407	12.1177	131
chr1	132046406	132046668	Encode_GSE137272_Encode_Dowen.JM_GSM4074285_SMC1A_Rep1_SRR10099918_peak_1308	181	.	9.08521	21.9813	18.1565	134
chr1	132116715	132116942	Encode_GSE137272_Encode_Dowen.JM_GSM4074285_SMC1A_Rep1_SRR10099918_peak_1309	189	.	8.452	22.8805	19	73
chr1	132121288	132121520	Encode_GSE137272_Encode_Dowen.JM_GSM4074285_SMC1A_Rep1_SRR10099918_peak_1310	242	.	10.0776	28.4774	24.2575	112
chr1	132155809	132156067	Encode_GSE137272_Encode_Dowen.JM_GSM4074285_SMC1A_Rep1_SRR10099918_peak_1311	243	.	8.83504	28.6106	24.3802	135
chr1	132157456	132157705	Encode_GSE137272_Encode_Dowen.JM_GSM4074285_SMC1A_Rep1_SRR10099918_peak_1312	286	.	9.76086	33.1116	28.6143	95
chr1	132162746	132162889	Encode_GSE137272_Encode_Dowen.JM_GSM4074285_SMC1A_Rep1_SRR10099918_peak_1313	61	.	4.84835	9.11715	6.12939	82
chr1	132165977	132166166	Encode_GSE137272_Encode_Dowen.JM_GSM4074285_SMC1A_Rep1_SRR10099918_peak_1314	175	.	8.48776	21.3707	17.5808	90
chr1	132192296	132192492	Encode_GSE137272_Encode_Dowen.JM_GSM4074285_SMC1A_Rep1_SRR10099918_peak_1315	90	.	5.91849	12.231	9.02346	84
chr1	132200917	132201115	Encode_GSE137272_Encode_Dowen.JM_GSM4074285_SMC1A_Rep1_SRR10099918_peak_1316	67	.	5.19331	9.76153	6.72133	101
chr1	132211059	132211228	Encode_GSE137272_Encode_Dowen.JM_GSM4074285_SMC1A_Rep1_SRR10099918_peak_1317	123	.	6.91238	15.8373	12.3973	100
chr1	132212211	132212423	Encode_GSE137272_Encode_Dowen.JM_GSM4074285_SMC1A_Rep1_SRR10099918_peak_1318	122	.	7.09262	15.7302	12.2965	119
chr1	132233675	132233866	Encode_GSE137272_Encode_Dowen.JM_GSM4074285_SMC1A_Rep1_SRR10099918_peak_1319	90	.	5.94143	12.2745	9.06398	121
chr1	132237614	132237900	Encode_GSE137272_Encode_Dowen.JM_GSM4074285_SMC1A_Rep1_SRR10099918_peak_1320	164	.	8.41093	20.1786	16.4638	121
chr1	132288271	132288408	Encode_GSE137272_Encode_Dowen.JM_GSM4074285_SMC1A_Rep1_SRR10099918_peak_1321	57	.	4.62642	8.6927	5.73187	86
chr1	132292995	132293188	Encode_GSE137272_Encode_Dowen.JM_GSM4074285_SMC1A_Rep1_SRR10099918_peak_1322	65	.	4.93558	9.61556	6.5843	114
chr1	132312753	132313024	Encode_GSE137272_Encode_Dowen.JM_GSM4074285_SMC1A_Rep1_SRR10099918_peak_1323	268	.	9.95379	31.185	26.8017	146
chr1	132315829	132316137	Encode_GSE137272_Encode_Dowen.JM_GSM4074285_SMC1A_Rep1_SRR10099918_peak_1324	47	.	4.20646	7.58021	4.70702	243
chr1	132322792	132323037	Encode_GSE137272_Encode_Dowen.JM_GSM4074285_SMC1A_Rep1_SRR10099918_peak_1325	70	.	5.38487	10.1121	7.05102	117
chr1	132333708	132334029	Encode_GSE137272_Encode_Dowen.JM_GSM4074285_SMC1A_Rep1_SRR10099918_peak_1326	201	.	8.51602	24.0796	20.1231	144
chr1	132355826	132356120	Encode_GSE137272_Encode_Dowen.JM_GSM4074285_SMC1A_Rep1_SRR10099918_peak_1327	298	.	11.17	34.434	29.863	168
chr1	132367660	132367885	Encode_GSE137272_Encode_Dowen.JM_GSM4074285_SMC1A_Rep1_SRR10099918_peak_1328	244	.	10.7798	28.6573	24.4252	100
chr1	132390323	132390585	Encode_GSE137272_Encode_Dowen.JM_GSM4074285_SMC1A_Rep1_SRR10099918_peak_1329	101	.	6.82198	13.4646	10.1762	117
chr1	132476978	132477221	Encode_GSE137272_Encode_Dowen.JM_GSM4074285_SMC1A_Rep1_SRR10099918_peak_1330	127	.	7.1284	16.2563	12.7845	128
chr1	132520791	132521124	Encode_GSE137272_Encode_Dowen.JM_GSM4074285_SMC1A_Rep1_SRR10099918_peak_1331	154	.	7.83085	19.0579	15.4133	178
chr1	132524036	132524197	Encode_GSE137272_Encode_Dowen.JM_GSM4074285_SMC1A_Rep1_SRR10099918_peak_1332	64	.	4.70932	9.49455	6.47042	70
chr1	132525942	132526174	Encode_GSE137272_Encode_Dowen.JM_GSM4074285_SMC1A_Rep1_SRR10099918_peak_1333	274	.	10.5752	31.9266	27.4992	106
chr1	132541094	132541627	Encode_GSE137272_Encode_Dowen.JM_GSM4074285_SMC1A_Rep1_SRR10099918_peak_1334	71	.	5.27338	10.2614	7.19126	258
chr1	132587025	132587224	Encode_GSE137272_Encode_Dowen.JM_GSM4074285_SMC1A_Rep1_SRR10099918_peak_1335	64	.	5.40705	9.44576	6.42483	75
chr1	132594726	132594949	Encode_GSE137272_Encode_Dowen.JM_GSM4074285_SMC1A_Rep1_SRR10099918_peak_1336	98	.	6.15281	13.0787	9.81303	93
chr1	132595825	132596065	Encode_GSE137272_Encode_Dowen.JM_GSM4074285_SMC1A_Rep1_SRR10099918_peak_1337	134	.	7.24375	16.9438	13.4339	95
chr1	132609100	132609550	Encode_GSE137272_Encode_Dowen.JM_GSM4074285_SMC1A_Rep1_SRR10099918_peak_1338	128	.	7.66616	16.3188	12.843	172
chr1	132741771	132741908	Encode_GSE137272_Encode_Dowen.JM_GSM4074285_SMC1A_Rep1_SRR10099918_peak_1339	43	.	4.83949	7.22921	4.39561	53
chr1	132758677	132758936	Encode_GSE137272_Encode_Dowen.JM_GSM4074285_SMC1A_Rep1_SRR10099918_peak_1340	230	.	9.47649	27.2326	23.0873	123
chr1	132759078	132759256	Encode_GSE137272_Encode_Dowen.JM_GSM4074285_SMC1A_Rep1_SRR10099918_peak_1341	71	.	5.06907	10.217	7.14993	81
chr1	132771515	132771712	Encode_GSE137272_Encode_Dowen.JM_GSM4074285_SMC1A_Rep1_SRR10099918_peak_1342	156	.	9.07716	19.2956	15.6374	92
chr1	132810042	132810179	Encode_GSE137272_Encode_Dowen.JM_GSM4074285_SMC1A_Rep1_SRR10099918_peak_1343	43	.	4.8129	7.18662	4.35574	59
chr1	132843751	132843899	Encode_GSE137272_Encode_Dowen.JM_GSM4074285_SMC1A_Rep1_SRR10099918_peak_1344	35	.	4.41182	6.277	3.53062	57
chr1	132850985	132851146	Encode_GSE137272_Encode_Dowen.JM_GSM4074285_SMC1A_Rep1_SRR10099918_peak_1345	36	.	4.18033	6.42535	3.66648	34
chr1	132934911	132935136	Encode_GSE137272_Encode_Dowen.JM_GSM4074285_SMC1A_Rep1_SRR10099918_peak_1346	114	.	7.33445	14.8038	11.4309	114
chr1	132968737	132969007	Encode_GSE137272_Encode_Dowen.JM_GSM4074285_SMC1A_Rep1_SRR10099918_peak_1347	337	.	12.4896	38.4867	33.7136	133
chr1	132982784	132982957	Encode_GSE137272_Encode_Dowen.JM_GSM4074285_SMC1A_Rep1_SRR10099918_peak_1348	71	.	5.64053	10.2059	7.13897	97
chr1	133013413	133013568	Encode_GSE137272_Encode_Dowen.JM_GSM4074285_SMC1A_Rep1_SRR10099918_peak_1349	56	.	5.09269	8.57041	5.61767	52
chr1	133039521	133039805	Encode_GSE137272_Encode_Dowen.JM_GSM4074285_SMC1A_Rep1_SRR10099918_peak_1350	105	.	6.81287	13.8799	10.559	71
chr1	133051953	133052106	Encode_GSE137272_Encode_Dowen.JM_GSM4074285_SMC1A_Rep1_SRR10099918_peak_1351	53	.	4.9321	8.29568	5.37378	80
chr1	133087728	133087927	Encode_GSE137272_Encode_Dowen.JM_GSM4074285_SMC1A_Rep1_SRR10099918_peak_1352	72	.	5.49753	10.3161	7.24242	129
chr1	133101403	133101690	Encode_GSE137272_Encode_Dowen.JM_GSM4074285_SMC1A_Rep1_SRR10099918_peak_1353	88	.	6.47249	12.0253	8.82923	213
chr1	133131012	133131337	Encode_GSE137272_Encode_Dowen.JM_GSM4074285_SMC1A_Rep1_SRR10099918_peak_1354	67	.	5.00685	9.75336	6.71415	238
chr1	133146063	133146303	Encode_GSE137272_Encode_Dowen.JM_GSM4074285_SMC1A_Rep1_SRR10099918_peak_1355	133	.	7.71754	16.889	13.3827	126
chr1	133177501	133177754	Encode_GSE137272_Encode_Dowen.JM_GSM4074285_SMC1A_Rep1_SRR10099918_peak_1356	186	.	8.27773	22.5151	18.6564	135
chr1	133181055	133181319	Encode_GSE137272_Encode_Dowen.JM_GSM4074285_SMC1A_Rep1_SRR10099918_peak_1357	195	.	8.47035	23.4493	19.5317	129
chr1	133209108	133209245	Encode_GSE137272_Encode_Dowen.JM_GSM4074285_SMC1A_Rep1_SRR10099918_peak_1358	18	.	3.39512	4.43159	1.88994	14
chr1	133226011	133226344	Encode_GSE137272_Encode_Dowen.JM_GSM4074285_SMC1A_Rep1_SRR10099918_peak_1359	98	.	6.8659	13.1137	9.84534	135
chr1	133268650	133268823	Encode_GSE137272_Encode_Dowen.JM_GSM4074285_SMC1A_Rep1_SRR10099918_peak_1360	80	.	5.9996	11.2077	8.07006	69
chr1	133306884	133307072	Encode_GSE137272_Encode_Dowen.JM_GSM4074285_SMC1A_Rep1_SRR10099918_peak_1361	183	.	8.63678	22.1943	18.3532	102
chr1	133307462	133307658	Encode_GSE137272_Encode_Dowen.JM_GSM4074285_SMC1A_Rep1_SRR10099918_peak_1362	132	.	7.13482	16.7301	13.2325	86
chr1	133311354	133311541	Encode_GSE137272_Encode_Dowen.JM_GSM4074285_SMC1A_Rep1_SRR10099918_peak_1363	61	.	4.70134	9.15656	6.16605	85
chr1	133314532	133314680	Encode_GSE137272_Encode_Dowen.JM_GSM4074285_SMC1A_Rep1_SRR10099918_peak_1364	81	.	5.41656	11.2596	8.11912	48
chr1	133317228	133317399	Encode_GSE137272_Encode_Dowen.JM_GSM4074285_SMC1A_Rep1_SRR10099918_peak_1365	82	.	5.70272	11.4367	8.28537	80
chr1	133353587	133353799	Encode_GSE137272_Encode_Dowen.JM_GSM4074285_SMC1A_Rep1_SRR10099918_peak_1366	215	.	9.83196	25.6467	21.5976	94
chr1	133363343	133363732	Encode_GSE137272_Encode_Dowen.JM_GSM4074285_SMC1A_Rep1_SRR10099918_peak_1367	130	.	6.59304	16.5218	13.0354	197
chr1	133382128	133382332	Encode_GSE137272_Encode_Dowen.JM_GSM4074285_SMC1A_Rep1_SRR10099918_peak_1368	168	.	7.85705	20.6085	16.8691	85
chr1	133385568	133385781	Encode_GSE137272_Encode_Dowen.JM_GSM4074285_SMC1A_Rep1_SRR10099918_peak_1369	162	.	7.76538	19.9192	16.2187	90
chr1	133397672	133398001	Encode_GSE137272_Encode_Dowen.JM_GSM4074285_SMC1A_Rep1_SRR10099918_peak_1370	107	.	6.93619	14.1005	10.7676	150
chr1	133492742	133492897	Encode_GSE137272_Encode_Dowen.JM_GSM4074285_SMC1A_Rep1_SRR10099918_peak_1371	41	.	4.17909	6.96752	4.15337	97
chr1	133493470	133493696	Encode_GSE137272_Encode_Dowen.JM_GSM4074285_SMC1A_Rep1_SRR10099918_peak_1372	80	.	5.59347	11.2307	8.09171	92
chr1	133586127	133586273	Encode_GSE137272_Encode_Dowen.JM_GSM4074285_SMC1A_Rep1_SRR10099918_peak_1373	35	.	4.29384	6.3481	3.59578	97
chr1	133661330	133661600	Encode_GSE137272_Encode_Dowen.JM_GSM4074285_SMC1A_Rep1_SRR10099918_peak_1375	38	.	3.98153	6.60588	3.81749	173
chr1	133667884	133668084	Encode_GSE137272_Encode_Dowen.JM_GSM4074285_SMC1A_Rep1_SRR10099918_peak_1376	24	.	3.30719	5.10619	2.47748	115
chr1	133694366	133694711	Encode_GSE137272_Encode_Dowen.JM_GSM4074285_SMC1A_Rep1_SRR10099918_peak_1377	147	.	6.81573	18.3546	14.7582	122
chr1	133696008	133696192	Encode_GSE137272_Encode_Dowen.JM_GSM4074285_SMC1A_Rep1_SRR10099918_peak_1378	75	.	4.97175	10.7062	7.5978	117
chr1	133701932	133702115	Encode_GSE137272_Encode_Dowen.JM_GSM4074285_SMC1A_Rep1_SRR10099918_peak_1379	119	.	7.66451	15.3773	11.9625	95
chr1	133716597	133716795	Encode_GSE137272_Encode_Dowen.JM_GSM4074285_SMC1A_Rep1_SRR10099918_peak_1380	149	.	8.371	18.5667	14.9509	95
chr1	133736284	133736552	Encode_GSE137272_Encode_Dowen.JM_GSM4074285_SMC1A_Rep1_SRR10099918_peak_1381	312	.	11.8893	35.9276	31.2796	131
chr1	133741939	133742172	Encode_GSE137272_Encode_Dowen.JM_GSM4074285_SMC1A_Rep1_SRR10099918_peak_1382	27	.	3.89781	5.45568	2.79472	38
chr1	133777516	133777671	Encode_GSE137272_Encode_Dowen.JM_GSM4074285_SMC1A_Rep1_SRR10099918_peak_1383	19	.	3.58995	4.54146	1.98784	120
chr1	133800830	133801132	Encode_GSE137272_Encode_Dowen.JM_GSM4074285_SMC1A_Rep1_SRR10099918_peak_1384	63	.	5.38213	9.4029	6.39625	206
chr1	133896386	133896661	Encode_GSE137272_Encode_Dowen.JM_GSM4074285_SMC1A_Rep1_SRR10099918_peak_1385	384	.	13.5483	43.4273	38.4356	111
chr1	133911500	133911729	Encode_GSE137272_Encode_Dowen.JM_GSM4074285_SMC1A_Rep1_SRR10099918_peak_1386	313	.	12.9769	36.0508	31.3962	115
chr1	134036549	134036771	Encode_GSE137272_Encode_Dowen.JM_GSM4074285_SMC1A_Rep1_SRR10099918_peak_1387	72	.	6.11696	10.2757	7.20442	131
chr1	134046010	134046242	Encode_GSE137272_Encode_Dowen.JM_GSM4074285_SMC1A_Rep1_SRR10099918_peak_1388	320	.	11.9842	36.7811	32.0895	118
chr1	134048799	134049020	Encode_GSE137272_Encode_Dowen.JM_GSM4074285_SMC1A_Rep1_SRR10099918_peak_1389	201	.	8.54451	24.1409	20.1822	119
chr1	134053381	134053523	Encode_GSE137272_Encode_Dowen.JM_GSM4074285_SMC1A_Rep1_SRR10099918_peak_1390	46	.	4.50586	7.55282	4.68151	84
chr1	134060913	134061161	Encode_GSE137272_Encode_Dowen.JM_GSM4074285_SMC1A_Rep1_SRR10099918_peak_1391	31	.	3.71609	5.86601	3.15222	119
chr1	134079050	134079281	Encode_GSE137272_Encode_Dowen.JM_GSM4074285_SMC1A_Rep1_SRR10099918_peak_1392	32	.	3.5178	5.96121	3.23962	75
chr1	134099087	134099346	Encode_GSE137272_Encode_Dowen.JM_GSM4074285_SMC1A_Rep1_SRR10099918_peak_1393	31	.	3.8732	5.8995	3.18287	56
chr1	134106824	134107074	Encode_GSE137272_Encode_Dowen.JM_GSM4074285_SMC1A_Rep1_SRR10099918_peak_1394	243	.	10.7346	28.5707	24.3426	120
chr1	134120305	134120472	Encode_GSE137272_Encode_Dowen.JM_GSM4074285_SMC1A_Rep1_SRR10099918_peak_1395	77	.	5.78815	10.8355	7.71977	56
chr1	134122265	134122493	Encode_GSE137272_Encode_Dowen.JM_GSM4074285_SMC1A_Rep1_SRR10099918_peak_1396	141	.	8.43665	17.6768	14.1176	98
chr1	134151723	134151999	Encode_GSE137272_Encode_Dowen.JM_GSM4074285_SMC1A_Rep1_SRR10099918_peak_1397	378	.	12.9423	42.8582	37.8925	109
chr1	134154777	134154914	Encode_GSE137272_Encode_Dowen.JM_GSM4074285_SMC1A_Rep1_SRR10099918_peak_1398	55	.	4.54637	8.53755	5.58602	60
chr1	134189176	134189377	Encode_GSE137272_Encode_Dowen.JM_GSM4074285_SMC1A_Rep1_SRR10099918_peak_1399	44	.	4.69772	7.28875	4.45027	84
chr1	134244267	134244506	Encode_GSE137272_Encode_Dowen.JM_GSM4074285_SMC1A_Rep1_SRR10099918_peak_1400	416	.	14.4853	46.7854	41.6589	127
chr1	134290948	134291253	Encode_GSE137272_Encode_Dowen.JM_GSM4074285_SMC1A_Rep1_SRR10099918_peak_1401	227	.	9.55566	26.8241	22.7019	123
chr1	134331934	134332158	Encode_GSE137272_Encode_Dowen.JM_GSM4074285_SMC1A_Rep1_SRR10099918_peak_1402	156	.	8.24629	19.3536	15.6933	91
chr1	134339851	134339998	Encode_GSE137272_Encode_Dowen.JM_GSM4074285_SMC1A_Rep1_SRR10099918_peak_1403	53	.	4.74763	8.28908	5.36791	110
chr1	134344641	134344970	Encode_GSE137272_Encode_Dowen.JM_GSM4074285_SMC1A_Rep1_SRR10099918_peak_1404	108	.	6.53261	14.2239	10.8841	207
chr1	134361871	134362152	Encode_GSE137272_Encode_Dowen.JM_GSM4074285_SMC1A_Rep1_SRR10099918_peak_1405	176	.	8.82022	21.4821	17.6868	123
chr1	134399822	134400135	Encode_GSE137272_Encode_Dowen.JM_GSM4074285_SMC1A_Rep1_SRR10099918_peak_1406	64	.	5.81689	9.4337	6.41344	58
chr1	134405796	134406020	Encode_GSE137272_Encode_Dowen.JM_GSM4074285_SMC1A_Rep1_SRR10099918_peak_1407	130	.	8.33102	16.5149	13.0289	102
chr1	134435501	134435685	Encode_GSE137272_Encode_Dowen.JM_GSM4074285_SMC1A_Rep1_SRR10099918_peak_1408	103	.	6.44934	13.641	10.3422	89
chr1	134455369	134455586	Encode_GSE137272_Encode_Dowen.JM_GSM4074285_SMC1A_Rep1_SRR10099918_peak_1409	102	.	6.63591	13.5607	10.2667	113
chr1	134494519	134494770	Encode_GSE137272_Encode_Dowen.JM_GSM4074285_SMC1A_Rep1_SRR10099918_peak_1410	53	.	4.56217	8.25971	5.34052	136
chr1	134495070	134495224	Encode_GSE137272_Encode_Dowen.JM_GSM4074285_SMC1A_Rep1_SRR10099918_peak_1411	70	.	5.21391	10.149	7.08592	81
chr1	134518695	134519028	Encode_GSE137272_Encode_Dowen.JM_GSM4074285_SMC1A_Rep1_SRR10099918_peak_1412	147	.	7.97424	18.3402	14.7444	107
chr1	134524531	134524740	Encode_GSE137272_Encode_Dowen.JM_GSM4074285_SMC1A_Rep1_SRR10099918_peak_1413	114	.	7.36971	14.8654	11.48	106
chr1	134556990	134557211	Encode_GSE137272_Encode_Dowen.JM_GSM4074285_SMC1A_Rep1_SRR10099918_peak_1414	142	.	7.22208	17.8381	14.2705	102
chr1	134638674	134638831	Encode_GSE137272_Encode_Dowen.JM_GSM4074285_SMC1A_Rep1_SRR10099918_peak_1415	50	.	4.54442	7.92177	5.02588	78
chr1	134641601	134641826	Encode_GSE137272_Encode_Dowen.JM_GSM4074285_SMC1A_Rep1_SRR10099918_peak_1416	147	.	7.45931	18.3192	14.7241	104
chr1	134664932	134665134	Encode_GSE137272_Encode_Dowen.JM_GSM4074285_SMC1A_Rep1_SRR10099918_peak_1417	45	.	4.98591	7.46327	4.59731	119
chr1	134704962	134705263	Encode_GSE137272_Encode_Dowen.JM_GSM4074285_SMC1A_Rep1_SRR10099918_peak_1418	97	.	6.33427	13.0091	9.74701	154
chr1	134741625	134741929	Encode_GSE137272_Encode_Dowen.JM_GSM4074285_SMC1A_Rep1_SRR10099918_peak_1419	53	.	5.08425	8.23343	5.31554	80
chr1	134829641	134829842	Encode_GSE137272_Encode_Dowen.JM_GSM4074285_SMC1A_Rep1_SRR10099918_peak_1420	104	.	7.47886	13.7159	10.4042	111
chr1	134854314	134854667	Encode_GSE137272_Encode_Dowen.JM_GSM4074285_SMC1A_Rep1_SRR10099918_peak_1421	239	.	11.5067	28.1483	23.9467	217
chr1	134930789	134930926	Encode_GSE137272_Encode_Dowen.JM_GSM4074285_SMC1A_Rep1_SRR10099918_peak_1422	53	.	5.08425	8.23343	5.31554	66
chr1	134955702	134956141	Encode_GSE137272_Encode_Dowen.JM_GSM4074285_SMC1A_Rep1_SRR10099918_peak_1423	98	.	6.41378	13.1555	9.88475	317
chr1	134962196	134962541	Encode_GSE137272_Encode_Dowen.JM_GSM4074285_SMC1A_Rep1_SRR10099918_peak_1424	41	.	4.34864	6.98823	4.17261	101
chr1	134987743	134987880	Encode_GSE137272_Encode_Dowen.JM_GSM4074285_SMC1A_Rep1_SRR10099918_peak_1425	27	.	3.62188	5.46002	2.79875	39
chr1	134989412	134989690	Encode_GSE137272_Encode_Dowen.JM_GSM4074285_SMC1A_Rep1_SRR10099918_peak_1426	202	.	9.08991	24.1854	20.2241	175
chr1	135030217	135030366	Encode_GSE137272_Encode_Dowen.JM_GSM4074285_SMC1A_Rep1_SRR10099918_peak_1427	54	.	5.36127	8.36801	5.44106	42
chr1	135106054	135106285	Encode_GSE137272_Encode_Dowen.JM_GSM4074285_SMC1A_Rep1_SRR10099918_peak_1428	265	.	9.33647	30.9333	26.5652	127
chr1	135108747	135108929	Encode_GSE137272_Encode_Dowen.JM_GSM4074285_SMC1A_Rep1_SRR10099918_peak_1429	97	.	5.21386	13.0144	9.75212	94
chr1	135110219	135110379	Encode_GSE137272_Encode_Dowen.JM_GSM4074285_SMC1A_Rep1_SRR10099918_peak_1430	54	.	4.06599	8.41546	5.48578	96
chr1	135112775	135112934	Encode_GSE137272_Encode_Dowen.JM_GSM4074285_SMC1A_Rep1_SRR10099918_peak_1431	110	.	6.20702	14.4242	11.0726	68
chr1	135132520	135132657	Encode_GSE137272_Encode_Dowen.JM_GSM4074285_SMC1A_Rep1_SRR10099918_peak_1432	48	.	4.2938	7.74912	4.86531	83
chr1	135136553	135136793	Encode_GSE137272_Encode_Dowen.JM_GSM4074285_SMC1A_Rep1_SRR10099918_peak_1433	201	.	9.05573	24.1168	20.1594	118
chr1	135154344	135154739	Encode_GSE137272_Encode_Dowen.JM_GSM4074285_SMC1A_Rep1_SRR10099918_peak_1434	274	.	11.462	31.8424	27.4186	206
chr1	135172041	135172287	Encode_GSE137272_Encode_Dowen.JM_GSM4074285_SMC1A_Rep1_SRR10099918_peak_1435	131	.	7.08157	16.6251	13.1333	69
chr1	135199148	135199328	Encode_GSE137272_Encode_Dowen.JM_GSM4074285_SMC1A_Rep1_SRR10099918_peak_1436	69	.	5.51518	9.98684	6.93398	50
chr1	135217686	135218036	Encode_GSE137272_Encode_Dowen.JM_GSM4074285_SMC1A_Rep1_SRR10099918_peak_1437	180	.	9.00789	21.8363	18.0205	106
chr1	135248499	135248729	Encode_GSE137272_Encode_Dowen.JM_GSM4074285_SMC1A_Rep1_SRR10099918_peak_1438	73	.	5.37558	10.4534	7.36985	119
chr1	135250864	135251019	Encode_GSE137272_Encode_Dowen.JM_GSM4074285_SMC1A_Rep1_SRR10099918_peak_1439	47	.	4.39066	7.63986	4.76336	55
chr1	135258509	135258654	Encode_GSE137272_Encode_Dowen.JM_GSM4074285_SMC1A_Rep1_SRR10099918_peak_1440	52	.	4.21548	8.17116	5.25859	32
chr1	135259164	135259368	Encode_GSE137272_Encode_Dowen.JM_GSM4074285_SMC1A_Rep1_SRR10099918_peak_1441	177	.	7.61291	21.5757	17.7754	117
chr1	135283986	135284187	Encode_GSE137272_Encode_Dowen.JM_GSM4074285_SMC1A_Rep1_SRR10099918_peak_1442	98	.	6.60589	13.0832	9.81693	83
chr1	135313684	135313945	Encode_GSE137272_Encode_Dowen.JM_GSM4074285_SMC1A_Rep1_SRR10099918_peak_1443	84	.	6.03002	11.6503	8.47568	129
chr1	135324545	135324829	Encode_GSE137272_Encode_Dowen.JM_GSM4074285_SMC1A_Rep1_SRR10099918_peak_1444	67	.	5.61502	9.80131	6.75859	176
chr1	135368230	135368604	Encode_GSE137272_Encode_Dowen.JM_GSM4074285_SMC1A_Rep1_SRR10099918_peak_1445	249	.	9.60453	29.2379	24.972	130
chr1	135369176	135369358	Encode_GSE137272_Encode_Dowen.JM_GSM4074285_SMC1A_Rep1_SRR10099918_peak_1446	99	.	5.82016	13.2199	9.94573	100
chr1	135381628	135381853	Encode_GSE137272_Encode_Dowen.JM_GSM4074285_SMC1A_Rep1_SRR10099918_peak_1447	44	.	4.69772	7.28875	4.45027	104
chr1	135430425	135430783	Encode_GSE137272_Encode_Dowen.JM_GSM4074285_SMC1A_Rep1_SRR10099918_peak_1448	199	.	9.50774	23.8847	19.9415	101
chr1	135461230	135461556	Encode_GSE137272_Encode_Dowen.JM_GSM4074285_SMC1A_Rep1_SRR10099918_peak_1449	107	.	6.66344	14.0401	10.711	110
chr1	135507820	135508052	Encode_GSE137272_Encode_Dowen.JM_GSM4074285_SMC1A_Rep1_SRR10099918_peak_1450	108	.	6.53261	14.2239	10.8841	130
chr1	135540397	135540589	Encode_GSE137272_Encode_Dowen.JM_GSM4074285_SMC1A_Rep1_SRR10099918_peak_1451	78	.	5.68403	11.0241	7.89734	84
chr1	135544812	135545048	Encode_GSE137272_Encode_Dowen.JM_GSM4074285_SMC1A_Rep1_SRR10099918_peak_1452	243	.	10.7346	28.5707	24.3426	120
chr1	135585724	135585916	Encode_GSE137272_Encode_Dowen.JM_GSM4074285_SMC1A_Rep1_SRR10099918_peak_1453	92	.	6.035	12.4512	9.23023	108
chr1	135594573	135594810	Encode_GSE137272_Encode_Dowen.JM_GSM4074285_SMC1A_Rep1_SRR10099918_peak_1454	29	.	3.99477	5.61182	2.93421	200
chr1	135616002	135616238	Encode_GSE137272_Encode_Dowen.JM_GSM4074285_SMC1A_Rep1_SRR10099918_peak_1455	123	.	7.61088	15.7495	12.314	100
chr1	135670506	135670717	Encode_GSE137272_Encode_Dowen.JM_GSM4074285_SMC1A_Rep1_SRR10099918_peak_1456	148	.	8.04182	18.4665	14.8563	121
chr1	135675751	135676050	Encode_GSE137272_Encode_Dowen.JM_GSM4074285_SMC1A_Rep1_SRR10099918_peak_1457	27	.	3.71161	5.38267	2.72828	46
chr1	135699422	135699666	Encode_GSE137272_Encode_Dowen.JM_GSM4074285_SMC1A_Rep1_SRR10099918_peak_1458	200	.	8.70812	23.9501	20.0027	124
chr1	135700715	135700948	Encode_GSE137272_Encode_Dowen.JM_GSM4074285_SMC1A_Rep1_SRR10099918_peak_1459	166	.	7.74942	20.3833	16.6568	101
chr1	135719595	135719857	Encode_GSE137272_Encode_Dowen.JM_GSM4074285_SMC1A_Rep1_SRR10099918_peak_1460	169	.	8.66042	20.6498	16.9082	126
chr1	135752917	135753297	Encode_GSE137272_Encode_Dowen.JM_GSM4074285_SMC1A_Rep1_SRR10099918_peak_1461	578	.	16.2742	63.6042	57.8887	209
chr1	135781319	135781580	Encode_GSE137272_Encode_Dowen.JM_GSM4074285_SMC1A_Rep1_SRR10099918_peak_1462	146	.	7.94087	18.2777	14.6852	152
chr1	135787914	135788093	Encode_GSE137272_Encode_Dowen.JM_GSM4074285_SMC1A_Rep1_SRR10099918_peak_1463	88	.	6.00781	12.0035	8.80901	89
chr1	135789967	135790112	Encode_GSE137272_Encode_Dowen.JM_GSM4074285_SMC1A_Rep1_SRR10099918_peak_1464	54	.	4.63026	8.38734	5.45944	59
chr1	135811349	135811527	Encode_GSE137272_Encode_Dowen.JM_GSM4074285_SMC1A_Rep1_SRR10099918_peak_1465	78	.	6.31313	10.9711	7.84759	90
chr1	135828998	135829163	Encode_GSE137272_Encode_Dowen.JM_GSM4074285_SMC1A_Rep1_SRR10099918_peak_1466	99	.	6.93456	13.2314	9.95634	117
chr1	135847309	135847484	Encode_GSE137272_Encode_Dowen.JM_GSM4074285_SMC1A_Rep1_SRR10099918_peak_1467	25	.	3.90351	5.23623	2.59484	47
chr1	135857244	135857381	Encode_GSE137272_Encode_Dowen.JM_GSM4074285_SMC1A_Rep1_SRR10099918_peak_1468	66	.	5.73263	9.6436	6.61072	44
chr1	135865611	135865898	Encode_GSE137272_Encode_Dowen.JM_GSM4074285_SMC1A_Rep1_SRR10099918_peak_1469	294	.	12.6082	34.0167	29.4693	115
chr1	135882809	135882964	Encode_GSE137272_Encode_Dowen.JM_GSM4074285_SMC1A_Rep1_SRR10099918_peak_1470	64	.	5.81689	9.4337	6.41344	76
chr1	135944872	135945088	Encode_GSE137272_Encode_Dowen.JM_GSM4074285_SMC1A_Rep1_SRR10099918_peak_1471	217	.	10.2449	25.8479	21.7864	90
chr1	135945770	135945998	Encode_GSE137272_Encode_Dowen.JM_GSM4074285_SMC1A_Rep1_SRR10099918_peak_1472	146	.	8.18331	18.2272	14.637	127
chr1	135958616	135958799	Encode_GSE137272_Encode_Dowen.JM_GSM4074285_SMC1A_Rep1_SRR10099918_peak_1473	104	.	7.47886	13.7159	10.4042	106
chr1	136007902	136008039	Encode_GSE137272_Encode_Dowen.JM_GSM4074285_SMC1A_Rep1_SRR10099918_peak_1474	41	.	4.68421	6.98008	4.16518	49
chr1	136008142	136008290	Encode_GSE137272_Encode_Dowen.JM_GSM4074285_SMC1A_Rep1_SRR10099918_peak_1475	33	.	4.29386	6.08972	3.35816	132
chr1	136045867	136046096	Encode_GSE137272_Encode_Dowen.JM_GSM4074285_SMC1A_Rep1_SRR10099918_peak_1476	258	.	11.6129	30.2226	25.896	130
chr1	136047580	136047731	Encode_GSE137272_Encode_Dowen.JM_GSM4074285_SMC1A_Rep1_SRR10099918_peak_1477	63	.	4.95813	9.32414	6.3227	38
chr1	136051554	136051777	Encode_GSE137272_Encode_Dowen.JM_GSM4074285_SMC1A_Rep1_SRR10099918_peak_1478	195	.	9.31211	23.5115	19.5897	105
chr1	136076161	136076431	Encode_GSE137272_Encode_Dowen.JM_GSM4074285_SMC1A_Rep1_SRR10099918_peak_1479	182	.	10.3687	22.0403	18.2124	136
chr1	136116262	136116482	Encode_GSE137272_Encode_Dowen.JM_GSM4074285_SMC1A_Rep1_SRR10099918_peak_1480	120	.	7.46927	15.4992	12.0788	112
chr1	136131076	136131231	Encode_GSE137272_Encode_Dowen.JM_GSM4074285_SMC1A_Rep1_SRR10099918_peak_1481	55	.	5.0226	8.45082	5.5051	41
chr1	136140114	136140318	Encode_GSE137272_Encode_Dowen.JM_GSM4074285_SMC1A_Rep1_SRR10099918_peak_1482	42	.	4.36722	7.02038	4.20246	90
chr1	136159894	136160132	Encode_GSE137272_Encode_Dowen.JM_GSM4074285_SMC1A_Rep1_SRR10099918_peak_1483	109	.	7.57878	14.3215	10.9762	108
chr1	136170237	136170430	Encode_GSE137272_Encode_Dowen.JM_GSM4074285_SMC1A_Rep1_SRR10099918_peak_1484	185	.	9.32536	22.4282	18.5742	92
chr1	136175305	136175543	Encode_GSE137272_Encode_Dowen.JM_GSM4074285_SMC1A_Rep1_SRR10099918_peak_1485	121	.	6.78389	15.5853	12.1598	118
chr1	136212930	136213156	Encode_GSE137272_Encode_Dowen.JM_GSM4074285_SMC1A_Rep1_SRR10099918_peak_1486	153	.	8.60793	18.9914	15.3503	105
chr1	136233921	136234530	Encode_GSE137272_Encode_Dowen.JM_GSM4074285_SMC1A_Rep1_SRR10099918_peak_1487	110	.	6.20702	14.4242	11.0726	121
chr1	136289945	136290112	Encode_GSE137272_Encode_Dowen.JM_GSM4074285_SMC1A_Rep1_SRR10099918_peak_1488	59	.	5.28951	8.90389	5.93024	115
chr1	136346198	136346336	Encode_GSE137272_Encode_Dowen.JM_GSM4074285_SMC1A_Rep1_SRR10099918_peak_1489	46	.	4.64514	7.49652	4.62842	51
chr1	136394596	136394775	Encode_GSE137272_Encode_Dowen.JM_GSM4074285_SMC1A_Rep1_SRR10099918_peak_1490	45	.	4.98591	7.46327	4.59731	133
chr1	136415132	136415372	Encode_GSE137272_Encode_Dowen.JM_GSM4074285_SMC1A_Rep1_SRR10099918_peak_1491	45	.	4.41501	7.3916	4.54575	113
chr1	136415539	136415699	Encode_GSE137272_Encode_Dowen.JM_GSM4074285_SMC1A_Rep1_SRR10099918_peak_1492	75	.	5.48182	10.6515	7.54615	60
chr1	136427530	136427769	Encode_GSE137272_Encode_Dowen.JM_GSM4074285_SMC1A_Rep1_SRR10099918_peak_1493	40	.	4.43429	6.85222	4.04676	196
chr1	136459022	136459189	Encode_GSE137272_Encode_Dowen.JM_GSM4074285_SMC1A_Rep1_SRR10099918_peak_1494	101	.	7.29957	13.4184	10.132	97
chr1	136466196	136466379	Encode_GSE137272_Encode_Dowen.JM_GSM4074285_SMC1A_Rep1_SRR10099918_peak_1495	84	.	5.81632	11.6491	8.47493	86
chr1	136521410	136521592	Encode_GSE137272_Encode_Dowen.JM_GSM4074285_SMC1A_Rep1_SRR10099918_peak_1496	106	.	7.12149	13.9867	10.6596	90
chr1	136525047	136525246	Encode_GSE137272_Encode_Dowen.JM_GSM4074285_SMC1A_Rep1_SRR10099918_peak_1497	94	.	6.37511	12.671	9.42736	89
chr1	136550999	136551187	Encode_GSE137272_Encode_Dowen.JM_GSM4074285_SMC1A_Rep1_SRR10099918_peak_1498	146	.	7.90778	18.2156	14.6267	103
chr1	136564966	136565182	Encode_GSE137272_Encode_Dowen.JM_GSM4074285_SMC1A_Rep1_SRR10099918_peak_1499	150	.	7.9151	18.7249	15.0993	101
chr1	136570260	136570547	Encode_GSE137272_Encode_Dowen.JM_GSM4074285_SMC1A_Rep1_SRR10099918_peak_1500	33	.	3.95389	6.03878	3.31155	172
chr1	136596934	136597071	Encode_GSE137272_Encode_Dowen.JM_GSM4074285_SMC1A_Rep1_SRR10099918_peak_1501	33	.	3.98712	6.09589	3.36353	42
chr1	136624669	136625022	Encode_GSE137272_Encode_Dowen.JM_GSM4074285_SMC1A_Rep1_SRR10099918_peak_1502	53	.	4.54545	8.22827	5.31107	265
chr1	136646224	136646519	Encode_GSE137272_Encode_Dowen.JM_GSM4074285_SMC1A_Rep1_SRR10099918_peak_1503	84	.	6.03002	11.6503	8.47568	189
chr1	136690198	136690368	Encode_GSE137272_Encode_Dowen.JM_GSM4074285_SMC1A_Rep1_SRR10099918_peak_1504	74	.	5.25141	10.5745	7.47328	73
chr1	136695980	136696304	Encode_GSE137272_Encode_Dowen.JM_GSM4074285_SMC1A_Rep1_SRR10099918_peak_1505	129	.	6.16852	16.4349	12.9536	162
chr1	136707336	136707660	Encode_GSE137272_Encode_Dowen.JM_GSM4074285_SMC1A_Rep1_SRR10099918_peak_1506	34	.	3.87093	6.14617	3.41099	206
chr1	136733389	136733567	Encode_GSE137272_Encode_Dowen.JM_GSM4074285_SMC1A_Rep1_SRR10099918_peak_1507	49	.	4.65925	7.82263	4.93327	109
chr1	136739623	136739825	Encode_GSE137272_Encode_Dowen.JM_GSM4074285_SMC1A_Rep1_SRR10099918_peak_1508	142	.	7.4372	17.7961	14.2308	112
chr1	136749277	136749453	Encode_GSE137272_Encode_Dowen.JM_GSM4074285_SMC1A_Rep1_SRR10099918_peak_1509	107	.	6.93619	14.1005	10.7676	90
chr1	136759276	136759413	Encode_GSE137272_Encode_Dowen.JM_GSM4074285_SMC1A_Rep1_SRR10099918_peak_1510	33	.	4.15139	6.11482	3.38165	69
chr1	136768948	136769158	Encode_GSE137272_Encode_Dowen.JM_GSM4074285_SMC1A_Rep1_SRR10099918_peak_1511	57	.	5.18923	8.73442	5.77091	118
chr1	136773860	136774109	Encode_GSE137272_Encode_Dowen.JM_GSM4074285_SMC1A_Rep1_SRR10099918_peak_1512	89	.	6.33291	12.1879	8.98231	55
chr1	136781845	136781984	Encode_GSE137272_Encode_Dowen.JM_GSM4074285_SMC1A_Rep1_SRR10099918_peak_1513	41	.	4.65929	6.94001	4.12756	71
chr1	136789205	136789464	Encode_GSE137272_Encode_Dowen.JM_GSM4074285_SMC1A_Rep1_SRR10099918_peak_1514	73	.	6.23238	10.4643	7.36985	122
chr1	136856155	136856423	Encode_GSE137272_Encode_Dowen.JM_GSM4074285_SMC1A_Rep1_SRR10099918_peak_1515	110	.	7.12976	14.444	11.0916	139
chr1	136866806	136866989	Encode_GSE137272_Encode_Dowen.JM_GSM4074285_SMC1A_Rep1_SRR10099918_peak_1516	129	.	7.98954	16.4116	12.931	109
chr1	136907848	136908024	Encode_GSE137272_Encode_Dowen.JM_GSM4074285_SMC1A_Rep1_SRR10099918_peak_1517	83	.	6.39651	11.4977	8.34256	124
chr1	137117957	137118162	Encode_GSE137272_Encode_Dowen.JM_GSM4074285_SMC1A_Rep1_SRR10099918_peak_1518	121	.	7.78124	15.5784	12.1533	99
chr1	137225606	137225794	Encode_GSE137272_Encode_Dowen.JM_GSM4074285_SMC1A_Rep1_SRR10099918_peak_1519	173	.	8.92516	21.1435	17.367	89
chr1	137323991	137324148	Encode_GSE137272_Encode_Dowen.JM_GSM4074285_SMC1A_Rep1_SRR10099918_peak_1520	66	.	5.53518	9.66527	6.63061	94
chr1	137330730	137330873	Encode_GSE137272_Encode_Dowen.JM_GSM4074285_SMC1A_Rep1_SRR10099918_peak_1521	36	.	4.48577	6.39414	3.63762	72
chr1	137378764	137378901	Encode_GSE137272_Encode_Dowen.JM_GSM4074285_SMC1A_Rep1_SRR10099918_peak_1522	37	.	4.57041	6.52803	3.74487	89
chr1	137418460	137418665	Encode_GSE137272_Encode_Dowen.JM_GSM4074285_SMC1A_Rep1_SRR10099918_peak_1523	159	.	9.55632	19.5881	15.908	115
chr1	138044660	138044859	Encode_GSE137272_Encode_Dowen.JM_GSM4074285_SMC1A_Rep1_SRR10099918_peak_1524	125	.	8.30984	16.0025	12.5452	81
chr1	138085965	138086118	Encode_GSE137272_Encode_Dowen.JM_GSM4074285_SMC1A_Rep1_SRR10099918_peak_1525	45	.	4.98591	7.46327	4.59731	58
chr1	138328352	138328570	Encode_GSE137272_Encode_Dowen.JM_GSM4074285_SMC1A_Rep1_SRR10099918_peak_1526	159	.	9.26927	19.6262	15.9426	100
chr1	138558435	138558572	Encode_GSE137272_Encode_Dowen.JM_GSM4074285_SMC1A_Rep1_SRR10099918_peak_1527	37	.	4.57041	6.52803	3.74487	90
chr1	138752442	138752645	Encode_GSE137272_Encode_Dowen.JM_GSM4074285_SMC1A_Rep1_SRR10099918_peak_1528	73	.	6.23238	10.4643	7.36985	118
chr1	138835430	138835680	Encode_GSE137272_Encode_Dowen.JM_GSM4074285_SMC1A_Rep1_SRR10099918_peak_1529	113	.	7.04338	14.736	11.3671	135
chr1	138963172	138963332	Encode_GSE137272_Encode_Dowen.JM_GSM4074285_SMC1A_Rep1_SRR10099918_peak_1530	43	.	4.62897	7.17538	4.34579	101
chr1	139156492	139156704	Encode_GSE137272_Encode_Dowen.JM_GSM4074285_SMC1A_Rep1_SRR10099918_peak_1531	114	.	7.89435	14.8482	11.4642	129
chr1	139161730	139161896	Encode_GSE137272_Encode_Dowen.JM_GSM4074285_SMC1A_Rep1_SRR10099918_peak_1532	104	.	7.47886	13.7159	10.4042	112
chr1	139267928	139268148	Encode_GSE137272_Encode_Dowen.JM_GSM4074285_SMC1A_Rep1_SRR10099918_peak_1533	249	.	12.502	29.2626	24.9947	123
chr1	139340597	139340747	Encode_GSE137272_Encode_Dowen.JM_GSM4074285_SMC1A_Rep1_SRR10099918_peak_1534	93	.	7.06337	12.607	9.36725	51
chr1	139421893	139422078	Encode_GSE137272_Encode_Dowen.JM_GSM4074285_SMC1A_Rep1_SRR10099918_peak_1535	26	.	3.82356	5.33565	2.6854	79
chr1	139438495	139438706	Encode_GSE137272_Encode_Dowen.JM_GSM4074285_SMC1A_Rep1_SRR10099918_peak_1536	109	.	7.29954	14.2939	10.9499	88
chr1	139494679	139494851	Encode_GSE137272_Encode_Dowen.JM_GSM4074285_SMC1A_Rep1_SRR10099918_peak_1537	60	.	5.00368	9.07484	6.08989	108
chr1	140054323	140054460	Encode_GSE137272_Encode_Dowen.JM_GSM4074285_SMC1A_Rep1_SRR10099918_peak_1538	45	.	4.98591	7.46327	4.59731	56
chr1	140171658	140171879	Encode_GSE137272_Encode_Dowen.JM_GSM4074285_SMC1A_Rep1_SRR10099918_peak_1539	219	.	10.6738	26.0437	21.9676	112
chr1	140188596	140188864	Encode_GSE137272_Encode_Dowen.JM_GSM4074285_SMC1A_Rep1_SRR10099918_peak_1540	68	.	5.44261	9.85928	6.81313	44
chr1	140225342	140225662	Encode_GSE137272_Encode_Dowen.JM_GSM4074285_SMC1A_Rep1_SRR10099918_peak_1541	64	.	5.61503	9.4486	6.42672	48
chr1	140245538	140245910	Encode_GSE137272_Encode_Dowen.JM_GSM4074285_SMC1A_Rep1_SRR10099918_peak_1542	94	.	6.63593	12.7171	9.47113	187
chr1	140429288	140429583	Encode_GSE137272_Encode_Dowen.JM_GSM4074285_SMC1A_Rep1_SRR10099918_peak_1543	85	.	6.56573	11.7813	8.59924	95
chr1	140531610	140531843	Encode_GSE137272_Encode_Dowen.JM_GSM4074285_SMC1A_Rep1_SRR10099918_peak_1544	272	.	11.6918	31.6444	27.2327	108
chr1	140659683	140659912	Encode_GSE137272_Encode_Dowen.JM_GSM4074285_SMC1A_Rep1_SRR10099918_peak_1545	122	.	7.57498	15.6862	12.2542	102
chr1	140661507	140661724	Encode_GSE137272_Encode_Dowen.JM_GSM4074285_SMC1A_Rep1_SRR10099918_peak_1546	82	.	6.08293	11.3532	8.20654	102
chr1	141961837	141962044	Encode_GSE137272_Encode_Dowen.JM_GSM4074285_SMC1A_Rep1_SRR10099918_peak_1547	125	.	8.30984	16.0025	12.5452	96
chr1	142742399	142742568	Encode_GSE137272_Encode_Dowen.JM_GSM4074285_SMC1A_Rep1_SRR10099918_peak_1548	93	.	7.06337	12.607	9.36725	66
chr1	143555471	143555699	Encode_GSE137272_Encode_Dowen.JM_GSM4074285_SMC1A_Rep1_SRR10099918_peak_1549	93	.	7.06337	12.607	9.36725	99
chr1	143776966	143777335	Encode_GSE137272_Encode_Dowen.JM_GSM4074285_SMC1A_Rep1_SRR10099918_peak_1550	211	.	9.59693	25.1899	21.1656	214
chr1	143788941	143789148	Encode_GSE137272_Encode_Dowen.JM_GSM4074285_SMC1A_Rep1_SRR10099918_peak_1551	105	.	7.29955	13.8519	10.5323	115
chr1	143803671	143803842	Encode_GSE137272_Encode_Dowen.JM_GSM4074285_SMC1A_Rep1_SRR10099918_peak_1552	125	.	8.02568	15.9967	12.5452	83
chr1	143813996	143814290	Encode_GSE137272_Encode_Dowen.JM_GSM4074285_SMC1A_Rep1_SRR10099918_peak_1553	183	.	9.20372	22.2024	18.3608	122
chr1	143820592	143820732	Encode_GSE137272_Encode_Dowen.JM_GSM4074285_SMC1A_Rep1_SRR10099918_peak_1554	33	.	4.31694	6.12641	3.39159	86
chr1	144004011	144004216	Encode_GSE137272_Encode_Dowen.JM_GSM4074285_SMC1A_Rep1_SRR10099918_peak_1555	20	.	3.47596	4.56066	2.00532	10
chr1	144006698	144006878	Encode_GSE137272_Encode_Dowen.JM_GSM4074285_SMC1A_Rep1_SRR10099918_peak_1556	123	.	7.61088	15.7495	12.314	66
chr1	144197780	144197967	Encode_GSE137272_Encode_Dowen.JM_GSM4074285_SMC1A_Rep1_SRR10099918_peak_1557	125	.	8.30984	16.0025	12.5452	75
chr1	144380087	144380299	Encode_GSE137272_Encode_Dowen.JM_GSM4074285_SMC1A_Rep1_SRR10099918_peak_1558	114	.	7.89435	14.8482	11.4642	115
chr1	144406691	144406932	Encode_GSE137272_Encode_Dowen.JM_GSM4074285_SMC1A_Rep1_SRR10099918_peak_1559	114	.	7.89435	14.8482	11.4642	118
chr1	147305527	147305767	Encode_GSE137272_Encode_Dowen.JM_GSM4074285_SMC1A_Rep1_SRR10099918_peak_1560	29	.	4.15492	5.62976	2.93421	63
chr1	149758593	149758752	Encode_GSE137272_Encode_Dowen.JM_GSM4074285_SMC1A_Rep1_SRR10099918_peak_1561	54	.	5.4014	8.43264	5.48846	64
chr1	149809667	149809804	Encode_GSE137272_Encode_Dowen.JM_GSM4074285_SMC1A_Rep1_SRR10099918_peak_1562	54	.	5.4014	8.43264	5.48846	66
chr1	149833045	149833221	Encode_GSE137272_Encode_Dowen.JM_GSM4074285_SMC1A_Rep1_SRR10099918_peak_1563	83	.	6.64788	11.5226	8.35492	116
chr1	149856773	149856973	Encode_GSE137272_Encode_Dowen.JM_GSM4074285_SMC1A_Rep1_SRR10099918_peak_1564	125	.	8.30984	16.0025	12.5452	93
chr1	150257715	150257887	Encode_GSE137272_Encode_Dowen.JM_GSM4074285_SMC1A_Rep1_SRR10099918_peak_1565	54	.	5.4014	8.43264	5.48846	54
chr1	150266581	150266838	Encode_GSE137272_Encode_Dowen.JM_GSM4074285_SMC1A_Rep1_SRR10099918_peak_1566	125	.	8.30984	16.0025	12.5452	124
chr1	150307662	150307935	Encode_GSE137272_Encode_Dowen.JM_GSM4074285_SMC1A_Rep1_SRR10099918_peak_1567	114	.	7.89435	14.8482	11.4642	112
chr1	150392714	150393094	Encode_GSE137272_Encode_Dowen.JM_GSM4074285_SMC1A_Rep1_SRR10099918_peak_1568	65	.	5.45758	9.53251	6.50597	98
chr1	150393263	150393513	Encode_GSE137272_Encode_Dowen.JM_GSM4074285_SMC1A_Rep1_SRR10099918_peak_1569	33	.	4.1318	6.08262	3.35181	131
chr1	150540390	150540601	Encode_GSE137272_Encode_Dowen.JM_GSM4074285_SMC1A_Rep1_SRR10099918_peak_1570	104	.	7.47886	13.7159	10.4042	86
chr1	150591289	150591551	Encode_GSE137272_Encode_Dowen.JM_GSM4074285_SMC1A_Rep1_SRR10099918_peak_1571	120	.	7.97766	15.4461	12.0277	153
chr1	150632604	150632838	Encode_GSE137272_Encode_Dowen.JM_GSM4074285_SMC1A_Rep1_SRR10099918_peak_1572	54	.	5.4014	8.43264	5.48846	119
chr1	150780047	150780199	Encode_GSE137272_Encode_Dowen.JM_GSM4074285_SMC1A_Rep1_SRR10099918_peak_1573	54	.	5.4014	8.43264	5.48846	99
chr1	150920320	150920557	Encode_GSE137272_Encode_Dowen.JM_GSM4074285_SMC1A_Rep1_SRR10099918_peak_1574	273	.	13.2355	31.8209	27.3991	113
chr1	150993414	150993650	Encode_GSE137272_Encode_Dowen.JM_GSM4074285_SMC1A_Rep1_SRR10099918_peak_1575	48	.	4.77539	7.71688	4.83498	132
chr1	150993807	150993990	Encode_GSE137272_Encode_Dowen.JM_GSM4074285_SMC1A_Rep1_SRR10099918_peak_1576	55	.	5.06911	8.53023	5.58006	64
chr1	151009484	151009710	Encode_GSE137272_Encode_Dowen.JM_GSM4074285_SMC1A_Rep1_SRR10099918_peak_1577	120	.	7.70303	15.4438	12.026	113
chr1	151011081	151011238	Encode_GSE137272_Encode_Dowen.JM_GSM4074285_SMC1A_Rep1_SRR10099918_peak_1578	64	.	5.64398	9.49667	6.47187	88
chr1	151035073	151035262	Encode_GSE137272_Encode_Dowen.JM_GSM4074285_SMC1A_Rep1_SRR10099918_peak_1579	58	.	5.40708	8.76582	5.80051	100
chr1	151066820	151067030	Encode_GSE137272_Encode_Dowen.JM_GSM4074285_SMC1A_Rep1_SRR10099918_peak_1580	45	.	4.98591	7.46327	4.59731	104
chr1	151078969	151079250	Encode_GSE137272_Encode_Dowen.JM_GSM4074285_SMC1A_Rep1_SRR10099918_peak_1581	241	.	11.3091	28.4125	24.1963	136
chr1	151177556	151177810	Encode_GSE137272_Encode_Dowen.JM_GSM4074285_SMC1A_Rep1_SRR10099918_peak_1582	37	.	4.57041	6.52803	3.74487	130
chr1	151344266	151344426	Encode_GSE137272_Encode_Dowen.JM_GSM4074285_SMC1A_Rep1_SRR10099918_peak_1583	69	.	5.13666	10.0022	6.94794	54
chr1	151352996	151353186	Encode_GSE137272_Encode_Dowen.JM_GSM4074285_SMC1A_Rep1_SRR10099918_peak_1584	53	.	4.9321	8.29568	5.37378	99
chr1	151377425	151377607	Encode_GSE137272_Encode_Dowen.JM_GSM4074285_SMC1A_Rep1_SRR10099918_peak_1585	87	.	6.44076	11.9711	8.77818	84
chr1	151390100	151390348	Encode_GSE137272_Encode_Dowen.JM_GSM4074285_SMC1A_Rep1_SRR10099918_peak_1586	442	.	16.2211	49.4412	44.213	129
chr1	151428276	151428752	Encode_GSE137272_Encode_Dowen.JM_GSM4074285_SMC1A_Rep1_SRR10099918_peak_1587	104	.	6.50157	13.7388	10.4254	177
chr1	151497101	151497336	Encode_GSE137272_Encode_Dowen.JM_GSM4074285_SMC1A_Rep1_SRR10099918_peak_1588	118	.	6.61183	15.2441	11.8381	98
chr1	151564465	151564691	Encode_GSE137272_Encode_Dowen.JM_GSM4074285_SMC1A_Rep1_SRR10099918_peak_1589	252	.	10.5914	29.5109	25.2283	112
chr1	151706135	151706411	Encode_GSE137272_Encode_Dowen.JM_GSM4074285_SMC1A_Rep1_SRR10099918_peak_1590	386	.	14.015	43.6597	38.659	112
chr1	151755241	151755378	Encode_GSE137272_Encode_Dowen.JM_GSM4074285_SMC1A_Rep1_SRR10099918_peak_1591	47	.	4.73117	7.64225	4.76505	68
chr1	151767115	151767335	Encode_GSE137272_Encode_Dowen.JM_GSM4074285_SMC1A_Rep1_SRR10099918_peak_1592	113	.	7.5643	14.7468	11.3764	119
chr1	151820533	151820775	Encode_GSE137272_Encode_Dowen.JM_GSM4074285_SMC1A_Rep1_SRR10099918_peak_1593	221	.	10.7755	26.2273	22.1411	118
chr1	151846516	151846732	Encode_GSE137272_Encode_Dowen.JM_GSM4074285_SMC1A_Rep1_SRR10099918_peak_1594	51	.	4.96084	8.02798	5.12486	72
chr1	151861444	151861650	Encode_GSE137272_Encode_Dowen.JM_GSM4074285_SMC1A_Rep1_SRR10099918_peak_1595	62	.	5.70916	9.2588	6.26226	100
chr1	152261054	152261210	Encode_GSE137272_Encode_Dowen.JM_GSM4074285_SMC1A_Rep1_SRR10099918_peak_1596	45	.	4.98591	7.46327	4.59731	87
chr1	152290864	152291058	Encode_GSE137272_Encode_Dowen.JM_GSM4074285_SMC1A_Rep1_SRR10099918_peak_1597	136	.	8.72534	17.1779	13.6471	97
chr1	152313641	152313799	Encode_GSE137272_Encode_Dowen.JM_GSM4074285_SMC1A_Rep1_SRR10099918_peak_1598	83	.	6.64788	11.5226	8.35492	87
chr1	152369301	152369459	Encode_GSE137272_Encode_Dowen.JM_GSM4074285_SMC1A_Rep1_SRR10099918_peak_1599	54	.	5.4014	8.43264	5.48846	101
chr1	152386524	152386791	Encode_GSE137272_Encode_Dowen.JM_GSM4074285_SMC1A_Rep1_SRR10099918_peak_1600	143	.	8.8724	17.9214	14.3487	177
chr1	152511284	152511588	Encode_GSE137272_Encode_Dowen.JM_GSM4074285_SMC1A_Rep1_SRR10099918_peak_1601	157	.	9.17221	19.4594	15.7928	168
chr1	152520865	152521134	Encode_GSE137272_Encode_Dowen.JM_GSM4074285_SMC1A_Rep1_SRR10099918_peak_1602	160	.	8.45865	19.751	16.0599	115
chr1	152525083	152525368	Encode_GSE137272_Encode_Dowen.JM_GSM4074285_SMC1A_Rep1_SRR10099918_peak_1603	156	.	7.9838	19.357	15.6964	105
chr1	152678522	152678745	Encode_GSE137272_Encode_Dowen.JM_GSM4074285_SMC1A_Rep1_SRR10099918_peak_1604	168	.	9.213	20.5918	16.8538	104
chr1	152724363	152724552	Encode_GSE137272_Encode_Dowen.JM_GSM4074285_SMC1A_Rep1_SRR10099918_peak_1605	72	.	5.92856	10.3307	7.25614	79
chr1	152730816	152731018	Encode_GSE137272_Encode_Dowen.JM_GSM4074285_SMC1A_Rep1_SRR10099918_peak_1606	26	.	3.94571	5.30242	2.65553	66
chr1	152746519	152746772	Encode_GSE137272_Encode_Dowen.JM_GSM4074285_SMC1A_Rep1_SRR10099918_peak_1607	257	.	11.8748	30.0668	25.7488	130
chr1	152766204	152766610	Encode_GSE137272_Encode_Dowen.JM_GSM4074285_SMC1A_Rep1_SRR10099918_peak_1608	49	.	4.50933	7.85775	4.96635	93
chr1	152768252	152768415	Encode_GSE137272_Encode_Dowen.JM_GSM4074285_SMC1A_Rep1_SRR10099918_peak_1609	86	.	5.93454	11.8684	8.6814	70
chr1	152779147	152779406	Encode_GSE137272_Encode_Dowen.JM_GSM4074285_SMC1A_Rep1_SRR10099918_peak_1610	218	.	10.6237	25.9529	21.8826	122
chr1	152790225	152790572	Encode_GSE137272_Encode_Dowen.JM_GSM4074285_SMC1A_Rep1_SRR10099918_peak_1611	143	.	6.61644	17.902	14.3307	129
chr1	152809954	152810105	Encode_GSE137272_Encode_Dowen.JM_GSM4074285_SMC1A_Rep1_SRR10099918_peak_1612	33	.	4.11241	6.05069	3.32244	99
chr1	152815297	152815479	Encode_GSE137272_Encode_Dowen.JM_GSM4074285_SMC1A_Rep1_SRR10099918_peak_1613	41	.	4.1632	6.93866	4.12688	124
chr1	152845335	152845718	Encode_GSE137272_Encode_Dowen.JM_GSM4074285_SMC1A_Rep1_SRR10099918_peak_1614	48	.	4.58127	7.68583	4.8059	81
chr1	152902706	152902982	Encode_GSE137272_Encode_Dowen.JM_GSM4074285_SMC1A_Rep1_SRR10099918_peak_1615	33	.	3.68659	6.05361	3.32451	38
chr1	152903086	152903273	Encode_GSE137272_Encode_Dowen.JM_GSM4074285_SMC1A_Rep1_SRR10099918_peak_1616	54	.	4.43885	8.32733	5.40316	79
chr1	152917103	152917300	Encode_GSE137272_Encode_Dowen.JM_GSM4074285_SMC1A_Rep1_SRR10099918_peak_1617	92	.	5.81841	12.4302	9.21023	71
chr1	153009273	153009626	Encode_GSE137272_Encode_Dowen.JM_GSM4074285_SMC1A_Rep1_SRR10099918_peak_1618	172	.	7.57489	20.9971	17.23	194
chr1	153031350	153031655	Encode_GSE137272_Encode_Dowen.JM_GSM4074285_SMC1A_Rep1_SRR10099918_peak_1619	82	.	5.65851	11.3535	8.20657	188
chr1	153040166	153040448	Encode_GSE137272_Encode_Dowen.JM_GSM4074285_SMC1A_Rep1_SRR10099918_peak_1620	89	.	5.89573	12.1877	8.98231	172
chr1	153066377	153066616	Encode_GSE137272_Encode_Dowen.JM_GSM4074285_SMC1A_Rep1_SRR10099918_peak_1621	50	.	4.91314	7.94824	5.05074	118
chr1	153092089	153092529	Encode_GSE137272_Encode_Dowen.JM_GSM4074285_SMC1A_Rep1_SRR10099918_peak_1622	145	.	6.1583	18.0958	14.5132	316
chr1	153093195	153093349	Encode_GSE137272_Encode_Dowen.JM_GSM4074285_SMC1A_Rep1_SRR10099918_peak_1623	49	.	3.82263	7.85737	4.96634	64
chr1	153101583	153101834	Encode_GSE137272_Encode_Dowen.JM_GSM4074285_SMC1A_Rep1_SRR10099918_peak_1624	88	.	5.8064	12.0173	8.82249	132
chr1	153115359	153115567	Encode_GSE137272_Encode_Dowen.JM_GSM4074285_SMC1A_Rep1_SRR10099918_peak_1625	68	.	5.64215	9.84741	6.80201	74
chr1	153186261	153186476	Encode_GSE137272_Encode_Dowen.JM_GSM4074285_SMC1A_Rep1_SRR10099918_peak_1626	43	.	4.46258	7.18471	4.35449	123
chr1	153219576	153219809	Encode_GSE137272_Encode_Dowen.JM_GSM4074285_SMC1A_Rep1_SRR10099918_peak_1627	45	.	4.76854	7.40518	4.55765	179
chr1	153288126	153288333	Encode_GSE137272_Encode_Dowen.JM_GSM4074285_SMC1A_Rep1_SRR10099918_peak_1628	41	.	4.31194	6.92461	4.11332	86
chr1	153332822	153333433	Encode_GSE137272_Encode_Dowen.JM_GSM4074285_SMC1A_Rep1_SRR10099918_peak_1629	76	.	5.34759	10.7608	7.64959	122
chr1	153362062	153362226	Encode_GSE137272_Encode_Dowen.JM_GSM4074285_SMC1A_Rep1_SRR10099918_peak_1630	57	.	5.35045	8.67291	5.71354	75
chr1	153386758	153387061	Encode_GSE137272_Encode_Dowen.JM_GSM4074285_SMC1A_Rep1_SRR10099918_peak_1631	303	.	13.9039	34.9992	30.3988	135
chr1	153401830	153402141	Encode_GSE137272_Encode_Dowen.JM_GSM4074285_SMC1A_Rep1_SRR10099918_peak_1632	330	.	12.8113	37.7739	33.0351	175
chr1	153424819	153425278	Encode_GSE137272_Encode_Dowen.JM_GSM4074285_SMC1A_Rep1_SRR10099918_peak_1633	111	.	6.89223	14.4609	11.108	340
chr1	153487630	153487813	Encode_GSE137272_Encode_Dowen.JM_GSM4074285_SMC1A_Rep1_SRR10099918_peak_1634	48	.	4.45769	7.76321	4.87791	68
chr1	153493375	153493532	Encode_GSE137272_Encode_Dowen.JM_GSM4074285_SMC1A_Rep1_SRR10099918_peak_1635	35	.	3.93049	6.25291	3.50804	96
chr1	153510777	153510927	Encode_GSE137272_Encode_Dowen.JM_GSM4074285_SMC1A_Rep1_SRR10099918_peak_1636	29	.	3.97499	5.58003	2.90805	91
chr1	153549679	153549871	Encode_GSE137272_Encode_Dowen.JM_GSM4074285_SMC1A_Rep1_SRR10099918_peak_1637	74	.	5.6391	10.5703	7.47027	102
chr1	153550894	153551066	Encode_GSE137272_Encode_Dowen.JM_GSM4074285_SMC1A_Rep1_SRR10099918_peak_1638	126	.	7.52864	16.0716	12.6098	90
chr1	153557012	153557238	Encode_GSE137272_Encode_Dowen.JM_GSM4074285_SMC1A_Rep1_SRR10099918_peak_1639	102	.	6.37256	13.4965	10.2061	94
chr1	153559330	153559553	Encode_GSE137272_Encode_Dowen.JM_GSM4074285_SMC1A_Rep1_SRR10099918_peak_1640	207	.	8.84017	24.7711	20.7721	113
chr1	153563804	153563983	Encode_GSE137272_Encode_Dowen.JM_GSM4074285_SMC1A_Rep1_SRR10099918_peak_1641	122	.	6.80921	15.6351	12.2068	83
chr1	153677675	153677877	Encode_GSE137272_Encode_Dowen.JM_GSM4074285_SMC1A_Rep1_SRR10099918_peak_1642	60	.	5.3673	9.03478	6.05225	81
chr1	153742489	153742729	Encode_GSE137272_Encode_Dowen.JM_GSM4074285_SMC1A_Rep1_SRR10099918_peak_1643	175	.	7.94498	21.2978	17.5128	121
chr1	153746820	153747024	Encode_GSE137272_Encode_Dowen.JM_GSM4074285_SMC1A_Rep1_SRR10099918_peak_1644	199	.	7.76969	23.9413	19.9942	125
chr1	153749275	153749514	Encode_GSE137272_Encode_Dowen.JM_GSM4074285_SMC1A_Rep1_SRR10099918_peak_1645	286	.	10.2941	33.1487	28.6507	149
chr1	153766407	153766606	Encode_GSE137272_Encode_Dowen.JM_GSM4074285_SMC1A_Rep1_SRR10099918_peak_1646	50	.	4.91314	7.94824	5.05074	70
chr1	153807454	153807696	Encode_GSE137272_Encode_Dowen.JM_GSM4074285_SMC1A_Rep1_SRR10099918_peak_1647	163	.	9.52116	20.0569	16.3483	110
chr1	153846920	153847286	Encode_GSE137272_Encode_Dowen.JM_GSM4074285_SMC1A_Rep1_SRR10099918_peak_1648	99	.	7.1799	13.2191	9.94496	174
chr1	153895035	153895285	Encode_GSE137272_Encode_Dowen.JM_GSM4074285_SMC1A_Rep1_SRR10099918_peak_1649	208	.	9.73266	24.8807	20.876	126
chr1	153899585	153899833	Encode_GSE137272_Encode_Dowen.JM_GSM4074285_SMC1A_Rep1_SRR10099918_peak_1650	45	.	4.26246	7.40199	4.55588	166
chr1	154032603	154032801	Encode_GSE137272_Encode_Dowen.JM_GSM4074285_SMC1A_Rep1_SRR10099918_peak_1651	87	.	6.63596	11.8985	8.70982	69
chr1	154118624	154118960	Encode_GSE137272_Encode_Dowen.JM_GSM4074285_SMC1A_Rep1_SRR10099918_peak_1652	306	.	13.2719	35.2366	30.6248	204
chr1	154181024	154181318	Encode_GSE137272_Encode_Dowen.JM_GSM4074285_SMC1A_Rep1_SRR10099918_peak_1653	235	.	11.9665	27.7131	23.5371	161
chr1	154205029	154205192	Encode_GSE137272_Encode_Dowen.JM_GSM4074285_SMC1A_Rep1_SRR10099918_peak_1654	72	.	6.11696	10.2757	7.20442	89
chr1	154281500	154281720	Encode_GSE137272_Encode_Dowen.JM_GSM4074285_SMC1A_Rep1_SRR10099918_peak_1655	257	.	12.6263	30.1159	25.7956	118
chr1	154729673	154729853	Encode_GSE137272_Encode_Dowen.JM_GSM4074285_SMC1A_Rep1_SRR10099918_peak_1656	54	.	5.4014	8.43264	5.48846	110
chr1	154786287	154786556	Encode_GSE137272_Encode_Dowen.JM_GSM4074285_SMC1A_Rep1_SRR10099918_peak_1657	447	.	16.5147	49.9969	44.7469	133
chr1	154788159	154788346	Encode_GSE137272_Encode_Dowen.JM_GSM4074285_SMC1A_Rep1_SRR10099918_peak_1658	94	.	6.40307	12.7212	9.4748	73
chr1	154796762	154796899	Encode_GSE137272_Encode_Dowen.JM_GSM4074285_SMC1A_Rep1_SRR10099918_peak_1659	29	.	4.15492	5.62976	2.93421	80
chr1	155006563	155006899	Encode_GSE137272_Encode_Dowen.JM_GSM4074285_SMC1A_Rep1_SRR10099918_peak_1660	826	.	22.0311	89.0915	82.6641	166
chr1	155025892	155026190	Encode_GSE137272_Encode_Dowen.JM_GSM4074285_SMC1A_Rep1_SRR10099918_peak_1661	128	.	7.91082	16.2748	12.8019	88
chr1	155049024	155049283	Encode_GSE137272_Encode_Dowen.JM_GSM4074285_SMC1A_Rep1_SRR10099918_peak_1662	261	.	10.793	30.5259	26.1805	134
chr1	155099592	155099927	Encode_GSE137272_Encode_Dowen.JM_GSM4074285_SMC1A_Rep1_SRR10099918_peak_1663	60	.	5.34112	8.99077	6.0115	119
chr1	155140231	155140379	Encode_GSE137272_Encode_Dowen.JM_GSM4074285_SMC1A_Rep1_SRR10099918_peak_1664	60	.	5.55401	9.00614	6.02526	82
chr1	155158536	155158694	Encode_GSE137272_Encode_Dowen.JM_GSM4074285_SMC1A_Rep1_SRR10099918_peak_1665	78	.	6.31313	10.9711	7.84759	48
chr1	155218189	155218480	Encode_GSE137272_Encode_Dowen.JM_GSM4074285_SMC1A_Rep1_SRR10099918_peak_1666	365	.	14.7361	41.4323	36.5271	156
chr1	155224221	155224479	Encode_GSE137272_Encode_Dowen.JM_GSM4074285_SMC1A_Rep1_SRR10099918_peak_1667	201	.	10.276	24.1541	20.1936	132
chr1	155281472	155281740	Encode_GSE137272_Encode_Dowen.JM_GSM4074285_SMC1A_Rep1_SRR10099918_peak_1668	186	.	9.0865	22.5289	18.6691	158
chr1	155293493	155293723	Encode_GSE137272_Encode_Dowen.JM_GSM4074285_SMC1A_Rep1_SRR10099918_peak_1669	124	.	7.98388	15.9254	12.4802	95
chr1	155417332	155417484	Encode_GSE137272_Encode_Dowen.JM_GSM4074285_SMC1A_Rep1_SRR10099918_peak_1670	43	.	4.65166	7.21284	4.38052	26
chr1	155438684	155438981	Encode_GSE137272_Encode_Dowen.JM_GSM4074285_SMC1A_Rep1_SRR10099918_peak_1671	305	.	12.5313	35.2062	30.5959	162
chr1	155516672	155516886	Encode_GSE137272_Encode_Dowen.JM_GSM4074285_SMC1A_Rep1_SRR10099918_peak_1672	149	.	8.97806	18.6082	14.9891	97
chr1	155537347	155537588	Encode_GSE137272_Encode_Dowen.JM_GSM4074285_SMC1A_Rep1_SRR10099918_peak_1673	234	.	11.9015	27.601	23.4305	116
chr1	155564869	155565073	Encode_GSE137272_Encode_Dowen.JM_GSM4074285_SMC1A_Rep1_SRR10099918_peak_1674	108	.	7.26322	14.2314	10.8909	89
chr1	155575396	155575556	Encode_GSE137272_Encode_Dowen.JM_GSM4074285_SMC1A_Rep1_SRR10099918_peak_1675	90	.	6.36196	12.2389	9.03022	95
chr1	155576561	155576718	Encode_GSE137272_Encode_Dowen.JM_GSM4074285_SMC1A_Rep1_SRR10099918_peak_1676	63	.	5.35744	9.36037	6.35664	63
chr1	155594240	155594415	Encode_GSE137272_Encode_Dowen.JM_GSM4074285_SMC1A_Rep1_SRR10099918_peak_1677	37	.	4.57041	6.52803	3.74487	67
chr1	155722311	155722471	Encode_GSE137272_Encode_Dowen.JM_GSM4074285_SMC1A_Rep1_SRR10099918_peak_1678	64	.	5.61503	9.4486	6.42672	66
chr1	155742468	155742691	Encode_GSE137272_Encode_Dowen.JM_GSM4074285_SMC1A_Rep1_SRR10099918_peak_1679	33	.	4.11241	6.05069	3.32244	115
chr1	155784892	155785100	Encode_GSE137272_Encode_Dowen.JM_GSM4074285_SMC1A_Rep1_SRR10099918_peak_1680	91	.	6.93255	12.3909	9.17349	109
chr1	155792027	155792205	Encode_GSE137272_Encode_Dowen.JM_GSM4074285_SMC1A_Rep1_SRR10099918_peak_1681	37	.	4.53646	6.47434	3.71168	70
chr1	155812711	155812989	Encode_GSE137272_Encode_Dowen.JM_GSM4074285_SMC1A_Rep1_SRR10099918_peak_1682	60	.	5.58436	9.05565	6.07179	196
chr1	155973140	155973441	Encode_GSE137272_Encode_Dowen.JM_GSM4074285_SMC1A_Rep1_SRR10099918_peak_1683	87	.	6.40934	11.9172	8.72723	171
chr1	155982814	155982988	Encode_GSE137272_Encode_Dowen.JM_GSM4074285_SMC1A_Rep1_SRR10099918_peak_1684	36	.	4.51097	6.43402	3.67438	54
chr1	156035961	156036147	Encode_GSE137272_Encode_Dowen.JM_GSM4074285_SMC1A_Rep1_SRR10099918_peak_1685	78	.	5.46777	10.9916	7.86667	96
chr1	156040763	156041023	Encode_GSE137272_Encode_Dowen.JM_GSM4074285_SMC1A_Rep1_SRR10099918_peak_1686	108	.	6.30169	14.1975	10.8588	116
chr1	156043149	156043286	Encode_GSE137272_Encode_Dowen.JM_GSM4074285_SMC1A_Rep1_SRR10099918_peak_1687	34	.	4.07268	6.24233	3.49874	104
chr1	156085873	156086111	Encode_GSE137272_Encode_Dowen.JM_GSM4074285_SMC1A_Rep1_SRR10099918_peak_1688	49	.	4.84329	7.83113	4.94083	161
chr1	156111186	156111381	Encode_GSE137272_Encode_Dowen.JM_GSM4074285_SMC1A_Rep1_SRR10099918_peak_1689	103	.	6.91898	13.6344	10.3362	80
chr1	156229529	156229685	Encode_GSE137272_Encode_Dowen.JM_GSM4074285_SMC1A_Rep1_SRR10099918_peak_1690	116	.	7.76548	15.0883	11.6905	95
chr1	156241152	156241316	Encode_GSE137272_Encode_Dowen.JM_GSM4074285_SMC1A_Rep1_SRR10099918_peak_1691	63	.	5.55803	9.35375	6.35098	76
chr1	156241799	156241994	Encode_GSE137272_Encode_Dowen.JM_GSM4074285_SMC1A_Rep1_SRR10099918_peak_1692	146	.	8.79003	18.2865	14.6934	75
chr1	156263380	156263620	Encode_GSE137272_Encode_Dowen.JM_GSM4074285_SMC1A_Rep1_SRR10099918_peak_1693	126	.	7.79561	16.0738	12.6114	116
chr1	156276913	156277071	Encode_GSE137272_Encode_Dowen.JM_GSM4074285_SMC1A_Rep1_SRR10099918_peak_1694	37	.	4.57041	6.52803	3.74487	129
chr1	156303733	156303917	Encode_GSE137272_Encode_Dowen.JM_GSM4074285_SMC1A_Rep1_SRR10099918_peak_1695	43	.	4.8129	7.18662	4.35574	87
chr1	156474232	156474460	Encode_GSE137272_Encode_Dowen.JM_GSM4074285_SMC1A_Rep1_SRR10099918_peak_1696	51	.	4.96084	8.02798	5.12486	122
chr1	156487599	156487807	Encode_GSE137272_Encode_Dowen.JM_GSM4074285_SMC1A_Rep1_SRR10099918_peak_1697	63	.	5.74123	9.31092	6.31054	76
chr1	156532784	156532921	Encode_GSE137272_Encode_Dowen.JM_GSM4074285_SMC1A_Rep1_SRR10099918_peak_1698	54	.	5.4014	8.43264	5.48846	26
chr1	156538504	156538644	Encode_GSE137272_Encode_Dowen.JM_GSM4074285_SMC1A_Rep1_SRR10099918_peak_1699	69	.	5.95073	10.0032	6.94829	109
chr1	156558685	156558911	Encode_GSE137272_Encode_Dowen.JM_GSM4074285_SMC1A_Rep1_SRR10099918_peak_1700	62	.	5.30874	9.2763	6.27804	60
chr1	156566346	156566484	Encode_GSE137272_Encode_Dowen.JM_GSM4074285_SMC1A_Rep1_SRR10099918_peak_1701	42	.	4.58424	7.10142	4.27767	73
chr1	156602670	156602918	Encode_GSE137272_Encode_Dowen.JM_GSM4074285_SMC1A_Rep1_SRR10099918_peak_1702	53	.	4.88806	8.21988	5.30395	161
chr1	156626859	156627039	Encode_GSE137272_Encode_Dowen.JM_GSM4074285_SMC1A_Rep1_SRR10099918_peak_1703	83	.	5.92694	11.4652	8.3113	82
chr1	156633286	156633514	Encode_GSE137272_Encode_Dowen.JM_GSM4074285_SMC1A_Rep1_SRR10099918_peak_1704	50	.	4.76054	7.99922	5.09748	123
chr1	156648783	156648981	Encode_GSE137272_Encode_Dowen.JM_GSM4074285_SMC1A_Rep1_SRR10099918_peak_1705	60	.	5.14503	8.99195	6.01217	129
chr1	156676278	156676457	Encode_GSE137272_Encode_Dowen.JM_GSM4074285_SMC1A_Rep1_SRR10099918_peak_1706	152	.	7.74186	18.8825	15.2485	87
chr1	156719089	156719311	Encode_GSE137272_Encode_Dowen.JM_GSM4074285_SMC1A_Rep1_SRR10099918_peak_1707	68	.	5.66954	9.89389	6.84648	125
chr1	156730884	156731119	Encode_GSE137272_Encode_Dowen.JM_GSM4074285_SMC1A_Rep1_SRR10099918_peak_1708	170	.	9.97181	20.8211	17.0639	116
chr1	156741945	156742188	Encode_GSE137272_Encode_Dowen.JM_GSM4074285_SMC1A_Rep1_SRR10099918_peak_1709	273	.	12.1098	31.7806	27.3606	117
chr1	156752360	156752654	Encode_GSE137272_Encode_Dowen.JM_GSM4074285_SMC1A_Rep1_SRR10099918_peak_1710	199	.	9.81997	23.9021	19.9569	194
chr1	156917531	156917757	Encode_GSE137272_Encode_Dowen.JM_GSM4074285_SMC1A_Rep1_SRR10099918_peak_1711	70	.	5.81058	10.1323	7.06972	117
chr1	156938665	156939056	Encode_GSE137272_Encode_Dowen.JM_GSM4074285_SMC1A_Rep1_SRR10099918_peak_1712	73	.	5.5911	10.4844	7.38791	82
chr1	156983538	156983684	Encode_GSE137272_Encode_Dowen.JM_GSM4074285_SMC1A_Rep1_SRR10099918_peak_1713	30	.	4.11769	5.80885	3.09918	66
chr1	157076332	157076559	Encode_GSE137272_Encode_Dowen.JM_GSM4074285_SMC1A_Rep1_SRR10099918_peak_1714	340	.	9.88835	38.7941	34.0074	112
chr1	157077155	157077385	Encode_GSE137272_Encode_Dowen.JM_GSM4074285_SMC1A_Rep1_SRR10099918_peak_1715	299	.	8.56884	34.5027	29.9274	101
chr1	157079420	157079681	Encode_GSE137272_Encode_Dowen.JM_GSM4074285_SMC1A_Rep1_SRR10099918_peak_1716	94	.	4.67909	12.6916	9.44695	85
chr1	157081572	157081750	Encode_GSE137272_Encode_Dowen.JM_GSM4074285_SMC1A_Rep1_SRR10099918_peak_1717	84	.	4.51176	11.5977	8.42698	100
chr1	157086176	157086454	Encode_GSE137272_Encode_Dowen.JM_GSM4074285_SMC1A_Rep1_SRR10099918_peak_1718	156	.	7.22948	19.2712	15.6158	167
chr1	157286651	157286859	Encode_GSE137272_Encode_Dowen.JM_GSM4074285_SMC1A_Rep1_SRR10099918_peak_1719	87	.	6.40934	11.9172	8.72723	108
chr1	157412570	157412789	Encode_GSE137272_Encode_Dowen.JM_GSM4074285_SMC1A_Rep1_SRR10099918_peak_1720	54	.	5.16129	8.3611	5.43486	106
chr1	157458358	157458591	Encode_GSE137272_Encode_Dowen.JM_GSM4074285_SMC1A_Rep1_SRR10099918_peak_1721	66	.	5.53518	9.66527	6.63061	97
chr1	157465321	157465470	Encode_GSE137272_Encode_Dowen.JM_GSM4074285_SMC1A_Rep1_SRR10099918_peak_1722	29	.	4.15492	5.62976	2.93421	21
chr1	157553102	157553349	Encode_GSE137272_Encode_Dowen.JM_GSM4074285_SMC1A_Rep1_SRR10099918_peak_1723	230	.	11.3143	27.1902	23.047	125
chr1	157560628	157560879	Encode_GSE137272_Encode_Dowen.JM_GSM4074285_SMC1A_Rep1_SRR10099918_peak_1724	150	.	9.02633	18.6906	15.0672	114
chr1	157745716	157745918	Encode_GSE137272_Encode_Dowen.JM_GSM4074285_SMC1A_Rep1_SRR10099918_peak_1725	104	.	7.47886	13.7159	10.4042	104
chr1	158057062	158057199	Encode_GSE137272_Encode_Dowen.JM_GSM4074285_SMC1A_Rep1_SRR10099918_peak_1726	54	.	5.4014	8.43264	5.48846	73
chr1	158597189	158597369	Encode_GSE137272_Encode_Dowen.JM_GSM4074285_SMC1A_Rep1_SRR10099918_peak_1727	64	.	5.81689	9.4337	6.41344	67
chr1	158654285	158654485	Encode_GSE137272_Encode_Dowen.JM_GSM4074285_SMC1A_Rep1_SRR10099918_peak_1728	162	.	9.4697	19.9691	16.2669	110
chr1	158654661	158654845	Encode_GSE137272_Encode_Dowen.JM_GSM4074285_SMC1A_Rep1_SRR10099918_peak_1729	89	.	6.81827	12.2017	8.99481	95
chr1	158670209	158670511	Encode_GSE137272_Encode_Dowen.JM_GSM4074285_SMC1A_Rep1_SRR10099918_peak_1730	136	.	8.72534	17.1779	13.6471	203
chr1	158844735	158844939	Encode_GSE137272_Encode_Dowen.JM_GSM4074285_SMC1A_Rep1_SRR10099918_peak_1731	54	.	5.4014	8.43264	5.48846	81
chr1	158953592	158953838	Encode_GSE137272_Encode_Dowen.JM_GSM4074285_SMC1A_Rep1_SRR10099918_peak_1732	136	.	8.72534	17.1779	13.6471	135
chr1	159135404	159135603	Encode_GSE137272_Encode_Dowen.JM_GSM4074285_SMC1A_Rep1_SRR10099918_peak_1733	136	.	8.72534	17.1779	13.6471	77
chr1	159390052	159390303	Encode_GSE137272_Encode_Dowen.JM_GSM4074285_SMC1A_Rep1_SRR10099918_peak_1734	72	.	6.15132	10.3319	7.25676	154
chr1	159396518	159396835	Encode_GSE137272_Encode_Dowen.JM_GSM4074285_SMC1A_Rep1_SRR10099918_peak_1735	194	.	10.4834	23.3658	19.4521	118
chr1	159465289	159465470	Encode_GSE137272_Encode_Dowen.JM_GSM4074285_SMC1A_Rep1_SRR10099918_peak_1736	60	.	5.55401	9.00614	6.02526	77
chr1	159650564	159650723	Encode_GSE137272_Encode_Dowen.JM_GSM4074285_SMC1A_Rep1_SRR10099918_peak_1737	29	.	4.15492	5.62976	2.93421	61
chr1	159783951	159784117	Encode_GSE137272_Encode_Dowen.JM_GSM4074285_SMC1A_Rep1_SRR10099918_peak_1738	73	.	6.23238	10.4643	7.36985	104
chr1	159911098	159911269	Encode_GSE137272_Encode_Dowen.JM_GSM4074285_SMC1A_Rep1_SRR10099918_peak_1739	64	.	5.81689	9.4337	6.41344	91
chr1	160044291	160044656	Encode_GSE137272_Encode_Dowen.JM_GSM4074285_SMC1A_Rep1_SRR10099918_peak_1740	51	.	5.1573	8.03862	5.13434	168
chr1	160062078	160062312	Encode_GSE137272_Encode_Dowen.JM_GSM4074285_SMC1A_Rep1_SRR10099918_peak_1741	346	.	14.0633	39.4702	34.652	115
chr1	160081111	160081383	Encode_GSE137272_Encode_Dowen.JM_GSM4074285_SMC1A_Rep1_SRR10099918_peak_1742	93	.	7.05072	12.5861	9.35755	115
chr1	160194856	160195125	Encode_GSE137272_Encode_Dowen.JM_GSM4074285_SMC1A_Rep1_SRR10099918_peak_1743	233	.	10.5162	27.5485	23.3824	134
chr1	160212837	160213372	Encode_GSE137272_Encode_Dowen.JM_GSM4074285_SMC1A_Rep1_SRR10099918_peak_1744	87	.	5.55668	11.9107	8.72183	406
chr1	160231129	160231327	Encode_GSE137272_Encode_Dowen.JM_GSM4074285_SMC1A_Rep1_SRR10099918_peak_1745	102	.	7.38159	13.5547	10.2612	116
chr1	160309124	160309261	Encode_GSE137272_Encode_Dowen.JM_GSM4074285_SMC1A_Rep1_SRR10099918_peak_1746	35	.	4.25215	6.28	3.53257	101
chr1	160377685	160377877	Encode_GSE137272_Encode_Dowen.JM_GSM4074285_SMC1A_Rep1_SRR10099918_peak_1747	48	.	4.99443	7.77429	4.88819	75
chr1	160399496	160399754	Encode_GSE137272_Encode_Dowen.JM_GSM4074285_SMC1A_Rep1_SRR10099918_peak_1748	161	.	8.78646	19.8304	16.1345	147
chr1	160410977	160411114	Encode_GSE137272_Encode_Dowen.JM_GSM4074285_SMC1A_Rep1_SRR10099918_peak_1749	45	.	4.98591	7.46327	4.59731	87
chr1	160561457	160561741	Encode_GSE137272_Encode_Dowen.JM_GSM4074285_SMC1A_Rep1_SRR10099918_peak_1750	262	.	12.1659	30.591	26.2433	121
chr1	160651728	160651969	Encode_GSE137272_Encode_Dowen.JM_GSM4074285_SMC1A_Rep1_SRR10099918_peak_1751	65	.	5.67322	9.54519	6.51763	108
chr1	160717854	160718020	Encode_GSE137272_Encode_Dowen.JM_GSM4074285_SMC1A_Rep1_SRR10099918_peak_1752	87	.	6.67164	11.958	8.76605	76
chr1	160734771	160735231	Encode_GSE137272_Encode_Dowen.JM_GSM4074285_SMC1A_Rep1_SRR10099918_peak_1753	92	.	6.29267	12.5225	9.29728	217
chr1	160743344	160743481	Encode_GSE137272_Encode_Dowen.JM_GSM4074285_SMC1A_Rep1_SRR10099918_peak_1754	64	.	5.64398	9.49667	6.47187	76
chr1	160758337	160758550	Encode_GSE137272_Encode_Dowen.JM_GSM4074285_SMC1A_Rep1_SRR10099918_peak_1755	133	.	7.95683	16.8363	13.3315	78
chr1	160843781	160843993	Encode_GSE137272_Encode_Dowen.JM_GSM4074285_SMC1A_Rep1_SRR10099918_peak_1756	157	.	9.12443	19.3771	15.7148	125
chr1	160854559	160854762	Encode_GSE137272_Encode_Dowen.JM_GSM4074285_SMC1A_Rep1_SRR10099918_peak_1757	64	.	5.81689	9.4337	6.41344	93
chr1	160906094	160906476	Encode_GSE137272_Encode_Dowen.JM_GSM4074285_SMC1A_Rep1_SRR10099918_peak_1758	55	.	4.86633	8.50104	5.55217	179
chr1	161021802	161021939	Encode_GSE137272_Encode_Dowen.JM_GSM4074285_SMC1A_Rep1_SRR10099918_peak_1759	21	.	3.73943	4.77183	2.17122	119
chr1	161034830	161035034	Encode_GSE137272_Encode_Dowen.JM_GSM4074285_SMC1A_Rep1_SRR10099918_peak_1760	60	.	4.62298	9.0008	6.02092	101
chr1	161035087	161035322	Encode_GSE137272_Encode_Dowen.JM_GSM4074285_SMC1A_Rep1_SRR10099918_peak_1761	52	.	4.35066	8.15328	5.24097	117
chr1	161070717	161071056	Encode_GSE137272_Encode_Dowen.JM_GSM4074285_SMC1A_Rep1_SRR10099918_peak_1762	118	.	6.84326	15.2557	11.8486	114
chr1	161131414	161131681	Encode_GSE137272_Encode_Dowen.JM_GSM4074285_SMC1A_Rep1_SRR10099918_peak_1763	135	.	7.8209	17.077	13.5591	135
chr1	161160348	161160565	Encode_GSE137272_Encode_Dowen.JM_GSM4074285_SMC1A_Rep1_SRR10099918_peak_1764	46	.	4.64514	7.49652	4.62842	117
chr1	161170705	161171024	Encode_GSE137272_Encode_Dowen.JM_GSM4074285_SMC1A_Rep1_SRR10099918_peak_1765	288	.	12.2735	33.3912	28.8782	183
chr1	161180772	161180976	Encode_GSE137272_Encode_Dowen.JM_GSM4074285_SMC1A_Rep1_SRR10099918_peak_1766	160	.	8.45865	19.751	16.0599	98
chr1	161195595	161195854	Encode_GSE137272_Encode_Dowen.JM_GSM4074285_SMC1A_Rep1_SRR10099918_peak_1767	159	.	8.4225	19.6836	15.9973	79
chr1	161196137	161196276	Encode_GSE137272_Encode_Dowen.JM_GSM4074285_SMC1A_Rep1_SRR10099918_peak_1768	42	.	4.38596	7.05277	4.23289	52
chr1	161214533	161214819	Encode_GSE137272_Encode_Dowen.JM_GSM4074285_SMC1A_Rep1_SRR10099918_peak_1769	394	.	15.9791	44.436	39.4025	136
chr1	161251102	161251344	Encode_GSE137272_Encode_Dowen.JM_GSM4074285_SMC1A_Rep1_SRR10099918_peak_1770	43	.	4.14154	7.17511	4.34579	71
chr1	161271212	161271356	Encode_GSE137272_Encode_Dowen.JM_GSM4074285_SMC1A_Rep1_SRR10099918_peak_1771	45	.	4.58265	7.39019	4.54474	98
chr1	161286757	161286998	Encode_GSE137272_Encode_Dowen.JM_GSM4074285_SMC1A_Rep1_SRR10099918_peak_1772	250	.	11.1564	29.3713	25.0973	128
chr1	161400214	161400459	Encode_GSE137272_Encode_Dowen.JM_GSM4074285_SMC1A_Rep1_SRR10099918_peak_1773	174	.	9.58525	21.2466	17.4647	120
chr1	161451773	161451973	Encode_GSE137272_Encode_Dowen.JM_GSM4074285_SMC1A_Rep1_SRR10099918_peak_1774	21	.	3.73943	4.77183	2.17122	72
chr1	161687614	161687867	Encode_GSE137272_Encode_Dowen.JM_GSM4074285_SMC1A_Rep1_SRR10099918_peak_1775	314	.	13.0348	36.1597	31.4997	147
chr1	161735618	161735773	Encode_GSE137272_Encode_Dowen.JM_GSM4074285_SMC1A_Rep1_SRR10099918_peak_1776	55	.	5.2407	8.49227	5.54395	91
chr1	161748208	161748440	Encode_GSE137272_Encode_Dowen.JM_GSM4074285_SMC1A_Rep1_SRR10099918_peak_1777	249	.	11.3846	29.1726	24.9101	119
chr1	161868605	161868742	Encode_GSE137272_Encode_Dowen.JM_GSM4074285_SMC1A_Rep1_SRR10099918_peak_1778	45	.	4.98591	7.46327	4.59731	60
chr1	161877035	161877226	Encode_GSE137272_Encode_Dowen.JM_GSM4074285_SMC1A_Rep1_SRR10099918_peak_1779	14	.	3.11944	3.98713	1.49093	118
chr1	161962602	161962748	Encode_GSE137272_Encode_Dowen.JM_GSM4074285_SMC1A_Rep1_SRR10099918_peak_1780	50	.	4.93688	7.98794	5.0874	32
chr1	161962871	161963030	Encode_GSE137272_Encode_Dowen.JM_GSM4074285_SMC1A_Rep1_SRR10099918_peak_1781	35	.	4.2729	6.3139	3.5645	106
chr1	161963084	161963298	Encode_GSE137272_Encode_Dowen.JM_GSM4074285_SMC1A_Rep1_SRR10099918_peak_1782	136	.	8.14996	17.1765	13.6471	117
chr1	161968981	161969320	Encode_GSE137272_Encode_Dowen.JM_GSM4074285_SMC1A_Rep1_SRR10099918_peak_1783	318	.	13.2118	36.4909	31.815	118
chr1	161976390	161976741	Encode_GSE137272_Encode_Dowen.JM_GSM4074285_SMC1A_Rep1_SRR10099918_peak_1784	272	.	11.6918	31.6444	27.2327	212
chr1	161999921	162000139	Encode_GSE137272_Encode_Dowen.JM_GSM4074285_SMC1A_Rep1_SRR10099918_peak_1785	117	.	7.55124	15.1814	11.7784	120
chr1	162313733	162313907	Encode_GSE137272_Encode_Dowen.JM_GSM4074285_SMC1A_Rep1_SRR10099918_peak_1786	225	.	11.6954	26.633	22.5223	80
chr1	162336733	162336893	Encode_GSE137272_Encode_Dowen.JM_GSM4074285_SMC1A_Rep1_SRR10099918_peak_1787	83	.	6.64788	11.5226	8.35492	113
chr1	162358073	162358338	Encode_GSE137272_Encode_Dowen.JM_GSM4074285_SMC1A_Rep1_SRR10099918_peak_1788	162	.	9.12442	19.9032	16.2041	157
chr1	162359364	162359533	Encode_GSE137272_Encode_Dowen.JM_GSM4074285_SMC1A_Rep1_SRR10099918_peak_1789	54	.	5.18749	8.40443	5.47541	117
chr1	162477990	162478187	Encode_GSE137272_Encode_Dowen.JM_GSM4074285_SMC1A_Rep1_SRR10099918_peak_1790	100	.	7.21935	13.2848	10.0072	106
chr1	162531693	162531913	Encode_GSE137272_Encode_Dowen.JM_GSM4074285_SMC1A_Rep1_SRR10099918_peak_1791	102	.	7.38159	13.5547	10.2612	101
chr1	162549960	162550132	Encode_GSE137272_Encode_Dowen.JM_GSM4074285_SMC1A_Rep1_SRR10099918_peak_1792	89	.	6.56958	12.191	8.98475	94
chr1	162570410	162570779	Encode_GSE137272_Encode_Dowen.JM_GSM4074285_SMC1A_Rep1_SRR10099918_peak_1793	98	.	6.60589	13.0832	9.81693	135
chr1	162620606	162620784	Encode_GSE137272_Encode_Dowen.JM_GSM4074285_SMC1A_Rep1_SRR10099918_peak_1794	54	.	5.4014	8.43264	5.48846	71
chr1	162665191	162665452	Encode_GSE137272_Encode_Dowen.JM_GSM4074285_SMC1A_Rep1_SRR10099918_peak_1795	199	.	10.1285	23.8904	19.9464	141
chr1	162740595	162740754	Encode_GSE137272_Encode_Dowen.JM_GSM4074285_SMC1A_Rep1_SRR10099918_peak_1796	55	.	5.21396	8.44815	5.50313	110
chr1	162880089	162880259	Encode_GSE137272_Encode_Dowen.JM_GSM4074285_SMC1A_Rep1_SRR10099918_peak_1797	104	.	7.47886	13.7159	10.4042	79
chr1	162895948	162896170	Encode_GSE137272_Encode_Dowen.JM_GSM4074285_SMC1A_Rep1_SRR10099918_peak_1798	114	.	7.89435	14.8482	11.4642	102
chr1	163057487	163057661	Encode_GSE137272_Encode_Dowen.JM_GSM4074285_SMC1A_Rep1_SRR10099918_peak_1799	83	.	6.64788	11.5226	8.35492	92
chr1	163070599	163070816	Encode_GSE137272_Encode_Dowen.JM_GSM4074285_SMC1A_Rep1_SRR10099918_peak_1800	182	.	10.3873	22.0718	18.2371	89
chr1	163091582	163091734	Encode_GSE137272_Encode_Dowen.JM_GSM4074285_SMC1A_Rep1_SRR10099918_peak_1801	29	.	4.15492	5.62976	2.93421	72
chr1	163150530	163150804	Encode_GSE137272_Encode_Dowen.JM_GSM4074285_SMC1A_Rep1_SRR10099918_peak_1802	224	.	10.9847	26.6032	22.4948	112
chr1	163403576	163404067	Encode_GSE137272_Encode_Dowen.JM_GSM4074285_SMC1A_Rep1_SRR10099918_peak_1803	87	.	6.16403	11.8893	8.70156	94
chr1	163779333	163779704	Encode_GSE137272_Encode_Dowen.JM_GSM4074285_SMC1A_Rep1_SRR10099918_peak_1804	170	.	9.30332	20.7515	17.0025	209
chr1	163842316	163842548	Encode_GSE137272_Encode_Dowen.JM_GSM4074285_SMC1A_Rep1_SRR10099918_peak_1805	45	.	4.98591	7.46327	4.59731	124
chr1	163910459	163910727	Encode_GSE137272_Encode_Dowen.JM_GSM4074285_SMC1A_Rep1_SRR10099918_peak_1806	48	.	4.99443	7.77429	4.88819	39
chr1	163929826	163930001	Encode_GSE137272_Encode_Dowen.JM_GSM4074285_SMC1A_Rep1_SRR10099918_peak_1807	40	.	4.5861	6.82212	4.01823	59
chr1	163994461	163994607	Encode_GSE137272_Encode_Dowen.JM_GSM4074285_SMC1A_Rep1_SRR10099918_peak_1808	60	.	5.16779	9.03167	6.04982	48
chr1	163994688	163994956	Encode_GSE137272_Encode_Dowen.JM_GSM4074285_SMC1A_Rep1_SRR10099918_peak_1809	155	.	8.43499	19.1926	15.5412	132
chr1	164009253	164009523	Encode_GSE137272_Encode_Dowen.JM_GSM4074285_SMC1A_Rep1_SRR10099918_peak_1810	114	.	7.33445	14.8038	11.4309	205
chr1	164138705	164139113	Encode_GSE137272_Encode_Dowen.JM_GSM4074285_SMC1A_Rep1_SRR10099918_peak_1811	311	.	12.8626	35.8354	31.1919	131
chr1	164148009	164148149	Encode_GSE137272_Encode_Dowen.JM_GSM4074285_SMC1A_Rep1_SRR10099918_peak_1812	52	.	4.67167	8.15245	5.24024	73
chr1	164151701	164151909	Encode_GSE137272_Encode_Dowen.JM_GSM4074285_SMC1A_Rep1_SRR10099918_peak_1813	110	.	6.63589	14.4208	11.0693	96
chr1	164184617	164184874	Encode_GSE137272_Encode_Dowen.JM_GSM4074285_SMC1A_Rep1_SRR10099918_peak_1814	141	.	8.18638	17.7343	14.1724	103
chr1	164275519	164275787	Encode_GSE137272_Encode_Dowen.JM_GSM4074285_SMC1A_Rep1_SRR10099918_peak_1815	81	.	5.85192	11.3297	8.1847	123
chr1	164307198	164307443	Encode_GSE137272_Encode_Dowen.JM_GSM4074285_SMC1A_Rep1_SRR10099918_peak_1816	34	.	4.21127	6.21308	3.47132	127
chr1	164315387	164315598	Encode_GSE137272_Encode_Dowen.JM_GSM4074285_SMC1A_Rep1_SRR10099918_peak_1817	206	.	9.6125	24.6505	20.6586	86
chr1	164316810	164317007	Encode_GSE137272_Encode_Dowen.JM_GSM4074285_SMC1A_Rep1_SRR10099918_peak_1818	152	.	7.9792	18.8475	15.2154	66
chr1	164323335	164323575	Encode_GSE137272_Encode_Dowen.JM_GSM4074285_SMC1A_Rep1_SRR10099918_peak_1819	151	.	8.80346	18.8212	15.1909	133
chr1	164342218	164342463	Encode_GSE137272_Encode_Dowen.JM_GSM4074285_SMC1A_Rep1_SRR10099918_peak_1820	189	.	9.82629	22.7813	18.907	121
chr1	164366812	164367016	Encode_GSE137272_Encode_Dowen.JM_GSM4074285_SMC1A_Rep1_SRR10099918_peak_1821	117	.	7.55124	15.1814	11.7784	112
chr1	164458220	164458456	Encode_GSE137272_Encode_Dowen.JM_GSM4074285_SMC1A_Rep1_SRR10099918_peak_1822	54	.	4.4539	8.35688	5.43176	103
chr1	164551049	164551190	Encode_GSE137272_Encode_Dowen.JM_GSM4074285_SMC1A_Rep1_SRR10099918_peak_1823	31	.	3.8732	5.8995	3.18287	88
chr1	164552703	164552914	Encode_GSE137272_Encode_Dowen.JM_GSM4074285_SMC1A_Rep1_SRR10099918_peak_1824	66	.	5.34877	9.69349	6.6571	91
chr1	164745038	164745231	Encode_GSE137272_Encode_Dowen.JM_GSM4074285_SMC1A_Rep1_SRR10099918_peak_1825	73	.	6.23238	10.4643	7.36985	103
chr1	164870594	164870889	Encode_GSE137272_Encode_Dowen.JM_GSM4074285_SMC1A_Rep1_SRR10099918_peak_1826	54	.	5.4014	8.43264	5.48846	235
chr1	164898824	164899074	Encode_GSE137272_Encode_Dowen.JM_GSM4074285_SMC1A_Rep1_SRR10099918_peak_1827	60	.	5.39374	9.07916	6.09351	120
chr1	164905083	164905343	Encode_GSE137272_Encode_Dowen.JM_GSM4074285_SMC1A_Rep1_SRR10099918_peak_1828	298	.	13.1748	34.3831	29.8137	135
chr1	164999606	164999804	Encode_GSE137272_Encode_Dowen.JM_GSM4074285_SMC1A_Rep1_SRR10099918_peak_1829	100	.	7.25924	13.3513	10.0696	101
chr1	165120429	165120649	Encode_GSE137272_Encode_Dowen.JM_GSM4074285_SMC1A_Rep1_SRR10099918_peak_1830	165	.	8.48074	20.3111	16.5887	131
chr1	165132488	165132758	Encode_GSE137272_Encode_Dowen.JM_GSM4074285_SMC1A_Rep1_SRR10099918_peak_1831	83	.	6.64788	11.5226	8.35492	205
chr1	165146198	165146335	Encode_GSE137272_Encode_Dowen.JM_GSM4074285_SMC1A_Rep1_SRR10099918_peak_1832	29	.	4.15492	5.62976	2.93421	66
chr1	165194382	165194659	Encode_GSE137272_Encode_Dowen.JM_GSM4074285_SMC1A_Rep1_SRR10099918_peak_1833	83	.	6.16861	11.5021	8.34628	159
chr1	165236852	165237128	Encode_GSE137272_Encode_Dowen.JM_GSM4074285_SMC1A_Rep1_SRR10099918_peak_1834	176	.	8.52079	21.4356	17.6432	160
chr1	165252150	165252323	Encode_GSE137272_Encode_Dowen.JM_GSM4074285_SMC1A_Rep1_SRR10099918_peak_1835	88	.	6.74416	12.0786	8.87992	110
chr1	165289938	165290126	Encode_GSE137272_Encode_Dowen.JM_GSM4074285_SMC1A_Rep1_SRR10099918_peak_1836	133	.	7.99472	16.9032	13.3956	110
chr1	165320625	165320825	Encode_GSE137272_Encode_Dowen.JM_GSM4074285_SMC1A_Rep1_SRR10099918_peak_1837	245	.	11.8571	28.7705	24.5306	117
chr1	165460458	165460595	Encode_GSE137272_Encode_Dowen.JM_GSM4074285_SMC1A_Rep1_SRR10099918_peak_1838	25	.	3.47594	5.20051	2.56317	126
chr1	165461049	165461396	Encode_GSE137272_Encode_Dowen.JM_GSM4074285_SMC1A_Rep1_SRR10099918_peak_1839	76	.	5.36725	10.7987	7.68549	218
chr1	165579493	165579631	Encode_GSE137272_Encode_Dowen.JM_GSM4074285_SMC1A_Rep1_SRR10099918_peak_1840	68	.	5.25563	9.87613	6.82951	82
chr1	165583632	165583860	Encode_GSE137272_Encode_Dowen.JM_GSM4074285_SMC1A_Rep1_SRR10099918_peak_1841	168	.	8.33405	20.5485	16.8131	109
chr1	165614043	165614222	Encode_GSE137272_Encode_Dowen.JM_GSM4074285_SMC1A_Rep1_SRR10099918_peak_1842	42	.	4.2275	7.0552	4.23497	119
chr1	165634721	165634881	Encode_GSE137272_Encode_Dowen.JM_GSM4074285_SMC1A_Rep1_SRR10099918_peak_1843	57	.	5.01253	8.7597	5.79515	46
chr1	165641516	165641709	Encode_GSE137272_Encode_Dowen.JM_GSM4074285_SMC1A_Rep1_SRR10099918_peak_1844	73	.	5.3965	10.4925	7.39576	95
chr1	165652656	165652824	Encode_GSE137272_Encode_Dowen.JM_GSM4074285_SMC1A_Rep1_SRR10099918_peak_1845	42	.	4.58424	7.10142	4.27767	113
chr1	165658700	165658905	Encode_GSE137272_Encode_Dowen.JM_GSM4074285_SMC1A_Rep1_SRR10099918_peak_1846	71	.	5.4519	10.2337	7.16458	119
chr1	165660847	165661074	Encode_GSE137272_Encode_Dowen.JM_GSM4074285_SMC1A_Rep1_SRR10099918_peak_1847	133	.	7.68369	16.8273	13.3242	96
chr1	165736273	165736463	Encode_GSE137272_Encode_Dowen.JM_GSM4074285_SMC1A_Rep1_SRR10099918_peak_1848	181	.	9.98886	21.9477	18.1245	81
chr1	165763688	165763866	Encode_GSE137272_Encode_Dowen.JM_GSM4074285_SMC1A_Rep1_SRR10099918_peak_1849	26	.	3.82356	5.33565	2.6854	45
chr1	165771670	165771894	Encode_GSE137272_Encode_Dowen.JM_GSM4074285_SMC1A_Rep1_SRR10099918_peak_1850	177	.	8.85713	21.552	17.7529	92
chr1	165775629	165775802	Encode_GSE137272_Encode_Dowen.JM_GSM4074285_SMC1A_Rep1_SRR10099918_peak_1851	63	.	4.7824	9.3165	6.31592	94
chr1	165780574	165780833	Encode_GSE137272_Encode_Dowen.JM_GSM4074285_SMC1A_Rep1_SRR10099918_peak_1852	179	.	8.68986	21.7658	17.9531	123
chr1	165853795	165854016	Encode_GSE137272_Encode_Dowen.JM_GSM4074285_SMC1A_Rep1_SRR10099918_peak_1853	175	.	9.34062	21.3596	17.5714	134
chr1	165967171	165967382	Encode_GSE137272_Encode_Dowen.JM_GSM4074285_SMC1A_Rep1_SRR10099918_peak_1854	37	.	4.57041	6.52803	3.74487	95
chr1	166002586	166002963	Encode_GSE137272_Encode_Dowen.JM_GSM4074285_SMC1A_Rep1_SRR10099918_peak_1855	121	.	6.75877	15.5357	12.1133	134
chr1	166003293	166003629	Encode_GSE137272_Encode_Dowen.JM_GSM4074285_SMC1A_Rep1_SRR10099918_peak_1856	70	.	5.175	10.0752	7.01614	121
chr1	166103347	166103513	Encode_GSE137272_Encode_Dowen.JM_GSM4074285_SMC1A_Rep1_SRR10099918_peak_1857	53	.	5.10968	8.27561	5.3549	79
chr1	166153446	166153677	Encode_GSE137272_Encode_Dowen.JM_GSM4074285_SMC1A_Rep1_SRR10099918_peak_1858	201	.	8.80077	24.1432	20.1844	126
chr1	166154234	166154479	Encode_GSE137272_Encode_Dowen.JM_GSM4074285_SMC1A_Rep1_SRR10099918_peak_1859	148	.	7.27437	18.4181	14.8114	157
chr1	166160707	166160931	Encode_GSE137272_Encode_Dowen.JM_GSM4074285_SMC1A_Rep1_SRR10099918_peak_1860	214	.	9.4726	25.5132	21.4708	90
chr1	166282693	166282932	Encode_GSE137272_Encode_Dowen.JM_GSM4074285_SMC1A_Rep1_SRR10099918_peak_1861	84	.	6.46314	11.6095	8.43619	83
chr1	166319217	166319473	Encode_GSE137272_Encode_Dowen.JM_GSM4074285_SMC1A_Rep1_SRR10099918_peak_1862	405	.	15.8386	45.6818	40.5988	159
chr1	166360271	166360581	Encode_GSE137272_Encode_Dowen.JM_GSM4074285_SMC1A_Rep1_SRR10099918_peak_1863	54	.	5.4014	8.43264	5.48846	75
chr1	166379010	166379155	Encode_GSE137272_Encode_Dowen.JM_GSM4074285_SMC1A_Rep1_SRR10099918_peak_1864	36	.	4.51097	6.43402	3.67438	49
chr1	166738012	166738300	Encode_GSE137272_Encode_Dowen.JM_GSM4074285_SMC1A_Rep1_SRR10099918_peak_1865	243	.	12.4648	28.5677	24.3409	176
chr1	166964598	166964965	Encode_GSE137272_Encode_Dowen.JM_GSM4074285_SMC1A_Rep1_SRR10099918_peak_1866	145	.	8.97154	18.0886	14.507	133
chr1	167002580	167002790	Encode_GSE137272_Encode_Dowen.JM_GSM4074285_SMC1A_Rep1_SRR10099918_peak_1867	103	.	7.42329	13.6238	10.3263	82
chr1	167034565	167034717	Encode_GSE137272_Encode_Dowen.JM_GSM4074285_SMC1A_Rep1_SRR10099918_peak_1868	54	.	5.4014	8.43264	5.48846	71
chr1	167134847	167134984	Encode_GSE137272_Encode_Dowen.JM_GSM4074285_SMC1A_Rep1_SRR10099918_peak_1869	21	.	3.73943	4.77183	2.17122	53
chr1	167212300	167212584	Encode_GSE137272_Encode_Dowen.JM_GSM4074285_SMC1A_Rep1_SRR10099918_peak_1870	222	.	10.827	26.3202	22.2289	173
chr1	167220626	167220929	Encode_GSE137272_Encode_Dowen.JM_GSM4074285_SMC1A_Rep1_SRR10099918_peak_1871	202	.	9.08991	24.1854	20.2241	103
chr1	167308617	167308839	Encode_GSE137272_Encode_Dowen.JM_GSM4074285_SMC1A_Rep1_SRR10099918_peak_1872	108	.	6.7192	14.1432	10.8078	95
chr1	167313350	167313487	Encode_GSE137272_Encode_Dowen.JM_GSM4074285_SMC1A_Rep1_SRR10099918_peak_1873	41	.	4.49734	6.95723	4.14354	79
chr1	167337498	167337759	Encode_GSE137272_Encode_Dowen.JM_GSM4074285_SMC1A_Rep1_SRR10099918_peak_1874	213	.	10.2857	25.3363	21.3043	133
chr1	167350052	167350245	Encode_GSE137272_Encode_Dowen.JM_GSM4074285_SMC1A_Rep1_SRR10099918_peak_1875	86	.	6.10972	11.7927	8.61007	121
chr1	167369970	167370235	Encode_GSE137272_Encode_Dowen.JM_GSM4074285_SMC1A_Rep1_SRR10099918_peak_1876	347	.	13.3824	39.5804	34.7565	142
chr1	167393373	167393514	Encode_GSE137272_Encode_Dowen.JM_GSM4074285_SMC1A_Rep1_SRR10099918_peak_1877	33	.	3.98712	6.09589	3.36353	61
chr1	167393787	167393975	Encode_GSE137272_Encode_Dowen.JM_GSM4074285_SMC1A_Rep1_SRR10099918_peak_1878	42	.	4.40487	7.08539	4.26261	79
chr1	167394325	167394532	Encode_GSE137272_Encode_Dowen.JM_GSM4074285_SMC1A_Rep1_SRR10099918_peak_1879	113	.	7.01262	14.6802	11.3138	70
chr1	167414918	167415174	Encode_GSE137272_Encode_Dowen.JM_GSM4074285_SMC1A_Rep1_SRR10099918_peak_1880	382	.	14.5358	43.2328	38.2491	99
chr1	167446546	167446799	Encode_GSE137272_Encode_Dowen.JM_GSM4074285_SMC1A_Rep1_SRR10099918_peak_1881	92	.	6.26566	12.4737	9.25131	107
chr1	167498133	167498302	Encode_GSE137272_Encode_Dowen.JM_GSM4074285_SMC1A_Rep1_SRR10099918_peak_1882	34	.	4.38771	6.23877	3.49573	45
chr1	167635836	167636042	Encode_GSE137272_Encode_Dowen.JM_GSM4074285_SMC1A_Rep1_SRR10099918_peak_1883	64	.	4.88344	9.51423	6.48893	80
chr1	167637089	167637343	Encode_GSE137272_Encode_Dowen.JM_GSM4074285_SMC1A_Rep1_SRR10099918_peak_1884	190	.	8.48176	22.9425	19.0586	119
chr1	167638200	167638364	Encode_GSE137272_Encode_Dowen.JM_GSM4074285_SMC1A_Rep1_SRR10099918_peak_1885	67	.	5.04327	9.82343	6.7799	76
chr1	167644928	167645225	Encode_GSE137272_Encode_Dowen.JM_GSM4074285_SMC1A_Rep1_SRR10099918_peak_1886	309	.	12.7502	35.6228	30.9884	162
chr1	167669847	167670120	Encode_GSE137272_Encode_Dowen.JM_GSM4074285_SMC1A_Rep1_SRR10099918_peak_1887	240	.	11.5636	28.2499	24.0419	110
chr1	167782223	167782429	Encode_GSE137272_Encode_Dowen.JM_GSM4074285_SMC1A_Rep1_SRR10099918_peak_1888	83	.	6.64788	11.5226	8.35492	133
chr1	167888989	167889128	Encode_GSE137272_Encode_Dowen.JM_GSM4074285_SMC1A_Rep1_SRR10099918_peak_1889	54	.	5.4014	8.43264	5.48846	85
chr1	167896370	167896537	Encode_GSE137272_Encode_Dowen.JM_GSM4074285_SMC1A_Rep1_SRR10099918_peak_1890	64	.	5.81689	9.4337	6.41344	109
chr1	167915367	167915588	Encode_GSE137272_Encode_Dowen.JM_GSM4074285_SMC1A_Rep1_SRR10099918_peak_1891	95	.	6.43128	12.7718	9.52313	113
chr1	167915978	167916235	Encode_GSE137272_Encode_Dowen.JM_GSM4074285_SMC1A_Rep1_SRR10099918_peak_1892	113	.	7.04338	14.736	11.3671	127
chr1	167932199	167932355	Encode_GSE137272_Encode_Dowen.JM_GSM4074285_SMC1A_Rep1_SRR10099918_peak_1893	88	.	6.50454	12.0801	8.88081	82
chr1	167942066	167942278	Encode_GSE137272_Encode_Dowen.JM_GSM4074285_SMC1A_Rep1_SRR10099918_peak_1894	79	.	5.9453	11.1125	7.98044	112
chr1	168026523	168026839	Encode_GSE137272_Encode_Dowen.JM_GSM4074285_SMC1A_Rep1_SRR10099918_peak_1895	114	.	7.6037	14.8139	11.4399	195
chr1	168065594	168065753	Encode_GSE137272_Encode_Dowen.JM_GSM4074285_SMC1A_Rep1_SRR10099918_peak_1896	27	.	3.98883	5.36999	2.71635	126
chr1	168214179	168214476	Encode_GSE137272_Encode_Dowen.JM_GSM4074285_SMC1A_Rep1_SRR10099918_peak_1897	186	.	9.68657	22.5312	18.6706	148
chr1	168376476	168376696	Encode_GSE137272_Encode_Dowen.JM_GSM4074285_SMC1A_Rep1_SRR10099918_peak_1898	107	.	7.1564	14.0471	10.7165	128
chr1	168382873	168383017	Encode_GSE137272_Encode_Dowen.JM_GSM4074285_SMC1A_Rep1_SRR10099918_peak_1899	43	.	4.7866	7.14446	4.31711	82
chr1	168406007	168406170	Encode_GSE137272_Encode_Dowen.JM_GSM4074285_SMC1A_Rep1_SRR10099918_peak_1900	45	.	4.98591	7.46327	4.59731	75
chr1	168432335	168432567	Encode_GSE137272_Encode_Dowen.JM_GSM4074285_SMC1A_Rep1_SRR10099918_peak_1901	33	.	4.15139	6.11482	3.38165	134
chr1	169459464	169459684	Encode_GSE137272_Encode_Dowen.JM_GSM4074285_SMC1A_Rep1_SRR10099918_peak_1902	254	.	12.4248	29.7658	25.4674	95
chr1	169495742	169495900	Encode_GSE137272_Encode_Dowen.JM_GSM4074285_SMC1A_Rep1_SRR10099918_peak_1903	73	.	6.23238	10.4643	7.36985	73
chr1	169531429	169531699	Encode_GSE137272_Encode_Dowen.JM_GSM4074285_SMC1A_Rep1_SRR10099918_peak_1904	196	.	10.2707	23.5687	19.6436	154
chr1	169532232	169532460	Encode_GSE137272_Encode_Dowen.JM_GSM4074285_SMC1A_Rep1_SRR10099918_peak_1905	100	.	6.96941	13.291	10.0127	108
chr1	169674239	169674419	Encode_GSE137272_Encode_Dowen.JM_GSM4074285_SMC1A_Rep1_SRR10099918_peak_1906	45	.	4.98591	7.46327	4.59731	63
chr1	169834717	169834902	Encode_GSE137272_Encode_Dowen.JM_GSM4074285_SMC1A_Rep1_SRR10099918_peak_1907	37	.	4.57041	6.52803	3.74487	64
chr1	169918116	169918291	Encode_GSE137272_Encode_Dowen.JM_GSM4074285_SMC1A_Rep1_SRR10099918_peak_1908	130	.	7.77263	16.5092	13.0238	105
chr1	169919301	169919505	Encode_GSE137272_Encode_Dowen.JM_GSM4074285_SMC1A_Rep1_SRR10099918_peak_1909	183	.	9.50635	22.2067	18.3643	85
chr1	169921656	169921841	Encode_GSE137272_Encode_Dowen.JM_GSM4074285_SMC1A_Rep1_SRR10099918_peak_1910	73	.	5.77171	10.4334	7.35166	112
chr1	169934373	169934583	Encode_GSE137272_Encode_Dowen.JM_GSM4074285_SMC1A_Rep1_SRR10099918_peak_1911	37	.	4.53646	6.47434	3.71168	107
chr1	169950749	169950912	Encode_GSE137272_Encode_Dowen.JM_GSM4074285_SMC1A_Rep1_SRR10099918_peak_1912	92	.	6.73804	12.477	9.25405	49
chr1	170136465	170136632	Encode_GSE137272_Encode_Dowen.JM_GSM4074285_SMC1A_Rep1_SRR10099918_peak_1913	136	.	8.72534	17.1779	13.6471	117
chr1	170174947	170175197	Encode_GSE137272_Encode_Dowen.JM_GSM4074285_SMC1A_Rep1_SRR10099918_peak_1914	68	.	5.66954	9.89389	6.84648	210
chr1	170200449	170200598	Encode_GSE137272_Encode_Dowen.JM_GSM4074285_SMC1A_Rep1_SRR10099918_peak_1915	75	.	6.14699	10.6955	7.58757	80
chr1	170218617	170218847	Encode_GSE137272_Encode_Dowen.JM_GSM4074285_SMC1A_Rep1_SRR10099918_peak_1916	154	.	8.68991	19.1373	15.4878	105
chr1	170292556	170292811	Encode_GSE137272_Encode_Dowen.JM_GSM4074285_SMC1A_Rep1_SRR10099918_peak_1917	197	.	10.6534	23.6586	19.7291	149
chr1	170613268	170613510	Encode_GSE137272_Encode_Dowen.JM_GSM4074285_SMC1A_Rep1_SRR10099918_peak_1918	214	.	11.0254	25.4746	21.4341	136
chr1	170632393	170632709	Encode_GSE137272_Encode_Dowen.JM_GSM4074285_SMC1A_Rep1_SRR10099918_peak_1919	466	.	15.9584	52.0068	46.6774	159
chr1	170651360	170651692	Encode_GSE137272_Encode_Dowen.JM_GSM4074285_SMC1A_Rep1_SRR10099918_peak_1920	147	.	8.22017	18.2941	14.7004	121
chr1	170777788	170777947	Encode_GSE137272_Encode_Dowen.JM_GSM4074285_SMC1A_Rep1_SRR10099918_peak_1921	25	.	3.8622	5.17137	2.53581	49
chr1	170844463	170844600	Encode_GSE137272_Encode_Dowen.JM_GSM4074285_SMC1A_Rep1_SRR10099918_peak_1922	55	.	5.26771	8.5368	5.58584	63
chr1	170867715	170867898	Encode_GSE137272_Encode_Dowen.JM_GSM4074285_SMC1A_Rep1_SRR10099918_peak_1923	87	.	5.21388	11.9302	8.74006	79
chr1	170868577	170868754	Encode_GSE137272_Encode_Dowen.JM_GSM4074285_SMC1A_Rep1_SRR10099918_peak_1924	142	.	6.57797	17.8137	14.2477	96
chr1	170871621	170871813	Encode_GSE137272_Encode_Dowen.JM_GSM4074285_SMC1A_Rep1_SRR10099918_peak_1925	55	.	4.21932	8.46847	5.52197	88
chr1	170877014	170877306	Encode_GSE137272_Encode_Dowen.JM_GSM4074285_SMC1A_Rep1_SRR10099918_peak_1926	101	.	6.82198	13.4646	10.1762	118
chr1	170885423	170885579	Encode_GSE137272_Encode_Dowen.JM_GSM4074285_SMC1A_Rep1_SRR10099918_peak_1927	72	.	5.47462	10.2748	7.20412	93
chr1	170889426	170889624	Encode_GSE137272_Encode_Dowen.JM_GSM4074285_SMC1A_Rep1_SRR10099918_peak_1928	120	.	6.95189	15.4633	12.0443	100
chr1	170901683	170901902	Encode_GSE137272_Encode_Dowen.JM_GSM4074285_SMC1A_Rep1_SRR10099918_peak_1929	249	.	11.0598	29.1892	24.925	92
chr1	170933307	170933444	Encode_GSE137272_Encode_Dowen.JM_GSM4074285_SMC1A_Rep1_SRR10099918_peak_1930	21	.	3.73943	4.77183	2.17122	52
chr1	170992665	170992868	Encode_GSE137272_Encode_Dowen.JM_GSM4074285_SMC1A_Rep1_SRR10099918_peak_1931	151	.	8.21589	18.7897	15.1603	96
chr1	170996861	170997016	Encode_GSE137272_Encode_Dowen.JM_GSM4074285_SMC1A_Rep1_SRR10099918_peak_1932	85	.	6.05636	11.6974	8.52014	76
chr1	171006949	171007086	Encode_GSE137272_Encode_Dowen.JM_GSM4074285_SMC1A_Rep1_SRR10099918_peak_1933	21	.	3.73943	4.77183	2.17122	58
chr1	171118304	171118510	Encode_GSE137272_Encode_Dowen.JM_GSM4074285_SMC1A_Rep1_SRR10099918_peak_1937	128	.	7.42322	16.3483	12.871	88
chr1	171137694	171137871	Encode_GSE137272_Encode_Dowen.JM_GSM4074285_SMC1A_Rep1_SRR10099918_peak_1938	56	.	4.90722	8.57365	5.62044	94
chr1	171150487	171150788	Encode_GSE137272_Encode_Dowen.JM_GSM4074285_SMC1A_Rep1_SRR10099918_peak_1939	86	.	6.37823	11.8638	8.67714	130
chr1	171220866	171221134	Encode_GSE137272_Encode_Dowen.JM_GSM4074285_SMC1A_Rep1_SRR10099918_peak_1940	153	.	7.56016	19.0071	15.3654	116
chr1	171222434	171222821	Encode_GSE137272_Encode_Dowen.JM_GSM4074285_SMC1A_Rep1_SRR10099918_peak_1941	80	.	5.35974	11.1472	8.01357	289
chr1	171238540	171238776	Encode_GSE137272_Encode_Dowen.JM_GSM4074285_SMC1A_Rep1_SRR10099918_peak_1942	268	.	11.837	31.2758	26.8848	102
chr1	171246997	171247289	Encode_GSE137272_Encode_Dowen.JM_GSM4074285_SMC1A_Rep1_SRR10099918_peak_1943	180	.	8.19588	21.8238	18.0091	158
chr1	171257290	171257495	Encode_GSE137272_Encode_Dowen.JM_GSM4074285_SMC1A_Rep1_SRR10099918_peak_1944	84	.	6.25673	11.6546	8.47941	118
chr1	171264190	171264405	Encode_GSE137272_Encode_Dowen.JM_GSM4074285_SMC1A_Rep1_SRR10099918_peak_1945	115	.	7.40532	14.9276	11.5384	93
chr1	171270164	171270374	Encode_GSE137272_Encode_Dowen.JM_GSM4074285_SMC1A_Rep1_SRR10099918_peak_1946	66	.	5.56154	9.71024	6.67322	118
chr1	171281709	171281945	Encode_GSE137272_Encode_Dowen.JM_GSM4074285_SMC1A_Rep1_SRR10099918_peak_1947	77	.	5.61499	10.8975	7.77841	117
chr1	171345514	171345823	Encode_GSE137272_Encode_Dowen.JM_GSM4074285_SMC1A_Rep1_SRR10099918_peak_1948	60	.	5.3673	9.03478	6.05225	183
chr1	171358512	171358704	Encode_GSE137272_Encode_Dowen.JM_GSM4074285_SMC1A_Rep1_SRR10099918_peak_1949	172	.	7.59878	21.05	17.2798	68
chr1	171361213	171361467	Encode_GSE137272_Encode_Dowen.JM_GSM4074285_SMC1A_Rep1_SRR10099918_peak_1950	166	.	7.51068	20.3657	16.6411	112
chr1	171380007	171380207	Encode_GSE137272_Encode_Dowen.JM_GSM4074285_SMC1A_Rep1_SRR10099918_peak_1951	115	.	6.90898	14.9349	11.5453	100
chr1	171387253	171387477	Encode_GSE137272_Encode_Dowen.JM_GSM4074285_SMC1A_Rep1_SRR10099918_peak_1952	34	.	4.02091	6.15382	3.4172	128
chr1	171411228	171411398	Encode_GSE137272_Encode_Dowen.JM_GSM4074285_SMC1A_Rep1_SRR10099918_peak_1953	74	.	5.41758	10.5319	7.43337	106
chr1	171437183	171437570	Encode_GSE137272_Encode_Dowen.JM_GSM4074285_SMC1A_Rep1_SRR10099918_peak_1954	47	.	4.56218	7.65223	4.77391	286
chr1	171470341	171470508	Encode_GSE137272_Encode_Dowen.JM_GSM4074285_SMC1A_Rep1_SRR10099918_peak_1955	59	.	5.28951	8.90389	5.93024	102
chr1	171479056	171479293	Encode_GSE137272_Encode_Dowen.JM_GSM4074285_SMC1A_Rep1_SRR10099918_peak_1956	282	.	12.6338	32.7376	28.2618	130
chr1	171501666	171501806	Encode_GSE137272_Encode_Dowen.JM_GSM4074285_SMC1A_Rep1_SRR10099918_peak_1957	46	.	4.17814	7.52511	4.65541	101
chr1	171503099	171503269	Encode_GSE137272_Encode_Dowen.JM_GSM4074285_SMC1A_Rep1_SRR10099918_peak_1958	46	.	4.15019	7.47061	4.60455	92
chr1	171503350	171503565	Encode_GSE137272_Encode_Dowen.JM_GSM4074285_SMC1A_Rep1_SRR10099918_peak_1959	181	.	8.02939	21.9871	18.1622	120
chr1	171515169	171515343	Encode_GSE137272_Encode_Dowen.JM_GSM4074285_SMC1A_Rep1_SRR10099918_peak_1960	80	.	6.20461	11.1739	8.03831	90
chr1	171564414	171564586	Encode_GSE137272_Encode_Dowen.JM_GSM4074285_SMC1A_Rep1_SRR10099918_peak_1961	62	.	4.73343	9.22003	6.22576	104
chr1	171566932	171567152	Encode_GSE137272_Encode_Dowen.JM_GSM4074285_SMC1A_Rep1_SRR10099918_peak_1962	228	.	9.62567	26.9681	22.8381	133
chr1	171610184	171610321	Encode_GSE137272_Encode_Dowen.JM_GSM4074285_SMC1A_Rep1_SRR10099918_peak_1963	64	.	5.80648	9.41681	6.40894	90
chr1	171699002	171699255	Encode_GSE137272_Encode_Dowen.JM_GSM4074285_SMC1A_Rep1_SRR10099918_peak_1964	104	.	7.47886	13.7159	10.4042	136
chr1	171815876	171816084	Encode_GSE137272_Encode_Dowen.JM_GSM4074285_SMC1A_Rep1_SRR10099918_peak_1965	159	.	9.55632	19.5881	15.908	101
chr1	171825464	171825702	Encode_GSE137272_Encode_Dowen.JM_GSM4074285_SMC1A_Rep1_SRR10099918_peak_1966	94	.	6.84333	12.6548	9.41233	103
chr1	171826307	171826452	Encode_GSE137272_Encode_Dowen.JM_GSM4074285_SMC1A_Rep1_SRR10099918_peak_1967	95	.	6.91536	12.7761	9.52618	93
chr1	172000775	172000988	Encode_GSE137272_Encode_Dowen.JM_GSM4074285_SMC1A_Rep1_SRR10099918_peak_1968	217	.	10.5741	25.8628	21.7998	108
chr1	172012140	172012372	Encode_GSE137272_Encode_Dowen.JM_GSM4074285_SMC1A_Rep1_SRR10099918_peak_1969	123	.	7.15052	15.8393	12.3987	102
chr1	172024410	172024554	Encode_GSE137272_Encode_Dowen.JM_GSM4074285_SMC1A_Rep1_SRR10099918_peak_1970	49	.	4.67917	7.85744	4.96634	67
chr1	172027239	172027472	Encode_GSE137272_Encode_Dowen.JM_GSM4074285_SMC1A_Rep1_SRR10099918_peak_1971	87	.	5.95877	11.9131	8.72391	129
chr1	172046949	172047197	Encode_GSE137272_Encode_Dowen.JM_GSM4074285_SMC1A_Rep1_SRR10099918_peak_1972	135	.	8.07159	17.0388	13.5236	135
chr1	172052871	172053021	Encode_GSE137272_Encode_Dowen.JM_GSM4074285_SMC1A_Rep1_SRR10099918_peak_1973	32	.	4.24842	6.01742	3.29155	100
chr1	172082663	172082901	Encode_GSE137272_Encode_Dowen.JM_GSM4074285_SMC1A_Rep1_SRR10099918_peak_1974	101	.	6.79025	13.4088	10.1238	98
chr1	172116044	172116186	Encode_GSE137272_Encode_Dowen.JM_GSM4074285_SMC1A_Rep1_SRR10099918_peak_1975	49	.	4.82044	7.79273	4.90519	102
chr1	172119782	172119984	Encode_GSE137272_Encode_Dowen.JM_GSM4074285_SMC1A_Rep1_SRR10099918_peak_1976	121	.	7.53941	15.6234	12.1955	104
chr1	172126602	172126816	Encode_GSE137272_Encode_Dowen.JM_GSM4074285_SMC1A_Rep1_SRR10099918_peak_1977	52	.	4.86634	8.18241	5.26856	98
chr1	172143665	172143845	Encode_GSE137272_Encode_Dowen.JM_GSM4074285_SMC1A_Rep1_SRR10099918_peak_1978	145	.	7.84243	18.0926	14.5105	94
chr1	172147877	172148173	Encode_GSE137272_Encode_Dowen.JM_GSM4074285_SMC1A_Rep1_SRR10099918_peak_1979	67	.	5.19331	9.76153	6.72133	185
chr1	172162071	172162289	Encode_GSE137272_Encode_Dowen.JM_GSM4074285_SMC1A_Rep1_SRR10099918_peak_1980	72	.	5.92856	10.3307	7.25614	91
chr1	172206738	172206885	Encode_GSE137272_Encode_Dowen.JM_GSM4074285_SMC1A_Rep1_SRR10099918_peak_1981	46	.	4.68776	7.56881	4.696	33
chr1	172217231	172217460	Encode_GSE137272_Encode_Dowen.JM_GSM4074285_SMC1A_Rep1_SRR10099918_peak_1982	336	.	12.4423	38.3899	33.6206	98
chr1	172242464	172242616	Encode_GSE137272_Encode_Dowen.JM_GSM4074285_SMC1A_Rep1_SRR10099918_peak_1983	42	.	4.38596	7.05277	4.23289	93
chr1	172243919	172244063	Encode_GSE137272_Encode_Dowen.JM_GSM4074285_SMC1A_Rep1_SRR10099918_peak_1984	72	.	5.31379	10.3375	7.26208	82
chr1	172247809	172248012	Encode_GSE137272_Encode_Dowen.JM_GSM4074285_SMC1A_Rep1_SRR10099918_peak_1985	114	.	7.07441	14.7921	11.4198	114
chr1	172298025	172298169	Encode_GSE137272_Encode_Dowen.JM_GSM4074285_SMC1A_Rep1_SRR10099918_peak_1986	58	.	5.21395	8.77626	5.81029	36
chr1	172310088	172310404	Encode_GSE137272_Encode_Dowen.JM_GSM4074285_SMC1A_Rep1_SRR10099918_peak_1987	334	.	10.8947	38.2592	33.4956	190
chr1	172324790	172324986	Encode_GSE137272_Encode_Dowen.JM_GSM4074285_SMC1A_Rep1_SRR10099918_peak_1988	143	.	7.24769	17.8904	14.3204	114
chr1	172326223	172326420	Encode_GSE137272_Encode_Dowen.JM_GSM4074285_SMC1A_Rep1_SRR10099918_peak_1989	131	.	7.1081	16.6775	13.1829	123
chr1	172326750	172326887	Encode_GSE137272_Encode_Dowen.JM_GSM4074285_SMC1A_Rep1_SRR10099918_peak_1990	46	.	4.32561	7.51949	4.65098	97
chr1	172341071	172341208	Encode_GSE137272_Encode_Dowen.JM_GSM4074285_SMC1A_Rep1_SRR10099918_peak_1991	44	.	4.72109	7.32721	4.48597	37
chr1	172349949	172350211	Encode_GSE137272_Encode_Dowen.JM_GSM4074285_SMC1A_Rep1_SRR10099918_peak_1992	48	.	4.58127	7.68583	4.8059	40
chr1	172350514	172350829	Encode_GSE137272_Encode_Dowen.JM_GSM4074285_SMC1A_Rep1_SRR10099918_peak_1993	90	.	6.13403	12.2346	9.02653	180
chr1	172357669	172357872	Encode_GSE137272_Encode_Dowen.JM_GSM4074285_SMC1A_Rep1_SRR10099918_peak_1994	120	.	7.43469	15.4378	12.0207	95
chr1	172364744	172364913	Encode_GSE137272_Encode_Dowen.JM_GSM4074285_SMC1A_Rep1_SRR10099918_peak_1995	119	.	7.36648	15.3165	11.905	80
chr1	172368899	172369094	Encode_GSE137272_Encode_Dowen.JM_GSM4074285_SMC1A_Rep1_SRR10099918_peak_1996	88	.	6.50454	12.0801	8.88081	91
chr1	172376236	172376564	Encode_GSE137272_Encode_Dowen.JM_GSM4074285_SMC1A_Rep1_SRR10099918_peak_1997	244	.	10.7798	28.6573	24.4252	112
chr1	172409140	172409354	Encode_GSE137272_Encode_Dowen.JM_GSM4074285_SMC1A_Rep1_SRR10099918_peak_1998	291	.	10.5303	33.676	29.1479	121
chr1	172410912	172411103	Encode_GSE137272_Encode_Dowen.JM_GSM4074285_SMC1A_Rep1_SRR10099918_peak_1999	106	.	5.98315	13.9595	10.6343	55
chr1	172412289	172412568	Encode_GSE137272_Encode_Dowen.JM_GSM4074285_SMC1A_Rep1_SRR10099918_peak_2000	169	.	7.68363	20.7403	16.9937	170
chr1	172418284	172418429	Encode_GSE137272_Encode_Dowen.JM_GSM4074285_SMC1A_Rep1_SRR10099918_peak_2001	36	.	4.35793	6.45254	3.69155	128
chr1	172436856	172437044	Encode_GSE137272_Encode_Dowen.JM_GSM4074285_SMC1A_Rep1_SRR10099918_peak_2002	74	.	6.08296	10.5889	7.48684	73
chr1	172481543	172482266	Encode_GSE137272_Encode_Dowen.JM_GSM4074285_SMC1A_Rep1_SRR10099918_peak_2003	88	.	6.00781	12.0035	8.80901	502
chr1	172490193	172490711	Encode_GSE137272_Encode_Dowen.JM_GSM4074285_SMC1A_Rep1_SRR10099918_peak_2004	320	.	12.9558	36.6911	32.0045	396
chr1	172496151	172496288	Encode_GSE137272_Encode_Dowen.JM_GSM4074285_SMC1A_Rep1_SRR10099918_peak_2005	39	.	4.24037	6.80007	3.99784	49
chr1	172518089	172518283	Encode_GSE137272_Encode_Dowen.JM_GSM4074285_SMC1A_Rep1_SRR10099918_peak_2006	97	.	5.93242	13.0512	9.7871	131
chr1	172520952	172521146	Encode_GSE137272_Encode_Dowen.JM_GSM4074285_SMC1A_Rep1_SRR10099918_peak_2007	124	.	6.70622	15.8739	12.4322	102
chr1	172528708	172529065	Encode_GSE137272_Encode_Dowen.JM_GSM4074285_SMC1A_Rep1_SRR10099918_peak_2008	721	.	18.4213	78.3594	72.1782	188
chr1	172550584	172550787	Encode_GSE137272_Encode_Dowen.JM_GSM4074285_SMC1A_Rep1_SRR10099918_peak_2009	43	.	4.7866	7.14446	4.31711	91
chr1	172562788	172562962	Encode_GSE137272_Encode_Dowen.JM_GSM4074285_SMC1A_Rep1_SRR10099918_peak_2010	29	.	3.85877	5.62991	2.93421	50
chr1	172563366	172563522	Encode_GSE137272_Encode_Dowen.JM_GSM4074285_SMC1A_Rep1_SRR10099918_peak_2011	62	.	5.28471	9.23475	6.2394	97
chr1	172594610	172594816	Encode_GSE137272_Encode_Dowen.JM_GSM4074285_SMC1A_Rep1_SRR10099918_peak_2012	91	.	6.66963	12.3611	9.14533	80
chr1	172619320	172619550	Encode_GSE137272_Encode_Dowen.JM_GSM4074285_SMC1A_Rep1_SRR10099918_peak_2013	363	.	15.0284	41.241	36.3429	108
chr1	172633039	172633396	Encode_GSE137272_Encode_Dowen.JM_GSM4074285_SMC1A_Rep1_SRR10099918_peak_2014	249	.	10.1604	29.2424	24.9758	223
chr1	172650630	172650779	Encode_GSE137272_Encode_Dowen.JM_GSM4074285_SMC1A_Rep1_SRR10099918_peak_2015	45	.	4.98591	7.46327	4.59731	51
chr1	173323910	173324122	Encode_GSE137272_Encode_Dowen.JM_GSM4074285_SMC1A_Rep1_SRR10099918_peak_2016	141	.	8.77543	17.7574	14.194	101
[truncated: 34,304 more rows]
