# Supplementary material for: A gene desert required for regulatory control of pleiotropic Shox2 expression and embryonic survival
Source: Nat Commun. 2024 Oct 10;15:8793. doi: 10.1038/s41467-024-53009-7 (PMC11467299; doi:10.1038/s41467-024-53009-7)
Supplement: Supplementary file 8 — Supplementary Data 5 [file 41467_2024_53009_MOESM8_ESM.zip › Justice_2020_mESC_SMC1A_r2.narrowPeak]

chr1	3062863	3063075	Encode_GSE137272_Encode_Dowen.JM_GSM4074286_SMC1A_Rep2_SRR10099919_SRR10099920_peak_1	85	.	5.30874	10.6857	8.58575	99
chr1	3445983	3446142	Encode_GSE137272_Encode_Dowen.JM_GSM4074286_SMC1A_Rep2_SRR10099919_SRR10099920_peak_2	33	.	3.45068	5.15526	3.34344	40
chr1	3531540	3531932	Encode_GSE137272_Encode_Dowen.JM_GSM4074286_SMC1A_Rep2_SRR10099919_SRR10099920_peak_3	33	.	3.45068	5.15526	3.34344	50
chr1	3670588	3671052	Encode_GSE137272_Encode_Dowen.JM_GSM4074286_SMC1A_Rep2_SRR10099919_SRR10099920_peak_4	321	.	10.2669	34.9129	32.1924	224
chr1	3671706	3672591	Encode_GSE137272_Encode_Dowen.JM_GSM4074286_SMC1A_Rep2_SRR10099919_SRR10099920_peak_5	175	.	7.10472	19.9373	17.5444	133
chr1	3681541	3681779	Encode_GSE137272_Encode_Dowen.JM_GSM4074286_SMC1A_Rep2_SRR10099919_SRR10099920_peak_6	149	.	7.1668	17.258	14.9365	113
chr1	3852469	3852603	Encode_GSE137272_Encode_Dowen.JM_GSM4074286_SMC1A_Rep2_SRR10099919_SRR10099920_peak_7	33	.	3.45068	5.15526	3.34344	104
chr1	3953590	3953919	Encode_GSE137272_Encode_Dowen.JM_GSM4074286_SMC1A_Rep2_SRR10099919_SRR10099920_peak_8	406	.	13.2719	43.5574	40.6872	195
chr1	3956182	3956318	Encode_GSE137272_Encode_Dowen.JM_GSM4074286_SMC1A_Rep2_SRR10099919_SRR10099920_peak_9	33	.	3.45068	5.15526	3.34344	91
chr1	3956482	3956616	Encode_GSE137272_Encode_Dowen.JM_GSM4074286_SMC1A_Rep2_SRR10099919_SRR10099920_peak_10	61	.	4.51243	8.16601	6.17808	62
chr1	3994796	3994976	Encode_GSE137272_Encode_Dowen.JM_GSM4074286_SMC1A_Rep2_SRR10099919_SRR10099920_peak_11	85	.	5.30874	10.6857	8.58575	101
chr1	4142380	4142835	Encode_GSE137272_Encode_Dowen.JM_GSM4074286_SMC1A_Rep2_SRR10099919_SRR10099920_peak_12	482	.	14.8645	51.2763	48.2875	300
chr1	4150750	4151215	Encode_GSE137272_Encode_Dowen.JM_GSM4074286_SMC1A_Rep2_SRR10099919_SRR10099920_peak_13	287	.	10.6175	31.4005	28.7453	263
chr1	4228255	4228570	Encode_GSE137272_Encode_Dowen.JM_GSM4074286_SMC1A_Rep2_SRR10099919_SRR10099920_peak_14	47	.	3.98156	6.60593	4.70123	218
chr1	4297142	4297400	Encode_GSE137272_Encode_Dowen.JM_GSM4074286_SMC1A_Rep2_SRR10099919_SRR10099920_peak_15	149	.	7.1668	17.258	14.9365	148
chr1	4332482	4332741	Encode_GSE137272_Encode_Dowen.JM_GSM4074286_SMC1A_Rep2_SRR10099919_SRR10099920_peak_16	210	.	8.75942	23.5155	21.0311	127
chr1	4416807	4417047	Encode_GSE137272_Encode_Dowen.JM_GSM4074286_SMC1A_Rep2_SRR10099919_SRR10099920_peak_17	508	.	15.3954	53.9123	50.8852	121
chr1	4422548	4422682	Encode_GSE137272_Encode_Dowen.JM_GSM4074286_SMC1A_Rep2_SRR10099919_SRR10099920_peak_18	54	.	4.24699	7.37311	5.42583	43
chr1	4457024	4457158	Encode_GSE137272_Encode_Dowen.JM_GSM4074286_SMC1A_Rep2_SRR10099919_SRR10099920_peak_19	47	.	3.98156	6.60593	4.70123	55
chr1	4471786	4472050	Encode_GSE137272_Encode_Dowen.JM_GSM4074286_SMC1A_Rep2_SRR10099919_SRR10099920_peak_20	33	.	3.45068	5.15526	3.34344	87
chr1	4491650	4492423	Encode_GSE137272_Encode_Dowen.JM_GSM4074286_SMC1A_Rep2_SRR10099919_SRR10099920_peak_21	353	.	7.48882	38.145	35.3663	450
chr1	4492751	4492885	Encode_GSE137272_Encode_Dowen.JM_GSM4074286_SMC1A_Rep2_SRR10099919_SRR10099920_peak_22	33	.	2.52245	5.13423	3.33627	72
chr1	4493034	4493209	Encode_GSE137272_Encode_Dowen.JM_GSM4074286_SMC1A_Rep2_SRR10099919_SRR10099920_peak_23	77	.	3.39837	9.80099	7.74469	81
chr1	4493264	4493446	Encode_GSE137272_Encode_Dowen.JM_GSM4074286_SMC1A_Rep2_SRR10099919_SRR10099920_peak_24	32	.	2.49546	5.04836	3.25531	74
chr1	4493530	4493884	Encode_GSE137272_Encode_Dowen.JM_GSM4074286_SMC1A_Rep2_SRR10099919_SRR10099920_peak_25	221	.	5.54939	24.6527	22.1418	224
chr1	4497418	4497606	Encode_GSE137272_Encode_Dowen.JM_GSM4074286_SMC1A_Rep2_SRR10099919_SRR10099920_peak_26	63	.	3.60428	8.31977	6.32587	102
chr1	4543996	4544451	Encode_GSE137272_Encode_Dowen.JM_GSM4074286_SMC1A_Rep2_SRR10099919_SRR10099920_peak_27	54	.	4.24699	7.37311	5.42583	156
chr1	4571306	4572246	Encode_GSE137272_Encode_Dowen.JM_GSM4074286_SMC1A_Rep2_SRR10099919_SRR10099920_peak_28	334	.	11.6792	36.148	33.4031	598
chr1	4598400	4598636	Encode_GSE137272_Encode_Dowen.JM_GSM4074286_SMC1A_Rep2_SRR10099919_SRR10099920_peak_29	77	.	5.0433	9.82351	7.75949	158
chr1	4660082	4660483	Encode_GSE137272_Encode_Dowen.JM_GSM4074286_SMC1A_Rep2_SRR10099919_SRR10099920_peak_30	169	.	7.69768	19.2866	16.9087	192
chr1	4669869	4670003	Encode_GSE137272_Encode_Dowen.JM_GSM4074286_SMC1A_Rep2_SRR10099919_SRR10099920_peak_31	54	.	4.24699	7.37311	5.42583	60
chr1	4688067	4689444	Encode_GSE137272_Encode_Dowen.JM_GSM4074286_SMC1A_Rep2_SRR10099919_SRR10099920_peak_32	171	.	7.11522	19.4907	17.1081	1186
chr1	4722612	4722933	Encode_GSE137272_Encode_Dowen.JM_GSM4074286_SMC1A_Rep2_SRR10099919_SRR10099920_peak_33	69	.	4.77787	8.98323	6.95658	254
chr1	4760412	4760634	Encode_GSE137272_Encode_Dowen.JM_GSM4074286_SMC1A_Rep2_SRR10099919_SRR10099920_peak_34	85	.	5.30874	10.6857	8.58575	112
chr1	4767647	4767843	Encode_GSE137272_Encode_Dowen.JM_GSM4074286_SMC1A_Rep2_SRR10099919_SRR10099920_peak_35	75	.	3.46786	9.58144	7.53306	95
chr1	4768303	4768678	Encode_GSE137272_Encode_Dowen.JM_GSM4074286_SMC1A_Rep2_SRR10099919_SRR10099920_peak_36	171	.	5.0885	19.5094	17.1264	169
chr1	4769977	4770768	Encode_GSE137272_Encode_Dowen.JM_GSM4074286_SMC1A_Rep2_SRR10099919_SRR10099920_peak_37	250	.	6.09743	27.6352	25.0597	130
chr1	4778387	4778712	Encode_GSE137272_Encode_Dowen.JM_GSM4074286_SMC1A_Rep2_SRR10099919_SRR10099920_peak_38	65	.	4.15003	8.60449	6.59969	198
chr1	4779549	4779709	Encode_GSE137272_Encode_Dowen.JM_GSM4074286_SMC1A_Rep2_SRR10099919_SRR10099920_peak_39	39	.	3.30701	5.74762	3.90531	73
chr1	4780059	4780353	Encode_GSE137272_Encode_Dowen.JM_GSM4074286_SMC1A_Rep2_SRR10099919_SRR10099920_peak_40	61	.	3.95123	8.15433	6.17513	162
chr1	4785362	4785980	Encode_GSE137272_Encode_Dowen.JM_GSM4074286_SMC1A_Rep2_SRR10099919_SRR10099920_peak_41	461	.	11.3434	49.0712	46.1157	396
chr1	4788527	4788922	Encode_GSE137272_Encode_Dowen.JM_GSM4074286_SMC1A_Rep2_SRR10099919_SRR10099920_peak_42	91	.	4.75177	11.2258	9.10831	307
chr1	4802548	4802919	Encode_GSE137272_Encode_Dowen.JM_GSM4074286_SMC1A_Rep2_SRR10099919_SRR10099920_peak_43	991	.	15.0323	102.857	99.1686	213
chr1	4803006	4803279	Encode_GSE137272_Encode_Dowen.JM_GSM4074286_SMC1A_Rep2_SRR10099919_SRR10099920_peak_44	200	.	5.39374	22.5022	20.0423	86
chr1	4807558	4808260	Encode_GSE137272_Encode_Dowen.JM_GSM4074286_SMC1A_Rep2_SRR10099919_SRR10099920_peak_45	350	.	8.56751	37.7795	35.0066	587
chr1	4810337	4810491	Encode_GSE137272_Encode_Dowen.JM_GSM4074286_SMC1A_Rep2_SRR10099919_SRR10099920_peak_46	59	.	3.56337	7.96654	5.99491	115
chr1	4814055	4814189	Encode_GSE137272_Encode_Dowen.JM_GSM4074286_SMC1A_Rep2_SRR10099919_SRR10099920_peak_47	33	.	3.45068	5.15526	3.34344	89
chr1	4819488	4819836	Encode_GSE137272_Encode_Dowen.JM_GSM4074286_SMC1A_Rep2_SRR10099919_SRR10099920_peak_48	253	.	9.82117	27.9513	25.3671	131
chr1	4840261	4840432	Encode_GSE137272_Encode_Dowen.JM_GSM4074286_SMC1A_Rep2_SRR10099919_SRR10099920_peak_49	47	.	3.98156	6.60593	4.70123	67
chr1	4842276	4842623	Encode_GSE137272_Encode_Dowen.JM_GSM4074286_SMC1A_Rep2_SRR10099919_SRR10099920_peak_50	69	.	4.77787	8.98323	6.95658	244
chr1	4851973	4852289	Encode_GSE137272_Encode_Dowen.JM_GSM4074286_SMC1A_Rep2_SRR10099919_SRR10099920_peak_51	68	.	4.03268	8.89594	6.88005	236
chr1	4855770	4855942	Encode_GSE137272_Encode_Dowen.JM_GSM4074286_SMC1A_Rep2_SRR10099919_SRR10099920_peak_52	92	.	3.85243	11.3802	9.25779	98
chr1	4857424	4857871	Encode_GSE137272_Encode_Dowen.JM_GSM4074286_SMC1A_Rep2_SRR10099919_SRR10099920_peak_53	537	.	10.1938	56.7913	53.7239	245
chr1	4858146	4858523	Encode_GSE137272_Encode_Dowen.JM_GSM4074286_SMC1A_Rep2_SRR10099919_SRR10099920_peak_54	127	.	4.69091	15.0351	12.784	278
chr1	4866485	4866619	Encode_GSE137272_Encode_Dowen.JM_GSM4074286_SMC1A_Rep2_SRR10099919_SRR10099920_peak_55	47	.	3.98156	6.60593	4.70123	42
chr1	4877259	4877458	Encode_GSE137272_Encode_Dowen.JM_GSM4074286_SMC1A_Rep2_SRR10099919_SRR10099920_peak_56	47	.	3.98156	6.60593	4.70123	126
chr1	4888647	4888788	Encode_GSE137272_Encode_Dowen.JM_GSM4074286_SMC1A_Rep2_SRR10099919_SRR10099920_peak_57	54	.	4.24699	7.37311	5.42583	37
chr1	4914421	4914856	Encode_GSE137272_Encode_Dowen.JM_GSM4074286_SMC1A_Rep2_SRR10099919_SRR10099920_peak_58	332	.	10.2249	36.0312	33.2901	155
chr1	4921971	4922189	Encode_GSE137272_Encode_Dowen.JM_GSM4074286_SMC1A_Rep2_SRR10099919_SRR10099920_peak_59	69	.	4.77787	8.98323	6.95658	123
chr1	4947148	4947541	Encode_GSE137272_Encode_Dowen.JM_GSM4074286_SMC1A_Rep2_SRR10099919_SRR10099920_peak_60	220	.	9.02486	24.606	22.096	194
chr1	4970434	4970958	Encode_GSE137272_Encode_Dowen.JM_GSM4074286_SMC1A_Rep2_SRR10099919_SRR10099920_peak_61	455	.	13.2669	48.4857	45.5398	390
chr1	4978019	4978206	Encode_GSE137272_Encode_Dowen.JM_GSM4074286_SMC1A_Rep2_SRR10099919_SRR10099920_peak_62	111	.	6.10505	13.3939	11.1932	92
chr1	4987690	4987950	Encode_GSE137272_Encode_Dowen.JM_GSM4074286_SMC1A_Rep2_SRR10099919_SRR10099920_peak_63	77	.	5.0433	9.82351	7.75949	121
chr1	5017885	5018484	Encode_GSE137272_Encode_Dowen.JM_GSM4074286_SMC1A_Rep2_SRR10099919_SRR10099920_peak_64	460	.	7.76966	48.9605	46.0066	187
chr1	5018569	5018929	Encode_GSE137272_Encode_Dowen.JM_GSM4074286_SMC1A_Rep2_SRR10099919_SRR10099920_peak_65	87	.	3.32552	10.8662	8.76045	84
chr1	5019430	5019708	Encode_GSE137272_Encode_Dowen.JM_GSM4074286_SMC1A_Rep2_SRR10099919_SRR10099920_peak_66	39	.	2.4779	5.83019	3.98383	184
chr1	5019936	5020220	Encode_GSE137272_Encode_Dowen.JM_GSM4074286_SMC1A_Rep2_SRR10099919_SRR10099920_peak_67	191	.	4.59668	21.5447	19.1089	107
chr1	5022810	5023097	Encode_GSE137272_Encode_Dowen.JM_GSM4074286_SMC1A_Rep2_SRR10099919_SRR10099920_peak_68	224	.	5.02578	24.9579	22.4407	118
chr1	5044285	5044550	Encode_GSE137272_Encode_Dowen.JM_GSM4074286_SMC1A_Rep2_SRR10099919_SRR10099920_peak_69	77	.	5.0433	9.82351	7.75949	73
chr1	5046604	5046836	Encode_GSE137272_Encode_Dowen.JM_GSM4074286_SMC1A_Rep2_SRR10099919_SRR10099920_peak_70	103	.	5.83962	12.4718	10.3036	107
chr1	5070007	5070754	Encode_GSE137272_Encode_Dowen.JM_GSM4074286_SMC1A_Rep2_SRR10099919_SRR10099920_peak_71	503	.	15.1539	53.3973	50.3784	368
chr1	5082868	5083644	Encode_GSE137272_Encode_Dowen.JM_GSM4074286_SMC1A_Rep2_SRR10099919_SRR10099920_peak_72	643	.	18.0497	67.518	64.305	226
chr1	5134804	5135001	Encode_GSE137272_Encode_Dowen.JM_GSM4074286_SMC1A_Rep2_SRR10099919_SRR10099920_peak_73	47	.	3.98156	6.60593	4.70123	91
chr1	5137113	5137280	Encode_GSE137272_Encode_Dowen.JM_GSM4074286_SMC1A_Rep2_SRR10099919_SRR10099920_peak_74	111	.	6.10505	13.3939	11.1932	84
chr1	5138484	5138703	Encode_GSE137272_Encode_Dowen.JM_GSM4074286_SMC1A_Rep2_SRR10099919_SRR10099920_peak_75	85	.	5.30874	10.6857	8.58575	124
chr1	5158770	5159277	Encode_GSE137272_Encode_Dowen.JM_GSM4074286_SMC1A_Rep2_SRR10099919_SRR10099920_peak_76	77	.	5.0433	9.82351	7.75949	210
chr1	5169581	5169779	Encode_GSE137272_Encode_Dowen.JM_GSM4074286_SMC1A_Rep2_SRR10099919_SRR10099920_peak_77	77	.	5.0433	9.82351	7.75949	86
chr1	5172647	5172882	Encode_GSE137272_Encode_Dowen.JM_GSM4074286_SMC1A_Rep2_SRR10099919_SRR10099920_peak_78	121	.	6.37049	14.3343	12.1021	104
chr1	5183481	5183868	Encode_GSE137272_Encode_Dowen.JM_GSM4074286_SMC1A_Rep2_SRR10099919_SRR10099920_peak_79	1294	.	25.3165	133.642	129.454	215
chr1	5188993	5189282	Encode_GSE137272_Encode_Dowen.JM_GSM4074286_SMC1A_Rep2_SRR10099919_SRR10099920_peak_80	111	.	6.10505	13.3939	11.1932	206
chr1	5227884	5228252	Encode_GSE137272_Encode_Dowen.JM_GSM4074286_SMC1A_Rep2_SRR10099919_SRR10099920_peak_81	498	.	13.9371	52.9089	49.8964	191
chr1	5232998	5233290	Encode_GSE137272_Encode_Dowen.JM_GSM4074286_SMC1A_Rep2_SRR10099919_SRR10099920_peak_82	230	.	9.20907	25.5416	23.0127	128
chr1	5260820	5261232	Encode_GSE137272_Encode_Dowen.JM_GSM4074286_SMC1A_Rep2_SRR10099919_SRR10099920_peak_83	303	.	9.4892	33.0366	30.3503	242
chr1	5261341	5262015	Encode_GSE137272_Encode_Dowen.JM_GSM4074286_SMC1A_Rep2_SRR10099919_SRR10099920_peak_84	464	.	12.2201	49.4194	46.459	221
chr1	5350131	5350265	Encode_GSE137272_Encode_Dowen.JM_GSM4074286_SMC1A_Rep2_SRR10099919_SRR10099920_peak_85	40	.	3.71612	5.86606	4.00651	28
chr1	5461402	5461612	Encode_GSE137272_Encode_Dowen.JM_GSM4074286_SMC1A_Rep2_SRR10099919_SRR10099920_peak_86	77	.	5.0433	9.82351	7.75949	107
chr1	5588214	5588853	Encode_GSE137272_Encode_Dowen.JM_GSM4074286_SMC1A_Rep2_SRR10099919_SRR10099920_peak_87	149	.	7.1668	17.258	14.9365	142
chr1	5588907	5589076	Encode_GSE137272_Encode_Dowen.JM_GSM4074286_SMC1A_Rep2_SRR10099919_SRR10099920_peak_88	47	.	3.98156	6.60593	4.70123	118
chr1	5778574	5778878	Encode_GSE137272_Encode_Dowen.JM_GSM4074286_SMC1A_Rep2_SRR10099919_SRR10099920_peak_89	159	.	7.43224	18.2647	15.9147	175
chr1	5778949	5779185	Encode_GSE137272_Encode_Dowen.JM_GSM4074286_SMC1A_Rep2_SRR10099919_SRR10099920_peak_90	103	.	5.83962	12.4718	10.3036	112
chr1	5904527	5905066	Encode_GSE137272_Encode_Dowen.JM_GSM4074286_SMC1A_Rep2_SRR10099919_SRR10099920_peak_91	287	.	10.6175	31.4005	28.7453	321
chr1	5915394	5915874	Encode_GSE137272_Encode_Dowen.JM_GSM4074286_SMC1A_Rep2_SRR10099919_SRR10099920_peak_92	465	.	9.85794	49.5159	46.5542	131
chr1	5916136	5917018	Encode_GSE137272_Encode_Dowen.JM_GSM4074286_SMC1A_Rep2_SRR10099919_SRR10099920_peak_93	101	.	4.32129	12.2999	10.1425	288
chr1	5917160	5917559	Encode_GSE137272_Encode_Dowen.JM_GSM4074286_SMC1A_Rep2_SRR10099919_SRR10099920_peak_94	58	.	3.40683	7.77438	5.8106	326
chr1	5917773	5918072	Encode_GSE137272_Encode_Dowen.JM_GSM4074286_SMC1A_Rep2_SRR10099919_SRR10099920_peak_95	89	.	4.11828	11.1072	8.99351	187
chr1	6015711	6015960	Encode_GSE137272_Encode_Dowen.JM_GSM4074286_SMC1A_Rep2_SRR10099919_SRR10099920_peak_96	77	.	5.0433	9.82351	7.75949	116
chr1	6066821	6066961	Encode_GSE137272_Encode_Dowen.JM_GSM4074286_SMC1A_Rep2_SRR10099919_SRR10099920_peak_97	47	.	3.98156	6.60593	4.70123	67
chr1	6076724	6076877	Encode_GSE137272_Encode_Dowen.JM_GSM4074286_SMC1A_Rep2_SRR10099919_SRR10099920_peak_98	40	.	3.71612	5.86606	4.00651	94
chr1	6089812	6089973	Encode_GSE137272_Encode_Dowen.JM_GSM4074286_SMC1A_Rep2_SRR10099919_SRR10099920_peak_99	40	.	3.71612	5.86606	4.00651	55
chr1	6117605	6117948	Encode_GSE137272_Encode_Dowen.JM_GSM4074286_SMC1A_Rep2_SRR10099919_SRR10099920_peak_100	103	.	5.83962	12.4718	10.3036	212
chr1	6135156	6135407	Encode_GSE137272_Encode_Dowen.JM_GSM4074286_SMC1A_Rep2_SRR10099919_SRR10099920_peak_101	310	.	11.1484	33.7539	31.053	123
chr1	6142155	6142383	Encode_GSE137272_Encode_Dowen.JM_GSM4074286_SMC1A_Rep2_SRR10099919_SRR10099920_peak_102	394	.	13.0064	42.3	39.4501	128
chr1	6142775	6143366	Encode_GSE137272_Encode_Dowen.JM_GSM4074286_SMC1A_Rep2_SRR10099919_SRR10099920_peak_103	220	.	9.02486	24.606	22.096	263
chr1	6144015	6144149	Encode_GSE137272_Encode_Dowen.JM_GSM4074286_SMC1A_Rep2_SRR10099919_SRR10099920_peak_104	47	.	3.98156	6.60593	4.70123	39
chr1	6152400	6152703	Encode_GSE137272_Encode_Dowen.JM_GSM4074286_SMC1A_Rep2_SRR10099919_SRR10099920_peak_105	253	.	9.82117	27.9513	25.3671	185
chr1	6207330	6207502	Encode_GSE137272_Encode_Dowen.JM_GSM4074286_SMC1A_Rep2_SRR10099919_SRR10099920_peak_106	61	.	4.51243	8.16601	6.17808	82
chr1	6214163	6215354	Encode_GSE137272_Encode_Dowen.JM_GSM4074286_SMC1A_Rep2_SRR10099919_SRR10099920_peak_107	418	.	10.9577	44.7798	41.8916	422
chr1	6270222	6270356	Encode_GSE137272_Encode_Dowen.JM_GSM4074286_SMC1A_Rep2_SRR10099919_SRR10099920_peak_108	54	.	4.24699	7.37311	5.42583	56
chr1	6272240	6272534	Encode_GSE137272_Encode_Dowen.JM_GSM4074286_SMC1A_Rep2_SRR10099919_SRR10099920_peak_109	495	.	15.1299	52.5905	49.5824	177
chr1	6282341	6283145	Encode_GSE137272_Encode_Dowen.JM_GSM4074286_SMC1A_Rep2_SRR10099919_SRR10099920_peak_110	511	.	14.8449	54.2312	51.1999	274
chr1	6358754	6359625	Encode_GSE137272_Encode_Dowen.JM_GSM4074286_SMC1A_Rep2_SRR10099919_SRR10099920_peak_111	111	.	6.10505	13.3939	11.1932	567
chr1	6382677	6383307	Encode_GSE137272_Encode_Dowen.JM_GSM4074286_SMC1A_Rep2_SRR10099919_SRR10099920_peak_112	656	.	18.3152	68.915	65.6836	225
chr1	6401553	6401756	Encode_GSE137272_Encode_Dowen.JM_GSM4074286_SMC1A_Rep2_SRR10099919_SRR10099920_peak_113	103	.	5.83962	12.4718	10.3036	96
chr1	6406396	6406813	Encode_GSE137272_Encode_Dowen.JM_GSM4074286_SMC1A_Rep2_SRR10099919_SRR10099920_peak_114	373	.	8.79397	40.169	37.355	123
chr1	6410147	6410829	Encode_GSE137272_Encode_Dowen.JM_GSM4074286_SMC1A_Rep2_SRR10099919_SRR10099920_peak_115	1060	.	17.4447	109.87	106.078	159
chr1	6441150	6441390	Encode_GSE137272_Encode_Dowen.JM_GSM4074286_SMC1A_Rep2_SRR10099919_SRR10099920_peak_116	149	.	7.1668	17.258	14.9365	115
chr1	6448073	6448364	Encode_GSE137272_Encode_Dowen.JM_GSM4074286_SMC1A_Rep2_SRR10099919_SRR10099920_peak_117	289	.	10.1557	31.6312	28.9718	160
chr1	6448777	6449329	Encode_GSE137272_Encode_Dowen.JM_GSM4074286_SMC1A_Rep2_SRR10099919_SRR10099920_peak_118	172	.	7.37639	19.5897	17.2048	390
chr1	6457890	6458416	Encode_GSE137272_Encode_Dowen.JM_GSM4074286_SMC1A_Rep2_SRR10099919_SRR10099920_peak_119	276	.	10.352	30.2397	27.6077	274
chr1	6483400	6483609	Encode_GSE137272_Encode_Dowen.JM_GSM4074286_SMC1A_Rep2_SRR10099919_SRR10099920_peak_120	77	.	5.0433	9.82351	7.75949	88
chr1	6568738	6568873	Encode_GSE137272_Encode_Dowen.JM_GSM4074286_SMC1A_Rep2_SRR10099919_SRR10099920_peak_121	54	.	4.24699	7.37311	5.42583	26
chr1	6870431	6870711	Encode_GSE137272_Encode_Dowen.JM_GSM4074286_SMC1A_Rep2_SRR10099919_SRR10099920_peak_122	264	.	10.0866	29.0899	26.4817	108
chr1	6898326	6898532	Encode_GSE137272_Encode_Dowen.JM_GSM4074286_SMC1A_Rep2_SRR10099919_SRR10099920_peak_123	33	.	3.45068	5.15526	3.34344	87
chr1	6899462	6899634	Encode_GSE137272_Encode_Dowen.JM_GSM4074286_SMC1A_Rep2_SRR10099919_SRR10099920_peak_124	47	.	3.98156	6.60593	4.70123	114
chr1	6997671	6997890	Encode_GSE137272_Encode_Dowen.JM_GSM4074286_SMC1A_Rep2_SRR10099919_SRR10099920_peak_125	121	.	6.37049	14.3343	12.1021	125
chr1	6998396	6998795	Encode_GSE137272_Encode_Dowen.JM_GSM4074286_SMC1A_Rep2_SRR10099919_SRR10099920_peak_126	139	.	6.90136	16.267	13.9744	295
chr1	7010271	7010790	Encode_GSE137272_Encode_Dowen.JM_GSM4074286_SMC1A_Rep2_SRR10099919_SRR10099920_peak_127	120	.	5.94041	14.2733	12.0476	89
chr1	7013525	7013925	Encode_GSE137272_Encode_Dowen.JM_GSM4074286_SMC1A_Rep2_SRR10099919_SRR10099920_peak_128	211	.	8.30171	23.6143	21.1278	173
chr1	7020582	7020972	Encode_GSE137272_Encode_Dowen.JM_GSM4074286_SMC1A_Rep2_SRR10099919_SRR10099920_peak_129	130	.	6.63593	15.2922	13.0294	205
chr1	7045347	7045532	Encode_GSE137272_Encode_Dowen.JM_GSM4074286_SMC1A_Rep2_SRR10099919_SRR10099920_peak_130	61	.	4.51243	8.16601	6.17808	63
chr1	7047245	7047597	Encode_GSE137272_Encode_Dowen.JM_GSM4074286_SMC1A_Rep2_SRR10099919_SRR10099920_peak_131	326	.	11.2983	35.3442	32.6146	178
chr1	7052315	7052870	Encode_GSE137272_Encode_Dowen.JM_GSM4074286_SMC1A_Rep2_SRR10099919_SRR10099920_peak_132	521	.	14.3065	55.2396	52.1949	245
chr1	7053266	7053453	Encode_GSE137272_Encode_Dowen.JM_GSM4074286_SMC1A_Rep2_SRR10099919_SRR10099920_peak_133	54	.	4.13746	7.44574	5.49548	67
chr1	7060794	7061049	Encode_GSE137272_Encode_Dowen.JM_GSM4074286_SMC1A_Rep2_SRR10099919_SRR10099920_peak_134	85	.	5.30874	10.6857	8.58575	185
chr1	7070133	7070302	Encode_GSE137272_Encode_Dowen.JM_GSM4074286_SMC1A_Rep2_SRR10099919_SRR10099920_peak_135	33	.	3.45068	5.15526	3.34344	48
chr1	7088426	7089300	Encode_GSE137272_Encode_Dowen.JM_GSM4074286_SMC1A_Rep2_SRR10099919_SRR10099920_peak_136	488	.	9.67526	51.8649	48.8679	376
chr1	7089792	7089927	Encode_GSE137272_Encode_Dowen.JM_GSM4074286_SMC1A_Rep2_SRR10099919_SRR10099920_peak_137	66	.	3.47317	8.66164	6.65464	48
chr1	7121576	7121725	Encode_GSE137272_Encode_Dowen.JM_GSM4074286_SMC1A_Rep2_SRR10099919_SRR10099920_peak_138	61	.	4.3666	8.18485	6.19617	97
chr1	7124701	7125050	Encode_GSE137272_Encode_Dowen.JM_GSM4074286_SMC1A_Rep2_SRR10099919_SRR10099920_peak_139	191	.	8.10537	21.6351	19.1972	245
chr1	7126014	7126289	Encode_GSE137272_Encode_Dowen.JM_GSM4074286_SMC1A_Rep2_SRR10099919_SRR10099920_peak_140	125	.	6.16698	14.7573	12.5135	110
chr1	7129955	7130094	Encode_GSE137272_Encode_Dowen.JM_GSM4074286_SMC1A_Rep2_SRR10099919_SRR10099920_peak_141	69	.	4.77787	8.98323	6.95658	64
chr1	7199616	7199795	Encode_GSE137272_Encode_Dowen.JM_GSM4074286_SMC1A_Rep2_SRR10099919_SRR10099920_peak_142	121	.	6.37049	14.3343	12.1021	101
chr1	7206089	7207000	Encode_GSE137272_Encode_Dowen.JM_GSM4074286_SMC1A_Rep2_SRR10099919_SRR10099920_peak_143	181	.	5.71368	20.5166	18.107	405
chr1	7207187	7207483	Encode_GSE137272_Encode_Dowen.JM_GSM4074286_SMC1A_Rep2_SRR10099919_SRR10099920_peak_144	341	.	8.29761	36.9061	34.1489	121
chr1	7271567	7272215	Encode_GSE137272_Encode_Dowen.JM_GSM4074286_SMC1A_Rep2_SRR10099919_SRR10099920_peak_145	276	.	10.352	30.2397	27.6077	454
chr1	7293527	7293668	Encode_GSE137272_Encode_Dowen.JM_GSM4074286_SMC1A_Rep2_SRR10099919_SRR10099920_peak_146	40	.	3.71612	5.86606	4.00651	25
chr1	7309299	7309783	Encode_GSE137272_Encode_Dowen.JM_GSM4074286_SMC1A_Rep2_SRR10099919_SRR10099920_peak_147	78	.	4.31965	9.87877	7.81294	362
chr1	7312432	7312757	Encode_GSE137272_Encode_Dowen.JM_GSM4074286_SMC1A_Rep2_SRR10099919_SRR10099920_peak_148	197	.	6.88657	22.2025	19.7522	128
chr1	7313525	7313800	Encode_GSE137272_Encode_Dowen.JM_GSM4074286_SMC1A_Rep2_SRR10099919_SRR10099920_peak_149	230	.	7.61449	25.562	23.0327	138
chr1	7319352	7319834	Encode_GSE137272_Encode_Dowen.JM_GSM4074286_SMC1A_Rep2_SRR10099919_SRR10099920_peak_150	159	.	7.43224	18.2647	15.9147	190
chr1	7396944	7397546	Encode_GSE137272_Encode_Dowen.JM_GSM4074286_SMC1A_Rep2_SRR10099919_SRR10099920_peak_151	728	.	10.0121	76.218	72.8907	116
chr1	7397632	7398587	Encode_GSE137272_Encode_Dowen.JM_GSM4074286_SMC1A_Rep2_SRR10099919_SRR10099920_peak_152	863	.	11.2165	89.8281	86.3203	760
chr1	7488404	7488636	Encode_GSE137272_Encode_Dowen.JM_GSM4074286_SMC1A_Rep2_SRR10099919_SRR10099920_peak_153	85	.	5.30874	10.6857	8.58575	99
chr1	7499182	7499345	Encode_GSE137272_Encode_Dowen.JM_GSM4074286_SMC1A_Rep2_SRR10099919_SRR10099920_peak_154	47	.	3.98156	6.60593	4.70123	83
chr1	7518462	7519166	Encode_GSE137272_Encode_Dowen.JM_GSM4074286_SMC1A_Rep2_SRR10099919_SRR10099920_peak_155	357	.	12.2101	38.581	35.7935	498
chr1	7533585	7533873	Encode_GSE137272_Encode_Dowen.JM_GSM4074286_SMC1A_Rep2_SRR10099919_SRR10099920_peak_156	103	.	5.83962	12.4718	10.3036	138
chr1	7542926	7543060	Encode_GSE137272_Encode_Dowen.JM_GSM4074286_SMC1A_Rep2_SRR10099919_SRR10099920_peak_157	54	.	4.24699	7.37311	5.42583	71
chr1	7543629	7543763	Encode_GSE137272_Encode_Dowen.JM_GSM4074286_SMC1A_Rep2_SRR10099919_SRR10099920_peak_158	47	.	3.98156	6.60593	4.70123	48
chr1	7586478	7586769	Encode_GSE137272_Encode_Dowen.JM_GSM4074286_SMC1A_Rep2_SRR10099919_SRR10099920_peak_159	103	.	5.83962	12.4718	10.3036	181
chr1	7591382	7591780	Encode_GSE137272_Encode_Dowen.JM_GSM4074286_SMC1A_Rep2_SRR10099919_SRR10099920_peak_160	121	.	6.37049	14.3343	12.1021	133
chr1	7671884	7672052	Encode_GSE137272_Encode_Dowen.JM_GSM4074286_SMC1A_Rep2_SRR10099919_SRR10099920_peak_161	40	.	3.71612	5.86606	4.00651	81
chr1	7739186	7739488	Encode_GSE137272_Encode_Dowen.JM_GSM4074286_SMC1A_Rep2_SRR10099919_SRR10099920_peak_162	40	.	3.71612	5.86606	4.00651	234
chr1	7742007	7742289	Encode_GSE137272_Encode_Dowen.JM_GSM4074286_SMC1A_Rep2_SRR10099919_SRR10099920_peak_163	54	.	4.24699	7.37311	5.42583	192
chr1	7777260	7777670	Encode_GSE137272_Encode_Dowen.JM_GSM4074286_SMC1A_Rep2_SRR10099919_SRR10099920_peak_164	149	.	7.1668	17.258	14.9365	168
chr1	8097070	8097349	Encode_GSE137272_Encode_Dowen.JM_GSM4074286_SMC1A_Rep2_SRR10099919_SRR10099920_peak_165	159	.	7.43224	18.2647	15.9147	156
chr1	8123191	8123381	Encode_GSE137272_Encode_Dowen.JM_GSM4074286_SMC1A_Rep2_SRR10099919_SRR10099920_peak_166	54	.	4.24699	7.37311	5.42583	87
chr1	8468778	8468994	Encode_GSE137272_Encode_Dowen.JM_GSM4074286_SMC1A_Rep2_SRR10099919_SRR10099920_peak_167	47	.	3.98156	6.60593	4.70123	40
chr1	8477406	8477581	Encode_GSE137272_Encode_Dowen.JM_GSM4074286_SMC1A_Rep2_SRR10099919_SRR10099920_peak_168	54	.	4.24699	7.37311	5.42583	77
chr1	8536463	8536597	Encode_GSE137272_Encode_Dowen.JM_GSM4074286_SMC1A_Rep2_SRR10099919_SRR10099920_peak_169	54	.	4.24699	7.37311	5.42583	77
chr1	8558671	8558805	Encode_GSE137272_Encode_Dowen.JM_GSM4074286_SMC1A_Rep2_SRR10099919_SRR10099920_peak_170	27	.	3.18525	4.47553	2.71454	90
chr1	8581944	8582163	Encode_GSE137272_Encode_Dowen.JM_GSM4074286_SMC1A_Rep2_SRR10099919_SRR10099920_peak_171	27	.	3.18525	4.47553	2.71454	146
chr1	8613576	8613896	Encode_GSE137272_Encode_Dowen.JM_GSM4074286_SMC1A_Rep2_SRR10099919_SRR10099920_peak_172	179	.	7.96311	20.323	17.9177	176
chr1	8625611	8625862	Encode_GSE137272_Encode_Dowen.JM_GSM4074286_SMC1A_Rep2_SRR10099919_SRR10099920_peak_173	189	.	8.22855	21.3736	18.9415	117
chr1	8760373	8760582	Encode_GSE137272_Encode_Dowen.JM_GSM4074286_SMC1A_Rep2_SRR10099919_SRR10099920_peak_175	298	.	10.8829	32.572	29.8938	114
chr1	8859272	8859429	Encode_GSE137272_Encode_Dowen.JM_GSM4074286_SMC1A_Rep2_SRR10099919_SRR10099920_peak_176	47	.	3.98156	6.60593	4.70123	52
chr1	8913720	8914119	Encode_GSE137272_Encode_Dowen.JM_GSM4074286_SMC1A_Rep2_SRR10099919_SRR10099920_peak_177	169	.	7.69768	19.2866	16.9087	273
chr1	8916067	8916205	Encode_GSE137272_Encode_Dowen.JM_GSM4074286_SMC1A_Rep2_SRR10099919_SRR10099920_peak_178	33	.	3.45068	5.15526	3.34344	49
chr1	8925007	8925354	Encode_GSE137272_Encode_Dowen.JM_GSM4074286_SMC1A_Rep2_SRR10099919_SRR10099920_peak_179	94	.	5.57418	11.5688	9.43436	197
chr1	8925578	8925923	Encode_GSE137272_Encode_Dowen.JM_GSM4074286_SMC1A_Rep2_SRR10099919_SRR10099920_peak_180	130	.	6.63593	15.2922	13.0294	223
chr1	8936051	8936404	Encode_GSE137272_Encode_Dowen.JM_GSM4074286_SMC1A_Rep2_SRR10099919_SRR10099920_peak_181	529	.	12.1392	56.0057	52.9499	184
chr1	8938982	8939305	Encode_GSE137272_Encode_Dowen.JM_GSM4074286_SMC1A_Rep2_SRR10099919_SRR10099920_peak_182	203	.	6.17742	22.8211	20.3545	163
chr1	8940815	8941182	Encode_GSE137272_Encode_Dowen.JM_GSM4074286_SMC1A_Rep2_SRR10099919_SRR10099920_peak_183	260	.	7.14566	28.6151	26.0183	123
chr1	8941450	8941903	Encode_GSE137272_Encode_Dowen.JM_GSM4074286_SMC1A_Rep2_SRR10099919_SRR10099920_peak_184	257	.	8.07987	28.3233	25.7321	196
chr1	8959959	8960200	Encode_GSE137272_Encode_Dowen.JM_GSM4074286_SMC1A_Rep2_SRR10099919_SRR10099920_peak_185	111	.	6.10505	13.3939	11.1932	148
chr1	9298431	9298922	Encode_GSE137272_Encode_Dowen.JM_GSM4074286_SMC1A_Rep2_SRR10099919_SRR10099920_peak_186	506	.	14.9443	53.6983	50.6753	130
chr1	9299202	9299814	Encode_GSE137272_Encode_Dowen.JM_GSM4074286_SMC1A_Rep2_SRR10099919_SRR10099920_peak_187	58	.	4.30598	7.77256	5.80884	194
chr1	9299871	9300200	Encode_GSE137272_Encode_Dowen.JM_GSM4074286_SMC1A_Rep2_SRR10099919_SRR10099920_peak_188	51	.	4.09438	7.08594	5.16023	105
chr1	9350058	9350221	Encode_GSE137272_Encode_Dowen.JM_GSM4074286_SMC1A_Rep2_SRR10099919_SRR10099920_peak_189	85	.	5.30874	10.6857	8.58575	69
chr1	9448996	9449392	Encode_GSE137272_Encode_Dowen.JM_GSM4074286_SMC1A_Rep2_SRR10099919_SRR10099920_peak_190	643	.	18.0497	67.518	64.305	213
chr1	9454698	9454857	Encode_GSE137272_Encode_Dowen.JM_GSM4074286_SMC1A_Rep2_SRR10099919_SRR10099920_peak_191	40	.	3.71612	5.86606	4.00651	42
chr1	9469481	9470548	Encode_GSE137272_Encode_Dowen.JM_GSM4074286_SMC1A_Rep2_SRR10099919_SRR10099920_peak_192	847	.	16.8099	88.2134	84.7275	164
chr1	9506586	9506789	Encode_GSE137272_Encode_Dowen.JM_GSM4074286_SMC1A_Rep2_SRR10099919_SRR10099920_peak_193	77	.	5.0433	9.82351	7.75949	101
chr1	9520911	9521159	Encode_GSE137272_Encode_Dowen.JM_GSM4074286_SMC1A_Rep2_SRR10099919_SRR10099920_peak_194	40	.	3.71612	5.86606	4.00651	45
chr1	9535853	9536029	Encode_GSE137272_Encode_Dowen.JM_GSM4074286_SMC1A_Rep2_SRR10099919_SRR10099920_peak_195	27	.	3.18525	4.47553	2.71454	54
chr1	9541255	9541577	Encode_GSE137272_Encode_Dowen.JM_GSM4074286_SMC1A_Rep2_SRR10099919_SRR10099920_peak_196	1090	.	14.678	112.898	109.06	166
chr1	9545087	9545600	Encode_GSE137272_Encode_Dowen.JM_GSM4074286_SMC1A_Rep2_SRR10099919_SRR10099920_peak_197	656	.	9.37538	68.8551	65.6257	269
chr1	9545905	9546039	Encode_GSE137272_Encode_Dowen.JM_GSM4074286_SMC1A_Rep2_SRR10099919_SRR10099920_peak_198	55	.	2.84169	7.53528	5.58129	30
chr1	9547985	9548234	Encode_GSE137272_Encode_Dowen.JM_GSM4074286_SMC1A_Rep2_SRR10099919_SRR10099920_peak_199	134	.	4.52199	15.761	13.486	122
chr1	9549097	9549285	Encode_GSE137272_Encode_Dowen.JM_GSM4074286_SMC1A_Rep2_SRR10099919_SRR10099920_peak_200	133	.	4.48225	15.6183	13.347	64
chr1	9572119	9572297	Encode_GSE137272_Encode_Dowen.JM_GSM4074286_SMC1A_Rep2_SRR10099919_SRR10099920_peak_201	30	.	3.07	4.84322	3.06157	113
chr1	9572941	9573818	Encode_GSE137272_Encode_Dowen.JM_GSM4074286_SMC1A_Rep2_SRR10099919_SRR10099920_peak_202	380	.	10.9321	40.8876	38.0625	528
chr1	9601427	9601814	Encode_GSE137272_Encode_Dowen.JM_GSM4074286_SMC1A_Rep2_SRR10099919_SRR10099920_peak_203	69	.	4.77787	8.98323	6.95658	279
chr1	9613241	9613397	Encode_GSE137272_Encode_Dowen.JM_GSM4074286_SMC1A_Rep2_SRR10099919_SRR10099920_peak_204	27	.	3.18525	4.47553	2.71454	46
chr1	9621376	9621903	Encode_GSE137272_Encode_Dowen.JM_GSM4074286_SMC1A_Rep2_SRR10099919_SRR10099920_peak_205	817	.	18.4664	85.2134	81.768	226
chr1	9629882	9630599	Encode_GSE137272_Encode_Dowen.JM_GSM4074286_SMC1A_Rep2_SRR10099919_SRR10099920_peak_206	170	.	6.6837	19.4037	17.0231	168
chr1	9639055	9639201	Encode_GSE137272_Encode_Dowen.JM_GSM4074286_SMC1A_Rep2_SRR10099919_SRR10099920_peak_207	85	.	5.30874	10.6857	8.58575	76
chr1	9648841	9649605	Encode_GSE137272_Encode_Dowen.JM_GSM4074286_SMC1A_Rep2_SRR10099919_SRR10099920_peak_208	527	.	15.5674	55.8099	52.7566	597
chr1	9699693	9699861	Encode_GSE137272_Encode_Dowen.JM_GSM4074286_SMC1A_Rep2_SRR10099919_SRR10099920_peak_209	33	.	2.47605	5.12599	3.32869	89
chr1	9700104	9701133	Encode_GSE137272_Encode_Dowen.JM_GSM4074286_SMC1A_Rep2_SRR10099919_SRR10099920_peak_210	180	.	4.88805	20.4925	18.0834	462
chr1	9701950	9702361	Encode_GSE137272_Encode_Dowen.JM_GSM4074286_SMC1A_Rep2_SRR10099919_SRR10099920_peak_211	181	.	4.99092	20.5595	18.149	283
chr1	9703109	9703390	Encode_GSE137272_Encode_Dowen.JM_GSM4074286_SMC1A_Rep2_SRR10099919_SRR10099920_peak_212	641	.	9.92913	67.3136	64.1042	119
chr1	9711800	9712033	Encode_GSE137272_Encode_Dowen.JM_GSM4074286_SMC1A_Rep2_SRR10099919_SRR10099920_peak_213	54	.	4.24699	7.37311	5.42583	100
chr1	9729508	9729805	Encode_GSE137272_Encode_Dowen.JM_GSM4074286_SMC1A_Rep2_SRR10099919_SRR10099920_peak_214	47	.	3.98156	6.60593	4.70123	190
chr1	9747816	9748753	Encode_GSE137272_Encode_Dowen.JM_GSM4074286_SMC1A_Rep2_SRR10099919_SRR10099920_peak_215	420	.	11.523	44.9632	42.0708	601
chr1	9755706	9755872	Encode_GSE137272_Encode_Dowen.JM_GSM4074286_SMC1A_Rep2_SRR10099919_SRR10099920_peak_216	77	.	5.0433	9.82351	7.75949	109
chr1	9768454	9769168	Encode_GSE137272_Encode_Dowen.JM_GSM4074286_SMC1A_Rep2_SRR10099919_SRR10099920_peak_217	198	.	6.29668	22.3306	19.8775	484
chr1	9772816	9773130	Encode_GSE137272_Encode_Dowen.JM_GSM4074286_SMC1A_Rep2_SRR10099919_SRR10099920_peak_218	743	.	13.2339	77.6869	74.3402	128
chr1	9775862	9775996	Encode_GSE137272_Encode_Dowen.JM_GSM4074286_SMC1A_Rep2_SRR10099919_SRR10099920_peak_219	37	.	3.32945	5.57842	3.74469	51
chr1	9784427	9784617	Encode_GSE137272_Encode_Dowen.JM_GSM4074286_SMC1A_Rep2_SRR10099919_SRR10099920_peak_220	69	.	4.77787	8.98323	6.95658	104
chr1	9788064	9788331	Encode_GSE137272_Encode_Dowen.JM_GSM4074286_SMC1A_Rep2_SRR10099919_SRR10099920_peak_221	54	.	4.24699	7.37311	5.42583	121
chr1	9788583	9788819	Encode_GSE137272_Encode_Dowen.JM_GSM4074286_SMC1A_Rep2_SRR10099919_SRR10099920_peak_222	103	.	5.83962	12.4718	10.3036	103
chr1	9797759	9798078	Encode_GSE137272_Encode_Dowen.JM_GSM4074286_SMC1A_Rep2_SRR10099919_SRR10099920_peak_223	77	.	5.0433	9.82351	7.75949	187
chr1	9798164	9798713	Encode_GSE137272_Encode_Dowen.JM_GSM4074286_SMC1A_Rep2_SRR10099919_SRR10099920_peak_224	85	.	5.30874	10.6857	8.58575	371
chr1	9806877	9807062	Encode_GSE137272_Encode_Dowen.JM_GSM4074286_SMC1A_Rep2_SRR10099919_SRR10099920_peak_225	85	.	5.30874	10.6857	8.58575	104
chr1	9825840	9825974	Encode_GSE137272_Encode_Dowen.JM_GSM4074286_SMC1A_Rep2_SRR10099919_SRR10099920_peak_226	40	.	3.71612	5.86606	4.00651	78
chr1	9829491	9829679	Encode_GSE137272_Encode_Dowen.JM_GSM4074286_SMC1A_Rep2_SRR10099919_SRR10099920_peak_227	111	.	6.10505	13.3939	11.1932	99
chr1	9845956	9846137	Encode_GSE137272_Encode_Dowen.JM_GSM4074286_SMC1A_Rep2_SRR10099919_SRR10099920_peak_228	118	.	4.59342	14.0723	11.8525	97
chr1	9847801	9848695	Encode_GSE137272_Encode_Dowen.JM_GSM4074286_SMC1A_Rep2_SRR10099919_SRR10099920_peak_229	840	.	14.602	87.5631	84.0861	466
chr1	9857245	9857914	Encode_GSE137272_Encode_Dowen.JM_GSM4074286_SMC1A_Rep2_SRR10099919_SRR10099920_peak_230	94	.	5.57418	11.5688	9.43436	217
chr1	9865393	9865716	Encode_GSE137272_Encode_Dowen.JM_GSM4074286_SMC1A_Rep2_SRR10099919_SRR10099920_peak_231	382	.	12.741	41.0513	38.2219	133
chr1	9889449	9889879	Encode_GSE137272_Encode_Dowen.JM_GSM4074286_SMC1A_Rep2_SRR10099919_SRR10099920_peak_232	533	.	14.8019	56.3879	53.327	306
chr1	9897533	9897763	Encode_GSE137272_Encode_Dowen.JM_GSM4074286_SMC1A_Rep2_SRR10099919_SRR10099920_peak_233	47	.	3.98156	6.60593	4.70123	39
chr1	9908547	9909567	Encode_GSE137272_Encode_Dowen.JM_GSM4074286_SMC1A_Rep2_SRR10099919_SRR10099920_peak_234	179	.	7.96311	20.323	17.9177	890
chr1	9938891	9939245	Encode_GSE137272_Encode_Dowen.JM_GSM4074286_SMC1A_Rep2_SRR10099919_SRR10099920_peak_235	89	.	4.98051	11.0686	8.95609	80
chr1	9942902	9943118	Encode_GSE137272_Encode_Dowen.JM_GSM4074286_SMC1A_Rep2_SRR10099919_SRR10099920_peak_236	59	.	3.65485	7.95919	5.98793	101
chr1	9943715	9944409	Encode_GSE137272_Encode_Dowen.JM_GSM4074286_SMC1A_Rep2_SRR10099919_SRR10099920_peak_237	380	.	9.79253	40.9194	38.0938	464
chr1	9950147	9950304	Encode_GSE137272_Encode_Dowen.JM_GSM4074286_SMC1A_Rep2_SRR10099919_SRR10099920_peak_238	47	.	3.39501	6.60887	4.70405	105
chr1	9953639	9953923	Encode_GSE137272_Encode_Dowen.JM_GSM4074286_SMC1A_Rep2_SRR10099919_SRR10099920_peak_239	135	.	5.30123	15.8102	13.534	146
chr1	9955030	9955170	Encode_GSE137272_Encode_Dowen.JM_GSM4074286_SMC1A_Rep2_SRR10099919_SRR10099920_peak_240	42	.	3.17813	6.08678	4.2166	41
chr1	9957174	9957308	Encode_GSE137272_Encode_Dowen.JM_GSM4074286_SMC1A_Rep2_SRR10099919_SRR10099920_peak_241	29	.	3.0203	4.74197	2.96597	111
chr1	9957675	9957809	Encode_GSE137272_Encode_Dowen.JM_GSM4074286_SMC1A_Rep2_SRR10099919_SRR10099920_peak_242	33	.	3.21089	5.12712	3.32966	89
chr1	9966976	9967513	Encode_GSE137272_Encode_Dowen.JM_GSM4074286_SMC1A_Rep2_SRR10099919_SRR10099920_peak_243	66	.	4.30589	8.65361	6.64685	232
chr1	9967678	9968400	Encode_GSE137272_Encode_Dowen.JM_GSM4074286_SMC1A_Rep2_SRR10099919_SRR10099920_peak_244	174	.	7.08428	19.8903	17.4985	347
chr1	9989952	9990322	Encode_GSE137272_Encode_Dowen.JM_GSM4074286_SMC1A_Rep2_SRR10099919_SRR10099920_peak_245	606	.	13.6612	63.853	60.6893	230
chr1	9992365	9992635	Encode_GSE137272_Encode_Dowen.JM_GSM4074286_SMC1A_Rep2_SRR10099919_SRR10099920_peak_246	351	.	9.35704	37.9088	35.1339	147
chr1	9995709	9995923	Encode_GSE137272_Encode_Dowen.JM_GSM4074286_SMC1A_Rep2_SRR10099919_SRR10099920_peak_247	39	.	3.23195	5.79591	3.95114	107
chr1	9997767	9998077	Encode_GSE137272_Encode_Dowen.JM_GSM4074286_SMC1A_Rep2_SRR10099919_SRR10099920_peak_248	217	.	8.35306	24.2545	21.7546	98
chr1	10007290	10007603	Encode_GSE137272_Encode_Dowen.JM_GSM4074286_SMC1A_Rep2_SRR10099919_SRR10099920_peak_249	1072	.	19.4329	111.029	107.22	138
chr1	10008795	10009341	Encode_GSE137272_Encode_Dowen.JM_GSM4074286_SMC1A_Rep2_SRR10099919_SRR10099920_peak_250	197	.	6.7288	22.2382	19.7871	388
chr1	10016063	10016312	Encode_GSE137272_Encode_Dowen.JM_GSM4074286_SMC1A_Rep2_SRR10099919_SRR10099920_peak_251	33	.	3.45068	5.15526	3.34344	90
chr1	10031496	10032140	Encode_GSE137272_Encode_Dowen.JM_GSM4074286_SMC1A_Rep2_SRR10099919_SRR10099920_peak_252	298	.	10.8829	32.572	29.8938	472
chr1	10037503	10038060	Encode_GSE137272_Encode_Dowen.JM_GSM4074286_SMC1A_Rep2_SRR10099919_SRR10099920_peak_253	150	.	5.33423	17.3974	15.0724	421
chr1	10039497	10040322	Encode_GSE137272_Encode_Dowen.JM_GSM4074286_SMC1A_Rep2_SRR10099919_SRR10099920_peak_254	404	.	9.22999	43.2967	40.432	166
chr1	10085783	10086077	Encode_GSE137272_Encode_Dowen.JM_GSM4074286_SMC1A_Rep2_SRR10099919_SRR10099920_peak_255	144	.	5.79965	16.7627	14.4576	132
chr1	10089535	10089978	Encode_GSE137272_Encode_Dowen.JM_GSM4074286_SMC1A_Rep2_SRR10099919_SRR10099920_peak_256	1351	.	24.2207	139.424	135.131	179
chr1	10095356	10095526	Encode_GSE137272_Encode_Dowen.JM_GSM4074286_SMC1A_Rep2_SRR10099919_SRR10099920_peak_257	54	.	4.24699	7.37311	5.42583	127
chr1	10114762	10115081	Encode_GSE137272_Encode_Dowen.JM_GSM4074286_SMC1A_Rep2_SRR10099919_SRR10099920_peak_258	130	.	6.63593	15.2922	13.0294	130
chr1	10151438	10151598	Encode_GSE137272_Encode_Dowen.JM_GSM4074286_SMC1A_Rep2_SRR10099919_SRR10099920_peak_259	94	.	5.57418	11.5688	9.43436	60
chr1	10170567	10170826	Encode_GSE137272_Encode_Dowen.JM_GSM4074286_SMC1A_Rep2_SRR10099919_SRR10099920_peak_260	47	.	3.98156	6.60593	4.70123	57
chr1	10171117	10171541	Encode_GSE137272_Encode_Dowen.JM_GSM4074286_SMC1A_Rep2_SRR10099919_SRR10099920_peak_261	310	.	11.1484	33.7539	31.053	191
chr1	10181901	10182104	Encode_GSE137272_Encode_Dowen.JM_GSM4074286_SMC1A_Rep2_SRR10099919_SRR10099920_peak_262	130	.	6.63593	15.2922	13.0294	98
chr1	10197084	10197253	Encode_GSE137272_Encode_Dowen.JM_GSM4074286_SMC1A_Rep2_SRR10099919_SRR10099920_peak_263	94	.	5.57418	11.5688	9.43436	81
chr1	10226949	10227389	Encode_GSE137272_Encode_Dowen.JM_GSM4074286_SMC1A_Rep2_SRR10099919_SRR10099920_peak_264	272	.	10.1541	29.8272	27.2052	122
chr1	10231778	10232618	Encode_GSE137272_Encode_Dowen.JM_GSM4074286_SMC1A_Rep2_SRR10099919_SRR10099920_peak_265	112	.	5.09666	13.446	11.2438	356
chr1	10232886	10233474	Encode_GSE137272_Encode_Dowen.JM_GSM4074286_SMC1A_Rep2_SRR10099919_SRR10099920_peak_266	263	.	8.51492	28.9183	26.3157	283
chr1	10239414	10239548	Encode_GSE137272_Encode_Dowen.JM_GSM4074286_SMC1A_Rep2_SRR10099919_SRR10099920_peak_267	47	.	3.98156	6.60593	4.70123	72
chr1	10249721	10249878	Encode_GSE137272_Encode_Dowen.JM_GSM4074286_SMC1A_Rep2_SRR10099919_SRR10099920_peak_268	85	.	5.30874	10.6857	8.58575	76
chr1	10255650	10255858	Encode_GSE137272_Encode_Dowen.JM_GSM4074286_SMC1A_Rep2_SRR10099919_SRR10099920_peak_269	77	.	5.0433	9.82351	7.75949	130
chr1	10256810	10256961	Encode_GSE137272_Encode_Dowen.JM_GSM4074286_SMC1A_Rep2_SRR10099919_SRR10099920_peak_270	40	.	3.71612	5.86606	4.00651	41
chr1	10285320	10285685	Encode_GSE137272_Encode_Dowen.JM_GSM4074286_SMC1A_Rep2_SRR10099919_SRR10099920_peak_271	103	.	5.83962	12.4718	10.3036	171
chr1	10294887	10295021	Encode_GSE137272_Encode_Dowen.JM_GSM4074286_SMC1A_Rep2_SRR10099919_SRR10099920_peak_272	27	.	3.18525	4.47553	2.71454	25
chr1	10345311	10345475	Encode_GSE137272_Encode_Dowen.JM_GSM4074286_SMC1A_Rep2_SRR10099919_SRR10099920_peak_273	47	.	3.98156	6.60593	4.70123	93
chr1	10395635	10396133	Encode_GSE137272_Encode_Dowen.JM_GSM4074286_SMC1A_Rep2_SRR10099919_SRR10099920_peak_274	169	.	7.69768	19.2866	16.9087	184
chr1	10397939	10398154	Encode_GSE137272_Encode_Dowen.JM_GSM4074286_SMC1A_Rep2_SRR10099919_SRR10099920_peak_275	189	.	8.22855	21.3736	18.9415	107
chr1	10488351	10488589	Encode_GSE137272_Encode_Dowen.JM_GSM4074286_SMC1A_Rep2_SRR10099919_SRR10099920_peak_276	169	.	7.69768	19.2866	16.9087	114
chr1	10592682	10592915	Encode_GSE137272_Encode_Dowen.JM_GSM4074286_SMC1A_Rep2_SRR10099919_SRR10099920_peak_277	103	.	5.83962	12.4718	10.3036	124
chr1	10596451	10596653	Encode_GSE137272_Encode_Dowen.JM_GSM4074286_SMC1A_Rep2_SRR10099919_SRR10099920_peak_278	169	.	7.69768	19.2866	16.9087	94
chr1	10651102	10651333	Encode_GSE137272_Encode_Dowen.JM_GSM4074286_SMC1A_Rep2_SRR10099919_SRR10099920_peak_279	61	.	4.51243	8.16601	6.17808	104
chr1	10656319	10656531	Encode_GSE137272_Encode_Dowen.JM_GSM4074286_SMC1A_Rep2_SRR10099919_SRR10099920_peak_280	54	.	4.24699	7.37311	5.42583	86
chr1	10695026	10695172	Encode_GSE137272_Encode_Dowen.JM_GSM4074286_SMC1A_Rep2_SRR10099919_SRR10099920_peak_281	47	.	3.98156	6.60593	4.70123	104
chr1	10695547	10695681	Encode_GSE137272_Encode_Dowen.JM_GSM4074286_SMC1A_Rep2_SRR10099919_SRR10099920_peak_282	47	.	3.98156	6.60593	4.70123	94
chr1	10706900	10707086	Encode_GSE137272_Encode_Dowen.JM_GSM4074286_SMC1A_Rep2_SRR10099919_SRR10099920_peak_283	40	.	3.71612	5.86606	4.00651	80
chr1	10719758	10719925	Encode_GSE137272_Encode_Dowen.JM_GSM4074286_SMC1A_Rep2_SRR10099919_SRR10099920_peak_284	27	.	3.18525	4.47553	2.71454	57
chr1	10759347	10759986	Encode_GSE137272_Encode_Dowen.JM_GSM4074286_SMC1A_Rep2_SRR10099919_SRR10099920_peak_285	857	.	20.106	89.2096	85.7099	389
chr1	10805229	10805610	Encode_GSE137272_Encode_Dowen.JM_GSM4074286_SMC1A_Rep2_SRR10099919_SRR10099920_peak_286	94	.	5.57418	11.5688	9.43436	98
chr1	10815154	10815288	Encode_GSE137272_Encode_Dowen.JM_GSM4074286_SMC1A_Rep2_SRR10099919_SRR10099920_peak_287	47	.	3.98156	6.60593	4.70123	33
chr1	10833808	10834024	Encode_GSE137272_Encode_Dowen.JM_GSM4074286_SMC1A_Rep2_SRR10099919_SRR10099920_peak_288	31	.	3.34965	4.97317	3.18421	104
chr1	10835633	10835895	Encode_GSE137272_Encode_Dowen.JM_GSM4074286_SMC1A_Rep2_SRR10099919_SRR10099920_peak_289	61	.	4.51243	8.16601	6.17808	198
chr1	10837215	10837467	Encode_GSE137272_Encode_Dowen.JM_GSM4074286_SMC1A_Rep2_SRR10099919_SRR10099920_peak_290	253	.	9.82117	27.9513	25.3671	156
chr1	10863480	10863634	Encode_GSE137272_Encode_Dowen.JM_GSM4074286_SMC1A_Rep2_SRR10099919_SRR10099920_peak_291	54	.	4.24699	7.37311	5.42583	107
chr1	10877488	10877698	Encode_GSE137272_Encode_Dowen.JM_GSM4074286_SMC1A_Rep2_SRR10099919_SRR10099920_peak_292	139	.	6.08989	16.2511	13.9633	98
chr1	10878320	10878560	Encode_GSE137272_Encode_Dowen.JM_GSM4074286_SMC1A_Rep2_SRR10099919_SRR10099920_peak_293	217	.	7.88545	24.2184	21.7193	116
chr1	10879974	10880661	Encode_GSE137272_Encode_Dowen.JM_GSM4074286_SMC1A_Rep2_SRR10099919_SRR10099920_peak_294	351	.	10.7338	37.8762	35.1017	130
chr1	10993171	10994121	Encode_GSE137272_Encode_Dowen.JM_GSM4074286_SMC1A_Rep2_SRR10099919_SRR10099920_peak_295	119	.	6.0845	14.1709	11.9483	625
chr1	11017167	11017401	Encode_GSE137272_Encode_Dowen.JM_GSM4074286_SMC1A_Rep2_SRR10099919_SRR10099920_peak_296	33	.	3.45068	5.15526	3.34344	112
chr1	11065276	11065621	Encode_GSE137272_Encode_Dowen.JM_GSM4074286_SMC1A_Rep2_SRR10099919_SRR10099920_peak_297	419	.	13.5373	44.8233	41.9329	128
chr1	11096816	11096981	Encode_GSE137272_Encode_Dowen.JM_GSM4074286_SMC1A_Rep2_SRR10099919_SRR10099920_peak_298	92	.	5.48675	11.3978	9.27464	82
chr1	11097338	11097740	Encode_GSE137272_Encode_Dowen.JM_GSM4074286_SMC1A_Rep2_SRR10099919_SRR10099920_peak_299	412	.	13.2323	44.176	41.2967	132
chr1	11100803	11100991	Encode_GSE137272_Encode_Dowen.JM_GSM4074286_SMC1A_Rep2_SRR10099919_SRR10099920_peak_300	111	.	6.10505	13.3939	11.1932	112
chr1	11149554	11149982	Encode_GSE137272_Encode_Dowen.JM_GSM4074286_SMC1A_Rep2_SRR10099919_SRR10099920_peak_301	59	.	3.8352	7.88659	5.91807	76
chr1	11151403	11151978	Encode_GSE137272_Encode_Dowen.JM_GSM4074286_SMC1A_Rep2_SRR10099919_SRR10099920_peak_302	676	.	14.8664	70.9257	67.6684	338
chr1	11276184	11276394	Encode_GSE137272_Encode_Dowen.JM_GSM4074286_SMC1A_Rep2_SRR10099919_SRR10099920_peak_303	91	.	5.42972	11.2856	9.16617	101
chr1	11277761	11278253	Encode_GSE137272_Encode_Dowen.JM_GSM4074286_SMC1A_Rep2_SRR10099919_SRR10099920_peak_304	266	.	9.87842	29.2451	26.634	297
chr1	11295155	11295422	Encode_GSE137272_Encode_Dowen.JM_GSM4074286_SMC1A_Rep2_SRR10099919_SRR10099920_peak_305	27	.	3.18525	4.47553	2.71454	101
chr1	11315215	11315373	Encode_GSE137272_Encode_Dowen.JM_GSM4074286_SMC1A_Rep2_SRR10099919_SRR10099920_peak_306	47	.	3.98156	6.60593	4.70123	40
chr1	11329346	11329881	Encode_GSE137272_Encode_Dowen.JM_GSM4074286_SMC1A_Rep2_SRR10099919_SRR10099920_peak_307	127	.	4.91311	15.0475	12.7959	428
chr1	11330098	11330618	Encode_GSE137272_Encode_Dowen.JM_GSM4074286_SMC1A_Rep2_SRR10099919_SRR10099920_peak_308	697	.	13.1369	73.0618	69.7767	341
chr1	11330673	11330884	Encode_GSE137272_Encode_Dowen.JM_GSM4074286_SMC1A_Rep2_SRR10099919_SRR10099920_peak_309	154	.	5.45742	17.7688	15.4347	104
chr1	11343450	11343599	Encode_GSE137272_Encode_Dowen.JM_GSM4074286_SMC1A_Rep2_SRR10099919_SRR10099920_peak_310	85	.	5.30874	10.6857	8.58575	109
chr1	11353209	11353484	Encode_GSE137272_Encode_Dowen.JM_GSM4074286_SMC1A_Rep2_SRR10099919_SRR10099920_peak_311	149	.	7.1668	17.258	14.9365	187
chr1	11378200	11378398	Encode_GSE137272_Encode_Dowen.JM_GSM4074286_SMC1A_Rep2_SRR10099919_SRR10099920_peak_312	40	.	3.71612	5.86606	4.00651	132
chr1	11385940	11386268	Encode_GSE137272_Encode_Dowen.JM_GSM4074286_SMC1A_Rep2_SRR10099919_SRR10099920_peak_313	382	.	12.741	41.0513	38.2219	99
chr1	11395408	11396302	Encode_GSE137272_Encode_Dowen.JM_GSM4074286_SMC1A_Rep2_SRR10099919_SRR10099920_peak_314	339	.	10.7691	36.7048	33.951	213
chr1	11401019	11401530	Encode_GSE137272_Encode_Dowen.JM_GSM4074286_SMC1A_Rep2_SRR10099919_SRR10099920_peak_315	838	.	19.6966	87.3635	83.8893	297
chr1	11413659	11414897	Encode_GSE137272_Encode_Dowen.JM_GSM4074286_SMC1A_Rep2_SRR10099919_SRR10099920_peak_316	1033	.	15.7407	107.085	103.336	589
chr1	11443836	11444084	Encode_GSE137272_Encode_Dowen.JM_GSM4074286_SMC1A_Rep2_SRR10099919_SRR10099920_peak_317	69	.	4.77787	8.98323	6.95658	80
chr1	11461862	11462285	Encode_GSE137272_Encode_Dowen.JM_GSM4074286_SMC1A_Rep2_SRR10099919_SRR10099920_peak_318	54	.	4.24699	7.37311	5.42583	108
chr1	11466970	11467437	Encode_GSE137272_Encode_Dowen.JM_GSM4074286_SMC1A_Rep2_SRR10099919_SRR10099920_peak_319	1306	.	24.3206	134.898	130.687	252
chr1	11487883	11488035	Encode_GSE137272_Encode_Dowen.JM_GSM4074286_SMC1A_Rep2_SRR10099919_SRR10099920_peak_320	27	.	3.18525	4.47553	2.71454	43
chr1	11492986	11493223	Encode_GSE137272_Encode_Dowen.JM_GSM4074286_SMC1A_Rep2_SRR10099919_SRR10099920_peak_321	159	.	7.43224	18.2647	15.9147	113
chr1	11499511	11499653	Encode_GSE137272_Encode_Dowen.JM_GSM4074286_SMC1A_Rep2_SRR10099919_SRR10099920_peak_322	40	.	3.71612	5.86606	4.00651	64
chr1	11521528	11521959	Encode_GSE137272_Encode_Dowen.JM_GSM4074286_SMC1A_Rep2_SRR10099919_SRR10099920_peak_323	298	.	10.8829	32.572	29.8938	231
chr1	11527545	11527716	Encode_GSE137272_Encode_Dowen.JM_GSM4074286_SMC1A_Rep2_SRR10099919_SRR10099920_peak_324	77	.	5.0433	9.82351	7.75949	75
chr1	11564880	11565637	Encode_GSE137272_Encode_Dowen.JM_GSM4074286_SMC1A_Rep2_SRR10099919_SRR10099920_peak_325	1109	.	20.7484	114.832	110.963	615
chr1	11588381	11588597	Encode_GSE137272_Encode_Dowen.JM_GSM4074286_SMC1A_Rep2_SRR10099919_SRR10099920_peak_326	130	.	6.63593	15.2922	13.0294	84
chr1	11620804	11620947	Encode_GSE137272_Encode_Dowen.JM_GSM4074286_SMC1A_Rep2_SRR10099919_SRR10099920_peak_327	111	.	6.10505	13.3939	11.1932	47
chr1	11654629	11654766	Encode_GSE137272_Encode_Dowen.JM_GSM4074286_SMC1A_Rep2_SRR10099919_SRR10099920_peak_328	33	.	3.45068	5.15526	3.34344	58
chr1	11657841	11658133	Encode_GSE137272_Encode_Dowen.JM_GSM4074286_SMC1A_Rep2_SRR10099919_SRR10099920_peak_329	169	.	7.69768	19.2866	16.9087	104
chr1	11665223	11665418	Encode_GSE137272_Encode_Dowen.JM_GSM4074286_SMC1A_Rep2_SRR10099919_SRR10099920_peak_330	40	.	3.71612	5.86606	4.00651	116
chr1	11745946	11746080	Encode_GSE137272_Encode_Dowen.JM_GSM4074286_SMC1A_Rep2_SRR10099919_SRR10099920_peak_331	54	.	4.24699	7.37311	5.42583	72
chr1	11747998	11748145	Encode_GSE137272_Encode_Dowen.JM_GSM4074286_SMC1A_Rep2_SRR10099919_SRR10099920_peak_332	61	.	4.51243	8.16601	6.17808	58
chr1	11748448	11748618	Encode_GSE137272_Encode_Dowen.JM_GSM4074286_SMC1A_Rep2_SRR10099919_SRR10099920_peak_333	61	.	4.51243	8.16601	6.17808	76
chr1	11783660	11783794	Encode_GSE137272_Encode_Dowen.JM_GSM4074286_SMC1A_Rep2_SRR10099919_SRR10099920_peak_334	61	.	4.51243	8.16601	6.17808	58
chr1	11873720	11873950	Encode_GSE137272_Encode_Dowen.JM_GSM4074286_SMC1A_Rep2_SRR10099919_SRR10099920_peak_335	149	.	7.1668	17.258	14.9365	112
chr1	12020717	12020922	Encode_GSE137272_Encode_Dowen.JM_GSM4074286_SMC1A_Rep2_SRR10099919_SRR10099920_peak_336	103	.	5.83962	12.4718	10.3036	90
chr1	12028214	12028368	Encode_GSE137272_Encode_Dowen.JM_GSM4074286_SMC1A_Rep2_SRR10099919_SRR10099920_peak_337	85	.	5.30874	10.6857	8.58575	52
chr1	12126765	12126923	Encode_GSE137272_Encode_Dowen.JM_GSM4074286_SMC1A_Rep2_SRR10099919_SRR10099920_peak_338	27	.	3.18525	4.47553	2.71454	113
chr1	12344722	12344978	Encode_GSE137272_Encode_Dowen.JM_GSM4074286_SMC1A_Rep2_SRR10099919_SRR10099920_peak_339	40	.	3.71612	5.86606	4.00651	173
chr1	12373089	12373228	Encode_GSE137272_Encode_Dowen.JM_GSM4074286_SMC1A_Rep2_SRR10099919_SRR10099920_peak_340	33	.	3.45068	5.15526	3.34344	7
chr1	12470349	12470503	Encode_GSE137272_Encode_Dowen.JM_GSM4074286_SMC1A_Rep2_SRR10099919_SRR10099920_peak_341	47	.	3.98156	6.60593	4.70123	42
chr1	12498592	12498745	Encode_GSE137272_Encode_Dowen.JM_GSM4074286_SMC1A_Rep2_SRR10099919_SRR10099920_peak_342	54	.	4.24699	7.37311	5.42583	79
chr1	12577062	12577311	Encode_GSE137272_Encode_Dowen.JM_GSM4074286_SMC1A_Rep2_SRR10099919_SRR10099920_peak_343	82	.	5.15331	10.3829	8.29961	87
chr1	12577447	12577689	Encode_GSE137272_Encode_Dowen.JM_GSM4074286_SMC1A_Rep2_SRR10099919_SRR10099920_peak_344	165	.	7.49819	18.8804	16.5158	126
chr1	12580371	12580653	Encode_GSE137272_Encode_Dowen.JM_GSM4074286_SMC1A_Rep2_SRR10099919_SRR10099920_peak_345	47	.	3.98156	6.60593	4.70123	229
chr1	12586856	12587479	Encode_GSE137272_Encode_Dowen.JM_GSM4074286_SMC1A_Rep2_SRR10099919_SRR10099920_peak_346	130	.	6.63593	15.2922	13.0294	266
chr1	12592360	12592538	Encode_GSE137272_Encode_Dowen.JM_GSM4074286_SMC1A_Rep2_SRR10099919_SRR10099920_peak_347	21	.	2.91981	3.82915	2.12289	166
chr1	12636661	12636819	Encode_GSE137272_Encode_Dowen.JM_GSM4074286_SMC1A_Rep2_SRR10099919_SRR10099920_peak_348	47	.	3.98156	6.60593	4.70123	94
chr1	12636913	12637156	Encode_GSE137272_Encode_Dowen.JM_GSM4074286_SMC1A_Rep2_SRR10099919_SRR10099920_peak_349	77	.	5.0433	9.82351	7.75949	91
chr1	12679155	12679486	Encode_GSE137272_Encode_Dowen.JM_GSM4074286_SMC1A_Rep2_SRR10099919_SRR10099920_peak_350	130	.	6.63593	15.2922	13.0294	210
chr1	12691884	12692583	Encode_GSE137272_Encode_Dowen.JM_GSM4074286_SMC1A_Rep2_SRR10099919_SRR10099920_peak_351	255	.	6.73084	28.1846	25.5961	126
chr1	12692908	12693165	Encode_GSE137272_Encode_Dowen.JM_GSM4074286_SMC1A_Rep2_SRR10099919_SRR10099920_peak_352	65	.	3.44454	8.57462	6.57107	96
chr1	12693332	12693566	Encode_GSE137272_Encode_Dowen.JM_GSM4074286_SMC1A_Rep2_SRR10099919_SRR10099920_peak_353	244	.	6.38323	26.9741	24.4113	118
chr1	12699093	12699332	Encode_GSE137272_Encode_Dowen.JM_GSM4074286_SMC1A_Rep2_SRR10099919_SRR10099920_peak_354	403	.	8.87752	43.2474	40.3833	118
chr1	12701639	12702015	Encode_GSE137272_Encode_Dowen.JM_GSM4074286_SMC1A_Rep2_SRR10099919_SRR10099920_peak_355	870	.	14.169	90.538	87.0209	176
chr1	12707691	12707960	Encode_GSE137272_Encode_Dowen.JM_GSM4074286_SMC1A_Rep2_SRR10099919_SRR10099920_peak_356	47	.	3.4956	6.61234	4.70742	163
chr1	12710996	12711997	Encode_GSE137272_Encode_Dowen.JM_GSM4074286_SMC1A_Rep2_SRR10099919_SRR10099920_peak_357	153	.	6.00367	17.6983	15.3658	349
chr1	12715537	12715778	Encode_GSE137272_Encode_Dowen.JM_GSM4074286_SMC1A_Rep2_SRR10099919_SRR10099920_peak_358	74	.	3.68291	9.54069	7.49373	97
chr1	12717963	12718776	Encode_GSE137272_Encode_Dowen.JM_GSM4074286_SMC1A_Rep2_SRR10099919_SRR10099920_peak_359	307	.	8.5735	33.4239	30.7308	264
chr1	12729619	12729863	Encode_GSE137272_Encode_Dowen.JM_GSM4074286_SMC1A_Rep2_SRR10099919_SRR10099920_peak_360	54	.	4.24699	7.37311	5.42583	121
chr1	12732977	12733230	Encode_GSE137272_Encode_Dowen.JM_GSM4074286_SMC1A_Rep2_SRR10099919_SRR10099920_peak_361	189	.	8.22855	21.3736	18.9415	92
chr1	12744532	12745293	Encode_GSE137272_Encode_Dowen.JM_GSM4074286_SMC1A_Rep2_SRR10099919_SRR10099920_peak_362	899	.	13.5973	93.5157	89.9579	178
chr1	12754097	12754464	Encode_GSE137272_Encode_Dowen.JM_GSM4074286_SMC1A_Rep2_SRR10099919_SRR10099920_peak_363	358	.	11.3342	38.6413	35.8528	222
chr1	12762630	12762820	Encode_GSE137272_Encode_Dowen.JM_GSM4074286_SMC1A_Rep2_SRR10099919_SRR10099920_peak_364	94	.	5.223	11.5901	9.45489	91
chr1	12763131	12763540	Encode_GSE137272_Encode_Dowen.JM_GSM4074286_SMC1A_Rep2_SRR10099919_SRR10099920_peak_365	259	.	9.28117	28.5205	25.9255	279
chr1	12771067	12771201	Encode_GSE137272_Encode_Dowen.JM_GSM4074286_SMC1A_Rep2_SRR10099919_SRR10099920_peak_366	21	.	2.91981	3.82915	2.12289	89
chr1	12772554	12772924	Encode_GSE137272_Encode_Dowen.JM_GSM4074286_SMC1A_Rep2_SRR10099919_SRR10099920_peak_367	61	.	4.51243	8.16601	6.17808	284
chr1	12782530	12782724	Encode_GSE137272_Encode_Dowen.JM_GSM4074286_SMC1A_Rep2_SRR10099919_SRR10099920_peak_368	111	.	6.10505	13.3939	11.1932	72
chr1	12790989	12791321	Encode_GSE137272_Encode_Dowen.JM_GSM4074286_SMC1A_Rep2_SRR10099919_SRR10099920_peak_369	157	.	6.89655	18.0777	15.736	86
chr1	12795161	12795460	Encode_GSE137272_Encode_Dowen.JM_GSM4074286_SMC1A_Rep2_SRR10099919_SRR10099920_peak_370	122	.	5.84669	14.4698	12.234	104
chr1	12795909	12796066	Encode_GSE137272_Encode_Dowen.JM_GSM4074286_SMC1A_Rep2_SRR10099919_SRR10099920_peak_371	100	.	5.33642	12.1967	10.0426	60
chr1	12806896	12807190	Encode_GSE137272_Encode_Dowen.JM_GSM4074286_SMC1A_Rep2_SRR10099919_SRR10099920_peak_372	41	.	3.08724	6.06206	4.19313	29
chr1	12808055	12808328	Encode_GSE137272_Encode_Dowen.JM_GSM4074286_SMC1A_Rep2_SRR10099919_SRR10099920_peak_373	121	.	4.92905	14.4016	12.1676	169
chr1	12808470	12808807	Encode_GSE137272_Encode_Dowen.JM_GSM4074286_SMC1A_Rep2_SRR10099919_SRR10099920_peak_374	54	.	3.42854	7.37543	5.42804	259
chr1	12813755	12813910	Encode_GSE137272_Encode_Dowen.JM_GSM4074286_SMC1A_Rep2_SRR10099919_SRR10099920_peak_375	84	.	4.03293	10.5751	8.4852	78
chr1	12814289	12814986	Encode_GSE137272_Encode_Dowen.JM_GSM4074286_SMC1A_Rep2_SRR10099919_SRR10099920_peak_376	399	.	9.09367	42.8473	39.9891	310
chr1	12834645	12834832	Encode_GSE137272_Encode_Dowen.JM_GSM4074286_SMC1A_Rep2_SRR10099919_SRR10099920_peak_377	72	.	3.20237	9.29569	7.25763	133
chr1	12835716	12836698	Encode_GSE137272_Encode_Dowen.JM_GSM4074286_SMC1A_Rep2_SRR10099919_SRR10099920_peak_378	423	.	7.30079	45.2264	42.3301	475
chr1	12842709	12842922	Encode_GSE137272_Encode_Dowen.JM_GSM4074286_SMC1A_Rep2_SRR10099919_SRR10099920_peak_379	167	.	6.92941	19.0702	16.701	127
chr1	12843887	12844200	Encode_GSE137272_Encode_Dowen.JM_GSM4074286_SMC1A_Rep2_SRR10099919_SRR10099920_peak_380	151	.	6.83511	17.4887	15.1614	185
chr1	12857649	12857783	Encode_GSE137272_Encode_Dowen.JM_GSM4074286_SMC1A_Rep2_SRR10099919_SRR10099920_peak_381	40	.	3.71612	5.86606	4.00651	31
chr1	12864135	12864578	Encode_GSE137272_Encode_Dowen.JM_GSM4074286_SMC1A_Rep2_SRR10099919_SRR10099920_peak_382	148	.	5.37588	17.1468	14.832	111
chr1	12864772	12865673	Encode_GSE137272_Encode_Dowen.JM_GSM4074286_SMC1A_Rep2_SRR10099919_SRR10099920_peak_383	295	.	7.80031	32.1697	29.5008	782
chr1	12865965	12866099	Encode_GSE137272_Encode_Dowen.JM_GSM4074286_SMC1A_Rep2_SRR10099919_SRR10099920_peak_384	30	.	2.73925	4.81694	3.03668	80
chr1	12875481	12875816	Encode_GSE137272_Encode_Dowen.JM_GSM4074286_SMC1A_Rep2_SRR10099919_SRR10099920_peak_385	483	.	14.2087	51.3341	48.3444	194
chr1	12879144	12879350	Encode_GSE137272_Encode_Dowen.JM_GSM4074286_SMC1A_Rep2_SRR10099919_SRR10099920_peak_386	47	.	3.98156	6.60593	4.70123	124
chr1	12886584	12886882	Encode_GSE137272_Encode_Dowen.JM_GSM4074286_SMC1A_Rep2_SRR10099919_SRR10099920_peak_387	103	.	5.83962	12.4718	10.3036	127
chr1	12913391	12913578	Encode_GSE137272_Encode_Dowen.JM_GSM4074286_SMC1A_Rep2_SRR10099919_SRR10099920_peak_388	149	.	7.1668	17.258	14.9365	87
chr1	12930761	12931009	Encode_GSE137272_Encode_Dowen.JM_GSM4074286_SMC1A_Rep2_SRR10099919_SRR10099920_peak_389	85	.	5.30874	10.6857	8.58575	131
chr1	12935813	12936090	Encode_GSE137272_Encode_Dowen.JM_GSM4074286_SMC1A_Rep2_SRR10099919_SRR10099920_peak_390	242	.	9.55574	26.8243	24.2644	113
chr1	12954211	12954479	Encode_GSE137272_Encode_Dowen.JM_GSM4074286_SMC1A_Rep2_SRR10099919_SRR10099920_peak_391	94	.	5.57418	11.5688	9.43436	112
chr1	12990153	12990629	Encode_GSE137272_Encode_Dowen.JM_GSM4074286_SMC1A_Rep2_SRR10099919_SRR10099920_peak_392	1141	.	12.0961	118.029	114.109	213
chr1	12990982	12991305	Encode_GSE137272_Encode_Dowen.JM_GSM4074286_SMC1A_Rep2_SRR10099919_SRR10099920_peak_393	417	.	6.63267	44.6286	41.7426	204
chr1	12992149	12992321	Encode_GSE137272_Encode_Dowen.JM_GSM4074286_SMC1A_Rep2_SRR10099919_SRR10099920_peak_394	54	.	2.64577	7.40226	5.45376	105
chr1	12992591	12992927	Encode_GSE137272_Encode_Dowen.JM_GSM4074286_SMC1A_Rep2_SRR10099919_SRR10099920_peak_395	430	.	6.39872	45.973	43.0659	186
chr1	12997286	12998049	Encode_GSE137272_Encode_Dowen.JM_GSM4074286_SMC1A_Rep2_SRR10099919_SRR10099920_peak_396	118	.	4.93781	14.0795	11.8593	551
chr1	12998127	12998261	Encode_GSE137272_Encode_Dowen.JM_GSM4074286_SMC1A_Rep2_SRR10099919_SRR10099920_peak_397	34	.	3.01437	5.29957	3.48017	119
chr1	12998884	12999018	Encode_GSE137272_Encode_Dowen.JM_GSM4074286_SMC1A_Rep2_SRR10099919_SRR10099920_peak_398	47	.	3.41834	6.66415	4.75696	102
chr1	13005764	13005989	Encode_GSE137272_Encode_Dowen.JM_GSM4074286_SMC1A_Rep2_SRR10099919_SRR10099920_peak_399	87	.	5.05747	10.8868	8.78037	104
chr1	13006623	13006769	Encode_GSE137272_Encode_Dowen.JM_GSM4074286_SMC1A_Rep2_SRR10099919_SRR10099920_peak_400	69	.	4.44701	8.95176	6.93374	75
chr1	13008763	13008897	Encode_GSE137272_Encode_Dowen.JM_GSM4074286_SMC1A_Rep2_SRR10099919_SRR10099920_peak_401	52	.	4.01948	7.21368	5.28231	81
chr1	13015387	13015525	Encode_GSE137272_Encode_Dowen.JM_GSM4074286_SMC1A_Rep2_SRR10099919_SRR10099920_peak_402	61	.	3.83931	8.15888	6.17808	77
chr1	13015660	13016236	Encode_GSE137272_Encode_Dowen.JM_GSM4074286_SMC1A_Rep2_SRR10099919_SRR10099920_peak_403	254	.	7.96488	28.0165	25.431	281
chr1	13018474	13018713	Encode_GSE137272_Encode_Dowen.JM_GSM4074286_SMC1A_Rep2_SRR10099919_SRR10099920_peak_404	91	.	4.61287	11.2173	9.10008	55
chr1	13026558	13026928	Encode_GSE137272_Encode_Dowen.JM_GSM4074286_SMC1A_Rep2_SRR10099919_SRR10099920_peak_405	79	.	4.96475	10.01	7.9395	200
chr1	13029059	13029388	Encode_GSE137272_Encode_Dowen.JM_GSM4074286_SMC1A_Rep2_SRR10099919_SRR10099920_peak_406	50	.	4.02536	6.95473	5.03468	224
chr1	13029462	13029596	Encode_GSE137272_Encode_Dowen.JM_GSM4074286_SMC1A_Rep2_SRR10099919_SRR10099920_peak_407	24	.	3.03951	4.21707	2.48656	28
chr1	13038415	13038635	Encode_GSE137272_Encode_Dowen.JM_GSM4074286_SMC1A_Rep2_SRR10099919_SRR10099920_peak_408	47	.	3.98156	6.60593	4.70123	96
chr1	13050221	13050575	Encode_GSE137272_Encode_Dowen.JM_GSM4074286_SMC1A_Rep2_SRR10099919_SRR10099920_peak_409	910	.	10.3445	94.6684	91.0947	123
chr1	13052027	13052725	Encode_GSE137272_Encode_Dowen.JM_GSM4074286_SMC1A_Rep2_SRR10099919_SRR10099920_peak_410	1309	.	12.7456	135.137	130.922	196
chr1	13057769	13058157	Encode_GSE137272_Encode_Dowen.JM_GSM4074286_SMC1A_Rep2_SRR10099919_SRR10099920_peak_411	342	.	7.08652	37.0166	34.2576	110
chr1	13058337	13058551	Encode_GSE137272_Encode_Dowen.JM_GSM4074286_SMC1A_Rep2_SRR10099919_SRR10099920_peak_412	26	.	2.40511	4.36185	2.62252	128
chr1	13059380	13059726	Encode_GSE137272_Encode_Dowen.JM_GSM4074286_SMC1A_Rep2_SRR10099919_SRR10099920_peak_413	44	.	2.8676	6.38324	4.4992	66
chr1	13069817	13069984	Encode_GSE137272_Encode_Dowen.JM_GSM4074286_SMC1A_Rep2_SRR10099919_SRR10099920_peak_414	42	.	2.54328	6.07848	4.20872	48
chr1	13071360	13071599	Encode_GSE137272_Encode_Dowen.JM_GSM4074286_SMC1A_Rep2_SRR10099919_SRR10099920_peak_415	177	.	4.18614	20.1084	17.7116	112
chr1	13074516	13075023	Encode_GSE137272_Encode_Dowen.JM_GSM4074286_SMC1A_Rep2_SRR10099919_SRR10099920_peak_416	499	.	6.44824	52.9223	49.9096	233
chr1	13076344	13076605	Encode_GSE137272_Encode_Dowen.JM_GSM4074286_SMC1A_Rep2_SRR10099919_SRR10099920_peak_417	374	.	5.60913	40.2354	37.4204	112
chr1	13084716	13085529	Encode_GSE137272_Encode_Dowen.JM_GSM4074286_SMC1A_Rep2_SRR10099919_SRR10099920_peak_418	364	.	6.29163	39.2439	36.4461	390
chr1	13094586	13095223	Encode_GSE137272_Encode_Dowen.JM_GSM4074286_SMC1A_Rep2_SRR10099919_SRR10099920_peak_419	587	.	10.0873	61.9007	58.7641	196
chr1	13095536	13095773	Encode_GSE137272_Encode_Dowen.JM_GSM4074286_SMC1A_Rep2_SRR10099919_SRR10099920_peak_420	145	.	4.65993	16.9082	14.5994	120
chr1	13095894	13096125	Encode_GSE137272_Encode_Dowen.JM_GSM4074286_SMC1A_Rep2_SRR10099919_SRR10099920_peak_421	46	.	2.87589	6.5886	4.69494	114
chr1	13103530	13104406	Encode_GSE137272_Encode_Dowen.JM_GSM4074286_SMC1A_Rep2_SRR10099919_SRR10099920_peak_422	723	.	9.56315	75.7037	72.3835	607
chr1	13108665	13108875	Encode_GSE137272_Encode_Dowen.JM_GSM4074286_SMC1A_Rep2_SRR10099919_SRR10099920_peak_423	79	.	3.38937	9.9958	7.92582	92
chr1	13111859	13112042	Encode_GSE137272_Encode_Dowen.JM_GSM4074286_SMC1A_Rep2_SRR10099919_SRR10099920_peak_424	41	.	3.34461	6.04756	4.17929	63
chr1	13116681	13116871	Encode_GSE137272_Encode_Dowen.JM_GSM4074286_SMC1A_Rep2_SRR10099919_SRR10099920_peak_425	95	.	4.44731	11.7385	9.5986	116
chr1	13117836	13118021	Encode_GSE137272_Encode_Dowen.JM_GSM4074286_SMC1A_Rep2_SRR10099919_SRR10099920_peak_426	124	.	5.15082	14.664	12.4229	91
chr1	13118092	13118226	Encode_GSE137272_Encode_Dowen.JM_GSM4074286_SMC1A_Rep2_SRR10099919_SRR10099920_peak_427	31	.	2.84819	4.91095	3.12533	97
chr1	13125603	13125841	Encode_GSE137272_Encode_Dowen.JM_GSM4074286_SMC1A_Rep2_SRR10099919_SRR10099920_peak_428	82	.	3.1106	10.3563	8.27392	120
chr1	13127043	13127407	Encode_GSE137272_Encode_Dowen.JM_GSM4074286_SMC1A_Rep2_SRR10099919_SRR10099920_peak_429	58	.	2.64019	7.8452	5.87846	247
chr1	13127883	13128387	Encode_GSE137272_Encode_Dowen.JM_GSM4074286_SMC1A_Rep2_SRR10099919_SRR10099920_peak_430	393	.	5.84644	42.1533	39.3072	194
chr1	13128443	13128599	Encode_GSE137272_Encode_Dowen.JM_GSM4074286_SMC1A_Rep2_SRR10099919_SRR10099920_peak_431	50	.	2.43098	6.99349	5.07188	87
chr1	13132118	13132499	Encode_GSE137272_Encode_Dowen.JM_GSM4074286_SMC1A_Rep2_SRR10099919_SRR10099920_peak_432	160	.	3.46267	18.4316	16.0775	90
chr1	13133567	13133923	Encode_GSE137272_Encode_Dowen.JM_GSM4074286_SMC1A_Rep2_SRR10099919_SRR10099920_peak_433	54	.	2.5232	7.44111	5.49106	88
chr1	13134114	13134750	Encode_GSE137272_Encode_Dowen.JM_GSM4074286_SMC1A_Rep2_SRR10099919_SRR10099920_peak_434	1818	.	14.9816	187.315	181.894	357
chr1	13142182	13142724	Encode_GSE137272_Encode_Dowen.JM_GSM4074286_SMC1A_Rep2_SRR10099919_SRR10099920_peak_435	120	.	3.78221	14.2749	12.0491	359
chr1	13142901	13143314	Encode_GSE137272_Encode_Dowen.JM_GSM4074286_SMC1A_Rep2_SRR10099919_SRR10099920_peak_436	880	.	10.9235	91.5681	88.0368	175
chr1	13146080	13146524	Encode_GSE137272_Encode_Dowen.JM_GSM4074286_SMC1A_Rep2_SRR10099919_SRR10099920_peak_437	36	.	2.3263	5.49327	3.6639	400
chr1	13146681	13146967	Encode_GSE137272_Encode_Dowen.JM_GSM4074286_SMC1A_Rep2_SRR10099919_SRR10099920_peak_438	54	.	2.60735	7.38769	5.43986	53
chr1	13151073	13151595	Encode_GSE137272_Encode_Dowen.JM_GSM4074286_SMC1A_Rep2_SRR10099919_SRR10099920_peak_439	740	.	11.8612	77.4356	74.0919	227
chr1	13162908	13163150	Encode_GSE137272_Encode_Dowen.JM_GSM4074286_SMC1A_Rep2_SRR10099919_SRR10099920_peak_440	77	.	5.0433	9.82351	7.75949	131
chr1	13164056	13164284	Encode_GSE137272_Encode_Dowen.JM_GSM4074286_SMC1A_Rep2_SRR10099919_SRR10099920_peak_441	47	.	3.98156	6.60593	4.70123	68
chr1	13178686	13178906	Encode_GSE137272_Encode_Dowen.JM_GSM4074286_SMC1A_Rep2_SRR10099919_SRR10099920_peak_442	33	.	3.45068	5.15526	3.34344	109
chr1	13184083	13184228	Encode_GSE137272_Encode_Dowen.JM_GSM4074286_SMC1A_Rep2_SRR10099919_SRR10099920_peak_443	54	.	4.24699	7.37311	5.42583	53
chr1	13189050	13189399	Encode_GSE137272_Encode_Dowen.JM_GSM4074286_SMC1A_Rep2_SRR10099919_SRR10099920_peak_444	99	.	5.62977	12.0569	9.90709	85
chr1	13199177	13199351	Encode_GSE137272_Encode_Dowen.JM_GSM4074286_SMC1A_Rep2_SRR10099919_SRR10099920_peak_445	139	.	6.90136	16.267	13.9744	77
chr1	13206419	13206817	Encode_GSE137272_Encode_Dowen.JM_GSM4074286_SMC1A_Rep2_SRR10099919_SRR10099920_peak_446	107	.	5.86555	12.9172	10.7357	154
chr1	13207404	13207556	Encode_GSE137272_Encode_Dowen.JM_GSM4074286_SMC1A_Rep2_SRR10099919_SRR10099920_peak_447	111	.	6.10505	13.3939	11.1932	55
chr1	13216363	13216759	Encode_GSE137272_Encode_Dowen.JM_GSM4074286_SMC1A_Rep2_SRR10099919_SRR10099920_peak_448	548	.	13.6358	57.9809	54.897	189
chr1	13227247	13227594	Encode_GSE137272_Encode_Dowen.JM_GSM4074286_SMC1A_Rep2_SRR10099919_SRR10099920_peak_449	465	.	11.5048	49.5208	46.5589	165
chr1	13253389	13253767	Encode_GSE137272_Encode_Dowen.JM_GSM4074286_SMC1A_Rep2_SRR10099919_SRR10099920_peak_450	111	.	6.10505	13.3939	11.1932	222
chr1	13254194	13254328	Encode_GSE137272_Encode_Dowen.JM_GSM4074286_SMC1A_Rep2_SRR10099919_SRR10099920_peak_451	61	.	4.4888	8.12135	6.14346	54
chr1	13259382	13259965	Encode_GSE137272_Encode_Dowen.JM_GSM4074286_SMC1A_Rep2_SRR10099919_SRR10099920_peak_452	221	.	8.06486	24.643	22.1322	307
chr1	13263018	13263309	Encode_GSE137272_Encode_Dowen.JM_GSM4074286_SMC1A_Rep2_SRR10099919_SRR10099920_peak_453	223	.	8.18119	24.9153	22.3989	103
chr1	13279216	13279356	Encode_GSE137272_Encode_Dowen.JM_GSM4074286_SMC1A_Rep2_SRR10099919_SRR10099920_peak_454	69	.	4.77787	8.98323	6.95658	41
chr1	13301022	13301212	Encode_GSE137272_Encode_Dowen.JM_GSM4074286_SMC1A_Rep2_SRR10099919_SRR10099920_peak_455	61	.	4.51243	8.16601	6.17808	120
chr1	13327573	13327707	Encode_GSE137272_Encode_Dowen.JM_GSM4074286_SMC1A_Rep2_SRR10099919_SRR10099920_peak_456	47	.	3.98156	6.60593	4.70123	78
chr1	13332696	13332860	Encode_GSE137272_Encode_Dowen.JM_GSM4074286_SMC1A_Rep2_SRR10099919_SRR10099920_peak_457	69	.	4.77787	8.98323	6.95658	61
chr1	13336448	13336731	Encode_GSE137272_Encode_Dowen.JM_GSM4074286_SMC1A_Rep2_SRR10099919_SRR10099920_peak_458	92	.	5.48675	11.3978	9.27464	181
chr1	13337515	13337678	Encode_GSE137272_Encode_Dowen.JM_GSM4074286_SMC1A_Rep2_SRR10099919_SRR10099920_peak_459	61	.	4.51243	8.16601	6.17808	78
chr1	13354141	13354335	Encode_GSE137272_Encode_Dowen.JM_GSM4074286_SMC1A_Rep2_SRR10099919_SRR10099920_peak_460	40	.	3.71612	5.86606	4.00651	63
chr1	13355863	13356050	Encode_GSE137272_Encode_Dowen.JM_GSM4074286_SMC1A_Rep2_SRR10099919_SRR10099920_peak_461	69	.	4.77787	8.98323	6.95658	79
chr1	13360750	13360979	Encode_GSE137272_Encode_Dowen.JM_GSM4074286_SMC1A_Rep2_SRR10099919_SRR10099920_peak_462	85	.	5.30874	10.6857	8.58575	100
chr1	13361188	13361341	Encode_GSE137272_Encode_Dowen.JM_GSM4074286_SMC1A_Rep2_SRR10099919_SRR10099920_peak_463	40	.	3.71612	5.86606	4.00651	66
chr1	13372267	13373166	Encode_GSE137272_Encode_Dowen.JM_GSM4074286_SMC1A_Rep2_SRR10099919_SRR10099920_peak_464	116	.	4.09685	13.9066	11.6915	770
chr1	13373945	13374876	Encode_GSE137272_Encode_Dowen.JM_GSM4074286_SMC1A_Rep2_SRR10099919_SRR10099920_peak_465	206	.	5.46081	23.1428	20.6693	807
chr1	13376944	13377080	Encode_GSE137272_Encode_Dowen.JM_GSM4074286_SMC1A_Rep2_SRR10099919_SRR10099920_peak_466	74	.	3.44783	9.51355	7.46756	51
chr1	13390216	13390416	Encode_GSE137272_Encode_Dowen.JM_GSM4074286_SMC1A_Rep2_SRR10099919_SRR10099920_peak_467	33	.	3.45068	5.15526	3.34344	110
chr1	13426381	13426806	Encode_GSE137272_Encode_Dowen.JM_GSM4074286_SMC1A_Rep2_SRR10099919_SRR10099920_peak_468	218	.	8.91453	24.3789	21.8764	212
chr1	13426866	13427460	Encode_GSE137272_Encode_Dowen.JM_GSM4074286_SMC1A_Rep2_SRR10099919_SRR10099920_peak_469	198	.	8.41972	22.286	19.8339	133
chr1	13462158	13462347	Encode_GSE137272_Encode_Dowen.JM_GSM4074286_SMC1A_Rep2_SRR10099919_SRR10099920_peak_470	54	.	4.24699	7.37311	5.42583	109
chr1	13493999	13494133	Encode_GSE137272_Encode_Dowen.JM_GSM4074286_SMC1A_Rep2_SRR10099919_SRR10099920_peak_471	40	.	3.71612	5.86606	4.00651	87
chr1	13494672	13495154	Encode_GSE137272_Encode_Dowen.JM_GSM4074286_SMC1A_Rep2_SRR10099919_SRR10099920_peak_472	199	.	8.49399	22.4379	19.9795	266
chr1	13500442	13500858	Encode_GSE137272_Encode_Dowen.JM_GSM4074286_SMC1A_Rep2_SRR10099919_SRR10099920_peak_473	981	.	19.568	101.833	98.1596	218
chr1	13502014	13502258	Encode_GSE137272_Encode_Dowen.JM_GSM4074286_SMC1A_Rep2_SRR10099919_SRR10099920_peak_474	134	.	5.71745	15.757	13.4822	118
chr1	13506926	13507126	Encode_GSE137272_Encode_Dowen.JM_GSM4074286_SMC1A_Rep2_SRR10099919_SRR10099920_peak_475	40	.	3.71612	5.86606	4.00651	80
chr1	13518447	13518652	Encode_GSE137272_Encode_Dowen.JM_GSM4074286_SMC1A_Rep2_SRR10099919_SRR10099920_peak_476	69	.	4.77787	8.98323	6.95658	77
chr1	13525533	13525713	Encode_GSE137272_Encode_Dowen.JM_GSM4074286_SMC1A_Rep2_SRR10099919_SRR10099920_peak_477	61	.	4.51243	8.16601	6.17808	117
chr1	13531504	13531878	Encode_GSE137272_Encode_Dowen.JM_GSM4074286_SMC1A_Rep2_SRR10099919_SRR10099920_peak_478	1193	.	15.4809	123.31	119.303	173
chr1	13533012	13533210	Encode_GSE137272_Encode_Dowen.JM_GSM4074286_SMC1A_Rep2_SRR10099919_SRR10099920_peak_479	90	.	3.71739	11.1771	9.06111	68
chr1	13533363	13533593	Encode_GSE137272_Encode_Dowen.JM_GSM4074286_SMC1A_Rep2_SRR10099919_SRR10099920_peak_480	47	.	2.90073	6.66832	4.76086	99
chr1	13534991	13535329	Encode_GSE137272_Encode_Dowen.JM_GSM4074286_SMC1A_Rep2_SRR10099919_SRR10099920_peak_481	63	.	3.2859	8.30353	6.31019	87
chr1	13561594	13561816	Encode_GSE137272_Encode_Dowen.JM_GSM4074286_SMC1A_Rep2_SRR10099919_SRR10099920_peak_482	40	.	3.71612	5.86606	4.00651	28
chr1	13589149	13589291	Encode_GSE137272_Encode_Dowen.JM_GSM4074286_SMC1A_Rep2_SRR10099919_SRR10099920_peak_483	44	.	3.20073	6.35073	4.46816	40
chr1	13589680	13590380	Encode_GSE137272_Encode_Dowen.JM_GSM4074286_SMC1A_Rep2_SRR10099919_SRR10099920_peak_484	654	.	13.1078	68.6876	65.4602	390
chr1	13599313	13599569	Encode_GSE137272_Encode_Dowen.JM_GSM4074286_SMC1A_Rep2_SRR10099919_SRR10099920_peak_485	91	.	5.05383	11.2276	9.10998	133
chr1	13599619	13599793	Encode_GSE137272_Encode_Dowen.JM_GSM4074286_SMC1A_Rep2_SRR10099919_SRR10099920_peak_486	49	.	3.83713	6.84939	4.93416	97
chr1	13599858	13600233	Encode_GSE137272_Encode_Dowen.JM_GSM4074286_SMC1A_Rep2_SRR10099919_SRR10099920_peak_487	209	.	8.00463	23.4716	20.9911	126
chr1	13606558	13607231	Encode_GSE137272_Encode_Dowen.JM_GSM4074286_SMC1A_Rep2_SRR10099919_SRR10099920_peak_488	95	.	5.12273	11.7298	9.59018	358
chr1	13607992	13608180	Encode_GSE137272_Encode_Dowen.JM_GSM4074286_SMC1A_Rep2_SRR10099919_SRR10099920_peak_489	54	.	3.99042	7.42609	5.47654	107
chr1	13614737	13615023	Encode_GSE137272_Encode_Dowen.JM_GSM4074286_SMC1A_Rep2_SRR10099919_SRR10099920_peak_490	21	.	2.91981	3.82915	2.12289	21
chr1	13617326	13617538	Encode_GSE137272_Encode_Dowen.JM_GSM4074286_SMC1A_Rep2_SRR10099919_SRR10099920_peak_491	75	.	4.75896	9.5957	7.54679	127
chr1	13621761	13622049	Encode_GSE137272_Encode_Dowen.JM_GSM4074286_SMC1A_Rep2_SRR10099919_SRR10099920_peak_492	74	.	4.71387	9.50384	7.45817	126
chr1	13623808	13623961	Encode_GSE137272_Encode_Dowen.JM_GSM4074286_SMC1A_Rep2_SRR10099919_SRR10099920_peak_493	85	.	5.11098	10.6484	8.55596	78
chr1	13631796	13631977	Encode_GSE137272_Encode_Dowen.JM_GSM4074286_SMC1A_Rep2_SRR10099919_SRR10099920_peak_494	103	.	5.69053	12.563	10.392	96
chr1	13632293	13632573	Encode_GSE137272_Encode_Dowen.JM_GSM4074286_SMC1A_Rep2_SRR10099919_SRR10099920_peak_495	140	.	6.70241	16.3099	14.0164	111
chr1	13650089	13650223	Encode_GSE137272_Encode_Dowen.JM_GSM4074286_SMC1A_Rep2_SRR10099919_SRR10099920_peak_496	54	.	4.24699	7.37311	5.42583	51
chr1	13660061	13660915	Encode_GSE137272_Encode_Dowen.JM_GSM4074286_SMC1A_Rep2_SRR10099919_SRR10099920_peak_497	793	.	10.2102	82.7585	79.3459	644
chr1	13664383	13664664	Encode_GSE137272_Encode_Dowen.JM_GSM4074286_SMC1A_Rep2_SRR10099919_SRR10099920_peak_498	483	.	7.73486	51.3501	48.3601	131
chr1	13683313	13683492	Encode_GSE137272_Encode_Dowen.JM_GSM4074286_SMC1A_Rep2_SRR10099919_SRR10099920_peak_499	40	.	3.71612	5.86606	4.00651	89
chr1	13697347	13697644	Encode_GSE137272_Encode_Dowen.JM_GSM4074286_SMC1A_Rep2_SRR10099919_SRR10099920_peak_500	231	.	9.2903	25.7091	23.174	209
chr1	13697931	13698079	Encode_GSE137272_Encode_Dowen.JM_GSM4074286_SMC1A_Rep2_SRR10099919_SRR10099920_peak_501	77	.	5.0433	9.82351	7.75949	67
chr1	13699725	13699915	Encode_GSE137272_Encode_Dowen.JM_GSM4074286_SMC1A_Rep2_SRR10099919_SRR10099920_peak_502	94	.	5.57418	11.5688	9.43436	81
chr1	13706270	13706704	Encode_GSE137272_Encode_Dowen.JM_GSM4074286_SMC1A_Rep2_SRR10099919_SRR10099920_peak_503	444	.	14.0682	47.3804	44.4501	250
chr1	13784520	13784677	Encode_GSE137272_Encode_Dowen.JM_GSM4074286_SMC1A_Rep2_SRR10099919_SRR10099920_peak_504	100	.	4.30571	12.253	10.0972	54
chr1	13789215	13789722	Encode_GSE137272_Encode_Dowen.JM_GSM4074286_SMC1A_Rep2_SRR10099919_SRR10099920_peak_505	1499	.	19.6252	154.557	149.96	197
chr1	13839778	13839928	Encode_GSE137272_Encode_Dowen.JM_GSM4074286_SMC1A_Rep2_SRR10099919_SRR10099920_peak_506	47	.	3.98156	6.60593	4.70123	69
chr1	13840079	13840241	Encode_GSE137272_Encode_Dowen.JM_GSM4074286_SMC1A_Rep2_SRR10099919_SRR10099920_peak_507	47	.	3.98156	6.60593	4.70123	85
chr1	13846423	13847081	Encode_GSE137272_Encode_Dowen.JM_GSM4074286_SMC1A_Rep2_SRR10099919_SRR10099920_peak_508	159	.	7.43224	18.2647	15.9147	332
chr1	13859830	13860042	Encode_GSE137272_Encode_Dowen.JM_GSM4074286_SMC1A_Rep2_SRR10099919_SRR10099920_peak_509	298	.	10.8829	32.572	29.8938	104
chr1	14000775	14001340	Encode_GSE137272_Encode_Dowen.JM_GSM4074286_SMC1A_Rep2_SRR10099919_SRR10099920_peak_510	85	.	5.30874	10.6857	8.58575	215
chr1	14001515	14001773	Encode_GSE137272_Encode_Dowen.JM_GSM4074286_SMC1A_Rep2_SRR10099919_SRR10099920_peak_511	61	.	4.51243	8.16601	6.17808	136
chr1	14027033	14027265	Encode_GSE137272_Encode_Dowen.JM_GSM4074286_SMC1A_Rep2_SRR10099919_SRR10099920_peak_512	149	.	7.1668	17.258	14.9365	126
chr1	14095713	14096001	Encode_GSE137272_Encode_Dowen.JM_GSM4074286_SMC1A_Rep2_SRR10099919_SRR10099920_peak_513	40	.	3.71612	5.86606	4.00651	45
chr1	14097948	14098082	Encode_GSE137272_Encode_Dowen.JM_GSM4074286_SMC1A_Rep2_SRR10099919_SRR10099920_peak_514	27	.	3.18525	4.47553	2.71454	72
chr1	14137802	14138032	Encode_GSE137272_Encode_Dowen.JM_GSM4074286_SMC1A_Rep2_SRR10099919_SRR10099920_peak_515	103	.	5.83962	12.4718	10.3036	113
chr1	14156222	14156356	Encode_GSE137272_Encode_Dowen.JM_GSM4074286_SMC1A_Rep2_SRR10099919_SRR10099920_peak_516	47	.	3.98156	6.60593	4.70123	48
chr1	14165066	14165383	Encode_GSE137272_Encode_Dowen.JM_GSM4074286_SMC1A_Rep2_SRR10099919_SRR10099920_peak_517	94	.	5.57418	11.5688	9.43436	241
chr1	14177183	14177478	Encode_GSE137272_Encode_Dowen.JM_GSM4074286_SMC1A_Rep2_SRR10099919_SRR10099920_peak_518	189	.	8.22855	21.3736	18.9415	125
chr1	14181683	14181861	Encode_GSE137272_Encode_Dowen.JM_GSM4074286_SMC1A_Rep2_SRR10099919_SRR10099920_peak_519	101	.	5.76822	12.3314	10.1732	108
chr1	14185992	14186189	Encode_GSE137272_Encode_Dowen.JM_GSM4074286_SMC1A_Rep2_SRR10099919_SRR10099920_peak_520	47	.	3.98156	6.60593	4.70123	124
chr1	14225525	14225765	Encode_GSE137272_Encode_Dowen.JM_GSM4074286_SMC1A_Rep2_SRR10099919_SRR10099920_peak_521	27	.	3.18525	4.47553	2.71454	228
chr1	14231335	14231568	Encode_GSE137272_Encode_Dowen.JM_GSM4074286_SMC1A_Rep2_SRR10099919_SRR10099920_peak_522	33	.	3.45068	5.15526	3.34344	118
chr1	14292060	14292756	Encode_GSE137272_Encode_Dowen.JM_GSM4074286_SMC1A_Rep2_SRR10099919_SRR10099920_peak_523	354	.	10.3586	38.1986	35.419	394
chr1	14294420	14294680	Encode_GSE137272_Encode_Dowen.JM_GSM4074286_SMC1A_Rep2_SRR10099919_SRR10099920_peak_524	106	.	5.46114	12.8402	10.661	155
chr1	14304592	14304876	Encode_GSE137272_Encode_Dowen.JM_GSM4074286_SMC1A_Rep2_SRR10099919_SRR10099920_peak_525	77	.	5.0433	9.82351	7.75949	125
chr1	14309654	14310279	Encode_GSE137272_Encode_Dowen.JM_GSM4074286_SMC1A_Rep2_SRR10099919_SRR10099920_peak_526	274	.	9.23103	30.1118	27.4845	274
chr1	14312333	14312502	Encode_GSE137272_Encode_Dowen.JM_GSM4074286_SMC1A_Rep2_SRR10099919_SRR10099920_peak_527	30	.	3.0616	4.82616	3.04537	101
chr1	14312580	14312946	Encode_GSE137272_Encode_Dowen.JM_GSM4074286_SMC1A_Rep2_SRR10099919_SRR10099920_peak_528	148	.	6.31005	17.1908	14.8748	196
chr1	14316041	14316198	Encode_GSE137272_Encode_Dowen.JM_GSM4074286_SMC1A_Rep2_SRR10099919_SRR10099920_peak_529	54	.	4.24699	7.37311	5.42583	74
chr1	14331056	14331304	Encode_GSE137272_Encode_Dowen.JM_GSM4074286_SMC1A_Rep2_SRR10099919_SRR10099920_peak_530	149	.	7.1668	17.258	14.9365	147
chr1	14462512	14462765	Encode_GSE137272_Encode_Dowen.JM_GSM4074286_SMC1A_Rep2_SRR10099919_SRR10099920_peak_531	69	.	4.77787	8.98323	6.95658	132
chr1	14469271	14469456	Encode_GSE137272_Encode_Dowen.JM_GSM4074286_SMC1A_Rep2_SRR10099919_SRR10099920_peak_532	21	.	2.91981	3.82915	2.12289	29
chr1	14506391	14507363	Encode_GSE137272_Encode_Dowen.JM_GSM4074286_SMC1A_Rep2_SRR10099919_SRR10099920_peak_533	215	.	7.82022	24.0625	21.5665	436
chr1	14533210	14533545	Encode_GSE137272_Encode_Dowen.JM_GSM4074286_SMC1A_Rep2_SRR10099919_SRR10099920_peak_534	85	.	5.30874	10.6857	8.58575	113
chr1	14570624	14571011	Encode_GSE137272_Encode_Dowen.JM_GSM4074286_SMC1A_Rep2_SRR10099919_SRR10099920_peak_535	139	.	6.90136	16.267	13.9744	85
chr1	14613363	14613701	Encode_GSE137272_Encode_Dowen.JM_GSM4074286_SMC1A_Rep2_SRR10099919_SRR10099920_peak_536	111	.	6.10505	13.3939	11.1932	118
chr1	14628843	14628977	Encode_GSE137272_Encode_Dowen.JM_GSM4074286_SMC1A_Rep2_SRR10099919_SRR10099920_peak_537	58	.	4.18955	7.83139	5.86525	44
chr1	14631712	14632314	Encode_GSE137272_Encode_Dowen.JM_GSM4074286_SMC1A_Rep2_SRR10099919_SRR10099920_peak_538	567	.	13.2669	59.877	56.7674	417
chr1	14635995	14636187	Encode_GSE137272_Encode_Dowen.JM_GSM4074286_SMC1A_Rep2_SRR10099919_SRR10099920_peak_539	274	.	8.5261	30.0298	27.4041	85
chr1	14636315	14636484	Encode_GSE137272_Encode_Dowen.JM_GSM4074286_SMC1A_Rep2_SRR10099919_SRR10099920_peak_540	53	.	3.707	7.33469	5.39813	99
chr1	14686148	14686443	Encode_GSE137272_Encode_Dowen.JM_GSM4074286_SMC1A_Rep2_SRR10099919_SRR10099920_peak_541	199	.	8.49399	22.4379	19.9795	177
chr1	14688135	14688380	Encode_GSE137272_Encode_Dowen.JM_GSM4074286_SMC1A_Rep2_SRR10099919_SRR10099920_peak_542	121	.	6.37049	14.3343	12.1021	127
chr1	14705728	14705898	Encode_GSE137272_Encode_Dowen.JM_GSM4074286_SMC1A_Rep2_SRR10099919_SRR10099920_peak_543	47	.	3.98156	6.60593	4.70123	94
chr1	14706290	14706474	Encode_GSE137272_Encode_Dowen.JM_GSM4074286_SMC1A_Rep2_SRR10099919_SRR10099920_peak_544	130	.	6.63593	15.2922	13.0294	98
chr1	14728988	14729344	Encode_GSE137272_Encode_Dowen.JM_GSM4074286_SMC1A_Rep2_SRR10099919_SRR10099920_peak_545	1084	.	25.3293	112.285	108.456	232
chr1	14739632	14740422	Encode_GSE137272_Encode_Dowen.JM_GSM4074286_SMC1A_Rep2_SRR10099919_SRR10099920_peak_546	1245	.	18.5027	128.681	124.58	601
chr1	14755144	14755579	Encode_GSE137272_Encode_Dowen.JM_GSM4074286_SMC1A_Rep2_SRR10099919_SRR10099920_peak_547	133	.	5.49451	15.5779	13.3077	278
chr1	14755792	14756245	Encode_GSE137272_Encode_Dowen.JM_GSM4074286_SMC1A_Rep2_SRR10099919_SRR10099920_peak_548	72	.	4.07401	9.2777	7.24033	345
chr1	14756936	14757164	Encode_GSE137272_Encode_Dowen.JM_GSM4074286_SMC1A_Rep2_SRR10099919_SRR10099920_peak_549	194	.	6.77436	21.9047	19.4609	119
chr1	14862455	14862673	Encode_GSE137272_Encode_Dowen.JM_GSM4074286_SMC1A_Rep2_SRR10099919_SRR10099920_peak_550	33	.	3.45068	5.15526	3.34344	21
chr1	14918650	14919244	Encode_GSE137272_Encode_Dowen.JM_GSM4074286_SMC1A_Rep2_SRR10099919_SRR10099920_peak_551	444	.	14.0682	47.3804	44.4501	221
chr1	15007815	15007965	Encode_GSE137272_Encode_Dowen.JM_GSM4074286_SMC1A_Rep2_SRR10099919_SRR10099920_peak_553	61	.	4.51243	8.16601	6.17808	79
chr1	15017703	15018097	Encode_GSE137272_Encode_Dowen.JM_GSM4074286_SMC1A_Rep2_SRR10099919_SRR10099920_peak_554	159	.	7.43224	18.2647	15.9147	124
chr1	15172743	15172963	Encode_GSE137272_Encode_Dowen.JM_GSM4074286_SMC1A_Rep2_SRR10099919_SRR10099920_peak_555	54	.	4.24699	7.37311	5.42583	123
chr1	15266558	15266789	Encode_GSE137272_Encode_Dowen.JM_GSM4074286_SMC1A_Rep2_SRR10099919_SRR10099920_peak_556	69	.	4.77787	8.98323	6.95658	96
chr1	15286381	15287389	Encode_GSE137272_Encode_Dowen.JM_GSM4074286_SMC1A_Rep2_SRR10099919_SRR10099920_peak_557	189	.	8.22855	21.3736	18.9415	242
chr1	15327352	15327675	Encode_GSE137272_Encode_Dowen.JM_GSM4074286_SMC1A_Rep2_SRR10099919_SRR10099920_peak_558	740	.	19.9078	77.4253	74.0818	178
chr1	15451502	15451856	Encode_GSE137272_Encode_Dowen.JM_GSM4074286_SMC1A_Rep2_SRR10099919_SRR10099920_peak_559	54	.	4.24699	7.37311	5.42583	112
chr1	15621857	15622299	Encode_GSE137272_Encode_Dowen.JM_GSM4074286_SMC1A_Rep2_SRR10099919_SRR10099920_peak_560	1004	.	23.8203	104.134	100.428	227
chr1	15644094	15644557	Encode_GSE137272_Encode_Dowen.JM_GSM4074286_SMC1A_Rep2_SRR10099919_SRR10099920_peak_561	276	.	10.352	30.2397	27.6077	292
chr1	15649646	15650045	Encode_GSE137272_Encode_Dowen.JM_GSM4074286_SMC1A_Rep2_SRR10099919_SRR10099920_peak_562	130	.	5.85504	15.2914	13.0294	118
chr1	15652362	15652824	Encode_GSE137272_Encode_Dowen.JM_GSM4074286_SMC1A_Rep2_SRR10099919_SRR10099920_peak_563	119	.	5.73029	14.2088	11.9849	384
chr1	15683733	15683900	Encode_GSE137272_Encode_Dowen.JM_GSM4074286_SMC1A_Rep2_SRR10099919_SRR10099920_peak_564	139	.	6.90136	16.267	13.9744	104
chr1	15710891	15711322	Encode_GSE137272_Encode_Dowen.JM_GSM4074286_SMC1A_Rep2_SRR10099919_SRR10099920_peak_565	77	.	5.0433	9.82351	7.75949	176
chr1	15719461	15719762	Encode_GSE137272_Encode_Dowen.JM_GSM4074286_SMC1A_Rep2_SRR10099919_SRR10099920_peak_566	231	.	9.2903	25.7091	23.174	173
chr1	15752720	15752948	Encode_GSE137272_Encode_Dowen.JM_GSM4074286_SMC1A_Rep2_SRR10099919_SRR10099920_peak_567	94	.	5.57418	11.5688	9.43436	105
chr1	15754621	15754761	Encode_GSE137272_Encode_Dowen.JM_GSM4074286_SMC1A_Rep2_SRR10099919_SRR10099920_peak_568	61	.	4.51243	8.16601	6.17808	50
chr1	15761208	15761342	Encode_GSE137272_Encode_Dowen.JM_GSM4074286_SMC1A_Rep2_SRR10099919_SRR10099920_peak_569	40	.	3.71612	5.86606	4.00651	60
chr1	15768916	15769316	Encode_GSE137272_Encode_Dowen.JM_GSM4074286_SMC1A_Rep2_SRR10099919_SRR10099920_peak_570	47	.	3.98156	6.60593	4.70123	313
chr1	15770990	15771191	Encode_GSE137272_Encode_Dowen.JM_GSM4074286_SMC1A_Rep2_SRR10099919_SRR10099920_peak_571	25	.	3.06029	4.25413	2.52141	100
chr1	15775744	15775989	Encode_GSE137272_Encode_Dowen.JM_GSM4074286_SMC1A_Rep2_SRR10099919_SRR10099920_peak_572	47	.	3.98156	6.60593	4.70123	133
chr1	15791136	15791364	Encode_GSE137272_Encode_Dowen.JM_GSM4074286_SMC1A_Rep2_SRR10099919_SRR10099920_peak_573	121	.	4.92905	14.4016	12.1676	97
chr1	15791589	15791971	Encode_GSE137272_Encode_Dowen.JM_GSM4074286_SMC1A_Rep2_SRR10099919_SRR10099920_peak_574	460	.	10.2504	48.9812	46.0269	156
chr1	15793439	15793573	Encode_GSE137272_Encode_Dowen.JM_GSM4074286_SMC1A_Rep2_SRR10099919_SRR10099920_peak_575	35	.	2.944	5.32078	3.50033	76
chr1	15804405	15804539	Encode_GSE137272_Encode_Dowen.JM_GSM4074286_SMC1A_Rep2_SRR10099919_SRR10099920_peak_576	26	.	2.78571	4.42422	2.68115	106
chr1	15804993	15805178	Encode_GSE137272_Encode_Dowen.JM_GSM4074286_SMC1A_Rep2_SRR10099919_SRR10099920_peak_577	47	.	3.39501	6.60887	4.70405	122
chr1	15805350	15806171	Encode_GSE137272_Encode_Dowen.JM_GSM4074286_SMC1A_Rep2_SRR10099919_SRR10099920_peak_578	157	.	6.00962	18.1278	15.7848	275
chr1	15814406	15814595	Encode_GSE137272_Encode_Dowen.JM_GSM4074286_SMC1A_Rep2_SRR10099919_SRR10099920_peak_579	130	.	6.63593	15.2922	13.0294	97
chr1	15814798	15814968	Encode_GSE137272_Encode_Dowen.JM_GSM4074286_SMC1A_Rep2_SRR10099919_SRR10099920_peak_580	61	.	4.51243	8.16601	6.17808	94
chr1	15815094	15815235	Encode_GSE137272_Encode_Dowen.JM_GSM4074286_SMC1A_Rep2_SRR10099919_SRR10099920_peak_581	40	.	3.71612	5.86606	4.00651	56
chr1	15815405	15815594	Encode_GSE137272_Encode_Dowen.JM_GSM4074286_SMC1A_Rep2_SRR10099919_SRR10099920_peak_582	85	.	5.30874	10.6857	8.58575	94
chr1	15827754	15827962	Encode_GSE137272_Encode_Dowen.JM_GSM4074286_SMC1A_Rep2_SRR10099919_SRR10099920_peak_583	54	.	4.24699	7.37311	5.42583	114
chr1	15841225	15841408	Encode_GSE137272_Encode_Dowen.JM_GSM4074286_SMC1A_Rep2_SRR10099919_SRR10099920_peak_584	77	.	5.0433	9.82351	7.75949	73
chr1	15848780	15848977	Encode_GSE137272_Encode_Dowen.JM_GSM4074286_SMC1A_Rep2_SRR10099919_SRR10099920_peak_585	130	.	6.63593	15.2922	13.0294	107
chr1	15883567	15883885	Encode_GSE137272_Encode_Dowen.JM_GSM4074286_SMC1A_Rep2_SRR10099919_SRR10099920_peak_586	121	.	6.37049	14.3343	12.1021	118
chr1	15892157	15893111	Encode_GSE137272_Encode_Dowen.JM_GSM4074286_SMC1A_Rep2_SRR10099919_SRR10099920_peak_587	187	.	7.03977	21.1934	18.7685	694
chr1	15893379	15893619	Encode_GSE137272_Encode_Dowen.JM_GSM4074286_SMC1A_Rep2_SRR10099919_SRR10099920_peak_588	57	.	3.88048	7.72628	5.76451	154
chr1	15899139	15899455	Encode_GSE137272_Encode_Dowen.JM_GSM4074286_SMC1A_Rep2_SRR10099919_SRR10099920_peak_589	58	.	3.80724	7.82153	5.85587	220
chr1	15902386	15902907	Encode_GSE137272_Encode_Dowen.JM_GSM4074286_SMC1A_Rep2_SRR10099919_SRR10099920_peak_590	946	.	18.9057	98.289	94.6652	234
chr1	15920161	15920351	Encode_GSE137272_Encode_Dowen.JM_GSM4074286_SMC1A_Rep2_SRR10099919_SRR10099920_peak_591	94	.	5.57418	11.5688	9.43436	104
chr1	15970832	15970971	Encode_GSE137272_Encode_Dowen.JM_GSM4074286_SMC1A_Rep2_SRR10099919_SRR10099920_peak_592	77	.	5.0433	9.82351	7.75949	45
chr1	15975216	15975357	Encode_GSE137272_Encode_Dowen.JM_GSM4074286_SMC1A_Rep2_SRR10099919_SRR10099920_peak_593	27	.	3.18525	4.47553	2.71454	91
chr1	15975411	15975750	Encode_GSE137272_Encode_Dowen.JM_GSM4074286_SMC1A_Rep2_SRR10099919_SRR10099920_peak_594	69	.	4.77787	8.98323	6.95658	216
chr1	15993678	15993818	Encode_GSE137272_Encode_Dowen.JM_GSM4074286_SMC1A_Rep2_SRR10099919_SRR10099920_peak_595	103	.	5.83962	12.4718	10.3036	97
chr1	16006979	16007150	Encode_GSE137272_Encode_Dowen.JM_GSM4074286_SMC1A_Rep2_SRR10099919_SRR10099920_peak_596	103	.	5.83962	12.4718	10.3036	91
chr1	16061971	16062233	Encode_GSE137272_Encode_Dowen.JM_GSM4074286_SMC1A_Rep2_SRR10099919_SRR10099920_peak_597	394	.	13.0064	42.3	39.4501	107
chr1	16092809	16093064	Encode_GSE137272_Encode_Dowen.JM_GSM4074286_SMC1A_Rep2_SRR10099919_SRR10099920_peak_598	54	.	4.24699	7.37311	5.42583	126
chr1	16093121	16093578	Encode_GSE137272_Encode_Dowen.JM_GSM4074286_SMC1A_Rep2_SRR10099919_SRR10099920_peak_599	199	.	8.49399	22.4379	19.9795	237
chr1	16104205	16104543	Encode_GSE137272_Encode_Dowen.JM_GSM4074286_SMC1A_Rep2_SRR10099919_SRR10099920_peak_600	114	.	4.17876	13.6238	11.4166	148
chr1	16104654	16106019	Encode_GSE137272_Encode_Dowen.JM_GSM4074286_SMC1A_Rep2_SRR10099919_SRR10099920_peak_601	458	.	8.71311	48.7795	45.8281	1148
chr1	16115295	16115473	Encode_GSE137272_Encode_Dowen.JM_GSM4074286_SMC1A_Rep2_SRR10099919_SRR10099920_peak_602	144	.	6.12624	16.7547	14.4498	93
chr1	16115840	16116379	Encode_GSE137272_Encode_Dowen.JM_GSM4074286_SMC1A_Rep2_SRR10099919_SRR10099920_peak_603	118	.	5.51876	14.1085	11.8875	447
chr1	16119568	16120029	Encode_GSE137272_Encode_Dowen.JM_GSM4074286_SMC1A_Rep2_SRR10099919_SRR10099920_peak_604	78	.	4.60367	9.91282	7.84561	331
chr1	16130060	16130781	Encode_GSE137272_Encode_Dowen.JM_GSM4074286_SMC1A_Rep2_SRR10099919_SRR10099920_peak_605	375	.	10.9981	40.4144	37.5965	175
chr1	16154808	16155008	Encode_GSE137272_Encode_Dowen.JM_GSM4074286_SMC1A_Rep2_SRR10099919_SRR10099920_peak_606	69	.	4.77787	8.98323	6.95658	68
chr1	16160167	16160326	Encode_GSE137272_Encode_Dowen.JM_GSM4074286_SMC1A_Rep2_SRR10099919_SRR10099920_peak_607	85	.	5.30874	10.6857	8.58575	70
chr1	16169665	16169821	Encode_GSE137272_Encode_Dowen.JM_GSM4074286_SMC1A_Rep2_SRR10099919_SRR10099920_peak_608	69	.	4.77787	8.98323	6.95658	79
chr1	16225355	16225489	Encode_GSE137272_Encode_Dowen.JM_GSM4074286_SMC1A_Rep2_SRR10099919_SRR10099920_peak_609	27	.	3.18525	4.47553	2.71454	52
chr1	16304891	16305163	Encode_GSE137272_Encode_Dowen.JM_GSM4074286_SMC1A_Rep2_SRR10099919_SRR10099920_peak_610	253	.	9.82117	27.9513	25.3671	156
chr1	16431512	16431657	Encode_GSE137272_Encode_Dowen.JM_GSM4074286_SMC1A_Rep2_SRR10099919_SRR10099920_peak_611	33	.	3.45068	5.15526	3.34344	55
chr1	16435984	16436139	Encode_GSE137272_Encode_Dowen.JM_GSM4074286_SMC1A_Rep2_SRR10099919_SRR10099920_peak_612	61	.	4.51243	8.16601	6.17808	50
chr1	16440322	16440458	Encode_GSE137272_Encode_Dowen.JM_GSM4074286_SMC1A_Rep2_SRR10099919_SRR10099920_peak_613	54	.	4.24699	7.37311	5.42583	84
chr1	16518542	16519299	Encode_GSE137272_Encode_Dowen.JM_GSM4074286_SMC1A_Rep2_SRR10099919_SRR10099920_peak_614	141	.	5.98363	16.4112	14.115	125
chr1	16519647	16519978	Encode_GSE137272_Encode_Dowen.JM_GSM4074286_SMC1A_Rep2_SRR10099919_SRR10099920_peak_615	579	.	13.9697	61.036	57.9105	129
chr1	16534310	16534473	Encode_GSE137272_Encode_Dowen.JM_GSM4074286_SMC1A_Rep2_SRR10099919_SRR10099920_peak_616	33	.	3.45068	5.15526	3.34344	119
chr1	16554093	16554267	Encode_GSE137272_Encode_Dowen.JM_GSM4074286_SMC1A_Rep2_SRR10099919_SRR10099920_peak_617	85	.	5.30874	10.6857	8.58575	104
chr1	16577764	16578055	Encode_GSE137272_Encode_Dowen.JM_GSM4074286_SMC1A_Rep2_SRR10099919_SRR10099920_peak_618	149	.	7.1668	17.258	14.9365	124
chr1	16602711	16602867	Encode_GSE137272_Encode_Dowen.JM_GSM4074286_SMC1A_Rep2_SRR10099919_SRR10099920_peak_619	54	.	4.24699	7.37311	5.42583	44
chr1	16618522	16618777	Encode_GSE137272_Encode_Dowen.JM_GSM4074286_SMC1A_Rep2_SRR10099919_SRR10099920_peak_620	52	.	3.76476	7.21056	5.27939	47
chr1	16618879	16619686	Encode_GSE137272_Encode_Dowen.JM_GSM4074286_SMC1A_Rep2_SRR10099919_SRR10099920_peak_621	492	.	12.7831	52.2382	49.2362	613
chr1	16631855	16632096	Encode_GSE137272_Encode_Dowen.JM_GSM4074286_SMC1A_Rep2_SRR10099919_SRR10099920_peak_622	169	.	7.69768	19.2866	16.9087	117
chr1	16638050	16638184	Encode_GSE137272_Encode_Dowen.JM_GSM4074286_SMC1A_Rep2_SRR10099919_SRR10099920_peak_623	54	.	4.24699	7.37311	5.42583	54
chr1	16650558	16650791	Encode_GSE137272_Encode_Dowen.JM_GSM4074286_SMC1A_Rep2_SRR10099919_SRR10099920_peak_624	379	.	11.4261	40.8005	37.9767	103
chr1	16651394	16651596	Encode_GSE137272_Encode_Dowen.JM_GSM4074286_SMC1A_Rep2_SRR10099919_SRR10099920_peak_625	153	.	6.54202	17.731	15.3977	88
chr1	16656474	16657283	Encode_GSE137272_Encode_Dowen.JM_GSM4074286_SMC1A_Rep2_SRR10099919_SRR10099920_peak_626	235	.	7.259	26.0667	23.5244	471
chr1	16657363	16657573	Encode_GSE137272_Encode_Dowen.JM_GSM4074286_SMC1A_Rep2_SRR10099919_SRR10099920_peak_627	81	.	4.23067	10.252	8.17334	129
chr1	16661524	16661664	Encode_GSE137272_Encode_Dowen.JM_GSM4074286_SMC1A_Rep2_SRR10099919_SRR10099920_peak_628	80	.	4.06541	10.1028	8.02916	60
chr1	16665023	16665641	Encode_GSE137272_Encode_Dowen.JM_GSM4074286_SMC1A_Rep2_SRR10099919_SRR10099920_peak_629	210	.	8.02855	23.526	21.0413	132
chr1	16680491	16680683	Encode_GSE137272_Encode_Dowen.JM_GSM4074286_SMC1A_Rep2_SRR10099919_SRR10099920_peak_630	47	.	3.98156	6.60593	4.70123	88
chr1	16687717	16688213	Encode_GSE137272_Encode_Dowen.JM_GSM4074286_SMC1A_Rep2_SRR10099919_SRR10099920_peak_631	52	.	3.98164	7.13864	5.21068	132
chr1	16688570	16689077	Encode_GSE137272_Encode_Dowen.JM_GSM4074286_SMC1A_Rep2_SRR10099919_SRR10099920_peak_632	346	.	11.3647	37.4181	34.6509	199
chr1	16798320	16798896	Encode_GSE137272_Encode_Dowen.JM_GSM4074286_SMC1A_Rep2_SRR10099919_SRR10099920_peak_633	1247	.	24.9725	128.879	124.775	206
chr1	16824097	16824447	Encode_GSE137272_Encode_Dowen.JM_GSM4074286_SMC1A_Rep2_SRR10099919_SRR10099920_peak_634	77	.	5.0433	9.82351	7.75949	195
chr1	16824809	16825171	Encode_GSE137272_Encode_Dowen.JM_GSM4074286_SMC1A_Rep2_SRR10099919_SRR10099920_peak_635	149	.	7.1668	17.258	14.9365	113
chr1	16868507	16868705	Encode_GSE137272_Encode_Dowen.JM_GSM4074286_SMC1A_Rep2_SRR10099919_SRR10099920_peak_636	54	.	4.24699	7.37311	5.42583	82
chr1	16996737	16996952	Encode_GSE137272_Encode_Dowen.JM_GSM4074286_SMC1A_Rep2_SRR10099919_SRR10099920_peak_637	85	.	5.30874	10.6857	8.58575	84
chr1	17009830	17009972	Encode_GSE137272_Encode_Dowen.JM_GSM4074286_SMC1A_Rep2_SRR10099919_SRR10099920_peak_638	33	.	3.45068	5.15526	3.34344	93
chr1	17054051	17054201	Encode_GSE137272_Encode_Dowen.JM_GSM4074286_SMC1A_Rep2_SRR10099919_SRR10099920_peak_639	33	.	3.45068	5.15526	3.34344	51
chr1	17091407	17091615	Encode_GSE137272_Encode_Dowen.JM_GSM4074286_SMC1A_Rep2_SRR10099919_SRR10099920_peak_640	47	.	3.98156	6.60593	4.70123	113
chr1	17091705	17092121	Encode_GSE137272_Encode_Dowen.JM_GSM4074286_SMC1A_Rep2_SRR10099919_SRR10099920_peak_641	159	.	7.43224	18.2647	15.9147	163
chr1	17096773	17097579	Encode_GSE137272_Encode_Dowen.JM_GSM4074286_SMC1A_Rep2_SRR10099919_SRR10099920_peak_642	132	.	5.96806	15.5546	13.2851	450
chr1	17097712	17098225	Encode_GSE137272_Encode_Dowen.JM_GSM4074286_SMC1A_Rep2_SRR10099919_SRR10099920_peak_643	337	.	10.1775	36.5234	33.7725	257
chr1	17113168	17113318	Encode_GSE137272_Encode_Dowen.JM_GSM4074286_SMC1A_Rep2_SRR10099919_SRR10099920_peak_644	77	.	5.0433	9.82351	7.75949	55
chr1	17116501	17116675	Encode_GSE137272_Encode_Dowen.JM_GSM4074286_SMC1A_Rep2_SRR10099919_SRR10099920_peak_645	77	.	5.0433	9.82351	7.75949	78
chr1	17123095	17123849	Encode_GSE137272_Encode_Dowen.JM_GSM4074286_SMC1A_Rep2_SRR10099919_SRR10099920_peak_646	939	.	16.1907	97.564	93.9504	505
chr1	17124507	17124821	Encode_GSE137272_Encode_Dowen.JM_GSM4074286_SMC1A_Rep2_SRR10099919_SRR10099920_peak_647	58	.	3.51442	7.83612	5.86983	114
chr1	17145271	17145815	Encode_GSE137272_Encode_Dowen.JM_GSM4074286_SMC1A_Rep2_SRR10099919_SRR10099920_peak_648	615	.	17.5188	64.743	61.5669	374
chr1	17163641	17164125	Encode_GSE137272_Encode_Dowen.JM_GSM4074286_SMC1A_Rep2_SRR10099919_SRR10099920_peak_649	94	.	5.57418	11.5688	9.43436	104
chr1	17172822	17172961	Encode_GSE137272_Encode_Dowen.JM_GSM4074286_SMC1A_Rep2_SRR10099919_SRR10099920_peak_650	54	.	4.24699	7.37311	5.42583	56
chr1	17207373	17207984	Encode_GSE137272_Encode_Dowen.JM_GSM4074286_SMC1A_Rep2_SRR10099919_SRR10099920_peak_651	618	.	15.8815	65.0468	61.8668	326
chr1	17223879	17224050	Encode_GSE137272_Encode_Dowen.JM_GSM4074286_SMC1A_Rep2_SRR10099919_SRR10099920_peak_652	33	.	3.45068	5.15526	3.34344	79
chr1	17239446	17239732	Encode_GSE137272_Encode_Dowen.JM_GSM4074286_SMC1A_Rep2_SRR10099919_SRR10099920_peak_653	111	.	6.10505	13.3939	11.1932	183
chr1	17239916	17240071	Encode_GSE137272_Encode_Dowen.JM_GSM4074286_SMC1A_Rep2_SRR10099919_SRR10099920_peak_654	40	.	3.71612	5.86606	4.00651	102
chr1	17250602	17251317	Encode_GSE137272_Encode_Dowen.JM_GSM4074286_SMC1A_Rep2_SRR10099919_SRR10099920_peak_655	1004	.	22.2113	104.122	100.417	294
chr1	17434662	17434838	Encode_GSE137272_Encode_Dowen.JM_GSM4074286_SMC1A_Rep2_SRR10099919_SRR10099920_peak_656	130	.	6.63593	15.2922	13.0294	71
chr1	17506771	17506983	Encode_GSE137272_Encode_Dowen.JM_GSM4074286_SMC1A_Rep2_SRR10099919_SRR10099920_peak_657	77	.	5.0433	9.82351	7.75949	105
chr1	17629424	17629855	Encode_GSE137272_Encode_Dowen.JM_GSM4074286_SMC1A_Rep2_SRR10099919_SRR10099920_peak_658	521	.	15.6608	55.2414	52.1953	283
chr1	17666664	17666894	Encode_GSE137272_Encode_Dowen.JM_GSM4074286_SMC1A_Rep2_SRR10099919_SRR10099920_peak_659	199	.	8.49399	22.4379	19.9795	110
chr1	17686003	17686178	Encode_GSE137272_Encode_Dowen.JM_GSM4074286_SMC1A_Rep2_SRR10099919_SRR10099920_peak_660	47	.	3.98156	6.60593	4.70123	56
chr1	17727160	17727983	Encode_GSE137272_Encode_Dowen.JM_GSM4074286_SMC1A_Rep2_SRR10099919_SRR10099920_peak_661	210	.	8.75942	23.5155	21.0311	112
chr1	17931798	17931958	Encode_GSE137272_Encode_Dowen.JM_GSM4074286_SMC1A_Rep2_SRR10099919_SRR10099920_peak_662	61	.	4.51243	8.16601	6.17808	124
chr1	17932080	17932409	Encode_GSE137272_Encode_Dowen.JM_GSM4074286_SMC1A_Rep2_SRR10099919_SRR10099920_peak_663	103	.	5.83962	12.4718	10.3036	183
chr1	17932498	17932721	Encode_GSE137272_Encode_Dowen.JM_GSM4074286_SMC1A_Rep2_SRR10099919_SRR10099920_peak_664	103	.	5.83962	12.4718	10.3036	113
chr1	17982676	17982945	Encode_GSE137272_Encode_Dowen.JM_GSM4074286_SMC1A_Rep2_SRR10099919_SRR10099920_peak_665	103	.	5.83962	12.4718	10.3036	107
chr1	18013011	18013299	Encode_GSE137272_Encode_Dowen.JM_GSM4074286_SMC1A_Rep2_SRR10099919_SRR10099920_peak_666	231	.	9.2903	25.7091	23.174	177
chr1	18030210	18030528	Encode_GSE137272_Encode_Dowen.JM_GSM4074286_SMC1A_Rep2_SRR10099919_SRR10099920_peak_667	199	.	8.49399	22.4379	19.9795	165
chr1	18057075	18057315	Encode_GSE137272_Encode_Dowen.JM_GSM4074286_SMC1A_Rep2_SRR10099919_SRR10099920_peak_668	111	.	6.10505	13.3939	11.1932	124
chr1	18057767	18058523	Encode_GSE137272_Encode_Dowen.JM_GSM4074286_SMC1A_Rep2_SRR10099919_SRR10099920_peak_669	69	.	4.77787	8.98323	6.95658	325
chr1	18058704	18058961	Encode_GSE137272_Encode_Dowen.JM_GSM4074286_SMC1A_Rep2_SRR10099919_SRR10099920_peak_670	54	.	4.24699	7.37311	5.42583	110
chr1	18268924	18269150	Encode_GSE137272_Encode_Dowen.JM_GSM4074286_SMC1A_Rep2_SRR10099919_SRR10099920_peak_671	111	.	6.10505	13.3939	11.1932	131
chr1	18324740	18324881	Encode_GSE137272_Encode_Dowen.JM_GSM4074286_SMC1A_Rep2_SRR10099919_SRR10099920_peak_672	54	.	4.24699	7.37311	5.42583	69
chr1	18658912	18659072	Encode_GSE137272_Encode_Dowen.JM_GSM4074286_SMC1A_Rep2_SRR10099919_SRR10099920_peak_673	54	.	4.24699	7.37311	5.42583	26
chr1	18793672	18793937	Encode_GSE137272_Encode_Dowen.JM_GSM4074286_SMC1A_Rep2_SRR10099919_SRR10099920_peak_674	394	.	13.0064	42.3	39.4501	162
chr1	19056427	19056584	Encode_GSE137272_Encode_Dowen.JM_GSM4074286_SMC1A_Rep2_SRR10099919_SRR10099920_peak_675	69	.	4.77787	8.98323	6.95658	96
chr1	19096927	19097090	Encode_GSE137272_Encode_Dowen.JM_GSM4074286_SMC1A_Rep2_SRR10099919_SRR10099920_peak_676	61	.	4.51243	8.16601	6.17808	93
chr1	19104196	19104445	Encode_GSE137272_Encode_Dowen.JM_GSM4074286_SMC1A_Rep2_SRR10099919_SRR10099920_peak_677	40	.	3.71612	5.86606	4.00651	215
chr1	19109773	19109952	Encode_GSE137272_Encode_Dowen.JM_GSM4074286_SMC1A_Rep2_SRR10099919_SRR10099920_peak_678	77	.	5.0433	9.82351	7.75949	61
chr1	19205692	19206023	Encode_GSE137272_Encode_Dowen.JM_GSM4074286_SMC1A_Rep2_SRR10099919_SRR10099920_peak_679	250	.	9.40175	27.6454	25.0696	174
chr1	19206366	19206500	Encode_GSE137272_Encode_Dowen.JM_GSM4074286_SMC1A_Rep2_SRR10099919_SRR10099920_peak_680	33	.	3.34193	5.17195	3.3593	98
chr1	19209945	19210088	Encode_GSE137272_Encode_Dowen.JM_GSM4074286_SMC1A_Rep2_SRR10099919_SRR10099920_peak_681	45	.	3.42799	6.45893	4.57132	115
chr1	19210231	19210452	Encode_GSE137272_Encode_Dowen.JM_GSM4074286_SMC1A_Rep2_SRR10099919_SRR10099920_peak_682	33	.	3.03778	5.16084	3.34875	62
chr1	19214179	19214392	Encode_GSE137272_Encode_Dowen.JM_GSM4074286_SMC1A_Rep2_SRR10099919_SRR10099920_peak_683	39	.	3.5354	5.76422	3.92107	99
chr1	19233805	19234297	Encode_GSE137272_Encode_Dowen.JM_GSM4074286_SMC1A_Rep2_SRR10099919_SRR10099920_peak_684	71	.	4.14968	9.1771	7.14333	313
chr1	19234803	19235151	Encode_GSE137272_Encode_Dowen.JM_GSM4074286_SMC1A_Rep2_SRR10099919_SRR10099920_peak_685	372	.	10.128	40.0458	37.2336	217
chr1	19236641	19236934	Encode_GSE137272_Encode_Dowen.JM_GSM4074286_SMC1A_Rep2_SRR10099919_SRR10099920_peak_686	141	.	5.26131	16.4363	14.1396	179
chr1	19241283	19241689	Encode_GSE137272_Encode_Dowen.JM_GSM4074286_SMC1A_Rep2_SRR10099919_SRR10099920_peak_687	487	.	13.7507	51.7496	48.7542	277
chr1	19290243	19290466	Encode_GSE137272_Encode_Dowen.JM_GSM4074286_SMC1A_Rep2_SRR10099919_SRR10099920_peak_688	199	.	8.49399	22.4379	19.9795	108
chr1	20306255	20306422	Encode_GSE137272_Encode_Dowen.JM_GSM4074286_SMC1A_Rep2_SRR10099919_SRR10099920_peak_689	121	.	6.37049	14.3343	12.1021	47
chr1	20311557	20311724	Encode_GSE137272_Encode_Dowen.JM_GSM4074286_SMC1A_Rep2_SRR10099919_SRR10099920_peak_690	33	.	3.45068	5.15526	3.34344	79
chr1	20410149	20410346	Encode_GSE137272_Encode_Dowen.JM_GSM4074286_SMC1A_Rep2_SRR10099919_SRR10099920_peak_691	47	.	3.98156	6.60593	4.70123	97
chr1	20432126	20432378	Encode_GSE137272_Encode_Dowen.JM_GSM4074286_SMC1A_Rep2_SRR10099919_SRR10099920_peak_692	111	.	6.10505	13.3939	11.1932	118
chr1	20450087	20450526	Encode_GSE137272_Encode_Dowen.JM_GSM4074286_SMC1A_Rep2_SRR10099919_SRR10099920_peak_693	989	.	24.4202	102.613	98.9287	198
chr1	20477858	20478230	Encode_GSE137272_Encode_Dowen.JM_GSM4074286_SMC1A_Rep2_SRR10099919_SRR10099920_peak_694	149	.	7.1668	17.258	14.9365	122
chr1	20544666	20544807	Encode_GSE137272_Encode_Dowen.JM_GSM4074286_SMC1A_Rep2_SRR10099919_SRR10099920_peak_695	40	.	3.71612	5.86606	4.00651	75
chr1	20554400	20554697	Encode_GSE137272_Encode_Dowen.JM_GSM4074286_SMC1A_Rep2_SRR10099919_SRR10099920_peak_696	444	.	14.0682	47.3804	44.4501	176
chr1	20612696	20613030	Encode_GSE137272_Encode_Dowen.JM_GSM4074286_SMC1A_Rep2_SRR10099919_SRR10099920_peak_697	179	.	7.96311	20.323	17.9177	122
chr1	20613104	20613238	Encode_GSE137272_Encode_Dowen.JM_GSM4074286_SMC1A_Rep2_SRR10099919_SRR10099920_peak_698	33	.	3.45068	5.15526	3.34344	89
chr1	20700100	20700387	Encode_GSE137272_Encode_Dowen.JM_GSM4074286_SMC1A_Rep2_SRR10099919_SRR10099920_peak_699	77	.	5.0433	9.82351	7.75949	117
chr1	20700677	20700836	Encode_GSE137272_Encode_Dowen.JM_GSM4074286_SMC1A_Rep2_SRR10099919_SRR10099920_peak_700	40	.	3.71612	5.86606	4.00651	63
chr1	20714358	20714523	Encode_GSE137272_Encode_Dowen.JM_GSM4074286_SMC1A_Rep2_SRR10099919_SRR10099920_peak_701	61	.	4.51243	8.16601	6.17808	112
chr1	20733579	20733951	Encode_GSE137272_Encode_Dowen.JM_GSM4074286_SMC1A_Rep2_SRR10099919_SRR10099920_peak_702	298	.	10.8829	32.572	29.8938	199
chr1	20743791	20744378	Encode_GSE137272_Encode_Dowen.JM_GSM4074286_SMC1A_Rep2_SRR10099919_SRR10099920_peak_703	179	.	7.96311	20.323	17.9177	116
chr1	20751138	20751308	Encode_GSE137272_Encode_Dowen.JM_GSM4074286_SMC1A_Rep2_SRR10099919_SRR10099920_peak_704	139	.	6.90136	16.267	13.9744	65
chr1	20759899	20760089	Encode_GSE137272_Encode_Dowen.JM_GSM4074286_SMC1A_Rep2_SRR10099919_SRR10099920_peak_705	65	.	3.60901	8.57817	6.57448	87
chr1	20760477	20760713	Encode_GSE137272_Encode_Dowen.JM_GSM4074286_SMC1A_Rep2_SRR10099919_SRR10099920_peak_706	84	.	4.02543	10.5534	8.46427	116
chr1	20761384	20761772	Encode_GSE137272_Encode_Dowen.JM_GSM4074286_SMC1A_Rep2_SRR10099919_SRR10099920_peak_707	325	.	8.11121	35.2374	32.5095	272
chr1	20761902	20762048	Encode_GSE137272_Encode_Dowen.JM_GSM4074286_SMC1A_Rep2_SRR10099919_SRR10099920_peak_708	33	.	2.80749	5.15859	3.34665	21
chr1	20762312	20762577	Encode_GSE137272_Encode_Dowen.JM_GSM4074286_SMC1A_Rep2_SRR10099919_SRR10099920_peak_709	276	.	7.35682	30.2602	27.6278	165
chr1	20769916	20770311	Encode_GSE137272_Encode_Dowen.JM_GSM4074286_SMC1A_Rep2_SRR10099919_SRR10099920_peak_710	54	.	4.24699	7.37311	5.42583	52
chr1	20773718	20773950	Encode_GSE137272_Encode_Dowen.JM_GSM4074286_SMC1A_Rep2_SRR10099919_SRR10099920_peak_711	56	.	4.08756	7.62487	5.66716	113
chr1	20775860	20776112	Encode_GSE137272_Encode_Dowen.JM_GSM4074286_SMC1A_Rep2_SRR10099919_SRR10099920_peak_712	148	.	7.12928	17.1826	14.8668	106
chr1	20777806	20777949	Encode_GSE137272_Encode_Dowen.JM_GSM4074286_SMC1A_Rep2_SRR10099919_SRR10099920_peak_713	51	.	4.10846	7.11262	5.18571	33
chr1	20786825	20787036	Encode_GSE137272_Encode_Dowen.JM_GSM4074286_SMC1A_Rep2_SRR10099919_SRR10099920_peak_714	88	.	4.95177	11.0059	8.89552	94
chr1	20787089	20787413	Encode_GSE137272_Encode_Dowen.JM_GSM4074286_SMC1A_Rep2_SRR10099919_SRR10099920_peak_715	402	.	11.5741	43.1186	40.2565	190
chr1	20788509	20788773	Encode_GSE137272_Encode_Dowen.JM_GSM4074286_SMC1A_Rep2_SRR10099919_SRR10099920_peak_716	75	.	4.4781	9.63509	7.5848	134
chr1	20801728	20801999	Encode_GSE137272_Encode_Dowen.JM_GSM4074286_SMC1A_Rep2_SRR10099919_SRR10099920_peak_717	283	.	8.90196	30.9964	28.3508	152
chr1	20820092	20820528	Encode_GSE137272_Encode_Dowen.JM_GSM4074286_SMC1A_Rep2_SRR10099919_SRR10099920_peak_718	348	.	11.4389	37.5819	34.8121	184
chr1	20832606	20832836	Encode_GSE137272_Encode_Dowen.JM_GSM4074286_SMC1A_Rep2_SRR10099919_SRR10099920_peak_719	94	.	5.57418	11.5688	9.43436	131
chr1	20853335	20853544	Encode_GSE137272_Encode_Dowen.JM_GSM4074286_SMC1A_Rep2_SRR10099919_SRR10099920_peak_720	179	.	7.96311	20.323	17.9177	113
chr1	20867430	20867928	Encode_GSE137272_Encode_Dowen.JM_GSM4074286_SMC1A_Rep2_SRR10099919_SRR10099920_peak_721	550	.	12.3924	58.1094	55.0238	233
chr1	20868104	20868569	Encode_GSE137272_Encode_Dowen.JM_GSM4074286_SMC1A_Rep2_SRR10099919_SRR10099920_peak_722	274	.	8.14802	30.0814	27.4547	135
chr1	20890032	20890243	Encode_GSE137272_Encode_Dowen.JM_GSM4074286_SMC1A_Rep2_SRR10099919_SRR10099920_peak_723	56	.	3.07138	7.60446	5.64763	115
chr1	20890296	20891414	Encode_GSE137272_Encode_Dowen.JM_GSM4074286_SMC1A_Rep2_SRR10099919_SRR10099920_peak_724	731	.	10.9979	76.4509	73.1206	826
chr1	20896415	20896861	Encode_GSE137272_Encode_Dowen.JM_GSM4074286_SMC1A_Rep2_SRR10099919_SRR10099920_peak_725	167	.	6.94957	19.1162	16.7458	211
chr1	20905781	20906084	Encode_GSE137272_Encode_Dowen.JM_GSM4074286_SMC1A_Rep2_SRR10099919_SRR10099920_peak_726	218	.	6.00255	24.3446	21.8428	129
chr1	20906671	20906816	Encode_GSE137272_Encode_Dowen.JM_GSM4074286_SMC1A_Rep2_SRR10099919_SRR10099920_peak_727	57	.	3.22581	7.68526	5.72518	87
chr1	20907979	20908220	Encode_GSE137272_Encode_Dowen.JM_GSM4074286_SMC1A_Rep2_SRR10099919_SRR10099920_peak_728	94	.	3.67852	11.5446	9.41682	115
chr1	20908602	20909089	Encode_GSE137272_Encode_Dowen.JM_GSM4074286_SMC1A_Rep2_SRR10099919_SRR10099920_peak_729	117	.	3.95436	13.9213	11.7056	249
chr1	20912672	20913021	Encode_GSE137272_Encode_Dowen.JM_GSM4074286_SMC1A_Rep2_SRR10099919_SRR10099920_peak_730	407	.	8.22146	43.5802	40.7096	176
chr1	20914335	20914666	Encode_GSE137272_Encode_Dowen.JM_GSM4074286_SMC1A_Rep2_SRR10099919_SRR10099920_peak_731	95	.	4.54619	11.6884	9.55016	200
chr1	20921058	20921481	Encode_GSE137272_Encode_Dowen.JM_GSM4074286_SMC1A_Rep2_SRR10099919_SRR10099920_peak_732	197	.	7.889	22.1913	19.7412	133
chr1	20925515	20925659	Encode_GSE137272_Encode_Dowen.JM_GSM4074286_SMC1A_Rep2_SRR10099919_SRR10099920_peak_733	34	.	3.37431	5.23304	3.41706	34
chr1	20933494	20933822	Encode_GSE137272_Encode_Dowen.JM_GSM4074286_SMC1A_Rep2_SRR10099919_SRR10099920_peak_734	956	.	15.7577	99.2688	95.6316	151
chr1	20934950	20935401	Encode_GSE137272_Encode_Dowen.JM_GSM4074286_SMC1A_Rep2_SRR10099919_SRR10099920_peak_735	53	.	2.97022	7.26693	5.33331	95
chr1	20935508	20935704	Encode_GSE137272_Encode_Dowen.JM_GSM4074286_SMC1A_Rep2_SRR10099919_SRR10099920_peak_736	108	.	3.55883	13.0337	10.8488	101
chr1	20939028	20939342	Encode_GSE137272_Encode_Dowen.JM_GSM4074286_SMC1A_Rep2_SRR10099919_SRR10099920_peak_737	471	.	7.3941	50.1178	47.1463	199
chr1	20940176	20940616	Encode_GSE137272_Encode_Dowen.JM_GSM4074286_SMC1A_Rep2_SRR10099919_SRR10099920_peak_738	816	.	11.0407	85.058	81.6145	157
chr1	20942974	20943271	Encode_GSE137272_Encode_Dowen.JM_GSM4074286_SMC1A_Rep2_SRR10099919_SRR10099920_peak_739	195	.	5.27415	22.0385	19.5918	193
chr1	20951237	20952211	Encode_GSE137272_Encode_Dowen.JM_GSM4074286_SMC1A_Rep2_SRR10099919_SRR10099920_peak_740	325	.	7.00994	35.2781	32.5496	400
chr1	20955039	20955245	Encode_GSE137272_Encode_Dowen.JM_GSM4074286_SMC1A_Rep2_SRR10099919_SRR10099920_peak_741	276	.	6.34346	30.3284	27.6948	78
chr1	20955314	20955603	Encode_GSE137272_Encode_Dowen.JM_GSM4074286_SMC1A_Rep2_SRR10099919_SRR10099920_peak_742	196	.	5.28147	22.0671	19.6198	120
chr1	20974408	20975183	Encode_GSE137272_Encode_Dowen.JM_GSM4074286_SMC1A_Rep2_SRR10099919_SRR10099920_peak_743	388	.	11.5438	41.733	38.8933	599
chr1	20986009	20986211	Encode_GSE137272_Encode_Dowen.JM_GSM4074286_SMC1A_Rep2_SRR10099919_SRR10099920_peak_744	61	.	4.51243	8.16601	6.17808	98
chr1	20996631	20996880	Encode_GSE137272_Encode_Dowen.JM_GSM4074286_SMC1A_Rep2_SRR10099919_SRR10099920_peak_745	63	.	4.05343	8.38706	6.39059	131
chr1	20998001	20998367	Encode_GSE137272_Encode_Dowen.JM_GSM4074286_SMC1A_Rep2_SRR10099919_SRR10099920_peak_746	69	.	4.06131	8.96511	6.94661	256
chr1	20998698	20998872	Encode_GSE137272_Encode_Dowen.JM_GSM4074286_SMC1A_Rep2_SRR10099919_SRR10099920_peak_747	50	.	3.55682	6.9889	5.06748	93
chr1	21002340	21002474	Encode_GSE137272_Encode_Dowen.JM_GSM4074286_SMC1A_Rep2_SRR10099919_SRR10099920_peak_748	28	.	3.04044	4.59301	2.82542	30
chr1	21008101	21008261	Encode_GSE137272_Encode_Dowen.JM_GSM4074286_SMC1A_Rep2_SRR10099919_SRR10099920_peak_749	69	.	4.77787	8.98323	6.95658	65
chr1	21009023	21009157	Encode_GSE137272_Encode_Dowen.JM_GSM4074286_SMC1A_Rep2_SRR10099919_SRR10099920_peak_750	33	.	3.45068	5.15526	3.34344	86
chr1	21014505	21014873	Encode_GSE137272_Encode_Dowen.JM_GSM4074286_SMC1A_Rep2_SRR10099919_SRR10099920_peak_751	111	.	6.10505	13.3939	11.1932	173
chr1	21025584	21025763	Encode_GSE137272_Encode_Dowen.JM_GSM4074286_SMC1A_Rep2_SRR10099919_SRR10099920_peak_752	103	.	5.65305	12.4865	10.3178	88
chr1	21029923	21030057	Encode_GSE137272_Encode_Dowen.JM_GSM4074286_SMC1A_Rep2_SRR10099919_SRR10099920_peak_753	41	.	3.6507	5.98532	4.11996	90
chr1	21053044	21053198	Encode_GSE137272_Encode_Dowen.JM_GSM4074286_SMC1A_Rep2_SRR10099919_SRR10099920_peak_754	33	.	3.45068	5.15526	3.34344	128
chr1	21067339	21068015	Encode_GSE137272_Encode_Dowen.JM_GSM4074286_SMC1A_Rep2_SRR10099919_SRR10099920_peak_755	284	.	8.51607	31.0877	28.4403	439
chr1	21072946	21073150	Encode_GSE137272_Encode_Dowen.JM_GSM4074286_SMC1A_Rep2_SRR10099919_SRR10099920_peak_756	103	.	4.85235	12.4789	10.3104	103
chr1	21079100	21079871	Encode_GSE137272_Encode_Dowen.JM_GSM4074286_SMC1A_Rep2_SRR10099919_SRR10099920_peak_757	258	.	6.94667	28.4454	25.8518	166
chr1	21080358	21080631	Encode_GSE137272_Encode_Dowen.JM_GSM4074286_SMC1A_Rep2_SRR10099919_SRR10099920_peak_758	49	.	3.2347	6.86091	4.94502	219
chr1	21096933	21097479	Encode_GSE137272_Encode_Dowen.JM_GSM4074286_SMC1A_Rep2_SRR10099919_SRR10099920_peak_759	154	.	5.11975	17.8193	15.4838	436
chr1	21097606	21097902	Encode_GSE137272_Encode_Dowen.JM_GSM4074286_SMC1A_Rep2_SRR10099919_SRR10099920_peak_760	39	.	2.85771	5.81928	3.9734	226
chr1	21101201	21101643	Encode_GSE137272_Encode_Dowen.JM_GSM4074286_SMC1A_Rep2_SRR10099919_SRR10099920_peak_761	1017	.	15.5101	105.439	101.714	206
chr1	21125155	21125292	Encode_GSE137272_Encode_Dowen.JM_GSM4074286_SMC1A_Rep2_SRR10099919_SRR10099920_peak_762	40	.	3.71612	5.86606	4.00651	29
chr1	21161635	21162137	Encode_GSE137272_Encode_Dowen.JM_GSM4074286_SMC1A_Rep2_SRR10099919_SRR10099920_peak_763	1062	.	12.6731	110.092	106.297	351
chr1	21166169	21166716	Encode_GSE137272_Encode_Dowen.JM_GSM4074286_SMC1A_Rep2_SRR10099919_SRR10099920_peak_764	1391	.	14.9999	143.521	139.148	208
chr1	21206372	21206920	Encode_GSE137272_Encode_Dowen.JM_GSM4074286_SMC1A_Rep2_SRR10099919_SRR10099920_peak_765	121	.	6.37049	14.3343	12.1021	115
chr1	21213496	21213827	Encode_GSE137272_Encode_Dowen.JM_GSM4074286_SMC1A_Rep2_SRR10099919_SRR10099920_peak_766	221	.	6.61909	24.6394	22.1287	211
chr1	21218392	21219107	Encode_GSE137272_Encode_Dowen.JM_GSM4074286_SMC1A_Rep2_SRR10099919_SRR10099920_peak_767	1686	.	17.9297	173.739	168.69	208
chr1	21230390	21230695	Encode_GSE137272_Encode_Dowen.JM_GSM4074286_SMC1A_Rep2_SRR10099919_SRR10099920_peak_768	64	.	4.07451	8.43471	6.43646	122
chr1	21231738	21232049	Encode_GSE137272_Encode_Dowen.JM_GSM4074286_SMC1A_Rep2_SRR10099919_SRR10099920_peak_769	225	.	8.02601	25.0683	22.5489	188
chr1	21247933	21248311	Encode_GSE137272_Encode_Dowen.JM_GSM4074286_SMC1A_Rep2_SRR10099919_SRR10099920_peak_770	226	.	8.76168	25.1493	22.6282	163
chr1	21253942	21254290	Encode_GSE137272_Encode_Dowen.JM_GSM4074286_SMC1A_Rep2_SRR10099919_SRR10099920_peak_771	150	.	4.38108	17.4112	15.0859	117
chr1	21256284	21257157	Encode_GSE137272_Encode_Dowen.JM_GSM4074286_SMC1A_Rep2_SRR10099919_SRR10099920_peak_772	703	.	9.61442	73.5998	70.3072	295
chr1	21260111	21260322	Encode_GSE137272_Encode_Dowen.JM_GSM4074286_SMC1A_Rep2_SRR10099919_SRR10099920_peak_773	123	.	4.19927	14.5795	12.3406	117
chr1	21271253	21271926	Encode_GSE137272_Encode_Dowen.JM_GSM4074286_SMC1A_Rep2_SRR10099919_SRR10099920_peak_774	1533	.	18.0014	158.057	153.386	367
chr1	21272210	21272407	Encode_GSE137272_Encode_Dowen.JM_GSM4074286_SMC1A_Rep2_SRR10099919_SRR10099920_peak_775	162	.	4.85119	18.6269	16.2683	110
chr1	21326646	21326819	Encode_GSE137272_Encode_Dowen.JM_GSM4074286_SMC1A_Rep2_SRR10099919_SRR10099920_peak_776	40	.	3.71612	5.86606	4.00651	52
chr1	21344381	21344711	Encode_GSE137272_Encode_Dowen.JM_GSM4074286_SMC1A_Rep2_SRR10099919_SRR10099920_peak_777	242	.	9.55574	26.8243	24.2644	118
chr1	21360721	21360891	Encode_GSE137272_Encode_Dowen.JM_GSM4074286_SMC1A_Rep2_SRR10099919_SRR10099920_peak_778	47	.	3.98156	6.60593	4.70123	104
chr1	21393376	21393546	Encode_GSE137272_Encode_Dowen.JM_GSM4074286_SMC1A_Rep2_SRR10099919_SRR10099920_peak_779	54	.	4.24699	7.37311	5.42583	82
chr1	21393628	21393771	Encode_GSE137272_Encode_Dowen.JM_GSM4074286_SMC1A_Rep2_SRR10099919_SRR10099920_peak_780	47	.	3.98156	6.60593	4.70123	114
chr1	21399967	21400386	Encode_GSE137272_Encode_Dowen.JM_GSM4074286_SMC1A_Rep2_SRR10099919_SRR10099920_peak_781	177	.	7.40192	20.1277	17.7303	115
chr1	21402195	21402397	Encode_GSE137272_Encode_Dowen.JM_GSM4074286_SMC1A_Rep2_SRR10099919_SRR10099920_peak_782	95	.	5.25498	11.658	9.52067	85
chr1	21402457	21403144	Encode_GSE137272_Encode_Dowen.JM_GSM4074286_SMC1A_Rep2_SRR10099919_SRR10099920_peak_783	157	.	6.91786	18.1243	15.7814	558
chr1	21411162	21411851	Encode_GSE137272_Encode_Dowen.JM_GSM4074286_SMC1A_Rep2_SRR10099919_SRR10099920_peak_784	431	.	13.8027	46.0977	43.1872	221
chr1	21419422	21419640	Encode_GSE137272_Encode_Dowen.JM_GSM4074286_SMC1A_Rep2_SRR10099919_SRR10099920_peak_785	130	.	6.63593	15.2922	13.0294	112
chr1	21460949	21461582	Encode_GSE137272_Encode_Dowen.JM_GSM4074286_SMC1A_Rep2_SRR10099919_SRR10099920_peak_786	1331	.	25.6537	137.443	133.186	325
chr1	21537959	21538154	Encode_GSE137272_Encode_Dowen.JM_GSM4074286_SMC1A_Rep2_SRR10099919_SRR10099920_peak_787	121	.	6.37049	14.3343	12.1021	110
chr1	21960535	21961105	Encode_GSE137272_Encode_Dowen.JM_GSM4074286_SMC1A_Rep2_SRR10099919_SRR10099920_peak_788	201	.	7.22269	22.5968	20.1349	252
chr1	21961184	21961510	Encode_GSE137272_Encode_Dowen.JM_GSM4074286_SMC1A_Rep2_SRR10099919_SRR10099920_peak_789	76	.	4.37163	9.69977	7.64722	223
chr1	21961684	21962497	Encode_GSE137272_Encode_Dowen.JM_GSM4074286_SMC1A_Rep2_SRR10099919_SRR10099920_peak_790	113	.	5.29501	13.5742	11.3683	445
chr1	22078385	22078519	Encode_GSE137272_Encode_Dowen.JM_GSM4074286_SMC1A_Rep2_SRR10099919_SRR10099920_peak_791	27	.	3.18525	4.47553	2.71454	74
chr1	22105625	22105796	Encode_GSE137272_Encode_Dowen.JM_GSM4074286_SMC1A_Rep2_SRR10099919_SRR10099920_peak_792	103	.	5.83962	12.4718	10.3036	85
chr1	22267791	22267926	Encode_GSE137272_Encode_Dowen.JM_GSM4074286_SMC1A_Rep2_SRR10099919_SRR10099920_peak_793	51	.	3.7252	7.12384	5.19642	62
chr1	22268985	22269344	Encode_GSE137272_Encode_Dowen.JM_GSM4074286_SMC1A_Rep2_SRR10099919_SRR10099920_peak_794	1081	.	21.3426	111.957	108.133	179
chr1	22294082	22294260	Encode_GSE137272_Encode_Dowen.JM_GSM4074286_SMC1A_Rep2_SRR10099919_SRR10099920_peak_795	47	.	3.98156	6.60593	4.70123	79
chr1	22358349	22358527	Encode_GSE137272_Encode_Dowen.JM_GSM4074286_SMC1A_Rep2_SRR10099919_SRR10099920_peak_796	169	.	7.69768	19.2866	16.9087	92
chr1	22373374	22373512	Encode_GSE137272_Encode_Dowen.JM_GSM4074286_SMC1A_Rep2_SRR10099919_SRR10099920_peak_797	33	.	3.45068	5.15526	3.34344	79
chr1	22377177	22377594	Encode_GSE137272_Encode_Dowen.JM_GSM4074286_SMC1A_Rep2_SRR10099919_SRR10099920_peak_798	64	.	4.4982	8.44363	6.44505	70
chr1	22377729	22378005	Encode_GSE137272_Encode_Dowen.JM_GSM4074286_SMC1A_Rep2_SRR10099919_SRR10099920_peak_799	220	.	8.7465	24.5728	22.0664	153
chr1	22378156	22378422	Encode_GSE137272_Encode_Dowen.JM_GSM4074286_SMC1A_Rep2_SRR10099919_SRR10099920_peak_800	134	.	6.65336	15.7665	13.4913	133
chr1	22385597	22385791	Encode_GSE137272_Encode_Dowen.JM_GSM4074286_SMC1A_Rep2_SRR10099919_SRR10099920_peak_801	40	.	3.71612	5.86606	4.00651	69
chr1	22387109	22387527	Encode_GSE137272_Encode_Dowen.JM_GSM4074286_SMC1A_Rep2_SRR10099919_SRR10099920_peak_802	94	.	5.57418	11.5688	9.43436	81
chr1	22397409	22397614	Encode_GSE137272_Encode_Dowen.JM_GSM4074286_SMC1A_Rep2_SRR10099919_SRR10099920_peak_803	159	.	7.43224	18.2647	15.9147	100
chr1	22466583	22467063	Encode_GSE137272_Encode_Dowen.JM_GSM4074286_SMC1A_Rep2_SRR10099919_SRR10099920_peak_804	419	.	13.5373	44.8233	41.9329	153
chr1	22467157	22467384	Encode_GSE137272_Encode_Dowen.JM_GSM4074286_SMC1A_Rep2_SRR10099919_SRR10099920_peak_805	111	.	6.10505	13.3939	11.1932	114
chr1	22533091	22533653	Encode_GSE137272_Encode_Dowen.JM_GSM4074286_SMC1A_Rep2_SRR10099919_SRR10099920_peak_806	329	.	10.8762	35.6926	32.9572	153
chr1	22533790	22534209	Encode_GSE137272_Encode_Dowen.JM_GSM4074286_SMC1A_Rep2_SRR10099919_SRR10099920_peak_807	102	.	5.27582	12.4296	10.2682	117
chr1	22538240	22538526	Encode_GSE137272_Encode_Dowen.JM_GSM4074286_SMC1A_Rep2_SRR10099919_SRR10099920_peak_808	134	.	6.60804	15.6741	13.4014	118
chr1	22604376	22604663	Encode_GSE137272_Encode_Dowen.JM_GSM4074286_SMC1A_Rep2_SRR10099919_SRR10099920_peak_809	77	.	5.0433	9.82351	7.75949	189
chr1	22604760	22604992	Encode_GSE137272_Encode_Dowen.JM_GSM4074286_SMC1A_Rep2_SRR10099919_SRR10099920_peak_810	40	.	3.71612	5.86606	4.00651	113
chr1	22646650	22646809	Encode_GSE137272_Encode_Dowen.JM_GSM4074286_SMC1A_Rep2_SRR10099919_SRR10099920_peak_811	85	.	5.30874	10.6857	8.58575	91
chr1	22805618	22805946	Encode_GSE137272_Encode_Dowen.JM_GSM4074286_SMC1A_Rep2_SRR10099919_SRR10099920_peak_812	40	.	3.71612	5.86606	4.00651	112
chr1	22806213	22806347	Encode_GSE137272_Encode_Dowen.JM_GSM4074286_SMC1A_Rep2_SRR10099919_SRR10099920_peak_813	33	.	3.45068	5.15526	3.34344	123
chr1	23061849	23062411	Encode_GSE137272_Encode_Dowen.JM_GSM4074286_SMC1A_Rep2_SRR10099919_SRR10099920_peak_814	602	.	17.2534	63.3652	60.2077	343
chr1	23109230	23109379	Encode_GSE137272_Encode_Dowen.JM_GSM4074286_SMC1A_Rep2_SRR10099919_SRR10099920_peak_815	33	.	3.45068	5.15526	3.34344	44
chr1	23114992	23115158	Encode_GSE137272_Encode_Dowen.JM_GSM4074286_SMC1A_Rep2_SRR10099919_SRR10099920_peak_816	77	.	5.0433	9.82351	7.75949	85
chr1	23168661	23168881	Encode_GSE137272_Encode_Dowen.JM_GSM4074286_SMC1A_Rep2_SRR10099919_SRR10099920_peak_817	69	.	4.77787	8.98323	6.95658	127
chr1	23255809	23256420	Encode_GSE137272_Encode_Dowen.JM_GSM4074286_SMC1A_Rep2_SRR10099919_SRR10099920_peak_818	343	.	10.4045	37.081	34.3211	258
chr1	23256470	23257429	Encode_GSE137272_Encode_Dowen.JM_GSM4074286_SMC1A_Rep2_SRR10099919_SRR10099920_peak_819	278	.	9.15598	30.5004	27.8637	491
chr1	23286787	23287065	Encode_GSE137272_Encode_Dowen.JM_GSM4074286_SMC1A_Rep2_SRR10099919_SRR10099920_peak_820	444	.	14.0682	47.3804	44.4501	141
chr1	23307339	23307493	Encode_GSE137272_Encode_Dowen.JM_GSM4074286_SMC1A_Rep2_SRR10099919_SRR10099920_peak_821	54	.	4.24699	7.37311	5.42583	55
chr1	23383186	23383651	Encode_GSE137272_Encode_Dowen.JM_GSM4074286_SMC1A_Rep2_SRR10099919_SRR10099920_peak_822	407	.	12.6558	43.6157	40.7446	277
chr1	23495501	23495646	Encode_GSE137272_Encode_Dowen.JM_GSM4074286_SMC1A_Rep2_SRR10099919_SRR10099920_peak_823	47	.	3.98156	6.60593	4.70123	95
chr1	23684554	23684807	Encode_GSE137272_Encode_Dowen.JM_GSM4074286_SMC1A_Rep2_SRR10099919_SRR10099920_peak_824	69	.	4.77787	8.98323	6.95658	103
chr1	23705502	23706014	Encode_GSE137272_Encode_Dowen.JM_GSM4074286_SMC1A_Rep2_SRR10099919_SRR10099920_peak_825	708	.	18.4339	74.1889	70.8888	226
chr1	23761754	23762331	Encode_GSE137272_Encode_Dowen.JM_GSM4074286_SMC1A_Rep2_SRR10099919_SRR10099920_peak_826	49	.	2.9779	6.91414	4.99596	118
chr1	23762422	23763424	Encode_GSE137272_Encode_Dowen.JM_GSM4074286_SMC1A_Rep2_SRR10099919_SRR10099920_peak_827	1097	.	15.0213	113.588	109.739	534
chr1	23763819	23764019	Encode_GSE137272_Encode_Dowen.JM_GSM4074286_SMC1A_Rep2_SRR10099919_SRR10099920_peak_828	185	.	5.28623	20.9689	18.5491	120
chr1	23792657	23793214	Encode_GSE137272_Encode_Dowen.JM_GSM4074286_SMC1A_Rep2_SRR10099919_SRR10099920_peak_829	1584	.	28.9831	163.19	158.404	295
chr1	23826968	23827716	Encode_GSE137272_Encode_Dowen.JM_GSM4074286_SMC1A_Rep2_SRR10099919_SRR10099920_peak_830	1088	.	18.5552	112.648	108.813	339
chr1	23840494	23840628	Encode_GSE137272_Encode_Dowen.JM_GSM4074286_SMC1A_Rep2_SRR10099919_SRR10099920_peak_831	61	.	4.51243	8.16601	6.17808	54
chr1	23869328	23869859	Encode_GSE137272_Encode_Dowen.JM_GSM4074286_SMC1A_Rep2_SRR10099919_SRR10099920_peak_832	111	.	6.10505	13.3939	11.1932	231
chr1	23876041	23876203	Encode_GSE137272_Encode_Dowen.JM_GSM4074286_SMC1A_Rep2_SRR10099919_SRR10099920_peak_833	69	.	4.77787	8.98323	6.95658	60
chr1	23903480	23903651	Encode_GSE137272_Encode_Dowen.JM_GSM4074286_SMC1A_Rep2_SRR10099919_SRR10099920_peak_834	94	.	5.57418	11.5688	9.43436	77
chr1	23920369	23920562	Encode_GSE137272_Encode_Dowen.JM_GSM4074286_SMC1A_Rep2_SRR10099919_SRR10099920_peak_835	217	.	8.10621	24.2206	21.7213	118
chr1	23921633	23922133	Encode_GSE137272_Encode_Dowen.JM_GSM4074286_SMC1A_Rep2_SRR10099919_SRR10099920_peak_836	130	.	6.06323	15.3607	13.0962	147
chr1	23922339	23922628	Encode_GSE137272_Encode_Dowen.JM_GSM4074286_SMC1A_Rep2_SRR10099919_SRR10099920_peak_837	331	.	10.7057	35.9327	33.1931	133
chr1	23934780	23935107	Encode_GSE137272_Encode_Dowen.JM_GSM4074286_SMC1A_Rep2_SRR10099919_SRR10099920_peak_838	101	.	5.76822	12.3314	10.1732	218
chr1	23935171	23935671	Encode_GSE137272_Encode_Dowen.JM_GSM4074286_SMC1A_Rep2_SRR10099919_SRR10099920_peak_839	224	.	8.95645	25.0158	22.4974	315
chr1	23937556	23937809	Encode_GSE137272_Encode_Dowen.JM_GSM4074286_SMC1A_Rep2_SRR10099919_SRR10099920_peak_840	56	.	4.20605	7.5794	5.62356	120
chr1	23949362	23949629	Encode_GSE137272_Encode_Dowen.JM_GSM4074286_SMC1A_Rep2_SRR10099919_SRR10099920_peak_841	130	.	6.63593	15.2922	13.0294	118
chr1	23952459	23952614	Encode_GSE137272_Encode_Dowen.JM_GSM4074286_SMC1A_Rep2_SRR10099919_SRR10099920_peak_842	27	.	3.18525	4.47553	2.71454	95
chr1	23958827	23959156	Encode_GSE137272_Encode_Dowen.JM_GSM4074286_SMC1A_Rep2_SRR10099919_SRR10099920_peak_843	412	.	12.2627	44.0891	41.211	197
chr1	23959394	23959849	Encode_GSE137272_Encode_Dowen.JM_GSM4074286_SMC1A_Rep2_SRR10099919_SRR10099920_peak_844	309	.	10.2501	33.6568	30.9597	131
chr1	23968045	23969055	Encode_GSE137272_Encode_Dowen.JM_GSM4074286_SMC1A_Rep2_SRR10099919_SRR10099920_peak_845	404	.	8.58306	43.3148	40.4497	492
chr1	23994031	23994165	Encode_GSE137272_Encode_Dowen.JM_GSM4074286_SMC1A_Rep2_SRR10099919_SRR10099920_peak_846	27	.	3.18525	4.47553	2.71454	9
chr1	23995415	23995786	Encode_GSE137272_Encode_Dowen.JM_GSM4074286_SMC1A_Rep2_SRR10099919_SRR10099920_peak_847	488	.	14.7891	51.8628	48.8658	186
chr1	24001575	24001746	Encode_GSE137272_Encode_Dowen.JM_GSM4074286_SMC1A_Rep2_SRR10099919_SRR10099920_peak_848	31	.	3.09546	4.89488	3.11032	73
chr1	24005314	24005903	Encode_GSE137272_Encode_Dowen.JM_GSM4074286_SMC1A_Rep2_SRR10099919_SRR10099920_peak_849	354	.	10.3863	38.2683	35.4875	373
chr1	24022224	24022609	Encode_GSE137272_Encode_Dowen.JM_GSM4074286_SMC1A_Rep2_SRR10099919_SRR10099920_peak_850	111	.	6.10505	13.3939	11.1932	138
chr1	24043086	24043335	Encode_GSE137272_Encode_Dowen.JM_GSM4074286_SMC1A_Rep2_SRR10099919_SRR10099920_peak_851	210	.	8.75942	23.5155	21.0311	89
chr1	24076160	24076456	Encode_GSE137272_Encode_Dowen.JM_GSM4074286_SMC1A_Rep2_SRR10099919_SRR10099920_peak_852	242	.	9.55574	26.8243	24.2644	174
chr1	24092770	24092914	Encode_GSE137272_Encode_Dowen.JM_GSM4074286_SMC1A_Rep2_SRR10099919_SRR10099920_peak_853	27	.	3.18525	4.47553	2.71454	46
chr1	24099922	24100774	Encode_GSE137272_Encode_Dowen.JM_GSM4074286_SMC1A_Rep2_SRR10099919_SRR10099920_peak_854	936	.	17.9397	97.2532	93.6437	599
chr1	24107529	24107715	Encode_GSE137272_Encode_Dowen.JM_GSM4074286_SMC1A_Rep2_SRR10099919_SRR10099920_peak_855	27	.	3.18525	4.47553	2.71454	54
chr1	24133883	24134152	Encode_GSE137272_Encode_Dowen.JM_GSM4074286_SMC1A_Rep2_SRR10099919_SRR10099920_peak_856	53	.	4.22476	7.33151	5.39508	178
chr1	24137177	24137603	Encode_GSE137272_Encode_Dowen.JM_GSM4074286_SMC1A_Rep2_SRR10099919_SRR10099920_peak_857	466	.	14.0888	49.6069	46.6439	175
chr1	24169379	24169605	Encode_GSE137272_Encode_Dowen.JM_GSM4074286_SMC1A_Rep2_SRR10099919_SRR10099920_peak_858	310	.	11.1484	33.7539	31.053	111
chr1	24171578	24171773	Encode_GSE137272_Encode_Dowen.JM_GSM4074286_SMC1A_Rep2_SRR10099919_SRR10099920_peak_859	179	.	7.96311	20.323	17.9177	76
chr1	24175211	24175393	Encode_GSE137272_Encode_Dowen.JM_GSM4074286_SMC1A_Rep2_SRR10099919_SRR10099920_peak_860	85	.	5.30874	10.6857	8.58575	111
chr1	24246139	24246308	Encode_GSE137272_Encode_Dowen.JM_GSM4074286_SMC1A_Rep2_SRR10099919_SRR10099920_peak_861	27	.	3.18525	4.47553	2.71454	59
chr1	24302749	24303046	Encode_GSE137272_Encode_Dowen.JM_GSM4074286_SMC1A_Rep2_SRR10099919_SRR10099920_peak_862	1110	.	26.5437	114.953	111.082	132
chr1	24375015	24375180	Encode_GSE137272_Encode_Dowen.JM_GSM4074286_SMC1A_Rep2_SRR10099919_SRR10099920_peak_863	139	.	6.90136	16.267	13.9744	93
chr1	24378513	24378745	Encode_GSE137272_Encode_Dowen.JM_GSM4074286_SMC1A_Rep2_SRR10099919_SRR10099920_peak_864	394	.	13.0064	42.3	39.4501	112
chr1	24493074	24493244	Encode_GSE137272_Encode_Dowen.JM_GSM4074286_SMC1A_Rep2_SRR10099919_SRR10099920_peak_865	139	.	6.90136	16.267	13.9744	81
chr1	24586481	24586967	Encode_GSE137272_Encode_Dowen.JM_GSM4074286_SMC1A_Rep2_SRR10099919_SRR10099920_peak_866	69	.	4.77787	8.98323	6.95658	169
chr1	24587321	24587540	Encode_GSE137272_Encode_Dowen.JM_GSM4074286_SMC1A_Rep2_SRR10099919_SRR10099920_peak_867	103	.	5.83962	12.4718	10.3036	111
chr1	24633712	24634016	Encode_GSE137272_Encode_Dowen.JM_GSM4074286_SMC1A_Rep2_SRR10099919_SRR10099920_peak_868	179	.	7.96311	20.323	17.9177	196
chr1	24677721	24677885	Encode_GSE137272_Encode_Dowen.JM_GSM4074286_SMC1A_Rep2_SRR10099919_SRR10099920_peak_869	37	.	3.03864	5.54905	3.71689	114
chr1	24678383	24679192	Encode_GSE137272_Encode_Dowen.JM_GSM4074286_SMC1A_Rep2_SRR10099919_SRR10099920_peak_870	491	.	11.0702	52.1693	49.1682	192
chr1	24699433	24699655	Encode_GSE137272_Encode_Dowen.JM_GSM4074286_SMC1A_Rep2_SRR10099919_SRR10099920_peak_871	130	.	6.63593	15.2922	13.0294	117
chr1	24716975	24717163	Encode_GSE137272_Encode_Dowen.JM_GSM4074286_SMC1A_Rep2_SRR10099919_SRR10099920_peak_872	103	.	5.83962	12.4718	10.3036	73
chr1	24776689	24776847	Encode_GSE137272_Encode_Dowen.JM_GSM4074286_SMC1A_Rep2_SRR10099919_SRR10099920_peak_873	47	.	3.98156	6.60593	4.70123	92
chr1	24901350	24901689	Encode_GSE137272_Encode_Dowen.JM_GSM4074286_SMC1A_Rep2_SRR10099919_SRR10099920_peak_874	914	.	23.093	95.0519	91.4726	126
chr1	25001210	25001403	Encode_GSE137272_Encode_Dowen.JM_GSM4074286_SMC1A_Rep2_SRR10099919_SRR10099920_peak_875	94	.	5.57418	11.5688	9.43436	76
chr1	25012755	25013128	Encode_GSE137272_Encode_Dowen.JM_GSM4074286_SMC1A_Rep2_SRR10099919_SRR10099920_peak_876	253	.	9.82117	27.9513	25.3671	185
chr1	25064029	25064570	Encode_GSE137272_Encode_Dowen.JM_GSM4074286_SMC1A_Rep2_SRR10099919_SRR10099920_peak_877	159	.	7.43224	18.2647	15.9147	191
chr1	25128843	25129242	Encode_GSE137272_Encode_Dowen.JM_GSM4074286_SMC1A_Rep2_SRR10099919_SRR10099920_peak_878	149	.	7.1668	17.258	14.9365	286
chr1	25177595	25177757	Encode_GSE137272_Encode_Dowen.JM_GSM4074286_SMC1A_Rep2_SRR10099919_SRR10099920_peak_879	29	.	3.12221	4.75191	2.97522	47
chr1	25178353	25178900	Encode_GSE137272_Encode_Dowen.JM_GSM4074286_SMC1A_Rep2_SRR10099919_SRR10099920_peak_880	104	.	5.36688	12.6323	10.4593	105
chr1	25180318	25180496	Encode_GSE137272_Encode_Dowen.JM_GSM4074286_SMC1A_Rep2_SRR10099919_SRR10099920_peak_881	82	.	4.77783	10.292	8.21187	81
chr1	25182012	25182301	Encode_GSE137272_Encode_Dowen.JM_GSM4074286_SMC1A_Rep2_SRR10099919_SRR10099920_peak_882	259	.	8.78882	28.5001	25.9054	157
chr1	25228559	25228928	Encode_GSE137272_Encode_Dowen.JM_GSM4074286_SMC1A_Rep2_SRR10099919_SRR10099920_peak_883	431	.	13.8027	46.0977	43.1872	212
chr1	25310192	25310326	Encode_GSE137272_Encode_Dowen.JM_GSM4074286_SMC1A_Rep2_SRR10099919_SRR10099920_peak_884	54	.	4.24699	7.37311	5.42583	96
chr1	25461164	25461340	Encode_GSE137272_Encode_Dowen.JM_GSM4074286_SMC1A_Rep2_SRR10099919_SRR10099920_peak_885	54	.	4.24699	7.37311	5.42583	86
chr1	25462757	25462891	Encode_GSE137272_Encode_Dowen.JM_GSM4074286_SMC1A_Rep2_SRR10099919_SRR10099920_peak_886	27	.	3.18525	4.47553	2.71454	17
chr1	25510502	25510862	Encode_GSE137272_Encode_Dowen.JM_GSM4074286_SMC1A_Rep2_SRR10099919_SRR10099920_peak_887	33	.	3.45068	5.15526	3.34344	248
chr1	25696793	25697016	Encode_GSE137272_Encode_Dowen.JM_GSM4074286_SMC1A_Rep2_SRR10099919_SRR10099920_peak_888	159	.	7.43224	18.2647	15.9147	126
chr1	25829205	25829432	Encode_GSE137272_Encode_Dowen.JM_GSM4074286_SMC1A_Rep2_SRR10099919_SRR10099920_peak_889	35	.	3.32535	5.35443	3.53233	117
chr1	25829748	25830188	Encode_GSE137272_Encode_Dowen.JM_GSM4074286_SMC1A_Rep2_SRR10099919_SRR10099920_peak_890	127	.	6.07588	14.9759	12.7262	362
chr1	25830446	25830809	Encode_GSE137272_Encode_Dowen.JM_GSM4074286_SMC1A_Rep2_SRR10099919_SRR10099920_peak_891	320	.	10.4779	34.7901	32.0716	200
chr1	25885127	25885325	Encode_GSE137272_Encode_Dowen.JM_GSM4074286_SMC1A_Rep2_SRR10099919_SRR10099920_peak_892	130	.	6.63593	15.2922	13.0294	89
chr1	25887852	25888482	Encode_GSE137272_Encode_Dowen.JM_GSM4074286_SMC1A_Rep2_SRR10099919_SRR10099920_peak_893	457	.	14.3336	48.6711	45.7213	304
chr1	26229695	26230092	Encode_GSE137272_Encode_Dowen.JM_GSM4074286_SMC1A_Rep2_SRR10099919_SRR10099920_peak_894	61	.	4.51243	8.16601	6.17808	133
chr1	26340038	26340269	Encode_GSE137272_Encode_Dowen.JM_GSM4074286_SMC1A_Rep2_SRR10099919_SRR10099920_peak_895	54	.	4.24699	7.37311	5.42583	103
chr1	26340515	26340837	Encode_GSE137272_Encode_Dowen.JM_GSM4074286_SMC1A_Rep2_SRR10099919_SRR10099920_peak_896	179	.	7.96311	20.323	17.9177	123
chr1	26524638	26524861	Encode_GSE137272_Encode_Dowen.JM_GSM4074286_SMC1A_Rep2_SRR10099919_SRR10099920_peak_897	94	.	5.57418	11.5688	9.43436	89
chr1	27307575	27307726	Encode_GSE137272_Encode_Dowen.JM_GSM4074286_SMC1A_Rep2_SRR10099919_SRR10099920_peak_899	61	.	4.51243	8.16601	6.17808	79
chr1	27900364	27900657	Encode_GSE137272_Encode_Dowen.JM_GSM4074286_SMC1A_Rep2_SRR10099919_SRR10099920_peak_900	54	.	4.24699	7.37311	5.42583	103
chr1	28431216	28431351	Encode_GSE137272_Encode_Dowen.JM_GSM4074286_SMC1A_Rep2_SRR10099919_SRR10099920_peak_901	54	.	4.24699	7.37311	5.42583	66
chr1	28622800	28623113	Encode_GSE137272_Encode_Dowen.JM_GSM4074286_SMC1A_Rep2_SRR10099919_SRR10099920_peak_902	130	.	6.63593	15.2922	13.0294	194
chr1	29566247	29566421	Encode_GSE137272_Encode_Dowen.JM_GSM4074286_SMC1A_Rep2_SRR10099919_SRR10099920_peak_903	179	.	7.96311	20.323	17.9177	86
chr1	29895104	29895274	Encode_GSE137272_Encode_Dowen.JM_GSM4074286_SMC1A_Rep2_SRR10099919_SRR10099920_peak_904	33	.	3.45068	5.15526	3.34344	57
chr1	29996834	29997007	Encode_GSE137272_Encode_Dowen.JM_GSM4074286_SMC1A_Rep2_SRR10099919_SRR10099920_peak_905	69	.	4.77787	8.98323	6.95658	100
chr1	30259399	30259787	Encode_GSE137272_Encode_Dowen.JM_GSM4074286_SMC1A_Rep2_SRR10099919_SRR10099920_peak_906	54	.	4.24699	7.37311	5.42583	133
chr1	30696419	30696598	Encode_GSE137272_Encode_Dowen.JM_GSM4074286_SMC1A_Rep2_SRR10099919_SRR10099920_peak_907	103	.	5.83962	12.4718	10.3036	70
chr1	30700527	30700710	Encode_GSE137272_Encode_Dowen.JM_GSM4074286_SMC1A_Rep2_SRR10099919_SRR10099920_peak_908	130	.	6.63593	15.2922	13.0294	117
chr1	30740963	30741166	Encode_GSE137272_Encode_Dowen.JM_GSM4074286_SMC1A_Rep2_SRR10099919_SRR10099920_peak_909	121	.	6.37049	14.3343	12.1021	70
chr1	30771811	30772150	Encode_GSE137272_Encode_Dowen.JM_GSM4074286_SMC1A_Rep2_SRR10099919_SRR10099920_peak_910	406	.	13.2719	43.5574	40.6872	216
chr1	30778484	30778898	Encode_GSE137272_Encode_Dowen.JM_GSM4074286_SMC1A_Rep2_SRR10099919_SRR10099920_peak_911	98	.	5.07491	11.9759	9.82858	210
chr1	30780324	30780802	Encode_GSE137272_Encode_Dowen.JM_GSM4074286_SMC1A_Rep2_SRR10099919_SRR10099920_peak_912	470	.	12.729	50.0127	47.0425	133
chr1	30804804	30805250	Encode_GSE137272_Encode_Dowen.JM_GSM4074286_SMC1A_Rep2_SRR10099919_SRR10099920_peak_913	322	.	10.2971	34.9838	32.2602	267
chr1	30819324	30819693	Encode_GSE137272_Encode_Dowen.JM_GSM4074286_SMC1A_Rep2_SRR10099919_SRR10099920_peak_914	61	.	4.51243	8.16601	6.17808	79
chr1	30830002	30830136	Encode_GSE137272_Encode_Dowen.JM_GSM4074286_SMC1A_Rep2_SRR10099919_SRR10099920_peak_915	21	.	2.91981	3.82915	2.12289	33
chr1	30847520	30848137	Encode_GSE137272_Encode_Dowen.JM_GSM4074286_SMC1A_Rep2_SRR10099919_SRR10099920_peak_916	77	.	5.0433	9.82351	7.75949	496
chr1	30865005	30865263	Encode_GSE137272_Encode_Dowen.JM_GSM4074286_SMC1A_Rep2_SRR10099919_SRR10099920_peak_917	77	.	5.0433	9.82351	7.75949	91
chr1	30867699	30868213	Encode_GSE137272_Encode_Dowen.JM_GSM4074286_SMC1A_Rep2_SRR10099919_SRR10099920_peak_918	323	.	11.1828	35.0977	32.3721	324
chr1	30872856	30873035	Encode_GSE137272_Encode_Dowen.JM_GSM4074286_SMC1A_Rep2_SRR10099919_SRR10099920_peak_919	78	.	3.5823	9.96551	7.8966	77
chr1	30873801	30874329	Encode_GSE137272_Encode_Dowen.JM_GSM4074286_SMC1A_Rep2_SRR10099919_SRR10099920_peak_920	311	.	7.39335	33.8246	31.1226	415
chr1	30875817	30876262	Encode_GSE137272_Encode_Dowen.JM_GSM4074286_SMC1A_Rep2_SRR10099919_SRR10099920_peak_921	263	.	6.678	28.9139	26.3114	236
chr1	30883577	30883735	Encode_GSE137272_Encode_Dowen.JM_GSM4074286_SMC1A_Rep2_SRR10099919_SRR10099920_peak_922	32	.	3.4085	5.07943	3.2845	38
chr1	30883799	30884588	Encode_GSE137272_Encode_Dowen.JM_GSM4074286_SMC1A_Rep2_SRR10099919_SRR10099920_peak_923	219	.	8.94596	24.4438	21.94	237
chr1	30898597	30898905	Encode_GSE137272_Encode_Dowen.JM_GSM4074286_SMC1A_Rep2_SRR10099919_SRR10099920_peak_924	40	.	3.71612	5.86606	4.00651	251
chr1	30908816	30909342	Encode_GSE137272_Encode_Dowen.JM_GSM4074286_SMC1A_Rep2_SRR10099919_SRR10099920_peak_925	214	.	8.4631	23.9653	21.4714	328
chr1	30913719	30913929	Encode_GSE137272_Encode_Dowen.JM_GSM4074286_SMC1A_Rep2_SRR10099919_SRR10099920_peak_926	85	.	5.26233	10.5957	8.50513	98
chr1	30920611	30921131	Encode_GSE137272_Encode_Dowen.JM_GSM4074286_SMC1A_Rep2_SRR10099919_SRR10099920_peak_927	128	.	6.5548	15.1301	12.8763	123
chr1	30922327	30922611	Encode_GSE137272_Encode_Dowen.JM_GSM4074286_SMC1A_Rep2_SRR10099919_SRR10099920_peak_928	159	.	7.43224	18.2647	15.9147	104
chr1	30928998	30929136	Encode_GSE137272_Encode_Dowen.JM_GSM4074286_SMC1A_Rep2_SRR10099919_SRR10099920_peak_929	61	.	3.96122	8.1772	6.18881	20
chr1	30930764	30931308	Encode_GSE137272_Encode_Dowen.JM_GSM4074286_SMC1A_Rep2_SRR10099919_SRR10099920_peak_930	687	.	15.8516	72.021	68.7492	248
chr1	30937685	30938214	Encode_GSE137272_Encode_Dowen.JM_GSM4074286_SMC1A_Rep2_SRR10099919_SRR10099920_peak_931	320	.	10.7419	34.766	32.048	147
chr1	30938322	30938666	Encode_GSE137272_Encode_Dowen.JM_GSM4074286_SMC1A_Rep2_SRR10099919_SRR10099920_peak_932	72	.	4.5977	9.26533	7.2283	291
chr1	30943671	30943849	Encode_GSE137272_Encode_Dowen.JM_GSM4074286_SMC1A_Rep2_SRR10099919_SRR10099920_peak_933	77	.	5.0433	9.82351	7.75949	116
chr1	30949134	30949452	Encode_GSE137272_Encode_Dowen.JM_GSM4074286_SMC1A_Rep2_SRR10099919_SRR10099920_peak_934	76	.	4.38279	9.7257	7.6721	82
chr1	30949746	30950356	Encode_GSE137272_Encode_Dowen.JM_GSM4074286_SMC1A_Rep2_SRR10099919_SRR10099920_peak_935	303	.	9.24108	32.9895	30.304	179
chr1	30973915	30974135	Encode_GSE137272_Encode_Dowen.JM_GSM4074286_SMC1A_Rep2_SRR10099919_SRR10099920_peak_936	69	.	4.77787	8.98323	6.95658	99
chr1	31103457	31103612	Encode_GSE137272_Encode_Dowen.JM_GSM4074286_SMC1A_Rep2_SRR10099919_SRR10099920_peak_937	54	.	4.24699	7.37311	5.42583	42
chr1	31153015	31153374	Encode_GSE137272_Encode_Dowen.JM_GSM4074286_SMC1A_Rep2_SRR10099919_SRR10099920_peak_938	660	.	15.4144	69.3277	66.0913	199
chr1	31153942	31154309	Encode_GSE137272_Encode_Dowen.JM_GSM4074286_SMC1A_Rep2_SRR10099919_SRR10099920_peak_939	743	.	16.8229	77.7228	74.3756	207
chr1	31210266	31210443	Encode_GSE137272_Encode_Dowen.JM_GSM4074286_SMC1A_Rep2_SRR10099919_SRR10099920_peak_940	111	.	6.10505	13.3939	11.1932	113
chr1	31233627	31233994	Encode_GSE137272_Encode_Dowen.JM_GSM4074286_SMC1A_Rep2_SRR10099919_SRR10099920_peak_941	189	.	8.22855	21.3736	18.9415	238
chr1	31678654	31678889	Encode_GSE137272_Encode_Dowen.JM_GSM4074286_SMC1A_Rep2_SRR10099919_SRR10099920_peak_942	149	.	7.1668	17.258	14.9365	117
chr1	31891983	31892157	Encode_GSE137272_Encode_Dowen.JM_GSM4074286_SMC1A_Rep2_SRR10099919_SRR10099920_peak_943	69	.	4.77787	8.98323	6.95658	65
chr1	32172401	32173236	Encode_GSE137272_Encode_Dowen.JM_GSM4074286_SMC1A_Rep2_SRR10099919_SRR10099920_peak_944	470	.	14.599	49.9698	47.0003	301
chr1	32221065	32221214	Encode_GSE137272_Encode_Dowen.JM_GSM4074286_SMC1A_Rep2_SRR10099919_SRR10099920_peak_945	54	.	4.24699	7.37311	5.42583	62
chr1	32265912	32266122	Encode_GSE137272_Encode_Dowen.JM_GSM4074286_SMC1A_Rep2_SRR10099919_SRR10099920_peak_946	61	.	4.51243	8.16601	6.17808	110
chr1	32965063	32965294	Encode_GSE137272_Encode_Dowen.JM_GSM4074286_SMC1A_Rep2_SRR10099919_SRR10099920_peak_947	548	.	16.1917	57.9214	54.8382	129
chr1	33020089	33020223	Encode_GSE137272_Encode_Dowen.JM_GSM4074286_SMC1A_Rep2_SRR10099919_SRR10099920_peak_948	40	.	3.71612	5.86606	4.00651	48
chr1	33106360	33106600	Encode_GSE137272_Encode_Dowen.JM_GSM4074286_SMC1A_Rep2_SRR10099919_SRR10099920_peak_949	276	.	10.352	30.2397	27.6077	125
chr1	33134803	33135015	Encode_GSE137272_Encode_Dowen.JM_GSM4074286_SMC1A_Rep2_SRR10099919_SRR10099920_peak_950	61	.	4.51243	8.16601	6.17808	120
chr1	33256965	33257116	Encode_GSE137272_Encode_Dowen.JM_GSM4074286_SMC1A_Rep2_SRR10099919_SRR10099920_peak_951	69	.	4.77787	8.98323	6.95658	105
chr1	33271569	33272109	Encode_GSE137272_Encode_Dowen.JM_GSM4074286_SMC1A_Rep2_SRR10099919_SRR10099920_peak_952	169	.	7.69768	19.2866	16.9087	142
chr1	33406884	33407243	Encode_GSE137272_Encode_Dowen.JM_GSM4074286_SMC1A_Rep2_SRR10099919_SRR10099920_peak_953	77	.	5.0433	9.82351	7.75949	152
chr1	33494872	33495102	Encode_GSE137272_Encode_Dowen.JM_GSM4074286_SMC1A_Rep2_SRR10099919_SRR10099920_peak_954	220	.	9.02486	24.606	22.096	132
chr1	33500287	33500425	Encode_GSE137272_Encode_Dowen.JM_GSM4074286_SMC1A_Rep2_SRR10099919_SRR10099920_peak_955	40	.	3.71612	5.86606	4.00651	26
chr1	33504418	33504736	Encode_GSE137272_Encode_Dowen.JM_GSM4074286_SMC1A_Rep2_SRR10099919_SRR10099920_peak_956	159	.	7.43224	18.2647	15.9147	194
chr1	33512747	33512984	Encode_GSE137272_Encode_Dowen.JM_GSM4074286_SMC1A_Rep2_SRR10099919_SRR10099920_peak_957	54	.	4.24699	7.37311	5.42583	125
chr1	33524096	33524422	Encode_GSE137272_Encode_Dowen.JM_GSM4074286_SMC1A_Rep2_SRR10099919_SRR10099920_peak_958	40	.	3.71612	5.86606	4.00651	214
chr1	33536655	33536877	Encode_GSE137272_Encode_Dowen.JM_GSM4074286_SMC1A_Rep2_SRR10099919_SRR10099920_peak_959	103	.	5.83962	12.4718	10.3036	108
chr1	33542683	33542924	Encode_GSE137272_Encode_Dowen.JM_GSM4074286_SMC1A_Rep2_SRR10099919_SRR10099920_peak_960	33	.	3.45068	5.15526	3.34344	99
chr1	33555525	33555964	Encode_GSE137272_Encode_Dowen.JM_GSM4074286_SMC1A_Rep2_SRR10099919_SRR10099920_peak_961	431	.	13.8027	46.0977	43.1872	198
chr1	33556310	33556666	Encode_GSE137272_Encode_Dowen.JM_GSM4074286_SMC1A_Rep2_SRR10099919_SRR10099920_peak_962	69	.	4.77787	8.98323	6.95658	219
chr1	33565732	33566194	Encode_GSE137272_Encode_Dowen.JM_GSM4074286_SMC1A_Rep2_SRR10099919_SRR10099920_peak_963	1019	.	24.9511	105.671	101.943	214
chr1	33615656	33615832	Encode_GSE137272_Encode_Dowen.JM_GSM4074286_SMC1A_Rep2_SRR10099919_SRR10099920_peak_964	85	.	5.30874	10.6857	8.58575	80
chr1	33621859	33622429	Encode_GSE137272_Encode_Dowen.JM_GSM4074286_SMC1A_Rep2_SRR10099919_SRR10099920_peak_965	103	.	5.83962	12.4718	10.3036	251
chr1	33627838	33628131	Encode_GSE137272_Encode_Dowen.JM_GSM4074286_SMC1A_Rep2_SRR10099919_SRR10099920_peak_966	103	.	5.83962	12.4718	10.3036	183
chr1	33635968	33636144	Encode_GSE137272_Encode_Dowen.JM_GSM4074286_SMC1A_Rep2_SRR10099919_SRR10099920_peak_967	107	.	5.15818	12.8818	10.7014	58
chr1	33636206	33636393	Encode_GSE137272_Encode_Dowen.JM_GSM4074286_SMC1A_Rep2_SRR10099919_SRR10099920_peak_968	90	.	4.7397	11.1973	9.08068	90
chr1	33636516	33636715	Encode_GSE137272_Encode_Dowen.JM_GSM4074286_SMC1A_Rep2_SRR10099919_SRR10099920_peak_969	49	.	3.60217	6.85154	4.93614	72
chr1	33636916	33637085	Encode_GSE137272_Encode_Dowen.JM_GSM4074286_SMC1A_Rep2_SRR10099919_SRR10099920_peak_970	67	.	4.10831	8.79416	6.78208	117
chr1	33637776	33638226	Encode_GSE137272_Encode_Dowen.JM_GSM4074286_SMC1A_Rep2_SRR10099919_SRR10099920_peak_971	191	.	6.50872	21.6309	19.1931	200
chr1	33642437	33642737	Encode_GSE137272_Encode_Dowen.JM_GSM4074286_SMC1A_Rep2_SRR10099919_SRR10099920_peak_972	64	.	4.06394	8.41083	6.41348	82
chr1	33647293	33647431	Encode_GSE137272_Encode_Dowen.JM_GSM4074286_SMC1A_Rep2_SRR10099919_SRR10099920_peak_973	60	.	4.44166	8.03196	6.05765	64
chr1	33650808	33651071	Encode_GSE137272_Encode_Dowen.JM_GSM4074286_SMC1A_Rep2_SRR10099919_SRR10099920_peak_974	85	.	5.30874	10.6857	8.58575	125
chr1	33663673	33663920	Encode_GSE137272_Encode_Dowen.JM_GSM4074286_SMC1A_Rep2_SRR10099919_SRR10099920_peak_975	61	.	4.51243	8.16601	6.17808	107
chr1	33669609	33670007	Encode_GSE137272_Encode_Dowen.JM_GSM4074286_SMC1A_Rep2_SRR10099919_SRR10099920_peak_976	239	.	6.36553	26.4733	23.923	235
chr1	33670083	33670673	Encode_GSE137272_Encode_Dowen.JM_GSM4074286_SMC1A_Rep2_SRR10099919_SRR10099920_peak_977	410	.	8.74104	43.8845	41.0093	438
chr1	33672580	33672864	Encode_GSE137272_Encode_Dowen.JM_GSM4074286_SMC1A_Rep2_SRR10099919_SRR10099920_peak_978	580	.	10.8847	61.1991	58.0715	156
chr1	33680609	33680774	Encode_GSE137272_Encode_Dowen.JM_GSM4074286_SMC1A_Rep2_SRR10099919_SRR10099920_peak_979	76	.	4.6417	9.67546	7.6237	94
chr1	33684537	33685020	Encode_GSE137272_Encode_Dowen.JM_GSM4074286_SMC1A_Rep2_SRR10099919_SRR10099920_peak_980	459	.	12.2825	48.8972	45.9442	152
chr1	33690157	33690314	Encode_GSE137272_Encode_Dowen.JM_GSM4074286_SMC1A_Rep2_SRR10099919_SRR10099920_peak_981	40	.	3.71612	5.86606	4.00651	60
chr1	33714536	33715209	Encode_GSE137272_Encode_Dowen.JM_GSM4074286_SMC1A_Rep2_SRR10099919_SRR10099920_peak_982	853	.	16.2012	88.8243	85.3302	478
chr1	33719671	33720196	Encode_GSE137272_Encode_Dowen.JM_GSM4074286_SMC1A_Rep2_SRR10099919_SRR10099920_peak_983	364	.	8.199	39.2383	36.4406	190
chr1	33720293	33720499	Encode_GSE137272_Encode_Dowen.JM_GSM4074286_SMC1A_Rep2_SRR10099919_SRR10099920_peak_984	38	.	2.99931	5.64477	3.80764	105
chr1	33725170	33725553	Encode_GSE137272_Encode_Dowen.JM_GSM4074286_SMC1A_Rep2_SRR10099919_SRR10099920_peak_985	140	.	5.62737	16.3131	14.0195	188
chr1	33727406	33727551	Encode_GSE137272_Encode_Dowen.JM_GSM4074286_SMC1A_Rep2_SRR10099919_SRR10099920_peak_986	112	.	5.54963	13.4153	11.214	80
chr1	33736628	33736775	Encode_GSE137272_Encode_Dowen.JM_GSM4074286_SMC1A_Rep2_SRR10099919_SRR10099920_peak_987	39	.	2.86726	5.84635	3.99916	59
chr1	33739371	33739669	Encode_GSE137272_Encode_Dowen.JM_GSM4074286_SMC1A_Rep2_SRR10099919_SRR10099920_peak_988	612	.	8.51203	64.3805	61.2102	134
chr1	33741800	33742088	Encode_GSE137272_Encode_Dowen.JM_GSM4074286_SMC1A_Rep2_SRR10099919_SRR10099920_peak_989	180	.	4.42808	20.4162	18.0089	156
chr1	33742865	33743193	Encode_GSE137272_Encode_Dowen.JM_GSM4074286_SMC1A_Rep2_SRR10099919_SRR10099920_peak_990	1042	.	11.4169	108.013	104.25	165
chr1	33747265	33747405	Encode_GSE137272_Encode_Dowen.JM_GSM4074286_SMC1A_Rep2_SRR10099919_SRR10099920_peak_991	62	.	3.03426	8.25975	6.26827	50
chr1	33748073	33748245	Encode_GSE137272_Encode_Dowen.JM_GSM4074286_SMC1A_Rep2_SRR10099919_SRR10099920_peak_992	50	.	3.13228	6.99031	5.06879	111
chr1	33748646	33748795	Encode_GSE137272_Encode_Dowen.JM_GSM4074286_SMC1A_Rep2_SRR10099919_SRR10099920_peak_993	25	.	2.53821	4.30877	2.57272	55
chr1	33749146	33749460	Encode_GSE137272_Encode_Dowen.JM_GSM4074286_SMC1A_Rep2_SRR10099919_SRR10099920_peak_994	277	.	7.10576	30.3984	27.7635	142
chr1	33755069	33755219	Encode_GSE137272_Encode_Dowen.JM_GSM4074286_SMC1A_Rep2_SRR10099919_SRR10099920_peak_995	62	.	3.49839	8.26528	6.2736	66
chr1	33755886	33756042	Encode_GSE137272_Encode_Dowen.JM_GSM4074286_SMC1A_Rep2_SRR10099919_SRR10099920_peak_996	121	.	4.68403	14.3527	12.1199	57
chr1	33757106	33758036	Encode_GSE137272_Encode_Dowen.JM_GSM4074286_SMC1A_Rep2_SRR10099919_SRR10099920_peak_997	164	.	5.55232	18.8277	16.4643	513
chr1	33758606	33758772	Encode_GSE137272_Encode_Dowen.JM_GSM4074286_SMC1A_Rep2_SRR10099919_SRR10099920_peak_998	53	.	3.32521	7.32357	5.38749	89
chr1	33799769	33799903	Encode_GSE137272_Encode_Dowen.JM_GSM4074286_SMC1A_Rep2_SRR10099919_SRR10099920_peak_999	61	.	4.51243	8.16601	6.17808	90
chr1	33802982	33803172	Encode_GSE137272_Encode_Dowen.JM_GSM4074286_SMC1A_Rep2_SRR10099919_SRR10099920_peak_1000	61	.	4.51243	8.16601	6.17808	84
chr1	33813926	33814806	Encode_GSE137272_Encode_Dowen.JM_GSM4074286_SMC1A_Rep2_SRR10099919_SRR10099920_peak_1001	253	.	8.13519	27.9453	25.3638	675
chr1	33830061	33830284	Encode_GSE137272_Encode_Dowen.JM_GSM4074286_SMC1A_Rep2_SRR10099919_SRR10099920_peak_1002	111	.	6.10505	13.3939	11.1932	97
chr1	33838087	33838221	Encode_GSE137272_Encode_Dowen.JM_GSM4074286_SMC1A_Rep2_SRR10099919_SRR10099920_peak_1003	41	.	3.68677	6.05396	4.1853	79
chr1	33838302	33838548	Encode_GSE137272_Encode_Dowen.JM_GSM4074286_SMC1A_Rep2_SRR10099919_SRR10099920_peak_1004	48	.	3.91965	6.75205	4.84096	101
chr1	33838705	33839207	Encode_GSE137272_Encode_Dowen.JM_GSM4074286_SMC1A_Rep2_SRR10099919_SRR10099920_peak_1005	94	.	5.40727	11.609	9.47315	319
chr1	33847028	33847264	Encode_GSE137272_Encode_Dowen.JM_GSM4074286_SMC1A_Rep2_SRR10099919_SRR10099920_peak_1006	27	.	3.18525	4.47553	2.71454	130
chr1	33850754	33850910	Encode_GSE137272_Encode_Dowen.JM_GSM4074286_SMC1A_Rep2_SRR10099919_SRR10099920_peak_1007	47	.	3.98156	6.60593	4.70123	74
chr1	33860960	33861190	Encode_GSE137272_Encode_Dowen.JM_GSM4074286_SMC1A_Rep2_SRR10099919_SRR10099920_peak_1008	111	.	6.10505	13.3939	11.1932	107
chr1	33874609	33874798	Encode_GSE137272_Encode_Dowen.JM_GSM4074286_SMC1A_Rep2_SRR10099919_SRR10099920_peak_1009	82	.	5.11797	10.3134	8.23265	96
chr1	33875691	33876019	Encode_GSE137272_Encode_Dowen.JM_GSM4074286_SMC1A_Rep2_SRR10099919_SRR10099920_peak_1010	497	.	14.8421	52.7253	49.7153	157
chr1	33883468	33883978	Encode_GSE137272_Encode_Dowen.JM_GSM4074286_SMC1A_Rep2_SRR10099919_SRR10099920_peak_1011	455	.	14.2586	48.5121	45.5659	146
chr1	33885359	33885493	Encode_GSE137272_Encode_Dowen.JM_GSM4074286_SMC1A_Rep2_SRR10099919_SRR10099920_peak_1012	46	.	3.93288	6.51584	4.62546	95
chr1	33892441	33893322	Encode_GSE137272_Encode_Dowen.JM_GSM4074286_SMC1A_Rep2_SRR10099919_SRR10099920_peak_1013	474	.	11.3733	50.4641	47.4876	495
chr1	33899215	33899415	Encode_GSE137272_Encode_Dowen.JM_GSM4074286_SMC1A_Rep2_SRR10099919_SRR10099920_peak_1014	214	.	6.84757	23.9469	21.4534	91
chr1	33903511	33903842	Encode_GSE137272_Encode_Dowen.JM_GSM4074286_SMC1A_Rep2_SRR10099919_SRR10099920_peak_1015	549	.	8.43896	58.0029	54.9187	201
chr1	33906931	33907261	Encode_GSE137272_Encode_Dowen.JM_GSM4074286_SMC1A_Rep2_SRR10099919_SRR10099920_peak_1016	289	.	5.77462	31.602	28.9433	124
chr1	33907335	33907753	Encode_GSE137272_Encode_Dowen.JM_GSM4074286_SMC1A_Rep2_SRR10099919_SRR10099920_peak_1017	289	.	5.76825	31.5712	28.9129	295
chr1	33925304	33925650	Encode_GSE137272_Encode_Dowen.JM_GSM4074286_SMC1A_Rep2_SRR10099919_SRR10099920_peak_1018	149	.	6.01202	17.3061	14.9833	126
chr1	33926674	33927301	Encode_GSE137272_Encode_Dowen.JM_GSM4074286_SMC1A_Rep2_SRR10099919_SRR10099920_peak_1019	201	.	6.85237	22.5737	20.1124	434
chr1	33936616	33936915	Encode_GSE137272_Encode_Dowen.JM_GSM4074286_SMC1A_Rep2_SRR10099919_SRR10099920_peak_1020	187	.	6.50195	21.1688	18.7445	104
chr1	33939807	33940095	Encode_GSE137272_Encode_Dowen.JM_GSM4074286_SMC1A_Rep2_SRR10099919_SRR10099920_peak_1021	54	.	3.18276	7.34505	5.40803	180
chr1	33943977	33944238	Encode_GSE137272_Encode_Dowen.JM_GSM4074286_SMC1A_Rep2_SRR10099919_SRR10099920_peak_1022	256	.	5.25527	28.2626	25.6726	132
chr1	33944877	33945615	Encode_GSE137272_Encode_Dowen.JM_GSM4074286_SMC1A_Rep2_SRR10099919_SRR10099920_peak_1023	454	.	7.44073	48.3744	45.4302	375
chr1	33946626	33946834	Encode_GSE137272_Encode_Dowen.JM_GSM4074286_SMC1A_Rep2_SRR10099919_SRR10099920_peak_1024	34	.	2.45072	5.31609	3.49588	52
chr1	33947979	33948146	Encode_GSE137272_Encode_Dowen.JM_GSM4074286_SMC1A_Rep2_SRR10099919_SRR10099920_peak_1025	133	.	4.15812	15.5905	13.32	73
chr1	33963409	33963903	Encode_GSE137272_Encode_Dowen.JM_GSM4074286_SMC1A_Rep2_SRR10099919_SRR10099920_peak_1026	318	.	6.22159	34.5698	31.8551	166
chr1	33964299	33965014	Encode_GSE137272_Encode_Dowen.JM_GSM4074286_SMC1A_Rep2_SRR10099919_SRR10099920_peak_1027	466	.	7.39336	49.62	46.6567	401
chr1	33966506	33966724	Encode_GSE137272_Encode_Dowen.JM_GSM4074286_SMC1A_Rep2_SRR10099919_SRR10099920_peak_1028	69	.	2.9644	8.93873	6.92127	110
chr1	33974464	33975134	Encode_GSE137272_Encode_Dowen.JM_GSM4074286_SMC1A_Rep2_SRR10099919_SRR10099920_peak_1029	162	.	6.34921	18.5784	16.2209	485
chr1	33979865	33980027	Encode_GSE137272_Encode_Dowen.JM_GSM4074286_SMC1A_Rep2_SRR10099919_SRR10099920_peak_1030	53	.	4.04511	7.26433	5.33081	56
chr1	33989518	33990378	Encode_GSE137272_Encode_Dowen.JM_GSM4074286_SMC1A_Rep2_SRR10099919_SRR10099920_peak_1031	191	.	7.60524	21.5585	19.1222	528
chr1	33994297	33994431	Encode_GSE137272_Encode_Dowen.JM_GSM4074286_SMC1A_Rep2_SRR10099919_SRR10099920_peak_1032	28	.	2.96431	4.62721	2.8577	50
chr1	34003027	34003261	Encode_GSE137272_Encode_Dowen.JM_GSM4074286_SMC1A_Rep2_SRR10099919_SRR10099920_peak_1033	130	.	3.61992	15.2825	13.0245	109
chr1	34005591	34006153	Encode_GSE137272_Encode_Dowen.JM_GSM4074286_SMC1A_Rep2_SRR10099919_SRR10099920_peak_1034	394	.	6.00566	42.3151	39.4649	301
chr1	34006286	34006471	Encode_GSE137272_Encode_Dowen.JM_GSM4074286_SMC1A_Rep2_SRR10099919_SRR10099920_peak_1035	47	.	2.35974	6.64395	4.73762	105
chr1	34006968	34007387	Encode_GSE137272_Encode_Dowen.JM_GSM4074286_SMC1A_Rep2_SRR10099919_SRR10099920_peak_1036	443	.	5.6519	47.2444	44.3175	197
chr1	34007469	34007669	Encode_GSE137272_Encode_Dowen.JM_GSM4074286_SMC1A_Rep2_SRR10099919_SRR10099920_peak_1037	152	.	3.40893	17.611	15.2808	91
chr1	34011075	34011687	Encode_GSE137272_Encode_Dowen.JM_GSM4074286_SMC1A_Rep2_SRR10099919_SRR10099920_peak_1038	451	.	6.68016	48.0841	45.144	116
chr1	34011913	34012249	Encode_GSE137272_Encode_Dowen.JM_GSM4074286_SMC1A_Rep2_SRR10099919_SRR10099920_peak_1039	76	.	3.09745	9.69586	7.64341	105
chr1	34020244	34020766	Encode_GSE137272_Encode_Dowen.JM_GSM4074286_SMC1A_Rep2_SRR10099919_SRR10099920_peak_1040	135	.	6.08553	15.8253	13.5487	238
chr1	34025055	34025200	Encode_GSE137272_Encode_Dowen.JM_GSM4074286_SMC1A_Rep2_SRR10099919_SRR10099920_peak_1041	57	.	4.11259	7.67576	5.71599	37
chr1	34032296	34032515	Encode_GSE137272_Encode_Dowen.JM_GSM4074286_SMC1A_Rep2_SRR10099919_SRR10099920_peak_1042	97	.	4.60632	11.8459	9.70268	115
chr1	34036835	34037132	Encode_GSE137272_Encode_Dowen.JM_GSM4074286_SMC1A_Rep2_SRR10099919_SRR10099920_peak_1043	127	.	3.94295	14.9731	12.7236	173
chr1	34037547	34037794	Encode_GSE137272_Encode_Dowen.JM_GSM4074286_SMC1A_Rep2_SRR10099919_SRR10099920_peak_1044	69	.	3.11454	8.95988	6.9416	119
chr1	34038257	34038897	Encode_GSE137272_Encode_Dowen.JM_GSM4074286_SMC1A_Rep2_SRR10099919_SRR10099920_peak_1045	266	.	5.78484	29.2254	26.6146	494
chr1	34041082	34041613	Encode_GSE137272_Encode_Dowen.JM_GSM4074286_SMC1A_Rep2_SRR10099919_SRR10099920_peak_1046	259	.	5.53974	28.503	25.9083	260
chr1	34045824	34046087	Encode_GSE137272_Encode_Dowen.JM_GSM4074286_SMC1A_Rep2_SRR10099919_SRR10099920_peak_1047	53	.	3.38126	7.25121	5.31831	123
chr1	34050981	34051467	Encode_GSE137272_Encode_Dowen.JM_GSM4074286_SMC1A_Rep2_SRR10099919_SRR10099920_peak_1048	78	.	4.45098	9.88338	7.81716	375
chr1	34059269	34059480	Encode_GSE137272_Encode_Dowen.JM_GSM4074286_SMC1A_Rep2_SRR10099919_SRR10099920_peak_1049	85	.	3.50898	10.671	8.57792	101
chr1	34059629	34059794	Encode_GSE137272_Encode_Dowen.JM_GSM4074286_SMC1A_Rep2_SRR10099919_SRR10099920_peak_1050	68	.	3.20818	8.89611	6.8802	83
chr1	34060626	34060792	Encode_GSE137272_Encode_Dowen.JM_GSM4074286_SMC1A_Rep2_SRR10099919_SRR10099920_peak_1051	54	.	2.89314	7.36868	5.42583	85
chr1	34061174	34061499	Encode_GSE137272_Encode_Dowen.JM_GSM4074286_SMC1A_Rep2_SRR10099919_SRR10099920_peak_1052	799	.	11.0921	83.3576	79.9365	134
chr1	34066564	34066706	Encode_GSE137272_Encode_Dowen.JM_GSM4074286_SMC1A_Rep2_SRR10099919_SRR10099920_peak_1053	100	.	3.66435	12.2454	10.0898	82
chr1	34068409	34068745	Encode_GSE137272_Encode_Dowen.JM_GSM4074286_SMC1A_Rep2_SRR10099919_SRR10099920_peak_1054	175	.	4.60645	19.9646	17.5711	133
chr1	34070334	34070547	Encode_GSE137272_Encode_Dowen.JM_GSM4074286_SMC1A_Rep2_SRR10099919_SRR10099920_peak_1055	65	.	2.4656	8.53538	6.53333	96
chr1	34073630	34074137	Encode_GSE137272_Encode_Dowen.JM_GSM4074286_SMC1A_Rep2_SRR10099919_SRR10099920_peak_1056	871	.	7.90747	90.6368	87.1178	282
chr1	34074309	34074893	Encode_GSE137272_Encode_Dowen.JM_GSM4074286_SMC1A_Rep2_SRR10099919_SRR10099920_peak_1057	324	.	4.72622	35.1813	32.4543	114
chr1	34077175	34077625	Encode_GSE137272_Encode_Dowen.JM_GSM4074286_SMC1A_Rep2_SRR10099919_SRR10099920_peak_1058	257	.	4.64695	28.3495	25.7577	155
chr1	34088002	34088237	Encode_GSE137272_Encode_Dowen.JM_GSM4074286_SMC1A_Rep2_SRR10099919_SRR10099920_peak_1059	80	.	4.70931	10.1436	8.06851	107
chr1	34090216	34090351	Encode_GSE137272_Encode_Dowen.JM_GSM4074286_SMC1A_Rep2_SRR10099919_SRR10099920_peak_1060	29	.	2.82158	4.67506	2.90279	86
chr1	34093757	34093974	Encode_GSE137272_Encode_Dowen.JM_GSM4074286_SMC1A_Rep2_SRR10099919_SRR10099920_peak_1061	210	.	6.0039	23.5158	21.0314	108
chr1	34096908	34097201	Encode_GSE137272_Encode_Dowen.JM_GSM4074286_SMC1A_Rep2_SRR10099919_SRR10099920_peak_1062	134	.	4.91642	15.75	13.4754	151
chr1	34097679	34098045	Encode_GSE137272_Encode_Dowen.JM_GSM4074286_SMC1A_Rep2_SRR10099919_SRR10099920_peak_1063	245	.	6.42471	27.1209	24.5552	131
chr1	34102683	34102868	Encode_GSE137272_Encode_Dowen.JM_GSM4074286_SMC1A_Rep2_SRR10099919_SRR10099920_peak_1064	86	.	3.20934	10.798	8.69434	97
chr1	34103224	34103537	Encode_GSE137272_Encode_Dowen.JM_GSM4074286_SMC1A_Rep2_SRR10099919_SRR10099920_peak_1065	350	.	6.35728	37.8333	35.0595	161
chr1	34103711	34104122	Encode_GSE137272_Encode_Dowen.JM_GSM4074286_SMC1A_Rep2_SRR10099919_SRR10099920_peak_1066	338	.	6.10396	36.5541	33.8028	146
chr1	34106806	34107295	Encode_GSE137272_Encode_Dowen.JM_GSM4074286_SMC1A_Rep2_SRR10099919_SRR10099920_peak_1067	56	.	2.56767	7.65493	5.69599	417
chr1	34108820	34109050	Encode_GSE137272_Encode_Dowen.JM_GSM4074286_SMC1A_Rep2_SRR10099919_SRR10099920_peak_1068	166	.	4.39652	19.0245	16.6563	120
chr1	34109508	34109848	Encode_GSE137272_Encode_Dowen.JM_GSM4074286_SMC1A_Rep2_SRR10099919_SRR10099920_peak_1069	54	.	2.80928	7.41125	5.46232	285
chr1	34111004	34111335	Encode_GSE137272_Encode_Dowen.JM_GSM4074286_SMC1A_Rep2_SRR10099919_SRR10099920_peak_1070	181	.	4.66619	20.5568	18.1464	128
chr1	34116370	34116734	Encode_GSE137272_Encode_Dowen.JM_GSM4074286_SMC1A_Rep2_SRR10099919_SRR10099920_peak_1071	348	.	7.61703	37.6349	34.8642	113
chr1	34121459	34121612	Encode_GSE137272_Encode_Dowen.JM_GSM4074286_SMC1A_Rep2_SRR10099919_SRR10099920_peak_1072	27	.	2.60824	4.48731	2.7256	46
chr1	34127708	34128204	Encode_GSE137272_Encode_Dowen.JM_GSM4074286_SMC1A_Rep2_SRR10099919_SRR10099920_peak_1073	247	.	7.90031	27.3289	24.7593	270
chr1	34133999	34134156	Encode_GSE137272_Encode_Dowen.JM_GSM4074286_SMC1A_Rep2_SRR10099919_SRR10099920_peak_1074	67	.	4.22842	8.77914	6.76763	74
chr1	34137460	34137637	Encode_GSE137272_Encode_Dowen.JM_GSM4074286_SMC1A_Rep2_SRR10099919_SRR10099920_peak_1075	119	.	4.08708	14.156	11.9337	94
chr1	34139361	34139867	Encode_GSE137272_Encode_Dowen.JM_GSM4074286_SMC1A_Rep2_SRR10099919_SRR10099920_peak_1076	103	.	3.66595	12.503	10.3339	393
chr1	34140169	34140499	Encode_GSE137272_Encode_Dowen.JM_GSM4074286_SMC1A_Rep2_SRR10099919_SRR10099920_peak_1077	612	.	9.06018	64.4057	61.2349	119
chr1	34140724	34141049	Encode_GSE137272_Encode_Dowen.JM_GSM4074286_SMC1A_Rep2_SRR10099919_SRR10099920_peak_1078	277	.	5.78284	30.4291	27.7937	138
chr1	34144433	34144682	Encode_GSE137272_Encode_Dowen.JM_GSM4074286_SMC1A_Rep2_SRR10099919_SRR10099920_peak_1079	119	.	3.93917	14.135	11.9134	131
chr1	34156115	34156485	Encode_GSE137272_Encode_Dowen.JM_GSM4074286_SMC1A_Rep2_SRR10099919_SRR10099920_peak_1080	210	.	6.0039	23.5158	21.0314	90
chr1	34157748	34158030	Encode_GSE137272_Encode_Dowen.JM_GSM4074286_SMC1A_Rep2_SRR10099919_SRR10099920_peak_1081	75	.	3.71452	9.63617	7.58574	220
chr1	34158827	34159008	Encode_GSE137272_Encode_Dowen.JM_GSM4074286_SMC1A_Rep2_SRR10099919_SRR10099920_peak_1082	79	.	3.83974	10.0103	7.93981	66
chr1	34164142	34165186	Encode_GSE137272_Encode_Dowen.JM_GSM4074286_SMC1A_Rep2_SRR10099919_SRR10099920_peak_1083	929	.	13.815	96.5854	92.9851	648
chr1	34177943	34178671	Encode_GSE137272_Encode_Dowen.JM_GSM4074286_SMC1A_Rep2_SRR10099919_SRR10099920_peak_1084	117	.	4.7761	13.9618	11.7451	375
chr1	34189949	34190431	Encode_GSE137272_Encode_Dowen.JM_GSM4074286_SMC1A_Rep2_SRR10099919_SRR10099920_peak_1085	362	.	9.97136	39.018	36.2238	193
chr1	34192169	34192533	Encode_GSE137272_Encode_Dowen.JM_GSM4074286_SMC1A_Rep2_SRR10099919_SRR10099920_peak_1086	283	.	8.49588	31.0332	28.3869	117
chr1	34200838	34201084	Encode_GSE137272_Encode_Dowen.JM_GSM4074286_SMC1A_Rep2_SRR10099919_SRR10099920_peak_1087	45	.	3.86498	6.3895	4.50511	168
chr1	34207006	34207240	Encode_GSE137272_Encode_Dowen.JM_GSM4074286_SMC1A_Rep2_SRR10099919_SRR10099920_peak_1088	156	.	7.31567	18.0288	15.6883	131
chr1	34218391	34218758	Encode_GSE137272_Encode_Dowen.JM_GSM4074286_SMC1A_Rep2_SRR10099919_SRR10099920_peak_1089	1238	.	22.4809	127.936	123.849	143
chr1	34225623	34225852	Encode_GSE137272_Encode_Dowen.JM_GSM4074286_SMC1A_Rep2_SRR10099919_SRR10099920_peak_1090	27	.	3.18525	4.47553	2.71454	129
chr1	34236215	34236820	Encode_GSE137272_Encode_Dowen.JM_GSM4074286_SMC1A_Rep2_SRR10099919_SRR10099920_peak_1091	413	.	11.5082	44.2691	41.3884	325
chr1	34252871	34253135	Encode_GSE137272_Encode_Dowen.JM_GSM4074286_SMC1A_Rep2_SRR10099919_SRR10099920_peak_1092	54	.	4.24699	7.37311	5.42583	74
chr1	34270871	34271141	Encode_GSE137272_Encode_Dowen.JM_GSM4074286_SMC1A_Rep2_SRR10099919_SRR10099920_peak_1093	253	.	9.82117	27.9513	25.3671	171
chr1	34289378	34289818	Encode_GSE137272_Encode_Dowen.JM_GSM4074286_SMC1A_Rep2_SRR10099919_SRR10099920_peak_1094	84	.	4.74638	10.5528	8.46369	339
chr1	34293276	34293410	Encode_GSE137272_Encode_Dowen.JM_GSM4074286_SMC1A_Rep2_SRR10099919_SRR10099920_peak_1095	23	.	2.79631	4.10991	2.38606	74
chr1	34302408	34303077	Encode_GSE137272_Encode_Dowen.JM_GSM4074286_SMC1A_Rep2_SRR10099919_SRR10099920_peak_1096	123	.	5.38658	14.5435	12.3056	562
chr1	34308129	34308302	Encode_GSE137272_Encode_Dowen.JM_GSM4074286_SMC1A_Rep2_SRR10099919_SRR10099920_peak_1097	57	.	3.97589	7.66661	5.70723	55
chr1	34308973	34309189	Encode_GSE137272_Encode_Dowen.JM_GSM4074286_SMC1A_Rep2_SRR10099919_SRR10099920_peak_1098	48	.	3.77996	6.73374	4.82345	97
chr1	34328757	34328895	Encode_GSE137272_Encode_Dowen.JM_GSM4074286_SMC1A_Rep2_SRR10099919_SRR10099920_peak_1099	47	.	3.98156	6.60593	4.70123	93
chr1	34357367	34357710	Encode_GSE137272_Encode_Dowen.JM_GSM4074286_SMC1A_Rep2_SRR10099919_SRR10099920_peak_1100	169	.	7.69768	19.2866	16.9087	232
chr1	34367545	34367808	Encode_GSE137272_Encode_Dowen.JM_GSM4074286_SMC1A_Rep2_SRR10099919_SRR10099920_peak_1101	61	.	4.51243	8.16601	6.17808	132
chr1	34367892	34368072	Encode_GSE137272_Encode_Dowen.JM_GSM4074286_SMC1A_Rep2_SRR10099919_SRR10099920_peak_1102	27	.	3.18525	4.47553	2.71454	79
chr1	34379126	34379319	Encode_GSE137272_Encode_Dowen.JM_GSM4074286_SMC1A_Rep2_SRR10099919_SRR10099920_peak_1103	47	.	3.98156	6.60593	4.70123	90
chr1	34386766	34386979	Encode_GSE137272_Encode_Dowen.JM_GSM4074286_SMC1A_Rep2_SRR10099919_SRR10099920_peak_1104	121	.	6.37049	14.3343	12.1021	100
chr1	34394157	34394355	Encode_GSE137272_Encode_Dowen.JM_GSM4074286_SMC1A_Rep2_SRR10099919_SRR10099920_peak_1105	33	.	3.45068	5.15526	3.34344	71
chr1	34394755	34395020	Encode_GSE137272_Encode_Dowen.JM_GSM4074286_SMC1A_Rep2_SRR10099919_SRR10099920_peak_1106	33	.	3.45068	5.15526	3.34344	133
chr1	34395207	34395419	Encode_GSE137272_Encode_Dowen.JM_GSM4074286_SMC1A_Rep2_SRR10099919_SRR10099920_peak_1107	40	.	3.71612	5.86606	4.00651	43
chr1	34401901	34402536	Encode_GSE137272_Encode_Dowen.JM_GSM4074286_SMC1A_Rep2_SRR10099919_SRR10099920_peak_1108	93	.	5.02218	11.5067	9.38009	216
chr1	34402646	34402851	Encode_GSE137272_Encode_Dowen.JM_GSM4074286_SMC1A_Rep2_SRR10099919_SRR10099920_peak_1109	30	.	3.08693	4.87759	3.09403	107
chr1	34409894	34410200	Encode_GSE137272_Encode_Dowen.JM_GSM4074286_SMC1A_Rep2_SRR10099919_SRR10099920_peak_1110	777	.	18.5103	81.0983	77.7075	193
chr1	34432435	34432689	Encode_GSE137272_Encode_Dowen.JM_GSM4074286_SMC1A_Rep2_SRR10099919_SRR10099920_peak_1111	46	.	3.17791	6.50014	4.61044	77
chr1	34432890	34433378	Encode_GSE137272_Encode_Dowen.JM_GSM4074286_SMC1A_Rep2_SRR10099919_SRR10099920_peak_1112	124	.	4.92083	14.7243	12.4815	397
chr1	34433905	34434130	Encode_GSE137272_Encode_Dowen.JM_GSM4074286_SMC1A_Rep2_SRR10099919_SRR10099920_peak_1113	49	.	3.24694	6.8938	4.97649	98
chr1	34434781	34435192	Encode_GSE137272_Encode_Dowen.JM_GSM4074286_SMC1A_Rep2_SRR10099919_SRR10099920_peak_1114	88	.	3.79092	10.9108	8.80367	147
chr1	34439211	34440177	Encode_GSE137272_Encode_Dowen.JM_GSM4074286_SMC1A_Rep2_SRR10099919_SRR10099920_peak_1115	191	.	6.49456	21.5914	19.1544	651
chr1	34459507	34460336	Encode_GSE137272_Encode_Dowen.JM_GSM4074286_SMC1A_Rep2_SRR10099919_SRR10099920_peak_1116	169	.	5.14568	19.3553	16.9759	347
chr1	34462815	34463266	Encode_GSE137272_Encode_Dowen.JM_GSM4074286_SMC1A_Rep2_SRR10099919_SRR10099920_peak_1117	715	.	11.7174	74.8446	71.5354	176
chr1	34469864	34470110	Encode_GSE137272_Encode_Dowen.JM_GSM4074286_SMC1A_Rep2_SRR10099919_SRR10099920_peak_1118	97	.	4.49348	11.8644	9.72063	133
chr1	34472501	34473021	Encode_GSE137272_Encode_Dowen.JM_GSM4074286_SMC1A_Rep2_SRR10099919_SRR10099920_peak_1119	84	.	4.23636	10.5622	8.4728	373
chr1	34473108	34473307	Encode_GSE137272_Encode_Dowen.JM_GSM4074286_SMC1A_Rep2_SRR10099919_SRR10099920_peak_1120	71	.	3.93912	9.21176	7.17669	81
chr1	34485455	34486302	Encode_GSE137272_Encode_Dowen.JM_GSM4074286_SMC1A_Rep2_SRR10099919_SRR10099920_peak_1121	743	.	14.8397	77.6973	74.3504	596
chr1	34487506	34487655	Encode_GSE137272_Encode_Dowen.JM_GSM4074286_SMC1A_Rep2_SRR10099919_SRR10099920_peak_1122	60	.	3.69419	8.05885	6.08351	67
chr1	34498358	34498702	Encode_GSE137272_Encode_Dowen.JM_GSM4074286_SMC1A_Rep2_SRR10099919_SRR10099920_peak_1123	83	.	4.84838	10.4436	8.3583	120
chr1	34498918	34499420	Encode_GSE137272_Encode_Dowen.JM_GSM4074286_SMC1A_Rep2_SRR10099919_SRR10099920_peak_1124	96	.	5.16707	11.8275	9.68483	187
chr1	34499505	34499645	Encode_GSE137272_Encode_Dowen.JM_GSM4074286_SMC1A_Rep2_SRR10099919_SRR10099920_peak_1125	59	.	4.10243	7.93474	5.96438	57
chr1	34505037	34505662	Encode_GSE137272_Encode_Dowen.JM_GSM4074286_SMC1A_Rep2_SRR10099919_SRR10099920_peak_1126	249	.	9.10577	27.5637	24.9896	268
chr1	34511110	34511458	Encode_GSE137272_Encode_Dowen.JM_GSM4074286_SMC1A_Rep2_SRR10099919_SRR10099920_peak_1127	1207	.	18.6003	124.754	120.722	159
chr1	34513154	34513358	Encode_GSE137272_Encode_Dowen.JM_GSM4074286_SMC1A_Rep2_SRR10099919_SRR10099920_peak_1128	262	.	6.77711	28.803	26.2026	98
chr1	34516550	34516897	Encode_GSE137272_Encode_Dowen.JM_GSM4074286_SMC1A_Rep2_SRR10099919_SRR10099920_peak_1129	104	.	5.06738	12.664	10.49	285
chr1	34518368	34518590	Encode_GSE137272_Encode_Dowen.JM_GSM4074286_SMC1A_Rep2_SRR10099919_SRR10099920_peak_1130	279	.	9.68501	30.583	27.9447	120
chr1	34536394	34536576	Encode_GSE137272_Encode_Dowen.JM_GSM4074286_SMC1A_Rep2_SRR10099919_SRR10099920_peak_1131	89	.	3.92368	11.0739	8.96133	82
chr1	34536699	34537474	Encode_GSE137272_Encode_Dowen.JM_GSM4074286_SMC1A_Rep2_SRR10099919_SRR10099920_peak_1132	442	.	8.87532	47.1721	44.2462	148
chr1	34544015	34544185	Encode_GSE137272_Encode_Dowen.JM_GSM4074286_SMC1A_Rep2_SRR10099919_SRR10099920_peak_1133	146	.	6.79249	16.9459	14.6363	87
chr1	34547306	34547497	Encode_GSE137272_Encode_Dowen.JM_GSM4074286_SMC1A_Rep2_SRR10099919_SRR10099920_peak_1134	27	.	3.18525	4.47553	2.71454	7
chr1	34548186	34548320	Encode_GSE137272_Encode_Dowen.JM_GSM4074286_SMC1A_Rep2_SRR10099919_SRR10099920_peak_1135	27	.	3.18525	4.47553	2.71454	61
chr1	34559871	34560149	Encode_GSE137272_Encode_Dowen.JM_GSM4074286_SMC1A_Rep2_SRR10099919_SRR10099920_peak_1136	54	.	4.24699	7.37311	5.42583	102
chr1	34560516	34561076	Encode_GSE137272_Encode_Dowen.JM_GSM4074286_SMC1A_Rep2_SRR10099919_SRR10099920_peak_1137	94	.	5.57418	11.5688	9.43436	370
chr1	34569772	34570298	Encode_GSE137272_Encode_Dowen.JM_GSM4074286_SMC1A_Rep2_SRR10099919_SRR10099920_peak_1138	176	.	6.93963	20.0186	17.6238	324
chr1	34573209	34573536	Encode_GSE137272_Encode_Dowen.JM_GSM4074286_SMC1A_Rep2_SRR10099919_SRR10099920_peak_1139	77	.	4.43947	9.85685	7.79162	91
chr1	34574079	34574263	Encode_GSE137272_Encode_Dowen.JM_GSM4074286_SMC1A_Rep2_SRR10099919_SRR10099920_peak_1140	80	.	4.29258	10.1122	8.03811	127
chr1	34578901	34579057	Encode_GSE137272_Encode_Dowen.JM_GSM4074286_SMC1A_Rep2_SRR10099919_SRR10099920_peak_1141	71	.	3.93082	9.19012	7.15573	66
chr1	34579338	34579891	Encode_GSE137272_Encode_Dowen.JM_GSM4074286_SMC1A_Rep2_SRR10099919_SRR10099920_peak_1142	563	.	11.9372	59.4677	56.3633	337
chr1	34579944	34580313	Encode_GSE137272_Encode_Dowen.JM_GSM4074286_SMC1A_Rep2_SRR10099919_SRR10099920_peak_1143	45	.	3.24044	6.45067	4.56333	291
chr1	34584076	34584292	Encode_GSE137272_Encode_Dowen.JM_GSM4074286_SMC1A_Rep2_SRR10099919_SRR10099920_peak_1144	145	.	5.16894	16.8906	14.5824	133
chr1	34586868	34587749	Encode_GSE137272_Encode_Dowen.JM_GSM4074286_SMC1A_Rep2_SRR10099919_SRR10099920_peak_1145	52	.	3.86415	7.16456	5.2354	631
chr1	34602144	34602721	Encode_GSE137272_Encode_Dowen.JM_GSM4074286_SMC1A_Rep2_SRR10099919_SRR10099920_peak_1146	2189	.	30.0241	225.707	218.935	408
chr1	34632874	34633089	Encode_GSE137272_Encode_Dowen.JM_GSM4074286_SMC1A_Rep2_SRR10099919_SRR10099920_peak_1147	93	.	5.31966	11.4303	9.30609	129
chr1	34635499	34636123	Encode_GSE137272_Encode_Dowen.JM_GSM4074286_SMC1A_Rep2_SRR10099919_SRR10099920_peak_1148	72	.	4.6262	9.3241	7.28484	286
chr1	34642383	34643185	Encode_GSE137272_Encode_Dowen.JM_GSM4074286_SMC1A_Rep2_SRR10099919_SRR10099920_peak_1149	1392	.	22.1405	143.61	139.235	281
chr1	34666460	34666705	Encode_GSE137272_Encode_Dowen.JM_GSM4074286_SMC1A_Rep2_SRR10099919_SRR10099920_peak_1150	199	.	8.49399	22.4379	19.9795	122
chr1	34677764	34679297	Encode_GSE137272_Encode_Dowen.JM_GSM4074286_SMC1A_Rep2_SRR10099919_SRR10099920_peak_1151	239	.	7.24798	26.5187	23.9675	340
chr1	34700304	34701113	Encode_GSE137272_Encode_Dowen.JM_GSM4074286_SMC1A_Rep2_SRR10099919_SRR10099920_peak_1152	1001	.	17.912	103.872	100.17	575
chr1	34726010	34726209	Encode_GSE137272_Encode_Dowen.JM_GSM4074286_SMC1A_Rep2_SRR10099919_SRR10099920_peak_1153	103	.	5.65305	12.4865	10.3178	75
chr1	34738335	34738839	Encode_GSE137272_Encode_Dowen.JM_GSM4074286_SMC1A_Rep2_SRR10099919_SRR10099920_peak_1154	935	.	16.2997	97.1226	93.515	209
chr1	34739574	34739980	Encode_GSE137272_Encode_Dowen.JM_GSM4074286_SMC1A_Rep2_SRR10099919_SRR10099920_peak_1155	226	.	6.78927	25.1593	22.638	274
chr1	34749250	34749995	Encode_GSE137272_Encode_Dowen.JM_GSM4074286_SMC1A_Rep2_SRR10099919_SRR10099920_peak_1156	125	.	5.65611	14.821	12.5756	417
chr1	34750150	34750524	Encode_GSE137272_Encode_Dowen.JM_GSM4074286_SMC1A_Rep2_SRR10099919_SRR10099920_peak_1157	33	.	3.12061	5.14408	3.34344	308
chr1	34750930	34751087	Encode_GSE137272_Encode_Dowen.JM_GSM4074286_SMC1A_Rep2_SRR10099919_SRR10099920_peak_1158	43	.	3.44762	6.27458	4.39556	62
chr1	34751215	34751510	Encode_GSE137272_Encode_Dowen.JM_GSM4074286_SMC1A_Rep2_SRR10099919_SRR10099920_peak_1159	43	.	3.42127	6.2168	4.34061	30
chr1	34791830	34792136	Encode_GSE137272_Encode_Dowen.JM_GSM4074286_SMC1A_Rep2_SRR10099919_SRR10099920_peak_1160	199	.	8.49399	22.4379	19.9795	107
chr1	34801529	34802425	Encode_GSE137272_Encode_Dowen.JM_GSM4074286_SMC1A_Rep2_SRR10099919_SRR10099920_peak_1161	245	.	6.06875	27.1023	24.5371	132
chr1	34806065	34806559	Encode_GSE137272_Encode_Dowen.JM_GSM4074286_SMC1A_Rep2_SRR10099919_SRR10099920_peak_1162	90	.	3.70684	11.14	9.02515	164
chr1	34812783	34813012	Encode_GSE137272_Encode_Dowen.JM_GSM4074286_SMC1A_Rep2_SRR10099919_SRR10099920_peak_1163	73	.	4.3708	9.39473	7.353	97
chr1	34818015	34818271	Encode_GSE137272_Encode_Dowen.JM_GSM4074286_SMC1A_Rep2_SRR10099919_SRR10099920_peak_1164	105	.	5.26358	12.7668	10.5898	133
chr1	34819766	34819942	Encode_GSE137272_Encode_Dowen.JM_GSM4074286_SMC1A_Rep2_SRR10099919_SRR10099920_peak_1165	41	.	3.41379	5.97505	4.11019	75
chr1	34837917	34838156	Encode_GSE137272_Encode_Dowen.JM_GSM4074286_SMC1A_Rep2_SRR10099919_SRR10099920_peak_1166	90	.	5.3555	11.1388	9.02404	132
chr1	34842531	34842761	Encode_GSE137272_Encode_Dowen.JM_GSM4074286_SMC1A_Rep2_SRR10099919_SRR10099920_peak_1167	62	.	4.1159	8.24498	6.25394	100
chr1	34842916	34843591	Encode_GSE137272_Encode_Dowen.JM_GSM4074286_SMC1A_Rep2_SRR10099919_SRR10099920_peak_1168	218	.	8.17824	24.3859	21.8833	203
chr1	34849785	34850207	Encode_GSE137272_Encode_Dowen.JM_GSM4074286_SMC1A_Rep2_SRR10099919_SRR10099920_peak_1169	175	.	6.7037	19.9039	17.5117	163
chr1	34850577	34850854	Encode_GSE137272_Encode_Dowen.JM_GSM4074286_SMC1A_Rep2_SRR10099919_SRR10099920_peak_1170	58	.	3.79802	7.8	5.8352	77
chr1	34853078	34853266	Encode_GSE137272_Encode_Dowen.JM_GSM4074286_SMC1A_Rep2_SRR10099919_SRR10099920_peak_1171	111	.	5.06091	13.3553	11.1608	82
chr1	34858685	34859100	Encode_GSE137272_Encode_Dowen.JM_GSM4074286_SMC1A_Rep2_SRR10099919_SRR10099920_peak_1172	125	.	4.93039	14.7522	12.5087	301
chr1	34859327	34859494	Encode_GSE137272_Encode_Dowen.JM_GSM4074286_SMC1A_Rep2_SRR10099919_SRR10099920_peak_1173	40	.	3.04524	5.95411	4.09043	81
chr1	34859787	34860529	Encode_GSE137272_Encode_Dowen.JM_GSM4074286_SMC1A_Rep2_SRR10099919_SRR10099920_peak_1174	175	.	5.79899	19.9818	17.5879	518
chr1	34867187	34867552	Encode_GSE137272_Encode_Dowen.JM_GSM4074286_SMC1A_Rep2_SRR10099919_SRR10099920_peak_1175	1253	.	21.4108	129.415	125.302	194
chr1	34891529	34891964	Encode_GSE137272_Encode_Dowen.JM_GSM4074286_SMC1A_Rep2_SRR10099919_SRR10099920_peak_1176	785	.	18.512	81.9468	78.5443	229
chr1	34893922	34894071	Encode_GSE137272_Encode_Dowen.JM_GSM4074286_SMC1A_Rep2_SRR10099919_SRR10099920_peak_1177	39	.	3.13956	5.78935	3.94491	60
chr1	34896916	34897249	Encode_GSE137272_Encode_Dowen.JM_GSM4074286_SMC1A_Rep2_SRR10099919_SRR10099920_peak_1178	663	.	16.8044	69.6141	66.3741	173
chr1	34902459	34902690	Encode_GSE137272_Encode_Dowen.JM_GSM4074286_SMC1A_Rep2_SRR10099919_SRR10099920_peak_1179	61	.	4.51243	8.16601	6.17808	128
chr1	34912076	34912267	Encode_GSE137272_Encode_Dowen.JM_GSM4074286_SMC1A_Rep2_SRR10099919_SRR10099920_peak_1180	69	.	4.77787	8.98323	6.95658	110
chr1	34929353	34929540	Encode_GSE137272_Encode_Dowen.JM_GSM4074286_SMC1A_Rep2_SRR10099919_SRR10099920_peak_1181	29	.	3.23786	4.76964	2.99208	132
chr1	34929634	34929876	Encode_GSE137272_Encode_Dowen.JM_GSM4074286_SMC1A_Rep2_SRR10099919_SRR10099920_peak_1182	49	.	3.9984	6.90324	4.98548	109
chr1	34929967	34930884	Encode_GSE137272_Encode_Dowen.JM_GSM4074286_SMC1A_Rep2_SRR10099919_SRR10099920_peak_1183	209	.	8.46824	23.4448	20.9648	224
chr1	34961691	34961962	Encode_GSE137272_Encode_Dowen.JM_GSM4074286_SMC1A_Rep2_SRR10099919_SRR10099920_peak_1184	85	.	5.30874	10.6857	8.58575	154
chr1	34988279	34988591	Encode_GSE137272_Encode_Dowen.JM_GSM4074286_SMC1A_Rep2_SRR10099919_SRR10099920_peak_1185	334	.	11.6792	36.148	33.4031	155
chr1	34993358	34993523	Encode_GSE137272_Encode_Dowen.JM_GSM4074286_SMC1A_Rep2_SRR10099919_SRR10099920_peak_1186	54	.	4.24699	7.37311	5.42583	77
chr1	35024994	35025199	Encode_GSE137272_Encode_Dowen.JM_GSM4074286_SMC1A_Rep2_SRR10099919_SRR10099920_peak_1187	61	.	4.51243	8.16601	6.17808	94
chr1	35032729	35032939	Encode_GSE137272_Encode_Dowen.JM_GSM4074286_SMC1A_Rep2_SRR10099919_SRR10099920_peak_1188	130	.	6.63593	15.2922	13.0294	84
chr1	35142687	35142935	Encode_GSE137272_Encode_Dowen.JM_GSM4074286_SMC1A_Rep2_SRR10099919_SRR10099920_peak_1189	85	.	5.30874	10.6857	8.58575	114
chr1	35213987	35214132	Encode_GSE137272_Encode_Dowen.JM_GSM4074286_SMC1A_Rep2_SRR10099919_SRR10099920_peak_1190	61	.	4.51243	8.16601	6.17808	77
chr1	35232507	35232926	Encode_GSE137272_Encode_Dowen.JM_GSM4074286_SMC1A_Rep2_SRR10099919_SRR10099920_peak_1191	139	.	6.90136	16.267	13.9744	258
chr1	35257658	35257827	Encode_GSE137272_Encode_Dowen.JM_GSM4074286_SMC1A_Rep2_SRR10099919_SRR10099920_peak_1192	54	.	4.24699	7.37311	5.42583	49
chr1	35266519	35266966	Encode_GSE137272_Encode_Dowen.JM_GSM4074286_SMC1A_Rep2_SRR10099919_SRR10099920_peak_1193	1124	.	23.0183	116.318	112.425	314
chr1	35385342	35385783	Encode_GSE137272_Encode_Dowen.JM_GSM4074286_SMC1A_Rep2_SRR10099919_SRR10099920_peak_1194	747	.	15.4955	78.0807	74.7289	230
chr1	35388156	35388555	Encode_GSE137272_Encode_Dowen.JM_GSM4074286_SMC1A_Rep2_SRR10099919_SRR10099920_peak_1195	555	.	12.1027	58.6198	55.5277	198
chr1	35392552	35392836	Encode_GSE137272_Encode_Dowen.JM_GSM4074286_SMC1A_Rep2_SRR10099919_SRR10099920_peak_1196	54	.	4.08418	7.34128	5.40443	128
chr1	35452539	35452889	Encode_GSE137272_Encode_Dowen.JM_GSM4074286_SMC1A_Rep2_SRR10099919_SRR10099920_peak_1197	54	.	4.24699	7.37311	5.42583	249
chr1	35465031	35465416	Encode_GSE137272_Encode_Dowen.JM_GSM4074286_SMC1A_Rep2_SRR10099919_SRR10099920_peak_1198	264	.	10.0866	29.0899	26.4817	228
chr1	35478345	35478640	Encode_GSE137272_Encode_Dowen.JM_GSM4074286_SMC1A_Rep2_SRR10099919_SRR10099920_peak_1199	755	.	20.1732	78.8643	75.5021	123
chr1	35527741	35527910	Encode_GSE137272_Encode_Dowen.JM_GSM4074286_SMC1A_Rep2_SRR10099919_SRR10099920_peak_1200	69	.	4.77787	8.98323	6.95658	69
chr1	35629449	35629756	Encode_GSE137272_Encode_Dowen.JM_GSM4074286_SMC1A_Rep2_SRR10099919_SRR10099920_peak_1201	130	.	6.63593	15.2922	13.0294	218
chr1	35681939	35682289	Encode_GSE137272_Encode_Dowen.JM_GSM4074286_SMC1A_Rep2_SRR10099919_SRR10099920_peak_1202	69	.	4.77787	8.98323	6.95658	219
chr1	35695147	35695337	Encode_GSE137272_Encode_Dowen.JM_GSM4074286_SMC1A_Rep2_SRR10099919_SRR10099920_peak_1203	47	.	3.84394	6.60557	4.70123	62
chr1	35697799	35698409	Encode_GSE137272_Encode_Dowen.JM_GSM4074286_SMC1A_Rep2_SRR10099919_SRR10099920_peak_1204	318	.	10.6398	34.5383	31.8241	198
chr1	35705596	35705800	Encode_GSE137272_Encode_Dowen.JM_GSM4074286_SMC1A_Rep2_SRR10099919_SRR10099920_peak_1205	47	.	3.98156	6.60593	4.70123	111
chr1	35715910	35716412	Encode_GSE137272_Encode_Dowen.JM_GSM4074286_SMC1A_Rep2_SRR10099919_SRR10099920_peak_1206	169	.	7.69768	19.2866	16.9087	160
chr1	35726529	35726980	Encode_GSE137272_Encode_Dowen.JM_GSM4074286_SMC1A_Rep2_SRR10099919_SRR10099920_peak_1207	1479	.	25.0742	152.488	147.935	286
chr1	35749569	35749861	Encode_GSE137272_Encode_Dowen.JM_GSM4074286_SMC1A_Rep2_SRR10099919_SRR10099920_peak_1208	36	.	3.36534	5.43317	3.60693	162
chr1	35749940	35750557	Encode_GSE137272_Encode_Dowen.JM_GSM4074286_SMC1A_Rep2_SRR10099919_SRR10099920_peak_1209	145	.	6.56554	16.9025	14.5939	488
chr1	35763347	35763944	Encode_GSE137272_Encode_Dowen.JM_GSM4074286_SMC1A_Rep2_SRR10099919_SRR10099920_peak_1210	100	.	5.00558	12.1655	10.0123	213
chr1	35765660	35765875	Encode_GSE137272_Encode_Dowen.JM_GSM4074286_SMC1A_Rep2_SRR10099919_SRR10099920_peak_1211	94	.	4.75999	11.5774	9.44254	119
chr1	35768719	35768973	Encode_GSE137272_Encode_Dowen.JM_GSM4074286_SMC1A_Rep2_SRR10099919_SRR10099920_peak_1212	41	.	3.56824	6.06236	4.19334	120
chr1	35783495	35783755	Encode_GSE137272_Encode_Dowen.JM_GSM4074286_SMC1A_Rep2_SRR10099919_SRR10099920_peak_1213	298	.	10.8829	32.572	29.8938	115
chr1	35810841	35811108	Encode_GSE137272_Encode_Dowen.JM_GSM4074286_SMC1A_Rep2_SRR10099919_SRR10099920_peak_1214	34	.	2.65853	5.24618	3.42963	160
chr1	35811364	35811744	Encode_GSE137272_Encode_Dowen.JM_GSM4074286_SMC1A_Rep2_SRR10099919_SRR10099920_peak_1215	174	.	5.2833	19.8424	17.4518	130
chr1	35813915	35814116	Encode_GSE137272_Encode_Dowen.JM_GSM4074286_SMC1A_Rep2_SRR10099919_SRR10099920_peak_1216	85	.	3.7868	10.636	8.54414	116
chr1	35815015	35815242	Encode_GSE137272_Encode_Dowen.JM_GSM4074286_SMC1A_Rep2_SRR10099919_SRR10099920_peak_1217	35	.	2.75179	5.34923	3.52743	155
chr1	35822369	35822857	Encode_GSE137272_Encode_Dowen.JM_GSM4074286_SMC1A_Rep2_SRR10099919_SRR10099920_peak_1218	445	.	7.46589	47.5044	44.5723	170
chr1	35822958	35823123	Encode_GSE137272_Encode_Dowen.JM_GSM4074286_SMC1A_Rep2_SRR10099919_SRR10099920_peak_1219	69	.	3.06466	8.96456	6.94612	71
chr1	35825279	35826016	Encode_GSE137272_Encode_Dowen.JM_GSM4074286_SMC1A_Rep2_SRR10099919_SRR10099920_peak_1220	378	.	6.66733	40.7163	37.8938	150
chr1	35831812	35832209	Encode_GSE137272_Encode_Dowen.JM_GSM4074286_SMC1A_Rep2_SRR10099919_SRR10099920_peak_1221	159	.	7.43224	18.2647	15.9147	228
chr1	35839423	35840103	Encode_GSE137272_Encode_Dowen.JM_GSM4074286_SMC1A_Rep2_SRR10099919_SRR10099920_peak_1222	1130	.	12.522	116.991	113.088	257
chr1	35841460	35842086	Encode_GSE137272_Encode_Dowen.JM_GSM4074286_SMC1A_Rep2_SRR10099919_SRR10099920_peak_1223	168	.	4.07447	19.2341	16.861	281
chr1	35846542	35846911	Encode_GSE137272_Encode_Dowen.JM_GSM4074286_SMC1A_Rep2_SRR10099919_SRR10099920_peak_1224	569	.	8.52033	60.0448	56.9331	185
chr1	35850212	35850460	Encode_GSE137272_Encode_Dowen.JM_GSM4074286_SMC1A_Rep2_SRR10099919_SRR10099920_peak_1225	37	.	2.65151	5.5405	3.70873	115
chr1	35850513	35851151	Encode_GSE137272_Encode_Dowen.JM_GSM4074286_SMC1A_Rep2_SRR10099919_SRR10099920_peak_1226	234	.	5.78321	25.9853	23.4447	247
chr1	35856171	35856550	Encode_GSE137272_Encode_Dowen.JM_GSM4074286_SMC1A_Rep2_SRR10099919_SRR10099920_peak_1227	185	.	6.11174	20.9233	18.5045	218
chr1	35858356	35858691	Encode_GSE137272_Encode_Dowen.JM_GSM4074286_SMC1A_Rep2_SRR10099919_SRR10099920_peak_1228	282	.	8.04816	30.8474	28.2045	203
chr1	35864411	35864659	Encode_GSE137272_Encode_Dowen.JM_GSM4074286_SMC1A_Rep2_SRR10099919_SRR10099920_peak_1229	47	.	3.98156	6.60593	4.70123	125
chr1	35866744	35866953	Encode_GSE137272_Encode_Dowen.JM_GSM4074286_SMC1A_Rep2_SRR10099919_SRR10099920_peak_1230	50	.	3.76664	6.96005	5.03981	89
chr1	35869596	35870061	Encode_GSE137272_Encode_Dowen.JM_GSM4074286_SMC1A_Rep2_SRR10099919_SRR10099920_peak_1231	70	.	4.35775	9.06397	7.03416	96
chr1	35878449	35878655	Encode_GSE137272_Encode_Dowen.JM_GSM4074286_SMC1A_Rep2_SRR10099919_SRR10099920_peak_1232	37	.	2.57786	5.60949	3.77431	126
chr1	35879361	35879521	Encode_GSE137272_Encode_Dowen.JM_GSM4074286_SMC1A_Rep2_SRR10099919_SRR10099920_peak_1233	66	.	3.02439	8.61042	6.60543	69
chr1	35881343	35881869	Encode_GSE137272_Encode_Dowen.JM_GSM4074286_SMC1A_Rep2_SRR10099919_SRR10099920_peak_1234	386	.	7.12797	41.5081	38.6718	356
chr1	35882018	35882152	Encode_GSE137272_Encode_Dowen.JM_GSM4074286_SMC1A_Rep2_SRR10099919_SRR10099920_peak_1235	38	.	2.5619	5.70417	3.86417	70
chr1	35883972	35884478	Encode_GSE137272_Encode_Dowen.JM_GSM4074286_SMC1A_Rep2_SRR10099919_SRR10099920_peak_1236	51	.	2.91422	7.07793	5.1526	377
chr1	35893892	35894083	Encode_GSE137272_Encode_Dowen.JM_GSM4074286_SMC1A_Rep2_SRR10099919_SRR10099920_peak_1237	53	.	4.18038	7.24827	5.31543	46
chr1	35905584	35906210	Encode_GSE137272_Encode_Dowen.JM_GSM4074286_SMC1A_Rep2_SRR10099919_SRR10099920_peak_1238	298	.	8.24559	32.4759	29.8015	504
chr1	35906564	35906756	Encode_GSE137272_Encode_Dowen.JM_GSM4074286_SMC1A_Rep2_SRR10099919_SRR10099920_peak_1239	46	.	3.29494	6.58699	4.69335	79
chr1	35909821	35910016	Encode_GSE137272_Encode_Dowen.JM_GSM4074286_SMC1A_Rep2_SRR10099919_SRR10099920_peak_1240	102	.	4.34487	12.3706	10.211	98
chr1	35913659	35913804	Encode_GSE137272_Encode_Dowen.JM_GSM4074286_SMC1A_Rep2_SRR10099919_SRR10099920_peak_1241	83	.	3.45928	10.4858	8.39906	88
chr1	35916602	35916887	Encode_GSE137272_Encode_Dowen.JM_GSM4074286_SMC1A_Rep2_SRR10099919_SRR10099920_peak_1242	69	.	3.12947	9.01727	6.98929	87
chr1	35917286	35917618	Encode_GSE137272_Encode_Dowen.JM_GSM4074286_SMC1A_Rep2_SRR10099919_SRR10099920_peak_1243	49	.	2.76519	6.90446	4.98667	88
chr1	35917717	35918031	Encode_GSE137272_Encode_Dowen.JM_GSM4074286_SMC1A_Rep2_SRR10099919_SRR10099920_peak_1244	110	.	3.78256	13.2322	11.0415	99
chr1	35918285	35918694	Encode_GSE137272_Encode_Dowen.JM_GSM4074286_SMC1A_Rep2_SRR10099919_SRR10099920_peak_1245	45	.	2.68885	6.46225	4.57455	151
chr1	35919636	35919811	Encode_GSE137272_Encode_Dowen.JM_GSM4074286_SMC1A_Rep2_SRR10099919_SRR10099920_peak_1246	115	.	3.99634	13.8085	11.596	72
chr1	35926362	35926500	Encode_GSE137272_Encode_Dowen.JM_GSM4074286_SMC1A_Rep2_SRR10099919_SRR10099920_peak_1247	45	.	3.17177	6.48404	4.59522	39
chr1	35931142	35931555	Encode_GSE137272_Encode_Dowen.JM_GSM4074286_SMC1A_Rep2_SRR10099919_SRR10099920_peak_1248	591	.	10.8257	62.2626	59.1203	148
chr1	35931827	35931995	Encode_GSE137272_Encode_Dowen.JM_GSM4074286_SMC1A_Rep2_SRR10099919_SRR10099920_peak_1249	16	.	2.23502	3.28903	1.63735	4
chr1	35941465	35941886	Encode_GSE137272_Encode_Dowen.JM_GSM4074286_SMC1A_Rep2_SRR10099919_SRR10099920_peak_1250	176	.	4.22703	20.025	17.6302	284
chr1	35943843	35944114	Encode_GSE137272_Encode_Dowen.JM_GSM4074286_SMC1A_Rep2_SRR10099919_SRR10099920_peak_1251	71	.	2.84777	9.1467	7.1141	144
chr1	35944315	35944793	Encode_GSE137272_Encode_Dowen.JM_GSM4074286_SMC1A_Rep2_SRR10099919_SRR10099920_peak_1252	427	.	6.42387	45.6808	42.7779	280
chr1	35951785	35952063	Encode_GSE137272_Encode_Dowen.JM_GSM4074286_SMC1A_Rep2_SRR10099919_SRR10099920_peak_1253	175	.	6.21037	19.9323	17.5395	164
chr1	35954061	35954331	Encode_GSE137272_Encode_Dowen.JM_GSM4074286_SMC1A_Rep2_SRR10099919_SRR10099920_peak_1254	85	.	4.3836	10.6436	8.55145	173
chr1	35961861	35962407	Encode_GSE137272_Encode_Dowen.JM_GSM4074286_SMC1A_Rep2_SRR10099919_SRR10099920_peak_1255	306	.	7.13935	33.3913	30.6988	378
chr1	35978608	35979221	Encode_GSE137272_Encode_Dowen.JM_GSM4074286_SMC1A_Rep2_SRR10099919_SRR10099920_peak_1256	426	.	7.36946	45.5546	42.6535	401
chr1	35983940	35984196	Encode_GSE137272_Encode_Dowen.JM_GSM4074286_SMC1A_Rep2_SRR10099919_SRR10099920_peak_1257	229	.	5.21074	25.4645	22.9372	128
chr1	35986404	35986542	Encode_GSE137272_Encode_Dowen.JM_GSM4074286_SMC1A_Rep2_SRR10099919_SRR10099920_peak_1258	46	.	2.87179	6.57542	4.68224	113
chr1	35986926	35987060	Encode_GSE137272_Encode_Dowen.JM_GSM4074286_SMC1A_Rep2_SRR10099919_SRR10099920_peak_1259	41	.	2.7903	5.96936	4.10492	87
chr1	35992508	35992660	Encode_GSE137272_Encode_Dowen.JM_GSM4074286_SMC1A_Rep2_SRR10099919_SRR10099920_peak_1260	30	.	2.87921	4.80586	3.02634	55
chr1	35995835	35996128	Encode_GSE137272_Encode_Dowen.JM_GSM4074286_SMC1A_Rep2_SRR10099919_SRR10099920_peak_1261	151	.	5.61307	17.4478	15.1214	180
chr1	36001608	36002132	Encode_GSE137272_Encode_Dowen.JM_GSM4074286_SMC1A_Rep2_SRR10099919_SRR10099920_peak_1262	163	.	4.86494	18.6788	16.319	121
chr1	36003713	36004156	Encode_GSE137272_Encode_Dowen.JM_GSM4074286_SMC1A_Rep2_SRR10099919_SRR10099920_peak_1263	143	.	4.35293	16.6805	14.3776	123
chr1	36010242	36010462	Encode_GSE137272_Encode_Dowen.JM_GSM4074286_SMC1A_Rep2_SRR10099919_SRR10099920_peak_1264	149	.	3.42604	17.2649	14.9432	88
chr1	36010963	36011147	Encode_GSE137272_Encode_Dowen.JM_GSM4074286_SMC1A_Rep2_SRR10099919_SRR10099920_peak_1265	84	.	2.69389	10.5038	8.41646	72
chr1	36013552	36014356	Encode_GSE137272_Encode_Dowen.JM_GSM4074286_SMC1A_Rep2_SRR10099919_SRR10099920_peak_1266	444	.	4.99196	47.3585	44.4299	376
chr1	36014448	36014605	Encode_GSE137272_Encode_Dowen.JM_GSM4074286_SMC1A_Rep2_SRR10099919_SRR10099920_peak_1267	101	.	2.66297	12.3551	10.1961	80
chr1	36017061	36017599	Encode_GSE137272_Encode_Dowen.JM_GSM4074286_SMC1A_Rep2_SRR10099919_SRR10099920_peak_1268	506	.	5.70699	53.6476	50.6253	286
chr1	36030064	36031297	Encode_GSE137272_Encode_Dowen.JM_GSM4074286_SMC1A_Rep2_SRR10099919_SRR10099920_peak_1269	202	.	7.87614	22.67	20.2066	597
chr1	36038671	36039047	Encode_GSE137272_Encode_Dowen.JM_GSM4074286_SMC1A_Rep2_SRR10099919_SRR10099920_peak_1270	51	.	3.68646	7.03853	5.11489	306
chr1	36040799	36040933	Encode_GSE137272_Encode_Dowen.JM_GSM4074286_SMC1A_Rep2_SRR10099919_SRR10099920_peak_1271	45	.	3.4115	6.4213	4.53536	89
chr1	36043716	36044022	Encode_GSE137272_Encode_Dowen.JM_GSM4074286_SMC1A_Rep2_SRR10099919_SRR10099920_peak_1272	116	.	5.43267	13.9044	11.6893	123
chr1	36049436	36049608	Encode_GSE137272_Encode_Dowen.JM_GSM4074286_SMC1A_Rep2_SRR10099919_SRR10099920_peak_1273	57	.	4.15072	7.75301	5.79003	89
chr1	36054669	36055093	Encode_GSE137272_Encode_Dowen.JM_GSM4074286_SMC1A_Rep2_SRR10099919_SRR10099920_peak_1274	716	.	11.2482	74.9242	71.614	127
chr1	36059962	36060191	Encode_GSE137272_Encode_Dowen.JM_GSM4074286_SMC1A_Rep2_SRR10099919_SRR10099920_peak_1275	46	.	2.02006	6.55046	4.65854	154
chr1	36060685	36061600	Encode_GSE137272_Encode_Dowen.JM_GSM4074286_SMC1A_Rep2_SRR10099919_SRR10099920_peak_1276	383	.	4.18357	41.1788	38.3476	527
chr1	36063256	36063530	Encode_GSE137272_Encode_Dowen.JM_GSM4074286_SMC1A_Rep2_SRR10099919_SRR10099920_peak_1277	138	.	2.65137	16.1503	13.8651	156
chr1	36064820	36065193	Encode_GSE137272_Encode_Dowen.JM_GSM4074286_SMC1A_Rep2_SRR10099919_SRR10099920_peak_1278	907	.	6.05167	94.3009	90.732	258
chr1	36068088	36068418	Encode_GSE137272_Encode_Dowen.JM_GSM4074286_SMC1A_Rep2_SRR10099919_SRR10099920_peak_1279	454	.	5.10027	48.3515	45.4075	179
chr1	36079837	36080038	Encode_GSE137272_Encode_Dowen.JM_GSM4074286_SMC1A_Rep2_SRR10099919_SRR10099920_peak_1280	83	.	4.19229	10.4447	8.35935	99
chr1	36085245	36085482	Encode_GSE137272_Encode_Dowen.JM_GSM4074286_SMC1A_Rep2_SRR10099919_SRR10099920_peak_1281	59	.	3.31061	7.94268	5.97208	116
chr1	36089563	36090248	Encode_GSE137272_Encode_Dowen.JM_GSM4074286_SMC1A_Rep2_SRR10099919_SRR10099920_peak_1282	261	.	6.75439	28.7243	26.1255	169
chr1	36095678	36096268	Encode_GSE137272_Encode_Dowen.JM_GSM4074286_SMC1A_Rep2_SRR10099919_SRR10099920_peak_1283	107	.	4.8894	12.915	10.7336	236
chr1	36103598	36104221	Encode_GSE137272_Encode_Dowen.JM_GSM4074286_SMC1A_Rep2_SRR10099919_SRR10099920_peak_1284	121	.	4.38556	14.3419	12.1095	510
chr1	36105080	36105625	Encode_GSE137272_Encode_Dowen.JM_GSM4074286_SMC1A_Rep2_SRR10099919_SRR10099920_peak_1285	60	.	3.27195	8.0422	6.06746	331
chr1	36106002	36106207	Encode_GSE137272_Encode_Dowen.JM_GSM4074286_SMC1A_Rep2_SRR10099919_SRR10099920_peak_1286	46	.	2.97258	6.5198	4.62908	106
chr1	36114931	36115126	Encode_GSE137272_Encode_Dowen.JM_GSM4074286_SMC1A_Rep2_SRR10099919_SRR10099920_peak_1287	64	.	4.23263	8.49704	6.49639	97
chr1	36119524	36119781	Encode_GSE137272_Encode_Dowen.JM_GSM4074286_SMC1A_Rep2_SRR10099919_SRR10099920_peak_1288	83	.	4.42494	10.4393	8.3542	86
chr1	36128402	36128642	Encode_GSE137272_Encode_Dowen.JM_GSM4074286_SMC1A_Rep2_SRR10099919_SRR10099920_peak_1289	37	.	3.05172	5.58037	3.74656	41
chr1	36134415	36134918	Encode_GSE137272_Encode_Dowen.JM_GSM4074286_SMC1A_Rep2_SRR10099919_SRR10099920_peak_1290	1214	.	14.4506	125.5	121.456	370
chr1	36145186	36145348	Encode_GSE137272_Encode_Dowen.JM_GSM4074286_SMC1A_Rep2_SRR10099919_SRR10099920_peak_1291	43	.	3.32354	6.21931	4.34282	94
chr1	36149372	36149723	Encode_GSE137272_Encode_Dowen.JM_GSM4074286_SMC1A_Rep2_SRR10099919_SRR10099920_peak_1292	747	.	16.6654	78.1191	74.7669	215
chr1	36158213	36158485	Encode_GSE137272_Encode_Dowen.JM_GSM4074286_SMC1A_Rep2_SRR10099919_SRR10099920_peak_1293	42	.	3.69895	6.07708	4.20744	69
chr1	36160300	36160487	Encode_GSE137272_Encode_Dowen.JM_GSM4074286_SMC1A_Rep2_SRR10099919_SRR10099920_peak_1294	45	.	3.89186	6.43961	4.55286	73
chr1	36240250	36240543	Encode_GSE137272_Encode_Dowen.JM_GSM4074286_SMC1A_Rep2_SRR10099919_SRR10099920_peak_1295	35	.	2.83072	5.39281	3.5687	207
chr1	36242222	36242404	Encode_GSE137272_Encode_Dowen.JM_GSM4074286_SMC1A_Rep2_SRR10099919_SRR10099920_peak_1296	59	.	3.39434	7.96651	5.99491	116
chr1	36244073	36244695	Encode_GSE137272_Encode_Dowen.JM_GSM4074286_SMC1A_Rep2_SRR10099919_SRR10099920_peak_1297	350	.	8.23833	37.7773	35.0045	275
chr1	36246831	36247112	Encode_GSE137272_Encode_Dowen.JM_GSM4074286_SMC1A_Rep2_SRR10099919_SRR10099920_peak_1298	44	.	2.97206	6.32964	4.44804	156
chr1	36251490	36251799	Encode_GSE137272_Encode_Dowen.JM_GSM4074286_SMC1A_Rep2_SRR10099919_SRR10099920_peak_1299	218	.	4.9826	24.3987	21.8958	150
chr1	36252868	36253127	Encode_GSE137272_Encode_Dowen.JM_GSM4074286_SMC1A_Rep2_SRR10099919_SRR10099920_peak_1300	319	.	6.15131	34.664	31.9477	130
chr1	36254664	36255056	Encode_GSE137272_Encode_Dowen.JM_GSM4074286_SMC1A_Rep2_SRR10099919_SRR10099920_peak_1301	630	.	8.96891	66.2236	63.0277	139
chr1	36255945	36256155	Encode_GSE137272_Encode_Dowen.JM_GSM4074286_SMC1A_Rep2_SRR10099919_SRR10099920_peak_1302	37	.	2.47724	5.54871	3.71668	100
chr1	36256386	36256563	Encode_GSE137272_Encode_Dowen.JM_GSM4074286_SMC1A_Rep2_SRR10099919_SRR10099920_peak_1303	161	.	4.41207	18.4732	16.1182	95
chr1	36261273	36261579	Encode_GSE137272_Encode_Dowen.JM_GSM4074286_SMC1A_Rep2_SRR10099919_SRR10099920_peak_1304	39	.	3.56922	5.82934	3.98301	63
chr1	36269161	36269797	Encode_GSE137272_Encode_Dowen.JM_GSM4074286_SMC1A_Rep2_SRR10099919_SRR10099920_peak_1305	122	.	5.23843	14.5339	12.2962	131
chr1	36273716	36273928	Encode_GSE137272_Encode_Dowen.JM_GSM4074286_SMC1A_Rep2_SRR10099919_SRR10099920_peak_1306	44	.	2.97206	6.32964	4.44804	110
chr1	36277327	36277607	Encode_GSE137272_Encode_Dowen.JM_GSM4074286_SMC1A_Rep2_SRR10099919_SRR10099920_peak_1307	688	.	12.0685	72.1263	68.8531	129
chr1	36279281	36279582	Encode_GSE137272_Encode_Dowen.JM_GSM4074286_SMC1A_Rep2_SRR10099919_SRR10099920_peak_1308	703	.	13.1041	73.6662	70.3728	123
chr1	36282704	36282914	Encode_GSE137272_Encode_Dowen.JM_GSM4074286_SMC1A_Rep2_SRR10099919_SRR10099920_peak_1309	171	.	7.13649	19.5385	17.1548	93
chr1	36288674	36288817	Encode_GSE137272_Encode_Dowen.JM_GSM4074286_SMC1A_Rep2_SRR10099919_SRR10099920_peak_1310	47	.	3.98156	6.60593	4.70123	57
chr1	36296268	36296402	Encode_GSE137272_Encode_Dowen.JM_GSM4074286_SMC1A_Rep2_SRR10099919_SRR10099920_peak_1311	34	.	3.37431	5.23304	3.41706	17
chr1	36298138	36298578	Encode_GSE137272_Encode_Dowen.JM_GSM4074286_SMC1A_Rep2_SRR10099919_SRR10099920_peak_1312	89	.	4.99501	11.1001	8.98671	273
chr1	36303404	36303815	Encode_GSE137272_Encode_Dowen.JM_GSM4074286_SMC1A_Rep2_SRR10099919_SRR10099920_peak_1313	56	.	3.19512	7.59131	5.63507	92
chr1	36304990	36305137	Encode_GSE137272_Encode_Dowen.JM_GSM4074286_SMC1A_Rep2_SRR10099919_SRR10099920_peak_1314	33	.	2.53617	5.17775	3.3647	122
chr1	36307532	36308220	Encode_GSE137272_Encode_Dowen.JM_GSM4074286_SMC1A_Rep2_SRR10099919_SRR10099920_peak_1315	244	.	5.82844	26.9783	24.4155	240
chr1	36308516	36308889	Encode_GSE137272_Encode_Dowen.JM_GSM4074286_SMC1A_Rep2_SRR10099919_SRR10099920_peak_1316	223	.	5.79412	24.815	22.3006	254
chr1	36314944	36315398	Encode_GSE137272_Encode_Dowen.JM_GSM4074286_SMC1A_Rep2_SRR10099919_SRR10099920_peak_1317	103	.	3.94667	12.5183	10.3486	353
chr1	36315871	36316472	Encode_GSE137272_Encode_Dowen.JM_GSM4074286_SMC1A_Rep2_SRR10099919_SRR10099920_peak_1318	146	.	4.68032	16.9827	14.6721	417
chr1	36321759	36322055	Encode_GSE137272_Encode_Dowen.JM_GSM4074286_SMC1A_Rep2_SRR10099919_SRR10099920_peak_1319	262	.	5.78555	28.8242	26.2235	189
chr1	36324077	36324449	Encode_GSE137272_Encode_Dowen.JM_GSM4074286_SMC1A_Rep2_SRR10099919_SRR10099920_peak_1320	884	.	13.2296	92.0344	88.4971	156
chr1	36344910	36345087	Encode_GSE137272_Encode_Dowen.JM_GSM4074286_SMC1A_Rep2_SRR10099919_SRR10099920_peak_1321	45	.	3.87837	6.41448	4.52893	57
chr1	36347348	36347645	Encode_GSE137272_Encode_Dowen.JM_GSM4074286_SMC1A_Rep2_SRR10099919_SRR10099920_peak_1322	69	.	4.77787	8.98323	6.95658	176
chr1	36354041	36354360	Encode_GSE137272_Encode_Dowen.JM_GSM4074286_SMC1A_Rep2_SRR10099919_SRR10099920_peak_1323	111	.	6.10505	13.3939	11.1932	106
chr1	36367778	36367949	Encode_GSE137272_Encode_Dowen.JM_GSM4074286_SMC1A_Rep2_SRR10099919_SRR10099920_peak_1324	43	.	3.16198	6.25268	4.37485	57
chr1	36368693	36369538	Encode_GSE137272_Encode_Dowen.JM_GSM4074286_SMC1A_Rep2_SRR10099919_SRR10099920_peak_1325	713	.	13.8416	74.6208	71.3145	524
chr1	36390328	36390462	Encode_GSE137272_Encode_Dowen.JM_GSM4074286_SMC1A_Rep2_SRR10099919_SRR10099920_peak_1326	40	.	3.71612	5.86606	4.00651	43
chr1	36417513	36418212	Encode_GSE137272_Encode_Dowen.JM_GSM4074286_SMC1A_Rep2_SRR10099919_SRR10099920_peak_1327	205	.	7.39213	23.0198	20.5487	192
chr1	36430235	36430469	Encode_GSE137272_Encode_Dowen.JM_GSM4074286_SMC1A_Rep2_SRR10099919_SRR10099920_peak_1328	38	.	3.64507	5.73619	3.89446	125
chr1	36444809	36445516	Encode_GSE137272_Encode_Dowen.JM_GSM4074286_SMC1A_Rep2_SRR10099919_SRR10099920_peak_1329	309	.	9.48579	33.6095	30.9132	144
chr1	36445640	36445843	Encode_GSE137272_Encode_Dowen.JM_GSM4074286_SMC1A_Rep2_SRR10099919_SRR10099920_peak_1330	41	.	3.41379	5.97505	4.11019	98
chr1	36454446	36454822	Encode_GSE137272_Encode_Dowen.JM_GSM4074286_SMC1A_Rep2_SRR10099919_SRR10099920_peak_1331	815	.	18.3632	84.9539	81.5117	172
chr1	36464061	36464205	Encode_GSE137272_Encode_Dowen.JM_GSM4074286_SMC1A_Rep2_SRR10099919_SRR10099920_peak_1332	42	.	3.7485	6.17085	4.29668	32
chr1	36467591	36467725	Encode_GSE137272_Encode_Dowen.JM_GSM4074286_SMC1A_Rep2_SRR10099919_SRR10099920_peak_1333	43	.	2.88524	6.25784	4.37962	55
chr1	36471087	36472235	Encode_GSE137272_Encode_Dowen.JM_GSM4074286_SMC1A_Rep2_SRR10099919_SRR10099920_peak_1334	372	.	7.84198	40.0192	37.2075	488
chr1	36484344	36484674	Encode_GSE137272_Encode_Dowen.JM_GSM4074286_SMC1A_Rep2_SRR10099919_SRR10099920_peak_1335	258	.	9.00901	28.4639	25.87	210
chr1	36486356	36486565	Encode_GSE137272_Encode_Dowen.JM_GSM4074286_SMC1A_Rep2_SRR10099919_SRR10099920_peak_1336	71	.	4.5556	9.1782	7.14433	122
chr1	36492376	36492862	Encode_GSE137272_Encode_Dowen.JM_GSM4074286_SMC1A_Rep2_SRR10099919_SRR10099920_peak_1337	1193	.	16.8614	123.387	119.38	222
chr1	36496828	36497041	Encode_GSE137272_Encode_Dowen.JM_GSM4074286_SMC1A_Rep2_SRR10099919_SRR10099920_peak_1338	218	.	5.29976	24.3782	21.8758	125
chr1	36501256	36501682	Encode_GSE137272_Encode_Dowen.JM_GSM4074286_SMC1A_Rep2_SRR10099919_SRR10099920_peak_1339	996	.	16.4858	103.365	99.67	209
chr1	36511331	36512067	Encode_GSE137272_Encode_Dowen.JM_GSM4074286_SMC1A_Rep2_SRR10099919_SRR10099920_peak_1340	517	.	8.69296	54.8005	51.7618	160
chr1	36513821	36514074	Encode_GSE137272_Encode_Dowen.JM_GSM4074286_SMC1A_Rep2_SRR10099919_SRR10099920_peak_1341	457	.	8.16479	48.6672	45.7189	122
chr1	36518791	36519043	Encode_GSE137272_Encode_Dowen.JM_GSM4074286_SMC1A_Rep2_SRR10099919_SRR10099920_peak_1342	47	.	3.01096	6.63387	4.728	109
chr1	36519131	36519309	Encode_GSE137272_Encode_Dowen.JM_GSM4074286_SMC1A_Rep2_SRR10099919_SRR10099920_peak_1343	69	.	3.67267	9.0071	6.97948	114
chr1	36519660	36519946	Encode_GSE137272_Encode_Dowen.JM_GSM4074286_SMC1A_Rep2_SRR10099919_SRR10099920_peak_1344	62	.	3.56298	8.20693	6.21741	157
chr1	36521408	36521570	Encode_GSE137272_Encode_Dowen.JM_GSM4074286_SMC1A_Rep2_SRR10099919_SRR10099920_peak_1345	41	.	3.009	6.05212	4.18374	60
chr1	36528372	36528561	Encode_GSE137272_Encode_Dowen.JM_GSM4074286_SMC1A_Rep2_SRR10099919_SRR10099920_peak_1346	75	.	3.41742	9.63976	7.58919	70
chr1	36528671	36528901	Encode_GSE137272_Encode_Dowen.JM_GSM4074286_SMC1A_Rep2_SRR10099919_SRR10099920_peak_1347	24	.	2.31128	4.20948	2.47951	128
chr1	36531782	36532417	Encode_GSE137272_Encode_Dowen.JM_GSM4074286_SMC1A_Rep2_SRR10099919_SRR10099920_peak_1348	64	.	3.18819	8.40581	6.40868	516
chr1	36533232	36533417	Encode_GSE137272_Encode_Dowen.JM_GSM4074286_SMC1A_Rep2_SRR10099919_SRR10099920_peak_1349	117	.	4.18994	13.9569	11.7404	86
chr1	36545935	36546113	Encode_GSE137272_Encode_Dowen.JM_GSM4074286_SMC1A_Rep2_SRR10099919_SRR10099920_peak_1350	133	.	3.34324	15.617	13.3458	77
chr1	36547009	36547811	Encode_GSE137272_Encode_Dowen.JM_GSM4074286_SMC1A_Rep2_SRR10099919_SRR10099920_peak_1351	1405	.	10.7623	144.964	140.562	398
chr1	36551925	36552159	Encode_GSE137272_Encode_Dowen.JM_GSM4074286_SMC1A_Rep2_SRR10099919_SRR10099920_peak_1352	348	.	4.82799	37.6447	34.8739	127
chr1	36556494	36556741	Encode_GSE137272_Encode_Dowen.JM_GSM4074286_SMC1A_Rep2_SRR10099919_SRR10099920_peak_1353	76	.	2.76049	9.73898	7.68492	91
chr1	36557027	36557677	Encode_GSE137272_Encode_Dowen.JM_GSM4074286_SMC1A_Rep2_SRR10099919_SRR10099920_peak_1354	646	.	7.9264	67.9014	64.6837	240
chr1	36558198	36558612	Encode_GSE137272_Encode_Dowen.JM_GSM4074286_SMC1A_Rep2_SRR10099919_SRR10099920_peak_1355	257	.	4.87143	28.3436	25.752	132
chr1	36566538	36566847	Encode_GSE137272_Encode_Dowen.JM_GSM4074286_SMC1A_Rep2_SRR10099919_SRR10099920_peak_1356	41	.	2.88122	6.06577	4.19667	223
chr1	36568007	36568487	Encode_GSE137272_Encode_Dowen.JM_GSM4074286_SMC1A_Rep2_SRR10099919_SRR10099920_peak_1357	81	.	3.75175	10.2643	8.1851	296
chr1	36573528	36573826	Encode_GSE137272_Encode_Dowen.JM_GSM4074286_SMC1A_Rep2_SRR10099919_SRR10099920_peak_1358	75	.	3.53938	9.58195	7.53354	229
chr1	36580110	36581030	Encode_GSE137272_Encode_Dowen.JM_GSM4074286_SMC1A_Rep2_SRR10099919_SRR10099920_peak_1359	557	.	8.49567	58.828	55.7332	715
chr1	36583533	36583735	Encode_GSE137272_Encode_Dowen.JM_GSM4074286_SMC1A_Rep2_SRR10099919_SRR10099920_peak_1360	56	.	2.97117	7.64746	5.68898	104
chr1	36588995	36589421	Encode_GSE137272_Encode_Dowen.JM_GSM4074286_SMC1A_Rep2_SRR10099919_SRR10099920_peak_1361	150	.	5.21935	17.4131	15.0878	309
chr1	36589567	36589763	Encode_GSE137272_Encode_Dowen.JM_GSM4074286_SMC1A_Rep2_SRR10099919_SRR10099920_peak_1362	57	.	3.40062	7.75698	5.79395	63
chr1	36593030	36593455	Encode_GSE137272_Encode_Dowen.JM_GSM4074286_SMC1A_Rep2_SRR10099919_SRR10099920_peak_1363	93	.	3.87006	11.4395	9.31499	221
chr1	36595649	36595930	Encode_GSE137272_Encode_Dowen.JM_GSM4074286_SMC1A_Rep2_SRR10099919_SRR10099920_peak_1364	234	.	6.89594	25.9465	23.4066	155
chr1	36596106	36596533	Encode_GSE137272_Encode_Dowen.JM_GSM4074286_SMC1A_Rep2_SRR10099919_SRR10099920_peak_1365	48	.	3.26642	6.73078	4.82064	204
chr1	36608304	36608624	Encode_GSE137272_Encode_Dowen.JM_GSM4074286_SMC1A_Rep2_SRR10099919_SRR10099920_peak_1366	63	.	3.70336	8.33481	6.34038	72
chr1	36613526	36613773	Encode_GSE137272_Encode_Dowen.JM_GSM4074286_SMC1A_Rep2_SRR10099919_SRR10099920_peak_1367	153	.	4.23061	17.6671	15.3354	116
chr1	36614443	36614765	Encode_GSE137272_Encode_Dowen.JM_GSM4074286_SMC1A_Rep2_SRR10099919_SRR10099920_peak_1368	233	.	5.14597	25.8916	23.3528	109
chr1	36615811	36616282	Encode_GSE137272_Encode_Dowen.JM_GSM4074286_SMC1A_Rep2_SRR10099919_SRR10099920_peak_1369	569	.	8.52997	60.0932	56.9809	351
chr1	36618680	36618814	Encode_GSE137272_Encode_Dowen.JM_GSM4074286_SMC1A_Rep2_SRR10099919_SRR10099920_peak_1370	38	.	2.7528	5.68684	3.84776	50
chr1	36630463	36630825	Encode_GSE137272_Encode_Dowen.JM_GSM4074286_SMC1A_Rep2_SRR10099919_SRR10099920_peak_1371	157	.	4.54795	18.1002	15.758	162
chr1	36632938	36633084	Encode_GSE137272_Encode_Dowen.JM_GSM4074286_SMC1A_Rep2_SRR10099919_SRR10099920_peak_1372	55	.	2.92978	7.49999	5.54752	94
chr1	36634867	36635309	Encode_GSE137272_Encode_Dowen.JM_GSM4074286_SMC1A_Rep2_SRR10099919_SRR10099920_peak_1373	1125	.	13.9636	116.437	112.542	280
chr1	36640341	36640518	Encode_GSE137272_Encode_Dowen.JM_GSM4074286_SMC1A_Rep2_SRR10099919_SRR10099920_peak_1374	55	.	4.02631	7.49976	5.54731	84
chr1	36644011	36644474	Encode_GSE137272_Encode_Dowen.JM_GSM4074286_SMC1A_Rep2_SRR10099919_SRR10099920_peak_1375	72	.	4.5977	9.26533	7.2283	358
chr1	36647755	36647889	Encode_GSE137272_Encode_Dowen.JM_GSM4074286_SMC1A_Rep2_SRR10099919_SRR10099920_peak_1376	46	.	3.81934	6.55775	4.66533	87
chr1	36664353	36664709	Encode_GSE137272_Encode_Dowen.JM_GSM4074286_SMC1A_Rep2_SRR10099919_SRR10099920_peak_1377	138	.	6.39737	16.099	13.8151	229
chr1	36665364	36665638	Encode_GSE137272_Encode_Dowen.JM_GSM4074286_SMC1A_Rep2_SRR10099919_SRR10099920_peak_1378	92	.	5.11407	11.3573	9.23557	76
chr1	36665821	36666174	Encode_GSE137272_Encode_Dowen.JM_GSM4074286_SMC1A_Rep2_SRR10099919_SRR10099920_peak_1379	44	.	3.70096	6.32585	4.44442	62
chr1	36672987	36673309	Encode_GSE137272_Encode_Dowen.JM_GSM4074286_SMC1A_Rep2_SRR10099919_SRR10099920_peak_1380	111	.	6.10505	13.3939	11.1932	97
chr1	36682691	36682886	Encode_GSE137272_Encode_Dowen.JM_GSM4074286_SMC1A_Rep2_SRR10099919_SRR10099920_peak_1381	59	.	2.94008	7.90806	5.93902	79
chr1	36682978	36683478	Encode_GSE137272_Encode_Dowen.JM_GSM4074286_SMC1A_Rep2_SRR10099919_SRR10099920_peak_1382	187	.	4.79957	21.1447	18.721	220
chr1	36684100	36684484	Encode_GSE137272_Encode_Dowen.JM_GSM4074286_SMC1A_Rep2_SRR10099919_SRR10099920_peak_1383	1247	.	14.3612	128.828	124.725	201
chr1	36691064	36691761	Encode_GSE137272_Encode_Dowen.JM_GSM4074286_SMC1A_Rep2_SRR10099919_SRR10099920_peak_1384	318	.	9.6324	34.5633	31.8487	303
chr1	36696671	36696805	Encode_GSE137272_Encode_Dowen.JM_GSM4074286_SMC1A_Rep2_SRR10099919_SRR10099920_peak_1385	48	.	3.6639	6.74211	4.8315	61
chr1	36707815	36708262	Encode_GSE137272_Encode_Dowen.JM_GSM4074286_SMC1A_Rep2_SRR10099919_SRR10099920_peak_1386	567	.	10.1875	59.8443	56.7352	143
chr1	36709276	36709642	Encode_GSE137272_Encode_Dowen.JM_GSM4074286_SMC1A_Rep2_SRR10099919_SRR10099920_peak_1387	184	.	5.36615	20.8861	18.4681	131
chr1	36709732	36710180	Encode_GSE137272_Encode_Dowen.JM_GSM4074286_SMC1A_Rep2_SRR10099919_SRR10099920_peak_1388	153	.	4.8796	17.7002	15.3677	206
chr1	36720683	36720917	Encode_GSE137272_Encode_Dowen.JM_GSM4074286_SMC1A_Rep2_SRR10099919_SRR10099920_peak_1389	121	.	6.37049	14.3343	12.1021	108
chr1	36731972	36732310	Encode_GSE137272_Encode_Dowen.JM_GSM4074286_SMC1A_Rep2_SRR10099919_SRR10099920_peak_1390	40	.	3.71612	5.86606	4.00651	99
chr1	36734363	36734569	Encode_GSE137272_Encode_Dowen.JM_GSM4074286_SMC1A_Rep2_SRR10099919_SRR10099920_peak_1391	104	.	5.04202	12.6027	10.4305	110
chr1	36737303	36737712	Encode_GSE137272_Encode_Dowen.JM_GSM4074286_SMC1A_Rep2_SRR10099919_SRR10099920_peak_1392	416	.	11.8851	44.5379	41.6533	175
chr1	36744393	36744943	Encode_GSE137272_Encode_Dowen.JM_GSM4074286_SMC1A_Rep2_SRR10099919_SRR10099920_peak_1393	893	.	14.6218	92.9338	89.3839	416
chr1	36746470	36746791	Encode_GSE137272_Encode_Dowen.JM_GSM4074286_SMC1A_Rep2_SRR10099919_SRR10099920_peak_1394	570	.	11.1478	60.1929	57.0794	200
chr1	36757677	36757883	Encode_GSE137272_Encode_Dowen.JM_GSM4074286_SMC1A_Rep2_SRR10099919_SRR10099920_peak_1395	70	.	3.79984	9.10681	7.07553	133
chr1	36758624	36759476	Encode_GSE137272_Encode_Dowen.JM_GSM4074286_SMC1A_Rep2_SRR10099919_SRR10099920_peak_1396	195	.	6.18741	21.9992	19.5533	118
chr1	36767374	36767741	Encode_GSE137272_Encode_Dowen.JM_GSM4074286_SMC1A_Rep2_SRR10099919_SRR10099920_peak_1397	177	.	4.38246	20.1953	17.7964	228
chr1	36768542	36768814	Encode_GSE137272_Encode_Dowen.JM_GSM4074286_SMC1A_Rep2_SRR10099919_SRR10099920_peak_1398	145	.	3.92919	16.8256	14.519	115
chr1	36770082	36770246	Encode_GSE137272_Encode_Dowen.JM_GSM4074286_SMC1A_Rep2_SRR10099919_SRR10099920_peak_1399	88	.	3.10478	10.9328	8.82475	68
chr1	36770726	36771405	Encode_GSE137272_Encode_Dowen.JM_GSM4074286_SMC1A_Rep2_SRR10099919_SRR10099920_peak_1400	203	.	4.47778	22.866	20.3984	461
chr1	36779125	36779829	Encode_GSE137272_Encode_Dowen.JM_GSM4074286_SMC1A_Rep2_SRR10099919_SRR10099920_peak_1401	89	.	3.83819	11.0668	8.95446	133
chr1	36784714	36785770	Encode_GSE137272_Encode_Dowen.JM_GSM4074286_SMC1A_Rep2_SRR10099919_SRR10099920_peak_1402	1015	.	9.31734	105.234	101.512	168
chr1	36786462	36786757	Encode_GSE137272_Encode_Dowen.JM_GSM4074286_SMC1A_Rep2_SRR10099919_SRR10099920_peak_1403	444	.	5.77875	47.3793	44.4501	136
chr1	36792987	36793146	Encode_GSE137272_Encode_Dowen.JM_GSM4074286_SMC1A_Rep2_SRR10099919_SRR10099920_peak_1404	58	.	3.49386	7.78106	5.81694	94
chr1	36803371	36803561	Encode_GSE137272_Encode_Dowen.JM_GSM4074286_SMC1A_Rep2_SRR10099919_SRR10099920_peak_1405	88	.	3.73339	10.9764	8.86688	91
chr1	36804008	36804667	Encode_GSE137272_Encode_Dowen.JM_GSM4074286_SMC1A_Rep2_SRR10099919_SRR10099920_peak_1406	305	.	6.97209	33.24	30.5501	118
chr1	36805815	36805965	Encode_GSE137272_Encode_Dowen.JM_GSM4074286_SMC1A_Rep2_SRR10099919_SRR10099920_peak_1407	39	.	2.74514	5.83074	3.98425	45
chr1	36814389	36814732	Encode_GSE137272_Encode_Dowen.JM_GSM4074286_SMC1A_Rep2_SRR10099919_SRR10099920_peak_1408	56	.	3.96478	7.64287	5.68442	191
chr1	36815246	36815397	Encode_GSE137272_Encode_Dowen.JM_GSM4074286_SMC1A_Rep2_SRR10099919_SRR10099920_peak_1409	37	.	3.32945	5.57842	3.74469	87
chr1	36822061	36822262	Encode_GSE137272_Encode_Dowen.JM_GSM4074286_SMC1A_Rep2_SRR10099919_SRR10099920_peak_1410	160	.	6.45313	18.3995	16.0462	79
chr1	36824779	36825029	Encode_GSE137272_Encode_Dowen.JM_GSM4074286_SMC1A_Rep2_SRR10099919_SRR10099920_peak_1411	148	.	6.31005	17.1908	14.8748	119
chr1	36831015	36831247	Encode_GSE137272_Encode_Dowen.JM_GSM4074286_SMC1A_Rep2_SRR10099919_SRR10099920_peak_1412	105	.	4.47515	12.7571	10.5804	106
chr1	36831517	36831751	Encode_GSE137272_Encode_Dowen.JM_GSM4074286_SMC1A_Rep2_SRR10099919_SRR10099920_peak_1413	83	.	3.97369	10.4035	8.31955	80
chr1	36834178	36834511	Encode_GSE137272_Encode_Dowen.JM_GSM4074286_SMC1A_Rep2_SRR10099919_SRR10099920_peak_1414	226	.	6.37473	25.1908	22.669	178
chr1	36844956	36845472	Encode_GSE137272_Encode_Dowen.JM_GSM4074286_SMC1A_Rep2_SRR10099919_SRR10099920_peak_1415	733	.	13.3753	76.7333	73.3993	288
chr1	36848169	36848420	Encode_GSE137272_Encode_Dowen.JM_GSM4074286_SMC1A_Rep2_SRR10099919_SRR10099920_peak_1416	128	.	4.82651	15.1273	12.8735	87
chr1	36853997	36854590	Encode_GSE137272_Encode_Dowen.JM_GSM4074286_SMC1A_Rep2_SRR10099919_SRR10099920_peak_1417	235	.	6.51619	26.1038	23.5609	462
chr1	36855879	36856016	Encode_GSE137272_Encode_Dowen.JM_GSM4074286_SMC1A_Rep2_SRR10099919_SRR10099920_peak_1418	81	.	3.81641	10.2044	8.12735	85
chr1	36856994	36857417	Encode_GSE137272_Encode_Dowen.JM_GSM4074286_SMC1A_Rep2_SRR10099919_SRR10099920_peak_1419	362	.	8.13029	38.9952	36.2014	291
chr1	36864644	36865037	Encode_GSE137272_Encode_Dowen.JM_GSM4074286_SMC1A_Rep2_SRR10099919_SRR10099920_peak_1420	103	.	5.83962	12.4718	10.3036	123
chr1	36867906	36868071	Encode_GSE137272_Encode_Dowen.JM_GSM4074286_SMC1A_Rep2_SRR10099919_SRR10099920_peak_1421	45	.	3.89186	6.43961	4.55286	63
chr1	36868557	36868697	Encode_GSE137272_Encode_Dowen.JM_GSM4074286_SMC1A_Rep2_SRR10099919_SRR10099920_peak_1422	44	.	3.81233	6.29097	4.41126	39
chr1	36870693	36870872	Encode_GSE137272_Encode_Dowen.JM_GSM4074286_SMC1A_Rep2_SRR10099919_SRR10099920_peak_1423	36	.	3.48692	5.44394	3.61716	77
chr1	36874959	36875125	Encode_GSE137272_Encode_Dowen.JM_GSM4074286_SMC1A_Rep2_SRR10099919_SRR10099920_peak_1424	96	.	5.33667	11.8305	9.68766	89
chr1	36875288	36875432	Encode_GSE137272_Encode_Dowen.JM_GSM4074286_SMC1A_Rep2_SRR10099919_SRR10099920_peak_1425	58	.	4.20266	7.85778	5.89062	68
chr1	36883880	36884235	Encode_GSE137272_Encode_Dowen.JM_GSM4074286_SMC1A_Rep2_SRR10099919_SRR10099920_peak_1426	118	.	5.68182	14.0992	11.8785	266
chr1	36885098	36885232	Encode_GSE137272_Encode_Dowen.JM_GSM4074286_SMC1A_Rep2_SRR10099919_SRR10099920_peak_1427	45	.	3.63901	6.44543	4.55835	61
chr1	36893253	36893397	Encode_GSE137272_Encode_Dowen.JM_GSM4074286_SMC1A_Rep2_SRR10099919_SRR10099920_peak_1428	56	.	3.73466	7.65151	5.69273	96
chr1	36898899	36899157	Encode_GSE137272_Encode_Dowen.JM_GSM4074286_SMC1A_Rep2_SRR10099919_SRR10099920_peak_1429	203	.	5.2833	22.8186	20.3521	106
chr1	36903600	36904028	Encode_GSE137272_Encode_Dowen.JM_GSM4074286_SMC1A_Rep2_SRR10099919_SRR10099920_peak_1430	132	.	3.87928	15.5056	13.2374	294
chr1	36904155	36904338	Encode_GSE137272_Encode_Dowen.JM_GSM4074286_SMC1A_Rep2_SRR10099919_SRR10099920_peak_1431	130	.	3.95596	15.3042	13.0412	94
chr1	36907352	36907573	Encode_GSE137272_Encode_Dowen.JM_GSM4074286_SMC1A_Rep2_SRR10099919_SRR10099920_peak_1432	123	.	3.9819	14.585	12.3459	117
chr1	36909927	36910190	Encode_GSE137272_Encode_Dowen.JM_GSM4074286_SMC1A_Rep2_SRR10099919_SRR10099920_peak_1433	89	.	4.01201	11.0728	8.96021	149
chr1	36914463	36914768	Encode_GSE137272_Encode_Dowen.JM_GSM4074286_SMC1A_Rep2_SRR10099919_SRR10099920_peak_1434	81	.	4.10684	10.215	8.1375	61
chr1	36920285	36920550	Encode_GSE137272_Encode_Dowen.JM_GSM4074286_SMC1A_Rep2_SRR10099919_SRR10099920_peak_1435	38	.	2.80173	5.65983	3.82195	218
chr1	36920779	36920950	Encode_GSE137272_Encode_Dowen.JM_GSM4074286_SMC1A_Rep2_SRR10099919_SRR10099920_peak_1436	96	.	4.05296	11.7625	9.62179	61
chr1	36924948	36925137	Encode_GSE137272_Encode_Dowen.JM_GSM4074286_SMC1A_Rep2_SRR10099919_SRR10099920_peak_1437	189	.	5.72461	21.3507	18.9224	77
chr1	36930108	36930387	Encode_GSE137272_Encode_Dowen.JM_GSM4074286_SMC1A_Rep2_SRR10099919_SRR10099920_peak_1438	249	.	7.25667	27.5123	24.9391	82
chr1	36939494	36939700	Encode_GSE137272_Encode_Dowen.JM_GSM4074286_SMC1A_Rep2_SRR10099919_SRR10099920_peak_1439	57	.	2.72946	7.76277	5.79948	103
chr1	36939796	36940220	Encode_GSE137272_Encode_Dowen.JM_GSM4074286_SMC1A_Rep2_SRR10099919_SRR10099920_peak_1440	278	.	5.32202	30.4723	27.8362	198
chr1	36943670	36944357	Encode_GSE137272_Encode_Dowen.JM_GSM4074286_SMC1A_Rep2_SRR10099919_SRR10099920_peak_1441	349	.	6.00161	37.6968	34.9251	157
chr1	36944499	36944683	Encode_GSE137272_Encode_Dowen.JM_GSM4074286_SMC1A_Rep2_SRR10099919_SRR10099920_peak_1442	38	.	2.43872	5.68033	3.84143	123
chr1	36957358	36957665	Encode_GSE137272_Encode_Dowen.JM_GSM4074286_SMC1A_Rep2_SRR10099919_SRR10099920_peak_1443	75	.	4.34947	9.6482	7.59746	86
chr1	36960557	36960882	Encode_GSE137272_Encode_Dowen.JM_GSM4074286_SMC1A_Rep2_SRR10099919_SRR10099920_peak_1444	86	.	3.75051	10.7767	8.67382	212
chr1	36962144	36962605	Encode_GSE137272_Encode_Dowen.JM_GSM4074286_SMC1A_Rep2_SRR10099919_SRR10099920_peak_1445	218	.	5.76932	24.3179	21.8167	158
chr1	36962747	36963389	Encode_GSE137272_Encode_Dowen.JM_GSM4074286_SMC1A_Rep2_SRR10099919_SRR10099920_peak_1446	443	.	8.75758	47.2848	44.3573	221
chr1	36969650	36969911	Encode_GSE137272_Encode_Dowen.JM_GSM4074286_SMC1A_Rep2_SRR10099919_SRR10099920_peak_1447	205	.	6.68832	23.0346	20.5634	172
chr1	36970399	36970869	Encode_GSE137272_Encode_Dowen.JM_GSM4074286_SMC1A_Rep2_SRR10099919_SRR10099920_peak_1448	223	.	7.0218	24.9119	22.3956	207
chr1	36977088	36977325	Encode_GSE137272_Encode_Dowen.JM_GSM4074286_SMC1A_Rep2_SRR10099919_SRR10099920_peak_1449	179	.	7.49485	20.3312	17.9257	122
chr1	36982626	36982957	Encode_GSE137272_Encode_Dowen.JM_GSM4074286_SMC1A_Rep2_SRR10099919_SRR10099920_peak_1450	275	.	4.02921	30.2256	27.5962	133
chr1	36983638	36984145	Encode_GSE137272_Encode_Dowen.JM_GSM4074286_SMC1A_Rep2_SRR10099919_SRR10099920_peak_1451	435	.	4.74952	46.4193	43.5042	273
chr1	36985740	36986334	Encode_GSE137272_Encode_Dowen.JM_GSM4074286_SMC1A_Rep2_SRR10099919_SRR10099920_peak_1452	493	.	4.86559	52.3609	49.3572	403
chr1	36986860	36987103	Encode_GSE137272_Encode_Dowen.JM_GSM4074286_SMC1A_Rep2_SRR10099919_SRR10099920_peak_1453	71	.	2.2618	9.15908	7.12594	103
chr1	36994168	36994307	Encode_GSE137272_Encode_Dowen.JM_GSM4074286_SMC1A_Rep2_SRR10099919_SRR10099920_peak_1454	55	.	3.22509	7.47088	5.51959	77
chr1	36994450	36994605	Encode_GSE137272_Encode_Dowen.JM_GSM4074286_SMC1A_Rep2_SRR10099919_SRR10099920_peak_1455	46	.	3.06357	6.59201	4.69813	95
chr1	36996415	36997117	Encode_GSE137272_Encode_Dowen.JM_GSM4074286_SMC1A_Rep2_SRR10099919_SRR10099920_peak_1456	124	.	4.40558	14.7205	12.4778	554
chr1	37001645	37001997	Encode_GSE137272_Encode_Dowen.JM_GSM4074286_SMC1A_Rep2_SRR10099919_SRR10099920_peak_1457	743	.	10.9771	77.6496	74.3033	191
chr1	37010074	37010330	Encode_GSE137272_Encode_Dowen.JM_GSM4074286_SMC1A_Rep2_SRR10099919_SRR10099920_peak_1458	33	.	2.85508	5.10366	3.30747	69
chr1	37013414	37013603	Encode_GSE137272_Encode_Dowen.JM_GSM4074286_SMC1A_Rep2_SRR10099919_SRR10099920_peak_1459	141	.	5.66621	16.4152	14.1189	80
chr1	37015838	37015975	Encode_GSE137272_Encode_Dowen.JM_GSM4074286_SMC1A_Rep2_SRR10099919_SRR10099920_peak_1460	35	.	3.3155	5.33498	3.51395	49
chr1	37021897	37022160	Encode_GSE137272_Encode_Dowen.JM_GSM4074286_SMC1A_Rep2_SRR10099919_SRR10099920_peak_1461	112	.	5.37849	13.4018	11.2009	138
chr1	37028919	37029698	Encode_GSE137272_Encode_Dowen.JM_GSM4074286_SMC1A_Rep2_SRR10099919_SRR10099920_peak_1462	518	.	9.53224	54.8784	51.8387	408
chr1	37034200	37034363	Encode_GSE137272_Encode_Dowen.JM_GSM4074286_SMC1A_Rep2_SRR10099919_SRR10099920_peak_1463	118	.	4.70198	14.0767	11.8566	73
chr1	37035745	37035951	Encode_GSE137272_Encode_Dowen.JM_GSM4074286_SMC1A_Rep2_SRR10099919_SRR10099920_peak_1464	45	.	3.53843	6.47237	4.58399	111
chr1	37042653	37043101	Encode_GSE137272_Encode_Dowen.JM_GSM4074286_SMC1A_Rep2_SRR10099919_SRR10099920_peak_1465	155	.	5.2404	17.8477	15.5116	235
chr1	37043341	37043476	Encode_GSE137272_Encode_Dowen.JM_GSM4074286_SMC1A_Rep2_SRR10099919_SRR10099920_peak_1466	45	.	2.99693	6.40128	4.51638	79
chr1	37049231	37049551	Encode_GSE137272_Encode_Dowen.JM_GSM4074286_SMC1A_Rep2_SRR10099919_SRR10099920_peak_1467	709	.	12.2785	74.2682	70.9672	184
chr1	37056670	37056804	Encode_GSE137272_Encode_Dowen.JM_GSM4074286_SMC1A_Rep2_SRR10099919_SRR10099920_peak_1468	43	.	3.30803	6.18346	4.30875	93
chr1	37063866	37064113	Encode_GSE137272_Encode_Dowen.JM_GSM4074286_SMC1A_Rep2_SRR10099919_SRR10099920_peak_1469	108	.	4.67713	13.0148	10.8304	106
chr1	37067923	37068071	Encode_GSE137272_Encode_Dowen.JM_GSM4074286_SMC1A_Rep2_SRR10099919_SRR10099920_peak_1470	58	.	3.92126	7.81715	5.85165	72
chr1	37077353	37077532	Encode_GSE137272_Encode_Dowen.JM_GSM4074286_SMC1A_Rep2_SRR10099919_SRR10099920_peak_1471	60	.	3.50277	8.04127	6.06661	93
chr1	37078222	37078415	Encode_GSE137272_Encode_Dowen.JM_GSM4074286_SMC1A_Rep2_SRR10099919_SRR10099920_peak_1472	77	.	3.75969	9.7719	7.71678	120
chr1	37080550	37080743	Encode_GSE137272_Encode_Dowen.JM_GSM4074286_SMC1A_Rep2_SRR10099919_SRR10099920_peak_1473	115	.	3.84018	13.7311	11.5208	106
chr1	37083947	37084337	Encode_GSE137272_Encode_Dowen.JM_GSM4074286_SMC1A_Rep2_SRR10099919_SRR10099920_peak_1474	68	.	3.02669	8.81322	6.80042	133
chr1	37085136	37085535	Encode_GSE137272_Encode_Dowen.JM_GSM4074286_SMC1A_Rep2_SRR10099919_SRR10099920_peak_1475	344	.	6.31023	37.1629	34.4016	172
chr1	37087811	37088127	Encode_GSE137272_Encode_Dowen.JM_GSM4074286_SMC1A_Rep2_SRR10099919_SRR10099920_peak_1476	60	.	2.9792	8.05476	6.07959	82
chr1	37088852	37089078	Encode_GSE137272_Encode_Dowen.JM_GSM4074286_SMC1A_Rep2_SRR10099919_SRR10099920_peak_1477	78	.	3.36319	9.89896	7.83236	149
chr1	37098846	37099008	Encode_GSE137272_Encode_Dowen.JM_GSM4074286_SMC1A_Rep2_SRR10099919_SRR10099920_peak_1478	81	.	3.32423	10.1969	8.12002	73
chr1	37100447	37100951	Encode_GSE137272_Encode_Dowen.JM_GSM4074286_SMC1A_Rep2_SRR10099919_SRR10099920_peak_1479	103	.	3.59595	12.4633	10.3008	372
chr1	37101793	37102072	Encode_GSE137272_Encode_Dowen.JM_GSM4074286_SMC1A_Rep2_SRR10099919_SRR10099920_peak_1480	162	.	4.37681	18.6265	16.2678	161
chr1	37108446	37108656	Encode_GSE137272_Encode_Dowen.JM_GSM4074286_SMC1A_Rep2_SRR10099919_SRR10099920_peak_1481	82	.	4.2773	10.3722	8.2894	104
chr1	37121062	37121339	Encode_GSE137272_Encode_Dowen.JM_GSM4074286_SMC1A_Rep2_SRR10099919_SRR10099920_peak_1482	166	.	6.71715	19.033	16.6646	160
chr1	37130002	37130391	Encode_GSE137272_Encode_Dowen.JM_GSM4074286_SMC1A_Rep2_SRR10099919_SRR10099920_peak_1483	697	.	9.39286	73.0368	69.7522	192
chr1	37132328	37132819	Encode_GSE137272_Encode_Dowen.JM_GSM4074286_SMC1A_Rep2_SRR10099919_SRR10099920_peak_1484	659	.	8.78748	69.2018	65.9669	288
chr1	37135227	37135488	Encode_GSE137272_Encode_Dowen.JM_GSM4074286_SMC1A_Rep2_SRR10099919_SRR10099920_peak_1485	221	.	5.5419	24.6225	22.1122	109
chr1	37151970	37152185	Encode_GSE137272_Encode_Dowen.JM_GSM4074286_SMC1A_Rep2_SRR10099919_SRR10099920_peak_1486	177	.	6.99704	20.1547	17.7568	95
chr1	37154312	37154460	Encode_GSE137272_Encode_Dowen.JM_GSM4074286_SMC1A_Rep2_SRR10099919_SRR10099920_peak_1487	47	.	3.71357	6.59851	4.70123	43
chr1	37154711	37154855	Encode_GSE137272_Encode_Dowen.JM_GSM4074286_SMC1A_Rep2_SRR10099919_SRR10099920_peak_1488	53	.	3.94356	7.32946	5.3932	65
chr1	37154955	37155211	Encode_GSE137272_Encode_Dowen.JM_GSM4074286_SMC1A_Rep2_SRR10099919_SRR10099920_peak_1489	194	.	7.53531	21.8924	19.4488	131
chr1	37160844	37161208	Encode_GSE137272_Encode_Dowen.JM_GSM4074286_SMC1A_Rep2_SRR10099919_SRR10099920_peak_1490	357	.	12.2101	38.581	35.7935	150
chr1	37169972	37170345	Encode_GSE137272_Encode_Dowen.JM_GSM4074286_SMC1A_Rep2_SRR10099919_SRR10099920_peak_1491	54	.	4.24699	7.37311	5.42583	130
chr1	37175503	37175698	Encode_GSE137272_Encode_Dowen.JM_GSM4074286_SMC1A_Rep2_SRR10099919_SRR10099920_peak_1492	85	.	5.30874	10.6857	8.58575	95
chr1	37178009	37178219	Encode_GSE137272_Encode_Dowen.JM_GSM4074286_SMC1A_Rep2_SRR10099919_SRR10099920_peak_1493	85	.	4.95072	10.6617	8.56896	67
chr1	37186409	37186745	Encode_GSE137272_Encode_Dowen.JM_GSM4074286_SMC1A_Rep2_SRR10099919_SRR10099920_peak_1494	37	.	3.2067	5.53128	3.70007	239
chr1	37186799	37187335	Encode_GSE137272_Encode_Dowen.JM_GSM4074286_SMC1A_Rep2_SRR10099919_SRR10099920_peak_1495	162	.	6.36513	18.6183	16.2599	96
chr1	37188163	37188346	Encode_GSE137272_Encode_Dowen.JM_GSM4074286_SMC1A_Rep2_SRR10099919_SRR10099920_peak_1496	53	.	3.79499	7.27654	5.34245	104
chr1	37194692	37194931	Encode_GSE137272_Encode_Dowen.JM_GSM4074286_SMC1A_Rep2_SRR10099919_SRR10099920_peak_1497	105	.	5.76701	12.7184	10.5428	121
chr1	37206330	37206497	Encode_GSE137272_Encode_Dowen.JM_GSM4074286_SMC1A_Rep2_SRR10099919_SRR10099920_peak_1498	149	.	7.1668	17.258	14.9365	101
chr1	37212315	37212811	Encode_GSE137272_Encode_Dowen.JM_GSM4074286_SMC1A_Rep2_SRR10099919_SRR10099920_peak_1499	458	.	11.9673	48.7657	45.8145	264
chr1	37218127	37218395	Encode_GSE137272_Encode_Dowen.JM_GSM4074286_SMC1A_Rep2_SRR10099919_SRR10099920_peak_1500	63	.	4.18515	8.39492	6.39819	165
chr1	37218453	37218789	Encode_GSE137272_Encode_Dowen.JM_GSM4074286_SMC1A_Rep2_SRR10099919_SRR10099920_peak_1501	174	.	7.04376	19.797	17.4072	106
chr1	37234824	37235062	Encode_GSE137272_Encode_Dowen.JM_GSM4074286_SMC1A_Rep2_SRR10099919_SRR10099920_peak_1502	35	.	3.06247	5.41051	3.58543	173
chr1	37235853	37236382	Encode_GSE137272_Encode_Dowen.JM_GSM4074286_SMC1A_Rep2_SRR10099919_SRR10099920_peak_1503	192	.	6.07036	21.6399	19.202	379
chr1	37240769	37241192	Encode_GSE137272_Encode_Dowen.JM_GSM4074286_SMC1A_Rep2_SRR10099919_SRR10099920_peak_1504	201	.	6.54858	22.6341	20.1714	216
chr1	37246567	37246721	Encode_GSE137272_Encode_Dowen.JM_GSM4074286_SMC1A_Rep2_SRR10099919_SRR10099920_peak_1505	72	.	3.13988	9.2617	7.22488	94
chr1	37248453	37248714	Encode_GSE137272_Encode_Dowen.JM_GSM4074286_SMC1A_Rep2_SRR10099919_SRR10099920_peak_1506	162	.	4.44297	18.6084	16.2502	151
chr1	37250397	37250971	Encode_GSE137272_Encode_Dowen.JM_GSM4074286_SMC1A_Rep2_SRR10099919_SRR10099920_peak_1507	834	.	10.4023	86.887	83.4192	429
chr1	37253588	37253826	Encode_GSE137272_Encode_Dowen.JM_GSM4074286_SMC1A_Rep2_SRR10099919_SRR10099920_peak_1508	45	.	2.79118	6.48581	4.5969	163
chr1	37258599	37258779	Encode_GSE137272_Encode_Dowen.JM_GSM4074286_SMC1A_Rep2_SRR10099919_SRR10099920_peak_1509	120	.	4.87056	14.2344	12.0098	118
chr1	37261389	37261711	Encode_GSE137272_Encode_Dowen.JM_GSM4074286_SMC1A_Rep2_SRR10099919_SRR10099920_peak_1510	100	.	4.89503	12.2445	10.0889	158
chr1	37261918	37262294	Encode_GSE137272_Encode_Dowen.JM_GSM4074286_SMC1A_Rep2_SRR10099919_SRR10099920_peak_1511	93	.	4.70231	11.4369	9.31253	251
chr1	37272327	37273218	Encode_GSE137272_Encode_Dowen.JM_GSM4074286_SMC1A_Rep2_SRR10099919_SRR10099920_peak_1512	919	.	14.7048	95.5124	91.9268	365
chr1	37299587	37300487	Encode_GSE137272_Encode_Dowen.JM_GSM4074286_SMC1A_Rep2_SRR10099919_SRR10099920_peak_1513	474	.	10.7129	50.4328	47.4569	206
chr1	37307699	37307872	Encode_GSE137272_Encode_Dowen.JM_GSM4074286_SMC1A_Rep2_SRR10099919_SRR10099920_peak_1514	61	.	4.51243	8.16601	6.17808	56
chr1	37308049	37308196	Encode_GSE137272_Encode_Dowen.JM_GSM4074286_SMC1A_Rep2_SRR10099919_SRR10099920_peak_1515	47	.	3.98156	6.60593	4.70123	43
chr1	37308949	37309102	Encode_GSE137272_Encode_Dowen.JM_GSM4074286_SMC1A_Rep2_SRR10099919_SRR10099920_peak_1516	59	.	4.38031	7.91508	5.94551	84
chr1	37312959	37313110	Encode_GSE137272_Encode_Dowen.JM_GSM4074286_SMC1A_Rep2_SRR10099919_SRR10099920_peak_1517	33	.	3.45068	5.15526	3.34344	106
chr1	37324566	37325061	Encode_GSE137272_Encode_Dowen.JM_GSM4074286_SMC1A_Rep2_SRR10099919_SRR10099920_peak_1518	543	.	13.692	57.4004	54.3251	184
chr1	37329284	37329429	Encode_GSE137272_Encode_Dowen.JM_GSM4074286_SMC1A_Rep2_SRR10099919_SRR10099920_peak_1519	91	.	4.91199	11.2595	9.14084	92
chr1	37336633	37336795	Encode_GSE137272_Encode_Dowen.JM_GSM4074286_SMC1A_Rep2_SRR10099919_SRR10099920_peak_1520	59	.	4.36524	7.88627	5.91781	71
chr1	37338470	37338698	Encode_GSE137272_Encode_Dowen.JM_GSM4074286_SMC1A_Rep2_SRR10099919_SRR10099920_peak_1521	72	.	4.76405	9.28041	7.24283	120
chr1	37369232	37369583	Encode_GSE137272_Encode_Dowen.JM_GSM4074286_SMC1A_Rep2_SRR10099919_SRR10099920_peak_1522	47	.	3.98156	6.60593	4.70123	112
chr1	37399569	37399755	Encode_GSE137272_Encode_Dowen.JM_GSM4074286_SMC1A_Rep2_SRR10099919_SRR10099920_peak_1523	19	.	2.27001	3.61055	1.93658	92
chr1	37401693	37402244	Encode_GSE137272_Encode_Dowen.JM_GSM4074286_SMC1A_Rep2_SRR10099919_SRR10099920_peak_1524	1254	.	17.3794	129.519	125.404	194
chr1	37409653	37409987	Encode_GSE137272_Encode_Dowen.JM_GSM4074286_SMC1A_Rep2_SRR10099919_SRR10099920_peak_1525	536	.	11.4897	56.7327	53.666	143
chr1	37410054	37410474	Encode_GSE137272_Encode_Dowen.JM_GSM4074286_SMC1A_Rep2_SRR10099919_SRR10099920_peak_1526	67	.	3.74914	8.71058	6.7017	75
chr1	37412629	37412896	Encode_GSE137272_Encode_Dowen.JM_GSM4074286_SMC1A_Rep2_SRR10099919_SRR10099920_peak_1527	58	.	3.52133	7.85459	5.88763	213
chr1	37413073	37413502	Encode_GSE137272_Encode_Dowen.JM_GSM4074286_SMC1A_Rep2_SRR10099919_SRR10099920_peak_1528	51	.	3.32236	7.09529	5.16917	128
chr1	37419419	37419748	Encode_GSE137272_Encode_Dowen.JM_GSM4074286_SMC1A_Rep2_SRR10099919_SRR10099920_peak_1529	465	.	13.7383	49.5553	46.593	179
chr1	37429577	37430693	Encode_GSE137272_Encode_Dowen.JM_GSM4074286_SMC1A_Rep2_SRR10099919_SRR10099920_peak_1530	434	.	11.0525	46.3197	43.4061	534
chr1	37448340	37448983	Encode_GSE137272_Encode_Dowen.JM_GSM4074286_SMC1A_Rep2_SRR10099919_SRR10099920_peak_1531	804	.	18.9563	83.8683	80.4408	220
chr1	37466678	37466909	Encode_GSE137272_Encode_Dowen.JM_GSM4074286_SMC1A_Rep2_SRR10099919_SRR10099920_peak_1532	47	.	3.98156	6.60593	4.70123	58
chr1	37469392	37469562	Encode_GSE137272_Encode_Dowen.JM_GSM4074286_SMC1A_Rep2_SRR10099919_SRR10099920_peak_1533	67	.	4.34348	8.73347	6.72367	87
chr1	37471812	37472134	Encode_GSE137272_Encode_Dowen.JM_GSM4074286_SMC1A_Rep2_SRR10099919_SRR10099920_peak_1534	231	.	8.52553	25.7082	23.174	214
chr1	37479126	37479438	Encode_GSE137272_Encode_Dowen.JM_GSM4074286_SMC1A_Rep2_SRR10099919_SRR10099920_peak_1535	652	.	16.3082	68.4305	65.2062	130
chr1	37481531	37481800	Encode_GSE137272_Encode_Dowen.JM_GSM4074286_SMC1A_Rep2_SRR10099919_SRR10099920_peak_1536	50	.	3.88412	6.94393	5.02437	31
chr1	37488579	37488792	Encode_GSE137272_Encode_Dowen.JM_GSM4074286_SMC1A_Rep2_SRR10099919_SRR10099920_peak_1537	33	.	3.45068	5.15526	3.34344	85
chr1	37495209	37495410	Encode_GSE137272_Encode_Dowen.JM_GSM4074286_SMC1A_Rep2_SRR10099919_SRR10099920_peak_1538	130	.	6.63593	15.2922	13.0294	90
chr1	37503811	37503995	Encode_GSE137272_Encode_Dowen.JM_GSM4074286_SMC1A_Rep2_SRR10099919_SRR10099920_peak_1539	53	.	4.22476	7.33151	5.39508	75
chr1	37504636	37504770	Encode_GSE137272_Encode_Dowen.JM_GSM4074286_SMC1A_Rep2_SRR10099919_SRR10099920_peak_1540	20	.	2.89428	3.78508	2.09896	60
chr1	37505470	37505674	Encode_GSE137272_Encode_Dowen.JM_GSM4074286_SMC1A_Rep2_SRR10099919_SRR10099920_peak_1541	85	.	5.1277	10.6822	8.58575	81
chr1	37510362	37510543	Encode_GSE137272_Encode_Dowen.JM_GSM4074286_SMC1A_Rep2_SRR10099919_SRR10099920_peak_1542	40	.	3.71612	5.86606	4.00651	80
chr1	37524263	37524405	Encode_GSE137272_Encode_Dowen.JM_GSM4074286_SMC1A_Rep2_SRR10099919_SRR10099920_peak_1543	52	.	3.98164	7.13864	5.21068	77
chr1	37528258	37528415	Encode_GSE137272_Encode_Dowen.JM_GSM4074286_SMC1A_Rep2_SRR10099919_SRR10099920_peak_1544	48	.	3.76873	6.71093	4.80163	84
chr1	37540320	37540792	Encode_GSE137272_Encode_Dowen.JM_GSM4074286_SMC1A_Rep2_SRR10099919_SRR10099920_peak_1545	104	.	4.76034	12.578	10.4065	107
chr1	37540998	37541508	Encode_GSE137272_Encode_Dowen.JM_GSM4074286_SMC1A_Rep2_SRR10099919_SRR10099920_peak_1546	228	.	7.19095	25.392	22.866	262
chr1	37543034	37543211	Encode_GSE137272_Encode_Dowen.JM_GSM4074286_SMC1A_Rep2_SRR10099919_SRR10099920_peak_1547	103	.	4.61965	12.5289	10.359	91
chr1	37565091	37565253	Encode_GSE137272_Encode_Dowen.JM_GSM4074286_SMC1A_Rep2_SRR10099919_SRR10099920_peak_1548	40	.	3.71612	5.86606	4.00651	53
chr1	37565380	37565728	Encode_GSE137272_Encode_Dowen.JM_GSM4074286_SMC1A_Rep2_SRR10099919_SRR10099920_peak_1549	231	.	9.27447	25.6765	23.1448	244
chr1	37566534	37566726	Encode_GSE137272_Encode_Dowen.JM_GSM4074286_SMC1A_Rep2_SRR10099919_SRR10099920_peak_1550	39	.	3.69666	5.83058	3.98411	45
chr1	37609619	37609884	Encode_GSE137272_Encode_Dowen.JM_GSM4074286_SMC1A_Rep2_SRR10099919_SRR10099920_peak_1551	108	.	5.92631	13.039	10.854	133
chr1	37616284	37616642	Encode_GSE137272_Encode_Dowen.JM_GSM4074286_SMC1A_Rep2_SRR10099919_SRR10099920_peak_1552	93	.	5.1914	11.5229	9.39563	111
chr1	37624067	37624614	Encode_GSE137272_Encode_Dowen.JM_GSM4074286_SMC1A_Rep2_SRR10099919_SRR10099920_peak_1553	256	.	8.6673	28.2078	25.6188	324
chr1	37634624	37635009	Encode_GSE137272_Encode_Dowen.JM_GSM4074286_SMC1A_Rep2_SRR10099919_SRR10099920_peak_1554	1100	.	11.1877	113.856	110.002	205
chr1	37635779	37636459	Encode_GSE137272_Encode_Dowen.JM_GSM4074286_SMC1A_Rep2_SRR10099919_SRR10099920_peak_1555	339	.	5.6852	36.7421	33.9876	553
chr1	37639153	37639540	Encode_GSE137272_Encode_Dowen.JM_GSM4074286_SMC1A_Rep2_SRR10099919_SRR10099920_peak_1556	682	.	8.07549	71.4726	68.2085	198
chr1	37642109	37642249	Encode_GSE137272_Encode_Dowen.JM_GSM4074286_SMC1A_Rep2_SRR10099919_SRR10099920_peak_1557	103	.	3.87605	12.5343	10.3642	56
chr1	37644135	37644552	Encode_GSE137272_Encode_Dowen.JM_GSM4074286_SMC1A_Rep2_SRR10099919_SRR10099920_peak_1558	111	.	4.17334	13.3123	11.1191	110
chr1	37650636	37650821	Encode_GSE137272_Encode_Dowen.JM_GSM4074286_SMC1A_Rep2_SRR10099919_SRR10099920_peak_1559	33	.	3.45068	5.15526	3.34344	95
chr1	37654085	37654260	Encode_GSE137272_Encode_Dowen.JM_GSM4074286_SMC1A_Rep2_SRR10099919_SRR10099920_peak_1560	77	.	5.0433	9.82351	7.75949	70
chr1	37660267	37660410	Encode_GSE137272_Encode_Dowen.JM_GSM4074286_SMC1A_Rep2_SRR10099919_SRR10099920_peak_1561	33	.	3.45068	5.15526	3.34344	66
chr1	37665760	37665941	Encode_GSE137272_Encode_Dowen.JM_GSM4074286_SMC1A_Rep2_SRR10099919_SRR10099920_peak_1562	41	.	3.25487	6.06004	4.1912	93
chr1	37666007	37666177	Encode_GSE137272_Encode_Dowen.JM_GSM4074286_SMC1A_Rep2_SRR10099919_SRR10099920_peak_1563	47	.	3.40275	6.62723	4.72169	82
chr1	37666475	37666981	Encode_GSE137272_Encode_Dowen.JM_GSM4074286_SMC1A_Rep2_SRR10099919_SRR10099920_peak_1564	216	.	6.58954	24.0989	21.6022	222
chr1	37671429	37671655	Encode_GSE137272_Encode_Dowen.JM_GSM4074286_SMC1A_Rep2_SRR10099919_SRR10099920_peak_1565	221	.	5.75199	24.6549	22.1439	121
chr1	37675498	37675824	Encode_GSE137272_Encode_Dowen.JM_GSM4074286_SMC1A_Rep2_SRR10099919_SRR10099920_peak_1566	521	.	8.41629	55.1774	52.1337	140
chr1	37678397	37678828	Encode_GSE137272_Encode_Dowen.JM_GSM4074286_SMC1A_Rep2_SRR10099919_SRR10099920_peak_1567	1284	.	16.5327	132.61	128.441	200
chr1	37688515	37688676	Encode_GSE137272_Encode_Dowen.JM_GSM4074286_SMC1A_Rep2_SRR10099919_SRR10099920_peak_1568	28	.	2.86595	4.5994	2.8313	32
chr1	37690716	37690985	Encode_GSE137272_Encode_Dowen.JM_GSM4074286_SMC1A_Rep2_SRR10099919_SRR10099920_peak_1569	238	.	6.59683	26.3713	23.823	170
chr1	37691275	37691502	Encode_GSE137272_Encode_Dowen.JM_GSM4074286_SMC1A_Rep2_SRR10099919_SRR10099920_peak_1570	204	.	6.07983	22.9312	20.4622	126
chr1	37694427	37694906	Encode_GSE137272_Encode_Dowen.JM_GSM4074286_SMC1A_Rep2_SRR10099919_SRR10099920_peak_1571	415	.	9.38743	44.3923	41.5097	266
chr1	37702284	37702834	Encode_GSE137272_Encode_Dowen.JM_GSM4074286_SMC1A_Rep2_SRR10099919_SRR10099920_peak_1572	273	.	9.17823	29.9868	27.3619	289
chr1	37708272	37708577	Encode_GSE137272_Encode_Dowen.JM_GSM4074286_SMC1A_Rep2_SRR10099919_SRR10099920_peak_1573	406	.	12.9179	43.4997	40.632	182
chr1	37719121	37719391	Encode_GSE137272_Encode_Dowen.JM_GSM4074286_SMC1A_Rep2_SRR10099919_SRR10099920_peak_1574	37	.	3.11937	5.54083	3.709	40
chr1	37719875	37720604	Encode_GSE137272_Encode_Dowen.JM_GSM4074286_SMC1A_Rep2_SRR10099919_SRR10099920_peak_1575	227	.	7.31591	25.2557	22.7325	111
chr1	37725929	37726292	Encode_GSE137272_Encode_Dowen.JM_GSM4074286_SMC1A_Rep2_SRR10099919_SRR10099920_peak_1576	130	.	6.63593	15.2922	13.0294	278
chr1	37737150	37737392	Encode_GSE137272_Encode_Dowen.JM_GSM4074286_SMC1A_Rep2_SRR10099919_SRR10099920_peak_1577	77	.	5.0433	9.82351	7.75949	114
chr1	37802324	37802603	Encode_GSE137272_Encode_Dowen.JM_GSM4074286_SMC1A_Rep2_SRR10099919_SRR10099920_peak_1578	210	.	8.75942	23.5155	21.0311	174
chr1	37864489	37865508	Encode_GSE137272_Encode_Dowen.JM_GSM4074286_SMC1A_Rep2_SRR10099919_SRR10099920_peak_1579	464	.	8.59088	49.3905	46.4305	347
chr1	37867097	37867367	Encode_GSE137272_Encode_Dowen.JM_GSM4074286_SMC1A_Rep2_SRR10099919_SRR10099920_peak_1580	636	.	9.57431	66.879	63.675	147
chr1	37872062	37872659	Encode_GSE137272_Encode_Dowen.JM_GSM4074286_SMC1A_Rep2_SRR10099919_SRR10099920_peak_1581	304	.	8.46134	33.1024	30.415	170
chr1	37875340	37875474	Encode_GSE137272_Encode_Dowen.JM_GSM4074286_SMC1A_Rep2_SRR10099919_SRR10099920_peak_1582	33	.	3.03778	5.16084	3.34875	76
chr1	37877675	37877823	Encode_GSE137272_Encode_Dowen.JM_GSM4074286_SMC1A_Rep2_SRR10099919_SRR10099920_peak_1583	33	.	3.45068	5.15526	3.34344	109
chr1	37881886	37882034	Encode_GSE137272_Encode_Dowen.JM_GSM4074286_SMC1A_Rep2_SRR10099919_SRR10099920_peak_1584	54	.	4.24699	7.37311	5.42583	88
chr1	37883264	37883710	Encode_GSE137272_Encode_Dowen.JM_GSM4074286_SMC1A_Rep2_SRR10099919_SRR10099920_peak_1585	121	.	6.37049	14.3343	12.1021	318
chr1	37890121	37890698	Encode_GSE137272_Encode_Dowen.JM_GSM4074286_SMC1A_Rep2_SRR10099919_SRR10099920_peak_1586	646	.	16.0709	67.8562	64.6389	371
chr1	37900360	37900700	Encode_GSE137272_Encode_Dowen.JM_GSM4074286_SMC1A_Rep2_SRR10099919_SRR10099920_peak_1587	364	.	8.86293	39.2733	36.475	189
chr1	37901816	37902074	Encode_GSE137272_Encode_Dowen.JM_GSM4074286_SMC1A_Rep2_SRR10099919_SRR10099920_peak_1588	188	.	6.09049	21.2811	18.8543	97
chr1	37903160	37903564	Encode_GSE137272_Encode_Dowen.JM_GSM4074286_SMC1A_Rep2_SRR10099919_SRR10099920_peak_1589	649	.	12.7398	68.2189	64.9973	194
chr1	37912786	37913093	Encode_GSE137272_Encode_Dowen.JM_GSM4074286_SMC1A_Rep2_SRR10099919_SRR10099920_peak_1590	94	.	5.57418	11.5688	9.43436	224
chr1	37922663	37922987	Encode_GSE137272_Encode_Dowen.JM_GSM4074286_SMC1A_Rep2_SRR10099919_SRR10099920_peak_1591	53	.	3.77478	7.23246	5.30033	233
chr1	37925934	37926283	Encode_GSE137272_Encode_Dowen.JM_GSM4074286_SMC1A_Rep2_SRR10099919_SRR10099920_peak_1592	287	.	8.22558	31.356	28.7038	230
chr1	37928415	37928580	Encode_GSE137272_Encode_Dowen.JM_GSM4074286_SMC1A_Rep2_SRR10099919_SRR10099920_peak_1593	23	.	2.33339	4.02717	2.30846	125
chr1	37931710	37932241	Encode_GSE137272_Encode_Dowen.JM_GSM4074286_SMC1A_Rep2_SRR10099919_SRR10099920_peak_1594	840	.	14.1673	87.551	84.0741	209
chr1	37960700	37960943	Encode_GSE137272_Encode_Dowen.JM_GSM4074286_SMC1A_Rep2_SRR10099919_SRR10099920_peak_1595	117	.	6.1627	13.9192	11.7036	117
chr1	37965523	37966116	Encode_GSE137272_Encode_Dowen.JM_GSM4074286_SMC1A_Rep2_SRR10099919_SRR10099920_peak_1596	318	.	11.2348	34.5706	31.8559	232
chr1	37976605	37976856	Encode_GSE137272_Encode_Dowen.JM_GSM4074286_SMC1A_Rep2_SRR10099919_SRR10099920_peak_1597	47	.	3.98156	6.60593	4.70123	123
chr1	37985736	37986298	Encode_GSE137272_Encode_Dowen.JM_GSM4074286_SMC1A_Rep2_SRR10099919_SRR10099920_peak_1598	1151	.	23.0011	119.082	115.145	214
chr1	37996897	37997520	Encode_GSE137272_Encode_Dowen.JM_GSM4074286_SMC1A_Rep2_SRR10099919_SRR10099920_peak_1599	359	.	8.04934	38.7069	35.9174	414
chr1	37997840	37998306	Encode_GSE137272_Encode_Dowen.JM_GSM4074286_SMC1A_Rep2_SRR10099919_SRR10099920_peak_1600	571	.	10.6322	60.2778	57.1632	188
chr1	38030333	38030520	Encode_GSE137272_Encode_Dowen.JM_GSM4074286_SMC1A_Rep2_SRR10099919_SRR10099920_peak_1601	54	.	4.24699	7.37311	5.42583	82
chr1	38041885	38042036	Encode_GSE137272_Encode_Dowen.JM_GSM4074286_SMC1A_Rep2_SRR10099919_SRR10099920_peak_1602	40	.	3.71612	5.86606	4.00651	40
chr1	38052198	38052419	Encode_GSE137272_Encode_Dowen.JM_GSM4074286_SMC1A_Rep2_SRR10099919_SRR10099920_peak_1603	116	.	5.92979	13.8474	11.6339	97
chr1	38058461	38058876	Encode_GSE137272_Encode_Dowen.JM_GSM4074286_SMC1A_Rep2_SRR10099919_SRR10099920_peak_1604	916	.	18.7216	95.22	91.6384	170
chr1	38071444	38071592	Encode_GSE137272_Encode_Dowen.JM_GSM4074286_SMC1A_Rep2_SRR10099919_SRR10099920_peak_1605	46	.	3.91911	6.49029	4.60102	61
chr1	38074122	38074410	Encode_GSE137272_Encode_Dowen.JM_GSM4074286_SMC1A_Rep2_SRR10099919_SRR10099920_peak_1606	169	.	7.69768	19.2866	16.9087	163
chr1	38103925	38104162	Encode_GSE137272_Encode_Dowen.JM_GSM4074286_SMC1A_Rep2_SRR10099919_SRR10099920_peak_1607	94	.	5.57418	11.5688	9.43436	109
chr1	38129772	38130299	Encode_GSE137272_Encode_Dowen.JM_GSM4074286_SMC1A_Rep2_SRR10099919_SRR10099920_peak_1608	740	.	13.8029	77.4324	74.0887	348
chr1	38131250	38131427	Encode_GSE137272_Encode_Dowen.JM_GSM4074286_SMC1A_Rep2_SRR10099919_SRR10099920_peak_1609	139	.	5.19016	16.2267	13.9395	96
chr1	38141908	38142068	Encode_GSE137272_Encode_Dowen.JM_GSM4074286_SMC1A_Rep2_SRR10099919_SRR10099920_peak_1610	103	.	5.83962	12.4718	10.3036	51
chr1	38156538	38156672	Encode_GSE137272_Encode_Dowen.JM_GSM4074286_SMC1A_Rep2_SRR10099919_SRR10099920_peak_1611	40	.	3.71612	5.86606	4.00651	101
chr1	38159633	38159816	Encode_GSE137272_Encode_Dowen.JM_GSM4074286_SMC1A_Rep2_SRR10099919_SRR10099920_peak_1612	61	.	4.51243	8.16601	6.17808	77
chr1	38181096	38181508	Encode_GSE137272_Encode_Dowen.JM_GSM4074286_SMC1A_Rep2_SRR10099919_SRR10099920_peak_1613	179	.	5.53139	20.3124	17.9109	162
chr1	38185471	38185923	Encode_GSE137272_Encode_Dowen.JM_GSM4074286_SMC1A_Rep2_SRR10099919_SRR10099920_peak_1614	1632	.	21.5333	168.205	163.296	239
chr1	38202748	38203221	Encode_GSE137272_Encode_Dowen.JM_GSM4074286_SMC1A_Rep2_SRR10099919_SRR10099920_peak_1615	725	.	15.5538	75.9102	72.5874	219
chr1	38209803	38210008	Encode_GSE137272_Encode_Dowen.JM_GSM4074286_SMC1A_Rep2_SRR10099919_SRR10099920_peak_1616	46	.	3.94675	6.54155	4.64992	109
chr1	38210062	38210512	Encode_GSE137272_Encode_Dowen.JM_GSM4074286_SMC1A_Rep2_SRR10099919_SRR10099920_peak_1617	85	.	5.28095	10.6318	8.54009	322
chr1	38218093	38218526	Encode_GSE137272_Encode_Dowen.JM_GSM4074286_SMC1A_Rep2_SRR10099919_SRR10099920_peak_1618	253	.	9.82117	27.9513	25.3671	239
chr1	38249617	38249752	Encode_GSE137272_Encode_Dowen.JM_GSM4074286_SMC1A_Rep2_SRR10099919_SRR10099920_peak_1619	41	.	3.55761	6.04109	4.17311	33
chr1	38252769	38253082	Encode_GSE137272_Encode_Dowen.JM_GSM4074286_SMC1A_Rep2_SRR10099919_SRR10099920_peak_1620	446	.	12.3117	47.606	44.6726	136
chr1	38254586	38254722	Encode_GSE137272_Encode_Dowen.JM_GSM4074286_SMC1A_Rep2_SRR10099919_SRR10099920_peak_1621	65	.	4.26894	8.57481	6.57119	50
chr1	38255846	38256019	Encode_GSE137272_Encode_Dowen.JM_GSM4074286_SMC1A_Rep2_SRR10099919_SRR10099920_peak_1622	67	.	4.36891	8.78731	6.77553	50
chr1	38272203	38272404	Encode_GSE137272_Encode_Dowen.JM_GSM4074286_SMC1A_Rep2_SRR10099919_SRR10099920_peak_1623	33	.	3.45068	5.15526	3.34344	110
chr1	38307263	38307543	Encode_GSE137272_Encode_Dowen.JM_GSM4074286_SMC1A_Rep2_SRR10099919_SRR10099920_peak_1624	276	.	10.352	30.2397	27.6077	172
chr1	38368250	38368385	Encode_GSE137272_Encode_Dowen.JM_GSM4074286_SMC1A_Rep2_SRR10099919_SRR10099920_peak_1625	27	.	3.18525	4.47553	2.71454	61
chr1	38380067	38380209	Encode_GSE137272_Encode_Dowen.JM_GSM4074286_SMC1A_Rep2_SRR10099919_SRR10099920_peak_1626	69	.	4.77787	8.98323	6.95658	50
chr1	38384120	38384777	Encode_GSE137272_Encode_Dowen.JM_GSM4074286_SMC1A_Rep2_SRR10099919_SRR10099920_peak_1627	77	.	5.0433	9.82351	7.75949	552
chr1	38390922	38391175	Encode_GSE137272_Encode_Dowen.JM_GSM4074286_SMC1A_Rep2_SRR10099919_SRR10099920_peak_1628	311	.	7.02106	33.9001	31.1968	99
chr1	38393025	38393267	Encode_GSE137272_Encode_Dowen.JM_GSM4074286_SMC1A_Rep2_SRR10099919_SRR10099920_peak_1629	635	.	10.6669	66.7377	63.5354	116
chr1	38393650	38393967	Encode_GSE137272_Encode_Dowen.JM_GSM4074286_SMC1A_Rep2_SRR10099919_SRR10099920_peak_1630	126	.	4.37292	14.914	12.6661	218
chr1	38394552	38394804	Encode_GSE137272_Encode_Dowen.JM_GSM4074286_SMC1A_Rep2_SRR10099919_SRR10099920_peak_1631	82	.	3.60766	10.2959	8.21564	131
chr1	38476034	38476298	Encode_GSE137272_Encode_Dowen.JM_GSM4074286_SMC1A_Rep2_SRR10099919_SRR10099920_peak_1632	149	.	7.1668	17.258	14.9365	153
chr1	38488908	38489085	Encode_GSE137272_Encode_Dowen.JM_GSM4074286_SMC1A_Rep2_SRR10099919_SRR10099920_peak_1633	27	.	3.18525	4.47553	2.71454	56
chr1	38497669	38497845	Encode_GSE137272_Encode_Dowen.JM_GSM4074286_SMC1A_Rep2_SRR10099919_SRR10099920_peak_1634	61	.	4.51243	8.16601	6.17808	101
chr1	38497994	38498182	Encode_GSE137272_Encode_Dowen.JM_GSM4074286_SMC1A_Rep2_SRR10099919_SRR10099920_peak_1635	27	.	3.18525	4.47553	2.71454	96
chr1	38501169	38501465	Encode_GSE137272_Encode_Dowen.JM_GSM4074286_SMC1A_Rep2_SRR10099919_SRR10099920_peak_1636	73	.	4.3592	9.36856	7.32786	227
chr1	38503661	38503989	Encode_GSE137272_Encode_Dowen.JM_GSM4074286_SMC1A_Rep2_SRR10099919_SRR10099920_peak_1637	236	.	6.81489	26.16	23.616	129
chr1	38506415	38506904	Encode_GSE137272_Encode_Dowen.JM_GSM4074286_SMC1A_Rep2_SRR10099919_SRR10099920_peak_1638	80	.	4.07363	10.1251	8.05078	97
chr1	38507892	38508111	Encode_GSE137272_Encode_Dowen.JM_GSM4074286_SMC1A_Rep2_SRR10099919_SRR10099920_peak_1639	160	.	5.7932	18.3529	16.0006	124
chr1	38549402	38549548	Encode_GSE137272_Encode_Dowen.JM_GSM4074286_SMC1A_Rep2_SRR10099919_SRR10099920_peak_1640	33	.	3.45068	5.15526	3.34344	108
chr1	38561294	38561504	Encode_GSE137272_Encode_Dowen.JM_GSM4074286_SMC1A_Rep2_SRR10099919_SRR10099920_peak_1641	54	.	4.24699	7.37311	5.42583	99
chr1	38562559	38563286	Encode_GSE137272_Encode_Dowen.JM_GSM4074286_SMC1A_Rep2_SRR10099919_SRR10099920_peak_1642	77	.	5.0433	9.82351	7.75949	468
chr1	38582315	38582588	Encode_GSE137272_Encode_Dowen.JM_GSM4074286_SMC1A_Rep2_SRR10099919_SRR10099920_peak_1643	47	.	3.98156	6.60593	4.70123	151
chr1	38586534	38586733	Encode_GSE137272_Encode_Dowen.JM_GSM4074286_SMC1A_Rep2_SRR10099919_SRR10099920_peak_1644	54	.	4.24699	7.37311	5.42583	105
chr1	38601132	38601266	Encode_GSE137272_Encode_Dowen.JM_GSM4074286_SMC1A_Rep2_SRR10099919_SRR10099920_peak_1645	24	.	3.02923	4.1987	2.46945	86
chr1	38601439	38601679	Encode_GSE137272_Encode_Dowen.JM_GSM4074286_SMC1A_Rep2_SRR10099919_SRR10099920_peak_1646	37	.	3.57034	5.59864	3.76394	188
chr1	38601820	38602029	Encode_GSE137272_Encode_Dowen.JM_GSM4074286_SMC1A_Rep2_SRR10099919_SRR10099920_peak_1647	49	.	3.9984	6.90324	4.98548	133
chr1	38605499	38605755	Encode_GSE137272_Encode_Dowen.JM_GSM4074286_SMC1A_Rep2_SRR10099919_SRR10099920_peak_1648	507	.	14.9952	53.8094	50.7849	129
chr1	38621797	38622142	Encode_GSE137272_Encode_Dowen.JM_GSM4074286_SMC1A_Rep2_SRR10099919_SRR10099920_peak_1649	513	.	12.5415	54.3841	51.3508	202
chr1	38626528	38626673	Encode_GSE137272_Encode_Dowen.JM_GSM4074286_SMC1A_Rep2_SRR10099919_SRR10099920_peak_1650	43	.	3.07666	6.23287	4.35597	74
chr1	38626945	38627173	Encode_GSE137272_Encode_Dowen.JM_GSM4074286_SMC1A_Rep2_SRR10099919_SRR10099920_peak_1651	76	.	4.0037	9.6567	7.60559	114
chr1	38627859	38628180	Encode_GSE137272_Encode_Dowen.JM_GSM4074286_SMC1A_Rep2_SRR10099919_SRR10099920_peak_1652	22	.	2.56435	3.93184	2.21922	228
chr1	38628534	38628731	Encode_GSE137272_Encode_Dowen.JM_GSM4074286_SMC1A_Rep2_SRR10099919_SRR10099920_peak_1653	117	.	5.01148	13.9316	11.7157	122
chr1	38639711	38640026	Encode_GSE137272_Encode_Dowen.JM_GSM4074286_SMC1A_Rep2_SRR10099919_SRR10099920_peak_1654	1511	.	28.1164	155.813	151.19	172
chr1	38655014	38655683	Encode_GSE137272_Encode_Dowen.JM_GSM4074286_SMC1A_Rep2_SRR10099919_SRR10099920_peak_1655	276	.	10.352	30.2397	27.6077	194
chr1	38668084	38668306	Encode_GSE137272_Encode_Dowen.JM_GSM4074286_SMC1A_Rep2_SRR10099919_SRR10099920_peak_1656	47	.	3.98156	6.60593	4.70123	90
chr1	38720383	38720641	Encode_GSE137272_Encode_Dowen.JM_GSM4074286_SMC1A_Rep2_SRR10099919_SRR10099920_peak_1657	276	.	10.352	30.2397	27.6077	128
chr1	38746630	38746835	Encode_GSE137272_Encode_Dowen.JM_GSM4074286_SMC1A_Rep2_SRR10099919_SRR10099920_peak_1658	103	.	5.83962	12.4718	10.3036	125
chr1	38760550	38760792	Encode_GSE137272_Encode_Dowen.JM_GSM4074286_SMC1A_Rep2_SRR10099919_SRR10099920_peak_1659	21	.	2.91981	3.82915	2.12289	42
chr1	38767037	38767176	Encode_GSE137272_Encode_Dowen.JM_GSM4074286_SMC1A_Rep2_SRR10099919_SRR10099920_peak_1660	35	.	2.82053	5.36573	3.54298	103
chr1	38767856	38768203	Encode_GSE137272_Encode_Dowen.JM_GSM4074286_SMC1A_Rep2_SRR10099919_SRR10099920_peak_1661	950	.	15.3589	98.6473	95.0186	187
chr1	38769923	38770346	Encode_GSE137272_Encode_Dowen.JM_GSM4074286_SMC1A_Rep2_SRR10099919_SRR10099920_peak_1662	507	.	10.2188	53.8033	50.7789	160
chr1	38787378	38787861	Encode_GSE137272_Encode_Dowen.JM_GSM4074286_SMC1A_Rep2_SRR10099919_SRR10099920_peak_1663	1224	.	19.6376	126.52	122.458	252
chr1	38788966	38789207	Encode_GSE137272_Encode_Dowen.JM_GSM4074286_SMC1A_Rep2_SRR10099919_SRR10099920_peak_1664	77	.	3.9615	9.81849	7.75949	157
chr1	38797017	38797267	Encode_GSE137272_Encode_Dowen.JM_GSM4074286_SMC1A_Rep2_SRR10099919_SRR10099920_peak_1665	217	.	6.49387	24.2512	21.7515	130
chr1	38799411	38799771	Encode_GSE137272_Encode_Dowen.JM_GSM4074286_SMC1A_Rep2_SRR10099919_SRR10099920_peak_1666	804	.	14.6434	83.9163	80.4882	132
chr1	38800389	38800863	Encode_GSE137272_Encode_Dowen.JM_GSM4074286_SMC1A_Rep2_SRR10099919_SRR10099920_peak_1667	77	.	4.07946	9.85733	7.79205	246
chr1	38823825	38824576	Encode_GSE137272_Encode_Dowen.JM_GSM4074286_SMC1A_Rep2_SRR10099919_SRR10099920_peak_1668	491	.	12.2331	52.1787	49.1775	229
chr1	38834916	38835254	Encode_GSE137272_Encode_Dowen.JM_GSM4074286_SMC1A_Rep2_SRR10099919_SRR10099920_peak_1669	414	.	10.3364	44.3063	41.425	180
chr1	38835587	38835946	Encode_GSE137272_Encode_Dowen.JM_GSM4074286_SMC1A_Rep2_SRR10099919_SRR10099920_peak_1670	178	.	6.33523	20.275	17.8743	113
chr1	38836469	38836929	Encode_GSE137272_Encode_Dowen.JM_GSM4074286_SMC1A_Rep2_SRR10099919_SRR10099920_peak_1671	150	.	5.73263	17.3843	15.0596	341
chr1	38856202	38856621	Encode_GSE137272_Encode_Dowen.JM_GSM4074286_SMC1A_Rep2_SRR10099919_SRR10099920_peak_1672	1489	.	26.1438	153.548	148.973	185
chr1	38862151	38862626	Encode_GSE137272_Encode_Dowen.JM_GSM4074286_SMC1A_Rep2_SRR10099919_SRR10099920_peak_1673	1229	.	20.9191	127.018	122.948	260
chr1	38869294	38870006	Encode_GSE137272_Encode_Dowen.JM_GSM4074286_SMC1A_Rep2_SRR10099919_SRR10099920_peak_1674	198	.	6.75927	22.3213	19.8685	258
chr1	38873842	38874261	Encode_GSE137272_Encode_Dowen.JM_GSM4074286_SMC1A_Rep2_SRR10099919_SRR10099920_peak_1675	166	.	6.36086	19.0413	16.6727	318
chr1	38877175	38877358	Encode_GSE137272_Encode_Dowen.JM_GSM4074286_SMC1A_Rep2_SRR10099919_SRR10099920_peak_1676	27	.	3.18525	4.47553	2.71454	2
chr1	38883983	38884173	Encode_GSE137272_Encode_Dowen.JM_GSM4074286_SMC1A_Rep2_SRR10099919_SRR10099920_peak_1677	66	.	4.31835	8.68012	6.67246	64
chr1	38887180	38887423	Encode_GSE137272_Encode_Dowen.JM_GSM4074286_SMC1A_Rep2_SRR10099919_SRR10099920_peak_1678	92	.	4.93908	11.3205	9.20005	116
chr1	38887551	38887876	Encode_GSE137272_Encode_Dowen.JM_GSM4074286_SMC1A_Rep2_SRR10099919_SRR10099920_peak_1679	178	.	7.05541	20.2924	17.8913	85
chr1	38897378	38898331	Encode_GSE137272_Encode_Dowen.JM_GSM4074286_SMC1A_Rep2_SRR10099919_SRR10099920_peak_1680	300	.	7.9858	32.7468	30.0656	761
chr1	38902142	38902293	Encode_GSE137272_Encode_Dowen.JM_GSM4074286_SMC1A_Rep2_SRR10099919_SRR10099920_peak_1681	41	.	3.08117	6.04649	4.17834	60
chr1	38904054	38904291	Encode_GSE137272_Encode_Dowen.JM_GSM4074286_SMC1A_Rep2_SRR10099919_SRR10099920_peak_1682	176	.	7.83822	20.0686	17.6726	92
chr1	38934681	38934973	Encode_GSE137272_Encode_Dowen.JM_GSM4074286_SMC1A_Rep2_SRR10099919_SRR10099920_peak_1683	884	.	15.2177	91.9525	88.4162	167
chr1	38936763	38937166	Encode_GSE137272_Encode_Dowen.JM_GSM4074286_SMC1A_Rep2_SRR10099919_SRR10099920_peak_1684	964	.	16.4824	100.132	96.4821	213
chr1	38939719	38939890	Encode_GSE137272_Encode_Dowen.JM_GSM4074286_SMC1A_Rep2_SRR10099919_SRR10099920_peak_1685	111	.	4.91368	13.3224	11.1289	79
chr1	38987107	38988144	Encode_GSE137272_Encode_Dowen.JM_GSM4074286_SMC1A_Rep2_SRR10099919_SRR10099920_peak_1686	352	.	8.81255	37.998	35.2216	632
chr1	38998346	38998533	Encode_GSE137272_Encode_Dowen.JM_GSM4074286_SMC1A_Rep2_SRR10099919_SRR10099920_peak_1687	59	.	3.65485	7.95919	5.98793	119
chr1	39001094	39001507	Encode_GSE137272_Encode_Dowen.JM_GSM4074286_SMC1A_Rep2_SRR10099919_SRR10099920_peak_1688	728	.	12.0513	76.1498	72.8234	257
chr1	39005621	39006177	Encode_GSE137272_Encode_Dowen.JM_GSM4074286_SMC1A_Rep2_SRR10099919_SRR10099920_peak_1689	148	.	4.2489	17.1523	14.8374	319
chr1	39010609	39011290	Encode_GSE137272_Encode_Dowen.JM_GSM4074286_SMC1A_Rep2_SRR10099919_SRR10099920_peak_1690	920	.	12.4277	95.629	92.0419	376
chr1	39015888	39016044	Encode_GSE137272_Encode_Dowen.JM_GSM4074286_SMC1A_Rep2_SRR10099919_SRR10099920_peak_1691	61	.	3.72627	8.13976	6.16106	79
chr1	39016505	39016730	Encode_GSE137272_Encode_Dowen.JM_GSM4074286_SMC1A_Rep2_SRR10099919_SRR10099920_peak_1692	76	.	4.7895	9.65769	7.60652	95
chr1	39021856	39022122	Encode_GSE137272_Encode_Dowen.JM_GSM4074286_SMC1A_Rep2_SRR10099919_SRR10099920_peak_1693	84	.	4.87718	10.5052	8.41773	160
chr1	39025206	39025470	Encode_GSE137272_Encode_Dowen.JM_GSM4074286_SMC1A_Rep2_SRR10099919_SRR10099920_peak_1694	71	.	4.40677	9.17085	7.1372	168
chr1	39029771	39030410	Encode_GSE137272_Encode_Dowen.JM_GSM4074286_SMC1A_Rep2_SRR10099919_SRR10099920_peak_1695	92	.	5.48675	11.3978	9.27464	325
chr1	39048744	39048884	Encode_GSE137272_Encode_Dowen.JM_GSM4074286_SMC1A_Rep2_SRR10099919_SRR10099920_peak_1696	61	.	4.51243	8.16601	6.17808	50
chr1	39057288	39057508	Encode_GSE137272_Encode_Dowen.JM_GSM4074286_SMC1A_Rep2_SRR10099919_SRR10099920_peak_1697	77	.	5.0433	9.82351	7.75949	125
chr1	39069779	39069913	Encode_GSE137272_Encode_Dowen.JM_GSM4074286_SMC1A_Rep2_SRR10099919_SRR10099920_peak_1698	54	.	4.24699	7.37311	5.42583	55
chr1	39070107	39070474	Encode_GSE137272_Encode_Dowen.JM_GSM4074286_SMC1A_Rep2_SRR10099919_SRR10099920_peak_1699	54	.	4.24699	7.37311	5.42583	261
chr1	39091257	39091404	Encode_GSE137272_Encode_Dowen.JM_GSM4074286_SMC1A_Rep2_SRR10099919_SRR10099920_peak_1700	47	.	3.98156	6.60593	4.70123	57
chr1	39092058	39092261	Encode_GSE137272_Encode_Dowen.JM_GSM4074286_SMC1A_Rep2_SRR10099919_SRR10099920_peak_1701	47	.	3.98156	6.60593	4.70123	95
chr1	39100682	39100843	Encode_GSE137272_Encode_Dowen.JM_GSM4074286_SMC1A_Rep2_SRR10099919_SRR10099920_peak_1702	85	.	5.30874	10.6857	8.58575	72
chr1	39105682	39105831	Encode_GSE137272_Encode_Dowen.JM_GSM4074286_SMC1A_Rep2_SRR10099919_SRR10099920_peak_1703	27	.	3.18525	4.47553	2.71454	36
chr1	39122612	39123094	Encode_GSE137272_Encode_Dowen.JM_GSM4074286_SMC1A_Rep2_SRR10099919_SRR10099920_peak_1704	513	.	13.0776	54.397	51.3634	189
chr1	39123380	39123559	Encode_GSE137272_Encode_Dowen.JM_GSM4074286_SMC1A_Rep2_SRR10099919_SRR10099920_peak_1705	27	.	2.92557	4.54736	2.78227	124
chr1	39123611	39123907	Encode_GSE137272_Encode_Dowen.JM_GSM4074286_SMC1A_Rep2_SRR10099919_SRR10099920_peak_1706	57	.	3.8906	7.74886	5.78606	105
chr1	39133588	39133927	Encode_GSE137272_Encode_Dowen.JM_GSM4074286_SMC1A_Rep2_SRR10099919_SRR10099920_peak_1707	178	.	7.94955	20.2955	17.8942	235
chr1	39134257	39134454	Encode_GSE137272_Encode_Dowen.JM_GSM4074286_SMC1A_Rep2_SRR10099919_SRR10099920_peak_1708	32	.	3.4085	5.07943	3.2845	130
chr1	39135254	39135644	Encode_GSE137272_Encode_Dowen.JM_GSM4074286_SMC1A_Rep2_SRR10099919_SRR10099920_peak_1709	73	.	4.84546	9.4401	7.39687	56
chr1	39157439	39157586	Encode_GSE137272_Encode_Dowen.JM_GSM4074286_SMC1A_Rep2_SRR10099919_SRR10099920_peak_1710	54	.	4.24699	7.37311	5.42583	54
chr1	39175809	39175952	Encode_GSE137272_Encode_Dowen.JM_GSM4074286_SMC1A_Rep2_SRR10099919_SRR10099920_peak_1711	37	.	3.33876	5.59754	3.76295	97
chr1	39177464	39177661	Encode_GSE137272_Encode_Dowen.JM_GSM4074286_SMC1A_Rep2_SRR10099919_SRR10099920_peak_1712	49	.	3.74563	6.9157	4.99736	112
chr1	39178502	39178681	Encode_GSE137272_Encode_Dowen.JM_GSM4074286_SMC1A_Rep2_SRR10099919_SRR10099920_peak_1713	51	.	3.79859	7.02731	5.10413	128
chr1	39178768	39178957	Encode_GSE137272_Encode_Dowen.JM_GSM4074286_SMC1A_Rep2_SRR10099919_SRR10099920_peak_1714	104	.	5.36688	12.6323	10.4593	106
chr1	39179074	39179285	Encode_GSE137272_Encode_Dowen.JM_GSM4074286_SMC1A_Rep2_SRR10099919_SRR10099920_peak_1715	39	.	3.45468	5.83384	3.9871	82
chr1	39186575	39187040	Encode_GSE137272_Encode_Dowen.JM_GSM4074286_SMC1A_Rep2_SRR10099919_SRR10099920_peak_1716	570	.	13.9205	60.1743	57.0611	328
chr1	39192367	39193065	Encode_GSE137272_Encode_Dowen.JM_GSM4074286_SMC1A_Rep2_SRR10099919_SRR10099920_peak_1717	438	.	8.08277	46.7266	43.8072	568
chr1	39194012	39194243	Encode_GSE137272_Encode_Dowen.JM_GSM4074286_SMC1A_Rep2_SRR10099919_SRR10099920_peak_1718	46	.	2.80241	6.52344	4.63265	70
chr1	39194379	39194697	Encode_GSE137272_Encode_Dowen.JM_GSM4074286_SMC1A_Rep2_SRR10099919_SRR10099920_peak_1719	54	.	2.94724	7.37596	5.42856	225
chr1	39196937	39197265	Encode_GSE137272_Encode_Dowen.JM_GSM4074286_SMC1A_Rep2_SRR10099919_SRR10099920_peak_1720	75	.	3.39856	9.57367	7.52552	254
chr1	39206831	39207245	Encode_GSE137272_Encode_Dowen.JM_GSM4074286_SMC1A_Rep2_SRR10099919_SRR10099920_peak_1721	643	.	13.7014	67.6079	64.3938	280
chr1	39210992	39211276	Encode_GSE137272_Encode_Dowen.JM_GSM4074286_SMC1A_Rep2_SRR10099919_SRR10099920_peak_1722	384	.	9.31658	41.2631	38.4305	157
chr1	39213163	39213321	Encode_GSE137272_Encode_Dowen.JM_GSM4074286_SMC1A_Rep2_SRR10099919_SRR10099920_peak_1723	60	.	3.66265	7.97899	6.00688	78
chr1	39217588	39217964	Encode_GSE137272_Encode_Dowen.JM_GSM4074286_SMC1A_Rep2_SRR10099919_SRR10099920_peak_1724	687	.	16.4606	71.9853	68.7139	245
chr1	39227715	39227964	Encode_GSE137272_Encode_Dowen.JM_GSM4074286_SMC1A_Rep2_SRR10099919_SRR10099920_peak_1725	199	.	8.49399	22.4379	19.9795	91
chr1	39230130	39230352	Encode_GSE137272_Encode_Dowen.JM_GSM4074286_SMC1A_Rep2_SRR10099919_SRR10099920_peak_1726	179	.	7.96311	20.323	17.9177	110
chr1	39235075	39235328	Encode_GSE137272_Encode_Dowen.JM_GSM4074286_SMC1A_Rep2_SRR10099919_SRR10099920_peak_1727	40	.	3.37744	5.89795	4.03676	131
chr1	39235420	39235747	Encode_GSE137272_Encode_Dowen.JM_GSM4074286_SMC1A_Rep2_SRR10099919_SRR10099920_peak_1728	279	.	9.20733	30.6241	27.9851	128
chr1	39237579	39237763	Encode_GSE137272_Encode_Dowen.JM_GSM4074286_SMC1A_Rep2_SRR10099919_SRR10099920_peak_1729	119	.	5.69789	14.1356	11.9138	112
chr1	39252020	39252274	Encode_GSE137272_Encode_Dowen.JM_GSM4074286_SMC1A_Rep2_SRR10099919_SRR10099920_peak_1730	60	.	3.66265	7.97899	6.00688	143
chr1	39253770	39254318	Encode_GSE137272_Encode_Dowen.JM_GSM4074286_SMC1A_Rep2_SRR10099919_SRR10099920_peak_1731	783	.	15.1607	81.7345	78.3354	165
chr1	39264483	39264662	Encode_GSE137272_Encode_Dowen.JM_GSM4074286_SMC1A_Rep2_SRR10099919_SRR10099920_peak_1732	47	.	3.98156	6.60593	4.70123	88
chr1	39264713	39264913	Encode_GSE137272_Encode_Dowen.JM_GSM4074286_SMC1A_Rep2_SRR10099919_SRR10099920_peak_1733	77	.	5.0433	9.82351	7.75949	113
chr1	39281531	39281958	Encode_GSE137272_Encode_Dowen.JM_GSM4074286_SMC1A_Rep2_SRR10099919_SRR10099920_peak_1734	166	.	7.34934	19.0519	16.683	250
chr1	39291897	39292446	Encode_GSE137272_Encode_Dowen.JM_GSM4074286_SMC1A_Rep2_SRR10099919_SRR10099920_peak_1735	384	.	8.47994	41.3055	38.4723	399
chr1	39300173	39300316	Encode_GSE137272_Encode_Dowen.JM_GSM4074286_SMC1A_Rep2_SRR10099919_SRR10099920_peak_1736	31	.	3.34965	4.97317	3.18421	105
chr1	39301963	39302106	Encode_GSE137272_Encode_Dowen.JM_GSM4074286_SMC1A_Rep2_SRR10099919_SRR10099920_peak_1737	81	.	5.04872	10.1768	8.10062	89
chr1	39335577	39336188	Encode_GSE137272_Encode_Dowen.JM_GSM4074286_SMC1A_Rep2_SRR10099919_SRR10099920_peak_1738	364	.	7.7638	39.207	36.4098	434
chr1	39340582	39341054	Encode_GSE137272_Encode_Dowen.JM_GSM4074286_SMC1A_Rep2_SRR10099919_SRR10099920_peak_1739	996	.	11.902	103.332	99.6379	233
chr1	39343355	39343543	Encode_GSE137272_Encode_Dowen.JM_GSM4074286_SMC1A_Rep2_SRR10099919_SRR10099920_peak_1740	138	.	4.214	16.1133	13.829	103
chr1	39345000	39345402	Encode_GSE137272_Encode_Dowen.JM_GSM4074286_SMC1A_Rep2_SRR10099919_SRR10099920_peak_1741	440	.	7.36427	47.0072	44.0838	135
chr1	39348933	39349193	Encode_GSE137272_Encode_Dowen.JM_GSM4074286_SMC1A_Rep2_SRR10099919_SRR10099920_peak_1742	22	.	2.47097	3.99705	2.28016	132
chr1	39352780	39353016	Encode_GSE137272_Encode_Dowen.JM_GSM4074286_SMC1A_Rep2_SRR10099919_SRR10099920_peak_1743	68	.	4.56467	8.88414	6.86867	214
chr1	39359703	39359939	Encode_GSE137272_Encode_Dowen.JM_GSM4074286_SMC1A_Rep2_SRR10099919_SRR10099920_peak_1744	219	.	5.91332	24.4403	21.9366	95
chr1	39361779	39362461	Encode_GSE137272_Encode_Dowen.JM_GSM4074286_SMC1A_Rep2_SRR10099919_SRR10099920_peak_1745	570	.	10.115	60.1749	57.0616	549
chr1	39362583	39362896	Encode_GSE137272_Encode_Dowen.JM_GSM4074286_SMC1A_Rep2_SRR10099919_SRR10099920_peak_1746	131	.	4.43033	15.4307	13.1644	87
chr1	39367556	39368087	Encode_GSE137272_Encode_Dowen.JM_GSM4074286_SMC1A_Rep2_SRR10099919_SRR10099920_peak_1747	170	.	5.15358	19.3835	17.0035	373
chr1	39369147	39369494	Encode_GSE137272_Encode_Dowen.JM_GSM4074286_SMC1A_Rep2_SRR10099919_SRR10099920_peak_1748	45	.	2.95376	6.46362	4.57576	288
chr1	39381248	39381600	Encode_GSE137272_Encode_Dowen.JM_GSM4074286_SMC1A_Rep2_SRR10099919_SRR10099920_peak_1749	83	.	4.86274	10.4743	8.38791	233
chr1	39390914	39391247	Encode_GSE137272_Encode_Dowen.JM_GSM4074286_SMC1A_Rep2_SRR10099919_SRR10099920_peak_1750	118	.	4.13087	14.0329	11.8142	129
chr1	39392050	39392694	Encode_GSE137272_Encode_Dowen.JM_GSM4074286_SMC1A_Rep2_SRR10099919_SRR10099920_peak_1751	1187	.	14.9933	122.702	118.706	344
chr1	39398954	39399097	Encode_GSE137272_Encode_Dowen.JM_GSM4074286_SMC1A_Rep2_SRR10099919_SRR10099920_peak_1752	45	.	3.53843	6.47237	4.58399	88
chr1	39399371	39399616	Encode_GSE137272_Encode_Dowen.JM_GSM4074286_SMC1A_Rep2_SRR10099919_SRR10099920_peak_1753	85	.	4.6445	10.6473	8.55498	113
chr1	39407259	39407393	Encode_GSE137272_Encode_Dowen.JM_GSM4074286_SMC1A_Rep2_SRR10099919_SRR10099920_peak_1754	35	.	3.4638	5.40084	3.57624	18
chr1	39416529	39416967	Encode_GSE137272_Encode_Dowen.JM_GSM4074286_SMC1A_Rep2_SRR10099919_SRR10099920_peak_1755	55	.	3.92092	7.54893	5.59439	130
chr1	39417024	39417160	Encode_GSE137272_Encode_Dowen.JM_GSM4074286_SMC1A_Rep2_SRR10099919_SRR10099920_peak_1756	40	.	3.38645	5.9171	4.05511	39
chr1	39417941	39418186	Encode_GSE137272_Encode_Dowen.JM_GSM4074286_SMC1A_Rep2_SRR10099919_SRR10099920_peak_1757	114	.	5.33557	13.672	11.4634	124
chr1	39424231	39424510	Encode_GSE137272_Encode_Dowen.JM_GSM4074286_SMC1A_Rep2_SRR10099919_SRR10099920_peak_1758	102	.	4.36074	12.418	10.257	111
chr1	39428429	39428565	Encode_GSE137272_Encode_Dowen.JM_GSM4074286_SMC1A_Rep2_SRR10099919_SRR10099920_peak_1759	42	.	2.52805	6.16546	4.29168	73
chr1	39429112	39429296	Encode_GSE137272_Encode_Dowen.JM_GSM4074286_SMC1A_Rep2_SRR10099919_SRR10099920_peak_1760	122	.	3.76488	14.4581	12.2226	101
chr1	39430048	39430885	Encode_GSE137272_Encode_Dowen.JM_GSM4074286_SMC1A_Rep2_SRR10099919_SRR10099920_peak_1761	577	.	8.56596	60.8231	57.7002	276
chr1	39436937	39437220	Encode_GSE137272_Encode_Dowen.JM_GSM4074286_SMC1A_Rep2_SRR10099919_SRR10099920_peak_1762	458	.	12.2495	48.8136	45.8617	129
chr1	39443898	39444081	Encode_GSE137272_Encode_Dowen.JM_GSM4074286_SMC1A_Rep2_SRR10099919_SRR10099920_peak_1763	65	.	4.40856	8.5685	6.56512	75
chr1	39449678	39449969	Encode_GSE137272_Encode_Dowen.JM_GSM4074286_SMC1A_Rep2_SRR10099919_SRR10099920_peak_1764	84	.	3.90971	10.4875	8.40066	183
chr1	39450452	39450619	Encode_GSE137272_Encode_Dowen.JM_GSM4074286_SMC1A_Rep2_SRR10099919_SRR10099920_peak_1765	77	.	3.59996	9.77875	7.72325	72
chr1	39451134	39451488	Encode_GSE137272_Encode_Dowen.JM_GSM4074286_SMC1A_Rep2_SRR10099919_SRR10099920_peak_1766	71	.	3.40899	9.15244	7.11951	131
chr1	39455363	39455621	Encode_GSE137272_Encode_Dowen.JM_GSM4074286_SMC1A_Rep2_SRR10099919_SRR10099920_peak_1767	57	.	2.98266	7.68825	5.72807	67
chr1	39456292	39456907	Encode_GSE137272_Encode_Dowen.JM_GSM4074286_SMC1A_Rep2_SRR10099919_SRR10099920_peak_1768	165	.	4.93488	18.9413	16.5752	431
chr1	39462975	39463335	Encode_GSE137272_Encode_Dowen.JM_GSM4074286_SMC1A_Rep2_SRR10099919_SRR10099920_peak_1769	203	.	6.05837	22.8612	20.3937	190
chr1	39465624	39465830	Encode_GSE137272_Encode_Dowen.JM_GSM4074286_SMC1A_Rep2_SRR10099919_SRR10099920_peak_1770	48	.	3.18075	6.71522	4.80574	94
chr1	39466046	39466185	Encode_GSE137272_Encode_Dowen.JM_GSM4074286_SMC1A_Rep2_SRR10099919_SRR10099920_peak_1771	57	.	3.46681	7.7084	5.74729	66
chr1	39466319	39466484	Encode_GSE137272_Encode_Dowen.JM_GSM4074286_SMC1A_Rep2_SRR10099919_SRR10099920_peak_1772	30	.	2.76597	4.88347	3.09942	84
chr1	39466695	39466829	Encode_GSE137272_Encode_Dowen.JM_GSM4074286_SMC1A_Rep2_SRR10099919_SRR10099920_peak_1773	25	.	2.60515	4.3272	2.58992	104
chr1	39471579	39471756	Encode_GSE137272_Encode_Dowen.JM_GSM4074286_SMC1A_Rep2_SRR10099919_SRR10099920_peak_1774	57	.	4.26257	7.68889	5.72859	123
chr1	39478009	39478365	Encode_GSE137272_Encode_Dowen.JM_GSM4074286_SMC1A_Rep2_SRR10099919_SRR10099920_peak_1775	123	.	4.6672	14.6298	12.3896	129
chr1	39478437	39479091	Encode_GSE137272_Encode_Dowen.JM_GSM4074286_SMC1A_Rep2_SRR10099919_SRR10099920_peak_1776	501	.	10.0252	53.1219	50.1066	408
chr1	39497061	39497305	Encode_GSE137272_Encode_Dowen.JM_GSM4074286_SMC1A_Rep2_SRR10099919_SRR10099920_peak_1777	550	.	11.1046	58.0997	55.0143	133
chr1	39497689	39498116	Encode_GSE137272_Encode_Dowen.JM_GSM4074286_SMC1A_Rep2_SRR10099919_SRR10099920_peak_1778	1012	.	16.2637	105.007	101.288	278
chr1	39503181	39503585	Encode_GSE137272_Encode_Dowen.JM_GSM4074286_SMC1A_Rep2_SRR10099919_SRR10099920_peak_1779	94	.	4.48761	11.5338	9.40641	215
chr1	39504302	39504557	Encode_GSE137272_Encode_Dowen.JM_GSM4074286_SMC1A_Rep2_SRR10099919_SRR10099920_peak_1780	399	.	9.42729	42.7714	39.9144	156
chr1	39508926	39509141	Encode_GSE137272_Encode_Dowen.JM_GSM4074286_SMC1A_Rep2_SRR10099919_SRR10099920_peak_1781	62	.	3.65798	8.21619	6.22636	126
chr1	39511830	39512146	Encode_GSE137272_Encode_Dowen.JM_GSM4074286_SMC1A_Rep2_SRR10099919_SRR10099920_peak_1782	74	.	4.30583	9.54624	7.49909	86
chr1	39517090	39517408	Encode_GSE137272_Encode_Dowen.JM_GSM4074286_SMC1A_Rep2_SRR10099919_SRR10099920_peak_1783	78	.	4.34059	9.92918	7.8615	237
chr1	39521433	39521683	Encode_GSE137272_Encode_Dowen.JM_GSM4074286_SMC1A_Rep2_SRR10099919_SRR10099920_peak_1784	145	.	5.39876	16.8363	14.5294	125
chr1	39522581	39522885	Encode_GSE137272_Encode_Dowen.JM_GSM4074286_SMC1A_Rep2_SRR10099919_SRR10099920_peak_1785	222	.	5.99718	24.7422	22.2293	133
chr1	39527406	39527784	Encode_GSE137272_Encode_Dowen.JM_GSM4074286_SMC1A_Rep2_SRR10099919_SRR10099920_peak_1786	645	.	9.27867	67.7903	64.5739	237
chr1	39528666	39528800	Encode_GSE137272_Encode_Dowen.JM_GSM4074286_SMC1A_Rep2_SRR10099919_SRR10099920_peak_1787	58	.	2.9716	7.83768	5.87134	68
chr1	39530184	39530638	Encode_GSE137272_Encode_Dowen.JM_GSM4074286_SMC1A_Rep2_SRR10099919_SRR10099920_peak_1788	261	.	5.50551	28.7297	26.1308	273
chr1	39534006	39534186	Encode_GSE137272_Encode_Dowen.JM_GSM4074286_SMC1A_Rep2_SRR10099919_SRR10099920_peak_1789	125	.	4.095	14.759	12.5152	84
chr1	39535439	39536163	Encode_GSE137272_Encode_Dowen.JM_GSM4074286_SMC1A_Rep2_SRR10099919_SRR10099920_peak_1790	304	.	7.33065	33.1116	30.424	321
chr1	39550728	39550976	Encode_GSE137272_Encode_Dowen.JM_GSM4074286_SMC1A_Rep2_SRR10099919_SRR10099920_peak_1791	40	.	3.71612	5.86606	4.00651	117
chr1	39563255	39563488	Encode_GSE137272_Encode_Dowen.JM_GSM4074286_SMC1A_Rep2_SRR10099919_SRR10099920_peak_1792	298	.	10.8829	32.572	29.8938	123
chr1	39569147	39569529	Encode_GSE137272_Encode_Dowen.JM_GSM4074286_SMC1A_Rep2_SRR10099919_SRR10099920_peak_1793	111	.	6.10505	13.3939	11.1932	287
chr1	39576390	39576588	Encode_GSE137272_Encode_Dowen.JM_GSM4074286_SMC1A_Rep2_SRR10099919_SRR10099920_peak_1794	45	.	3.51989	6.43216	4.5458	86
chr1	39576640	39577683	Encode_GSE137272_Encode_Dowen.JM_GSM4074286_SMC1A_Rep2_SRR10099919_SRR10099920_peak_1795	542	.	13.3877	57.3366	54.2622	875
chr1	39597721	39598234	Encode_GSE137272_Encode_Dowen.JM_GSM4074286_SMC1A_Rep2_SRR10099919_SRR10099920_peak_1796	77	.	5.0433	9.82351	7.75949	352
chr1	39609119	39609253	Encode_GSE137272_Encode_Dowen.JM_GSM4074286_SMC1A_Rep2_SRR10099919_SRR10099920_peak_1797	33	.	3.45068	5.15526	3.34344	78
chr1	39609345	39609484	Encode_GSE137272_Encode_Dowen.JM_GSM4074286_SMC1A_Rep2_SRR10099919_SRR10099920_peak_1798	35	.	3.44099	5.3582	3.53579	110
chr1	39614220	39615568	Encode_GSE137272_Encode_Dowen.JM_GSM4074286_SMC1A_Rep2_SRR10099919_SRR10099920_peak_1799	505	.	11.3208	53.5819	50.5605	883
chr1	39621965	39622342	Encode_GSE137272_Encode_Dowen.JM_GSM4074286_SMC1A_Rep2_SRR10099919_SRR10099920_peak_1800	191	.	7.82732	21.5509	19.1149	198
chr1	39622515	39622753	Encode_GSE137272_Encode_Dowen.JM_GSM4074286_SMC1A_Rep2_SRR10099919_SRR10099920_peak_1801	159	.	7.00444	18.3129	15.9616	120
chr1	39622855	39623083	Encode_GSE137272_Encode_Dowen.JM_GSM4074286_SMC1A_Rep2_SRR10099919_SRR10099920_peak_1802	82	.	4.96524	10.3509	8.26872	132
chr1	39623273	39623486	Encode_GSE137272_Encode_Dowen.JM_GSM4074286_SMC1A_Rep2_SRR10099919_SRR10099920_peak_1803	27	.	3.07372	4.46672	2.71454	67
chr1	39636642	39636993	Encode_GSE137272_Encode_Dowen.JM_GSM4074286_SMC1A_Rep2_SRR10099919_SRR10099920_peak_1804	149	.	7.1668	17.258	14.9365	172
chr1	39638753	39639070	Encode_GSE137272_Encode_Dowen.JM_GSM4074286_SMC1A_Rep2_SRR10099919_SRR10099920_peak_1805	75	.	4.74383	9.56493	7.51712	233
chr1	39641781	39642043	Encode_GSE137272_Encode_Dowen.JM_GSM4074286_SMC1A_Rep2_SRR10099919_SRR10099920_peak_1806	144	.	6.90926	16.7362	14.4317	112
chr1	39649762	39649946	Encode_GSE137272_Encode_Dowen.JM_GSM4074286_SMC1A_Rep2_SRR10099919_SRR10099920_peak_1807	113	.	4.42232	13.5337	11.3291	88
chr1	39650558	39651400	Encode_GSE137272_Encode_Dowen.JM_GSM4074286_SMC1A_Rep2_SRR10099919_SRR10099920_peak_1808	1252	.	17.7675	129.348	125.236	418
chr1	39656765	39656904	Encode_GSE137272_Encode_Dowen.JM_GSM4074286_SMC1A_Rep2_SRR10099919_SRR10099920_peak_1809	69	.	4.77787	8.98323	6.95658	61
chr1	39664120	39664648	Encode_GSE137272_Encode_Dowen.JM_GSM4074286_SMC1A_Rep2_SRR10099919_SRR10099920_peak_1810	168	.	7.42244	19.2061	16.8336	106
chr1	39665516	39665832	Encode_GSE137272_Encode_Dowen.JM_GSM4074286_SMC1A_Rep2_SRR10099919_SRR10099920_peak_1811	29	.	3.1952	4.6914	2.91818	214
chr1	39665902	39666042	Encode_GSE137272_Encode_Dowen.JM_GSM4074286_SMC1A_Rep2_SRR10099919_SRR10099920_peak_1812	41	.	3.68677	6.05396	4.1853	78
chr1	39671327	39671620	Encode_GSE137272_Encode_Dowen.JM_GSM4074286_SMC1A_Rep2_SRR10099919_SRR10099920_peak_1813	47	.	3.98156	6.60593	4.70123	196
chr1	39680356	39680959	Encode_GSE137272_Encode_Dowen.JM_GSM4074286_SMC1A_Rep2_SRR10099919_SRR10099920_peak_1814	718	.	16.4665	75.1955	71.8818	357
chr1	39685681	39686317	Encode_GSE137272_Encode_Dowen.JM_GSM4074286_SMC1A_Rep2_SRR10099919_SRR10099920_peak_1815	827	.	16.9596	86.2013	82.7422	350
chr1	39694888	39695059	Encode_GSE137272_Encode_Dowen.JM_GSM4074286_SMC1A_Rep2_SRR10099919_SRR10099920_peak_1816	77	.	5.0433	9.82351	7.75949	87
chr1	39700531	39701015	Encode_GSE137272_Encode_Dowen.JM_GSM4074286_SMC1A_Rep2_SRR10099919_SRR10099920_peak_1817	195	.	6.97401	21.965	19.5198	303
chr1	39701076	39701541	Encode_GSE137272_Encode_Dowen.JM_GSM4074286_SMC1A_Rep2_SRR10099919_SRR10099920_peak_1818	132	.	5.63391	15.5481	13.2787	331
chr1	39715488	39715626	Encode_GSE137272_Encode_Dowen.JM_GSM4074286_SMC1A_Rep2_SRR10099919_SRR10099920_peak_1819	29	.	3.23786	4.76964	2.99208	126
chr1	39715788	39715970	Encode_GSE137272_Encode_Dowen.JM_GSM4074286_SMC1A_Rep2_SRR10099919_SRR10099920_peak_1820	75	.	4.628	9.64636	7.59569	90
chr1	39720573	39721678	Encode_GSE137272_Encode_Dowen.JM_GSM4074286_SMC1A_Rep2_SRR10099919_SRR10099920_peak_1821	220	.	7.60283	24.5335	22.0278	943
chr1	39728128	39728312	Encode_GSE137272_Encode_Dowen.JM_GSM4074286_SMC1A_Rep2_SRR10099919_SRR10099920_peak_1822	54	.	4.24699	7.37311	5.42583	88
chr1	39736147	39736652	Encode_GSE137272_Encode_Dowen.JM_GSM4074286_SMC1A_Rep2_SRR10099919_SRR10099920_peak_1823	123	.	5.71499	14.5673	12.3288	379
chr1	39738759	39739119	Encode_GSE137272_Encode_Dowen.JM_GSM4074286_SMC1A_Rep2_SRR10099919_SRR10099920_peak_1824	205	.	7.81827	23.0448	20.5733	120
chr1	39749720	39750015	Encode_GSE137272_Encode_Dowen.JM_GSM4074286_SMC1A_Rep2_SRR10099919_SRR10099920_peak_1825	103	.	5.83962	12.4718	10.3036	74
chr1	39751284	39751429	Encode_GSE137272_Encode_Dowen.JM_GSM4074286_SMC1A_Rep2_SRR10099919_SRR10099920_peak_1826	69	.	4.76973	8.96771	6.94905	92
chr1	39761123	39761826	Encode_GSE137272_Encode_Dowen.JM_GSM4074286_SMC1A_Rep2_SRR10099919_SRR10099920_peak_1827	1043	.	12.4289	108.138	104.372	454
chr1	39761878	39762335	Encode_GSE137272_Encode_Dowen.JM_GSM4074286_SMC1A_Rep2_SRR10099919_SRR10099920_peak_1828	233	.	5.2956	25.8529	23.315	329
chr1	39772249	39772773	Encode_GSE137272_Encode_Dowen.JM_GSM4074286_SMC1A_Rep2_SRR10099919_SRR10099920_peak_1829	163	.	6.99711	18.7601	16.3983	375
chr1	39774491	39774814	Encode_GSE137272_Encode_Dowen.JM_GSM4074286_SMC1A_Rep2_SRR10099919_SRR10099920_peak_1830	98	.	5.42095	12.007	9.85881	72
chr1	39796810	39796975	Encode_GSE137272_Encode_Dowen.JM_GSM4074286_SMC1A_Rep2_SRR10099919_SRR10099920_peak_1831	61	.	4.51243	8.16601	6.17808	51
chr1	39797809	39797955	Encode_GSE137272_Encode_Dowen.JM_GSM4074286_SMC1A_Rep2_SRR10099919_SRR10099920_peak_1832	61	.	4.51243	8.16601	6.17808	88
chr1	39812362	39812584	Encode_GSE137272_Encode_Dowen.JM_GSM4074286_SMC1A_Rep2_SRR10099919_SRR10099920_peak_1833	54	.	4.24699	7.37311	5.42583	140
chr1	39812662	39812797	Encode_GSE137272_Encode_Dowen.JM_GSM4074286_SMC1A_Rep2_SRR10099919_SRR10099920_peak_1834	54	.	4.24699	7.37311	5.42583	70
chr1	39834253	39834596	Encode_GSE137272_Encode_Dowen.JM_GSM4074286_SMC1A_Rep2_SRR10099919_SRR10099920_peak_1835	189	.	8.22855	21.3736	18.9415	190
chr1	39839934	39840318	Encode_GSE137272_Encode_Dowen.JM_GSM4074286_SMC1A_Rep2_SRR10099919_SRR10099920_peak_1836	364	.	10.29	39.2524	36.4544	177
chr1	39851196	39851912	Encode_GSE137272_Encode_Dowen.JM_GSM4074286_SMC1A_Rep2_SRR10099919_SRR10099920_peak_1837	141	.	6.15688	16.4077	14.1116	150
chr1	39854310	39854446	Encode_GSE137272_Encode_Dowen.JM_GSM4074286_SMC1A_Rep2_SRR10099919_SRR10099920_peak_1838	56	.	3.51994	7.61334	5.65618	42
chr1	39859212	39859672	Encode_GSE137272_Encode_Dowen.JM_GSM4074286_SMC1A_Rep2_SRR10099919_SRR10099920_peak_1839	474	.	9.77428	50.4278	47.452	186
chr1	39859964	39860272	Encode_GSE137272_Encode_Dowen.JM_GSM4074286_SMC1A_Rep2_SRR10099919_SRR10099920_peak_1840	107	.	4.34006	12.9655	10.7826	206
chr1	39865222	39865381	Encode_GSE137272_Encode_Dowen.JM_GSM4074286_SMC1A_Rep2_SRR10099919_SRR10099920_peak_1841	55	.	3.29259	7.45186	5.50127	86
chr1	39868012	39868260	Encode_GSE137272_Encode_Dowen.JM_GSM4074286_SMC1A_Rep2_SRR10099919_SRR10099920_peak_1842	212	.	6.33801	23.7611	21.2714	130
chr1	39884762	39885377	Encode_GSE137272_Encode_Dowen.JM_GSM4074286_SMC1A_Rep2_SRR10099919_SRR10099920_peak_1843	135	.	6.48664	15.8581	13.5806	103
chr1	39885429	39885800	Encode_GSE137272_Encode_Dowen.JM_GSM4074286_SMC1A_Rep2_SRR10099919_SRR10099920_peak_1844	47	.	3.88142	6.67823	4.77044	238
chr1	39891054	39891209	Encode_GSE137272_Encode_Dowen.JM_GSM4074286_SMC1A_Rep2_SRR10099919_SRR10099920_peak_1845	45	.	3.86498	6.3895	4.50511	127
chr1	39891327	39891461	Encode_GSE137272_Encode_Dowen.JM_GSM4074286_SMC1A_Rep2_SRR10099919_SRR10099920_peak_1846	45	.	3.89186	6.43961	4.55286	50
chr1	39900244	39900928	Encode_GSE137272_Encode_Dowen.JM_GSM4074286_SMC1A_Rep2_SRR10099919_SRR10099920_peak_1847	550	.	7.95195	58.1545	55.0684	458
chr1	39902702	39903109	Encode_GSE137272_Encode_Dowen.JM_GSM4074286_SMC1A_Rep2_SRR10099919_SRR10099920_peak_1848	440	.	6.41739	46.9682	44.0453	277
chr1	39906043	39906275	Encode_GSE137272_Encode_Dowen.JM_GSM4074286_SMC1A_Rep2_SRR10099919_SRR10099920_peak_1849	119	.	3.69352	14.1357	11.9139	123
chr1	39906920	39907205	Encode_GSE137272_Encode_Dowen.JM_GSM4074286_SMC1A_Rep2_SRR10099919_SRR10099920_peak_1850	179	.	4.41888	20.3717	17.9655	157
chr1	39911575	39911794	Encode_GSE137272_Encode_Dowen.JM_GSM4074286_SMC1A_Rep2_SRR10099919_SRR10099920_peak_1851	160	.	5.18391	18.396	16.0428	111
chr1	39917813	39918398	Encode_GSE137272_Encode_Dowen.JM_GSM4074286_SMC1A_Rep2_SRR10099919_SRR10099920_peak_1852	44	.	3.59773	6.36013	4.47709	464
chr1	39923345	39924082	Encode_GSE137272_Encode_Dowen.JM_GSM4074286_SMC1A_Rep2_SRR10099919_SRR10099920_peak_1853	421	.	9.76043	45.0014	42.1084	604
chr1	39935710	39935992	Encode_GSE137272_Encode_Dowen.JM_GSM4074286_SMC1A_Rep2_SRR10099919_SRR10099920_peak_1854	45	.	2.78004	6.44843	4.56126	96
chr1	39936267	39936930	Encode_GSE137272_Encode_Dowen.JM_GSM4074286_SMC1A_Rep2_SRR10099919_SRR10099920_peak_1855	1353	.	16.1328	139.678	135.38	447
chr1	39944534	39944773	Encode_GSE137272_Encode_Dowen.JM_GSM4074286_SMC1A_Rep2_SRR10099919_SRR10099920_peak_1856	86	.	4.55456	10.7548	8.65266	107
chr1	39945002	39945283	Encode_GSE137272_Encode_Dowen.JM_GSM4074286_SMC1A_Rep2_SRR10099919_SRR10099920_peak_1857	287	.	8.22558	31.356	28.7038	152
chr1	39949932	39950453	Encode_GSE137272_Encode_Dowen.JM_GSM4074286_SMC1A_Rep2_SRR10099919_SRR10099920_peak_1858	757	.	15.0686	79.1488	75.783	296
chr1	39956552	39956789	Encode_GSE137272_Encode_Dowen.JM_GSM4074286_SMC1A_Rep2_SRR10099919_SRR10099920_peak_1859	166	.	6.88942	18.9789	16.6119	123
chr1	39959948	39960082	Encode_GSE137272_Encode_Dowen.JM_GSM4074286_SMC1A_Rep2_SRR10099919_SRR10099920_peak_1860	41	.	3.54704	6.01992	4.15301	67
chr1	39969102	39969251	Encode_GSE137272_Encode_Dowen.JM_GSM4074286_SMC1A_Rep2_SRR10099919_SRR10099920_peak_1861	54	.	4.24699	7.37311	5.42583	70
chr1	39970176	39970387	Encode_GSE137272_Encode_Dowen.JM_GSM4074286_SMC1A_Rep2_SRR10099919_SRR10099920_peak_1862	103	.	5.83962	12.4718	10.3036	92
chr1	39976972	39977166	Encode_GSE137272_Encode_Dowen.JM_GSM4074286_SMC1A_Rep2_SRR10099919_SRR10099920_peak_1863	100	.	5.50793	12.1879	10.034	104
chr1	39983153	39983300	Encode_GSE137272_Encode_Dowen.JM_GSM4074286_SMC1A_Rep2_SRR10099919_SRR10099920_peak_1864	77	.	5.0433	9.82351	7.75949	104
chr1	40000532	40000741	Encode_GSE137272_Encode_Dowen.JM_GSM4074286_SMC1A_Rep2_SRR10099919_SRR10099920_peak_1865	74	.	3.75396	9.49663	7.45134	90
chr1	40000948	40001226	Encode_GSE137272_Encode_Dowen.JM_GSM4074286_SMC1A_Rep2_SRR10099919_SRR10099920_peak_1866	590	.	11.3551	62.2167	59.075	146
chr1	40002137	40002664	Encode_GSE137272_Encode_Dowen.JM_GSM4074286_SMC1A_Rep2_SRR10099919_SRR10099920_peak_1867	341	.	8.14898	36.9453	34.1875	147
chr1	40027117	40027270	Encode_GSE137272_Encode_Dowen.JM_GSM4074286_SMC1A_Rep2_SRR10099919_SRR10099920_peak_1868	26	.	3.05437	4.43067	2.68704	30
chr1	40033800	40034067	Encode_GSE137272_Encode_Dowen.JM_GSM4074286_SMC1A_Rep2_SRR10099919_SRR10099920_peak_1869	121	.	6.37049	14.3343	12.1021	127
chr1	40052070	40052462	Encode_GSE137272_Encode_Dowen.JM_GSM4074286_SMC1A_Rep2_SRR10099919_SRR10099920_peak_1870	147	.	6.45884	17.1023	14.7887	207
chr1	40057049	40057592	Encode_GSE137272_Encode_Dowen.JM_GSM4074286_SMC1A_Rep2_SRR10099919_SRR10099920_peak_1871	63	.	3.79213	8.3048	6.31141	219
chr1	40057658	40058093	Encode_GSE137272_Encode_Dowen.JM_GSM4074286_SMC1A_Rep2_SRR10099919_SRR10099920_peak_1872	156	.	6.10479	17.9589	15.6201	231
chr1	40085538	40086151	Encode_GSE137272_Encode_Dowen.JM_GSM4074286_SMC1A_Rep2_SRR10099919_SRR10099920_peak_1873	149	.	7.1668	17.258	14.9365	140
chr1	40106132	40106385	Encode_GSE137272_Encode_Dowen.JM_GSM4074286_SMC1A_Rep2_SRR10099919_SRR10099920_peak_1874	47	.	3.98156	6.60593	4.70123	77
chr1	40115400	40115635	Encode_GSE137272_Encode_Dowen.JM_GSM4074286_SMC1A_Rep2_SRR10099919_SRR10099920_peak_1875	284	.	7.16058	31.0647	28.4179	114
chr1	40116413	40116892	Encode_GSE137272_Encode_Dowen.JM_GSM4074286_SMC1A_Rep2_SRR10099919_SRR10099920_peak_1876	1665	.	22.1832	171.565	166.573	211
chr1	40266309	40267120	Encode_GSE137272_Encode_Dowen.JM_GSM4074286_SMC1A_Rep2_SRR10099919_SRR10099920_peak_1877	363	.	10.4739	39.1073	36.3118	481
chr1	40290590	40290948	Encode_GSE137272_Encode_Dowen.JM_GSM4074286_SMC1A_Rep2_SRR10099919_SRR10099920_peak_1878	535	.	15.9262	56.5778	53.5132	181
chr1	40294032	40294214	Encode_GSE137272_Encode_Dowen.JM_GSM4074286_SMC1A_Rep2_SRR10099919_SRR10099920_peak_1879	145	.	6.77048	16.8995	14.5909	67
chr1	40303259	40303802	Encode_GSE137272_Encode_Dowen.JM_GSM4074286_SMC1A_Rep2_SRR10099919_SRR10099920_peak_1880	164	.	7.4723	18.8273	16.4639	456
chr1	40304405	40304678	Encode_GSE137272_Encode_Dowen.JM_GSM4074286_SMC1A_Rep2_SRR10099919_SRR10099920_peak_1881	231	.	9.2903	25.7091	23.174	158
chr1	40306284	40306453	Encode_GSE137272_Encode_Dowen.JM_GSM4074286_SMC1A_Rep2_SRR10099919_SRR10099920_peak_1882	45	.	3.90544	6.46487	4.57685	110
chr1	40314045	40314413	Encode_GSE137272_Encode_Dowen.JM_GSM4074286_SMC1A_Rep2_SRR10099919_SRR10099920_peak_1883	130	.	6.63593	15.2922	13.0294	180
chr1	40324489	40324691	Encode_GSE137272_Encode_Dowen.JM_GSM4074286_SMC1A_Rep2_SRR10099919_SRR10099920_peak_1884	66	.	4.31835	8.68012	6.67246	84
chr1	40325265	40325695	Encode_GSE137272_Encode_Dowen.JM_GSM4074286_SMC1A_Rep2_SRR10099919_SRR10099920_peak_1885	82	.	4.77783	10.292	8.21187	148
chr1	40325824	40326249	Encode_GSE137272_Encode_Dowen.JM_GSM4074286_SMC1A_Rep2_SRR10099919_SRR10099920_peak_1886	140	.	6.31643	16.3491	14.0546	129
chr1	40326349	40326715	Encode_GSE137272_Encode_Dowen.JM_GSM4074286_SMC1A_Rep2_SRR10099919_SRR10099920_peak_1887	76	.	4.6417	9.67546	7.6237	241
chr1	40357159	40357349	Encode_GSE137272_Encode_Dowen.JM_GSM4074286_SMC1A_Rep2_SRR10099919_SRR10099920_peak_1888	52	.	4.1658	7.22083	5.2892	108
chr1	40357556	40357789	Encode_GSE137272_Encode_Dowen.JM_GSM4074286_SMC1A_Rep2_SRR10099919_SRR10099920_peak_1889	51	.	4.10846	7.11262	5.18571	115
chr1	40358404	40358615	Encode_GSE137272_Encode_Dowen.JM_GSM4074286_SMC1A_Rep2_SRR10099919_SRR10099920_peak_1890	114	.	6.01775	13.6257	11.4184	102
chr1	40360633	40360768	Encode_GSE137272_Encode_Dowen.JM_GSM4074286_SMC1A_Rep2_SRR10099919_SRR10099920_peak_1891	58	.	4.18955	7.83139	5.86525	70
chr1	40378738	40379158	Encode_GSE137272_Encode_Dowen.JM_GSM4074286_SMC1A_Rep2_SRR10099919_SRR10099920_peak_1892	980	.	13.3076	101.728	98.0562	222
chr1	40380081	40380565	Encode_GSE137272_Encode_Dowen.JM_GSM4074286_SMC1A_Rep2_SRR10099919_SRR10099920_peak_1893	559	.	9.40984	59.0757	55.9778	179
chr1	40395724	40396193	Encode_GSE137272_Encode_Dowen.JM_GSM4074286_SMC1A_Rep2_SRR10099919_SRR10099920_peak_1894	77	.	5.0433	9.82351	7.75949	117
chr1	40458039	40458240	Encode_GSE137272_Encode_Dowen.JM_GSM4074286_SMC1A_Rep2_SRR10099919_SRR10099920_peak_1895	40	.	3.71612	5.86606	4.00651	113
chr1	40461849	40461983	Encode_GSE137272_Encode_Dowen.JM_GSM4074286_SMC1A_Rep2_SRR10099919_SRR10099920_peak_1896	33	.	3.45068	5.15526	3.34344	32
chr1	40465454	40465830	Encode_GSE137272_Encode_Dowen.JM_GSM4074286_SMC1A_Rep2_SRR10099919_SRR10099920_peak_1897	394	.	13.0064	42.3	39.4501	144
chr1	40579762	40580283	Encode_GSE137272_Encode_Dowen.JM_GSM4074286_SMC1A_Rep2_SRR10099919_SRR10099920_peak_1898	721	.	19.4022	75.4751	72.1579	193
chr1	40580393	40580646	Encode_GSE137272_Encode_Dowen.JM_GSM4074286_SMC1A_Rep2_SRR10099919_SRR10099920_peak_1899	26	.	3.13529	4.38732	2.64642	79
chr1	40619188	40619416	Encode_GSE137272_Encode_Dowen.JM_GSM4074286_SMC1A_Rep2_SRR10099919_SRR10099920_peak_1900	189	.	8.22855	21.3736	18.9415	114
chr1	40632762	40632934	Encode_GSE137272_Encode_Dowen.JM_GSM4074286_SMC1A_Rep2_SRR10099919_SRR10099920_peak_1901	40	.	3.71612	5.86606	4.00651	66
chr1	40657954	40658405	Encode_GSE137272_Encode_Dowen.JM_GSM4074286_SMC1A_Rep2_SRR10099919_SRR10099920_peak_1902	334	.	11.6792	36.148	33.4031	200
chr1	40665363	40666070	Encode_GSE137272_Encode_Dowen.JM_GSM4074286_SMC1A_Rep2_SRR10099919_SRR10099920_peak_1903	203	.	7.72831	22.8366	20.3695	543
chr1	40677348	40677644	Encode_GSE137272_Encode_Dowen.JM_GSM4074286_SMC1A_Rep2_SRR10099919_SRR10099920_peak_1904	465	.	11.2547	49.4729	46.5118	147
chr1	40680241	40680671	Encode_GSE137272_Encode_Dowen.JM_GSM4074286_SMC1A_Rep2_SRR10099919_SRR10099920_peak_1905	47	.	3.40275	6.62723	4.72169	232
chr1	40681053	40681433	Encode_GSE137272_Encode_Dowen.JM_GSM4074286_SMC1A_Rep2_SRR10099919_SRR10099920_peak_1906	66	.	3.94011	8.67058	6.66327	185
chr1	40681824	40681958	Encode_GSE137272_Encode_Dowen.JM_GSM4074286_SMC1A_Rep2_SRR10099919_SRR10099920_peak_1907	42	.	3.26236	6.07748	4.20778	82
chr1	40768589	40768962	Encode_GSE137272_Encode_Dowen.JM_GSM4074286_SMC1A_Rep2_SRR10099919_SRR10099920_peak_1908	889	.	20.3552	92.4447	88.9013	220
chr1	40790299	40790956	Encode_GSE137272_Encode_Dowen.JM_GSM4074286_SMC1A_Rep2_SRR10099919_SRR10099920_peak_1909	189	.	8.22855	21.3736	18.9415	512
chr1	40797424	40797736	Encode_GSE137272_Encode_Dowen.JM_GSM4074286_SMC1A_Rep2_SRR10099919_SRR10099920_peak_1910	444	.	14.0682	47.3804	44.4501	103
chr1	40802896	40803030	Encode_GSE137272_Encode_Dowen.JM_GSM4074286_SMC1A_Rep2_SRR10099919_SRR10099920_peak_1911	40	.	3.71612	5.86606	4.00651	49
chr1	40815340	40815528	Encode_GSE137272_Encode_Dowen.JM_GSM4074286_SMC1A_Rep2_SRR10099919_SRR10099920_peak_1912	54	.	4.24699	7.37311	5.42583	86
chr1	40844660	40845211	Encode_GSE137272_Encode_Dowen.JM_GSM4074286_SMC1A_Rep2_SRR10099919_SRR10099920_peak_1913	812	.	21.235	84.6761	81.2375	179
chr1	40865173	40865334	Encode_GSE137272_Encode_Dowen.JM_GSM4074286_SMC1A_Rep2_SRR10099919_SRR10099920_peak_1914	94	.	5.57418	11.5688	9.43436	66
chr1	40866834	40867014	Encode_GSE137272_Encode_Dowen.JM_GSM4074286_SMC1A_Rep2_SRR10099919_SRR10099920_peak_1915	54	.	4.24699	7.37311	5.42583	58
chr1	40879107	40879603	Encode_GSE137272_Encode_Dowen.JM_GSM4074286_SMC1A_Rep2_SRR10099919_SRR10099920_peak_1916	292	.	10.5643	31.9035	29.2393	179
chr1	40880635	40880847	Encode_GSE137272_Encode_Dowen.JM_GSM4074286_SMC1A_Rep2_SRR10099919_SRR10099920_peak_1917	61	.	4.4888	8.12135	6.14346	100
chr1	40887542	40888094	Encode_GSE137272_Encode_Dowen.JM_GSM4074286_SMC1A_Rep2_SRR10099919_SRR10099920_peak_1918	1091	.	22.0666	112.95	109.111	272
chr1	40906876	40907176	Encode_GSE137272_Encode_Dowen.JM_GSM4074286_SMC1A_Rep2_SRR10099919_SRR10099920_peak_1919	130	.	6.63593	15.2922	13.0294	120
chr1	40907925	40908144	Encode_GSE137272_Encode_Dowen.JM_GSM4074286_SMC1A_Rep2_SRR10099919_SRR10099920_peak_1920	77	.	5.0433	9.82351	7.75949	102
chr1	40958706	40958871	Encode_GSE137272_Encode_Dowen.JM_GSM4074286_SMC1A_Rep2_SRR10099919_SRR10099920_peak_1921	40	.	3.71612	5.86606	4.00651	79
chr1	40968207	40968650	Encode_GSE137272_Encode_Dowen.JM_GSM4074286_SMC1A_Rep2_SRR10099919_SRR10099920_peak_1922	130	.	6.63593	15.2922	13.0294	83
chr1	40983885	40984096	Encode_GSE137272_Encode_Dowen.JM_GSM4074286_SMC1A_Rep2_SRR10099919_SRR10099920_peak_1923	103	.	5.83962	12.4718	10.3036	115
chr1	41001659	41001876	Encode_GSE137272_Encode_Dowen.JM_GSM4074286_SMC1A_Rep2_SRR10099919_SRR10099920_peak_1924	394	.	13.0064	42.3	39.4501	117
chr1	41058357	41058583	Encode_GSE137272_Encode_Dowen.JM_GSM4074286_SMC1A_Rep2_SRR10099919_SRR10099920_peak_1925	310	.	11.1484	33.7539	31.053	118
chr1	41131168	41131714	Encode_GSE137272_Encode_Dowen.JM_GSM4074286_SMC1A_Rep2_SRR10099919_SRR10099920_peak_1926	276	.	10.352	30.2397	27.6077	413
chr1	41140599	41140843	Encode_GSE137272_Encode_Dowen.JM_GSM4074286_SMC1A_Rep2_SRR10099919_SRR10099920_peak_1927	149	.	7.1668	17.258	14.9365	121
chr1	41213683	41213940	Encode_GSE137272_Encode_Dowen.JM_GSM4074286_SMC1A_Rep2_SRR10099919_SRR10099920_peak_1928	33	.	3.45068	5.15526	3.34344	217
chr1	41264153	41264631	Encode_GSE137272_Encode_Dowen.JM_GSM4074286_SMC1A_Rep2_SRR10099919_SRR10099920_peak_1929	602	.	17.2534	63.3652	60.2077	315
chr1	41271108	41271257	Encode_GSE137272_Encode_Dowen.JM_GSM4074286_SMC1A_Rep2_SRR10099919_SRR10099920_peak_1930	47	.	3.98156	6.60593	4.70123	57
chr1	41274672	41274987	Encode_GSE137272_Encode_Dowen.JM_GSM4074286_SMC1A_Rep2_SRR10099919_SRR10099920_peak_1931	276	.	10.352	30.2397	27.6077	119
chr1	41384844	41385030	Encode_GSE137272_Encode_Dowen.JM_GSM4074286_SMC1A_Rep2_SRR10099919_SRR10099920_peak_1932	61	.	4.51243	8.16601	6.17808	49
chr1	41386552	41386699	Encode_GSE137272_Encode_Dowen.JM_GSM4074286_SMC1A_Rep2_SRR10099919_SRR10099920_peak_1933	80	.	4.56948	10.1545	8.07907	64
chr1	41390220	41390743	Encode_GSE137272_Encode_Dowen.JM_GSM4074286_SMC1A_Rep2_SRR10099919_SRR10099920_peak_1934	689	.	16.8697	72.1867	68.9127	191
chr1	41810271	41810750	Encode_GSE137272_Encode_Dowen.JM_GSM4074286_SMC1A_Rep2_SRR10099919_SRR10099920_peak_1935	1065	.	25.3387	110.37	106.571	233
chr1	41897953	41898102	Encode_GSE137272_Encode_Dowen.JM_GSM4074286_SMC1A_Rep2_SRR10099919_SRR10099920_peak_1936	61	.	4.51243	8.16601	6.17808	50
chr1	42035355	42035743	Encode_GSE137272_Encode_Dowen.JM_GSM4074286_SMC1A_Rep2_SRR10099919_SRR10099920_peak_1937	470	.	14.599	49.9698	47.0003	199
chr1	42041973	42042161	Encode_GSE137272_Encode_Dowen.JM_GSM4074286_SMC1A_Rep2_SRR10099919_SRR10099920_peak_1938	139	.	6.90136	16.267	13.9744	79
chr1	42058402	42058872	Encode_GSE137272_Encode_Dowen.JM_GSM4074286_SMC1A_Rep2_SRR10099919_SRR10099920_peak_1939	139	.	6.90136	16.267	13.9744	264
chr1	42059505	42059655	Encode_GSE137272_Encode_Dowen.JM_GSM4074286_SMC1A_Rep2_SRR10099919_SRR10099920_peak_1940	54	.	4.24699	7.37311	5.42583	68
chr1	42108594	42108782	Encode_GSE137272_Encode_Dowen.JM_GSM4074286_SMC1A_Rep2_SRR10099919_SRR10099920_peak_1941	69	.	4.77787	8.98323	6.95658	111
chr1	42160741	42161123	Encode_GSE137272_Encode_Dowen.JM_GSM4074286_SMC1A_Rep2_SRR10099919_SRR10099920_peak_1942	310	.	11.1484	33.7539	31.053	241
chr1	42167858	42168063	Encode_GSE137272_Encode_Dowen.JM_GSM4074286_SMC1A_Rep2_SRR10099919_SRR10099920_peak_1943	121	.	6.37049	14.3343	12.1021	107
chr1	42186533	42186667	Encode_GSE137272_Encode_Dowen.JM_GSM4074286_SMC1A_Rep2_SRR10099919_SRR10099920_peak_1944	27	.	3.18525	4.47553	2.71454	123
chr1	42229858	42230061	Encode_GSE137272_Encode_Dowen.JM_GSM4074286_SMC1A_Rep2_SRR10099919_SRR10099920_peak_1945	47	.	3.98156	6.60593	4.70123	80
chr1	42238502	42238818	Encode_GSE137272_Encode_Dowen.JM_GSM4074286_SMC1A_Rep2_SRR10099919_SRR10099920_peak_1946	242	.	9.55574	26.8243	24.2644	87
chr1	42243450	42243656	Encode_GSE137272_Encode_Dowen.JM_GSM4074286_SMC1A_Rep2_SRR10099919_SRR10099920_peak_1947	94	.	5.57418	11.5688	9.43436	109
chr1	42243887	42244118	Encode_GSE137272_Encode_Dowen.JM_GSM4074286_SMC1A_Rep2_SRR10099919_SRR10099920_peak_1948	61	.	4.51243	8.16601	6.17808	99
chr1	42261975	42262251	Encode_GSE137272_Encode_Dowen.JM_GSM4074286_SMC1A_Rep2_SRR10099919_SRR10099920_peak_1949	103	.	5.83962	12.4718	10.3036	119
chr1	42436584	42436900	Encode_GSE137272_Encode_Dowen.JM_GSM4074286_SMC1A_Rep2_SRR10099919_SRR10099920_peak_1950	111	.	6.10505	13.3939	11.1932	112
chr1	42491236	42492108	Encode_GSE137272_Encode_Dowen.JM_GSM4074286_SMC1A_Rep2_SRR10099919_SRR10099920_peak_1951	121	.	6.37049	14.3343	12.1021	211
chr1	42514473	42514710	Encode_GSE137272_Encode_Dowen.JM_GSM4074286_SMC1A_Rep2_SRR10099919_SRR10099920_peak_1952	159	.	7.43224	18.2647	15.9147	153
chr1	42543156	42543456	Encode_GSE137272_Encode_Dowen.JM_GSM4074286_SMC1A_Rep2_SRR10099919_SRR10099920_peak_1953	54	.	4.24699	7.37311	5.42583	195
chr1	42637546	42637746	Encode_GSE137272_Encode_Dowen.JM_GSM4074286_SMC1A_Rep2_SRR10099919_SRR10099920_peak_1954	94	.	5.57418	11.5688	9.43436	92
chr1	42684392	42684711	Encode_GSE137272_Encode_Dowen.JM_GSM4074286_SMC1A_Rep2_SRR10099919_SRR10099920_peak_1955	69	.	3.73402	8.92605	6.90899	63
chr1	42684797	42685134	Encode_GSE137272_Encode_Dowen.JM_GSM4074286_SMC1A_Rep2_SRR10099919_SRR10099920_peak_1956	486	.	10.484	51.5946	48.6013	144
chr1	42686137	42686899	Encode_GSE137272_Encode_Dowen.JM_GSM4074286_SMC1A_Rep2_SRR10099919_SRR10099920_peak_1957	272	.	7.23569	29.8683	27.2456	237
chr1	42691316	42691460	Encode_GSE137272_Encode_Dowen.JM_GSM4074286_SMC1A_Rep2_SRR10099919_SRR10099920_peak_1958	68	.	3.44819	8.81791	6.80495	92
chr1	42693887	42694051	Encode_GSE137272_Encode_Dowen.JM_GSM4074286_SMC1A_Rep2_SRR10099919_SRR10099920_peak_1959	83	.	3.72769	10.4442	8.35894	71
chr1	42695345	42695956	Encode_GSE137272_Encode_Dowen.JM_GSM4074286_SMC1A_Rep2_SRR10099919_SRR10099920_peak_1960	131	.	4.51172	15.4061	13.1404	109
chr1	42703537	42703836	Encode_GSE137272_Encode_Dowen.JM_GSM4074286_SMC1A_Rep2_SRR10099919_SRR10099920_peak_1961	44	.	3.82536	6.3154	4.4345	181
chr1	42703947	42704137	Encode_GSE137272_Encode_Dowen.JM_GSM4074286_SMC1A_Rep2_SRR10099919_SRR10099920_peak_1962	40	.	3.71612	5.86606	4.00651	86
chr1	42704288	42704452	Encode_GSE137272_Encode_Dowen.JM_GSM4074286_SMC1A_Rep2_SRR10099919_SRR10099920_peak_1963	47	.	3.98156	6.60593	4.70123	113
chr1	42713313	42713937	Encode_GSE137272_Encode_Dowen.JM_GSM4074286_SMC1A_Rep2_SRR10099919_SRR10099920_peak_1964	155	.	5.48911	17.8635	15.527	402
chr1	42714221	42714977	Encode_GSE137272_Encode_Dowen.JM_GSM4074286_SMC1A_Rep2_SRR10099919_SRR10099920_peak_1965	470	.	10.0211	50.0669	47.096	531
chr1	42718633	42718865	Encode_GSE137272_Encode_Dowen.JM_GSM4074286_SMC1A_Rep2_SRR10099919_SRR10099920_peak_1966	89	.	4.29395	11.0148	8.90419	116
chr1	42724931	42725258	Encode_GSE137272_Encode_Dowen.JM_GSM4074286_SMC1A_Rep2_SRR10099919_SRR10099920_peak_1967	191	.	7.82732	21.5509	19.1149	125
chr1	42726215	42726383	Encode_GSE137272_Encode_Dowen.JM_GSM4074286_SMC1A_Rep2_SRR10099919_SRR10099920_peak_1968	32	.	3.37294	5.0153	3.22389	127
chr1	42774134	42774331	Encode_GSE137272_Encode_Dowen.JM_GSM4074286_SMC1A_Rep2_SRR10099919_SRR10099920_peak_1969	61	.	4.51243	8.16601	6.17808	65
chr1	42779774	42780072	Encode_GSE137272_Encode_Dowen.JM_GSM4074286_SMC1A_Rep2_SRR10099919_SRR10099920_peak_1970	220	.	9.02486	24.606	22.096	184
chr1	42788524	42788673	Encode_GSE137272_Encode_Dowen.JM_GSM4074286_SMC1A_Rep2_SRR10099919_SRR10099920_peak_1971	69	.	4.77787	8.98323	6.95658	71
chr1	42791015	42791416	Encode_GSE137272_Encode_Dowen.JM_GSM4074286_SMC1A_Rep2_SRR10099919_SRR10099920_peak_1972	130	.	6.63593	15.2922	13.0294	311
chr1	42850816	42851388	Encode_GSE137272_Encode_Dowen.JM_GSM4074286_SMC1A_Rep2_SRR10099919_SRR10099920_peak_1973	199	.	8.49399	22.4379	19.9795	389
chr1	42851471	42851641	Encode_GSE137272_Encode_Dowen.JM_GSM4074286_SMC1A_Rep2_SRR10099919_SRR10099920_peak_1974	47	.	3.98156	6.60593	4.70123	121
chr1	42856460	42856648	Encode_GSE137272_Encode_Dowen.JM_GSM4074286_SMC1A_Rep2_SRR10099919_SRR10099920_peak_1975	149	.	7.1668	17.258	14.9365	97
chr1	42864217	42864363	Encode_GSE137272_Encode_Dowen.JM_GSM4074286_SMC1A_Rep2_SRR10099919_SRR10099920_peak_1976	54	.	4.24699	7.37311	5.42583	42
chr1	42887903	42888037	Encode_GSE137272_Encode_Dowen.JM_GSM4074286_SMC1A_Rep2_SRR10099919_SRR10099920_peak_1977	35	.	3.32535	5.35443	3.53233	29
chr1	42888445	42888882	Encode_GSE137272_Encode_Dowen.JM_GSM4074286_SMC1A_Rep2_SRR10099919_SRR10099920_peak_1978	83	.	4.8341	10.413	8.32875	221
chr1	42889494	42889824	Encode_GSE137272_Encode_Dowen.JM_GSM4074286_SMC1A_Rep2_SRR10099919_SRR10099920_peak_1979	176	.	7.14595	20.0318	17.6367	110
chr1	42903356	42903601	Encode_GSE137272_Encode_Dowen.JM_GSM4074286_SMC1A_Rep2_SRR10099919_SRR10099920_peak_1980	50	.	3.77723	6.98237	5.06112	170
chr1	42907299	42907643	Encode_GSE137272_Encode_Dowen.JM_GSM4074286_SMC1A_Rep2_SRR10099919_SRR10099920_peak_1981	209	.	7.7862	23.4755	20.9949	162
chr1	42913437	42913573	Encode_GSE137272_Encode_Dowen.JM_GSM4074286_SMC1A_Rep2_SRR10099919_SRR10099920_peak_1982	33	.	2.86084	5.1178	3.3208	59
chr1	42915147	42915359	Encode_GSE137272_Encode_Dowen.JM_GSM4074286_SMC1A_Rep2_SRR10099919_SRR10099920_peak_1983	97	.	4.18498	11.887	9.74252	105
chr1	42917848	42918121	Encode_GSE137272_Encode_Dowen.JM_GSM4074286_SMC1A_Rep2_SRR10099919_SRR10099920_peak_1984	192	.	6.08186	21.6754	19.2367	130
chr1	42918406	42918730	Encode_GSE137272_Encode_Dowen.JM_GSM4074286_SMC1A_Rep2_SRR10099919_SRR10099920_peak_1985	119	.	4.84183	14.1518	11.9296	191
chr1	42935586	42935892	Encode_GSE137272_Encode_Dowen.JM_GSM4074286_SMC1A_Rep2_SRR10099919_SRR10099920_peak_1986	47	.	3.98156	6.60593	4.70123	132
chr1	42950399	42950585	Encode_GSE137272_Encode_Dowen.JM_GSM4074286_SMC1A_Rep2_SRR10099919_SRR10099920_peak_1987	72	.	4.33617	9.31653	7.27767	98
chr1	42952645	42953426	Encode_GSE137272_Encode_Dowen.JM_GSM4074286_SMC1A_Rep2_SRR10099919_SRR10099920_peak_1988	198	.	7.29265	22.2896	19.8373	347
chr1	42953658	42953805	Encode_GSE137272_Encode_Dowen.JM_GSM4074286_SMC1A_Rep2_SRR10099919_SRR10099920_peak_1989	60	.	4.02706	8.05089	6.07587	77
chr1	43047957	43048382	Encode_GSE137272_Encode_Dowen.JM_GSM4074286_SMC1A_Rep2_SRR10099919_SRR10099920_peak_1990	109	.	5.57538	13.0897	10.9031	305
chr1	43051888	43052234	Encode_GSE137272_Encode_Dowen.JM_GSM4074286_SMC1A_Rep2_SRR10099919_SRR10099920_peak_1991	429	.	12.4516	45.8936	42.9877	219
chr1	43065723	43066244	Encode_GSE137272_Encode_Dowen.JM_GSM4074286_SMC1A_Rep2_SRR10099919_SRR10099920_peak_1992	1574	.	26.0635	162.242	157.477	379
chr1	43070875	43071068	Encode_GSE137272_Encode_Dowen.JM_GSM4074286_SMC1A_Rep2_SRR10099919_SRR10099920_peak_1993	61	.	4.04891	8.09881	6.12181	81
chr1	43085161	43085308	Encode_GSE137272_Encode_Dowen.JM_GSM4074286_SMC1A_Rep2_SRR10099919_SRR10099920_peak_1994	47	.	3.98156	6.60593	4.70123	108
chr1	43091782	43092346	Encode_GSE137272_Encode_Dowen.JM_GSM4074286_SMC1A_Rep2_SRR10099919_SRR10099920_peak_1995	61	.	4.51243	8.16601	6.17808	454
chr1	43092642	43092976	Encode_GSE137272_Encode_Dowen.JM_GSM4074286_SMC1A_Rep2_SRR10099919_SRR10099920_peak_1996	61	.	4.51243	8.16601	6.17808	161
chr1	43094307	43094510	Encode_GSE137272_Encode_Dowen.JM_GSM4074286_SMC1A_Rep2_SRR10099919_SRR10099920_peak_1997	101	.	4.79666	12.3372	10.1786	77
chr1	43098365	43099041	Encode_GSE137272_Encode_Dowen.JM_GSM4074286_SMC1A_Rep2_SRR10099919_SRR10099920_peak_1998	473	.	13.439	50.3058	47.3317	372
chr1	43110581	43110871	Encode_GSE137272_Encode_Dowen.JM_GSM4074286_SMC1A_Rep2_SRR10099919_SRR10099920_peak_1999	533	.	13.2974	56.3858	53.325	175
chr1	43112956	43113288	Encode_GSE137272_Encode_Dowen.JM_GSM4074286_SMC1A_Rep2_SRR10099919_SRR10099920_peak_2000	748	.	16.0855	78.162	74.8093	144
chr1	43123839	43124012	Encode_GSE137272_Encode_Dowen.JM_GSM4074286_SMC1A_Rep2_SRR10099919_SRR10099920_peak_2001	61	.	4.51243	8.16601	6.17808	118
chr1	43124874	43125256	Encode_GSE137272_Encode_Dowen.JM_GSM4074286_SMC1A_Rep2_SRR10099919_SRR10099920_peak_2002	139	.	6.86523	16.1946	13.9082	131
chr1	43128242	43128445	Encode_GSE137272_Encode_Dowen.JM_GSM4074286_SMC1A_Rep2_SRR10099919_SRR10099920_peak_2003	37	.	3.57034	5.59864	3.76394	84
[truncated: 175,242 more rows]
