# Supplementary material for: A gene desert required for regulatory control of pleiotropic Shox2 expression and embryonic survival
Source: Nat Commun. 2024 Oct 10;15:8793. doi: 10.1038/s41467-024-53009-7 (PMC11467299; doi:10.1038/s41467-024-53009-7)
Supplement: Supplementary file 8 — Supplementary Data 5 [file 41467_2024_53009_MOESM8_ESM.zip › Paliou_2019_CTCF_r1.narrowPeak]

chr1	3012616	3012764	SRR8284511_trimmed.fq.sort.sort.q10.rmdup.narrowPeak_peak_1	66	.	5.99023	9.06441	6.67006	66
chr1	4142576	4142882	SRR8284511_trimmed.fq.sort.sort.q10.rmdup.narrowPeak_peak_2	583	.	22.4393	61.3899	58.3047	127
chr1	4173437	4173597	SRR8284511_trimmed.fq.sort.sort.q10.rmdup.narrowPeak_peak_3	100	.	7.48779	12.503	10.0247	94
chr1	4228223	4228683	SRR8284511_trimmed.fq.sort.sort.q10.rmdup.narrowPeak_peak_4	320	.	15.0082	34.8451	32.0457	121
chr1	4332481	4332889	SRR8284511_trimmed.fq.sort.sort.q10.rmdup.narrowPeak_peak_5	665	.	22.2109	69.6808	66.5037	196
chr1	4346237	4346635	SRR8284511_trimmed.fq.sort.sort.q10.rmdup.narrowPeak_peak_6	511	.	19.7077	54.1669	51.1584	124
chr1	4382809	4383111	SRR8284511_trimmed.fq.sort.sort.q10.rmdup.narrowPeak_peak_7	458	.	18.9194	48.8165	45.8641	196
chr1	4416730	4417129	SRR8284511_trimmed.fq.sort.sort.q10.rmdup.narrowPeak_peak_8	930	.	25.1618	96.5347	93.0128	180
chr1	4490954	4491172	SRR8284511_trimmed.fq.sort.sort.q10.rmdup.narrowPeak_peak_9	73	.	5.58503	9.75027	7.34281	121
chr1	4516550	4516936	SRR8284511_trimmed.fq.sort.sort.q10.rmdup.narrowPeak_peak_10	959	.	24.2904	99.4891	95.9225	172
chr1	4768368	4768720	SRR8284511_trimmed.fq.sort.sort.q10.rmdup.narrowPeak_peak_11	1326	.	20.3757	136.934	132.647	176
chr1	4769889	4770255	SRR8284511_trimmed.fq.sort.sort.q10.rmdup.narrowPeak_peak_12	938	.	16.144	97.4098	93.875	159
chr1	4780136	4780474	SRR8284511_trimmed.fq.sort.sort.q10.rmdup.narrowPeak_peak_13	510	.	18.2743	54.0478	51.0406	206
chr1	4836656	4836841	SRR8284511_trimmed.fq.sort.sort.q10.rmdup.narrowPeak_peak_14	88	.	6.9886	11.3264	8.87417	101
chr1	4842855	4843036	SRR8284511_trimmed.fq.sort.sort.q10.rmdup.narrowPeak_peak_15	36	.	4.49267	5.9373	3.65333	102
chr1	4855368	4855516	SRR8284511_trimmed.fq.sort.sort.q10.rmdup.narrowPeak_peak_16	46	.	4.99186	6.94015	4.61497	65
chr1	4855719	4855881	SRR8284511_trimmed.fq.sort.sort.q10.rmdup.narrowPeak_peak_17	36	.	4.49267	5.9373	3.65333	95
chr1	4866107	4866381	SRR8284511_trimmed.fq.sort.sort.q10.rmdup.narrowPeak_peak_18	66	.	5.99023	9.06441	6.67006	134
chr1	4936564	4936781	SRR8284511_trimmed.fq.sort.sort.q10.rmdup.narrowPeak_peak_19	112	.	7.98697	13.7074	11.2044	97
chr1	5017895	5018198	SRR8284511_trimmed.fq.sort.sort.q10.rmdup.narrowPeak_peak_20	182	.	9.67642	20.86	18.2394	186
chr1	5070269	5070544	SRR8284511_trimmed.fq.sort.sort.q10.rmdup.narrowPeak_peak_21	161	.	9.98371	18.7723	16.1813	135
chr1	5099298	5099557	SRR8284511_trimmed.fq.sort.sort.q10.rmdup.narrowPeak_peak_22	123	.	7.89692	14.8525	12.332	117
chr1	5103254	5103463	SRR8284511_trimmed.fq.sort.sort.q10.rmdup.narrowPeak_peak_23	176	.	9.62001	20.2252	17.6125	118
chr1	5138521	5138807	SRR8284511_trimmed.fq.sort.sort.q10.rmdup.narrowPeak_peak_24	401	.	17.7603	43.044	40.1534	143
chr1	5669077	5669233	SRR8284511_trimmed.fq.sort.sort.q10.rmdup.narrowPeak_peak_25	56	.	5.49104	7.98366	5.62208	68
chr1	5904894	5905349	SRR8284511_trimmed.fq.sort.sort.q10.rmdup.narrowPeak_peak_26	458	.	18.9194	48.8165	45.8641	105
chr1	5915370	5915690	SRR8284511_trimmed.fq.sort.sort.q10.rmdup.narrowPeak_peak_27	283	.	11.7188	31.0554	28.3007	131
chr1	5917937	5918147	SRR8284511_trimmed.fq.sort.sort.q10.rmdup.narrowPeak_peak_28	130	.	7.52394	15.5961	13.0602	88
chr1	6040649	6040834	SRR8284511_trimmed.fq.sort.sort.q10.rmdup.narrowPeak_peak_29	46	.	4.99186	6.94015	4.61497	77
chr1	6135146	6135438	SRR8284511_trimmed.fq.sort.sort.q10.rmdup.narrowPeak_peak_30	825	.	25.0928	85.966	82.5912	145
chr1	6143874	6144239	SRR8284511_trimmed.fq.sort.sort.q10.rmdup.narrowPeak_peak_31	817	.	25.1326	85.1001	81.7365	218
chr1	6152485	6152766	SRR8284511_trimmed.fq.sort.sort.q10.rmdup.narrowPeak_peak_32	403	.	18.306	43.2333	40.3408	137
chr1	6190668	6190816	SRR8284511_trimmed.fq.sort.sort.q10.rmdup.narrowPeak_peak_33	66	.	5.99023	9.06441	6.67006	50
chr1	6233140	6233288	SRR8284511_trimmed.fq.sort.sort.q10.rmdup.narrowPeak_peak_34	46	.	4.99186	6.94015	4.61497	50
chr1	6272280	6272594	SRR8284511_trimmed.fq.sort.sort.q10.rmdup.narrowPeak_peak_35	803	.	22.9751	83.7434	80.3975	167
chr1	6330730	6330904	SRR8284511_trimmed.fq.sort.sort.q10.rmdup.narrowPeak_peak_36	77	.	6.48941	10.1795	7.75508	86
chr1	6382734	6382946	SRR8284511_trimmed.fq.sort.sort.q10.rmdup.narrowPeak_peak_37	136	.	8.98534	16.1931	13.6442	132
chr1	6383476	6383670	SRR8284511_trimmed.fq.sort.sort.q10.rmdup.narrowPeak_peak_38	88	.	6.97767	11.3087	8.86409	107
chr1	6401647	6401802	SRR8284511_trimmed.fq.sort.sort.q10.rmdup.narrowPeak_peak_39	67	.	4.87329	9.16434	6.768	66
chr1	6406321	6406692	SRR8284511_trimmed.fq.sort.sort.q10.rmdup.narrowPeak_peak_40	792	.	18.4334	82.5991	79.2674	195
chr1	6410158	6410360	SRR8284511_trimmed.fq.sort.sort.q10.rmdup.narrowPeak_peak_41	236	.	9.07219	26.371	23.6744	95
chr1	6417887	6418276	SRR8284511_trimmed.fq.sort.sort.q10.rmdup.narrowPeak_peak_42	936	.	24.563	97.2171	93.6849	176
chr1	6483309	6483560	SRR8284511_trimmed.fq.sort.sort.q10.rmdup.narrowPeak_peak_43	352	.	16.135	38.1316	35.2953	107
chr1	6859003	6859443	SRR8284511_trimmed.fq.sort.sort.q10.rmdup.narrowPeak_peak_44	869	.	25.4327	90.3934	86.9588	192
chr1	6969404	6969567	SRR8284511_trimmed.fq.sort.sort.q10.rmdup.narrowPeak_peak_45	46	.	4.99186	6.94015	4.61497	27
chr1	6979722	6979966	SRR8284511_trimmed.fq.sort.sort.q10.rmdup.narrowPeak_peak_46	88	.	6.9886	11.3264	8.87417	70
chr1	6997687	6997923	SRR8284511_trimmed.fq.sort.sort.q10.rmdup.narrowPeak_peak_47	201	.	11.4813	22.7972	20.1473	100
chr1	7010246	7010486	SRR8284511_trimmed.fq.sort.sort.q10.rmdup.narrowPeak_peak_48	412	.	18.3966	44.1207	41.2185	110
chr1	7099437	7099590	SRR8284511_trimmed.fq.sort.sort.q10.rmdup.narrowPeak_peak_49	46	.	4.99186	6.94015	4.61497	61
chr1	7141572	7141878	SRR8284511_trimmed.fq.sort.sort.q10.rmdup.narrowPeak_peak_50	296	.	13.9885	32.4491	29.6778	132
chr1	7204644	7205110	SRR8284511_trimmed.fq.sort.sort.q10.rmdup.narrowPeak_peak_51	851	.	21.7733	88.5343	85.1255	311
chr1	7218934	7219246	SRR8284511_trimmed.fq.sort.sort.q10.rmdup.narrowPeak_peak_52	344	.	16.4731	37.3147	34.4873	177
chr1	7396907	7397575	SRR8284511_trimmed.fq.sort.sort.q10.rmdup.narrowPeak_peak_53	1405	.	23.2095	145.055	140.561	521
chr1	7543469	7543837	SRR8284511_trimmed.fq.sort.sort.q10.rmdup.narrowPeak_peak_54	1079	.	29.3397	111.682	107.917	209
chr1	7698648	7698796	SRR8284511_trimmed.fq.sort.sort.q10.rmdup.narrowPeak_peak_55	36	.	4.49267	5.9373	3.65333	62
chr1	7769663	7769856	SRR8284511_trimmed.fq.sort.sort.q10.rmdup.narrowPeak_peak_56	124	.	8.48616	14.9379	12.4114	104
chr1	8287554	8287903	SRR8284511_trimmed.fq.sort.sort.q10.rmdup.narrowPeak_peak_57	238	.	12.3626	26.552	23.853	180
chr1	8410614	8410762	SRR8284511_trimmed.fq.sort.sort.q10.rmdup.narrowPeak_peak_58	56	.	5.49104	7.98366	5.62208	60
chr1	8760407	8760590	SRR8284511_trimmed.fq.sort.sort.q10.rmdup.narrowPeak_peak_60	66	.	5.99023	9.06441	6.67006	119
chr1	9100932	9101114	SRR8284511_trimmed.fq.sort.sort.q10.rmdup.narrowPeak_peak_61	228	.	12.4796	25.5739	22.8869	105
chr1	9469511	9469765	SRR8284511_trimmed.fq.sort.sort.q10.rmdup.narrowPeak_peak_62	161	.	9.98371	18.7723	16.1813	135
chr1	9491274	9491473	SRR8284511_trimmed.fq.sort.sort.q10.rmdup.narrowPeak_peak_63	112	.	7.98697	13.7074	11.2044	84
chr1	9541305	9541606	SRR8284511_trimmed.fq.sort.sort.q10.rmdup.narrowPeak_peak_64	600	.	14.483	63.1117	60.0078	146
chr1	9545208	9545473	SRR8284511_trimmed.fq.sort.sort.q10.rmdup.narrowPeak_peak_65	846	.	16.4894	88.0861	84.6833	125
chr1	9549049	9549284	SRR8284511_trimmed.fq.sort.sort.q10.rmdup.narrowPeak_peak_66	237	.	8.62374	26.4727	23.7748	112
chr1	9573236	9573556	SRR8284511_trimmed.fq.sort.sort.q10.rmdup.narrowPeak_peak_67	539	.	18.5618	57.0112	53.9726	135
chr1	9621503	9621714	SRR8284511_trimmed.fq.sort.sort.q10.rmdup.narrowPeak_peak_68	149	.	9.48453	17.4716	14.9014	78
chr1	9695548	9695767	SRR8284511_trimmed.fq.sort.sort.q10.rmdup.narrowPeak_peak_69	196	.	7.71401	22.3025	19.6609	111
chr1	9696818	9697181	SRR8284511_trimmed.fq.sort.sort.q10.rmdup.narrowPeak_peak_70	1033	.	22.263	107.007	103.323	195
chr1	9703096	9703367	SRR8284511_trimmed.fq.sort.sort.q10.rmdup.narrowPeak_peak_71	327	.	13.4733	35.602	32.7941	136
chr1	9711908	9712068	SRR8284511_trimmed.fq.sort.sort.q10.rmdup.narrowPeak_peak_72	88	.	6.9886	11.3264	8.87417	88
chr1	9725704	9725885	SRR8284511_trimmed.fq.sort.sort.q10.rmdup.narrowPeak_peak_73	73	.	5.40369	9.79063	7.38267	58
chr1	9729468	9729869	SRR8284511_trimmed.fq.sort.sort.q10.rmdup.narrowPeak_peak_74	543	.	17.8845	57.3579	54.3158	232
chr1	9737836	9738102	SRR8284511_trimmed.fq.sort.sort.q10.rmdup.narrowPeak_peak_75	207	.	11.5362	23.4367	20.779	127
chr1	9772777	9773137	SRR8284511_trimmed.fq.sort.sort.q10.rmdup.narrowPeak_peak_76	1788	.	32.3584	184.547	178.881	148
chr1	9966339	9966487	SRR8284511_trimmed.fq.sort.sort.q10.rmdup.narrowPeak_peak_77	46	.	4.99186	6.94015	4.61497	116
chr1	9990059	9990297	SRR8284511_trimmed.fq.sort.sort.q10.rmdup.narrowPeak_peak_78	264	.	13.5554	29.1581	26.4263	133
chr1	10007209	10007595	SRR8284511_trimmed.fq.sort.sort.q10.rmdup.narrowPeak_peak_79	711	.	20.9472	74.3342	71.1031	207
chr1	10037702	10037993	SRR8284511_trimmed.fq.sort.sort.q10.rmdup.narrowPeak_peak_80	180	.	9.26718	20.6876	18.0691	145
chr1	10089551	10090014	SRR8284511_trimmed.fq.sort.sort.q10.rmdup.narrowPeak_peak_81	1471	.	28.9669	151.81	147.122	204
chr1	10114703	10114975	SRR8284511_trimmed.fq.sort.sort.q10.rmdup.narrowPeak_peak_82	215	.	11.9805	24.1767	21.5079	181
chr1	10179530	10179680	SRR8284511_trimmed.fq.sort.sort.q10.rmdup.narrowPeak_peak_83	62	.	5.72738	8.64409	6.26878	61
chr1	10181872	10182093	SRR8284511_trimmed.fq.sort.sort.q10.rmdup.narrowPeak_peak_84	225	.	11.9048	25.1932	22.5122	106
chr1	10197025	10197320	SRR8284511_trimmed.fq.sort.sort.q10.rmdup.narrowPeak_peak_85	415	.	17.253	44.4192	41.5138	128
chr1	10205941	10206104	SRR8284511_trimmed.fq.sort.sort.q10.rmdup.narrowPeak_peak_86	77	.	6.48941	10.1795	7.75508	51
chr1	10229059	10229345	SRR8284511_trimmed.fq.sort.sort.q10.rmdup.narrowPeak_peak_87	141	.	9.00474	16.6813	14.1257	139
chr1	10369097	10369276	SRR8284511_trimmed.fq.sort.sort.q10.rmdup.narrowPeak_peak_88	112	.	7.98697	13.7074	11.2044	62
chr1	10397930	10398202	SRR8284511_trimmed.fq.sort.sort.q10.rmdup.narrowPeak_peak_89	360	.	16.9723	38.8452	36.0006	136
chr1	10430019	10430236	SRR8284511_trimmed.fq.sort.sort.q10.rmdup.narrowPeak_peak_90	112	.	7.98697	13.7074	11.2044	112
chr1	10488259	10488616	SRR8284511_trimmed.fq.sort.sort.q10.rmdup.narrowPeak_peak_91	607	.	19.1199	63.8692	60.7569	156
chr1	10759650	10759960	SRR8284511_trimmed.fq.sort.sort.q10.rmdup.narrowPeak_peak_92	591	.	22.4409	62.2459	59.1511	127
chr1	10771802	10772045	SRR8284511_trimmed.fq.sort.sort.q10.rmdup.narrowPeak_peak_93	121	.	8.34971	14.7142	12.1958	130
chr1	10835747	10835986	SRR8284511_trimmed.fq.sort.sort.q10.rmdup.narrowPeak_peak_94	448	.	16.1703	47.8135	44.8719	104
chr1	11004177	11004325	SRR8284511_trimmed.fq.sort.sort.q10.rmdup.narrowPeak_peak_95	56	.	5.49104	7.98366	5.62208	27
chr1	11065247	11065498	SRR8284511_trimmed.fq.sort.sort.q10.rmdup.narrowPeak_peak_96	290	.	13.6356	31.8493	29.0848	96
chr1	11097350	11097528	SRR8284511_trimmed.fq.sort.sort.q10.rmdup.narrowPeak_peak_97	77	.	6.48941	10.1795	7.75508	74
chr1	11139999	11140245	SRR8284511_trimmed.fq.sort.sort.q10.rmdup.narrowPeak_peak_98	248	.	12.9783	27.5823	24.8701	132
chr1	11176900	11177118	SRR8284511_trimmed.fq.sort.sort.q10.rmdup.narrowPeak_peak_99	124	.	8.48616	14.9379	12.4114	121
chr1	11233829	11234286	SRR8284511_trimmed.fq.sort.sort.q10.rmdup.narrowPeak_peak_100	539	.	19.4582	57.0054	53.9669	215
chr1	11351103	11351300	SRR8284511_trimmed.fq.sort.sort.q10.rmdup.narrowPeak_peak_101	100	.	7.48779	12.503	10.0247	68
chr1	11385891	11386202	SRR8284511_trimmed.fq.sort.sort.q10.rmdup.narrowPeak_peak_102	329	.	15.9739	35.7972	32.9865	127
chr1	11466328	11466644	SRR8284511_trimmed.fq.sort.sort.q10.rmdup.narrowPeak_peak_103	242	.	12.9788	26.9881	24.2829	183
chr1	11565362	11565646	SRR8284511_trimmed.fq.sort.sort.q10.rmdup.narrowPeak_peak_104	739	.	22.908	77.2371	73.9714	144
chr1	11657717	11658104	SRR8284511_trimmed.fq.sort.sort.q10.rmdup.narrowPeak_peak_105	1423	.	30.3794	146.85	142.306	190
chr1	11903508	11903699	SRR8284511_trimmed.fq.sort.sort.q10.rmdup.narrowPeak_peak_106	77	.	6.48941	10.1795	7.75508	60
chr1	12028163	12028422	SRR8284511_trimmed.fq.sort.sort.q10.rmdup.narrowPeak_peak_107	539	.	19.4582	57.0054	53.9669	127
chr1	12479128	12479294	SRR8284511_trimmed.fq.sort.sort.q10.rmdup.narrowPeak_peak_108	66	.	5.99023	9.06441	6.67006	81
chr1	12644668	12644846	SRR8284511_trimmed.fq.sort.sort.q10.rmdup.narrowPeak_peak_109	77	.	6.48941	10.1795	7.75508	139
chr1	12699139	12699389	SRR8284511_trimmed.fq.sort.sort.q10.rmdup.narrowPeak_peak_110	444	.	17.6367	47.3775	44.4404	89
chr1	12701764	12701963	SRR8284511_trimmed.fq.sort.sort.q10.rmdup.narrowPeak_peak_111	76	.	6.01251	10.1046	7.69023	109
chr1	12834715	12834876	SRR8284511_trimmed.fq.sort.sort.q10.rmdup.narrowPeak_peak_112	99	.	5.44959	12.4401	9.96929	51
chr1	12836814	12837178	SRR8284511_trimmed.fq.sort.sort.q10.rmdup.narrowPeak_peak_113	1180	.	24.9528	122.055	118.095	200
chr1	12842787	12842960	SRR8284511_trimmed.fq.sort.sort.q10.rmdup.narrowPeak_peak_114	88	.	6.9886	11.3264	8.87417	98
chr1	12864093	12864439	SRR8284511_trimmed.fq.sort.sort.q10.rmdup.narrowPeak_peak_115	760	.	22.5683	79.3028	76.0121	125
chr1	12865443	12865621	SRR8284511_trimmed.fq.sort.sort.q10.rmdup.narrowPeak_peak_116	56	.	4.7905	8.05121	5.68811	64
chr1	12889314	12889462	SRR8284511_trimmed.fq.sort.sort.q10.rmdup.narrowPeak_peak_117	56	.	5.49104	7.98366	5.62208	83
chr1	12935880	12936136	SRR8284511_trimmed.fq.sort.sort.q10.rmdup.narrowPeak_peak_118	295	.	14.291	32.3021	29.5324	118
chr1	12990119	12990497	SRR8284511_trimmed.fq.sort.sort.q10.rmdup.narrowPeak_peak_119	1282	.	27.2556	132.461	128.278	228
chr1	13006644	13006846	SRR8284511_trimmed.fq.sort.sort.q10.rmdup.narrowPeak_peak_120	161	.	9.98371	18.7723	16.1813	96
chr1	13050181	13050600	SRR8284511_trimmed.fq.sort.sort.q10.rmdup.narrowPeak_peak_121	1000	.	19.3015	103.701	100.07	125
chr1	13052032	13052306	SRR8284511_trimmed.fq.sort.sort.q10.rmdup.narrowPeak_peak_122	596	.	13.5289	62.7584	59.6583	137
chr1	13071503	13071744	SRR8284511_trimmed.fq.sort.sort.q10.rmdup.narrowPeak_peak_123	66	.	5.99023	9.06441	6.67006	75
chr1	13117804	13118092	SRR8284511_trimmed.fq.sort.sort.q10.rmdup.narrowPeak_peak_124	202	.	11.217	22.9053	20.254	135
chr1	13118218	13118367	SRR8284511_trimmed.fq.sort.sort.q10.rmdup.narrowPeak_peak_125	52	.	5.21327	7.54285	5.20375	86
chr1	13134411	13134683	SRR8284511_trimmed.fq.sort.sort.q10.rmdup.narrowPeak_peak_126	246	.	11.0558	27.3382	24.6289	124
chr1	13138330	13138593	SRR8284511_trimmed.fq.sort.sort.q10.rmdup.narrowPeak_peak_127	264	.	10.4355	29.2	26.4677	136
chr1	13142937	13143179	SRR8284511_trimmed.fq.sort.sort.q10.rmdup.narrowPeak_peak_128	110	.	6.64389	13.5752	11.0799	108
chr1	13151060	13151449	SRR8284511_trimmed.fq.sort.sort.q10.rmdup.narrowPeak_peak_129	822	.	22.0967	85.6018	82.2318	176
chr1	13199219	13199367	SRR8284511_trimmed.fq.sort.sort.q10.rmdup.narrowPeak_peak_130	66	.	5.99023	9.06441	6.67006	56
chr1	13227300	13227583	SRR8284511_trimmed.fq.sort.sort.q10.rmdup.narrowPeak_peak_131	338	.	13.6842	36.6728	33.8528	141
chr1	13243386	13243534	SRR8284511_trimmed.fq.sort.sort.q10.rmdup.narrowPeak_peak_132	56	.	5.49104	7.98366	5.62208	25
chr1	13269111	13269259	SRR8284511_trimmed.fq.sort.sort.q10.rmdup.narrowPeak_peak_133	36	.	4.49267	5.9373	3.65333	119
chr1	13328277	13328513	SRR8284511_trimmed.fq.sort.sort.q10.rmdup.narrowPeak_peak_134	88	.	6.9886	11.3264	8.87417	108
chr1	13355702	13356041	SRR8284511_trimmed.fq.sort.sort.q10.rmdup.narrowPeak_peak_135	283	.	13.2188	31.1371	28.3815	193
chr1	13376847	13377126	SRR8284511_trimmed.fq.sort.sort.q10.rmdup.narrowPeak_peak_136	149	.	9.48453	17.4716	14.9014	138
chr1	13500524	13500790	SRR8284511_trimmed.fq.sort.sort.q10.rmdup.narrowPeak_peak_137	437	.	17.6548	46.6378	43.7086	130
chr1	13531522	13531861	SRR8284511_trimmed.fq.sort.sort.q10.rmdup.narrowPeak_peak_138	1002	.	27.3964	103.888	100.254	169
chr1	13632319	13632467	SRR8284511_trimmed.fq.sort.sort.q10.rmdup.narrowPeak_peak_139	46	.	4.99186	6.94015	4.61497	81
chr1	13659829	13660241	SRR8284511_trimmed.fq.sort.sort.q10.rmdup.narrowPeak_peak_140	258	.	13.1777	28.5254	25.8011	136
chr1	13697455	13697660	SRR8284511_trimmed.fq.sort.sort.q10.rmdup.narrowPeak_peak_141	136	.	8.98534	16.1931	13.6442	110
chr1	13706352	13706790	SRR8284511_trimmed.fq.sort.sort.q10.rmdup.narrowPeak_peak_142	1202	.	26.7262	124.257	120.252	162
chr1	13784369	13784716	SRR8284511_trimmed.fq.sort.sort.q10.rmdup.narrowPeak_peak_143	978	.	18.5108	101.442	97.8464	200
chr1	13789233	13789535	SRR8284511_trimmed.fq.sort.sort.q10.rmdup.narrowPeak_peak_144	1027	.	19.6623	106.458	102.782	159
chr1	13839664	13839981	SRR8284511_trimmed.fq.sort.sort.q10.rmdup.narrowPeak_peak_145	481	.	18.8865	51.127	48.1503	135
chr1	13859831	13860045	SRR8284511_trimmed.fq.sort.sort.q10.rmdup.narrowPeak_peak_146	112	.	7.98697	13.7074	11.2044	82
chr1	14184704	14184933	SRR8284511_trimmed.fq.sort.sort.q10.rmdup.narrowPeak_peak_147	156	.	9.36163	18.2377	15.6571	87
chr1	14306597	14306778	SRR8284511_trimmed.fq.sort.sort.q10.rmdup.narrowPeak_peak_148	29	.	3.84852	5.14988	2.9096	63
chr1	14331178	14331326	SRR8284511_trimmed.fq.sort.sort.q10.rmdup.narrowPeak_peak_149	27	.	3.99349	4.97924	2.74418	57
chr1	14336377	14336529	SRR8284511_trimmed.fq.sort.sort.q10.rmdup.narrowPeak_peak_150	66	.	5.99023	9.06441	6.67006	25
chr1	14356249	14356434	SRR8284511_trimmed.fq.sort.sort.q10.rmdup.narrowPeak_peak_151	46	.	4.99186	6.94015	4.61497	66
chr1	14570623	14571080	SRR8284511_trimmed.fq.sort.sort.q10.rmdup.narrowPeak_peak_152	759	.	20.3317	79.2039	75.9144	255
chr1	14635876	14636232	SRR8284511_trimmed.fq.sort.sort.q10.rmdup.narrowPeak_peak_153	745	.	21.3777	77.8456	74.5725	162
chr1	14655820	14655968	SRR8284511_trimmed.fq.sort.sort.q10.rmdup.narrowPeak_peak_154	36	.	4.49267	5.9373	3.65333	50
chr1	14686235	14686478	SRR8284511_trimmed.fq.sort.sort.q10.rmdup.narrowPeak_peak_155	498	.	19.4151	52.8476	49.8527	135
chr1	14706304	14706536	SRR8284511_trimmed.fq.sort.sort.q10.rmdup.narrowPeak_peak_156	215	.	11.9805	24.1767	21.5079	110
chr1	14716265	14716661	SRR8284511_trimmed.fq.sort.sort.q10.rmdup.narrowPeak_peak_157	121	.	8.34971	14.7142	12.1958	116
chr1	14729078	14729364	SRR8284511_trimmed.fq.sort.sort.q10.rmdup.narrowPeak_peak_158	1100	.	29.4229	113.872	110.069	147
chr1	14738353	14738708	SRR8284511_trimmed.fq.sort.sort.q10.rmdup.narrowPeak_peak_159	339	.	11.3614	36.7656	33.9445	151
chr1	14740141	14740374	SRR8284511_trimmed.fq.sort.sort.q10.rmdup.narrowPeak_peak_160	564	.	16.212	59.5319	56.4667	119
chr1	14766978	14767126	SRR8284511_trimmed.fq.sort.sort.q10.rmdup.narrowPeak_peak_161	56	.	5.49104	7.98366	5.62208	53
chr1	14838106	14838528	SRR8284511_trimmed.fq.sort.sort.q10.rmdup.narrowPeak_peak_162	73	.	6.2488	9.79221	7.38396	141
chr1	14862393	14862884	SRR8284511_trimmed.fq.sort.sort.q10.rmdup.narrowPeak_peak_163	681	.	20.7835	71.3862	68.1897	158
chr1	14878594	14878747	SRR8284511_trimmed.fq.sort.sort.q10.rmdup.narrowPeak_peak_164	56	.	5.49104	7.98366	5.62208	73
chr1	14918775	14919017	SRR8284511_trimmed.fq.sort.sort.q10.rmdup.narrowPeak_peak_165	287	.	13.4657	31.5596	28.7985	116
chr1	15007580	15007994	SRR8284511_trimmed.fq.sort.sort.q10.rmdup.narrowPeak_peak_168	875	.	24.2866	90.9911	87.548	261
chr1	15111459	15111790	SRR8284511_trimmed.fq.sort.sort.q10.rmdup.narrowPeak_peak_169	424	.	17.8075	45.3719	42.4562	145
chr1	15327366	15327776	SRR8284511_trimmed.fq.sort.sort.q10.rmdup.narrowPeak_peak_170	438	.	18.6465	46.8039	43.8729	160
chr1	15614699	15614884	SRR8284511_trimmed.fq.sort.sort.q10.rmdup.narrowPeak_peak_171	124	.	8.48616	14.9379	12.4114	76
chr1	15621951	15622288	SRR8284511_trimmed.fq.sort.sort.q10.rmdup.narrowPeak_peak_172	1300	.	28.0356	134.276	130.05	144
chr1	15631266	15631414	SRR8284511_trimmed.fq.sort.sort.q10.rmdup.narrowPeak_peak_173	36	.	4.49267	5.9373	3.65333	73
chr1	15683649	15684101	SRR8284511_trimmed.fq.sort.sort.q10.rmdup.narrowPeak_peak_174	684	.	21.3647	71.6305	68.4311	162
chr1	15699251	15699414	SRR8284511_trimmed.fq.sort.sort.q10.rmdup.narrowPeak_peak_175	66	.	5.99023	9.06441	6.67006	96
chr1	15791931	15792306	SRR8284511_trimmed.fq.sort.sort.q10.rmdup.narrowPeak_peak_176	938	.	24.6673	97.4324	93.8971	193
chr1	15834596	15834769	SRR8284511_trimmed.fq.sort.sort.q10.rmdup.narrowPeak_peak_177	100	.	7.48779	12.503	10.0247	123
chr1	15875167	15875516	SRR8284511_trimmed.fq.sort.sort.q10.rmdup.narrowPeak_peak_178	88	.	6.9886	11.3264	8.87417	132
chr1	15902408	15902883	SRR8284511_trimmed.fq.sort.sort.q10.rmdup.narrowPeak_peak_179	623	.	19.5239	65.4976	62.3671	215
chr1	15993594	15993901	SRR8284511_trimmed.fq.sort.sort.q10.rmdup.narrowPeak_peak_180	555	.	20.8129	58.5724	55.5175	146
chr1	16006994	16007253	SRR8284511_trimmed.fq.sort.sort.q10.rmdup.narrowPeak_peak_181	161	.	9.98371	18.7723	16.1813	97
chr1	16061996	16062268	SRR8284511_trimmed.fq.sort.sort.q10.rmdup.narrowPeak_peak_182	360	.	16.5877	38.8964	36.0512	124
chr1	16068173	16068321	SRR8284511_trimmed.fq.sort.sort.q10.rmdup.narrowPeak_peak_183	56	.	5.49104	7.98366	5.62208	81
chr1	16090895	16091129	SRR8284511_trimmed.fq.sort.sort.q10.rmdup.narrowPeak_peak_184	171	.	9.93856	19.7047	17.1013	125
chr1	16095708	16095963	SRR8284511_trimmed.fq.sort.sort.q10.rmdup.narrowPeak_peak_185	126	.	8.09613	15.1831	12.6531	131
chr1	16104188	16104337	SRR8284511_trimmed.fq.sort.sort.q10.rmdup.narrowPeak_peak_186	62	.	5.6872	8.58003	6.20622	42
chr1	16115398	16115549	SRR8284511_trimmed.fq.sort.sort.q10.rmdup.narrowPeak_peak_187	68	.	5.49129	9.24243	6.84471	97
chr1	16116482	16116781	SRR8284511_trimmed.fq.sort.sort.q10.rmdup.narrowPeak_peak_188	331	.	14.0791	35.9956	33.1829	169
chr1	16160126	16160428	SRR8284511_trimmed.fq.sort.sort.q10.rmdup.narrowPeak_peak_189	210	.	11.7028	23.714	21.0528	178
chr1	16219439	16219672	SRR8284511_trimmed.fq.sort.sort.q10.rmdup.narrowPeak_peak_190	96	.	7.26181	12.1356	9.66987	130
chr1	16225289	16225480	SRR8284511_trimmed.fq.sort.sort.q10.rmdup.narrowPeak_peak_191	88	.	6.97767	11.3087	8.86409	114
chr1	16304889	16305237	SRR8284511_trimmed.fq.sort.sort.q10.rmdup.narrowPeak_peak_192	809	.	23.7453	84.332	80.9785	200
chr1	16408403	16408559	SRR8284511_trimmed.fq.sort.sort.q10.rmdup.narrowPeak_peak_193	46	.	4.99186	6.94015	4.61497	83
chr1	16433432	16433741	SRR8284511_trimmed.fq.sort.sort.q10.rmdup.narrowPeak_peak_194	1068	.	28.7902	110.609	106.864	161
chr1	16440251	16440528	SRR8284511_trimmed.fq.sort.sort.q10.rmdup.narrowPeak_peak_195	1138	.	29.3158	117.727	113.852	132
chr1	16491185	16491672	SRR8284511_trimmed.fq.sort.sort.q10.rmdup.narrowPeak_peak_196	358	.	16.0485	38.6922	35.8494	174
chr1	16554013	16554312	SRR8284511_trimmed.fq.sort.sort.q10.rmdup.narrowPeak_peak_197	230	.	12.2364	25.7477	23.0584	128
chr1	16577844	16578027	SRR8284511_trimmed.fq.sort.sort.q10.rmdup.narrowPeak_peak_198	77	.	6.48941	10.1795	7.75508	70
chr1	16631836	16632173	SRR8284511_trimmed.fq.sort.sort.q10.rmdup.narrowPeak_peak_199	293	.	14.1941	32.139	29.3712	128
chr1	16646029	16646189	SRR8284511_trimmed.fq.sort.sort.q10.rmdup.narrowPeak_peak_200	49	.	5.03663	7.26376	4.93138	28
chr1	16746041	16746458	SRR8284511_trimmed.fq.sort.sort.q10.rmdup.narrowPeak_peak_201	447	.	19.6464	47.7361	44.7953	184
chr1	16798373	16798685	SRR8284511_trimmed.fq.sort.sort.q10.rmdup.narrowPeak_peak_202	1101	.	28.9266	113.905	110.101	127
chr1	17099438	17099586	SRR8284511_trimmed.fq.sort.sort.q10.rmdup.narrowPeak_peak_203	56	.	5.49104	7.98366	5.62208	94
chr1	17113136	17113350	SRR8284511_trimmed.fq.sort.sort.q10.rmdup.narrowPeak_peak_204	56	.	5.49104	7.98366	5.62208	121
chr1	17123468	17123788	SRR8284511_trimmed.fq.sort.sort.q10.rmdup.narrowPeak_peak_205	1141	.	28.9701	118.044	114.163	165
chr1	17145518	17145780	SRR8284511_trimmed.fq.sort.sort.q10.rmdup.narrowPeak_peak_206	466	.	20.285	49.5837	46.6234	131
chr1	17154086	17154291	SRR8284511_trimmed.fq.sort.sort.q10.rmdup.narrowPeak_peak_207	161	.	9.98371	18.7723	16.1813	102
chr1	17163576	17163984	SRR8284511_trimmed.fq.sort.sort.q10.rmdup.narrowPeak_peak_208	1159	.	26.9682	119.836	115.92	161
chr1	17629533	17629896	SRR8284511_trimmed.fq.sort.sort.q10.rmdup.narrowPeak_peak_209	583	.	19.1571	61.4316	58.3456	216
chr1	17650693	17650865	SRR8284511_trimmed.fq.sort.sort.q10.rmdup.narrowPeak_peak_210	77	.	6.48941	10.1795	7.75508	74
chr1	17707373	17707612	SRR8284511_trimmed.fq.sort.sort.q10.rmdup.narrowPeak_peak_211	228	.	12.4796	25.5739	22.8869	104
chr1	17893782	17893930	SRR8284511_trimmed.fq.sort.sort.q10.rmdup.narrowPeak_peak_212	36	.	4.49267	5.9373	3.65333	108
chr1	17980639	17981088	SRR8284511_trimmed.fq.sort.sort.q10.rmdup.narrowPeak_peak_213	1002	.	25.0082	103.875	100.241	200
chr1	18012900	18013307	SRR8284511_trimmed.fq.sort.sort.q10.rmdup.narrowPeak_peak_214	712	.	19.7304	74.4572	71.2246	127
chr1	18106228	18107099	SRR8284511_trimmed.fq.sort.sort.q10.rmdup.narrowPeak_peak_215	664	.	16.4763	69.631	66.4542	709
chr1	18131748	18132003	SRR8284511_trimmed.fq.sort.sort.q10.rmdup.narrowPeak_peak_216	572	.	21.35	60.3525	57.2782	132
chr1	18288921	18289276	SRR8284511_trimmed.fq.sort.sort.q10.rmdup.narrowPeak_peak_217	724	.	21.6274	75.6747	72.4274	156
chr1	18359946	18360302	SRR8284511_trimmed.fq.sort.sort.q10.rmdup.narrowPeak_peak_218	541	.	18.6567	57.1874	54.147	194
chr1	18384243	18384405	SRR8284511_trimmed.fq.sort.sort.q10.rmdup.narrowPeak_peak_219	66	.	5.99023	9.06441	6.67006	44
chr1	18411009	18411187	SRR8284511_trimmed.fq.sort.sort.q10.rmdup.narrowPeak_peak_220	77	.	6.48941	10.1795	7.75508	115
chr1	18412813	18413045	SRR8284511_trimmed.fq.sort.sort.q10.rmdup.narrowPeak_peak_221	100	.	7.48779	12.503	10.0247	142
chr1	18610718	18610939	SRR8284511_trimmed.fq.sort.sort.q10.rmdup.narrowPeak_peak_222	124	.	8.48616	14.9379	12.4114	128
chr1	18793760	18793942	SRR8284511_trimmed.fq.sort.sort.q10.rmdup.narrowPeak_peak_223	149	.	9.48453	17.4716	14.9014	101
chr1	18976759	18977105	SRR8284511_trimmed.fq.sort.sort.q10.rmdup.narrowPeak_peak_224	597	.	19.4874	62.8957	59.7941	168
chr1	19056348	19056707	SRR8284511_trimmed.fq.sort.sort.q10.rmdup.narrowPeak_peak_225	483	.	19.002	51.3278	48.3489	171
chr1	19103403	19103551	SRR8284511_trimmed.fq.sort.sort.q10.rmdup.narrowPeak_peak_226	36	.	4.4528	5.87498	3.61183	109
chr1	19149865	19150058	SRR8284511_trimmed.fq.sort.sort.q10.rmdup.narrowPeak_peak_227	124	.	8.48616	14.9379	12.4114	88
chr1	19179017	19179501	SRR8284511_trimmed.fq.sort.sort.q10.rmdup.narrowPeak_peak_228	1682	.	32.2638	173.553	168.214	196
chr1	19192522	19192678	SRR8284511_trimmed.fq.sort.sort.q10.rmdup.narrowPeak_peak_229	66	.	5.99023	9.06441	6.67006	65
chr1	19205589	19206019	SRR8284511_trimmed.fq.sort.sort.q10.rmdup.narrowPeak_peak_230	1080	.	16.3624	111.778	108.012	193
chr1	19206136	19206517	SRR8284511_trimmed.fq.sort.sort.q10.rmdup.narrowPeak_peak_231	585	.	10.8344	61.6557	58.5674	247
chr1	19231709	19231862	SRR8284511_trimmed.fq.sort.sort.q10.rmdup.narrowPeak_peak_232	66	.	4.79642	9.01855	6.63521	82
chr1	19232904	19233167	SRR8284511_trimmed.fq.sort.sort.q10.rmdup.narrowPeak_peak_233	121	.	6.10902	14.6344	12.1173	117
chr1	19236825	19237060	SRR8284511_trimmed.fq.sort.sort.q10.rmdup.narrowPeak_peak_234	100	.	5.86229	12.5162	10.0379	95
chr1	19290190	19290450	SRR8284511_trimmed.fq.sort.sort.q10.rmdup.narrowPeak_peak_235	242	.	12.9788	26.9881	24.2829	125
chr1	19323629	19323815	SRR8284511_trimmed.fq.sort.sort.q10.rmdup.narrowPeak_peak_236	66	.	5.99023	9.06441	6.67006	140
chr1	19416992	19417180	SRR8284511_trimmed.fq.sort.sort.q10.rmdup.narrowPeak_peak_237	124	.	8.48616	14.9379	12.4114	83
chr1	19577222	19577467	SRR8284511_trimmed.fq.sort.sort.q10.rmdup.narrowPeak_peak_238	215	.	11.9805	24.1767	21.5079	114
chr1	19777623	19777905	SRR8284511_trimmed.fq.sort.sort.q10.rmdup.narrowPeak_peak_239	77	.	6.48941	10.1795	7.75508	111
chr1	19783010	19783356	SRR8284511_trimmed.fq.sort.sort.q10.rmdup.narrowPeak_peak_240	100	.	7.48779	12.503	10.0247	207
chr1	19811921	19812141	SRR8284511_trimmed.fq.sort.sort.q10.rmdup.narrowPeak_peak_241	161	.	9.98371	18.7723	16.1813	113
chr1	19927199	19927410	SRR8284511_trimmed.fq.sort.sort.q10.rmdup.narrowPeak_peak_242	100	.	7.48779	12.503	10.0247	108
chr1	19973460	19973640	SRR8284511_trimmed.fq.sort.sort.q10.rmdup.narrowPeak_peak_243	56	.	5.49104	7.98366	5.62208	133
chr1	19981882	19982110	SRR8284511_trimmed.fq.sort.sort.q10.rmdup.narrowPeak_peak_244	66	.	5.99023	9.06441	6.67006	128
chr1	20289819	20290064	SRR8284511_trimmed.fq.sort.sort.q10.rmdup.narrowPeak_peak_245	215	.	11.9805	24.1767	21.5079	117
chr1	20306204	20306478	SRR8284511_trimmed.fq.sort.sort.q10.rmdup.narrowPeak_peak_246	311	.	14.8533	33.9107	31.1222	139
chr1	20311508	20311890	SRR8284511_trimmed.fq.sort.sort.q10.rmdup.narrowPeak_peak_247	994	.	26.4773	103.044	99.4225	152
chr1	20450169	20450502	SRR8284511_trimmed.fq.sort.sort.q10.rmdup.narrowPeak_peak_248	614	.	22.3106	64.6042	61.4838	147
chr1	20513673	20514076	SRR8284511_trimmed.fq.sort.sort.q10.rmdup.narrowPeak_peak_249	967	.	25.6063	100.313	96.7339	220
chr1	20544638	20544856	SRR8284511_trimmed.fq.sort.sort.q10.rmdup.narrowPeak_peak_250	186	.	10.8846	21.2742	18.6477	132
chr1	20554425	20554775	SRR8284511_trimmed.fq.sort.sort.q10.rmdup.narrowPeak_peak_251	882	.	23.7214	91.7206	88.2676	174
chr1	20612638	20613193	SRR8284511_trimmed.fq.sort.sort.q10.rmdup.narrowPeak_peak_252	1115	.	24.5856	115.402	111.57	256
chr1	20700057	20700313	SRR8284511_trimmed.fq.sort.sort.q10.rmdup.narrowPeak_peak_253	391	.	17.1666	42.037	39.1573	114
chr1	20738590	20738777	SRR8284511_trimmed.fq.sort.sort.q10.rmdup.narrowPeak_peak_254	77	.	6.48941	10.1795	7.75508	56
chr1	20751131	20751352	SRR8284511_trimmed.fq.sort.sort.q10.rmdup.narrowPeak_peak_255	124	.	8.48616	14.9379	12.4114	91
chr1	20762342	20762611	SRR8284511_trimmed.fq.sort.sort.q10.rmdup.narrowPeak_peak_256	215	.	11.9805	24.1767	21.5079	129
chr1	20801777	20802039	SRR8284511_trimmed.fq.sort.sort.q10.rmdup.narrowPeak_peak_257	298	.	14.0795	32.6036	29.8306	120
chr1	20832559	20832716	SRR8284511_trimmed.fq.sort.sort.q10.rmdup.narrowPeak_peak_258	66	.	5.99023	9.06441	6.67006	86
chr1	20890805	20891413	SRR8284511_trimmed.fq.sort.sort.q10.rmdup.narrowPeak_peak_259	356	.	15.9433	38.5134	35.6726	293
chr1	20925427	20925635	SRR8284511_trimmed.fq.sort.sort.q10.rmdup.narrowPeak_peak_260	100	.	7.48779	12.503	10.0247	108
chr1	20933461	20933960	SRR8284511_trimmed.fq.sort.sort.q10.rmdup.narrowPeak_peak_261	862	.	24.0912	89.6641	86.2395	168
chr1	20939023	20939400	SRR8284511_trimmed.fq.sort.sort.q10.rmdup.narrowPeak_peak_262	1136	.	24.2784	117.543	113.671	229
chr1	20943138	20943319	SRR8284511_trimmed.fq.sort.sort.q10.rmdup.narrowPeak_peak_263	77	.	4.88327	10.1818	7.75728	78
chr1	20974775	20975040	SRR8284511_trimmed.fq.sort.sort.q10.rmdup.narrowPeak_peak_264	56	.	5.49104	7.98366	5.62208	145
chr1	20984242	20984413	SRR8284511_trimmed.fq.sort.sort.q10.rmdup.narrowPeak_peak_265	66	.	5.99023	9.06441	6.67006	84
chr1	21033791	21033939	SRR8284511_trimmed.fq.sort.sort.q10.rmdup.narrowPeak_peak_266	66	.	5.99023	9.06441	6.67006	78
chr1	21080383	21080748	SRR8284511_trimmed.fq.sort.sort.q10.rmdup.narrowPeak_peak_267	268	.	13.4608	29.6225	26.8852	242
chr1	21101273	21101598	SRR8284511_trimmed.fq.sort.sort.q10.rmdup.narrowPeak_peak_268	816	.	24.0885	84.9944	81.6326	127
chr1	21128663	21128862	SRR8284511_trimmed.fq.sort.sort.q10.rmdup.narrowPeak_peak_269	188	.	10.9821	21.436	18.8057	122
chr1	21161851	21162174	SRR8284511_trimmed.fq.sort.sort.q10.rmdup.narrowPeak_peak_270	992	.	17.5758	102.829	99.2106	143
chr1	21166213	21166504	SRR8284511_trimmed.fq.sort.sort.q10.rmdup.narrowPeak_peak_271	1006	.	17.774	104.281	100.64	143
chr1	21213595	21213816	SRR8284511_trimmed.fq.sort.sort.q10.rmdup.narrowPeak_peak_272	133	.	6.52552	15.9401	13.3991	109
chr1	21218366	21218768	SRR8284511_trimmed.fq.sort.sort.q10.rmdup.narrowPeak_peak_273	1279	.	26.2642	132.08	127.904	206
chr1	21266865	21267020	SRR8284511_trimmed.fq.sort.sort.q10.rmdup.narrowPeak_peak_274	66	.	5.79529	9.06504	6.67049	89
chr1	21271490	21271702	SRR8284511_trimmed.fq.sort.sort.q10.rmdup.narrowPeak_peak_275	236	.	10.821	26.3093	23.6133	75
chr1	21276297	21276462	SRR8284511_trimmed.fq.sort.sort.q10.rmdup.narrowPeak_peak_276	100	.	6.77303	12.5361	10.0574	60
chr1	21344360	21344642	SRR8284511_trimmed.fq.sort.sort.q10.rmdup.narrowPeak_peak_277	521	.	18.4371	55.1534	52.1346	134
chr1	21354570	21354804	SRR8284511_trimmed.fq.sort.sort.q10.rmdup.narrowPeak_peak_278	174	.	10.4829	20.0941	17.4833	109
chr1	21411260	21411602	SRR8284511_trimmed.fq.sort.sort.q10.rmdup.narrowPeak_peak_279	1060	.	28.3914	109.824	106.092	149
chr1	21419370	21419697	SRR8284511_trimmed.fq.sort.sort.q10.rmdup.narrowPeak_peak_280	275	.	13.8412	30.2607	27.5153	184
chr1	21461121	21461476	SRR8284511_trimmed.fq.sort.sort.q10.rmdup.narrowPeak_peak_281	1032	.	25.5518	106.961	103.278	141
chr1	21522100	21522418	SRR8284511_trimmed.fq.sort.sort.q10.rmdup.narrowPeak_peak_282	309	.	15.1161	33.6898	30.9039	138
chr1	21960699	21960897	SRR8284511_trimmed.fq.sort.sort.q10.rmdup.narrowPeak_peak_283	52	.	5.2501	7.60113	5.26074	59
chr1	21967187	21967625	SRR8284511_trimmed.fq.sort.sort.q10.rmdup.narrowPeak_peak_284	552	.	19.2472	58.2754	55.2237	184
chr1	21982025	21982205	SRR8284511_trimmed.fq.sort.sort.q10.rmdup.narrowPeak_peak_285	88	.	6.9886	11.3264	8.87417	42
chr1	22105497	22105883	SRR8284511_trimmed.fq.sort.sort.q10.rmdup.narrowPeak_peak_286	527	.	19.6912	55.7735	52.7481	185
chr1	22268954	22269361	SRR8284511_trimmed.fq.sort.sort.q10.rmdup.narrowPeak_peak_287	1613	.	29.8613	166.494	161.366	230
chr1	22293990	22294231	SRR8284511_trimmed.fq.sort.sort.q10.rmdup.narrowPeak_peak_288	149	.	9.48453	17.4716	14.9014	102
chr1	22358361	22358571	SRR8284511_trimmed.fq.sort.sort.q10.rmdup.narrowPeak_peak_289	215	.	11.9805	24.1767	21.5079	93
chr1	22377786	22378034	SRR8284511_trimmed.fq.sort.sort.q10.rmdup.narrowPeak_peak_290	160	.	9.89511	18.6258	16.0399	109
chr1	22386382	22386714	SRR8284511_trimmed.fq.sort.sort.q10.rmdup.narrowPeak_peak_291	824	.	25.5283	85.8346	82.4616	193
chr1	22487325	22487699	SRR8284511_trimmed.fq.sort.sort.q10.rmdup.narrowPeak_peak_292	854	.	25.1024	88.8138	85.4007	177
chr1	22532066	22532222	SRR8284511_trimmed.fq.sort.sort.q10.rmdup.narrowPeak_peak_293	77	.	6.48941	10.1795	7.75508	115
chr1	22533031	22533291	SRR8284511_trimmed.fq.sort.sort.q10.rmdup.narrowPeak_peak_294	88	.	6.9886	11.3264	8.87417	125
chr1	22604396	22604699	SRR8284511_trimmed.fq.sort.sort.q10.rmdup.narrowPeak_peak_295	744	.	24.1617	77.739	74.4673	122
chr1	22627067	22627255	SRR8284511_trimmed.fq.sort.sort.q10.rmdup.narrowPeak_peak_296	112	.	7.98697	13.7074	11.2044	117
chr1	22672011	22672222	SRR8284511_trimmed.fq.sort.sort.q10.rmdup.narrowPeak_peak_297	174	.	10.4829	20.0941	17.4833	104
chr1	22734512	22734703	SRR8284511_trimmed.fq.sort.sort.q10.rmdup.narrowPeak_peak_298	136	.	8.98534	16.1931	13.6442	96
chr1	23061962	23062489	SRR8284511_trimmed.fq.sort.sort.q10.rmdup.narrowPeak_peak_299	787	.	21.7068	82.0881	78.7627	215
chr1	23114910	23115157	SRR8284511_trimmed.fq.sort.sort.q10.rmdup.narrowPeak_peak_300	100	.	7.48779	12.503	10.0247	107
chr1	23140586	23140834	SRR8284511_trimmed.fq.sort.sort.q10.rmdup.narrowPeak_peak_301	623	.	23.304	65.4637	62.3341	126
chr1	23160505	23160755	SRR8284511_trimmed.fq.sort.sort.q10.rmdup.narrowPeak_peak_302	112	.	7.98697	13.7074	11.2044	119
chr1	23168526	23168861	SRR8284511_trimmed.fq.sort.sort.q10.rmdup.narrowPeak_peak_303	392	.	17.6594	42.1404	39.2597	196
chr1	23286831	23287163	SRR8284511_trimmed.fq.sort.sort.q10.rmdup.narrowPeak_peak_304	385	.	15.5138	41.3816	38.5092	126
chr1	23324285	23324558	SRR8284511_trimmed.fq.sort.sort.q10.rmdup.narrowPeak_peak_305	1026	.	26.6674	106.364	102.69	129
chr1	23453165	23453433	SRR8284511_trimmed.fq.sort.sort.q10.rmdup.narrowPeak_peak_306	242	.	12.9788	26.9881	24.2829	132
chr1	23495398	23495725	SRR8284511_trimmed.fq.sort.sort.q10.rmdup.narrowPeak_peak_307	250	.	13.0713	27.7379	25.0239	181
chr1	23675048	23675290	SRR8284511_trimmed.fq.sort.sort.q10.rmdup.narrowPeak_peak_308	271	.	13.9772	29.865	27.1241	123
chr1	23684534	23684768	SRR8284511_trimmed.fq.sort.sort.q10.rmdup.narrowPeak_peak_309	46	.	4.99186	6.94015	4.61497	101
chr1	23705570	23705888	SRR8284511_trimmed.fq.sort.sort.q10.rmdup.narrowPeak_peak_310	934	.	25.3868	96.9867	93.4583	144
chr1	23762826	23763059	SRR8284511_trimmed.fq.sort.sort.q10.rmdup.narrowPeak_peak_311	417	.	15.7079	44.6913	41.783	108
chr1	23763877	23764046	SRR8284511_trimmed.fq.sort.sort.q10.rmdup.narrowPeak_peak_312	137	.	7.92507	16.2995	13.7491	81
chr1	23792750	23793129	SRR8284511_trimmed.fq.sort.sort.q10.rmdup.narrowPeak_peak_313	1344	.	29.5455	138.732	134.402	215
chr1	23826942	23827597	SRR8284511_trimmed.fq.sort.sort.q10.rmdup.narrowPeak_peak_314	917	.	23.1827	95.2451	91.7419	344
chr1	23893617	23893780	SRR8284511_trimmed.fq.sort.sort.q10.rmdup.narrowPeak_peak_315	88	.	6.9886	11.3264	8.87417	68
chr1	23905995	23906435	SRR8284511_trimmed.fq.sort.sort.q10.rmdup.narrowPeak_peak_316	1054	.	26.6229	109.218	105.496	303
chr1	23920322	23920577	SRR8284511_trimmed.fq.sort.sort.q10.rmdup.narrowPeak_peak_317	211	.	11.4469	23.8508	21.1879	124
chr1	23959445	23959858	SRR8284511_trimmed.fq.sort.sort.q10.rmdup.narrowPeak_peak_318	230	.	11.8796	25.7411	23.052	130
chr1	23995583	23995746	SRR8284511_trimmed.fq.sort.sort.q10.rmdup.narrowPeak_peak_319	88	.	6.9886	11.3264	8.87417	76
chr1	24034018	24034356	SRR8284511_trimmed.fq.sort.sort.q10.rmdup.narrowPeak_peak_320	271	.	13.6483	29.9373	27.1956	235
chr1	24059534	24059697	SRR8284511_trimmed.fq.sort.sort.q10.rmdup.narrowPeak_peak_321	66	.	5.99023	9.06441	6.67006	85
chr1	24129035	24129199	SRR8284511_trimmed.fq.sort.sort.q10.rmdup.narrowPeak_peak_322	36	.	4.49267	5.9373	3.65333	46
chr1	24134900	24135213	SRR8284511_trimmed.fq.sort.sort.q10.rmdup.narrowPeak_peak_323	1170	.	17.9974	120.953	117.015	170
chr1	24137175	24137513	SRR8284511_trimmed.fq.sort.sort.q10.rmdup.narrowPeak_peak_324	1134	.	17.4431	117.324	113.456	139
chr1	24171481	24171844	SRR8284511_trimmed.fq.sort.sort.q10.rmdup.narrowPeak_peak_325	1554	.	29.116	160.435	155.49	180
chr1	24175244	24175392	SRR8284511_trimmed.fq.sort.sort.q10.rmdup.narrowPeak_peak_326	85	.	4.94029	10.9808	8.54258	93
chr1	24239336	24239648	SRR8284511_trimmed.fq.sort.sort.q10.rmdup.narrowPeak_peak_327	457	.	17.5038	48.6962	45.7452	136
chr1	24249167	24249554	SRR8284511_trimmed.fq.sort.sort.q10.rmdup.narrowPeak_peak_328	1377	.	29.244	142.171	137.755	167
chr1	24261260	24261518	SRR8284511_trimmed.fq.sort.sort.q10.rmdup.narrowPeak_peak_329	213	.	11.525	23.9813	21.3166	107
chr1	24297382	24297687	SRR8284511_trimmed.fq.sort.sort.q10.rmdup.narrowPeak_peak_330	251	.	10.7066	27.9095	25.1934	185
chr1	24300792	24301018	SRR8284511_trimmed.fq.sort.sort.q10.rmdup.narrowPeak_peak_331	168	.	6.50461	19.4063	16.8071	141
chr1	24302604	24303011	SRR8284511_trimmed.fq.sort.sort.q10.rmdup.narrowPeak_peak_332	1033	.	21.9149	107.062	103.377	236
chr1	24337634	24337890	SRR8284511_trimmed.fq.sort.sort.q10.rmdup.narrowPeak_peak_333	215	.	11.9805	24.1767	21.5079	113
chr1	24367473	24367869	SRR8284511_trimmed.fq.sort.sort.q10.rmdup.narrowPeak_peak_334	1179	.	27.933	121.936	117.978	258
chr1	24374866	24375232	SRR8284511_trimmed.fq.sort.sort.q10.rmdup.narrowPeak_peak_335	1073	.	22.412	111.067	107.314	236
chr1	24378536	24378761	SRR8284511_trimmed.fq.sort.sort.q10.rmdup.narrowPeak_peak_336	398	.	11.4146	42.7279	39.8408	112
chr1	24633782	24634157	SRR8284511_trimmed.fq.sort.sort.q10.rmdup.narrowPeak_peak_337	749	.	22.4618	78.1926	74.9152	170
chr1	24680909	24681123	SRR8284511_trimmed.fq.sort.sort.q10.rmdup.narrowPeak_peak_338	106	.	7.6365	13.1356	10.6475	96
chr1	24681516	24681695	SRR8284511_trimmed.fq.sort.sort.q10.rmdup.narrowPeak_peak_339	116	.	8.00075	14.1434	11.6338	68
chr1	24716969	24717127	SRR8284511_trimmed.fq.sort.sort.q10.rmdup.narrowPeak_peak_340	100	.	5.8855	12.5616	10.0824	84
chr1	24719675	24719982	SRR8284511_trimmed.fq.sort.sort.q10.rmdup.narrowPeak_peak_341	527	.	16.2903	55.782	52.7565	138
chr1	24901244	24901605	SRR8284511_trimmed.fq.sort.sort.q10.rmdup.narrowPeak_peak_342	735	.	23.1481	76.7818	73.5213	230
chr1	25471646	25471913	SRR8284511_trimmed.fq.sort.sort.q10.rmdup.narrowPeak_peak_343	447	.	18.7233	47.7041	44.7637	136
chr1	25504461	25504609	SRR8284511_trimmed.fq.sort.sort.q10.rmdup.narrowPeak_peak_344	56	.	5.49104	7.98366	5.62208	52
chr1	25510303	25510764	SRR8284511_trimmed.fq.sort.sort.q10.rmdup.narrowPeak_peak_345	1341	.	29.4354	138.485	134.16	197
chr1	25527032	25527245	SRR8284511_trimmed.fq.sort.sort.q10.rmdup.narrowPeak_peak_346	188	.	10.9821	21.436	18.8057	106
chr1	25597625	25597870	SRR8284511_trimmed.fq.sort.sort.q10.rmdup.narrowPeak_peak_347	100	.	7.48779	12.503	10.0247	110
chr1	25616994	25617256	SRR8284511_trimmed.fq.sort.sort.q10.rmdup.narrowPeak_peak_348	667	.	22.3312	69.8999	66.7204	139
chr1	25696758	25697069	SRR8284511_trimmed.fq.sort.sort.q10.rmdup.narrowPeak_peak_349	596	.	21.2881	62.7985	59.6979	161
chr1	25826822	25827181	SRR8284511_trimmed.fq.sort.sort.q10.rmdup.narrowPeak_peak_350	1056	.	26.246	109.407	105.682	147
chr1	25885137	25885321	SRR8284511_trimmed.fq.sort.sort.q10.rmdup.narrowPeak_peak_351	124	.	8.48616	14.9379	12.4114	111
chr1	25894291	25894480	SRR8284511_trimmed.fq.sort.sort.q10.rmdup.narrowPeak_peak_352	100	.	7.48779	12.503	10.0247	71
chr1	26828452	26828600	SRR8284511_trimmed.fq.sort.sort.q10.rmdup.narrowPeak_peak_353	56	.	5.49104	7.98366	5.62208	66
chr1	26899968	26900126	SRR8284511_trimmed.fq.sort.sort.q10.rmdup.narrowPeak_peak_354	36	.	4.49267	5.9373	3.65333	34
chr1	26902386	26902603	SRR8284511_trimmed.fq.sort.sort.q10.rmdup.narrowPeak_peak_355	174	.	10.4829	20.0941	17.4833	82
chr1	27895428	27895609	SRR8284511_trimmed.fq.sort.sort.q10.rmdup.narrowPeak_peak_356	46	.	4.99186	6.94015	4.61497	98
chr1	27900351	27900504	SRR8284511_trimmed.fq.sort.sort.q10.rmdup.narrowPeak_peak_357	65	.	5.93707	8.9792	6.59672	108
chr1	28229748	28229896	SRR8284511_trimmed.fq.sort.sort.q10.rmdup.narrowPeak_peak_358	56	.	5.49104	7.98366	5.62208	67
chr1	28431219	28431413	SRR8284511_trimmed.fq.sort.sort.q10.rmdup.narrowPeak_peak_359	66	.	5.99023	9.06441	6.67006	101
chr1	29566231	29566380	SRR8284511_trimmed.fq.sort.sort.q10.rmdup.narrowPeak_peak_360	77	.	6.48941	10.1795	7.75508	99
chr1	29846749	29846906	SRR8284511_trimmed.fq.sort.sort.q10.rmdup.narrowPeak_peak_361	66	.	5.99023	9.06441	6.67006	103
chr1	30145081	30145333	SRR8284511_trimmed.fq.sort.sort.q10.rmdup.narrowPeak_peak_362	465	.	19.2964	49.4607	46.5016	132
chr1	30259594	30259929	SRR8284511_trimmed.fq.sort.sort.q10.rmdup.narrowPeak_peak_363	482	.	18.5098	51.2641	48.2858	142
chr1	30503303	30503593	SRR8284511_trimmed.fq.sort.sort.q10.rmdup.narrowPeak_peak_364	383	.	17.5541	41.2397	38.3688	112
chr1	30584840	30585221	SRR8284511_trimmed.fq.sort.sort.q10.rmdup.narrowPeak_peak_365	1243	.	28.5939	128.427	124.333	220
chr1	30596183	30596610	SRR8284511_trimmed.fq.sort.sort.q10.rmdup.narrowPeak_peak_366	302	.	14.3601	33.0783	30.2995	99
chr1	30637868	30638079	SRR8284511_trimmed.fq.sort.sort.q10.rmdup.narrowPeak_peak_367	112	.	7.98697	13.7074	11.2044	76
chr1	30696439	30696663	SRR8284511_trimmed.fq.sort.sort.q10.rmdup.narrowPeak_peak_368	279	.	10.8995	30.7381	27.9872	103
chr1	30700394	30700771	SRR8284511_trimmed.fq.sort.sort.q10.rmdup.narrowPeak_peak_369	617	.	17.9578	64.8512	61.7281	164
chr1	30740902	30741140	SRR8284511_trimmed.fq.sort.sort.q10.rmdup.narrowPeak_peak_370	271	.	13.9772	29.865	27.1241	122
chr1	30771920	30772095	SRR8284511_trimmed.fq.sort.sort.q10.rmdup.narrowPeak_peak_371	77	.	6.48941	10.1795	7.75508	89
chr1	30778634	30779012	SRR8284511_trimmed.fq.sort.sort.q10.rmdup.narrowPeak_peak_372	1115	.	20.0041	115.349	111.519	218
chr1	30780312	30780585	SRR8284511_trimmed.fq.sort.sort.q10.rmdup.narrowPeak_peak_373	450	.	10.9642	47.9972	45.0534	126
chr1	30920793	30921197	SRR8284511_trimmed.fq.sort.sort.q10.rmdup.narrowPeak_peak_374	349	.	15.0996	37.7767	34.9442	142
chr1	30930952	30931271	SRR8284511_trimmed.fq.sort.sort.q10.rmdup.narrowPeak_peak_375	188	.	10.9821	21.436	18.8057	66
chr1	30943670	30943864	SRR8284511_trimmed.fq.sort.sort.q10.rmdup.narrowPeak_peak_376	115	.	6.45995	14.0846	11.5761	105
chr1	30948373	30948826	SRR8284511_trimmed.fq.sort.sort.q10.rmdup.narrowPeak_peak_377	810	.	20.6865	84.3708	81.0166	144
chr1	31058205	31058353	SRR8284511_trimmed.fq.sort.sort.q10.rmdup.narrowPeak_peak_378	46	.	4.99186	6.94015	4.61497	100
chr1	31153096	31153244	SRR8284511_trimmed.fq.sort.sort.q10.rmdup.narrowPeak_peak_379	69	.	4.95267	9.3139	6.91505	94
chr1	31154020	31154336	SRR8284511_trimmed.fq.sort.sort.q10.rmdup.narrowPeak_peak_380	976	.	24.6629	101.229	97.6366	169
chr1	31209938	31210478	SRR8284511_trimmed.fq.sort.sort.q10.rmdup.narrowPeak_peak_381	847	.	23.3534	88.1834	84.779	360
chr1	31337163	31337494	SRR8284511_trimmed.fq.sort.sort.q10.rmdup.narrowPeak_peak_382	422	.	17.6938	45.1769	42.2632	146
chr1	31605972	31606120	SRR8284511_trimmed.fq.sort.sort.q10.rmdup.narrowPeak_peak_383	66	.	5.99023	9.06441	6.67006	62
chr1	31891990	31892172	SRR8284511_trimmed.fq.sort.sort.q10.rmdup.narrowPeak_peak_384	100	.	7.48779	12.503	10.0247	75
chr1	31995911	31996109	SRR8284511_trimmed.fq.sort.sort.q10.rmdup.narrowPeak_peak_385	124	.	8.48616	14.9379	12.4114	111
chr1	32174570	32174840	SRR8284511_trimmed.fq.sort.sort.q10.rmdup.narrowPeak_peak_386	745	.	24.7336	77.855	74.5818	143
chr1	32554055	32554275	SRR8284511_trimmed.fq.sort.sort.q10.rmdup.narrowPeak_peak_387	161	.	9.98371	18.7723	16.1813	123
chr1	32700172	32700475	SRR8284511_trimmed.fq.sort.sort.q10.rmdup.narrowPeak_peak_388	441	.	18.3599	47.0829	44.1487	164
chr1	32964997	32965302	SRR8284511_trimmed.fq.sort.sort.q10.rmdup.narrowPeak_peak_389	498	.	19.4151	52.8476	49.8527	163
chr1	33022894	33023304	SRR8284511_trimmed.fq.sort.sort.q10.rmdup.narrowPeak_peak_390	480	.	19.2967	51.0409	48.0651	179
chr1	33059073	33059318	SRR8284511_trimmed.fq.sort.sort.q10.rmdup.narrowPeak_peak_391	100	.	7.48779	12.503	10.0247	146
chr1	33203631	33203779	SRR8284511_trimmed.fq.sort.sort.q10.rmdup.narrowPeak_peak_392	46	.	4.99186	6.94015	4.61497	63
chr1	33296219	33296438	SRR8284511_trimmed.fq.sort.sort.q10.rmdup.narrowPeak_peak_393	88	.	6.9886	11.3264	8.87417	93
chr1	33513865	33514013	SRR8284511_trimmed.fq.sort.sort.q10.rmdup.narrowPeak_peak_394	46	.	4.99186	6.94015	4.61497	78
chr1	33536642	33536952	SRR8284511_trimmed.fq.sort.sort.q10.rmdup.narrowPeak_peak_395	596	.	21.2881	62.7985	59.6979	153
chr1	33565791	33566116	SRR8284511_trimmed.fq.sort.sort.q10.rmdup.narrowPeak_peak_396	687	.	22.946	71.9057	68.7031	135
chr1	33597128	33597361	SRR8284511_trimmed.fq.sort.sort.q10.rmdup.narrowPeak_peak_397	242	.	12.9788	26.9881	24.2829	118
chr1	33647298	33647484	SRR8284511_trimmed.fq.sort.sort.q10.rmdup.narrowPeak_peak_398	174	.	10.4829	20.0941	17.4833	67
chr1	33663199	33663510	SRR8284511_trimmed.fq.sort.sort.q10.rmdup.narrowPeak_peak_399	1110	.	24.7808	114.897	111.075	144
chr1	33670453	33670606	SRR8284511_trimmed.fq.sort.sort.q10.rmdup.narrowPeak_peak_400	67	.	4.69275	9.13954	6.74373	54
chr1	33672531	33672832	SRR8284511_trimmed.fq.sort.sort.q10.rmdup.narrowPeak_peak_401	796	.	20.0793	83.0212	79.6843	156
chr1	33684406	33684797	SRR8284511_trimmed.fq.sort.sort.q10.rmdup.narrowPeak_peak_402	999	.	27.7276	103.547	99.9181	245
chr1	33702416	33702589	SRR8284511_trimmed.fq.sort.sort.q10.rmdup.narrowPeak_peak_403	112	.	7.98697	13.7074	11.2044	92
chr1	33710618	33710787	SRR8284511_trimmed.fq.sort.sort.q10.rmdup.narrowPeak_peak_404	56	.	5.49104	7.98366	5.62208	66
chr1	33739385	33739725	SRR8284511_trimmed.fq.sort.sort.q10.rmdup.narrowPeak_peak_405	1265	.	20.366	130.66	126.516	172
chr1	33742872	33743190	SRR8284511_trimmed.fq.sort.sort.q10.rmdup.narrowPeak_peak_406	606	.	12.6523	63.7428	60.6319	162
chr1	33749160	33749381	SRR8284511_trimmed.fq.sort.sort.q10.rmdup.narrowPeak_peak_407	161	.	9.98371	18.7723	16.1813	115
chr1	33782557	33782705	SRR8284511_trimmed.fq.sort.sort.q10.rmdup.narrowPeak_peak_408	56	.	5.49104	7.98366	5.62208	40
chr1	33846915	33847070	SRR8284511_trimmed.fq.sort.sort.q10.rmdup.narrowPeak_peak_409	100	.	7.48779	12.503	10.0247	73
chr1	33875731	33876033	SRR8284511_trimmed.fq.sort.sort.q10.rmdup.narrowPeak_peak_410	708	.	21.7053	74.0495	70.8216	139
chr1	33883486	33883764	SRR8284511_trimmed.fq.sort.sort.q10.rmdup.narrowPeak_peak_411	236	.	11.5556	26.3928	23.6959	144
chr1	33883862	33884135	SRR8284511_trimmed.fq.sort.sort.q10.rmdup.narrowPeak_peak_412	39	.	4.35747	6.19078	3.90063	202
chr1	33891749	33891909	SRR8284511_trimmed.fq.sort.sort.q10.rmdup.narrowPeak_peak_413	64	.	4.70367	8.84138	6.46208	85
chr1	33892787	33893292	SRR8284511_trimmed.fq.sort.sort.q10.rmdup.narrowPeak_peak_414	959	.	23.4174	99.4836	95.9174	175
chr1	33944067	33944238	SRR8284511_trimmed.fq.sort.sort.q10.rmdup.narrowPeak_peak_415	107	.	7.69083	13.2241	10.7344	114
chr1	33947985	33948198	SRR8284511_trimmed.fq.sort.sort.q10.rmdup.narrowPeak_peak_416	149	.	9.48453	17.4716	14.9014	118
chr1	33964648	33964931	SRR8284511_trimmed.fq.sort.sort.q10.rmdup.narrowPeak_peak_417	388	.	10.5353	41.7536	38.8772	168
chr1	33966334	33966741	SRR8284511_trimmed.fq.sort.sort.q10.rmdup.narrowPeak_peak_418	979	.	19.1452	101.534	97.9363	188
chr1	34005576	34005951	SRR8284511_trimmed.fq.sort.sort.q10.rmdup.narrowPeak_peak_419	656	.	19.5105	68.8672	65.6992	263
chr1	34049685	34049893	SRR8284511_trimmed.fq.sort.sort.q10.rmdup.narrowPeak_peak_420	196	.	10.8421	22.2804	19.6391	121
chr1	34061138	34061459	SRR8284511_trimmed.fq.sort.sort.q10.rmdup.narrowPeak_peak_421	487	.	16.2358	51.7832	48.7996	173
chr1	34068280	34068691	SRR8284511_trimmed.fq.sort.sort.q10.rmdup.narrowPeak_peak_422	397	.	14.5782	42.5873	39.7018	221
chr1	34093672	34094066	SRR8284511_trimmed.fq.sort.sort.q10.rmdup.narrowPeak_peak_423	403	.	14.5533	43.2663	40.3734	169
chr1	34096449	34096628	SRR8284511_trimmed.fq.sort.sort.q10.rmdup.narrowPeak_peak_424	26	.	3.54656	4.88362	2.67732	45
chr1	34117655	34118057	SRR8284511_trimmed.fq.sort.sort.q10.rmdup.narrowPeak_peak_425	589	.	19.0224	62.0088	58.9166	254
chr1	34164602	34165001	SRR8284511_trimmed.fq.sort.sort.q10.rmdup.narrowPeak_peak_426	1345	.	29.1444	138.856	134.523	256
chr1	34190004	34190342	SRR8284511_trimmed.fq.sort.sort.q10.rmdup.narrowPeak_peak_427	563	.	19.8763	59.4203	56.356	141
chr1	34201441	34201969	SRR8284511_trimmed.fq.sort.sort.q10.rmdup.narrowPeak_peak_428	820	.	23.8398	85.4419	82.0741	213
chr1	34213409	34213586	SRR8284511_trimmed.fq.sort.sort.q10.rmdup.narrowPeak_peak_429	55	.	4.6799	7.85871	5.51219	90
chr1	34218224	34218687	SRR8284511_trimmed.fq.sort.sort.q10.rmdup.narrowPeak_peak_430	1120	.	24.397	115.915	112.074	298
chr1	34246998	34247162	SRR8284511_trimmed.fq.sort.sort.q10.rmdup.narrowPeak_peak_431	66	.	5.99023	9.06441	6.67006	80
chr1	34290860	34291139	SRR8284511_trimmed.fq.sort.sort.q10.rmdup.narrowPeak_peak_432	140	.	8.94202	16.5781	14.024	138
chr1	34291394	34291622	SRR8284511_trimmed.fq.sort.sort.q10.rmdup.narrowPeak_peak_433	116	.	8.00075	14.1434	11.6338	113
chr1	34409915	34410212	SRR8284511_trimmed.fq.sort.sort.q10.rmdup.narrowPeak_peak_434	768	.	24.4957	80.1923	76.8907	167
chr1	34434794	34434975	SRR8284511_trimmed.fq.sort.sort.q10.rmdup.narrowPeak_peak_435	85	.	6.77769	10.985	8.54641	93
chr1	34439840	34440208	SRR8284511_trimmed.fq.sort.sort.q10.rmdup.narrowPeak_peak_436	142	.	8.2323	16.8309	14.2732	211
chr1	34442102	34442262	SRR8284511_trimmed.fq.sort.sort.q10.rmdup.narrowPeak_peak_437	74	.	5.87314	9.87554	7.46558	61
chr1	34462927	34463200	SRR8284511_trimmed.fq.sort.sort.q10.rmdup.narrowPeak_peak_438	351	.	14.0351	38.0082	35.1731	140
chr1	34472060	34472282	SRR8284511_trimmed.fq.sort.sort.q10.rmdup.narrowPeak_peak_439	172	.	10.0055	19.8158	17.2111	106
chr1	34485907	34486179	SRR8284511_trimmed.fq.sort.sort.q10.rmdup.narrowPeak_peak_440	361	.	13.4157	38.9483	36.1027	124
chr1	34487486	34487721	SRR8284511_trimmed.fq.sort.sort.q10.rmdup.narrowPeak_peak_441	242	.	10.5391	26.9916	24.2863	127
chr1	34511135	34511509	SRR8284511_trimmed.fq.sort.sort.q10.rmdup.narrowPeak_peak_442	689	.	22.1117	72.1551	68.9494	139
chr1	34516149	34516331	SRR8284511_trimmed.fq.sort.sort.q10.rmdup.narrowPeak_peak_443	48	.	4.65816	7.22356	4.89194	86
chr1	34518338	34518520	SRR8284511_trimmed.fq.sort.sort.q10.rmdup.narrowPeak_peak_444	88	.	6.9886	11.3264	8.87417	115
chr1	34531920	34532152	SRR8284511_trimmed.fq.sort.sort.q10.rmdup.narrowPeak_peak_445	69	.	5.99299	9.38186	6.98147	106
chr1	34534227	34534430	SRR8284511_trimmed.fq.sort.sort.q10.rmdup.narrowPeak_peak_446	114	.	7.89083	13.9637	11.4568	69
chr1	34541297	34541546	SRR8284511_trimmed.fq.sort.sort.q10.rmdup.narrowPeak_peak_447	115	.	7.94541	14.0529	11.5447	121
chr1	34584070	34584296	SRR8284511_trimmed.fq.sort.sort.q10.rmdup.narrowPeak_peak_448	66	.	5.99023	9.06441	6.67006	101
chr1	34602349	34602725	SRR8284511_trimmed.fq.sort.sort.q10.rmdup.narrowPeak_peak_449	1256	.	31.1758	129.743	125.62	207
chr1	34642363	34642889	SRR8284511_trimmed.fq.sort.sort.q10.rmdup.narrowPeak_peak_450	1337	.	28.3549	138.062	133.747	275
chr1	34700689	34701076	SRR8284511_trimmed.fq.sort.sort.q10.rmdup.narrowPeak_peak_451	902	.	23.7906	93.7327	90.2512	193
chr1	34738333	34738815	SRR8284511_trimmed.fq.sort.sort.q10.rmdup.narrowPeak_peak_452	1224	.	29.6142	126.521	122.468	233
chr1	34751387	34751535	SRR8284511_trimmed.fq.sort.sort.q10.rmdup.narrowPeak_peak_453	56	.	5.49104	7.98366	5.62208	66
chr1	34775633	34775843	SRR8284511_trimmed.fq.sort.sort.q10.rmdup.narrowPeak_peak_454	113	.	7.83699	13.8757	11.37	121
chr1	34776493	34776716	SRR8284511_trimmed.fq.sort.sort.q10.rmdup.narrowPeak_peak_455	89	.	6.8219	11.4223	8.96851	103
chr1	34791818	34791992	SRR8284511_trimmed.fq.sort.sort.q10.rmdup.narrowPeak_peak_456	136	.	8.98534	16.1931	13.6442	88
chr1	34843520	34843668	SRR8284511_trimmed.fq.sort.sort.q10.rmdup.narrowPeak_peak_457	36	.	4.48565	5.92631	3.65333	5
chr1	34867188	34867594	SRR8284511_trimmed.fq.sort.sort.q10.rmdup.narrowPeak_peak_458	1511	.	25.934	155.93	151.12	155
chr1	34891590	34891885	SRR8284511_trimmed.fq.sort.sort.q10.rmdup.narrowPeak_peak_459	574	.	18.7	60.5602	57.4837	146
chr1	34893874	34894076	SRR8284511_trimmed.fq.sort.sort.q10.rmdup.narrowPeak_peak_460	150	.	6.69942	17.6428	15.0704	90
chr1	34896953	34897290	SRR8284511_trimmed.fq.sort.sort.q10.rmdup.narrowPeak_peak_461	612	.	18.1262	64.3768	61.2591	160
chr1	34988321	34988493	SRR8284511_trimmed.fq.sort.sort.q10.rmdup.narrowPeak_peak_462	100	.	7.48779	12.503	10.0247	69
chr1	35032707	35032948	SRR8284511_trimmed.fq.sort.sort.q10.rmdup.narrowPeak_peak_463	161	.	9.98371	18.7723	16.1813	122
chr1	35266742	35266947	SRR8284511_trimmed.fq.sort.sort.q10.rmdup.narrowPeak_peak_464	100	.	7.48779	12.503	10.0247	110
chr1	35385400	35385758	SRR8284511_trimmed.fq.sort.sort.q10.rmdup.narrowPeak_peak_465	1048	.	19.4756	108.542	104.832	182
chr1	35388204	35388532	SRR8284511_trimmed.fq.sort.sort.q10.rmdup.narrowPeak_peak_466	643	.	13.6612	67.4899	64.3377	144
chr1	35447434	35447689	SRR8284511_trimmed.fq.sort.sort.q10.rmdup.narrowPeak_peak_467	228	.	12.4796	25.5739	22.8869	118
chr1	35465208	35465415	SRR8284511_trimmed.fq.sort.sort.q10.rmdup.narrowPeak_peak_468	161	.	9.98371	18.7723	16.1813	72
chr1	35478319	35478676	SRR8284511_trimmed.fq.sort.sort.q10.rmdup.narrowPeak_peak_469	477	.	17.7646	50.7317	47.7591	145
chr1	35678072	35678299	SRR8284511_trimmed.fq.sort.sort.q10.rmdup.narrowPeak_peak_470	88	.	6.9886	11.3264	8.87417	85
chr1	35708318	35708549	SRR8284511_trimmed.fq.sort.sort.q10.rmdup.narrowPeak_peak_471	88	.	6.9886	11.3264	8.87417	55
chr1	35715976	35716346	SRR8284511_trimmed.fq.sort.sort.q10.rmdup.narrowPeak_peak_472	285	.	13.729	31.3539	28.5952	147
chr1	35726652	35726984	SRR8284511_trimmed.fq.sort.sort.q10.rmdup.narrowPeak_peak_473	632	.	20.4478	66.4133	63.2728	180
chr1	35758754	35758963	SRR8284511_trimmed.fq.sort.sort.q10.rmdup.narrowPeak_peak_474	77	.	6.48941	10.1795	7.75508	105
chr1	35765700	35765885	SRR8284511_trimmed.fq.sort.sort.q10.rmdup.narrowPeak_peak_475	56	.	5.49104	7.98366	5.62208	57
chr1	35783582	35783730	SRR8284511_trimmed.fq.sort.sort.q10.rmdup.narrowPeak_peak_476	36	.	4.49267	5.9373	3.65333	77
chr1	35839469	35839877	SRR8284511_trimmed.fq.sort.sort.q10.rmdup.narrowPeak_peak_477	774	.	22.3625	80.7087	77.4005	196
chr1	35846551	35846887	SRR8284511_trimmed.fq.sort.sort.q10.rmdup.narrowPeak_peak_478	289	.	14.3184	31.6989	28.9362	196
chr1	35915049	35915197	SRR8284511_trimmed.fq.sort.sort.q10.rmdup.narrowPeak_peak_479	46	.	4.99186	6.94015	4.61497	54
chr1	35980748	35980896	SRR8284511_trimmed.fq.sort.sort.q10.rmdup.narrowPeak_peak_480	56	.	5.49104	7.98366	5.62208	92
chr1	36008046	36008194	SRR8284511_trimmed.fq.sort.sort.q10.rmdup.narrowPeak_peak_481	49	.	5.03663	7.26376	4.93138	48
chr1	36010229	36010480	SRR8284511_trimmed.fq.sort.sort.q10.rmdup.narrowPeak_peak_482	325	.	15.7171	35.3647	32.5596	128
chr1	36064843	36065249	SRR8284511_trimmed.fq.sort.sort.q10.rmdup.narrowPeak_peak_483	1424	.	30.9237	147.031	142.482	231
chr1	36106921	36107111	SRR8284511_trimmed.fq.sort.sort.q10.rmdup.narrowPeak_peak_484	77	.	6.48941	10.1795	7.75508	57
chr1	36134591	36134940	SRR8284511_trimmed.fq.sort.sort.q10.rmdup.narrowPeak_peak_485	1573	.	31.61	162.361	157.359	208
chr1	36145077	36145388	SRR8284511_trimmed.fq.sort.sort.q10.rmdup.narrowPeak_peak_486	855	.	19.9818	88.9146	85.5003	160
chr1	36149505	36149764	SRR8284511_trimmed.fq.sort.sort.q10.rmdup.narrowPeak_peak_487	266	.	9.1671	29.3942	26.6595	135
chr1	36211915	36212091	SRR8284511_trimmed.fq.sort.sort.q10.rmdup.narrowPeak_peak_488	88	.	6.9886	11.3264	8.87417	89
chr1	36224764	36225003	SRR8284511_trimmed.fq.sort.sort.q10.rmdup.narrowPeak_peak_489	353	.	16.5789	38.1816	35.3445	100
chr1	36252781	36253176	SRR8284511_trimmed.fq.sort.sort.q10.rmdup.narrowPeak_peak_490	910	.	15.2884	94.5173	91.0251	223
chr1	36254690	36254962	SRR8284511_trimmed.fq.sort.sort.q10.rmdup.narrowPeak_peak_491	345	.	8.43597	37.3563	34.5284	143
chr1	36256332	36256562	SRR8284511_trimmed.fq.sort.sort.q10.rmdup.narrowPeak_peak_492	262	.	7.24597	28.9326	26.2035	122
chr1	36277303	36277631	SRR8284511_trimmed.fq.sort.sort.q10.rmdup.narrowPeak_peak_493	1034	.	17.8714	107.097	103.411	142
chr1	36279155	36279528	SRR8284511_trimmed.fq.sort.sort.q10.rmdup.narrowPeak_peak_494	722	.	14.1164	75.4839	72.239	239
chr1	36310719	36310882	SRR8284511_trimmed.fq.sort.sort.q10.rmdup.narrowPeak_peak_495	66	.	5.99023	9.06441	6.67006	136
chr1	36321864	36322042	SRR8284511_trimmed.fq.sort.sort.q10.rmdup.narrowPeak_peak_496	114	.	6.83594	13.9213	11.4152	89
chr1	36324082	36324347	SRR8284511_trimmed.fq.sort.sort.q10.rmdup.narrowPeak_peak_497	426	.	15.3735	45.5631	42.6453	131
chr1	36371673	36371882	SRR8284511_trimmed.fq.sort.sort.q10.rmdup.narrowPeak_peak_498	161	.	9.98371	18.7723	16.1813	106
chr1	36396623	36396872	SRR8284511_trimmed.fq.sort.sort.q10.rmdup.narrowPeak_peak_499	188	.	10.9821	21.436	18.8057	109
chr1	36454483	36454784	SRR8284511_trimmed.fq.sort.sort.q10.rmdup.narrowPeak_peak_500	669	.	21.9827	70.1454	66.9631	101
chr1	36470803	36470973	SRR8284511_trimmed.fq.sort.sort.q10.rmdup.narrowPeak_peak_501	77	.	6.48941	10.1795	7.75508	68
chr1	36480651	36480806	SRR8284511_trimmed.fq.sort.sort.q10.rmdup.narrowPeak_peak_502	38	.	4.45792	6.10275	3.81471	60
chr1	36492376	36492749	SRR8284511_trimmed.fq.sort.sort.q10.rmdup.narrowPeak_peak_503	451	.	16.3332	48.1168	45.172	243
chr1	36501310	36501712	SRR8284511_trimmed.fq.sort.sort.q10.rmdup.narrowPeak_peak_504	1653	.	29.4492	170.629	165.377	181
chr1	36511280	36511608	SRR8284511_trimmed.fq.sort.sort.q10.rmdup.narrowPeak_peak_505	753	.	17.84	78.6385	75.3555	187
chr1	36513765	36514048	SRR8284511_trimmed.fq.sort.sort.q10.rmdup.narrowPeak_peak_506	548	.	14.4991	57.9236	54.8755	141
chr1	36547236	36547605	SRR8284511_trimmed.fq.sort.sort.q10.rmdup.narrowPeak_peak_507	1721	.	32.6116	177.634	172.17	144
chr1	36557106	36557429	SRR8284511_trimmed.fq.sort.sort.q10.rmdup.narrowPeak_peak_508	226	.	10.6368	25.383	22.6996	123
chr1	36616022	36616293	SRR8284511_trimmed.fq.sort.sort.q10.rmdup.narrowPeak_peak_509	342	.	16.3269	37.0683	34.2438	137
chr1	36634981	36635413	SRR8284511_trimmed.fq.sort.sort.q10.rmdup.narrowPeak_peak_510	1355	.	30.5488	139.915	135.555	161
chr1	36664541	36664780	SRR8284511_trimmed.fq.sort.sort.q10.rmdup.narrowPeak_peak_511	123	.	8.18628	14.8813	12.3604	92
chr1	36678121	36678332	SRR8284511_trimmed.fq.sort.sort.q10.rmdup.narrowPeak_peak_512	129	.	8.53081	15.4465	12.9126	90
chr1	36684024	36684456	SRR8284511_trimmed.fq.sort.sort.q10.rmdup.narrowPeak_peak_513	1133	.	24.5435	117.221	113.355	250
chr1	36709253	36709555	SRR8284511_trimmed.fq.sort.sort.q10.rmdup.narrowPeak_peak_514	391	.	16.3239	42.0664	39.1863	161
chr1	36737338	36737675	SRR8284511_trimmed.fq.sort.sort.q10.rmdup.narrowPeak_peak_515	1307	.	26.2405	134.988	130.746	176
chr1	36744604	36744931	SRR8284511_trimmed.fq.sort.sort.q10.rmdup.narrowPeak_peak_516	789	.	16.7261	82.3133	78.9853	188
chr1	36746473	36746800	SRR8284511_trimmed.fq.sort.sort.q10.rmdup.narrowPeak_peak_517	470	.	12.1772	49.9884	47.0237	183
chr1	36784664	36785034	SRR8284511_trimmed.fq.sort.sort.q10.rmdup.narrowPeak_peak_518	968	.	18.7406	100.396	96.816	158
chr1	36786452	36786713	SRR8284511_trimmed.fq.sort.sort.q10.rmdup.narrowPeak_peak_519	429	.	10.8932	45.88	42.959	125
chr1	36822007	36822282	SRR8284511_trimmed.fq.sort.sort.q10.rmdup.narrowPeak_peak_520	244	.	11.2875	27.1427	24.4355	143
chr1	36824829	36824977	SRR8284511_trimmed.fq.sort.sort.q10.rmdup.narrowPeak_peak_521	60	.	5.18135	8.39427	6.02421	103
chr1	36848126	36848419	SRR8284511_trimmed.fq.sort.sort.q10.rmdup.narrowPeak_peak_522	196	.	10.8421	22.2804	19.6391	146
chr1	36904179	36904395	SRR8284511_trimmed.fq.sort.sort.q10.rmdup.narrowPeak_peak_523	213	.	11.8741	23.9995	21.3346	117
chr1	36930027	36930297	SRR8284511_trimmed.fq.sort.sort.q10.rmdup.narrowPeak_peak_524	40	.	4.32277	6.39528	4.09979	205
chr1	36933115	36933347	SRR8284511_trimmed.fq.sort.sort.q10.rmdup.narrowPeak_peak_525	229	.	9.50996	25.5879	22.9007	138
chr1	36937692	36937914	SRR8284511_trimmed.fq.sort.sort.q10.rmdup.narrowPeak_peak_526	225	.	9.93789	25.2708	22.5888	106
chr1	37111017	37111165	SRR8284511_trimmed.fq.sort.sort.q10.rmdup.narrowPeak_peak_527	56	.	5.49104	7.98366	5.62208	70
chr1	37132549	37132709	SRR8284511_trimmed.fq.sort.sort.q10.rmdup.narrowPeak_peak_528	56	.	5.49104	7.98366	5.62208	42
chr1	37151998	37152182	SRR8284511_trimmed.fq.sort.sort.q10.rmdup.narrowPeak_peak_529	124	.	8.48616	14.9379	12.4114	95
chr1	37194582	37194896	SRR8284511_trimmed.fq.sort.sort.q10.rmdup.narrowPeak_peak_530	543	.	19.1946	57.3535	54.3115	170
chr1	37211722	37212067	SRR8284511_trimmed.fq.sort.sort.q10.rmdup.narrowPeak_peak_531	124	.	8.48616	14.9379	12.4114	227
chr1	37250678	37251041	SRR8284511_trimmed.fq.sort.sort.q10.rmdup.narrowPeak_peak_532	1293	.	27.3007	133.57	129.361	189
chr1	37258536	37258792	SRR8284511_trimmed.fq.sort.sort.q10.rmdup.narrowPeak_peak_533	209	.	11.6189	23.5743	20.9148	122
chr1	37272336	37272817	SRR8284511_trimmed.fq.sort.sort.q10.rmdup.narrowPeak_peak_534	1030	.	25.4494	106.742	103.062	337
chr1	37328941	37329094	SRR8284511_trimmed.fq.sort.sort.q10.rmdup.narrowPeak_peak_535	43	.	4.80677	6.64865	4.3463	23
chr1	37329197	37329460	SRR8284511_trimmed.fq.sort.sort.q10.rmdup.narrowPeak_peak_536	239	.	12.7701	26.6392	23.9393	138
chr1	37401702	37402094	SRR8284511_trimmed.fq.sort.sort.q10.rmdup.narrowPeak_peak_537	877	.	24.3962	91.2096	87.7637	176
chr1	37419427	37419889	SRR8284511_trimmed.fq.sort.sort.q10.rmdup.narrowPeak_peak_538	1376	.	27.0642	142.017	137.605	186
chr1	37448411	37448685	SRR8284511_trimmed.fq.sort.sort.q10.rmdup.narrowPeak_peak_539	628	.	21.1409	65.9768	62.8413	132
chr1	37466688	37466888	SRR8284511_trimmed.fq.sort.sort.q10.rmdup.narrowPeak_peak_540	201	.	11.4813	22.7972	20.1473	122
chr1	37479159	37479409	SRR8284511_trimmed.fq.sort.sort.q10.rmdup.narrowPeak_peak_541	426	.	17.4564	45.5285	42.6111	103
chr1	37538760	37539004	SRR8284511_trimmed.fq.sort.sort.q10.rmdup.narrowPeak_peak_542	211	.	11.7878	23.8556	21.1925	110
chr1	37634665	37635010	SRR8284511_trimmed.fq.sort.sort.q10.rmdup.narrowPeak_peak_543	988	.	17.213	102.508	98.8953	186
chr1	37639171	37639527	SRR8284511_trimmed.fq.sort.sort.q10.rmdup.narrowPeak_peak_544	649	.	12.7081	68.1162	64.9566	197
chr1	37654036	37654345	SRR8284511_trimmed.fq.sort.sort.q10.rmdup.narrowPeak_peak_545	545	.	18.4366	57.5942	54.5493	147
chr1	37654569	37654773	SRR8284511_trimmed.fq.sort.sort.q10.rmdup.narrowPeak_peak_546	89	.	6.09426	11.3729	8.91993	88
chr1	37675549	37675720	SRR8284511_trimmed.fq.sort.sort.q10.rmdup.narrowPeak_peak_547	190	.	8.11112	21.6471	19.0141	74
chr1	37678441	37678747	SRR8284511_trimmed.fq.sort.sort.q10.rmdup.narrowPeak_peak_548	940	.	22.5583	97.5706	94.0336	163
chr1	37690725	37690989	SRR8284511_trimmed.fq.sort.sort.q10.rmdup.narrowPeak_peak_549	542	.	21.012	57.2502	54.2092	126
chr1	37705186	37705489	SRR8284511_trimmed.fq.sort.sort.q10.rmdup.narrowPeak_peak_550	259	.	12.546	28.7062	25.9799	116
chr1	37708339	37708584	SRR8284511_trimmed.fq.sort.sort.q10.rmdup.narrowPeak_peak_551	158	.	8.90231	18.4788	15.8948	168
chr1	37759479	37759722	SRR8284511_trimmed.fq.sort.sort.q10.rmdup.narrowPeak_peak_552	264	.	13.5554	29.1581	26.4263	110
chr1	37802393	37802634	SRR8284511_trimmed.fq.sort.sort.q10.rmdup.narrowPeak_peak_553	245	.	12.4004	27.2202	24.5122	75
chr1	37867111	37867481	SRR8284511_trimmed.fq.sort.sort.q10.rmdup.narrowPeak_peak_554	1165	.	27.2823	120.525	116.595	158
chr1	37891489	37891712	SRR8284511_trimmed.fq.sort.sort.q10.rmdup.narrowPeak_peak_555	219	.	11.5906	24.667	21.9924	125
chr1	37901747	37902044	SRR8284511_trimmed.fq.sort.sort.q10.rmdup.narrowPeak_peak_556	53	.	5.1458	7.71821	5.3751	183
chr1	37903242	37903454	SRR8284511_trimmed.fq.sort.sort.q10.rmdup.narrowPeak_peak_557	163	.	9.49422	18.9649	16.3715	120
chr1	37931905	37932116	SRR8284511_trimmed.fq.sort.sort.q10.rmdup.narrowPeak_peak_558	77	.	6.48941	10.1795	7.75508	118
chr1	37965586	37965805	SRR8284511_trimmed.fq.sort.sort.q10.rmdup.narrowPeak_peak_559	149	.	9.48453	17.4716	14.9014	114
chr1	37973605	37973753	SRR8284511_trimmed.fq.sort.sort.q10.rmdup.narrowPeak_peak_560	46	.	4.99186	6.94015	4.61497	46
chr1	37985802	37986099	SRR8284511_trimmed.fq.sort.sort.q10.rmdup.narrowPeak_peak_561	355	.	15.0531	38.4055	35.566	142
chr1	37997624	37997995	SRR8284511_trimmed.fq.sort.sort.q10.rmdup.narrowPeak_peak_562	73	.	6.04177	9.79767	7.38924	247
chr1	38020065	38020246	SRR8284511_trimmed.fq.sort.sort.q10.rmdup.narrowPeak_peak_563	77	.	6.48941	10.1795	7.75508	60
chr1	38063603	38063751	SRR8284511_trimmed.fq.sort.sort.q10.rmdup.narrowPeak_peak_564	46	.	4.99186	6.94015	4.61497	59
chr1	38078765	38078918	SRR8284511_trimmed.fq.sort.sort.q10.rmdup.narrowPeak_peak_565	46	.	4.99186	6.94015	4.61497	65
chr1	38130148	38130306	SRR8284511_trimmed.fq.sort.sort.q10.rmdup.narrowPeak_peak_566	33	.	4.29553	5.63016	3.37489	86
chr1	38150435	38150608	SRR8284511_trimmed.fq.sort.sort.q10.rmdup.narrowPeak_peak_567	77	.	6.48941	10.1795	7.75508	92
chr1	38185354	38185896	SRR8284511_trimmed.fq.sort.sort.q10.rmdup.narrowPeak_peak_568	1600	.	30.557	165.103	160.015	344
chr1	38202845	38203141	SRR8284511_trimmed.fq.sort.sort.q10.rmdup.narrowPeak_peak_569	728	.	21.8299	76.0697	72.8179	148
chr1	38252655	38253055	SRR8284511_trimmed.fq.sort.sort.q10.rmdup.narrowPeak_peak_570	908	.	24.0936	94.3594	90.869	234
chr1	38264680	38264918	SRR8284511_trimmed.fq.sort.sort.q10.rmdup.narrowPeak_peak_571	435	.	18.0103	46.4833	43.5558	126
chr1	38307263	38307543	SRR8284511_trimmed.fq.sort.sort.q10.rmdup.narrowPeak_peak_572	345	.	16.1137	37.3973	34.5689	163
chr1	38328920	38329082	SRR8284511_trimmed.fq.sort.sort.q10.rmdup.narrowPeak_peak_573	66	.	5.99023	9.06441	6.67006	49
chr1	38391000	38391157	SRR8284511_trimmed.fq.sort.sort.q10.rmdup.narrowPeak_peak_574	65	.	4.75888	8.94702	6.56522	81
chr1	38392946	38393266	SRR8284511_trimmed.fq.sort.sort.q10.rmdup.narrowPeak_peak_575	739	.	19.8287	77.2553	73.9895	173
chr1	38525476	38525757	SRR8284511_trimmed.fq.sort.sort.q10.rmdup.narrowPeak_peak_576	66	.	5.99023	9.06441	6.67006	103
chr1	38569746	38569961	SRR8284511_trimmed.fq.sort.sort.q10.rmdup.narrowPeak_peak_577	120	.	8.28945	14.6156	12.0986	119
chr1	38605509	38605687	SRR8284511_trimmed.fq.sort.sort.q10.rmdup.narrowPeak_peak_578	71	.	6.11822	9.58264	7.17852	105
chr1	38628453	38628611	SRR8284511_trimmed.fq.sort.sort.q10.rmdup.narrowPeak_peak_579	49	.	5.03663	7.26376	4.93138	62
chr1	38655015	38655315	SRR8284511_trimmed.fq.sort.sort.q10.rmdup.narrowPeak_peak_580	331	.	15.2576	35.9506	33.1383	139
chr1	38711459	38711643	SRR8284511_trimmed.fq.sort.sort.q10.rmdup.narrowPeak_peak_581	66	.	5.99023	9.06441	6.67006	51
chr1	38720173	38720645	SRR8284511_trimmed.fq.sort.sort.q10.rmdup.narrowPeak_peak_582	524	.	18.6327	55.511	52.4883	335
chr1	38767855	38768229	SRR8284511_trimmed.fq.sort.sort.q10.rmdup.narrowPeak_peak_583	1027	.	18.1853	106.398	102.724	204
chr1	38769913	38770186	SRR8284511_trimmed.fq.sort.sort.q10.rmdup.narrowPeak_peak_584	672	.	13.6864	70.4798	67.2936	144
chr1	38778362	38778631	SRR8284511_trimmed.fq.sort.sort.q10.rmdup.narrowPeak_peak_585	261	.	13.3639	28.8373	26.1095	122
chr1	38787503	38787784	SRR8284511_trimmed.fq.sort.sort.q10.rmdup.narrowPeak_peak_586	942	.	17.5729	97.8392	94.2982	124
chr1	38788938	38789302	SRR8284511_trimmed.fq.sort.sort.q10.rmdup.narrowPeak_peak_587	656	.	13.862	68.8106	65.6434	231
chr1	38799420	38799794	SRR8284511_trimmed.fq.sort.sort.q10.rmdup.narrowPeak_peak_588	886	.	25.3498	92.1369	88.6781	132
chr1	38834809	38835362	SRR8284511_trimmed.fq.sort.sort.q10.rmdup.narrowPeak_peak_589	601	.	19.253	63.2881	60.1822	257
chr1	38856114	38856607	SRR8284511_trimmed.fq.sort.sort.q10.rmdup.narrowPeak_peak_590	1533	.	28.6402	158.187	153.311	280
chr1	38862265	38862564	SRR8284511_trimmed.fq.sort.sort.q10.rmdup.narrowPeak_peak_591	739	.	23.3873	77.2274	73.9619	141
chr1	38919848	38920093	SRR8284511_trimmed.fq.sort.sort.q10.rmdup.narrowPeak_peak_592	56	.	5.49104	7.98366	5.62208	124
chr1	38934751	38935035	SRR8284511_trimmed.fq.sort.sort.q10.rmdup.narrowPeak_peak_593	646	.	14.8221	67.7681	64.6124	143
chr1	38936800	38937261	SRR8284511_trimmed.fq.sort.sort.q10.rmdup.narrowPeak_peak_594	577	.	13.8771	60.7929	57.7139	185
chr1	39001025	39001496	SRR8284511_trimmed.fq.sort.sort.q10.rmdup.narrowPeak_peak_595	1227	.	28.3316	126.838	122.779	300
chr1	39010665	39011109	SRR8284511_trimmed.fq.sort.sort.q10.rmdup.narrowPeak_peak_596	766	.	22.8914	79.9285	76.6298	201
chr1	39048699	39048920	SRR8284511_trimmed.fq.sort.sort.q10.rmdup.narrowPeak_peak_597	161	.	9.98371	18.7723	16.1813	104
chr1	39133741	39133918	SRR8284511_trimmed.fq.sort.sort.q10.rmdup.narrowPeak_peak_598	124	.	8.48616	14.9379	12.4114	97
chr1	39180556	39180848	SRR8284511_trimmed.fq.sort.sort.q10.rmdup.narrowPeak_peak_599	267	.	13.369	29.4683	26.7327	139
chr1	39188828	39189082	SRR8284511_trimmed.fq.sort.sort.q10.rmdup.narrowPeak_peak_600	120	.	8.02425	14.6152	12.0985	162
chr1	39196691	39196935	SRR8284511_trimmed.fq.sort.sort.q10.rmdup.narrowPeak_peak_601	505	.	16.3302	53.5224	50.5205	111
chr1	39207001	39207238	SRR8284511_trimmed.fq.sort.sort.q10.rmdup.narrowPeak_peak_602	191	.	10.2024	21.7585	19.1239	99
chr1	39211011	39211251	SRR8284511_trimmed.fq.sort.sort.q10.rmdup.narrowPeak_peak_603	179	.	9.79432	20.521	17.9045	122
chr1	39217605	39217970	SRR8284511_trimmed.fq.sort.sort.q10.rmdup.narrowPeak_peak_604	855	.	24.708	88.9981	85.5826	165
chr1	39227769	39227976	SRR8284511_trimmed.fq.sort.sort.q10.rmdup.narrowPeak_peak_605	136	.	8.41609	16.1796	13.6347	101
chr1	39230087	39230335	SRR8284511_trimmed.fq.sort.sort.q10.rmdup.narrowPeak_peak_606	152	.	9.12092	17.8379	15.2627	119
chr1	39253809	39254054	SRR8284511_trimmed.fq.sort.sort.q10.rmdup.narrowPeak_peak_607	365	.	16.4835	39.43	36.5791	130
chr1	39291473	39291621	SRR8284511_trimmed.fq.sort.sort.q10.rmdup.narrowPeak_peak_608	56	.	5.49104	7.98366	5.62208	38
chr1	39340702	39341058	SRR8284511_trimmed.fq.sort.sort.q10.rmdup.narrowPeak_peak_609	894	.	20.9283	92.9183	89.4487	147
chr1	39345048	39345249	SRR8284511_trimmed.fq.sort.sort.q10.rmdup.narrowPeak_peak_610	168	.	7.33485	19.5	16.8995	104
chr1	39352772	39353048	SRR8284511_trimmed.fq.sort.sort.q10.rmdup.narrowPeak_peak_611	457	.	18.4008	48.706	45.7548	133
chr1	39362217	39362474	SRR8284511_trimmed.fq.sort.sort.q10.rmdup.narrowPeak_peak_612	201	.	11.4633	22.7673	20.1197	113
chr1	39392040	39392636	SRR8284511_trimmed.fq.sort.sort.q10.rmdup.narrowPeak_peak_613	1158	.	22.5508	119.766	115.851	353
chr1	39414149	39414326	SRR8284511_trimmed.fq.sort.sort.q10.rmdup.narrowPeak_peak_614	68	.	5.67905	9.20985	6.81264	74
chr1	39417040	39417239	SRR8284511_trimmed.fq.sort.sort.q10.rmdup.narrowPeak_peak_615	70	.	5.81879	9.43677	7.03554	95
chr1	39429056	39429332	SRR8284511_trimmed.fq.sort.sort.q10.rmdup.narrowPeak_peak_616	110	.	7.39038	13.5692	11.0741	146
chr1	39432205	39432427	SRR8284511_trimmed.fq.sort.sort.q10.rmdup.narrowPeak_peak_617	245	.	11.6786	27.2154	24.5077	96
chr1	39497831	39498123	SRR8284511_trimmed.fq.sort.sort.q10.rmdup.narrowPeak_peak_618	481	.	17.9614	51.0848	48.1086	147
chr1	39504254	39504580	SRR8284511_trimmed.fq.sort.sort.q10.rmdup.narrowPeak_peak_619	647	.	23.7127	67.9259	64.7684	202
chr1	39522571	39522896	SRR8284511_trimmed.fq.sort.sort.q10.rmdup.narrowPeak_peak_620	586	.	13.6774	61.7173	58.6284	185
chr1	39527512	39527800	SRR8284511_trimmed.fq.sort.sort.q10.rmdup.narrowPeak_peak_621	733	.	11.9873	76.5812	73.3232	123
chr1	39530320	39530673	SRR8284511_trimmed.fq.sort.sort.q10.rmdup.narrowPeak_peak_622	1105	.	17.5331	114.319	110.507	130
chr1	39540650	39541008	SRR8284511_trimmed.fq.sort.sort.q10.rmdup.narrowPeak_peak_623	304	.	14.0617	33.2391	30.4582	136
chr1	39547351	39547504	SRR8284511_trimmed.fq.sort.sort.q10.rmdup.narrowPeak_peak_624	46	.	4.99186	6.94015	4.61497	118
chr1	39561977	39562250	SRR8284511_trimmed.fq.sort.sort.q10.rmdup.narrowPeak_peak_625	195	.	11.1348	22.2209	19.5804	131
chr1	39611555	39611809	SRR8284511_trimmed.fq.sort.sort.q10.rmdup.narrowPeak_peak_626	87	.	5.03635	11.1898	8.74761	143
chr1	39614929	39615304	SRR8284511_trimmed.fq.sort.sort.q10.rmdup.narrowPeak_peak_627	1103	.	22.9066	114.167	110.358	182
chr1	39641675	39641994	SRR8284511_trimmed.fq.sort.sort.q10.rmdup.narrowPeak_peak_628	201	.	11.4813	22.7972	20.1473	142
chr1	39650834	39651145	SRR8284511_trimmed.fq.sort.sort.q10.rmdup.narrowPeak_peak_629	178	.	10.4265	20.5143	17.8981	222
chr1	39664376	39664645	SRR8284511_trimmed.fq.sort.sort.q10.rmdup.narrowPeak_peak_630	228	.	12.4796	25.5739	22.8869	129
chr1	39680567	39680859	SRR8284511_trimmed.fq.sort.sort.q10.rmdup.narrowPeak_peak_631	184	.	9.78857	21.0526	18.4291	154
chr1	39685899	39686189	SRR8284511_trimmed.fq.sort.sort.q10.rmdup.narrowPeak_peak_632	1194	.	27.6994	123.438	119.45	145
chr1	39710092	39710240	SRR8284511_trimmed.fq.sort.sort.q10.rmdup.narrowPeak_peak_633	56	.	5.49104	7.98366	5.62208	41
chr1	39720588	39720869	SRR8284511_trimmed.fq.sort.sort.q10.rmdup.narrowPeak_peak_634	56	.	5.49104	7.98366	5.62208	215
chr1	39758643	39758796	SRR8284511_trimmed.fq.sort.sort.q10.rmdup.narrowPeak_peak_635	70	.	5.39011	9.41663	7.01574	79
chr1	39761450	39761794	SRR8284511_trimmed.fq.sort.sort.q10.rmdup.narrowPeak_peak_636	547	.	18.5285	57.7668	54.7203	121
chr1	39911558	39911899	SRR8284511_trimmed.fq.sort.sort.q10.rmdup.narrowPeak_peak_637	1345	.	27.4256	138.89	134.556	165
chr1	39936485	39936936	SRR8284511_trimmed.fq.sort.sort.q10.rmdup.narrowPeak_peak_638	1251	.	25.9044	129.234	125.122	263
chr1	39949273	39949461	SRR8284511_trimmed.fq.sort.sort.q10.rmdup.narrowPeak_peak_639	77	.	6.04839	10.1634	7.74765	72
chr1	39955386	39955617	SRR8284511_trimmed.fq.sort.sort.q10.rmdup.narrowPeak_peak_640	73	.	6.2488	9.79221	7.38396	136
chr1	39970129	39970362	SRR8284511_trimmed.fq.sort.sort.q10.rmdup.narrowPeak_peak_641	282	.	13.5513	31.0532	28.2986	123
chr1	39974972	39975186	SRR8284511_trimmed.fq.sort.sort.q10.rmdup.narrowPeak_peak_642	59	.	4.77156	8.33195	5.96343	49
chr1	39976951	39977210	SRR8284511_trimmed.fq.sort.sort.q10.rmdup.narrowPeak_peak_643	333	.	13.7621	36.1226	33.3087	116
chr1	39983201	39983501	SRR8284511_trimmed.fq.sort.sort.q10.rmdup.narrowPeak_peak_644	186	.	10.2267	21.2503	18.6244	132
chr1	40000927	40001266	SRR8284511_trimmed.fq.sort.sort.q10.rmdup.narrowPeak_peak_645	340	.	14.5715	36.8593	34.037	196
chr1	40095608	40096058	SRR8284511_trimmed.fq.sort.sort.q10.rmdup.narrowPeak_peak_646	517	.	20.0736	54.8029	51.7876	200
chr1	40115282	40115699	SRR8284511_trimmed.fq.sort.sort.q10.rmdup.narrowPeak_peak_647	869	.	16.4613	90.4126	86.9776	166
chr1	40116452	40116732	SRR8284511_trimmed.fq.sort.sort.q10.rmdup.narrowPeak_peak_648	985	.	17.885	102.115	98.508	147
chr1	40290651	40290907	SRR8284511_trimmed.fq.sort.sort.q10.rmdup.narrowPeak_peak_649	109	.	6.58225	13.4633	10.9699	118
chr1	40293984	40294266	SRR8284511_trimmed.fq.sort.sort.q10.rmdup.narrowPeak_peak_650	438	.	15.2174	46.7572	43.8267	140
chr1	40378783	40379144	SRR8284511_trimmed.fq.sort.sort.q10.rmdup.narrowPeak_peak_651	1046	.	19.4256	108.397	104.69	178
chr1	40380106	40380391	SRR8284511_trimmed.fq.sort.sort.q10.rmdup.narrowPeak_peak_652	645	.	13.9771	67.6742	64.5199	134
chr1	40465485	40465663	SRR8284511_trimmed.fq.sort.sort.q10.rmdup.narrowPeak_peak_653	66	.	5.99023	9.06441	6.67006	79
chr1	40537642	40537866	SRR8284511_trimmed.fq.sort.sort.q10.rmdup.narrowPeak_peak_654	136	.	8.98534	16.1931	13.6442	126
chr1	40544687	40545016	SRR8284511_trimmed.fq.sort.sort.q10.rmdup.narrowPeak_peak_655	1204	.	28.6572	124.499	120.489	184
chr1	40579720	40580246	SRR8284511_trimmed.fq.sort.sort.q10.rmdup.narrowPeak_peak_656	1107	.	25.472	114.544	110.727	234
chr1	40619171	40619436	SRR8284511_trimmed.fq.sort.sort.q10.rmdup.narrowPeak_peak_657	377	.	17.1821	40.6114	37.7473	140
chr1	40657927	40658367	SRR8284511_trimmed.fq.sort.sort.q10.rmdup.narrowPeak_peak_658	574	.	19.107	60.5041	57.4279	256
chr1	40694578	40694761	SRR8284511_trimmed.fq.sort.sort.q10.rmdup.narrowPeak_peak_659	88	.	6.9886	11.3264	8.87417	60
chr1	40764148	40764365	SRR8284511_trimmed.fq.sort.sort.q10.rmdup.narrowPeak_peak_660	153	.	7.49001	17.9001	15.3242	88
chr1	40768659	40768941	SRR8284511_trimmed.fq.sort.sort.q10.rmdup.narrowPeak_peak_661	649	.	17.9613	68.1536	64.9934	150
chr1	40797400	40797708	SRR8284511_trimmed.fq.sort.sort.q10.rmdup.narrowPeak_peak_662	795	.	22.0802	82.8533	79.5183	136
chr1	40802620	40803130	SRR8284511_trimmed.fq.sort.sort.q10.rmdup.narrowPeak_peak_663	1243	.	25.5664	128.409	124.316	349
chr1	40844625	40845025	SRR8284511_trimmed.fq.sort.sort.q10.rmdup.narrowPeak_peak_664	1122	.	26.5985	116.058	112.214	224
chr1	40879047	40879441	SRR8284511_trimmed.fq.sort.sort.q10.rmdup.narrowPeak_peak_665	1465	.	29.1271	151.171	146.503	208
chr1	40884932	40885258	SRR8284511_trimmed.fq.sort.sort.q10.rmdup.narrowPeak_peak_666	251	.	8.75096	27.8602	25.1449	203
chr1	40887632	40887969	SRR8284511_trimmed.fq.sort.sort.q10.rmdup.narrowPeak_peak_667	749	.	18.0288	78.2642	74.986	163
chr1	41001644	41001897	SRR8284511_trimmed.fq.sort.sort.q10.rmdup.narrowPeak_peak_668	869	.	26.4532	90.4048	86.9699	117
chr1	41037820	41038019	SRR8284511_trimmed.fq.sort.sort.q10.rmdup.narrowPeak_peak_669	112	.	7.98697	13.7074	11.2044	102
chr1	41058345	41058587	SRR8284511_trimmed.fq.sort.sort.q10.rmdup.narrowPeak_peak_670	228	.	12.4796	25.5739	22.8869	131
chr1	41105497	41105735	SRR8284511_trimmed.fq.sort.sort.q10.rmdup.narrowPeak_peak_671	188	.	10.9821	21.436	18.8057	126
chr1	41127569	41127717	SRR8284511_trimmed.fq.sort.sort.q10.rmdup.narrowPeak_peak_672	36	.	4.49267	5.9373	3.65333	39
chr1	41152579	41152886	SRR8284511_trimmed.fq.sort.sort.q10.rmdup.narrowPeak_peak_673	886	.	24.8447	92.0986	88.6402	172
chr1	41264243	41264599	SRR8284511_trimmed.fq.sort.sort.q10.rmdup.narrowPeak_peak_674	730	.	21.9326	76.2693	73.0151	177
chr1	41274624	41274876	SRR8284511_trimmed.fq.sort.sort.q10.rmdup.narrowPeak_peak_675	535	.	17.4716	56.5594	53.5258	127
chr1	41327200	41327377	SRR8284511_trimmed.fq.sort.sort.q10.rmdup.narrowPeak_peak_676	77	.	6.48941	10.1795	7.75508	63
chr1	41386514	41386823	SRR8284511_trimmed.fq.sort.sort.q10.rmdup.narrowPeak_peak_677	363	.	16.3726	39.242	36.3931	101
chr1	41597301	41597487	SRR8284511_trimmed.fq.sort.sort.q10.rmdup.narrowPeak_peak_678	77	.	6.48941	10.1795	7.75508	92
chr1	41597720	41597910	SRR8284511_trimmed.fq.sort.sort.q10.rmdup.narrowPeak_peak_679	100	.	7.48779	12.503	10.0247	94
chr1	41810379	41810674	SRR8284511_trimmed.fq.sort.sort.q10.rmdup.narrowPeak_peak_680	1101	.	27.4725	113.955	110.15	122
chr1	41845332	41845495	SRR8284511_trimmed.fq.sort.sort.q10.rmdup.narrowPeak_peak_681	66	.	5.99023	9.06441	6.67006	76
chr1	41897793	41898090	SRR8284511_trimmed.fq.sort.sort.q10.rmdup.narrowPeak_peak_682	444	.	18.0946	47.3991	44.4618	158
chr1	41961098	41961403	SRR8284511_trimmed.fq.sort.sort.q10.rmdup.narrowPeak_peak_683	242	.	12.9788	26.9881	24.2829	143
chr1	42160863	42161130	SRR8284511_trimmed.fq.sort.sort.q10.rmdup.narrowPeak_peak_684	112	.	7.98697	13.7074	11.2044	137
chr1	42238416	42238725	SRR8284511_trimmed.fq.sort.sort.q10.rmdup.narrowPeak_peak_685	448	.	17.8485	47.7471	44.8061	164
chr1	42376165	42376411	SRR8284511_trimmed.fq.sort.sort.q10.rmdup.narrowPeak_peak_686	66	.	5.99023	9.06441	6.67006	133
chr1	42406696	42406844	SRR8284511_trimmed.fq.sort.sort.q10.rmdup.narrowPeak_peak_687	56	.	5.49104	7.98366	5.62208	56
chr1	42514483	42514768	SRR8284511_trimmed.fq.sort.sort.q10.rmdup.narrowPeak_peak_688	248	.	12.9783	27.5823	24.8701	129
chr1	42684916	42685143	SRR8284511_trimmed.fq.sort.sort.q10.rmdup.narrowPeak_peak_689	104	.	6.07802	12.9351	10.4502	112
chr1	42686326	42686509	SRR8284511_trimmed.fq.sort.sort.q10.rmdup.narrowPeak_peak_690	138	.	5.97487	16.3899	13.8384	83
chr1	42691220	42691708	SRR8284511_trimmed.fq.sort.sort.q10.rmdup.narrowPeak_peak_691	1258	.	20.4439	130.018	125.89	192
chr1	42714626	42714852	SRR8284511_trimmed.fq.sort.sort.q10.rmdup.narrowPeak_peak_692	442	.	14.3077	47.1532	44.2186	113
chr1	42718710	42718869	SRR8284511_trimmed.fq.sort.sort.q10.rmdup.narrowPeak_peak_693	73	.	5.40369	9.79063	7.38267	58
chr1	42779812	42780144	SRR8284511_trimmed.fq.sort.sort.q10.rmdup.narrowPeak_peak_694	866	.	24.7934	90.1069	86.6762	177
chr1	42788540	42788736	SRR8284511_trimmed.fq.sort.sort.q10.rmdup.narrowPeak_peak_695	77	.	6.48941	10.1795	7.75508	99
chr1	42807946	42808171	SRR8284511_trimmed.fq.sort.sort.q10.rmdup.narrowPeak_peak_696	112	.	7.98697	13.7074	11.2044	93
chr1	42822845	42823063	SRR8284511_trimmed.fq.sort.sort.q10.rmdup.narrowPeak_peak_697	188	.	10.9821	21.436	18.8057	89
chr1	42856050	42856309	SRR8284511_trimmed.fq.sort.sort.q10.rmdup.narrowPeak_peak_698	124	.	8.24176	14.9724	12.4453	121
chr1	42856468	42856700	SRR8284511_trimmed.fq.sort.sort.q10.rmdup.narrowPeak_peak_699	101	.	7.32601	12.63	10.1497	135
chr1	42864157	42864464	SRR8284511_trimmed.fq.sort.sort.q10.rmdup.narrowPeak_peak_700	245	.	12.7962	27.2778	24.569	188
chr1	42914830	42914978	SRR8284511_trimmed.fq.sort.sort.q10.rmdup.narrowPeak_peak_701	47	.	4.26621	7.12508	4.79585	48
chr1	42915054	42915344	SRR8284511_trimmed.fq.sort.sort.q10.rmdup.narrowPeak_peak_702	846	.	22.8493	88.0755	84.6727	142
chr1	42993819	42994093	SRR8284511_trimmed.fq.sort.sort.q10.rmdup.narrowPeak_peak_703	174	.	10.4829	20.0941	17.4833	143
chr1	43052048	43052215	SRR8284511_trimmed.fq.sort.sort.q10.rmdup.narrowPeak_peak_704	66	.	5.99023	9.06441	6.67006	57
chr1	43065932	43066325	SRR8284511_trimmed.fq.sort.sort.q10.rmdup.narrowPeak_peak_705	790	.	24.6896	82.4062	79.0769	166
chr1	43110593	43110896	SRR8284511_trimmed.fq.sort.sort.q10.rmdup.narrowPeak_peak_706	1010	.	20.9896	104.714	101.067	174
chr1	43112920	43113219	SRR8284511_trimmed.fq.sort.sort.q10.rmdup.narrowPeak_peak_707	475	.	12.6345	50.4713	47.5015	185
chr1	43138314	43138542	SRR8284511_trimmed.fq.sort.sort.q10.rmdup.narrowPeak_peak_708	242	.	8.5918	26.9404	24.2369	114
chr1	43139589	43139941	SRR8284511_trimmed.fq.sort.sort.q10.rmdup.narrowPeak_peak_709	1084	.	22.142	112.226	108.452	186
chr1	43149467	43149714	SRR8284511_trimmed.fq.sort.sort.q10.rmdup.narrowPeak_peak_710	112	.	7.98697	13.7074	11.2044	121
chr1	43264391	43264873	SRR8284511_trimmed.fq.sort.sort.q10.rmdup.narrowPeak_peak_711	936	.	24.563	97.2171	93.6849	178
chr1	43269738	43270021	SRR8284511_trimmed.fq.sort.sort.q10.rmdup.narrowPeak_peak_712	728	.	23.2788	76.1177	72.8654	145
chr1	43277014	43277290	SRR8284511_trimmed.fq.sort.sort.q10.rmdup.narrowPeak_peak_713	154	.	9.2397	18.0353	15.4576	140
chr1	43280239	43280419	SRR8284511_trimmed.fq.sort.sort.q10.rmdup.narrowPeak_peak_714	28	.	3.93425	5.07189	2.83394	52
chr1	43299417	43299788	SRR8284511_trimmed.fq.sort.sort.q10.rmdup.narrowPeak_peak_715	1025	.	28.1042	106.264	102.592	219
chr1	43304763	43304918	SRR8284511_trimmed.fq.sort.sort.q10.rmdup.narrowPeak_peak_716	56	.	5.49104	7.98366	5.62208	100
chr1	43380731	43380879	SRR8284511_trimmed.fq.sort.sort.q10.rmdup.narrowPeak_peak_717	66	.	5.99023	9.06441	6.67006	82
chr1	43511374	43511591	SRR8284511_trimmed.fq.sort.sort.q10.rmdup.narrowPeak_peak_718	188	.	10.9821	21.436	18.8057	95
chr1	43561645	43561857	SRR8284511_trimmed.fq.sort.sort.q10.rmdup.narrowPeak_peak_719	56	.	5.49104	7.98366	5.62208	118
chr1	43590018	43590230	SRR8284511_trimmed.fq.sort.sort.q10.rmdup.narrowPeak_peak_720	66	.	5.99023	9.06441	6.67006	83
chr1	43590870	43591047	SRR8284511_trimmed.fq.sort.sort.q10.rmdup.narrowPeak_peak_721	77	.	6.47927	10.1631	7.74743	38
chr1	43635802	43636035	SRR8284511_trimmed.fq.sort.sort.q10.rmdup.narrowPeak_peak_722	215	.	11.9805	24.1767	21.5079	116
chr1	43676620	43676818	SRR8284511_trimmed.fq.sort.sort.q10.rmdup.narrowPeak_peak_723	46	.	4.99186	6.94015	4.61497	91
chr1	43732154	43732443	SRR8284511_trimmed.fq.sort.sort.q10.rmdup.narrowPeak_peak_724	182	.	10.6507	20.8859	18.2646	109
chr1	43738206	43738542	SRR8284511_trimmed.fq.sort.sort.q10.rmdup.narrowPeak_peak_725	1151	.	28.0182	119.101	115.2	181
chr1	43760145	43760435	SRR8284511_trimmed.fq.sort.sort.q10.rmdup.narrowPeak_peak_726	643	.	19.6947	67.5304	64.3772	137
chr1	43762698	43762925	SRR8284511_trimmed.fq.sort.sort.q10.rmdup.narrowPeak_peak_727	167	.	7.96359	19.3176	16.7198	112
chr1	43766821	43766970	SRR8284511_trimmed.fq.sort.sort.q10.rmdup.narrowPeak_peak_728	60	.	5.57	8.39331	6.02336	113
chr1	43893016	43893168	SRR8284511_trimmed.fq.sort.sort.q10.rmdup.narrowPeak_peak_729	46	.	4.99186	6.94015	4.61497	97
chr1	43898988	43899319	SRR8284511_trimmed.fq.sort.sort.q10.rmdup.narrowPeak_peak_730	1032	.	21.5178	106.971	103.287	183
chr1	43902757	43903076	SRR8284511_trimmed.fq.sort.sort.q10.rmdup.narrowPeak_peak_731	257	.	9.00703	28.4594	25.7358	200
chr1	43949813	43950083	SRR8284511_trimmed.fq.sort.sort.q10.rmdup.narrowPeak_peak_732	329	.	15.9739	35.7972	32.9865	147
chr1	43958993	43959226	SRR8284511_trimmed.fq.sort.sort.q10.rmdup.narrowPeak_peak_733	66	.	5.99023	9.06441	6.67006	108
chr1	43966816	43967281	SRR8284511_trimmed.fq.sort.sort.q10.rmdup.narrowPeak_peak_734	293	.	13.0109	32.0889	29.3217	146
chr1	44041827	44042183	SRR8284511_trimmed.fq.sort.sort.q10.rmdup.narrowPeak_peak_735	1416	.	29.6509	146.214	141.687	153
chr1	44064677	44064954	SRR8284511_trimmed.fq.sort.sort.q10.rmdup.narrowPeak_peak_736	506	.	19.9018	53.6912	50.6876	134
chr1	44119821	44120215	SRR8284511_trimmed.fq.sort.sort.q10.rmdup.narrowPeak_peak_737	638	.	20.28	66.9538	63.8072	133
chr1	44148734	44149050	SRR8284511_trimmed.fq.sort.sort.q10.rmdup.narrowPeak_peak_738	425	.	16.1244	45.4512	42.5346	188
chr1	44155324	44155816	SRR8284511_trimmed.fq.sort.sort.q10.rmdup.narrowPeak_peak_739	670	.	21.5458	70.2147	67.0315	179
chr1	44164954	44165112	SRR8284511_trimmed.fq.sort.sort.q10.rmdup.narrowPeak_peak_740	39	.	4.35747	6.19078	3.90063	70
chr1	44168071	44168379	SRR8284511_trimmed.fq.sort.sort.q10.rmdup.narrowPeak_peak_741	380	.	15.6617	40.9117	38.0444	131
chr1	44173993	44174225	SRR8284511_trimmed.fq.sort.sort.q10.rmdup.narrowPeak_peak_742	211	.	11.0789	23.8065	21.1441	117
chr1	44229067	44229432	SRR8284511_trimmed.fq.sort.sort.q10.rmdup.narrowPeak_peak_743	698	.	22.1179	73.0557	69.8395	140
chr1	44237452	44237645	SRR8284511_trimmed.fq.sort.sort.q10.rmdup.narrowPeak_peak_744	56	.	5.49104	7.98366	5.62208	58
chr1	44437865	44438181	SRR8284511_trimmed.fq.sort.sort.q10.rmdup.narrowPeak_peak_745	577	.	20.6643	60.8358	57.7563	154
chr1	44551478	44551802	SRR8284511_trimmed.fq.sort.sort.q10.rmdup.narrowPeak_peak_746	722	.	18.2828	75.5209	72.2754	129
chr1	44552434	44552718	SRR8284511_trimmed.fq.sort.sort.q10.rmdup.narrowPeak_peak_747	209	.	8.28128	23.5696	20.9104	131
chr1	44741346	44741617	SRR8284511_trimmed.fq.sort.sort.q10.rmdup.narrowPeak_peak_748	508	.	13.4476	53.9041	50.8983	138
chr1	44745698	44746032	SRR8284511_trimmed.fq.sort.sort.q10.rmdup.narrowPeak_peak_749	1125	.	22.6883	116.407	112.557	159
chr1	45313987	45314511	SRR8284511_trimmed.fq.sort.sort.q10.rmdup.narrowPeak_peak_750	1109	.	25.5665	114.756	110.936	161
chr1	45322371	45322609	SRR8284511_trimmed.fq.sort.sort.q10.rmdup.narrowPeak_peak_751	124	.	8.48616	14.9379	12.4114	99
chr1	45389386	45389580	SRR8284511_trimmed.fq.sort.sort.q10.rmdup.narrowPeak_peak_752	100	.	7.48779	12.503	10.0247	81
chr1	45431913	45432322	SRR8284511_trimmed.fq.sort.sort.q10.rmdup.narrowPeak_peak_753	1026	.	24.8249	106.356	102.682	159
chr1	45501420	45501733	SRR8284511_trimmed.fq.sort.sort.q10.rmdup.narrowPeak_peak_754	501	.	16.9264	53.1219	50.1243	154
chr1	45554342	45554511	SRR8284511_trimmed.fq.sort.sort.q10.rmdup.narrowPeak_peak_755	66	.	5.99023	9.06441	6.67006	98
chr1	45627860	45628298	SRR8284511_trimmed.fq.sort.sort.q10.rmdup.narrowPeak_peak_756	770	.	24.0855	80.3578	77.054	190
chr1	45672806	45673102	SRR8284511_trimmed.fq.sort.sort.q10.rmdup.narrowPeak_peak_757	459	.	15.1727	48.9149	45.9614	161
chr1	45675169	45675409	SRR8284511_trimmed.fq.sort.sort.q10.rmdup.narrowPeak_peak_758	219	.	9.58543	24.5985	21.9249	111
chr1	45751082	45751230	SRR8284511_trimmed.fq.sort.sort.q10.rmdup.narrowPeak_peak_759	46	.	4.99186	6.94015	4.61497	30
chr1	45766186	45766532	SRR8284511_trimmed.fq.sort.sort.q10.rmdup.narrowPeak_peak_760	924	.	19.3294	95.9835	92.4694	190
chr1	45770127	45770366	SRR8284511_trimmed.fq.sort.sort.q10.rmdup.narrowPeak_peak_761	221	.	7.92361	24.8214	22.1449	109
chr1	45816888	45817333	SRR8284511_trimmed.fq.sort.sort.q10.rmdup.narrowPeak_peak_762	1427	.	28.3965	147.336	142.778	169
chr1	45825194	45825536	SRR8284511_trimmed.fq.sort.sort.q10.rmdup.narrowPeak_peak_763	1270	.	29.8696	131.18	127.025	137
chr1	45862956	45863286	SRR8284511_trimmed.fq.sort.sort.q10.rmdup.narrowPeak_peak_764	478	.	17.3734	50.8104	47.837	117
chr1	45931231	45931480	SRR8284511_trimmed.fq.sort.sort.q10.rmdup.narrowPeak_peak_765	149	.	9.48453	17.4716	14.9014	77
chr1	46018469	46018710	SRR8284511_trimmed.fq.sort.sort.q10.rmdup.narrowPeak_peak_766	293	.	11.9293	32.0924	29.3251	117
chr1	46022294	46022641	SRR8284511_trimmed.fq.sort.sort.q10.rmdup.narrowPeak_peak_767	389	.	14.1706	41.8106	38.9335	219
chr1	46066403	46066719	SRR8284511_trimmed.fq.sort.sort.q10.rmdup.narrowPeak_peak_768	521	.	16.3492	55.121	52.1025	138
chr1	46067007	46067280	SRR8284511_trimmed.fq.sort.sort.q10.rmdup.narrowPeak_peak_769	378	.	13.2504	40.7135	37.8484	144
chr1	46342127	46342306	SRR8284511_trimmed.fq.sort.sort.q10.rmdup.narrowPeak_peak_770	174	.	10.4829	20.0941	17.4833	92
chr1	46417043	46417310	SRR8284511_trimmed.fq.sort.sort.q10.rmdup.narrowPeak_peak_771	801	.	25.8195	83.5387	80.1953	136
chr1	46425677	46425932	SRR8284511_trimmed.fq.sort.sort.q10.rmdup.narrowPeak_peak_772	201	.	11.14	22.777	20.1292	129
chr1	46428467	46428648	SRR8284511_trimmed.fq.sort.sort.q10.rmdup.narrowPeak_peak_773	110	.	7.85855	13.4976	11.0034	116
chr1	46580192	46580665	SRR8284511_trimmed.fq.sort.sort.q10.rmdup.narrowPeak_peak_774	329	.	15.9739	35.7972	32.9865	326
chr1	46769371	46769660	SRR8284511_trimmed.fq.sort.sort.q10.rmdup.narrowPeak_peak_775	499	.	20.8531	52.9016	49.9063	141
chr1	46779607	46779852	SRR8284511_trimmed.fq.sort.sort.q10.rmdup.narrowPeak_peak_776	149	.	9.48453	17.4716	14.9014	100
chr1	46849757	46850194	SRR8284511_trimmed.fq.sort.sort.q10.rmdup.narrowPeak_peak_777	936	.	22.8125	97.2164	93.6843	179
chr1	46856487	46856808	SRR8284511_trimmed.fq.sort.sort.q10.rmdup.narrowPeak_peak_778	66	.	5.99023	9.06441	6.67006	231
chr1	46914308	46914767	SRR8284511_trimmed.fq.sort.sort.q10.rmdup.narrowPeak_peak_779	317	.	14.0292	34.5346	31.7385	321
chr1	46939378	46939599	SRR8284511_trimmed.fq.sort.sort.q10.rmdup.narrowPeak_peak_780	242	.	12.9788	26.9881	24.2829	104
chr1	46970519	46970970	SRR8284511_trimmed.fq.sort.sort.q10.rmdup.narrowPeak_peak_781	944	.	27.4242	98.0435	94.4993	211
chr1	47199008	47199156	SRR8284511_trimmed.fq.sort.sort.q10.rmdup.narrowPeak_peak_782	46	.	4.99186	6.94015	4.61497	96
chr1	47277725	47278173	SRR8284511_trimmed.fq.sort.sort.q10.rmdup.narrowPeak_peak_783	1013	.	26.4893	105.022	101.37	217
chr1	47809551	47809903	SRR8284511_trimmed.fq.sort.sort.q10.rmdup.narrowPeak_peak_784	1010	.	25.4172	104.742	101.095	147
chr1	47997616	47997820	SRR8284511_trimmed.fq.sort.sort.q10.rmdup.narrowPeak_peak_785	77	.	6.48941	10.1795	7.75508	91
chr1	49379512	49379751	SRR8284511_trimmed.fq.sort.sort.q10.rmdup.narrowPeak_peak_787	124	.	8.48616	14.9379	12.4114	119
chr1	49565171	49565330	SRR8284511_trimmed.fq.sort.sort.q10.rmdup.narrowPeak_peak_788	88	.	6.9886	11.3264	8.87417	99
chr1	49785834	49786040	SRR8284511_trimmed.fq.sort.sort.q10.rmdup.narrowPeak_peak_789	112	.	7.98697	13.7074	11.2044	81
chr1	50029878	50030026	SRR8284511_trimmed.fq.sort.sort.q10.rmdup.narrowPeak_peak_790	77	.	6.48941	10.1795	7.75508	90
chr1	50831759	50831986	SRR8284511_trimmed.fq.sort.sort.q10.rmdup.narrowPeak_peak_791	256	.	13.478	28.4187	25.6956	115
chr1	50927142	50927330	SRR8284511_trimmed.fq.sort.sort.q10.rmdup.narrowPeak_peak_792	110	.	7.39038	13.5692	11.0741	90
chr1	50962310	50962641	SRR8284511_trimmed.fq.sort.sort.q10.rmdup.narrowPeak_peak_793	1374	.	28.6654	141.849	137.441	151
chr1	51029133	51029323	SRR8284511_trimmed.fq.sort.sort.q10.rmdup.narrowPeak_peak_794	77	.	6.48941	10.1795	7.75508	85
chr1	51333971	51334316	SRR8284511_trimmed.fq.sort.sort.q10.rmdup.narrowPeak_peak_795	1125	.	24.2147	116.435	112.584	179
chr1	51338158	51338370	SRR8284511_trimmed.fq.sort.sort.q10.rmdup.narrowPeak_peak_796	141	.	6.47611	16.7052	14.1494	79
chr1	51347613	51347907	SRR8284511_trimmed.fq.sort.sort.q10.rmdup.narrowPeak_peak_797	592	.	21.5174	62.3483	59.2528	153
chr1	51459024	51459421	SRR8284511_trimmed.fq.sort.sort.q10.rmdup.narrowPeak_peak_798	937	.	23.257	97.2662	93.7334	168
chr1	51465410	51465562	SRR8284511_trimmed.fq.sort.sort.q10.rmdup.narrowPeak_peak_799	54	.	4.83693	7.82045	5.47503	83
chr1	51466474	51466753	SRR8284511_trimmed.fq.sort.sort.q10.rmdup.narrowPeak_peak_800	289	.	12.4096	31.6765	28.914	119
chr1	51597018	51597432	SRR8284511_trimmed.fq.sort.sort.q10.rmdup.narrowPeak_peak_801	1136	.	21.0492	117.48	113.61	164
chr1	51600437	51600776	SRR8284511_trimmed.fq.sort.sort.q10.rmdup.narrowPeak_peak_802	410	.	10.6527	43.9494	41.049	175
chr1	51615497	51615886	SRR8284511_trimmed.fq.sort.sort.q10.rmdup.narrowPeak_peak_803	1280	.	26.7465	132.253	128.073	215
chr1	51638849	51639223	SRR8284511_trimmed.fq.sort.sort.q10.rmdup.narrowPeak_peak_804	294	.	13.085	32.2188	29.4502	220
chr1	51644430	51644866	SRR8284511_trimmed.fq.sort.sort.q10.rmdup.narrowPeak_peak_805	1371	.	26.8932	141.589	137.187	193
chr1	51668928	51669231	SRR8284511_trimmed.fq.sort.sort.q10.rmdup.narrowPeak_peak_806	590	.	19.5391	62.1527	59.0591	139
chr1	51671532	51671718	SRR8284511_trimmed.fq.sort.sort.q10.rmdup.narrowPeak_peak_807	75	.	5.50732	9.97305	7.56138	67
chr1	51697928	51698186	SRR8284511_trimmed.fq.sort.sort.q10.rmdup.narrowPeak_peak_808	88	.	6.9886	11.3264	8.87417	113
chr1	51727220	51727482	SRR8284511_trimmed.fq.sort.sort.q10.rmdup.narrowPeak_peak_809	214	.	11.9617	24.1455	21.4789	119
chr1	51744178	51744404	SRR8284511_trimmed.fq.sort.sort.q10.rmdup.narrowPeak_peak_810	66	.	5.99023	9.06441	6.67006	114
chr1	51774787	51774972	SRR8284511_trimmed.fq.sort.sort.q10.rmdup.narrowPeak_peak_811	77	.	6.48941	10.1795	7.75508	93
chr1	51815405	51815553	SRR8284511_trimmed.fq.sort.sort.q10.rmdup.narrowPeak_peak_812	46	.	4.99186	6.94015	4.61497	25
chr1	51837813	51838126	SRR8284511_trimmed.fq.sort.sort.q10.rmdup.narrowPeak_peak_813	178	.	10.4265	20.5143	17.8981	186
chr1	51895602	51895825	SRR8284511_trimmed.fq.sort.sort.q10.rmdup.narrowPeak_peak_814	168	.	10.0942	19.4505	16.8508	124
chr1	51944872	51945413	SRR8284511_trimmed.fq.sort.sort.q10.rmdup.narrowPeak_peak_815	925	.	23.5543	96.0412	92.5267	197
chr1	51998597	51998893	SRR8284511_trimmed.fq.sort.sort.q10.rmdup.narrowPeak_peak_816	459	.	18.0375	48.8564	45.9037	148
chr1	52004082	52004468	SRR8284511_trimmed.fq.sort.sort.q10.rmdup.narrowPeak_peak_817	1283	.	28.1565	132.527	128.342	194
chr1	52023735	52023915	SRR8284511_trimmed.fq.sort.sort.q10.rmdup.narrowPeak_peak_818	88	.	6.9886	11.3264	8.87417	101
chr1	52037938	52038086	SRR8284511_trimmed.fq.sort.sort.q10.rmdup.narrowPeak_peak_819	46	.	4.99186	6.94015	4.61497	51
chr1	52086294	52086650	SRR8284511_trimmed.fq.sort.sort.q10.rmdup.narrowPeak_peak_820	669	.	21.036	70.1275	66.9455	143
chr1	52098872	52099245	SRR8284511_trimmed.fq.sort.sort.q10.rmdup.narrowPeak_peak_821	1225	.	24.8373	126.604	122.549	172
chr1	52100596	52100821	SRR8284511_trimmed.fq.sort.sort.q10.rmdup.narrowPeak_peak_822	198	.	7.5643	22.4533	19.8099	119
chr1	52113837	52114146	SRR8284511_trimmed.fq.sort.sort.q10.rmdup.narrowPeak_peak_823	407	.	16.35	43.599	40.7025	125
chr1	52119120	52119435	SRR8284511_trimmed.fq.sort.sort.q10.rmdup.narrowPeak_peak_824	113	.	7.83699	13.8757	11.37	127
chr1	52132003	52132238	SRR8284511_trimmed.fq.sort.sort.q10.rmdup.narrowPeak_peak_825	136	.	8.98534	16.1931	13.6442	105
chr1	52140864	52141015	SRR8284511_trimmed.fq.sort.sort.q10.rmdup.narrowPeak_peak_826	46	.	4.99186	6.94015	4.61497	44
chr1	52146528	52146946	SRR8284511_trimmed.fq.sort.sort.q10.rmdup.narrowPeak_peak_827	623	.	18.6741	65.4943	62.364	229
chr1	52170024	52170375	SRR8284511_trimmed.fq.sort.sort.q10.rmdup.narrowPeak_peak_828	599	.	20.0387	63.0864	59.9827	209
chr1	52216754	52217161	SRR8284511_trimmed.fq.sort.sort.q10.rmdup.narrowPeak_peak_829	971	.	24.8937	100.761	97.1759	191
chr1	52239120	52239348	SRR8284511_trimmed.fq.sort.sort.q10.rmdup.narrowPeak_peak_830	131	.	8.65218	15.6457	13.109	101
chr1	52267636	52267999	SRR8284511_trimmed.fq.sort.sort.q10.rmdup.narrowPeak_peak_831	881	.	24.6184	91.6511	88.1993	149
chr1	52301316	52301590	SRR8284511_trimmed.fq.sort.sort.q10.rmdup.narrowPeak_peak_832	791	.	14.4298	82.4614	79.1315	125
chr1	52302645	52302940	SRR8284511_trimmed.fq.sort.sort.q10.rmdup.narrowPeak_peak_833	894	.	13.6402	92.9557	89.486	127
chr1	52306973	52307296	SRR8284511_trimmed.fq.sort.sort.q10.rmdup.narrowPeak_peak_834	580	.	12.7029	61.1009	58.0186	147
chr1	52328494	52328817	SRR8284511_trimmed.fq.sort.sort.q10.rmdup.narrowPeak_peak_835	112	.	7.98697	13.7074	11.2044	203
chr1	52392961	52393265	SRR8284511_trimmed.fq.sort.sort.q10.rmdup.narrowPeak_peak_836	421	.	18.4834	45.0118	42.1	185
chr1	52486301	52486478	SRR8284511_trimmed.fq.sort.sort.q10.rmdup.narrowPeak_peak_837	79	.	5.95415	10.3736	7.94592	67
chr1	52489758	52490117	SRR8284511_trimmed.fq.sort.sort.q10.rmdup.narrowPeak_peak_838	288	.	12.7226	31.5817	28.8202	227
chr1	52582010	52582265	SRR8284511_trimmed.fq.sort.sort.q10.rmdup.narrowPeak_peak_839	100	.	7.48779	12.503	10.0247	131
chr1	52626521	52626749	SRR8284511_trimmed.fq.sort.sort.q10.rmdup.narrowPeak_peak_840	112	.	7.5276	13.7966	11.2923	103
chr1	52630468	52630673	SRR8284511_trimmed.fq.sort.sort.q10.rmdup.narrowPeak_peak_841	232	.	10.2683	25.8915	23.2006	125
chr1	52631701	52631955	SRR8284511_trimmed.fq.sort.sort.q10.rmdup.narrowPeak_peak_842	313	.	12.6751	34.1408	31.3498	120
chr1	52648213	52648496	SRR8284511_trimmed.fq.sort.sort.q10.rmdup.narrowPeak_peak_843	623	.	21.8123	65.4579	62.3283	145
chr1	52671836	52672027	SRR8284511_trimmed.fq.sort.sort.q10.rmdup.narrowPeak_peak_844	100	.	7.48779	12.503	10.0247	79
chr1	52709242	52709490	SRR8284511_trimmed.fq.sort.sort.q10.rmdup.narrowPeak_peak_845	77	.	6.48941	10.1795	7.75508	131
chr1	52719200	52719410	SRR8284511_trimmed.fq.sort.sort.q10.rmdup.narrowPeak_peak_846	145	.	9.26468	17.1092	14.5474	115
chr1	52748285	52748780	SRR8284511_trimmed.fq.sort.sort.q10.rmdup.narrowPeak_peak_847	1124	.	26.7026	116.284	112.436	180
chr1	52793714	52794005	SRR8284511_trimmed.fq.sort.sort.q10.rmdup.narrowPeak_peak_848	289	.	14.3184	31.6989	28.9362	140
chr1	52816944	52817249	SRR8284511_trimmed.fq.sort.sort.q10.rmdup.narrowPeak_peak_849	574	.	22.4376	60.539	57.4627	161
chr1	52854036	52854337	SRR8284511_trimmed.fq.sort.sort.q10.rmdup.narrowPeak_peak_850	275	.	13.1267	30.332	27.5856	197
chr1	52955223	52955533	SRR8284511_trimmed.fq.sort.sort.q10.rmdup.narrowPeak_peak_851	546	.	18.9474	57.7246	54.6785	142
chr1	52964706	52964888	SRR8284511_trimmed.fq.sort.sort.q10.rmdup.narrowPeak_peak_852	124	.	8.48616	14.9379	12.4114	77
chr1	53032632	53032892	SRR8284511_trimmed.fq.sort.sort.q10.rmdup.narrowPeak_peak_853	460	.	18.1452	49.0446	46.09	129
chr1	53053062	53053443	SRR8284511_trimmed.fq.sort.sort.q10.rmdup.narrowPeak_peak_854	1184	.	28.1568	122.417	118.45	191
chr1	53093286	53093572	SRR8284511_trimmed.fq.sort.sort.q10.rmdup.narrowPeak_peak_855	385	.	17.6817	41.4552	38.582	141
chr1	53103466	53103614	SRR8284511_trimmed.fq.sort.sort.q10.rmdup.narrowPeak_peak_856	36	.	4.49267	5.9373	3.65333	86
chr1	53272695	53273019	SRR8284511_trimmed.fq.sort.sort.q10.rmdup.narrowPeak_peak_857	627	.	21.5838	65.9157	62.7808	145
chr1	53313309	53313530	SRR8284511_trimmed.fq.sort.sort.q10.rmdup.narrowPeak_peak_858	112	.	7.98697	13.7074	11.2044	131
chr1	53352743	53352988	SRR8284511_trimmed.fq.sort.sort.q10.rmdup.narrowPeak_peak_859	392	.	17.6594	42.1404	39.2597	132
chr1	53622505	53622721	SRR8284511_trimmed.fq.sort.sort.q10.rmdup.narrowPeak_peak_860	201	.	11.4813	22.7972	20.1473	109
chr1	53704261	53704422	SRR8284511_trimmed.fq.sort.sort.q10.rmdup.narrowPeak_peak_861	72	.	5.92818	9.61399	7.20919	105
chr1	53706391	53706638	SRR8284511_trimmed.fq.sort.sort.q10.rmdup.narrowPeak_peak_862	351	.	15.1913	37.9353	35.101	127
chr1	53712431	53712588	SRR8284511_trimmed.fq.sort.sort.q10.rmdup.narrowPeak_peak_863	106	.	5.77979	13.1362	10.6481	64
chr1	53715474	53715795	SRR8284511_trimmed.fq.sort.sort.q10.rmdup.narrowPeak_peak_864	1157	.	25.5858	119.669	115.756	146
chr1	53890447	53890687	SRR8284511_trimmed.fq.sort.sort.q10.rmdup.narrowPeak_peak_865	410	.	17.8571	43.95	41.0496	117
chr1	53909098	53909471	SRR8284511_trimmed.fq.sort.sort.q10.rmdup.narrowPeak_peak_866	860	.	23.546	89.5008	86.0784	191
chr1	53927561	53927935	SRR8284511_trimmed.fq.sort.sort.q10.rmdup.narrowPeak_peak_867	717	.	21.7169	74.96	71.7214	245
chr1	53990069	53990217	SRR8284511_trimmed.fq.sort.sort.q10.rmdup.narrowPeak_peak_868	46	.	4.99186	6.94015	4.61497	56
chr1	54039093	54039459	SRR8284511_trimmed.fq.sort.sort.q10.rmdup.narrowPeak_peak_869	616	.	20.489	64.7747	61.6525	190
chr1	54250393	54250630	SRR8284511_trimmed.fq.sort.sort.q10.rmdup.narrowPeak_peak_870	174	.	10.4829	20.0941	17.4833	114
chr1	54275634	54275879	SRR8284511_trimmed.fq.sort.sort.q10.rmdup.narrowPeak_peak_871	228	.	12.4796	25.5739	22.8869	125
chr1	54333063	54333350	SRR8284511_trimmed.fq.sort.sort.q10.rmdup.narrowPeak_peak_872	656	.	21.7422	68.8229	65.6553	143
chr1	54362633	54362890	SRR8284511_trimmed.fq.sort.sort.q10.rmdup.narrowPeak_peak_873	124	.	8.48616	14.9379	12.4114	147
chr1	54381312	54381878	SRR8284511_trimmed.fq.sort.sort.q10.rmdup.narrowPeak_peak_874	1000	.	21.2883	103.673	100.042	160
chr1	54477989	54478269	SRR8284511_trimmed.fq.sort.sort.q10.rmdup.narrowPeak_peak_875	222	.	12.103	24.9454	22.2674	106
chr1	54490671	54491051	SRR8284511_trimmed.fq.sort.sort.q10.rmdup.narrowPeak_peak_876	62	.	5.53946	8.65464	6.27911	87
chr1	54492357	54492599	SRR8284511_trimmed.fq.sort.sort.q10.rmdup.narrowPeak_peak_877	163	.	9.16481	18.9261	16.3333	94
chr1	54513870	54514173	SRR8284511_trimmed.fq.sort.sort.q10.rmdup.narrowPeak_peak_878	808	.	25.1737	84.2373	80.885	156
chr1	54555467	54555665	SRR8284511_trimmed.fq.sort.sort.q10.rmdup.narrowPeak_peak_879	201	.	11.4813	22.7972	20.1473	78
chr1	54567655	54567851	SRR8284511_trimmed.fq.sort.sort.q10.rmdup.narrowPeak_peak_880	88	.	6.9886	11.3264	8.87417	117
chr1	54665875	54666317	SRR8284511_trimmed.fq.sort.sort.q10.rmdup.narrowPeak_peak_881	1049	.	27.3159	108.669	104.957	298
chr1	54676952	54677182	SRR8284511_trimmed.fq.sort.sort.q10.rmdup.narrowPeak_peak_882	88	.	6.9886	11.3264	8.87417	102
chr1	54706633	54706942	SRR8284511_trimmed.fq.sort.sort.q10.rmdup.narrowPeak_peak_883	1037	.	25.7591	107.402	103.711	182
chr1	54736984	54737196	SRR8284511_trimmed.fq.sort.sort.q10.rmdup.narrowPeak_peak_884	149	.	9.48453	17.4716	14.9014	113
chr1	54755803	54756077	SRR8284511_trimmed.fq.sort.sort.q10.rmdup.narrowPeak_peak_885	228	.	12.4796	25.5739	22.8869	136
chr1	54832504	54832653	SRR8284511_trimmed.fq.sort.sort.q10.rmdup.narrowPeak_peak_886	61	.	4.67753	8.47551	6.10391	44
chr1	54832830	54833165	SRR8284511_trimmed.fq.sort.sort.q10.rmdup.narrowPeak_peak_887	829	.	22.0119	86.3299	82.9504	116
chr1	54849228	54849387	SRR8284511_trimmed.fq.sort.sort.q10.rmdup.narrowPeak_peak_888	35	.	4.38853	5.77475	3.51474	48
chr1	54863589	54863794	SRR8284511_trimmed.fq.sort.sort.q10.rmdup.narrowPeak_peak_889	88	.	6.9886	11.3264	8.87417	108
chr1	54869916	54870084	SRR8284511_trimmed.fq.sort.sort.q10.rmdup.narrowPeak_peak_890	65	.	5.89391	8.91011	6.52904	65
chr1	54913084	54913299	SRR8284511_trimmed.fq.sort.sort.q10.rmdup.narrowPeak_peak_891	161	.	9.98371	18.7723	16.1813	100
chr1	54934719	54935078	SRR8284511_trimmed.fq.sort.sort.q10.rmdup.narrowPeak_peak_892	290	.	14.0043	31.819	29.0548	228
chr1	54948135	54948332	SRR8284511_trimmed.fq.sort.sort.q10.rmdup.narrowPeak_peak_893	88	.	6.97767	11.3087	8.86409	94
chr1	54958594	54958851	SRR8284511_trimmed.fq.sort.sort.q10.rmdup.narrowPeak_peak_894	804	.	26.4715	83.7672	80.4208	123
chr1	54979298	54979588	SRR8284511_trimmed.fq.sort.sort.q10.rmdup.narrowPeak_peak_895	792	.	18.7584	82.541	79.2099	115
chr1	54983415	54983669	SRR8284511_trimmed.fq.sort.sort.q10.rmdup.narrowPeak_peak_896	386	.	11.457	41.5259	38.6518	107
chr1	54994847	54995011	SRR8284511_trimmed.fq.sort.sort.q10.rmdup.narrowPeak_peak_897	52	.	5.0813	7.61544	5.27465	119
chr1	55008348	55008575	SRR8284511_trimmed.fq.sort.sort.q10.rmdup.narrowPeak_peak_898	189	.	8.60487	21.6001	18.9674	138
chr1	55012555	55012842	SRR8284511_trimmed.fq.sort.sort.q10.rmdup.narrowPeak_peak_899	535	.	15.5787	56.6024	53.5682	141
chr1	55017564	55017841	SRR8284511_trimmed.fq.sort.sort.q10.rmdup.narrowPeak_peak_900	156	.	8.46501	18.2283	15.6479	130
chr1	55025695	55025965	SRR8284511_trimmed.fq.sort.sort.q10.rmdup.narrowPeak_peak_901	430	.	15.9744	45.9322	43.0104	143
chr1	55026121	55026269	SRR8284511_trimmed.fq.sort.sort.q10.rmdup.narrowPeak_peak_902	46	.	4.53784	7.02451	4.69735	65
chr1	55033394	55033584	SRR8284511_trimmed.fq.sort.sort.q10.rmdup.narrowPeak_peak_903	88	.	6.9886	11.3264	8.87417	134
chr1	55042326	55042571	SRR8284511_trimmed.fq.sort.sort.q10.rmdup.narrowPeak_peak_904	389	.	16.6184	41.8368	38.9595	123
chr1	55082177	55082504	SRR8284511_trimmed.fq.sort.sort.q10.rmdup.narrowPeak_peak_905	664	.	17.1523	69.6189	66.4424	141
chr1	55086114	55086294	SRR8284511_trimmed.fq.sort.sort.q10.rmdup.narrowPeak_peak_906	113	.	5.74916	13.8572	11.3521	85
chr1	55135960	55136206	SRR8284511_trimmed.fq.sort.sort.q10.rmdup.narrowPeak_peak_907	132	.	8.71418	15.7474	13.2092	110
chr1	55161987	55162249	SRR8284511_trimmed.fq.sort.sort.q10.rmdup.narrowPeak_peak_908	591	.	20.5008	62.2374	59.1427	123
chr1	55171100	55171282	SRR8284511_trimmed.fq.sort.sort.q10.rmdup.narrowPeak_peak_909	100	.	7.48779	12.503	10.0247	113
chr1	55180232	55180483	SRR8284511_trimmed.fq.sort.sort.q10.rmdup.narrowPeak_peak_910	380	.	16.1104	40.9622	38.0942	118
chr1	55185828	55186033	SRR8284511_trimmed.fq.sort.sort.q10.rmdup.narrowPeak_peak_911	88	.	6.9886	11.3264	8.87417	106
chr1	55192784	55193215	SRR8284511_trimmed.fq.sort.sort.q10.rmdup.narrowPeak_peak_912	814	.	20.4775	84.7897	81.4305	233
chr1	55197779	55197928	SRR8284511_trimmed.fq.sort.sort.q10.rmdup.narrowPeak_peak_913	79	.	5.35875	10.4219	7.99337	77
chr1	55239280	55239674	SRR8284511_trimmed.fq.sort.sort.q10.rmdup.narrowPeak_peak_914	1245	.	26.9253	128.692	124.593	200
chr1	55265506	55265748	SRR8284511_trimmed.fq.sort.sort.q10.rmdup.narrowPeak_peak_915	124	.	8.48616	14.9379	12.4114	105
chr1	55295100	55295390	SRR8284511_trimmed.fq.sort.sort.q10.rmdup.narrowPeak_peak_916	36	.	4.49267	5.9373	3.65333	145
chr1	55301047	55301419	SRR8284511_trimmed.fq.sort.sort.q10.rmdup.narrowPeak_peak_917	482	.	18.5098	51.2641	48.2858	232
chr1	55349536	55349697	SRR8284511_trimmed.fq.sort.sort.q10.rmdup.narrowPeak_peak_918	100	.	7.48779	12.503	10.0247	45
chr1	55383161	55383549	SRR8284511_trimmed.fq.sort.sort.q10.rmdup.narrowPeak_peak_919	1309	.	31.2856	135.205	130.959	170
chr1	55404402	55404756	SRR8284511_trimmed.fq.sort.sort.q10.rmdup.narrowPeak_peak_920	1128	.	26.4495	116.718	112.862	147
chr1	55429755	55430032	SRR8284511_trimmed.fq.sort.sort.q10.rmdup.narrowPeak_peak_921	242	.	12.9788	26.9881	24.2829	129
chr1	55447476	55448150	SRR8284511_trimmed.fq.sort.sort.q10.rmdup.narrowPeak_peak_922	374	.	15.3069	40.2873	37.427	395
chr1	55473892	55474088	SRR8284511_trimmed.fq.sort.sort.q10.rmdup.narrowPeak_peak_923	161	.	9.98371	18.7723	16.1813	94
chr1	55736355	55736773	SRR8284511_trimmed.fq.sort.sort.q10.rmdup.narrowPeak_peak_924	1253	.	28.1355	129.442	125.326	205
chr1	55755771	55756153	SRR8284511_trimmed.fq.sort.sort.q10.rmdup.narrowPeak_peak_925	893	.	25.7161	92.8453	89.3764	173
chr1	55838230	55838642	SRR8284511_trimmed.fq.sort.sort.q10.rmdup.narrowPeak_peak_926	1021	.	27.388	105.846	102.181	180
chr1	55874193	55874540	SRR8284511_trimmed.fq.sort.sort.q10.rmdup.narrowPeak_peak_927	995	.	19.4324	103.2	99.5762	192
chr1	55874770	55875132	SRR8284511_trimmed.fq.sort.sort.q10.rmdup.narrowPeak_peak_928	570	.	13.3465	60.0948	57.0237	177
chr1	55886429	55886749	SRR8284511_trimmed.fq.sort.sort.q10.rmdup.narrowPeak_peak_929	997	.	21.1563	103.34	99.7141	143
chr1	55890746	55891080	SRR8284511_trimmed.fq.sort.sort.q10.rmdup.narrowPeak_peak_930	503	.	13.2417	53.3938	50.3934	171
chr1	55905319	55905658	SRR8284511_trimmed.fq.sort.sort.q10.rmdup.narrowPeak_peak_931	634	.	21.4827	66.6012	63.4585	139
chr1	55960307	55960693	SRR8284511_trimmed.fq.sort.sort.q10.rmdup.narrowPeak_peak_932	1554	.	32.5936	160.363	155.422	185
chr1	56195223	56195556	SRR8284511_trimmed.fq.sort.sort.q10.rmdup.narrowPeak_peak_933	360	.	16.9723	38.8452	36.0006	195
chr1	56344243	56344483	SRR8284511_trimmed.fq.sort.sort.q10.rmdup.narrowPeak_peak_934	242	.	12.9788	26.9881	24.2829	136
chr1	56567682	56567878	SRR8284511_trimmed.fq.sort.sort.q10.rmdup.narrowPeak_peak_935	124	.	8.48616	14.9379	12.4114	93
chr1	56753375	56753591	SRR8284511_trimmed.fq.sort.sort.q10.rmdup.narrowPeak_peak_936	201	.	11.4813	22.7972	20.1473	110
chr1	56861874	56862022	SRR8284511_trimmed.fq.sort.sort.q10.rmdup.narrowPeak_peak_937	18	.	3.4943	4.07098	1.89586	117
chr1	56898454	56898680	SRR8284511_trimmed.fq.sort.sort.q10.rmdup.narrowPeak_peak_938	174	.	10.4829	20.0941	17.4833	108
chr1	56977064	56977393	SRR8284511_trimmed.fq.sort.sort.q10.rmdup.narrowPeak_peak_939	159	.	6.89993	18.5435	15.9589	210
chr1	56991662	56991962	SRR8284511_trimmed.fq.sort.sort.q10.rmdup.narrowPeak_peak_940	310	.	13.625	33.8314	31.044	171
chr1	56995123	56995345	SRR8284511_trimmed.fq.sort.sort.q10.rmdup.narrowPeak_peak_941	156	.	8.7519	18.2211	15.6408	98
chr1	57000443	57000691	SRR8284511_trimmed.fq.sort.sort.q10.rmdup.narrowPeak_peak_942	210	.	11.0095	23.6892	21.0285	116
chr1	57003208	57003424	SRR8284511_trimmed.fq.sort.sort.q10.rmdup.narrowPeak_peak_943	129	.	8.25226	15.4414	12.9078	84
chr1	57048965	57049113	SRR8284511_trimmed.fq.sort.sort.q10.rmdup.narrowPeak_peak_944	55	.	5.44231	7.90609	5.55819	75
chr1	57052130	57052305	SRR8284511_trimmed.fq.sort.sort.q10.rmdup.narrowPeak_peak_945	77	.	6.47927	10.1631	7.74743	57
chr1	57095640	57095838	SRR8284511_trimmed.fq.sort.sort.q10.rmdup.narrowPeak_peak_946	197	.	10.586	22.4074	19.7644	108
chr1	57096254	57096453	SRR8284511_trimmed.fq.sort.sort.q10.rmdup.narrowPeak_peak_947	114	.	7.62195	13.9526	11.446	86
chr1	57134923	57135130	SRR8284511_trimmed.fq.sort.sort.q10.rmdup.narrowPeak_peak_948	77	.	6.48941	10.1795	7.75508	100
chr1	57205686	57206100	SRR8284511_trimmed.fq.sort.sort.q10.rmdup.narrowPeak_peak_949	1201	.	25.4314	124.178	120.175	152
chr1	57269781	57270110	SRR8284511_trimmed.fq.sort.sort.q10.rmdup.narrowPeak_peak_950	713	.	21.5135	74.5653	71.3312	126
chr1	57281536	57281684	SRR8284511_trimmed.fq.sort.sort.q10.rmdup.narrowPeak_peak_951	46	.	4.99186	6.94015	4.61497	36
chr1	57319933	57320093	SRR8284511_trimmed.fq.sort.sort.q10.rmdup.narrowPeak_peak_952	66	.	5.99023	9.06441	6.67006	93
chr1	57339092	57339489	SRR8284511_trimmed.fq.sort.sort.q10.rmdup.narrowPeak_peak_953	1320	.	29.3697	136.278	132.006	246
chr1	57393959	57394425	SRR8284511_trimmed.fq.sort.sort.q10.rmdup.narrowPeak_peak_954	1260	.	25.508	130.219	126.086	267
chr1	57423703	57424013	SRR8284511_trimmed.fq.sort.sort.q10.rmdup.narrowPeak_peak_955	546	.	19.4025	57.7311	54.6848	146
chr1	57428948	57429255	SRR8284511_trimmed.fq.sort.sort.q10.rmdup.narrowPeak_peak_956	1140	.	27.4546	117.904	114.025	143
chr1	57688915	57689076	SRR8284511_trimmed.fq.sort.sort.q10.rmdup.narrowPeak_peak_957	66	.	5.99023	9.06441	6.67006	94
chr1	57774027	57774630	SRR8284511_trimmed.fq.sort.sort.q10.rmdup.narrowPeak_peak_958	133	.	7.18907	15.9117	13.3712	143
chr1	57776960	57777172	SRR8284511_trimmed.fq.sort.sort.q10.rmdup.narrowPeak_peak_959	73	.	5.20713	9.78699	7.3791	115
chr1	57795926	57796074	SRR8284511_trimmed.fq.sort.sort.q10.rmdup.narrowPeak_peak_960	36	.	4.49267	5.9373	3.65333	47
chr1	57949259	57949552	SRR8284511_trimmed.fq.sort.sort.q10.rmdup.narrowPeak_peak_961	828	.	26.7871	86.2309	82.8529	146
chr1	57969256	57969462	SRR8284511_trimmed.fq.sort.sort.q10.rmdup.narrowPeak_peak_962	102	.	7.37599	12.7114	10.2299	77
chr1	57970180	57970405	SRR8284511_trimmed.fq.sort.sort.q10.rmdup.narrowPeak_peak_963	92	.	7.01066	11.7282	9.2696	99
chr1	58031100	58031553	SRR8284511_trimmed.fq.sort.sort.q10.rmdup.narrowPeak_peak_964	1473	.	28.626	151.995	147.302	273
chr1	58038370	58038518	SRR8284511_trimmed.fq.sort.sort.q10.rmdup.narrowPeak_peak_965	66	.	5.99023	9.06441	6.67006	42
chr1	58079798	58080073	SRR8284511_trimmed.fq.sort.sort.q10.rmdup.narrowPeak_peak_966	112	.	7.98697	13.7074	11.2044	81
chr1	58089616	58089764	SRR8284511_trimmed.fq.sort.sort.q10.rmdup.narrowPeak_peak_967	27	.	3.99349	4.97924	2.74418	69
chr1	58112741	58113141	SRR8284511_trimmed.fq.sort.sort.q10.rmdup.narrowPeak_peak_968	1300	.	28.0356	134.276	130.05	259
chr1	58139061	58139349	SRR8284511_trimmed.fq.sort.sort.q10.rmdup.narrowPeak_peak_969	414	.	14.7317	44.3391	41.4347	141
chr1	58140679	58140881	SRR8284511_trimmed.fq.sort.sort.q10.rmdup.narrowPeak_peak_970	216	.	9.45962	24.3557	21.685	101
chr1	58156775	58157141	SRR8284511_trimmed.fq.sort.sort.q10.rmdup.narrowPeak_peak_971	1122	.	27.0739	116.095	112.25	157
chr1	58235422	58235755	SRR8284511_trimmed.fq.sort.sort.q10.rmdup.narrowPeak_peak_972	434	.	15.8334	46.426	43.4991	173
chr1	58240397	58240713	SRR8284511_trimmed.fq.sort.sort.q10.rmdup.narrowPeak_peak_973	78	.	5.88928	10.2648	7.83874	122
chr1	58271219	58271521	SRR8284511_trimmed.fq.sort.sort.q10.rmdup.narrowPeak_peak_974	1156	.	28.2502	119.59	115.679	126
chr1	58296358	58296849	SRR8284511_trimmed.fq.sort.sort.q10.rmdup.narrowPeak_peak_975	914	.	24.4044	94.9976	91.4983	159
chr1	58337742	58338029	SRR8284511_trimmed.fq.sort.sort.q10.rmdup.narrowPeak_peak_976	264	.	13.5554	29.1581	26.4263	174
chr1	58393987	58394169	SRR8284511_trimmed.fq.sort.sort.q10.rmdup.narrowPeak_peak_977	52	.	4.34924	7.5633	5.22396	55
chr1	58395445	58395677	SRR8284511_trimmed.fq.sort.sort.q10.rmdup.narrowPeak_peak_978	204	.	8.80476	23.0664	20.4135	105
chr1	58396257	58396503	SRR8284511_trimmed.fq.sort.sort.q10.rmdup.narrowPeak_peak_979	225	.	9.31711	25.2007	22.5195	110
chr1	58401770	58402061	SRR8284511_trimmed.fq.sort.sort.q10.rmdup.narrowPeak_peak_980	278	.	12.9032	30.5947	27.8453	132
chr1	58415443	58415781	SRR8284511_trimmed.fq.sort.sort.q10.rmdup.narrowPeak_peak_981	427	.	15.4483	45.7042	42.7849	229
chr1	58445184	58445520	SRR8284511_trimmed.fq.sort.sort.q10.rmdup.narrowPeak_peak_982	107	.	6.70421	13.2572	10.7672	69
chr1	58448475	58448692	SRR8284511_trimmed.fq.sort.sort.q10.rmdup.narrowPeak_peak_983	242	.	10.8342	26.9354	24.2319	97
chr1	58474146	58474364	SRR8284511_trimmed.fq.sort.sort.q10.rmdup.narrowPeak_peak_984	73	.	6.20466	9.72133	7.31441	100
chr1	58476852	58477037	SRR8284511_trimmed.fq.sort.sort.q10.rmdup.narrowPeak_peak_985	112	.	7.98697	13.7074	11.2044	110
chr1	58498798	58499071	SRR8284511_trimmed.fq.sort.sort.q10.rmdup.narrowPeak_peak_986	539	.	20.4048	57.0261	53.9873	147
chr1	58562493	58562810	SRR8284511_trimmed.fq.sort.sort.q10.rmdup.narrowPeak_peak_987	731	.	21.5411	76.3941	73.1383	170
chr1	58579226	58579536	SRR8284511_trimmed.fq.sort.sort.q10.rmdup.narrowPeak_peak_988	643	.	20.5789	67.5223	64.3693	163
chr1	58584373	58584580	SRR8284511_trimmed.fq.sort.sort.q10.rmdup.narrowPeak_peak_989	157	.	9.0879	18.2845	15.7032	115
chr1	58618825	58619101	SRR8284511_trimmed.fq.sort.sort.q10.rmdup.narrowPeak_peak_990	271	.	13.9772	29.865	27.1241	141
chr1	58677599	58677957	SRR8284511_trimmed.fq.sort.sort.q10.rmdup.narrowPeak_peak_991	947	.	27.5623	98.3047	94.757	168
chr1	58697690	58697927	SRR8284511_trimmed.fq.sort.sort.q10.rmdup.narrowPeak_peak_992	188	.	10.9821	21.436	18.8057	116
chr1	58710164	58710451	SRR8284511_trimmed.fq.sort.sort.q10.rmdup.narrowPeak_peak_993	179	.	9.79432	20.521	17.9045	191
chr1	58713190	58713338	SRR8284511_trimmed.fq.sort.sort.q10.rmdup.narrowPeak_peak_994	51	.	4.81125	7.47522	5.13794	45
chr1	58715399	58715547	SRR8284511_trimmed.fq.sort.sort.q10.rmdup.narrowPeak_peak_995	36	.	4.37139	5.96769	3.683	105
chr1	58746961	58747265	SRR8284511_trimmed.fq.sort.sort.q10.rmdup.narrowPeak_peak_996	521	.	19.3528	55.1749	52.1557	167
chr1	58761516	58761738	SRR8284511_trimmed.fq.sort.sort.q10.rmdup.narrowPeak_peak_997	36	.	4.49267	5.9373	3.65333	94
chr1	58769994	58770313	SRR8284511_trimmed.fq.sort.sort.q10.rmdup.narrowPeak_peak_998	455	.	17.4058	48.5217	45.5725	190
chr1	58795356	58795518	SRR8284511_trimmed.fq.sort.sort.q10.rmdup.narrowPeak_peak_999	56	.	5.49104	7.98366	5.62208	64
chr1	58802519	58802718	SRR8284511_trimmed.fq.sort.sort.q10.rmdup.narrowPeak_peak_1000	188	.	10.9821	21.436	18.8057	94
chr1	58820539	58820687	SRR8284511_trimmed.fq.sort.sort.q10.rmdup.narrowPeak_peak_1001	36	.	4.49267	5.9373	3.65333	38
chr1	58897635	58897888	SRR8284511_trimmed.fq.sort.sort.q10.rmdup.narrowPeak_peak_1002	300	.	14.9756	32.8027	30.0269	123
chr1	58993811	58994110	SRR8284511_trimmed.fq.sort.sort.q10.rmdup.narrowPeak_peak_1003	307	.	15.0077	33.5077	30.7238	111
chr1	59009312	59009585	SRR8284511_trimmed.fq.sort.sort.q10.rmdup.narrowPeak_peak_1004	370	.	15.8916	39.8582	37.0024	132
chr1	59068052	59068347	SRR8284511_trimmed.fq.sort.sort.q10.rmdup.narrowPeak_peak_1005	727	.	20.4778	76.0133	72.7621	122
chr1	59070933	59071130	SRR8284511_trimmed.fq.sort.sort.q10.rmdup.narrowPeak_peak_1006	129	.	6.94284	15.4461	12.9124	99
chr1	59142866	59143136	SRR8284511_trimmed.fq.sort.sort.q10.rmdup.narrowPeak_peak_1007	1025	.	23.1006	106.238	102.566	140
chr1	59144601	59144852	SRR8284511_trimmed.fq.sort.sort.q10.rmdup.narrowPeak_peak_1008	144	.	6.62948	17.0427	14.482	131
chr1	59150519	59150796	SRR8284511_trimmed.fq.sort.sort.q10.rmdup.narrowPeak_peak_1009	144	.	9.1983	16.9999	14.4398	198
chr1	59176571	59176801	SRR8284511_trimmed.fq.sort.sort.q10.rmdup.narrowPeak_peak_1010	266	.	12.9467	29.3873	26.6528	129
chr1	59220610	59220758	SRR8284511_trimmed.fq.sort.sort.q10.rmdup.narrowPeak_peak_1011	56	.	5.49104	7.98366	5.62208	112
chr1	59237969	59238279	SRR8284511_trimmed.fq.sort.sort.q10.rmdup.narrowPeak_peak_1012	862	.	22.7474	89.7009	86.2758	146
chr1	59243879	59244037	SRR8284511_trimmed.fq.sort.sort.q10.rmdup.narrowPeak_peak_1013	97	.	5.51929	12.2114	9.74461	65
chr1	59247696	59248118	SRR8284511_trimmed.fq.sort.sort.q10.rmdup.narrowPeak_peak_1014	942	.	23.0722	97.7911	94.2505	165
chr1	59258979	59259152	SRR8284511_trimmed.fq.sort.sort.q10.rmdup.narrowPeak_peak_1015	143	.	8.57003	16.9175	14.3584	51
chr1	59286533	59286854	SRR8284511_trimmed.fq.sort.sort.q10.rmdup.narrowPeak_peak_1016	302	.	14.3601	33.0783	30.2995	136
chr1	59294621	59294882	SRR8284511_trimmed.fq.sort.sort.q10.rmdup.narrowPeak_peak_1017	88	.	6.9886	11.3264	8.87417	143
chr1	59301042	59301268	SRR8284511_trimmed.fq.sort.sort.q10.rmdup.narrowPeak_peak_1018	133	.	8.77706	15.8507	13.311	105
chr1	59311342	59311529	SRR8284511_trimmed.fq.sort.sort.q10.rmdup.narrowPeak_peak_1019	98	.	7.36739	12.3071	9.83845	110
chr1	59316779	59317162	SRR8284511_trimmed.fq.sort.sort.q10.rmdup.narrowPeak_peak_1020	1167	.	26.0467	120.73	116.797	125
chr1	59361609	59361809	SRR8284511_trimmed.fq.sort.sort.q10.rmdup.narrowPeak_peak_1021	136	.	8.98534	16.1931	13.6442	113
chr1	59375389	59375537	SRR8284511_trimmed.fq.sort.sort.q10.rmdup.narrowPeak_peak_1022	56	.	5.49104	7.98366	5.62208	69
chr1	59424178	59424409	SRR8284511_trimmed.fq.sort.sort.q10.rmdup.narrowPeak_peak_1023	190	.	10.8245	21.7055	19.0714	140
chr1	59427235	59427383	SRR8284511_trimmed.fq.sort.sort.q10.rmdup.narrowPeak_peak_1024	43	.	4.84121	6.70276	4.39893	64
chr1	59441170	59441433	SRR8284511_trimmed.fq.sort.sort.q10.rmdup.narrowPeak_peak_1025	146	.	9.03506	17.2059	14.6428	116
chr1	59453439	59453627	SRR8284511_trimmed.fq.sort.sort.q10.rmdup.narrowPeak_peak_1026	128	.	8.47139	15.3491	12.8168	95
chr1	59471723	59471957	SRR8284511_trimmed.fq.sort.sort.q10.rmdup.narrowPeak_peak_1027	127	.	8.14751	15.2682	12.737	107
chr1	59483760	59484140	SRR8284511_trimmed.fq.sort.sort.q10.rmdup.narrowPeak_peak_1028	495	.	14.4142	52.5284	49.5371	139
chr1	59514496	59514644	SRR8284511_trimmed.fq.sort.sort.q10.rmdup.narrowPeak_peak_1029	53	.	5.1458	7.71821	5.3751	66
chr1	59523397	59523772	SRR8284511_trimmed.fq.sort.sort.q10.rmdup.narrowPeak_peak_1030	405	.	15.01	43.3995	40.5052	170
chr1	59563472	59563656	SRR8284511_trimmed.fq.sort.sort.q10.rmdup.narrowPeak_peak_1031	112	.	7.98697	13.7074	11.2044	51
chr1	59564614	59564828	SRR8284511_trimmed.fq.sort.sort.q10.rmdup.narrowPeak_peak_1032	107	.	7.69083	13.2241	10.7344	95
chr1	59580979	59581175	SRR8284511_trimmed.fq.sort.sort.q10.rmdup.narrowPeak_peak_1033	239	.	8.25548	26.6698	23.9695	92
chr1	59584657	59585004	SRR8284511_trimmed.fq.sort.sort.q10.rmdup.narrowPeak_peak_1034	1038	.	21.0301	107.516	103.824	147
chr1	59603981	59604301	SRR8284511_trimmed.fq.sort.sort.q10.rmdup.narrowPeak_peak_1035	502	.	15.0979	53.2772	50.278	174
chr1	59608968	59609142	SRR8284511_trimmed.fq.sort.sort.q10.rmdup.narrowPeak_peak_1036	110	.	4.42388	13.5387	11.0438	85
chr1	59609481	59609781	SRR8284511_trimmed.fq.sort.sort.q10.rmdup.narrowPeak_peak_1037	529	.	10.2959	55.9285	52.9015	157
chr1	59611044	59611243	SRR8284511_trimmed.fq.sort.sort.q10.rmdup.narrowPeak_peak_1038	347	.	8.03817	37.6189	34.7881	120
chr1	59613806	59614253	SRR8284511_trimmed.fq.sort.sort.q10.rmdup.narrowPeak_peak_1039	787	.	13.4465	82.0416	78.717	199
chr1	59623307	59623774	SRR8284511_trimmed.fq.sort.sort.q10.rmdup.narrowPeak_peak_1040	1373	.	26.9784	141.803	137.396	203
chr1	59630875	59631060	SRR8284511_trimmed.fq.sort.sort.q10.rmdup.narrowPeak_peak_1041	92	.	6.73287	11.662	9.20437	51
chr1	59631389	59631537	SRR8284511_trimmed.fq.sort.sort.q10.rmdup.narrowPeak_peak_1042	33	.	4.13087	5.59218	3.33814	65
chr1	59638414	59638706	SRR8284511_trimmed.fq.sort.sort.q10.rmdup.narrowPeak_peak_1043	236	.	11.8564	26.3012	23.6053	146
chr1	59657146	59657317	SRR8284511_trimmed.fq.sort.sort.q10.rmdup.narrowPeak_peak_1044	110	.	6.64389	13.5752	11.0799	51
chr1	59661314	59661593	SRR8284511_trimmed.fq.sort.sort.q10.rmdup.narrowPeak_peak_1045	139	.	8.05389	16.5231	13.9699	131
chr1	59681558	59681780	SRR8284511_trimmed.fq.sort.sort.q10.rmdup.narrowPeak_peak_1046	98	.	6.89599	12.3305	9.86137	98
chr1	59689606	59689808	SRR8284511_trimmed.fq.sort.sort.q10.rmdup.narrowPeak_peak_1047	124	.	6.95116	15.0136	12.486	56
chr1	59690565	59690779	SRR8284511_trimmed.fq.sort.sort.q10.rmdup.narrowPeak_peak_1048	191	.	9.00621	21.8331	19.1976	121
chr1	59701846	59702203	SRR8284511_trimmed.fq.sort.sort.q10.rmdup.narrowPeak_peak_1049	209	.	10.6333	23.624	20.9639	145
chr1	59719935	59720381	SRR8284511_trimmed.fq.sort.sort.q10.rmdup.narrowPeak_peak_1050	1221	.	24.6809	126.212	122.167	193
chr1	59736940	59737098	SRR8284511_trimmed.fq.sort.sort.q10.rmdup.narrowPeak_peak_1051	46	.	4.99186	6.94015	4.61497	36
chr1	59749756	59749994	SRR8284511_trimmed.fq.sort.sort.q10.rmdup.narrowPeak_peak_1052	151	.	9.34754	17.7218	15.1483	121
chr1	59784185	59784424	SRR8284511_trimmed.fq.sort.sort.q10.rmdup.narrowPeak_peak_1053	63	.	5.80945	8.77509	6.3969	111
chr1	59794574	59794823	SRR8284511_trimmed.fq.sort.sort.q10.rmdup.narrowPeak_peak_1054	54	.	5.36376	7.78129	5.43645	124
chr1	59812910	59813060	SRR8284511_trimmed.fq.sort.sort.q10.rmdup.narrowPeak_peak_1055	66	.	5.99023	9.06441	6.67006	110
chr1	59822314	59822504	SRR8284511_trimmed.fq.sort.sort.q10.rmdup.narrowPeak_peak_1056	100	.	7.48779	12.503	10.0247	63
chr1	59836605	59836833	SRR8284511_trimmed.fq.sort.sort.q10.rmdup.narrowPeak_peak_1057	100	.	7.48779	12.503	10.0247	97
chr1	59843842	59843990	SRR8284511_trimmed.fq.sort.sort.q10.rmdup.narrowPeak_peak_1058	56	.	5.49104	7.98366	5.62208	93
chr1	59862637	59862961	SRR8284511_trimmed.fq.sort.sort.q10.rmdup.narrowPeak_peak_1059	409	.	17.3732	43.8735	40.974	143
chr1	59874099	59874311	SRR8284511_trimmed.fq.sort.sort.q10.rmdup.narrowPeak_peak_1060	124	.	8.48616	14.9379	12.4114	113
chr1	59883718	59884193	SRR8284511_trimmed.fq.sort.sort.q10.rmdup.narrowPeak_peak_1061	1640	.	28.9379	169.265	164.053	224
chr1	59892901	59893098	SRR8284511_trimmed.fq.sort.sort.q10.rmdup.narrowPeak_peak_1062	124	.	8.48616	14.9379	12.4114	110
chr1	59909420	59909572	SRR8284511_trimmed.fq.sort.sort.q10.rmdup.narrowPeak_peak_1063	66	.	5.99023	9.06441	6.67006	50
chr1	59967347	59967635	SRR8284511_trimmed.fq.sort.sort.q10.rmdup.narrowPeak_peak_1064	370	.	15.8916	39.8582	37.0024	179
chr1	59973120	59973457	SRR8284511_trimmed.fq.sort.sort.q10.rmdup.narrowPeak_peak_1065	131	.	8.65218	15.6457	13.109	137
chr1	59995765	59995963	SRR8284511_trimmed.fq.sort.sort.q10.rmdup.narrowPeak_peak_1066	169	.	8.91075	19.5281	16.9274	86
chr1	60000564	60000774	SRR8284511_trimmed.fq.sort.sort.q10.rmdup.narrowPeak_peak_1067	294	.	12.3745	32.2661	29.497	106
chr1	60005591	60005785	SRR8284511_trimmed.fq.sort.sort.q10.rmdup.narrowPeak_peak_1068	166	.	9.0307	19.2154	16.6188	75
chr1	60008568	60008863	SRR8284511_trimmed.fq.sort.sort.q10.rmdup.narrowPeak_peak_1069	120	.	7.97166	14.5288	12.0134	178
chr1	60035477	60035743	SRR8284511_trimmed.fq.sort.sort.q10.rmdup.narrowPeak_peak_1070	197	.	10.915	22.4021	19.7593	86
chr1	60054688	60055011	SRR8284511_trimmed.fq.sort.sort.q10.rmdup.narrowPeak_peak_1071	380	.	16.1104	40.9622	38.0942	209
chr1	60081643	60081826	SRR8284511_trimmed.fq.sort.sort.q10.rmdup.narrowPeak_peak_1072	100	.	7.48779	12.503	10.0247	89
chr1	60101918	60102092	SRR8284511_trimmed.fq.sort.sort.q10.rmdup.narrowPeak_peak_1073	73	.	5.58503	9.75027	7.34281	116
chr1	60104578	60104862	SRR8284511_trimmed.fq.sort.sort.q10.rmdup.narrowPeak_peak_1074	196	.	9.5277	22.2453	19.6044	146
chr1	60129715	60129979	SRR8284511_trimmed.fq.sort.sort.q10.rmdup.narrowPeak_peak_1075	124	.	8.48616	14.9379	12.4114	142
chr1	60135775	60135987	SRR8284511_trimmed.fq.sort.sort.q10.rmdup.narrowPeak_peak_1076	161	.	9.98371	18.7723	16.1813	118
chr1	60152764	60152989	SRR8284511_trimmed.fq.sort.sort.q10.rmdup.narrowPeak_peak_1077	228	.	12.4796	25.5739	22.8869	122
chr1	60158502	60158819	SRR8284511_trimmed.fq.sort.sort.q10.rmdup.narrowPeak_peak_1078	893	.	22.9209	92.8316	89.3629	143
chr1	60160227	60160441	SRR8284511_trimmed.fq.sort.sort.q10.rmdup.narrowPeak_peak_1079	64	.	4.72193	8.87637	6.49631	104
chr1	60166982	60167142	SRR8284511_trimmed.fq.sort.sort.q10.rmdup.narrowPeak_peak_1080	46	.	4.99186	6.94015	4.61497	23
chr1	60196885	60197165	SRR8284511_trimmed.fq.sort.sort.q10.rmdup.narrowPeak_peak_1081	658	.	21.8575	69.0346	65.8648	146
chr1	60202822	60202970	SRR8284511_trimmed.fq.sort.sort.q10.rmdup.narrowPeak_peak_1082	50	.	5.10583	7.37303	5.03798	61
chr1	60205934	60206149	SRR8284511_trimmed.fq.sort.sort.q10.rmdup.narrowPeak_peak_1083	236	.	12.5871	26.3335	23.6371	121
chr1	60229710	60229858	SRR8284511_trimmed.fq.sort.sort.q10.rmdup.narrowPeak_peak_1084	66	.	5.98086	9.04938	6.66531	105
chr1	60232738	60233000	SRR8284511_trimmed.fq.sort.sort.q10.rmdup.narrowPeak_peak_1085	124	.	8.48616	14.9379	12.4114	139
chr1	60239284	60239540	SRR8284511_trimmed.fq.sort.sort.q10.rmdup.narrowPeak_peak_1086	95	.	7.15922	11.9691	9.50632	110
chr1	60240990	60241138	SRR8284511_trimmed.fq.sort.sort.q10.rmdup.narrowPeak_peak_1087	31	.	4.14899	5.4032	3.15491	97
chr1	60247075	60247379	SRR8284511_trimmed.fq.sort.sort.q10.rmdup.narrowPeak_peak_1088	171	.	9.93856	19.7047	17.1013	129
chr1	60272522	60272820	SRR8284511_trimmed.fq.sort.sort.q10.rmdup.narrowPeak_peak_1089	521	.	18.8749	55.1364	52.1178	134
chr1	60301595	60301760	SRR8284511_trimmed.fq.sort.sort.q10.rmdup.narrowPeak_peak_1090	52	.	5.2501	7.60113	5.26074	106
chr1	60316595	60316783	SRR8284511_trimmed.fq.sort.sort.q10.rmdup.narrowPeak_peak_1091	77	.	6.48941	10.1795	7.75508	53
chr1	60340930	60341164	SRR8284511_trimmed.fq.sort.sort.q10.rmdup.narrowPeak_peak_1092	136	.	8.98534	16.1931	13.6442	127
chr1	60394372	60394597	SRR8284511_trimmed.fq.sort.sort.q10.rmdup.narrowPeak_peak_1093	136	.	8.98534	16.1931	13.6442	145
chr1	60404934	60405200	SRR8284511_trimmed.fq.sort.sort.q10.rmdup.narrowPeak_peak_1094	283	.	13.2188	31.1371	28.3815	124
chr1	60411301	60411562	SRR8284511_trimmed.fq.sort.sort.q10.rmdup.narrowPeak_peak_1095	166	.	9.67969	19.2742	16.6768	140
chr1	60428157	60428348	SRR8284511_trimmed.fq.sort.sort.q10.rmdup.narrowPeak_peak_1096	62	.	4.77474	8.65577	6.28018	69
chr1	60428986	60429286	SRR8284511_trimmed.fq.sort.sort.q10.rmdup.narrowPeak_peak_1097	780	.	21.7897	81.3601	78.0436	165
chr1	60441428	60441755	SRR8284511_trimmed.fq.sort.sort.q10.rmdup.narrowPeak_peak_1098	188	.	10.9821	21.436	18.8057	182
chr1	60447177	60447391	SRR8284511_trimmed.fq.sort.sort.q10.rmdup.narrowPeak_peak_1099	161	.	9.98371	18.7723	16.1813	113
chr1	60530196	60530373	SRR8284511_trimmed.fq.sort.sort.q10.rmdup.narrowPeak_peak_1100	105	.	6.84438	13.0768	10.5896	73
chr1	60534969	60535267	SRR8284511_trimmed.fq.sort.sort.q10.rmdup.narrowPeak_peak_1101	552	.	19.2472	58.2754	55.2237	143
chr1	60558616	60558974	SRR8284511_trimmed.fq.sort.sort.q10.rmdup.narrowPeak_peak_1102	66	.	5.99023	9.06441	6.67006	140
chr1	60565232	60565607	SRR8284511_trimmed.fq.sort.sort.q10.rmdup.narrowPeak_peak_1103	550	.	19.1462	58.0903	55.0404	231
chr1	60703752	60703924	SRR8284511_trimmed.fq.sort.sort.q10.rmdup.narrowPeak_peak_1104	124	.	8.48616	14.9379	12.4114	61
chr1	60720242	60720492	SRR8284511_trimmed.fq.sort.sort.q10.rmdup.narrowPeak_peak_1105	271	.	13.9772	29.865	27.1241	105
chr1	60734534	60734682	SRR8284511_trimmed.fq.sort.sort.q10.rmdup.narrowPeak_peak_1106	66	.	5.99023	9.06441	6.67006	71
chr1	60823001	60823285	SRR8284511_trimmed.fq.sort.sort.q10.rmdup.narrowPeak_peak_1107	527	.	18.3112	55.7322	52.7071	142
chr1	60860670	60861008	SRR8284511_trimmed.fq.sort.sort.q10.rmdup.narrowPeak_peak_1108	964	.	24.077	99.9788	96.4051	147
chr1	60868448	60868823	SRR8284511_trimmed.fq.sort.sort.q10.rmdup.narrowPeak_peak_1109	714	.	22.0221	74.6563	71.4213	182
chr1	60954866	60955199	SRR8284511_trimmed.fq.sort.sort.q10.rmdup.narrowPeak_peak_1110	1009	.	23.6244	104.635	100.988	187
chr1	60958407	60958582	SRR8284511_trimmed.fq.sort.sort.q10.rmdup.narrowPeak_peak_1111	75	.	4.01332	9.96075	7.54915	114
chr1	60961162	60961491	SRR8284511_trimmed.fq.sort.sort.q10.rmdup.narrowPeak_peak_1112	705	.	16.5522	73.8135	70.5882	158
chr1	60962173	60962412	SRR8284511_trimmed.fq.sort.sort.q10.rmdup.narrowPeak_peak_1113	204	.	7.63201	23.11	20.4564	103
chr1	61055180	61055574	SRR8284511_trimmed.fq.sort.sort.q10.rmdup.narrowPeak_peak_1114	1447	.	28.8075	149.364	144.749	160
chr1	61101649	61102040	SRR8284511_trimmed.fq.sort.sort.q10.rmdup.narrowPeak_peak_1115	698	.	19.4563	73.0228	69.8071	122
chr1	61125188	61125426	SRR8284511_trimmed.fq.sort.sort.q10.rmdup.narrowPeak_peak_1116	174	.	10.4829	20.0941	17.4833	114
chr1	61139199	61139555	SRR8284511_trimmed.fq.sort.sort.q10.rmdup.narrowPeak_peak_1117	943	.	24.4355	97.9002	94.3582	157
chr1	61171677	61171829	SRR8284511_trimmed.fq.sort.sort.q10.rmdup.narrowPeak_peak_1118	66	.	5.99023	9.06441	6.67006	61
chr1	61181103	61181450	SRR8284511_trimmed.fq.sort.sort.q10.rmdup.narrowPeak_peak_1119	1773	.	32.1483	182.935	177.317	205
chr1	61298006	61298348	SRR8284511_trimmed.fq.sort.sort.q10.rmdup.narrowPeak_peak_1120	816	.	21.4018	85.0342	81.6717	166
chr1	61377097	61377436	SRR8284511_trimmed.fq.sort.sort.q10.rmdup.narrowPeak_peak_1121	1408	.	29.7274	145.354	140.851	165
chr1	61524952	61525223	SRR8284511_trimmed.fq.sort.sort.q10.rmdup.narrowPeak_peak_1122	329	.	15.9739	35.7972	32.9865	100
chr1	61741005	61741250	SRR8284511_trimmed.fq.sort.sort.q10.rmdup.narrowPeak_peak_1123	201	.	11.4813	22.7972	20.1473	132
chr1	61771243	61771588	SRR8284511_trimmed.fq.sort.sort.q10.rmdup.narrowPeak_peak_1124	1620	.	32.3124	167.228	162.078	185
chr1	61925007	61925356	SRR8284511_trimmed.fq.sort.sort.q10.rmdup.narrowPeak_peak_1125	1243	.	30.0215	128.403	124.31	172
chr1	61967121	61967530	SRR8284511_trimmed.fq.sort.sort.q10.rmdup.narrowPeak_peak_1126	404	.	16.6315	43.3436	40.4497	209
chr1	62166242	62166390	SRR8284511_trimmed.fq.sort.sort.q10.rmdup.narrowPeak_peak_1127	56	.	5.49104	7.98366	5.62208	27
chr1	62378371	62378691	SRR8284511_trimmed.fq.sort.sort.q10.rmdup.narrowPeak_peak_1128	346	.	14.5416	37.5087	34.6789	176
chr1	62391646	62391883	SRR8284511_trimmed.fq.sort.sort.q10.rmdup.narrowPeak_peak_1129	88	.	6.9886	11.3264	8.87417	141
chr1	62504071	62504314	SRR8284511_trimmed.fq.sort.sort.q10.rmdup.narrowPeak_peak_1130	149	.	9.48453	17.4716	14.9014	105
chr1	62598049	62598259	SRR8284511_trimmed.fq.sort.sort.q10.rmdup.narrowPeak_peak_1131	188	.	10.9821	21.436	18.8057	137
chr1	62689657	62689805	SRR8284511_trimmed.fq.sort.sort.q10.rmdup.narrowPeak_peak_1132	46	.	4.99186	6.94015	4.61497	73
chr1	62697011	62697327	SRR8284511_trimmed.fq.sort.sort.q10.rmdup.narrowPeak_peak_1133	1418	.	21.0369	146.373	141.842	154
chr1	62701069	62701463	SRR8284511_trimmed.fq.sort.sort.q10.rmdup.narrowPeak_peak_1134	665	.	12.3574	69.7243	66.5467	166
chr1	62707664	62707897	SRR8284511_trimmed.fq.sort.sort.q10.rmdup.narrowPeak_peak_1135	455	.	15.7451	48.5301	45.5807	97
chr1	62717996	62718204	SRR8284511_trimmed.fq.sort.sort.q10.rmdup.narrowPeak_peak_1136	228	.	7.79112	25.5134	22.8283	95
chr1	62722537	62722905	SRR8284511_trimmed.fq.sort.sort.q10.rmdup.narrowPeak_peak_1137	1228	.	23.4632	126.88	122.821	188
chr1	62774945	62775108	SRR8284511_trimmed.fq.sort.sort.q10.rmdup.narrowPeak_peak_1138	76	.	6.43182	10.0866	7.67244	96
chr1	62786254	62786613	SRR8284511_trimmed.fq.sort.sort.q10.rmdup.narrowPeak_peak_1139	1585	.	29.535	163.577	158.536	191
chr1	62795590	62796150	SRR8284511_trimmed.fq.sort.sort.q10.rmdup.narrowPeak_peak_1140	526	.	17.8359	55.6506	52.6265	120
chr1	62820169	62820593	SRR8284511_trimmed.fq.sort.sort.q10.rmdup.narrowPeak_peak_1141	1076	.	26.7409	111.433	107.672	201
chr1	62886687	62886842	SRR8284511_trimmed.fq.sort.sort.q10.rmdup.narrowPeak_peak_1142	56	.	5.49104	7.98366	5.62208	43
chr1	62929505	62929905	SRR8284511_trimmed.fq.sort.sort.q10.rmdup.narrowPeak_peak_1143	1343	.	28.1955	138.705	134.375	196
chr1	62964374	62964632	SRR8284511_trimmed.fq.sort.sort.q10.rmdup.narrowPeak_peak_1144	666	.	15.3136	69.8361	66.6574	119
chr1	62966998	62967247	SRR8284511_trimmed.fq.sort.sort.q10.rmdup.narrowPeak_peak_1145	765	.	17.0122	79.8357	76.5384	107
chr1	62984490	62984769	SRR8284511_trimmed.fq.sort.sort.q10.rmdup.narrowPeak_peak_1146	492	.	12.2658	52.2666	49.278	144
chr1	62986332	62986587	SRR8284511_trimmed.fq.sort.sort.q10.rmdup.narrowPeak_peak_1147	1085	.	20.8147	112.327	108.551	116
chr1	63037464	63037681	SRR8284511_trimmed.fq.sort.sort.q10.rmdup.narrowPeak_peak_1148	124	.	8.48616	14.9379	12.4114	90
chr1	63067610	63067761	SRR8284511_trimmed.fq.sort.sort.q10.rmdup.narrowPeak_peak_1149	66	.	5.99023	9.06441	6.67006	39
chr1	63080883	63081104	SRR8284511_trimmed.fq.sort.sort.q10.rmdup.narrowPeak_peak_1150	161	.	9.98371	18.7723	16.1813	95
chr1	63088721	63089006	SRR8284511_trimmed.fq.sort.sort.q10.rmdup.narrowPeak_peak_1151	572	.	19.0127	60.3263	57.2525	140
chr1	63090948	63091106	SRR8284511_trimmed.fq.sort.sort.q10.rmdup.narrowPeak_peak_1152	42	.	4.23177	6.51235	4.21381	55
chr1	63100877	63101190	SRR8284511_trimmed.fq.sort.sort.q10.rmdup.narrowPeak_peak_1153	171	.	9.93856	19.7047	17.1013	178
chr1	63110887	63111218	SRR8284511_trimmed.fq.sort.sort.q10.rmdup.narrowPeak_peak_1154	724	.	17.6418	75.6778	72.4305	183
chr1	63114555	63114835	SRR8284511_trimmed.fq.sort.sort.q10.rmdup.narrowPeak_peak_1155	431	.	12.2433	46.0785	43.1556	138
chr1	63142896	63143046	SRR8284511_trimmed.fq.sort.sort.q10.rmdup.narrowPeak_peak_1156	64	.	5.64628	8.82612	6.44711	57
chr1	63158416	63158590	SRR8284511_trimmed.fq.sort.sort.q10.rmdup.narrowPeak_peak_1157	77	.	6.48941	10.1795	7.75508	60
chr1	63160453	63160667	SRR8284511_trimmed.fq.sort.sort.q10.rmdup.narrowPeak_peak_1158	88	.	6.9886	11.3264	8.87417	99
chr1	63170688	63170836	SRR8284511_trimmed.fq.sort.sort.q10.rmdup.narrowPeak_peak_1159	65	.	5.93707	8.9792	6.59672	101
chr1	63173381	63173541	SRR8284511_trimmed.fq.sort.sort.q10.rmdup.narrowPeak_peak_1160	70	.	6.03416	9.44785	7.04612	51
chr1	63180973	63181468	SRR8284511_trimmed.fq.sort.sort.q10.rmdup.narrowPeak_peak_1161	1312	.	15.7528	135.535	131.281	208
chr1	63182675	63182962	SRR8284511_trimmed.fq.sort.sort.q10.rmdup.narrowPeak_peak_1162	911	.	12.5278	94.693	91.198	148
chr1	63187890	63188084	SRR8284511_trimmed.fq.sort.sort.q10.rmdup.narrowPeak_peak_1163	53	.	4.94673	7.6966	5.354	47
chr1	63204460	63204724	SRR8284511_trimmed.fq.sort.sort.q10.rmdup.narrowPeak_peak_1164	486	.	18.7281	51.6479	48.6657	134
chr1	63212982	63213158	SRR8284511_trimmed.fq.sort.sort.q10.rmdup.narrowPeak_peak_1165	66	.	5.99023	9.06441	6.67006	113
chr1	63219376	63219618	SRR8284511_trimmed.fq.sort.sort.q10.rmdup.narrowPeak_peak_1166	221	.	12.0169	24.8018	22.1255	143
chr1	63242362	63242560	SRR8284511_trimmed.fq.sort.sort.q10.rmdup.narrowPeak_peak_1167	149	.	9.48453	17.4716	14.9014	94
chr1	63252432	63252583	SRR8284511_trimmed.fq.sort.sort.q10.rmdup.narrowPeak_peak_1168	80	.	5.59006	10.4825	8.05297	41
chr1	63259411	63259604	SRR8284511_trimmed.fq.sort.sort.q10.rmdup.narrowPeak_peak_1169	28	.	3.80518	5.08172	2.84341	55
chr1	63403434	63403582	SRR8284511_trimmed.fq.sort.sort.q10.rmdup.narrowPeak_peak_1170	32	.	4.08097	5.51417	3.26258	117
chr1	63403649	63403971	SRR8284511_trimmed.fq.sort.sort.q10.rmdup.narrowPeak_peak_1171	522	.	19.8767	55.2786	52.2585	141
chr1	63609714	63609925	SRR8284511_trimmed.fq.sort.sort.q10.rmdup.narrowPeak_peak_1172	176	.	10.2823	20.2751	17.6619	128
chr1	63658033	63658365	SRR8284511_trimmed.fq.sort.sort.q10.rmdup.narrowPeak_peak_1173	840	.	17.7224	87.4705	84.076	169
chr1	63659599	63659882	SRR8284511_trimmed.fq.sort.sort.q10.rmdup.narrowPeak_peak_1174	531	.	12.966	56.223	53.1929	158
chr1	63668812	63669116	SRR8284511_trimmed.fq.sort.sort.q10.rmdup.narrowPeak_peak_1175	673	.	22.7002	70.5691	67.3818	181
chr1	63686033	63686247	SRR8284511_trimmed.fq.sort.sort.q10.rmdup.narrowPeak_peak_1176	149	.	9.48453	17.4716	14.9014	101
chr1	63763170	63763490	SRR8284511_trimmed.fq.sort.sort.q10.rmdup.narrowPeak_peak_1177	340	.	15.7817	36.8368	34.0149	138
chr1	63854858	63855113	SRR8284511_trimmed.fq.sort.sort.q10.rmdup.narrowPeak_peak_1178	437	.	19.4682	46.6791	43.7495	120
chr1	63881965	63882189	SRR8284511_trimmed.fq.sort.sort.q10.rmdup.narrowPeak_peak_1179	215	.	11.9805	24.1767	21.5079	116
chr1	63953503	63953787	SRR8284511_trimmed.fq.sort.sort.q10.rmdup.narrowPeak_peak_1180	320	.	15.3817	34.8002	32.0012	141
chr1	63977324	63977567	SRR8284511_trimmed.fq.sort.sort.q10.rmdup.narrowPeak_peak_1181	136	.	8.98534	16.1931	13.6442	121
chr1	64087754	64087944	SRR8284511_trimmed.fq.sort.sort.q10.rmdup.narrowPeak_peak_1182	112	.	7.98697	13.7074	11.2044	101
chr1	64418548	64418926	SRR8284511_trimmed.fq.sort.sort.q10.rmdup.narrowPeak_peak_1183	329	.	14.7282	35.739	32.9295	220
chr1	64446091	64446368	SRR8284511_trimmed.fq.sort.sort.q10.rmdup.narrowPeak_peak_1184	709	.	14.9544	74.2212	70.9913	142
chr1	64448173	64448601	SRR8284511_trimmed.fq.sort.sort.q10.rmdup.narrowPeak_peak_1185	925	.	18.1095	96.0626	92.5479	141
chr1	64461625	64461956	SRR8284511_trimmed.fq.sort.sort.q10.rmdup.narrowPeak_peak_1186	377	.	15.9158	40.6254	37.7612	146
chr1	64534198	64534427	SRR8284511_trimmed.fq.sort.sort.q10.rmdup.narrowPeak_peak_1187	124	.	8.24176	14.9724	12.4453	93
chr1	64543842	64544103	SRR8284511_trimmed.fq.sort.sort.q10.rmdup.narrowPeak_peak_1188	247	.	12.2033	27.5003	24.789	122
chr1	64557707	64557946	SRR8284511_trimmed.fq.sort.sort.q10.rmdup.narrowPeak_peak_1189	149	.	9.48453	17.4716	14.9014	123
chr1	64572321	64572486	SRR8284511_trimmed.fq.sort.sort.q10.rmdup.narrowPeak_peak_1190	88	.	6.9886	11.3264	8.87417	77
chr1	64612134	64612423	SRR8284511_trimmed.fq.sort.sort.q10.rmdup.narrowPeak_peak_1191	182	.	10.6507	20.8859	18.2646	128
chr1	64617718	64617996	SRR8284511_trimmed.fq.sort.sort.q10.rmdup.narrowPeak_peak_1192	283	.	13.2188	31.1371	28.3815	137
chr1	64627945	64628139	SRR8284511_trimmed.fq.sort.sort.q10.rmdup.narrowPeak_peak_1193	66	.	5.99023	9.06441	6.67006	70
chr1	64636721	64636881	SRR8284511_trimmed.fq.sort.sort.q10.rmdup.narrowPeak_peak_1194	66	.	5.99023	9.06441	6.67006	113
chr1	64655862	64656045	SRR8284511_trimmed.fq.sort.sort.q10.rmdup.narrowPeak_peak_1195	100	.	7.47608	12.4839	10.012	69
chr1	64656755	64656903	SRR8284511_trimmed.fq.sort.sort.q10.rmdup.narrowPeak_peak_1196	56	.	5.48246	7.96998	5.62072	57
chr1	64690477	64690633	SRR8284511_trimmed.fq.sort.sort.q10.rmdup.narrowPeak_peak_1197	60	.	5.57	8.39331	6.02336	74
chr1	64692161	64692399	SRR8284511_trimmed.fq.sort.sort.q10.rmdup.narrowPeak_peak_1198	83	.	6.63507	10.7547	8.32042	103
chr1	64704997	64705166	SRR8284511_trimmed.fq.sort.sort.q10.rmdup.narrowPeak_peak_1199	62	.	4.17861	8.66834	6.29267	93
chr1	64705267	64705601	SRR8284511_trimmed.fq.sort.sort.q10.rmdup.narrowPeak_peak_1200	638	.	13.7316	66.9667	63.82	177
chr1	64709883	64710262	SRR8284511_trimmed.fq.sort.sort.q10.rmdup.narrowPeak_peak_1201	792	.	16.8187	82.5656	79.2343	214
chr1	64717595	64717874	SRR8284511_trimmed.fq.sort.sort.q10.rmdup.narrowPeak_peak_1202	481	.	18.8865	51.127	48.1503	126
chr1	64735993	64736192	SRR8284511_trimmed.fq.sort.sort.q10.rmdup.narrowPeak_peak_1203	207	.	9.86797	23.4211	20.7638	87
chr1	64738710	64738870	SRR8284511_trimmed.fq.sort.sort.q10.rmdup.narrowPeak_peak_1204	62	.	5.12996	8.63383	6.25912	79
chr1	64918839	64919268	SRR8284511_trimmed.fq.sort.sort.q10.rmdup.narrowPeak_peak_1205	862	.	22.7474	89.7009	86.2758	262
chr1	64986150	64986572	SRR8284511_trimmed.fq.sort.sort.q10.rmdup.narrowPeak_peak_1206	541	.	18.6567	57.1874	54.147	213
chr1	65010171	65010538	SRR8284511_trimmed.fq.sort.sort.q10.rmdup.narrowPeak_peak_1207	1647	.	29.5989	169.984	164.75	184
chr1	65036216	65036494	SRR8284511_trimmed.fq.sort.sort.q10.rmdup.narrowPeak_peak_1208	88	.	6.9886	11.3264	8.87417	159
chr1	65046372	65046760	SRR8284511_trimmed.fq.sort.sort.q10.rmdup.narrowPeak_peak_1209	1622	.	31.0764	167.443	162.288	240
chr1	65075470	65075912	SRR8284511_trimmed.fq.sort.sort.q10.rmdup.narrowPeak_peak_1210	386	.	16.0333	41.5614	38.6869	318
chr1	65112067	65112363	SRR8284511_trimmed.fq.sort.sort.q10.rmdup.narrowPeak_peak_1211	1544	.	31.25	159.389	154.476	142
chr1	65178259	65178565	SRR8284511_trimmed.fq.sort.sort.q10.rmdup.narrowPeak_peak_1212	636	.	10.9967	66.7623	63.6181	133
chr1	65179207	65179496	SRR8284511_trimmed.fq.sort.sort.q10.rmdup.narrowPeak_peak_1213	457	.	8.97687	48.6846	45.7337	101
chr1	65179737	65180205	SRR8284511_trimmed.fq.sort.sort.q10.rmdup.narrowPeak_peak_1214	962	.	14.2414	99.7754	96.205	303
chr1	65185602	65185872	SRR8284511_trimmed.fq.sort.sort.q10.rmdup.narrowPeak_peak_1215	251	.	11.3459	27.8608	25.1454	142
chr1	65282760	65283170	SRR8284511_trimmed.fq.sort.sort.q10.rmdup.narrowPeak_peak_1216	1038	.	27.2586	107.564	103.87	180
chr1	65310203	65310484	SRR8284511_trimmed.fq.sort.sort.q10.rmdup.narrowPeak_peak_1217	151	.	6.72163	17.6921	15.1191	127
chr1	65312127	65312480	SRR8284511_trimmed.fq.sort.sort.q10.rmdup.narrowPeak_peak_1218	805	.	18.9817	83.9294	80.5808	174
chr1	65312973	65313179	SRR8284511_trimmed.fq.sort.sort.q10.rmdup.narrowPeak_peak_1219	133	.	6.31541	15.9199	13.3793	105
chr1	65388292	65388711	SRR8284511_trimmed.fq.sort.sort.q10.rmdup.narrowPeak_peak_1220	681	.	20.34	71.3836	68.1872	190
chr1	65563260	65563454	SRR8284511_trimmed.fq.sort.sort.q10.rmdup.narrowPeak_peak_1221	112	.	7.98697	13.7074	11.2044	114
chr1	65640271	65640506	SRR8284511_trimmed.fq.sort.sort.q10.rmdup.narrowPeak_peak_1222	112	.	7.98697	13.7074	11.2044	123
chr1	65648920	65649084	SRR8284511_trimmed.fq.sort.sort.q10.rmdup.narrowPeak_peak_1223	46	.	4.99186	6.94015	4.61497	69
chr1	65654540	65654808	SRR8284511_trimmed.fq.sort.sort.q10.rmdup.narrowPeak_peak_1224	450	.	18.4391	47.9926	45.0489	131
chr1	65986692	65986840	SRR8284511_trimmed.fq.sort.sort.q10.rmdup.narrowPeak_peak_1225	66	.	5.99023	9.06441	6.67006	55
chr1	66099908	66100171	SRR8284511_trimmed.fq.sort.sort.q10.rmdup.narrowPeak_peak_1226	608	.	17.5278	63.9481	60.835	123
chr1	66104625	66104861	SRR8284511_trimmed.fq.sort.sort.q10.rmdup.narrowPeak_peak_1227	597	.	17.7685	62.8204	59.7196	104
chr1	66114770	66114962	SRR8284511_trimmed.fq.sort.sort.q10.rmdup.narrowPeak_peak_1228	100	.	7.48779	12.503	10.0247	107
chr1	66250170	66250326	SRR8284511_trimmed.fq.sort.sort.q10.rmdup.narrowPeak_peak_1229	77	.	6.48941	10.1795	7.75508	82
chr1	66278909	66279090	SRR8284511_trimmed.fq.sort.sort.q10.rmdup.narrowPeak_peak_1230	66	.	5.99023	9.06441	6.67006	78
chr1	66407685	66407871	SRR8284511_trimmed.fq.sort.sort.q10.rmdup.narrowPeak_peak_1231	88	.	6.9886	11.3264	8.87417	67
chr1	66655677	66656072	SRR8284511_trimmed.fq.sort.sort.q10.rmdup.narrowPeak_peak_1232	691	.	22.6945	72.3414	69.1336	231
chr1	66670257	66670429	SRR8284511_trimmed.fq.sort.sort.q10.rmdup.narrowPeak_peak_1233	56	.	5.49104	7.98366	5.62208	95
chr1	66678756	66679012	SRR8284511_trimmed.fq.sort.sort.q10.rmdup.narrowPeak_peak_1234	242	.	12.9788	26.9881	24.2829	123
chr1	66752232	66752406	SRR8284511_trimmed.fq.sort.sort.q10.rmdup.narrowPeak_peak_1235	88	.	6.9886	11.3264	8.87417	133
chr1	66805530	66805749	SRR8284511_trimmed.fq.sort.sort.q10.rmdup.narrowPeak_peak_1236	221	.	11.3617	24.8668	22.1898	127
chr1	66805982	66806284	SRR8284511_trimmed.fq.sort.sort.q10.rmdup.narrowPeak_peak_1237	92	.	6.73287	11.662	9.20437	112
chr1	66813331	66813486	SRR8284511_trimmed.fq.sort.sort.q10.rmdup.narrowPeak_peak_1238	46	.	4.99186	6.94015	4.61497	89
chr1	66818520	66818668	SRR8284511_trimmed.fq.sort.sort.q10.rmdup.narrowPeak_peak_1239	30	.	4.09314	5.31692	3.07144	72
chr1	66823588	66823736	SRR8284511_trimmed.fq.sort.sort.q10.rmdup.narrowPeak_peak_1240	54	.	5.40275	7.84321	5.49684	77
chr1	66838481	66838916	SRR8284511_trimmed.fq.sort.sort.q10.rmdup.narrowPeak_peak_1241	1399	.	28.479	144.473	139.993	207
chr1	66847556	66847888	SRR8284511_trimmed.fq.sort.sort.q10.rmdup.narrowPeak_peak_1242	987	.	28.1577	102.393	98.7817	171
chr1	66895748	66896446	SRR8284511_trimmed.fq.sort.sort.q10.rmdup.narrowPeak_peak_1243	931	.	22.5587	96.6506	93.1267	147
chr1	66919864	66920056	SRR8284511_trimmed.fq.sort.sort.q10.rmdup.narrowPeak_peak_1244	77	.	6.48941	10.1795	7.75508	95
chr1	66940986	66941272	SRR8284511_trimmed.fq.sort.sort.q10.rmdup.narrowPeak_peak_1245	561	.	19.2982	59.1981	56.1364	152
chr1	66992783	66993061	SRR8284511_trimmed.fq.sort.sort.q10.rmdup.narrowPeak_peak_1246	714	.	23.9726	74.6589	71.4239	139
chr1	67014090	67014534	SRR8284511_trimmed.fq.sort.sort.q10.rmdup.narrowPeak_peak_1247	444	.	15.932	47.3674	44.4305	296
chr1	67061341	67061839	SRR8284511_trimmed.fq.sort.sort.q10.rmdup.narrowPeak_peak_1248	1328	.	27.5255	137.118	132.827	285
chr1	67143798	67144333	SRR8284511_trimmed.fq.sort.sort.q10.rmdup.narrowPeak_peak_1249	1037	.	21.3328	107.403	103.712	352
chr1	67181225	67181570	SRR8284511_trimmed.fq.sort.sort.q10.rmdup.narrowPeak_peak_1250	1628	.	32.2117	168.061	162.887	161
chr1	67218244	67218631	SRR8284511_trimmed.fq.sort.sort.q10.rmdup.narrowPeak_peak_1251	346	.	15.34	37.4844	34.6551	257
chr1	67236294	67236472	SRR8284511_trimmed.fq.sort.sort.q10.rmdup.narrowPeak_peak_1252	112	.	7.98697	13.7074	11.2044	91
chr1	67477925	67478303	SRR8284511_trimmed.fq.sort.sort.q10.rmdup.narrowPeak_peak_1253	667	.	22.3312	69.8999	66.7204	216
chr1	67521633	67521998	SRR8284511_trimmed.fq.sort.sort.q10.rmdup.narrowPeak_peak_1254	215	.	11.9805	24.1767	21.5079	142
chr1	67559224	67559453	SRR8284511_trimmed.fq.sort.sort.q10.rmdup.narrowPeak_peak_1255	285	.	14.4764	31.3265	28.5683	130
chr1	67640308	67640822	SRR8284511_trimmed.fq.sort.sort.q10.rmdup.narrowPeak_peak_1256	1116	.	24.2319	115.522	111.688	241
chr1	67820603	67820751	SRR8284511_trimmed.fq.sort.sort.q10.rmdup.narrowPeak_peak_1257	56	.	5.49104	7.98366	5.62208	66
chr1	68046453	68046679	SRR8284511_trimmed.fq.sort.sort.q10.rmdup.narrowPeak_peak_1258	201	.	11.4813	22.7972	20.1473	107
chr1	68106492	68106857	SRR8284511_trimmed.fq.sort.sort.q10.rmdup.narrowPeak_peak_1259	793	.	22.8762	82.6333	79.3012	200
chr1	68150611	68150861	SRR8284511_trimmed.fq.sort.sort.q10.rmdup.narrowPeak_peak_1260	88	.	6.9886	11.3264	8.87417	117
chr1	69065111	69065470	SRR8284511_trimmed.fq.sort.sort.q10.rmdup.narrowPeak_peak_1261	161	.	9.98371	18.7723	16.1813	97
chr1	69086186	69086350	SRR8284511_trimmed.fq.sort.sort.q10.rmdup.narrowPeak_peak_1262	66	.	5.99023	9.06441	6.67006	67
chr1	69101769	69101971	SRR8284511_trimmed.fq.sort.sort.q10.rmdup.narrowPeak_peak_1263	74	.	5.87314	9.87554	7.46558	87
chr1	69104971	69105338	SRR8284511_trimmed.fq.sort.sort.q10.rmdup.narrowPeak_peak_1264	64	.	5.4188	8.78503	6.40662	89
chr1	69118684	69118864	SRR8284511_trimmed.fq.sort.sort.q10.rmdup.narrowPeak_peak_1265	112	.	7.98697	13.7074	11.2044	68
chr1	69138919	69139256	SRR8284511_trimmed.fq.sort.sort.q10.rmdup.narrowPeak_peak_1266	1233	.	27.6743	127.401	123.329	166
chr1	69139327	69139496	SRR8284511_trimmed.fq.sort.sort.q10.rmdup.narrowPeak_peak_1267	32	.	3.52219	5.5095	3.25824	129
chr1	69165233	69165548	SRR8284511_trimmed.fq.sort.sort.q10.rmdup.narrowPeak_peak_1268	390	.	17.9707	41.9434	39.0647	127
chr1	69187018	69187166	SRR8284511_trimmed.fq.sort.sort.q10.rmdup.narrowPeak_peak_1269	66	.	5.99023	9.06441	6.67006	84
chr1	69241743	69242112	SRR8284511_trimmed.fq.sort.sort.q10.rmdup.narrowPeak_peak_1270	1409	.	29.3394	145.487	140.98	165
chr1	69331425	69331760	SRR8284511_trimmed.fq.sort.sort.q10.rmdup.narrowPeak_peak_1271	337	.	15.2015	36.5478	33.7289	125
chr1	69393107	69393259	SRR8284511_trimmed.fq.sort.sort.q10.rmdup.narrowPeak_peak_1272	56	.	5.49104	7.98366	5.62208	65
chr1	69488675	69488918	SRR8284511_trimmed.fq.sort.sort.q10.rmdup.narrowPeak_peak_1273	124	.	8.48616	14.9379	12.4114	123
chr1	69689022	69689397	SRR8284511_trimmed.fq.sort.sort.q10.rmdup.narrowPeak_peak_1274	1345	.	27.4256	138.89	134.556	186
chr1	69757736	69758001	SRR8284511_trimmed.fq.sort.sort.q10.rmdup.narrowPeak_peak_1275	461	.	18.6314	49.1044	46.149	135
chr1	69775704	69775924	SRR8284511_trimmed.fq.sort.sort.q10.rmdup.narrowPeak_peak_1276	507	.	20.8875	53.7621	50.7576	87
chr1	69785127	69785468	SRR8284511_trimmed.fq.sort.sort.q10.rmdup.narrowPeak_peak_1277	1059	.	24.1686	109.659	105.93	194
chr1	69790292	69790616	SRR8284511_trimmed.fq.sort.sort.q10.rmdup.narrowPeak_peak_1278	1293	.	27.3007	133.57	129.361	140
chr1	70128069	70128434	SRR8284511_trimmed.fq.sort.sort.q10.rmdup.narrowPeak_peak_1279	554	.	19.8324	58.5066	55.4522	170
chr1	70270148	70270555	SRR8284511_trimmed.fq.sort.sort.q10.rmdup.narrowPeak_peak_1280	894	.	23.3983	92.9146	89.4452	154
chr1	70756927	70757111	SRR8284511_trimmed.fq.sort.sort.q10.rmdup.narrowPeak_peak_1281	124	.	8.48616	14.9379	12.4114	53
chr1	70787207	70787480	SRR8284511_trimmed.fq.sort.sort.q10.rmdup.narrowPeak_peak_1282	285	.	14.4764	31.3265	28.5683	142
chr1	70833360	70833552	SRR8284511_trimmed.fq.sort.sort.q10.rmdup.narrowPeak_peak_1283	112	.	7.98697	13.7074	11.2044	70
chr1	71036949	71037337	SRR8284511_trimmed.fq.sort.sort.q10.rmdup.narrowPeak_peak_1284	838	.	24.7721	87.2398	83.8484	208
chr1	71046926	71047154	SRR8284511_trimmed.fq.sort.sort.q10.rmdup.narrowPeak_peak_1285	161	.	9.98371	18.7723	16.1813	101
chr1	71070795	71071075	SRR8284511_trimmed.fq.sort.sort.q10.rmdup.narrowPeak_peak_1286	54	.	5.40275	7.84321	5.49684	210
chr1	71096197	71096345	SRR8284511_trimmed.fq.sort.sort.q10.rmdup.narrowPeak_peak_1287	46	.	4.99186	6.94015	4.61497	48
chr1	71188643	71188950	SRR8284511_trimmed.fq.sort.sort.q10.rmdup.narrowPeak_peak_1288	136	.	8.98534	16.1931	13.6442	144
chr1	71270188	71270381	SRR8284511_trimmed.fq.sort.sort.q10.rmdup.narrowPeak_peak_1289	77	.	6.48941	10.1795	7.75508	57
chr1	71289445	71289959	SRR8284511_trimmed.fq.sort.sort.q10.rmdup.narrowPeak_peak_1290	1102	.	24.4361	114.094	110.286	269
chr1	71334219	71334404	SRR8284511_trimmed.fq.sort.sort.q10.rmdup.narrowPeak_peak_1291	77	.	6.48941	10.1795	7.75508	86
chr1	71470926	71471184	SRR8284511_trimmed.fq.sort.sort.q10.rmdup.narrowPeak_peak_1292	188	.	10.9821	21.436	18.8057	127
chr1	71505923	71506408	SRR8284511_trimmed.fq.sort.sort.q10.rmdup.narrowPeak_peak_1293	983	.	24.1343	101.993	98.389	146
chr1	71531691	71532035	SRR8284511_trimmed.fq.sort.sort.q10.rmdup.narrowPeak_peak_1294	802	.	25.3513	83.6258	80.2812	189
chr1	71578223	71578442	SRR8284511_trimmed.fq.sort.sort.q10.rmdup.narrowPeak_peak_1295	161	.	9.98371	18.7723	16.1813	122
chr1	71587487	71587690	SRR8284511_trimmed.fq.sort.sort.q10.rmdup.narrowPeak_peak_1296	56	.	5.49104	7.98366	5.62208	122
chr1	71653607	71653822	SRR8284511_trimmed.fq.sort.sort.q10.rmdup.narrowPeak_peak_1297	85	.	6.55709	10.9927	8.55387	116
chr1	71675469	71675743	SRR8284511_trimmed.fq.sort.sort.q10.rmdup.narrowPeak_peak_1298	475	.	18.5484	50.5374	47.5669	131
chr1	71778406	71778637	SRR8284511_trimmed.fq.sort.sort.q10.rmdup.narrowPeak_peak_1299	198	.	10.6528	22.5199	19.8754	86
chr1	71779711	71779918	SRR8284511_trimmed.fq.sort.sort.q10.rmdup.narrowPeak_peak_1300	70	.	5.81879	9.43677	7.03554	73
chr1	71983901	71984160	SRR8284511_trimmed.fq.sort.sort.q10.rmdup.narrowPeak_peak_1301	174	.	10.4829	20.0941	17.4833	133
chr1	71990582	71990730	SRR8284511_trimmed.fq.sort.sort.q10.rmdup.narrowPeak_peak_1302	46	.	4.99186	6.94015	4.61497	103
chr1	72061253	72061472	SRR8284511_trimmed.fq.sort.sort.q10.rmdup.narrowPeak_peak_1303	122	.	8.13155	14.7915	12.272	103
chr1	72123667	72124032	SRR8284511_trimmed.fq.sort.sort.q10.rmdup.narrowPeak_peak_1304	1294	.	28.6807	133.712	129.499	198
chr1	72141545	72141815	SRR8284511_trimmed.fq.sort.sort.q10.rmdup.narrowPeak_peak_1305	188	.	7.56766	21.4736	18.8425	185
chr1	72141896	72142228	SRR8284511_trimmed.fq.sort.sort.q10.rmdup.narrowPeak_peak_1306	1204	.	25.1514	124.473	120.465	177
chr1	72154629	72154787	SRR8284511_trimmed.fq.sort.sort.q10.rmdup.narrowPeak_peak_1307	56	.	5.49104	7.98366	5.62208	52
chr1	72166174	72166486	SRR8284511_trimmed.fq.sort.sort.q10.rmdup.narrowPeak_peak_1308	382	.	14.1862	41.1244	38.2547	166
chr1	72167108	72167384	SRR8284511_trimmed.fq.sort.sort.q10.rmdup.narrowPeak_peak_1309	207	.	9.53592	23.3757	20.7187	145
chr1	72183115	72183293	SRR8284511_trimmed.fq.sort.sort.q10.rmdup.narrowPeak_peak_1310	136	.	8.98534	16.1931	13.6442	91
chr1	72209919	72210122	SRR8284511_trimmed.fq.sort.sort.q10.rmdup.narrowPeak_peak_1311	149	.	8.66415	17.5688	14.9971	82
chr1	72212582	72212750	SRR8284511_trimmed.fq.sort.sort.q10.rmdup.narrowPeak_peak_1312	95	.	6.73427	12.0622	9.59774	61
chr1	72220048	72220331	SRR8284511_trimmed.fq.sort.sort.q10.rmdup.narrowPeak_peak_1313	320	.	15.0082	34.8451	32.0457	147
chr1	72226272	72226445	SRR8284511_trimmed.fq.sort.sort.q10.rmdup.narrowPeak_peak_1314	42	.	4.73934	6.54284	4.24344	76
chr1	72232688	72232947	SRR8284511_trimmed.fq.sort.sort.q10.rmdup.narrowPeak_peak_1315	735	.	21.7391	76.784	73.5235	138
chr1	72245180	72245345	SRR8284511_trimmed.fq.sort.sort.q10.rmdup.narrowPeak_peak_1316	73	.	6.20466	9.72133	7.31441	70
chr1	72254974	72255419	SRR8284511_trimmed.fq.sort.sort.q10.rmdup.narrowPeak_peak_1317	255	.	11.5892	28.2954	25.5745	300
chr1	72306621	72307210	SRR8284511_trimmed.fq.sort.sort.q10.rmdup.narrowPeak_peak_1318	859	.	19.1209	89.4118	85.9909	446
chr1	72313683	72314011	SRR8284511_trimmed.fq.sort.sort.q10.rmdup.narrowPeak_peak_1319	1374	.	28.6654	141.849	137.441	155
chr1	72374534	72374707	SRR8284511_trimmed.fq.sort.sort.q10.rmdup.narrowPeak_peak_1320	77	.	6.48941	10.1795	7.75508	53
chr1	72380604	72380829	SRR8284511_trimmed.fq.sort.sort.q10.rmdup.narrowPeak_peak_1321	405	.	18.441	43.4617	40.5665	115
chr1	72455049	72455281	SRR8284511_trimmed.fq.sort.sort.q10.rmdup.narrowPeak_peak_1322	149	.	9.48453	17.4716	14.9014	117
chr1	72575137	72575555	SRR8284511_trimmed.fq.sort.sort.q10.rmdup.narrowPeak_peak_1323	587	.	18.1116	61.8797	58.789	203
chr1	72610269	72610417	SRR8284511_trimmed.fq.sort.sort.q10.rmdup.narrowPeak_peak_1324	56	.	5.49104	7.98366	5.62208	71
chr1	72610501	72610747	SRR8284511_trimmed.fq.sort.sort.q10.rmdup.narrowPeak_peak_1325	270	.	13.9553	29.8283	27.0885	112
chr1	72701907	72702111	SRR8284511_trimmed.fq.sort.sort.q10.rmdup.narrowPeak_peak_1326	88	.	6.9886	11.3264	8.87417	102
chr1	72710760	72711043	SRR8284511_trimmed.fq.sort.sort.q10.rmdup.narrowPeak_peak_1327	41	.	4.67377	6.44013	4.14347	137
chr1	72716971	72717354	SRR8284511_trimmed.fq.sort.sort.q10.rmdup.narrowPeak_peak_1328	1709	.	22.7143	176.333	170.909	175
chr1	72718909	72719142	SRR8284511_trimmed.fq.sort.sort.q10.rmdup.narrowPeak_peak_1329	657	.	11.7549	68.951	65.7822	110
chr1	72723686	72723836	SRR8284511_trimmed.fq.sort.sort.q10.rmdup.narrowPeak_peak_1330	48	.	4.32077	7.22317	4.89166	45
chr1	72845919	72846136	SRR8284511_trimmed.fq.sort.sort.q10.rmdup.narrowPeak_peak_1331	100	.	7.48779	12.503	10.0247	102
chr1	72854913	72855272	SRR8284511_trimmed.fq.sort.sort.q10.rmdup.narrowPeak_peak_1332	1513	.	29.8984	156.156	151.339	180
chr1	72865846	72866212	SRR8284511_trimmed.fq.sort.sort.q10.rmdup.narrowPeak_peak_1333	1611	.	31.4565	166.249	161.128	145
chr1	72876165	72876330	SRR8284511_trimmed.fq.sort.sort.q10.rmdup.narrowPeak_peak_1334	103	.	5.29834	12.8465	10.363	102
chr1	72877879	72878155	SRR8284511_trimmed.fq.sort.sort.q10.rmdup.narrowPeak_peak_1335	431	.	11.9637	46.0695	43.1466	137
chr1	72879349	72879590	SRR8284511_trimmed.fq.sort.sort.q10.rmdup.narrowPeak_peak_1336	437	.	12.2249	46.7127	43.7826	109
chr1	73023728	73023943	SRR8284511_trimmed.fq.sort.sort.q10.rmdup.narrowPeak_peak_1337	201	.	11.4813	22.7972	20.1473	110
chr1	73274553	73274884	SRR8284511_trimmed.fq.sort.sort.q10.rmdup.narrowPeak_peak_1338	427	.	17.5644	45.7152	42.7958	123
chr1	73303337	73303531	SRR8284511_trimmed.fq.sort.sort.q10.rmdup.narrowPeak_peak_1339	124	.	8.48616	14.9379	12.4114	108
chr1	73618551	73618883	SRR8284511_trimmed.fq.sort.sort.q10.rmdup.narrowPeak_peak_1340	619	.	22.5817	65.079	61.9534	190
chr1	73715694	73715842	SRR8284511_trimmed.fq.sort.sort.q10.rmdup.narrowPeak_peak_1341	46	.	4.99186	6.94015	4.61497	91
chr1	73737197	73737370	SRR8284511_trimmed.fq.sort.sort.q10.rmdup.narrowPeak_peak_1342	174	.	10.4829	20.0941	17.4833	39
chr1	73758238	73758441	SRR8284511_trimmed.fq.sort.sort.q10.rmdup.narrowPeak_peak_1343	56	.	5.49104	7.98366	5.62208	88
chr1	73826355	73826739	SRR8284511_trimmed.fq.sort.sort.q10.rmdup.narrowPeak_peak_1344	1233	.	27.6743	127.401	123.329	166
chr1	73926194	73926533	SRR8284511_trimmed.fq.sort.sort.q10.rmdup.narrowPeak_peak_1348	242	.	12.9788	26.9881	24.2829	230
chr1	73963035	73963280	SRR8284511_trimmed.fq.sort.sort.q10.rmdup.narrowPeak_peak_1349	46	.	4.99186	6.94015	4.61497	132
chr1	73986735	73987011	SRR8284511_trimmed.fq.sort.sort.q10.rmdup.narrowPeak_peak_1350	1330	.	31.3269	137.393	133.094	140
chr1	73996217	73996632	SRR8284511_trimmed.fq.sort.sort.q10.rmdup.narrowPeak_peak_1351	738	.	20.5889	77.118	73.8536	230
chr1	74024909	74025207	SRR8284511_trimmed.fq.sort.sort.q10.rmdup.narrowPeak_peak_1352	133	.	8.77706	15.8507	13.311	113
chr1	74036887	74037085	SRR8284511_trimmed.fq.sort.sort.q10.rmdup.narrowPeak_peak_1353	127	.	8.14751	15.2682	12.737	108
chr1	74037641	74037867	SRR8284511_trimmed.fq.sort.sort.q10.rmdup.narrowPeak_peak_1354	62	.	5.53946	8.65464	6.27911	96
chr1	74077311	74077696	SRR8284511_trimmed.fq.sort.sort.q10.rmdup.narrowPeak_peak_1355	1238	.	28.3736	127.944	123.861	233
chr1	74082828	74083255	SRR8284511_trimmed.fq.sort.sort.q10.rmdup.narrowPeak_peak_1356	1226	.	26.9234	126.696	122.64	210
chr1	74098037	74098553	SRR8284511_trimmed.fq.sort.sort.q10.rmdup.narrowPeak_peak_1357	151	.	8.76634	17.742	15.168	419
chr1	74125079	74125468	SRR8284511_trimmed.fq.sort.sort.q10.rmdup.narrowPeak_peak_1358	1037	.	25.7591	107.402	103.711	227
chr1	74132092	74132338	SRR8284511_trimmed.fq.sort.sort.q10.rmdup.narrowPeak_peak_1359	152	.	9.41265	17.8293	15.2543	132
chr1	74139480	74139794	SRR8284511_trimmed.fq.sort.sort.q10.rmdup.narrowPeak_peak_1360	761	.	22.1566	79.3988	76.1068	167
chr1	74183056	74183308	SRR8284511_trimmed.fq.sort.sort.q10.rmdup.narrowPeak_peak_1361	174	.	10.142	20.0424	17.4346	109
chr1	74186526	74186696	SRR8284511_trimmed.fq.sort.sort.q10.rmdup.narrowPeak_peak_1362	86	.	6.59979	11.062	8.62214	85
chr1	74195985	74196352	SRR8284511_trimmed.fq.sort.sort.q10.rmdup.narrowPeak_peak_1363	673	.	22.2159	70.5742	67.3868	158
chr1	74205827	74206210	SRR8284511_trimmed.fq.sort.sort.q10.rmdup.narrowPeak_peak_1364	944	.	21.9278	97.96	94.4171	192
chr1	74221283	74221431	SRR8284511_trimmed.fq.sort.sort.q10.rmdup.narrowPeak_peak_1365	56	.	5.49104	7.98366	5.62208	74
chr1	74247915	74248079	SRR8284511_trimmed.fq.sort.sort.q10.rmdup.narrowPeak_peak_1366	53	.	5.28744	7.66028	5.31843	79
chr1	74252754	74252943	SRR8284511_trimmed.fq.sort.sort.q10.rmdup.narrowPeak_peak_1367	66	.	5.98086	9.04938	6.66531	66
chr1	74268878	74269054	SRR8284511_trimmed.fq.sort.sort.q10.rmdup.narrowPeak_peak_1368	112	.	7.98697	13.7074	11.2044	82
chr1	74279252	74279482	SRR8284511_trimmed.fq.sort.sort.q10.rmdup.narrowPeak_peak_1369	46	.	4.99186	6.94015	4.61497	102
chr1	74287301	74287597	SRR8284511_trimmed.fq.sort.sort.q10.rmdup.narrowPeak_peak_1370	308	.	13.1081	33.5908	30.8059	141
chr1	74313342	74313685	SRR8284511_trimmed.fq.sort.sort.q10.rmdup.narrowPeak_peak_1371	1346	.	28.7606	139.002	134.665	174
chr1	74326928	74327284	SRR8284511_trimmed.fq.sort.sort.q10.rmdup.narrowPeak_peak_1372	246	.	12.4822	27.3579	24.6484	209
chr1	74332321	74332481	SRR8284511_trimmed.fq.sort.sort.q10.rmdup.narrowPeak_peak_1373	88	.	6.9886	11.3264	8.87417	43
chr1	74361850	74362204	SRR8284511_trimmed.fq.sort.sort.q10.rmdup.narrowPeak_peak_1374	1427	.	29.6799	147.318	142.761	181
chr1	74377783	74378002	SRR8284511_trimmed.fq.sort.sort.q10.rmdup.narrowPeak_peak_1375	112	.	7.98697	13.7074	11.2044	107
chr1	74386676	74386896	SRR8284511_trimmed.fq.sort.sort.q10.rmdup.narrowPeak_peak_1376	141	.	5.62281	16.6921	14.1364	125
chr1	74390531	74390966	SRR8284511_trimmed.fq.sort.sort.q10.rmdup.narrowPeak_peak_1377	1115	.	19.7281	115.406	111.574	221
chr1	74391048	74391296	SRR8284511_trimmed.fq.sort.sort.q10.rmdup.narrowPeak_peak_1378	203	.	6.84749	23.0222	20.3698	131
chr1	74397473	74397704	SRR8284511_trimmed.fq.sort.sort.q10.rmdup.narrowPeak_peak_1379	399	.	10.2487	42.8243	39.9361	104
chr1	74398045	74398530	SRR8284511_trimmed.fq.sort.sort.q10.rmdup.narrowPeak_peak_1380	1227	.	21.468	126.853	122.794	353
chr1	74408576	74408821	SRR8284511_trimmed.fq.sort.sort.q10.rmdup.narrowPeak_peak_1381	56	.	5.49104	7.98366	5.62208	115
chr1	74441830	74442104	SRR8284511_trimmed.fq.sort.sort.q10.rmdup.narrowPeak_peak_1382	249	.	12.2798	27.6303	24.9176	136
chr1	74442308	74442474	SRR8284511_trimmed.fq.sort.sort.q10.rmdup.narrowPeak_peak_1383	71	.	5.89126	9.55422	7.15063	137
chr1	74452766	74453083	SRR8284511_trimmed.fq.sort.sort.q10.rmdup.narrowPeak_peak_1384	720	.	20.5392	75.2653	72.023	147
chr1	74460250	74460661	SRR8284511_trimmed.fq.sort.sort.q10.rmdup.narrowPeak_peak_1385	608	.	17.5278	63.9481	60.835	185
chr1	74540424	74540596	SRR8284511_trimmed.fq.sort.sort.q10.rmdup.narrowPeak_peak_1386	66	.	5.99023	9.06441	6.67006	74
chr1	74556289	74556445	SRR8284511_trimmed.fq.sort.sort.q10.rmdup.narrowPeak_peak_1387	56	.	5.49104	7.98366	5.62208	68
chr1	74588036	74588298	SRR8284511_trimmed.fq.sort.sort.q10.rmdup.narrowPeak_peak_1388	36	.	4.49267	5.9373	3.65333	197
chr1	74603997	74604401	SRR8284511_trimmed.fq.sort.sort.q10.rmdup.narrowPeak_peak_1389	136	.	8.98534	16.1931	13.6442	289
chr1	74643913	74644241	SRR8284511_trimmed.fq.sort.sort.q10.rmdup.narrowPeak_peak_1390	382	.	16.6113	41.0915	38.2221	183
chr1	74661638	74661829	SRR8284511_trimmed.fq.sort.sort.q10.rmdup.narrowPeak_peak_1391	280	.	14.1408	30.7633	28.0121	76
chr1	74664374	74664522	SRR8284511_trimmed.fq.sort.sort.q10.rmdup.narrowPeak_peak_1392	21	.	3.59002	4.36158	2.17552	90
chr1	74671926	74672074	SRR8284511_trimmed.fq.sort.sort.q10.rmdup.narrowPeak_peak_1393	60	.	5.57	8.39331	6.02336	61
chr1	74674629	74674815	SRR8284511_trimmed.fq.sort.sort.q10.rmdup.narrowPeak_peak_1394	73	.	6.2488	9.79221	7.38396	89
chr1	74682384	74682597	SRR8284511_trimmed.fq.sort.sort.q10.rmdup.narrowPeak_peak_1395	163	.	9.81492	18.9884	16.3946	113
chr1	74694941	74695132	SRR8284511_trimmed.fq.sort.sort.q10.rmdup.narrowPeak_peak_1396	46	.	4.99186	6.94015	4.61497	95
chr1	74713094	74713401	SRR8284511_trimmed.fq.sort.sort.q10.rmdup.narrowPeak_peak_1397	210	.	10.3627	23.7302	21.0687	140
chr1	74723776	74724094	SRR8284511_trimmed.fq.sort.sort.q10.rmdup.narrowPeak_peak_1398	627	.	19.2991	65.903	62.7682	171
chr1	74748858	74749158	SRR8284511_trimmed.fq.sort.sort.q10.rmdup.narrowPeak_peak_1399	939	.	25.616	97.4447	93.9092	145
chr1	74759903	74760187	SRR8284511_trimmed.fq.sort.sort.q10.rmdup.narrowPeak_peak_1400	738	.	15.6938	77.0803	73.8166	139
chr1	74763113	74763535	SRR8284511_trimmed.fq.sort.sort.q10.rmdup.narrowPeak_peak_1401	656	.	14.3811	68.8195	65.6521	129
chr1	74775933	74776192	SRR8284511_trimmed.fq.sort.sort.q10.rmdup.narrowPeak_peak_1402	329	.	13.5443	35.7305	32.9211	133
chr1	74784552	74784792	SRR8284511_trimmed.fq.sort.sort.q10.rmdup.narrowPeak_peak_1403	522	.	11.8781	55.2453	52.2255	112
chr1	74787876	74788234	SRR8284511_trimmed.fq.sort.sort.q10.rmdup.narrowPeak_peak_1404	918	.	17.0311	95.3814	91.8764	155
chr1	74803008	74803265	SRR8284511_trimmed.fq.sort.sort.q10.rmdup.narrowPeak_peak_1405	249	.	8.90313	27.663	24.9498	147
chr1	74806340	74806568	SRR8284511_trimmed.fq.sort.sort.q10.rmdup.narrowPeak_peak_1406	261	.	7.0756	28.8674	26.1392	104
chr1	74808131	74808461	SRR8284511_trimmed.fq.sort.sort.q10.rmdup.narrowPeak_peak_1407	1156	.	19.1071	119.568	115.658	167
chr1	74809091	74809307	SRR8284511_trimmed.fq.sort.sort.q10.rmdup.narrowPeak_peak_1408	129	.	5.16749	15.4339	12.9005	115
chr1	74814141	74814367	SRR8284511_trimmed.fq.sort.sort.q10.rmdup.narrowPeak_peak_1409	188	.	8.84362	21.5265	18.8948	102
chr1	74814952	74815231	SRR8284511_trimmed.fq.sort.sort.q10.rmdup.narrowPeak_peak_1410	139	.	7.78711	16.535	13.9816	177
chr1	74823726	74824004	SRR8284511_trimmed.fq.sort.sort.q10.rmdup.narrowPeak_peak_1411	220	.	11.2914	24.7476	22.0722	133
chr1	74861801	74862143	SRR8284511_trimmed.fq.sort.sort.q10.rmdup.narrowPeak_peak_1412	217	.	10.7759	24.4506	21.7786	215
chr1	74866417	74866614	SRR8284511_trimmed.fq.sort.sort.q10.rmdup.narrowPeak_peak_1413	80	.	6.23441	10.4676	8.03819	61
chr1	74873404	74873659	SRR8284511_trimmed.fq.sort.sort.q10.rmdup.narrowPeak_peak_1414	136	.	8.98534	16.1931	13.6442	142
chr1	74880810	74881235	SRR8284511_trimmed.fq.sort.sort.q10.rmdup.narrowPeak_peak_1415	1588	.	28.8796	163.951	158.9	161
chr1	74893537	74893815	SRR8284511_trimmed.fq.sort.sort.q10.rmdup.narrowPeak_peak_1416	1052	.	18.1914	108.951	105.234	131
chr1	74894989	74895252	SRR8284511_trimmed.fq.sort.sort.q10.rmdup.narrowPeak_peak_1417	779	.	14.7565	81.2448	77.9299	146
chr1	74901643	74902062	SRR8284511_trimmed.fq.sort.sort.q10.rmdup.narrowPeak_peak_1418	651	.	19.6446	68.2835	65.1222	231
chr1	74915815	74916107	SRR8284511_trimmed.fq.sort.sort.q10.rmdup.narrowPeak_peak_1419	466	.	18.4759	49.621	46.6601	145
chr1	74926756	74927051	SRR8284511_trimmed.fq.sort.sort.q10.rmdup.narrowPeak_peak_1420	971	.	25.3485	100.747	97.1622	146
chr1	74948600	74949209	SRR8284511_trimmed.fq.sort.sort.q10.rmdup.narrowPeak_peak_1421	617	.	18.357	64.8498	61.7268	387
chr1	74954171	74954461	SRR8284511_trimmed.fq.sort.sort.q10.rmdup.narrowPeak_peak_1422	233	.	11.3547	26.0463	23.3535	155
chr1	74964505	74964805	SRR8284511_trimmed.fq.sort.sort.q10.rmdup.narrowPeak_peak_1423	1119	.	27.8726	115.786	111.948	169
chr1	74973677	74973874	SRR8284511_trimmed.fq.sort.sort.q10.rmdup.narrowPeak_peak_1424	77	.	6.48941	10.1795	7.75508	60
chr1	75000496	75000901	SRR8284511_trimmed.fq.sort.sort.q10.rmdup.narrowPeak_peak_1425	948	.	24.2131	98.3794	94.8298	194
chr1	75016888	75017564	SRR8284511_trimmed.fq.sort.sort.q10.rmdup.narrowPeak_peak_1426	1338	.	25.1964	138.204	133.887	173
chr1	75028905	75029194	SRR8284511_trimmed.fq.sort.sort.q10.rmdup.narrowPeak_peak_1427	239	.	12.447	26.6933	23.9925	145
chr1	75052042	75052446	SRR8284511_trimmed.fq.sort.sort.q10.rmdup.narrowPeak_peak_1428	596	.	18.9825	62.7661	59.6658	258
chr1	75122328	75122684	SRR8284511_trimmed.fq.sort.sort.q10.rmdup.narrowPeak_peak_1429	145	.	6.86544	17.0994	14.5381	60
chr1	75124494	75124830	SRR8284511_trimmed.fq.sort.sort.q10.rmdup.narrowPeak_peak_1430	908	.	21.5208	94.2954	90.806	165
chr1	75131888	75132036	SRR8284511_trimmed.fq.sort.sort.q10.rmdup.narrowPeak_peak_1431	46	.	4.99186	6.94015	4.61497	61
chr1	75156537	75156722	SRR8284511_trimmed.fq.sort.sort.q10.rmdup.narrowPeak_peak_1432	93	.	7.05949	11.8074	9.34728	82
chr1	75161128	75161285	SRR8284511_trimmed.fq.sort.sort.q10.rmdup.narrowPeak_peak_1433	80	.	6.23441	10.4676	8.03819	33
chr1	75163708	75163885	SRR8284511_trimmed.fq.sort.sort.q10.rmdup.narrowPeak_peak_1434	120	.	8.28945	14.6156	12.0986	63
chr1	75182251	75182745	SRR8284511_trimmed.fq.sort.sort.q10.rmdup.narrowPeak_peak_1435	174	.	10.4829	20.0941	17.4833	99
chr1	75219303	75219585	SRR8284511_trimmed.fq.sort.sort.q10.rmdup.narrowPeak_peak_1436	103	.	6.96702	12.8629	10.3792	100
chr1	75219650	75219862	SRR8284511_trimmed.fq.sort.sort.q10.rmdup.narrowPeak_peak_1437	102	.	6.88811	12.7302	10.2484	98
chr1	75232567	75232858	SRR8284511_trimmed.fq.sort.sort.q10.rmdup.narrowPeak_peak_1438	326	.	11.6418	35.4192	32.6136	141
chr1	75234719	75234993	SRR8284511_trimmed.fq.sort.sort.q10.rmdup.narrowPeak_peak_1439	367	.	12.7086	39.6146	36.7617	117
chr1	75251654	75251984	SRR8284511_trimmed.fq.sort.sort.q10.rmdup.narrowPeak_peak_1440	484	.	11.7108	51.4196	48.4398	127
chr1	75254253	75254583	SRR8284511_trimmed.fq.sort.sort.q10.rmdup.narrowPeak_peak_1441	835	.	16.6505	86.9449	83.5573	169
chr1	75290666	75290955	SRR8284511_trimmed.fq.sort.sort.q10.rmdup.narrowPeak_peak_1442	399	.	15.8922	42.7897	39.9018	143
chr1	75294948	75295125	SRR8284511_trimmed.fq.sort.sort.q10.rmdup.narrowPeak_peak_1443	61	.	5.26791	8.53713	6.16423	72
chr1	75307986	75308171	SRR8284511_trimmed.fq.sort.sort.q10.rmdup.narrowPeak_peak_1444	77	.	6.48941	10.1795	7.75508	70
chr1	75318000	75318548	SRR8284511_trimmed.fq.sort.sort.q10.rmdup.narrowPeak_peak_1445	315	.	12.8015	34.3746	31.5804	101
chr1	75323479	75323669	SRR8284511_trimmed.fq.sort.sort.q10.rmdup.narrowPeak_peak_1446	94	.	6.90489	11.9434	9.48108	99
chr1	75327565	75327764	SRR8284511_trimmed.fq.sort.sort.q10.rmdup.narrowPeak_peak_1447	126	.	8.35499	15.1581	12.6285	75
chr1	75333483	75333649	SRR8284511_trimmed.fq.sort.sort.q10.rmdup.narrowPeak_peak_1448	65	.	5.89391	8.91011	6.52904	82
chr1	75342854	75343231	SRR8284511_trimmed.fq.sort.sort.q10.rmdup.narrowPeak_peak_1449	1351	.	25.3205	139.508	135.158	209
chr1	75371467	75371762	SRR8284511_trimmed.fq.sort.sort.q10.rmdup.narrowPeak_peak_1450	1089	.	25.9706	112.726	108.943	147
chr1	75390368	75390760	SRR8284511_trimmed.fq.sort.sort.q10.rmdup.narrowPeak_peak_1451	37	.	4.4287	6.05713	3.77015	215
chr1	75398734	75399065	SRR8284511_trimmed.fq.sort.sort.q10.rmdup.narrowPeak_peak_1452	768	.	23.0012	80.14	76.8389	146
chr1	75413751	75414156	SRR8284511_trimmed.fq.sort.sort.q10.rmdup.narrowPeak_peak_1453	679	.	21.5604	71.1217	67.9279	194
chr1	75425780	75426222	SRR8284511_trimmed.fq.sort.sort.q10.rmdup.narrowPeak_peak_1454	1376	.	27.0642	142.017	137.605	220
chr1	75435189	75435424	SRR8284511_trimmed.fq.sort.sort.q10.rmdup.narrowPeak_peak_1455	86	.	6.64305	11.1322	8.69105	99
chr1	75445713	75446135	SRR8284511_trimmed.fq.sort.sort.q10.rmdup.narrowPeak_peak_1456	1110	.	24.7808	114.897	111.075	203
chr1	75456736	75457383	SRR8284511_trimmed.fq.sort.sort.q10.rmdup.narrowPeak_peak_1457	962	.	20.1353	99.8355	96.2642	151
chr1	75467232	75467440	SRR8284511_trimmed.fq.sort.sort.q10.rmdup.narrowPeak_peak_1458	47	.	3.9261	7.028	4.70079	123
chr1	75467647	75467976	SRR8284511_trimmed.fq.sort.sort.q10.rmdup.narrowPeak_peak_1459	1376	.	28.3097	142.028	137.615	167
chr1	75477197	75477752	SRR8284511_trimmed.fq.sort.sort.q10.rmdup.narrowPeak_peak_1460	798	.	17.6664	83.1762	79.8377	162
chr1	75488021	75488281	SRR8284511_trimmed.fq.sort.sort.q10.rmdup.narrowPeak_peak_1461	128	.	8.47139	15.3491	12.8168	123
chr1	75495215	75495552	SRR8284511_trimmed.fq.sort.sort.q10.rmdup.narrowPeak_peak_1462	1133	.	24.5435	117.221	113.355	159
chr1	75499541	75499719	SRR8284511_trimmed.fq.sort.sort.q10.rmdup.narrowPeak_peak_1463	156	.	6.9761	18.2513	15.6706	100
chr1	75505029	75505261	SRR8284511_trimmed.fq.sort.sort.q10.rmdup.narrowPeak_peak_1464	124	.	8.48616	14.9379	12.4114	103
chr1	75546697	75546964	SRR8284511_trimmed.fq.sort.sort.q10.rmdup.narrowPeak_peak_1465	394	.	17.785	42.3528	39.4697	134
chr1	75559517	75559903	SRR8284511_trimmed.fq.sort.sort.q10.rmdup.narrowPeak_peak_1466	1996	.	31.1795	205.983	199.641	186
chr1	75566720	75566915	SRR8284511_trimmed.fq.sort.sort.q10.rmdup.narrowPeak_peak_1467	62	.	5.6872	8.58003	6.20622	104
chr1	75578587	75578836	SRR8284511_trimmed.fq.sort.sort.q10.rmdup.narrowPeak_peak_1468	149	.	9.48453	17.4716	14.9014	105
chr1	75597594	75598017	SRR8284511_trimmed.fq.sort.sort.q10.rmdup.narrowPeak_peak_1469	1400	.	26.8549	144.491	140.011	236
chr1	75609016	75609223	SRR8284511_trimmed.fq.sort.sort.q10.rmdup.narrowPeak_peak_1470	112	.	7.98697	13.7074	11.2044	106
chr1	75652528	75652814	SRR8284511_trimmed.fq.sort.sort.q10.rmdup.narrowPeak_peak_1471	681	.	14.2312	71.3725	68.1764	166
chr1	75653572	75653932	SRR8284511_trimmed.fq.sort.sort.q10.rmdup.narrowPeak_peak_1472	1082	.	19.4696	112.009	108.239	187
chr1	75681934	75682301	SRR8284511_trimmed.fq.sort.sort.q10.rmdup.narrowPeak_peak_1473	585	.	19.6932	61.6002	58.5125	222
chr1	75690441	75690593	SRR8284511_trimmed.fq.sort.sort.q10.rmdup.narrowPeak_peak_1474	77	.	6.48941	10.1795	7.75508	72
chr1	75693598	75693814	SRR8284511_trimmed.fq.sort.sort.q10.rmdup.narrowPeak_peak_1475	63	.	5.76812	8.7091	6.33252	131
chr1	75741783	75741949	SRR8284511_trimmed.fq.sort.sort.q10.rmdup.narrowPeak_peak_1476	77	.	6.48941	10.1795	7.75508	60
chr1	75771224	75771382	SRR8284511_trimmed.fq.sort.sort.q10.rmdup.narrowPeak_peak_1477	88	.	6.9886	11.3264	8.87417	101
chr1	75783053	75783247	SRR8284511_trimmed.fq.sort.sort.q10.rmdup.narrowPeak_peak_1478	170	.	10.2399	19.6916	17.0887	75
chr1	75788517	75788785	SRR8284511_trimmed.fq.sort.sort.q10.rmdup.narrowPeak_peak_1479	110	.	7.85855	13.4976	11.0034	191
chr1	75812159	75812487	SRR8284511_trimmed.fq.sort.sort.q10.rmdup.narrowPeak_peak_1480	131	.	8.65218	15.6457	13.109	193
chr1	75816435	75816608	SRR8284511_trimmed.fq.sort.sort.q10.rmdup.narrowPeak_peak_1481	48	.	4.83871	7.22796	4.89618	111
chr1	75819039	75819218	SRR8284511_trimmed.fq.sort.sort.q10.rmdup.narrowPeak_peak_1482	67	.	5.83378	9.12673	6.73104	82
chr1	75901193	75901456	SRR8284511_trimmed.fq.sort.sort.q10.rmdup.narrowPeak_peak_1483	112	.	7.98697	13.7074	11.2044	119
chr1	75925764	75926077	SRR8284511_trimmed.fq.sort.sort.q10.rmdup.narrowPeak_peak_1484	1286	.	30.1436	132.798	128.607	145
chr1	75955980	75956138	SRR8284511_trimmed.fq.sort.sort.q10.rmdup.narrowPeak_peak_1485	106	.	7.6365	13.1356	10.6475	105
chr1	75997247	75997553	SRR8284511_trimmed.fq.sort.sort.q10.rmdup.narrowPeak_peak_1486	338	.	16.0913	36.6713	33.8513	143
chr1	76039760	76039942	SRR8284511_trimmed.fq.sort.sort.q10.rmdup.narrowPeak_peak_1487	66	.	5.99023	9.06441	6.67006	100
chr1	76049238	76049417	SRR8284511_trimmed.fq.sort.sort.q10.rmdup.narrowPeak_peak_1488	56	.	5.49104	7.98366	5.62208	105
chr1	76052950	76053098	SRR8284511_trimmed.fq.sort.sort.q10.rmdup.narrowPeak_peak_1489	56	.	5.49104	7.98366	5.62208	46
chr1	76249695	76249843	SRR8284511_trimmed.fq.sort.sort.q10.rmdup.narrowPeak_peak_1490	46	.	4.99186	6.94015	4.61497	63
chr1	76515092	76515256	SRR8284511_trimmed.fq.sort.sort.q10.rmdup.narrowPeak_peak_1491	77	.	6.48941	10.1795	7.75508	67
chr1	76845447	76845836	SRR8284511_trimmed.fq.sort.sort.q10.rmdup.narrowPeak_peak_1492	345	.	15.7063	37.4058	34.5773	250
chr1	77021375	77021563	SRR8284511_trimmed.fq.sort.sort.q10.rmdup.narrowPeak_peak_1493	66	.	5.99023	9.06441	6.67006	77
chr1	77081638	77081997	SRR8284511_trimmed.fq.sort.sort.q10.rmdup.narrowPeak_peak_1494	394	.	16.0532	42.3335	39.4506	216
chr1	77183959	77184436	SRR8284511_trimmed.fq.sort.sort.q10.rmdup.narrowPeak_peak_1495	159	.	9.82318	18.5069	15.9226	224
chr1	77198497	77198729	SRR8284511_trimmed.fq.sort.sort.q10.rmdup.narrowPeak_peak_1496	188	.	10.9821	21.436	18.8057	108
chr1	77257465	77257613	SRR8284511_trimmed.fq.sort.sort.q10.rmdup.narrowPeak_peak_1497	66	.	5.99023	9.06441	6.67006	88
chr1	77331860	77332044	SRR8284511_trimmed.fq.sort.sort.q10.rmdup.narrowPeak_peak_1498	76	.	6.43182	10.0866	7.67244	97
chr1	77433209	77433416	SRR8284511_trimmed.fq.sort.sort.q10.rmdup.narrowPeak_peak_1499	46	.	4.99186	6.94015	4.61497	115
chr1	77496595	77496920	SRR8284511_trimmed.fq.sort.sort.q10.rmdup.narrowPeak_peak_1500	440	.	16.5706	47.0208	44.0876	207
chr1	77513541	77513726	SRR8284511_trimmed.fq.sort.sort.q10.rmdup.narrowPeak_peak_1501	127	.	6.01426	15.2507	12.72	103
chr1	77516295	77516647	SRR8284511_trimmed.fq.sort.sort.q10.rmdup.narrowPeak_peak_1502	1045	.	22.4088	108.288	104.582	138
chr1	77561863	77562109	SRR8284511_trimmed.fq.sort.sort.q10.rmdup.narrowPeak_peak_1503	256	.	13.0866	28.3726	25.651	140
chr1	77583170	77583318	SRR8284511_trimmed.fq.sort.sort.q10.rmdup.narrowPeak_peak_1504	46	.	4.99186	6.94015	4.61497	50
chr1	77589456	77589794	SRR8284511_trimmed.fq.sort.sort.q10.rmdup.narrowPeak_peak_1505	689	.	22.1117	72.1551	68.9494	164
chr1	77691530	77691751	SRR8284511_trimmed.fq.sort.sort.q10.rmdup.narrowPeak_peak_1506	201	.	11.4813	22.7972	20.1473	86
chr1	77740917	77741066	SRR8284511_trimmed.fq.sort.sort.q10.rmdup.narrowPeak_peak_1507	73	.	6.20466	9.72133	7.31441	60
chr1	77805206	77805442	SRR8284511_trimmed.fq.sort.sort.q10.rmdup.narrowPeak_peak_1508	285	.	14.4764	31.3265	28.5683	144
chr1	77896274	77896649	SRR8284511_trimmed.fq.sort.sort.q10.rmdup.narrowPeak_peak_1509	885	.	25.763	91.9787	88.5222	146
chr1	77930707	77931021	SRR8284511_trimmed.fq.sort.sort.q10.rmdup.narrowPeak_peak_1510	478	.	17.3734	50.8104	47.837	154
chr1	77943116	77943588	SRR8284511_trimmed.fq.sort.sort.q10.rmdup.narrowPeak_peak_1511	1137	.	27.3446	117.669	113.794	188
chr1	77972318	77972872	SRR8284511_trimmed.fq.sort.sort.q10.rmdup.narrowPeak_peak_1512	1180	.	25.3176	121.96	118.002	220
chr1	77978669	77979172	SRR8284511_trimmed.fq.sort.sort.q10.rmdup.narrowPeak_peak_1513	1124	.	25.8171	116.293	112.445	198
chr1	77985898	77986093	SRR8284511_trimmed.fq.sort.sort.q10.rmdup.narrowPeak_peak_1514	112	.	7.98697	13.7074	11.2044	88
chr1	78008782	78009085	SRR8284511_trimmed.fq.sort.sort.q10.rmdup.narrowPeak_peak_1515	992	.	26.895	102.899	99.2809	158
chr1	78034156	78034382	SRR8284511_trimmed.fq.sort.sort.q10.rmdup.narrowPeak_peak_1516	177	.	10.3539	20.3939	17.7792	101
chr1	78036821	78036978	SRR8284511_trimmed.fq.sort.sort.q10.rmdup.narrowPeak_peak_1517	59	.	5.49451	8.27315	5.90564	83
chr1	78200278	78200547	SRR8284511_trimmed.fq.sort.sort.q10.rmdup.narrowPeak_peak_1518	192	.	8.23469	21.9044	19.2681	127
chr1	78215578	78215932	SRR8284511_trimmed.fq.sort.sort.q10.rmdup.narrowPeak_peak_1519	136	.	7.31886	16.1544	13.6103	238
chr1	78230881	78231096	SRR8284511_trimmed.fq.sort.sort.q10.rmdup.narrowPeak_peak_1520	149	.	9.48453	17.4716	14.9014	116
chr1	78267551	78267874	SRR8284511_trimmed.fq.sort.sort.q10.rmdup.narrowPeak_peak_1521	416	.	16.4549	44.535	41.6283	177
chr1	78325888	78326136	SRR8284511_trimmed.fq.sort.sort.q10.rmdup.narrowPeak_peak_1522	66	.	5.99023	9.06441	6.67006	109
chr1	78338049	78338497	SRR8284511_trimmed.fq.sort.sort.q10.rmdup.narrowPeak_peak_1523	413	.	16.7357	44.2756	41.3715	252
chr1	78419646	78419946	SRR8284511_trimmed.fq.sort.sort.q10.rmdup.narrowPeak_peak_1524	1191	.	28.4994	123.148	119.167	138
chr1	78454686	78455042	SRR8284511_trimmed.fq.sort.sort.q10.rmdup.narrowPeak_peak_1525	1000	.	25.3482	103.633	100.003	179
chr1	78491361	78491509	SRR8284511_trimmed.fq.sort.sort.q10.rmdup.narrowPeak_peak_1526	56	.	5.49104	7.98366	5.62208	48
chr1	78525219	78525615	SRR8284511_trimmed.fq.sort.sort.q10.rmdup.narrowPeak_peak_1527	1801	.	30.8211	185.848	180.143	195
chr1	78530570	78530754	SRR8284511_trimmed.fq.sort.sort.q10.rmdup.narrowPeak_peak_1528	206	.	10.4505	23.3091	20.6529	53
chr1	78536858	78537157	SRR8284511_trimmed.fq.sort.sort.q10.rmdup.narrowPeak_peak_1529	1091	.	25.6358	112.965	109.178	129
chr1	78557427	78557724	SRR8284511_trimmed.fq.sort.sort.q10.rmdup.narrowPeak_peak_1530	369	.	16.71	39.8133	36.9582	149
chr1	78583506	78583703	SRR8284511_trimmed.fq.sort.sort.q10.rmdup.narrowPeak_peak_1531	66	.	5.99023	9.06441	6.67006	117
chr1	78633399	78633651	SRR8284511_trimmed.fq.sort.sort.q10.rmdup.narrowPeak_peak_1532	56	.	5.49104	7.98366	5.62208	83
chr1	78686876	78687240	SRR8284511_trimmed.fq.sort.sort.q10.rmdup.narrowPeak_peak_1533	291	.	12.5412	31.9132	29.1481	217
chr1	78688255	78688437	SRR8284511_trimmed.fq.sort.sort.q10.rmdup.narrowPeak_peak_1534	94	.	6.41574	11.9282	9.46619	76
chr1	78707357	78707636	SRR8284511_trimmed.fq.sort.sort.q10.rmdup.narrowPeak_peak_1535	528	.	18.8324	55.8748	52.8484	136
chr1	78724493	78724832	SRR8284511_trimmed.fq.sort.sort.q10.rmdup.narrowPeak_peak_1536	974	.	22.8822	101.079	97.4881	192
chr1	78725925	78726088	SRR8284511_trimmed.fq.sort.sort.q10.rmdup.narrowPeak_peak_1537	99	.	5.61908	12.4169	9.94637	87
chr1	78799007	78799173	SRR8284511_trimmed.fq.sort.sort.q10.rmdup.narrowPeak_peak_1538	88	.	6.9886	11.3264	8.87417	82
chr1	78846527	78846799	SRR8284511_trimmed.fq.sort.sort.q10.rmdup.narrowPeak_peak_1539	506	.	19.9018	53.6912	50.6876	133
chr1	79440049	79440401	SRR8284511_trimmed.fq.sort.sort.q10.rmdup.narrowPeak_peak_1540	354	.	15.3782	38.2575	35.4196	167
chr1	79537388	79537630	SRR8284511_trimmed.fq.sort.sort.q10.rmdup.narrowPeak_peak_1541	56	.	5.49104	7.98366	5.62208	110
chr1	79614516	79614776	SRR8284511_trimmed.fq.sort.sort.q10.rmdup.narrowPeak_peak_1542	522	.	19.8767	55.2786	52.2585	135
chr1	79626191	79626452	SRR8284511_trimmed.fq.sort.sort.q10.rmdup.narrowPeak_peak_1543	256	.	13.478	28.4187	25.6956	118
chr1	79640214	79640484	SRR8284511_trimmed.fq.sort.sort.q10.rmdup.narrowPeak_peak_1544	579	.	21.2442	61.015	57.9337	132
chr1	79683034	79683480	SRR8284511_trimmed.fq.sort.sort.q10.rmdup.narrowPeak_peak_1545	546	.	18.9474	57.7246	54.6785	126
chr1	79782523	79782765	SRR8284511_trimmed.fq.sort.sort.q10.rmdup.narrowPeak_peak_1546	361	.	13.8049	38.9877	36.1414	105
chr1	79786568	79786791	SRR8284511_trimmed.fq.sort.sort.q10.rmdup.narrowPeak_peak_1547	364	.	13.6042	39.3093	36.4596	118
chr1	79857018	79857166	SRR8284511_trimmed.fq.sort.sort.q10.rmdup.narrowPeak_peak_1548	36	.	4.49267	5.9373	3.65333	43
chr1	79999170	79999371	SRR8284511_trimmed.fq.sort.sort.q10.rmdup.narrowPeak_peak_1549	149	.	9.48453	17.4716	14.9014	75
chr1	80034503	80034773	SRR8284511_trimmed.fq.sort.sort.q10.rmdup.narrowPeak_peak_1550	304	.	14.4561	33.2406	30.4596	130
chr1	80066468	80066630	SRR8284511_trimmed.fq.sort.sort.q10.rmdup.narrowPeak_peak_1551	66	.	5.99023	9.06441	6.67006	68
chr1	80106350	80106662	SRR8284511_trimmed.fq.sort.sort.q10.rmdup.narrowPeak_peak_1552	413	.	16.2706	44.208	41.3048	141
chr1	80149881	80150077	SRR8284511_trimmed.fq.sort.sort.q10.rmdup.narrowPeak_peak_1553	112	.	7.4813	13.72	11.2167	94
chr1	80153167	80153428	SRR8284511_trimmed.fq.sort.sort.q10.rmdup.narrowPeak_peak_1554	216	.	10.7148	24.3447	21.6741	128
chr1	80178113	80178276	SRR8284511_trimmed.fq.sort.sort.q10.rmdup.narrowPeak_peak_1555	97	.	4.75867	12.24	9.7725	63
chr1	80180209	80180522	SRR8284511_trimmed.fq.sort.sort.q10.rmdup.narrowPeak_peak_1556	449	.	11.1576	47.9011	44.9585	144
chr1	80181044	80181370	SRR8284511_trimmed.fq.sort.sort.q10.rmdup.narrowPeak_peak_1557	1064	.	19.7511	110.213	106.474	156
chr1	80230712	80230927	SRR8284511_trimmed.fq.sort.sort.q10.rmdup.narrowPeak_peak_1558	46	.	4.99186	6.94015	4.61497	78
chr1	80244176	80244382	SRR8284511_trimmed.fq.sort.sort.q10.rmdup.narrowPeak_peak_1559	77	.	6.48941	10.1795	7.75508	111
chr1	80408564	80408992	SRR8284511_trimmed.fq.sort.sort.q10.rmdup.narrowPeak_peak_1560	956	.	25.5344	99.2039	95.6423	166
chr1	80504791	80505059	SRR8284511_trimmed.fq.sort.sort.q10.rmdup.narrowPeak_peak_1561	524	.	20.9522	55.4978	52.4754	135
chr1	80512639	80512883	SRR8284511_trimmed.fq.sort.sort.q10.rmdup.narrowPeak_peak_1562	206	.	8.39755	23.2944	20.6386	132
chr1	80515916	80516238	SRR8284511_trimmed.fq.sort.sort.q10.rmdup.narrowPeak_peak_1563	723	.	18.7026	75.6347	72.388	142
chr1	80522109	80522528	SRR8284511_trimmed.fq.sort.sort.q10.rmdup.narrowPeak_peak_1564	278	.	12.9032	30.5947	27.8453	282
chr1	80537275	80537534	SRR8284511_trimmed.fq.sort.sort.q10.rmdup.narrowPeak_peak_1565	88	.	6.9886	11.3264	8.87417	141
chr1	80576980	80577228	SRR8284511_trimmed.fq.sort.sort.q10.rmdup.narrowPeak_peak_1566	307	.	14.652	33.5713	30.7866	110
chr1	80630827	80631069	SRR8284511_trimmed.fq.sort.sort.q10.rmdup.narrowPeak_peak_1567	242	.	12.9788	26.9881	24.2829	123
chr1	80655906	80656217	SRR8284511_trimmed.fq.sort.sort.q10.rmdup.narrowPeak_peak_1568	768	.	24.4957	80.1923	76.8907	171
chr1	80722715	80723020	SRR8284511_trimmed.fq.sort.sort.q10.rmdup.narrowPeak_peak_1569	523	.	17.6632	55.3233	52.3029	146
chr1	80728195	80728462	SRR8284511_trimmed.fq.sort.sort.q10.rmdup.narrowPeak_peak_1570	94	.	7.109	11.8876	9.42609	124
chr1	80757447	80757766	SRR8284511_trimmed.fq.sort.sort.q10.rmdup.narrowPeak_peak_1571	56	.	5.49104	7.98366	5.62208	145
chr1	80830333	80830762	SRR8284511_trimmed.fq.sort.sort.q10.rmdup.narrowPeak_peak_1572	618	.	22.0542	65.0199	61.8951	245
chr1	81287187	81287510	SRR8284511_trimmed.fq.sort.sort.q10.rmdup.narrowPeak_peak_1573	661	.	20.6345	69.3587	66.1852	175
chr1	81300831	81301085	SRR8284511_trimmed.fq.sort.sort.q10.rmdup.narrowPeak_peak_1574	237	.	8.59561	26.4079	23.7109	128
chr1	81301706	81302079	SRR8284511_trimmed.fq.sort.sort.q10.rmdup.narrowPeak_peak_1575	690	.	16.9156	72.2979	69.0908	186
chr1	81307468	81307721	SRR8284511_trimmed.fq.sort.sort.q10.rmdup.narrowPeak_peak_1576	330	.	10.4094	35.8618	33.0505	145
chr1	81310146	81310425	SRR8284511_trimmed.fq.sort.sort.q10.rmdup.narrowPeak_peak_1577	777	.	19.6155	81.1088	77.7957	146
chr1	81316528	81316970	SRR8284511_trimmed.fq.sort.sort.q10.rmdup.narrowPeak_peak_1578	1311	.	26.41	135.407	131.156	257
chr1	81319806	81319998	SRR8284511_trimmed.fq.sort.sort.q10.rmdup.narrowPeak_peak_1579	105	.	5.54619	13.0262	10.5399	99
chr1	81516544	81516911	SRR8284511_trimmed.fq.sort.sort.q10.rmdup.narrowPeak_peak_1580	988	.	23.9321	102.496	98.8831	203
chr1	81591703	81592053	SRR8284511_trimmed.fq.sort.sort.q10.rmdup.narrowPeak_peak_1581	264	.	13.189	29.1658	26.4339	142
chr1	82261338	82261506	SRR8284511_trimmed.fq.sort.sort.q10.rmdup.narrowPeak_peak_1582	77	.	6.48941	10.1795	7.75508	108
chr1	82294177	82294496	SRR8284511_trimmed.fq.sort.sort.q10.rmdup.narrowPeak_peak_1583	1085	.	21.8175	112.302	108.527	146
chr1	82371759	82371913	SRR8284511_trimmed.fq.sort.sort.q10.rmdup.narrowPeak_peak_1584	66	.	5.99023	9.06441	6.67006	67
chr1	82381842	82382285	SRR8284511_trimmed.fq.sort.sort.q10.rmdup.narrowPeak_peak_1585	597	.	20.8395	62.8502	59.7492	261
chr1	82390112	82390260	SRR8284511_trimmed.fq.sort.sort.q10.rmdup.narrowPeak_peak_1586	46	.	4.99186	6.94015	4.61497	66
chr1	82433390	82433686	SRR8284511_trimmed.fq.sort.sort.q10.rmdup.narrowPeak_peak_1587	1298	.	31.2643	134.112	129.89	163
chr1	82476260	82476648	SRR8284511_trimmed.fq.sort.sort.q10.rmdup.narrowPeak_peak_1588	1422	.	29.4728	146.833	142.289	215
chr1	82481522	82481682	SRR8284511_trimmed.fq.sort.sort.q10.rmdup.narrowPeak_peak_1589	110	.	7.39038	13.5692	11.0741	53
chr1	82554303	82554634	SRR8284511_trimmed.fq.sort.sort.q10.rmdup.narrowPeak_peak_1590	844	.	27.1698	87.8746	84.4747	201
chr1	82571819	82572109	SRR8284511_trimmed.fq.sort.sort.q10.rmdup.narrowPeak_peak_1591	722	.	22.4591	75.4868	72.2417	134
chr1	82576273	82576451	SRR8284511_trimmed.fq.sort.sort.q10.rmdup.narrowPeak_peak_1592	108	.	6.4919	13.2986	10.808	86
chr1	82641696	82642053	SRR8284511_trimmed.fq.sort.sort.q10.rmdup.narrowPeak_peak_1593	1650	.	30.9305	170.255	165.013	162
chr1	82759488	82759876	SRR8284511_trimmed.fq.sort.sort.q10.rmdup.narrowPeak_peak_1594	375	.	13.7914	40.3712	37.5098	229
chr1	82762348	82762589	SRR8284511_trimmed.fq.sort.sort.q10.rmdup.narrowPeak_peak_1595	204	.	9.40321	23.1275	20.4737	99
chr1	82773210	82773424	SRR8284511_trimmed.fq.sort.sort.q10.rmdup.narrowPeak_peak_1596	88	.	6.9886	11.3264	8.87417	101
chr1	82787368	82787665	SRR8284511_trimmed.fq.sort.sort.q10.rmdup.narrowPeak_peak_1597	713	.	22.4581	74.588	71.3536	144
chr1	82803654	82803950	SRR8284511_trimmed.fq.sort.sort.q10.rmdup.narrowPeak_peak_1598	774	.	23.3368	80.7842	77.4754	144
chr1	82839222	82839393	SRR8284511_trimmed.fq.sort.sort.q10.rmdup.narrowPeak_peak_1599	59	.	5.53199	8.33281	5.96404	103
chr1	82841386	82841555	SRR8284511_trimmed.fq.sort.sort.q10.rmdup.narrowPeak_peak_1600	97	.	7.31422	12.2207	9.75361	67
chr1	82888565	82888776	SRR8284511_trimmed.fq.sort.sort.q10.rmdup.narrowPeak_peak_1601	88	.	6.9886	11.3264	8.87417	76
chr1	82987841	82988120	SRR8284511_trimmed.fq.sort.sort.q10.rmdup.narrowPeak_peak_1602	1063	.	26.0955	110.065	106.329	143
chr1	83064767	83065192	SRR8284511_trimmed.fq.sort.sort.q10.rmdup.narrowPeak_peak_1603	705	.	20.6686	73.7787	70.5541	225
chr1	83076111	83076543	SRR8284511_trimmed.fq.sort.sort.q10.rmdup.narrowPeak_peak_1604	1324	.	26.5425	136.728	132.445	225
chr1	83138807	83138978	SRR8284511_trimmed.fq.sort.sort.q10.rmdup.narrowPeak_peak_1605	112	.	7.98697	13.7074	11.2044	81
chr1	83150293	83150550	SRR8284511_trimmed.fq.sort.sort.q10.rmdup.narrowPeak_peak_1606	188	.	10.9821	21.436	18.8057	117
chr1	83181460	83181781	SRR8284511_trimmed.fq.sort.sort.q10.rmdup.narrowPeak_peak_1607	592	.	19.2057	62.3596	59.2639	130
chr1	83187116	83187496	SRR8284511_trimmed.fq.sort.sort.q10.rmdup.narrowPeak_peak_1608	665	.	19.099	69.7251	66.5474	234
chr1	83218328	83218540	SRR8284511_trimmed.fq.sort.sort.q10.rmdup.narrowPeak_peak_1609	146	.	8.72818	17.1827	14.6201	84
chr1	83223109	83223323	SRR8284511_trimmed.fq.sort.sort.q10.rmdup.narrowPeak_peak_1610	278	.	13.6438	30.5648	27.816	97
chr1	83363274	83363431	SRR8284511_trimmed.fq.sort.sort.q10.rmdup.narrowPeak_peak_1611	56	.	5.49104	7.98366	5.62208	102
chr1	83408078	83408260	SRR8284511_trimmed.fq.sort.sort.q10.rmdup.narrowPeak_peak_1612	112	.	7.98697	13.7074	11.2044	106
chr1	83408369	83408524	SRR8284511_trimmed.fq.sort.sort.q10.rmdup.narrowPeak_peak_1613	56	.	5.49104	7.98366	5.62208	24
chr1	83717085	83717553	SRR8284511_trimmed.fq.sort.sort.q10.rmdup.narrowPeak_peak_1614	523	.	18.9789	55.3236	52.3031	131
chr1	83727187	83727518	SRR8284511_trimmed.fq.sort.sort.q10.rmdup.narrowPeak_peak_1615	881	.	24.6184	91.6511	88.1993	136
chr1	83736507	83736763	SRR8284511_trimmed.fq.sort.sort.q10.rmdup.narrowPeak_peak_1616	468	.	18.5889	49.8173	46.8543	123
chr1	83746068	83746365	SRR8284511_trimmed.fq.sort.sort.q10.rmdup.narrowPeak_peak_1617	1079	.	28.8365	111.708	107.942	146
chr1	83811248	83811741	SRR8284511_trimmed.fq.sort.sort.q10.rmdup.narrowPeak_peak_1618	447	.	16.9317	47.6729	44.7327	141
chr1	83945908	83946056	SRR8284511_trimmed.fq.sort.sort.q10.rmdup.narrowPeak_peak_1619	66	.	5.99023	9.06441	6.67006	74
chr1	84102076	84102426	SRR8284511_trimmed.fq.sort.sort.q10.rmdup.narrowPeak_peak_1620	466	.	18.011	49.5941	46.6337	142
chr1	84128619	84128790	SRR8284511_trimmed.fq.sort.sort.q10.rmdup.narrowPeak_peak_1621	124	.	8.48616	14.9379	12.4114	70
chr1	84153857	84154316	SRR8284511_trimmed.fq.sort.sort.q10.rmdup.narrowPeak_peak_1622	540	.	19.9687	57.0884	54.0491	269
chr1	84286667	84287270	SRR8284511_trimmed.fq.sort.sort.q10.rmdup.narrowPeak_peak_1623	799	.	18.734	83.3317	79.9909	357
chr1	84433628	84433915	SRR8284511_trimmed.fq.sort.sort.q10.rmdup.narrowPeak_peak_1624	224	.	12.1904	25.0911	22.4113	143
chr1	84470374	84470728	SRR8284511_trimmed.fq.sort.sort.q10.rmdup.narrowPeak_peak_1625	758	.	22.4627	79.0972	75.809	176
chr1	84581885	84582203	SRR8284511_trimmed.fq.sort.sort.q10.rmdup.narrowPeak_peak_1626	516	.	19.525	54.6622	51.6484	138
chr1	84623135	84623387	SRR8284511_trimmed.fq.sort.sort.q10.rmdup.narrowPeak_peak_1627	309	.	15.1161	33.6898	30.9039	137
chr1	84696180	84696410	SRR8284511_trimmed.fq.sort.sort.q10.rmdup.narrowPeak_peak_1628	334	.	10.8545	36.2728	33.4572	120
chr1	84697122	84697577	SRR8284511_trimmed.fq.sort.sort.q10.rmdup.narrowPeak_peak_1629	469	.	13.5806	49.917	46.9529	319
chr1	84733777	84734226	SRR8284511_trimmed.fq.sort.sort.q10.rmdup.narrowPeak_peak_1630	1070	.	24.2369	110.768	107.019	232
chr1	84741441	84741726	SRR8284511_trimmed.fq.sort.sort.q10.rmdup.narrowPeak_peak_1631	252	.	12.8205	27.9264	25.21	182
chr1	84817109	84817349	SRR8284511_trimmed.fq.sort.sort.q10.rmdup.narrowPeak_peak_1632	88	.	6.9886	11.3264	8.87417	160
chr1	84840338	84840486	SRR8284511_trimmed.fq.sort.sort.q10.rmdup.narrowPeak_peak_1633	36	.	4.48565	5.92631	3.65333	74
chr1	84841897	84842069	SRR8284511_trimmed.fq.sort.sort.q10.rmdup.narrowPeak_peak_1634	88	.	6.9886	11.3264	8.87417	121
chr1	84869697	84869845	SRR8284511_trimmed.fq.sort.sort.q10.rmdup.narrowPeak_peak_1635	66	.	5.99023	9.06441	6.67006	77
chr1	84881332	84881577	SRR8284511_trimmed.fq.sort.sort.q10.rmdup.narrowPeak_peak_1636	177	.	7.27321	20.3216	17.7078	111
chr1	84885243	84885497	SRR8284511_trimmed.fq.sort.sort.q10.rmdup.narrowPeak_peak_1637	301	.	9.91801	32.8896	30.1129	120
chr1	84885984	84886238	SRR8284511_trimmed.fq.sort.sort.q10.rmdup.narrowPeak_peak_1638	347	.	10.8705	37.5704	34.7402	123
chr1	84933350	84933810	SRR8284511_trimmed.fq.sort.sort.q10.rmdup.narrowPeak_peak_1639	929	.	22.9027	96.4905	92.9692	279
chr1	85736478	85736919	SRR8284511_trimmed.fq.sort.sort.q10.rmdup.narrowPeak_peak_1643	1207	.	24.4681	124.716	120.701	223
chr1	85757076	85757248	SRR8284511_trimmed.fq.sort.sort.q10.rmdup.narrowPeak_peak_1644	100	.	7.48779	12.503	10.0247	72
chr1	85793125	85793365	SRR8284511_trimmed.fq.sort.sort.q10.rmdup.narrowPeak_peak_1645	116	.	7.7187	14.1123	11.6033	110
chr1	85801623	85801825	SRR8284511_trimmed.fq.sort.sort.q10.rmdup.narrowPeak_peak_1646	77	.	6.48941	10.1795	7.75508	71
chr1	85819766	85820023	SRR8284511_trimmed.fq.sort.sort.q10.rmdup.narrowPeak_peak_1647	284	.	14.0213	31.1998	28.4436	146
chr1	85842301	85842824	SRR8284511_trimmed.fq.sort.sort.q10.rmdup.narrowPeak_peak_1648	572	.	19.0127	60.3263	57.2525	145
chr1	85853315	85853657	SRR8284511_trimmed.fq.sort.sort.q10.rmdup.narrowPeak_peak_1649	1564	.	29.9271	161.441	156.465	194
chr1	85895430	85895850	SRR8284511_trimmed.fq.sort.sort.q10.rmdup.narrowPeak_peak_1650	451	.	15.1425	48.1054	45.1608	278
chr1	85899561	85899758	SRR8284511_trimmed.fq.sort.sort.q10.rmdup.narrowPeak_peak_1651	60	.	4.79272	8.3698	6.00056	68
chr1	85935479	85935832	SRR8284511_trimmed.fq.sort.sort.q10.rmdup.narrowPeak_peak_1652	978	.	26.1764	101.465	97.8687	164
chr1	86007884	86008223	SRR8284511_trimmed.fq.sort.sort.q10.rmdup.narrowPeak_peak_1653	1372	.	29.0363	141.691	137.286	147
chr1	86018301	86018485	SRR8284511_trimmed.fq.sort.sort.q10.rmdup.narrowPeak_peak_1654	88	.	6.29164	11.321	8.87417	59
chr1	86021698	86021963	SRR8284511_trimmed.fq.sort.sort.q10.rmdup.narrowPeak_peak_1655	301	.	12.7641	32.9732	30.1955	132
chr1	86059505	86059843	SRR8284511_trimmed.fq.sort.sort.q10.rmdup.narrowPeak_peak_1656	868	.	14.305	90.2852	86.8524	144
chr1	86062565	86062753	SRR8284511_trimmed.fq.sort.sort.q10.rmdup.narrowPeak_peak_1657	165	.	5.40986	19.1436	16.5479	99
chr1	86064187	86064509	SRR8284511_trimmed.fq.sort.sort.q10.rmdup.narrowPeak_peak_1658	1274	.	18.3842	131.658	127.492	140
chr1	86092648	86092796	SRR8284511_trimmed.fq.sort.sort.q10.rmdup.narrowPeak_peak_1659	40	.	4.46211	6.35668	4.06212	60
chr1	86093850	86094050	SRR8284511_trimmed.fq.sort.sort.q10.rmdup.narrowPeak_peak_1660	111	.	6.94541	13.6806	11.1837	109
chr1	86097940	86098155	SRR8284511_trimmed.fq.sort.sort.q10.rmdup.narrowPeak_peak_1661	128	.	7.6878	15.4175	12.8843	102
chr1	86131868	86132086	SRR8284511_trimmed.fq.sort.sort.q10.rmdup.narrowPeak_peak_1662	27	.	3.99349	4.97924	2.74418	100
chr1	86144326	86144544	SRR8284511_trimmed.fq.sort.sort.q10.rmdup.narrowPeak_peak_1663	77	.	6.48941	10.1795	7.75508	136
chr1	86150007	86150193	SRR8284511_trimmed.fq.sort.sort.q10.rmdup.narrowPeak_peak_1664	81	.	5.66822	10.6223	8.19022	67
chr1	86152644	86153043	SRR8284511_trimmed.fq.sort.sort.q10.rmdup.narrowPeak_peak_1665	369	.	13.1303	39.7787	36.9239	161
chr1	86169116	86169284	SRR8284511_trimmed.fq.sort.sort.q10.rmdup.narrowPeak_peak_1666	46	.	4.87157	7.00336	4.6765	122
chr1	86174749	86174911	SRR8284511_trimmed.fq.sort.sort.q10.rmdup.narrowPeak_peak_1667	92	.	4.43751	11.7117	9.25348	83
chr1	86178817	86179216	SRR8284511_trimmed.fq.sort.sort.q10.rmdup.narrowPeak_peak_1668	1952	.	29.2937	201.398	195.207	214
chr1	86189119	86189281	SRR8284511_trimmed.fq.sort.sort.q10.rmdup.narrowPeak_peak_1669	77	.	6.48941	10.1795	7.75508	81
chr1	86204053	86204335	SRR8284511_trimmed.fq.sort.sort.q10.rmdup.narrowPeak_peak_1670	151	.	9.34754	17.7218	15.1483	164
chr1	86214137	86214562	SRR8284511_trimmed.fq.sort.sort.q10.rmdup.narrowPeak_peak_1671	1246	.	27.8223	128.74	124.639	203
chr1	86250779	86250927	SRR8284511_trimmed.fq.sort.sort.q10.rmdup.narrowPeak_peak_1672	56	.	5.49104	7.98366	5.62208	94
chr1	86273384	86273615	SRR8284511_trimmed.fq.sort.sort.q10.rmdup.narrowPeak_peak_1673	136	.	8.98534	16.1931	13.6442	119
chr1	86301846	86302003	SRR8284511_trimmed.fq.sort.sort.q10.rmdup.narrowPeak_peak_1674	85	.	6.77769	10.985	8.54641	78
chr1	86313767	86314095	SRR8284511_trimmed.fq.sort.sort.q10.rmdup.narrowPeak_peak_1675	408	.	16.4448	43.7657	40.8672	147
chr1	86334064	86334250	SRR8284511_trimmed.fq.sort.sort.q10.rmdup.narrowPeak_peak_1676	66	.	5.99023	9.06441	6.67006	98
chr1	86339469	86339834	SRR8284511_trimmed.fq.sort.sort.q10.rmdup.narrowPeak_peak_1677	1051	.	23.4056	108.828	105.113	145
chr1	86347060	86347391	SRR8284511_trimmed.fq.sort.sort.q10.rmdup.narrowPeak_peak_1678	350	.	11.2782	37.8693	35.0358	227
chr1	86348893	86349126	SRR8284511_trimmed.fq.sort.sort.q10.rmdup.narrowPeak_peak_1679	148	.	6.7903	17.3921	14.8266	117
chr1	86363663	86364086	SRR8284511_trimmed.fq.sort.sort.q10.rmdup.narrowPeak_peak_1680	946	.	24.1149	98.1716	94.6253	223
chr1	86371972	86372293	SRR8284511_trimmed.fq.sort.sort.q10.rmdup.narrowPeak_peak_1681	1109	.	25.5665	114.756	110.936	161
chr1	86381059	86381430	SRR8284511_trimmed.fq.sort.sort.q10.rmdup.narrowPeak_peak_1682	775	.	22.8862	80.8287	77.5188	213
chr1	86389297	86389685	SRR8284511_trimmed.fq.sort.sort.q10.rmdup.narrowPeak_peak_1683	1228	.	24.584	126.931	122.87	196
chr1	86395865	86396210	SRR8284511_trimmed.fq.sort.sort.q10.rmdup.narrowPeak_peak_1684	346	.	12.656	37.4677	34.6386	222
chr1	86401393	86401608	SRR8284511_trimmed.fq.sort.sort.q10.rmdup.narrowPeak_peak_1685	98	.	5.05443	12.2806	9.81258	121
chr1	86404851	86405310	SRR8284511_trimmed.fq.sort.sort.q10.rmdup.narrowPeak_peak_1686	1127	.	22.7571	116.584	112.73	167
chr1	86415933	86416198	SRR8284511_trimmed.fq.sort.sort.q10.rmdup.narrowPeak_peak_1687	224	.	7.6407	25.1296	22.4492	132
chr1	86416279	86416647	SRR8284511_trimmed.fq.sort.sort.q10.rmdup.narrowPeak_peak_1688	1514	.	26.3901	156.219	151.401	154
chr1	86429943	86430311	SRR8284511_trimmed.fq.sort.sort.q10.rmdup.narrowPeak_peak_1689	1507	.	27.257	155.579	150.779	194
chr1	86438628	86438779	SRR8284511_trimmed.fq.sort.sort.q10.rmdup.narrowPeak_peak_1690	91	.	4.93097	11.645	9.18783	74
chr1	86440508	86440868	SRR8284511_trimmed.fq.sort.sort.q10.rmdup.narrowPeak_peak_1691	1361	.	26.475	140.533	136.157	185
chr1	86471445	86471690	SRR8284511_trimmed.fq.sort.sort.q10.rmdup.narrowPeak_peak_1692	651	.	18.8181	68.3006	65.139	128
chr1	86493278	86493567	SRR8284511_trimmed.fq.sort.sort.q10.rmdup.narrowPeak_peak_1693	36	.	4.49267	5.9373	3.65333	63
chr1	86499968	86500209	SRR8284511_trimmed.fq.sort.sort.q10.rmdup.narrowPeak_peak_1694	289	.	6.57058	31.6789	28.9163	105
chr1	86501058	86501373	SRR8284511_trimmed.fq.sort.sort.q10.rmdup.narrowPeak_peak_1695	687	.	10.8476	71.9433	68.7402	140
chr1	86501626	86501968	SRR8284511_trimmed.fq.sort.sort.q10.rmdup.narrowPeak_peak_1696	1364	.	16.9295	140.834	136.451	154
chr1	86509313	86509722	SRR8284511_trimmed.fq.sort.sort.q10.rmdup.narrowPeak_peak_1697	1034	.	24.3132	107.134	103.448	244
chr1	86520367	86520714	SRR8284511_trimmed.fq.sort.sort.q10.rmdup.narrowPeak_peak_1698	634	.	14.3773	66.5681	63.426	208
chr1	86525312	86525756	SRR8284511_trimmed.fq.sort.sort.q10.rmdup.narrowPeak_peak_1699	1000	.	17.0562	103.642	100.012	181
chr1	86532383	86532701	SRR8284511_trimmed.fq.sort.sort.q10.rmdup.narrowPeak_peak_1700	843	.	13.8031	87.7141	84.3161	182
chr1	86533777	86534224	SRR8284511_trimmed.fq.sort.sort.q10.rmdup.narrowPeak_peak_1701	288	.	6.92618	31.6578	28.8958	166
chr1	86538457	86538747	SRR8284511_trimmed.fq.sort.sort.q10.rmdup.narrowPeak_peak_1702	403	.	11.1128	43.2646	40.3718	147
chr1	86539778	86539926	SRR8284511_trimmed.fq.sort.sort.q10.rmdup.narrowPeak_peak_1703	49	.	4.33927	7.25633	4.9242	48
chr1	86598539	86598875	SRR8284511_trimmed.fq.sort.sort.q10.rmdup.narrowPeak_peak_1704	987	.	24.7363	102.339	98.729	138
chr1	86609613	86609801	SRR8284511_trimmed.fq.sort.sort.q10.rmdup.narrowPeak_peak_1705	184	.	7.81784	21.0279	18.4049	104
chr1	86612196	86612348	SRR8284511_trimmed.fq.sort.sort.q10.rmdup.narrowPeak_peak_1706	76	.	4.83336	10.0782	7.6644	74
chr1	86614320	86614569	SRR8284511_trimmed.fq.sort.sort.q10.rmdup.narrowPeak_peak_1707	522	.	11.2222	55.2346	52.215	116
chr1	86618492	86618849	SRR8284511_trimmed.fq.sort.sort.q10.rmdup.narrowPeak_peak_1708	898	.	17.1625	93.3195	89.8445	140
chr1	86650274	86650678	SRR8284511_trimmed.fq.sort.sort.q10.rmdup.narrowPeak_peak_1709	1225	.	24.8373	126.604	122.549	151
chr1	86669435	86669808	SRR8284511_trimmed.fq.sort.sort.q10.rmdup.narrowPeak_peak_1710	1015	.	25.1787	105.199	101.544	214
chr1	86697025	86697254	SRR8284511_trimmed.fq.sort.sort.q10.rmdup.narrowPeak_peak_1711	264	.	10.736	29.1843	26.4522	94
chr1	86698817	86699033	SRR8284511_trimmed.fq.sort.sort.q10.rmdup.narrowPeak_peak_1712	134	.	7.22109	15.9718	13.4303	105
chr1	86699837	86700052	SRR8284511_trimmed.fq.sort.sort.q10.rmdup.narrowPeak_peak_1713	164	.	8.08771	19.054	16.4595	130
chr1	86841433	86841581	SRR8284511_trimmed.fq.sort.sort.q10.rmdup.narrowPeak_peak_1714	36	.	4.49267	5.9373	3.65333	91
chr1	86850125	86850274	SRR8284511_trimmed.fq.sort.sort.q10.rmdup.narrowPeak_peak_1715	56	.	5.49104	7.98366	5.62208	96
chr1	86862984	86863253	SRR8284511_trimmed.fq.sort.sort.q10.rmdup.narrowPeak_peak_1716	296	.	14.7348	32.398	29.6273	133
chr1	86914802	86915056	SRR8284511_trimmed.fq.sort.sort.q10.rmdup.narrowPeak_peak_1717	360	.	16.9723	38.8452	36.0006	128
chr1	86968368	86968569	SRR8284511_trimmed.fq.sort.sort.q10.rmdup.narrowPeak_peak_1718	220	.	10.9632	24.7745	22.0987	114
chr1	86972772	86972994	SRR8284511_trimmed.fq.sort.sort.q10.rmdup.narrowPeak_peak_1719	271	.	12.1466	29.9161	27.1749	130
chr1	87020800	87020953	SRR8284511_trimmed.fq.sort.sort.q10.rmdup.narrowPeak_peak_1720	46	.	4.99186	6.94015	4.61497	31
chr1	87041186	87041533	SRR8284511_trimmed.fq.sort.sort.q10.rmdup.narrowPeak_peak_1721	480	.	11.5613	50.9987	48.0234	129
chr1	87042090	87042424	SRR8284511_trimmed.fq.sort.sort.q10.rmdup.narrowPeak_peak_1722	1129	.	20.8274	116.85	112.991	188
chr1	87060988	87061316	SRR8284511_trimmed.fq.sort.sort.q10.rmdup.narrowPeak_peak_1723	468	.	18.5889	49.8173	46.8543	146
chr1	87070813	87071118	SRR8284511_trimmed.fq.sort.sort.q10.rmdup.narrowPeak_peak_1724	282	.	13.5513	31.0532	28.2986	100
chr1	87074374	87074522	SRR8284511_trimmed.fq.sort.sort.q10.rmdup.narrowPeak_peak_1725	32	.	4.23569	5.53737	3.28503	65
chr1	87087040	87087217	SRR8284511_trimmed.fq.sort.sort.q10.rmdup.narrowPeak_peak_1726	77	.	6.48941	10.1795	7.75508	54
chr1	87098692	87098911	SRR8284511_trimmed.fq.sort.sort.q10.rmdup.narrowPeak_peak_1727	128	.	8.19955	15.3543	12.8217	112
chr1	87110111	87110301	SRR8284511_trimmed.fq.sort.sort.q10.rmdup.narrowPeak_peak_1728	60	.	5.00334	8.41786	6.04742	81
chr1	87111730	87111989	SRR8284511_trimmed.fq.sort.sort.q10.rmdup.narrowPeak_peak_1729	377	.	14.2724	40.5715	37.708	141
chr1	87154898	87155046	SRR8284511_trimmed.fq.sort.sort.q10.rmdup.narrowPeak_peak_1730	46	.	4.99186	6.94015	4.61497	50
chr1	87174342	87174631	SRR8284511_trimmed.fq.sort.sort.q10.rmdup.narrowPeak_peak_1731	865	.	19.7075	89.9985	86.5696	126
chr1	87175761	87176062	SRR8284511_trimmed.fq.sort.sort.q10.rmdup.narrowPeak_peak_1732	456	.	12.7133	48.5854	45.6356	175
chr1	87184471	87184712	SRR8284511_trimmed.fq.sort.sort.q10.rmdup.narrowPeak_peak_1733	124	.	5.56009	14.9761	12.4489	122
chr1	87184922	87185096	SRR8284511_trimmed.fq.sort.sort.q10.rmdup.narrowPeak_peak_1734	116	.	5.37475	14.1396	11.6303	92
chr1	87187079	87187370	SRR8284511_trimmed.fq.sort.sort.q10.rmdup.narrowPeak_peak_1735	1349	.	23.4899	139.262	134.918	151
chr1	87206383	87206662	SRR8284511_trimmed.fq.sort.sort.q10.rmdup.narrowPeak_peak_1736	354	.	16.2458	38.319	35.4804	145
chr1	87217924	87218327	SRR8284511_trimmed.fq.sort.sort.q10.rmdup.narrowPeak_peak_1737	294	.	13.4672	32.2206	29.4518	276
chr1	87246125	87246524	SRR8284511_trimmed.fq.sort.sort.q10.rmdup.narrowPeak_peak_1738	1497	.	30.5451	154.565	149.797	252
chr1	87282412	87282758	SRR8284511_trimmed.fq.sort.sort.q10.rmdup.narrowPeak_peak_1739	619	.	21.1186	65.0723	61.9466	215
chr1	87292955	87293212	SRR8284511_trimmed.fq.sort.sort.q10.rmdup.narrowPeak_peak_1740	349	.	15.9178	37.764	34.9317	128
chr1	87327900	87328079	SRR8284511_trimmed.fq.sort.sort.q10.rmdup.narrowPeak_peak_1741	88	.	6.9886	11.3264	8.87417	122
chr1	87343668	87343901	SRR8284511_trimmed.fq.sort.sort.q10.rmdup.narrowPeak_peak_1742	79	.	6.41026	10.3922	7.9641	90
chr1	87359828	87359976	SRR8284511_trimmed.fq.sort.sort.q10.rmdup.narrowPeak_peak_1743	27	.	3.99349	4.97924	2.74418	91
chr1	87364920	87365068	SRR8284511_trimmed.fq.sort.sort.q10.rmdup.narrowPeak_peak_1744	55	.	5.44231	7.90609	5.55819	82
chr1	87374783	87374941	SRR8284511_trimmed.fq.sort.sort.q10.rmdup.narrowPeak_peak_1745	56	.	5.49104	7.98366	5.62208	76
chr1	87379993	87380279	SRR8284511_trimmed.fq.sort.sort.q10.rmdup.narrowPeak_peak_1746	162	.	9.11108	18.8348	16.2431	176
chr1	87399517	87399666	SRR8284511_trimmed.fq.sort.sort.q10.rmdup.narrowPeak_peak_1747	46	.	4.99186	6.94015	4.61497	83
chr1	87418631	87419305	SRR8284511_trimmed.fq.sort.sort.q10.rmdup.narrowPeak_peak_1748	663	.	19.0199	69.5612	66.3853	263
chr1	87447501	87448000	SRR8284511_trimmed.fq.sort.sort.q10.rmdup.narrowPeak_peak_1749	923	.	24.3805	95.8934	92.381	145
chr1	87510907	87511055	SRR8284511_trimmed.fq.sort.sort.q10.rmdup.narrowPeak_peak_1750	46	.	4.99186	6.94015	4.61497	72
chr1	87541582	87541909	SRR8284511_trimmed.fq.sort.sort.q10.rmdup.narrowPeak_peak_1751	396	.	17.0484	42.5731	39.6878	196
chr1	87568429	87568744	SRR8284511_trimmed.fq.sort.sort.q10.rmdup.narrowPeak_peak_1752	477	.	17.7646	50.7317	47.7591	169
chr1	87608415	87608810	SRR8284511_trimmed.fq.sort.sort.q10.rmdup.narrowPeak_peak_1753	823	.	24.4418	85.6715	82.3004	181
chr1	87664055	87664340	SRR8284511_trimmed.fq.sort.sort.q10.rmdup.narrowPeak_peak_1754	639	.	21.2736	67.0876	63.9396	147
chr1	87667158	87667316	SRR8284511_trimmed.fq.sort.sort.q10.rmdup.narrowPeak_peak_1755	90	.	6.15595	11.4801	9.02555	64
chr1	87682591	87682771	SRR8284511_trimmed.fq.sort.sort.q10.rmdup.narrowPeak_peak_1756	77	.	6.48941	10.1795	7.75508	70
chr1	87696370	87696714	SRR8284511_trimmed.fq.sort.sort.q10.rmdup.narrowPeak_peak_1757	351	.	16.0256	37.9466	35.1123	179
chr1	87721478	87721783	SRR8284511_trimmed.fq.sort.sort.q10.rmdup.narrowPeak_peak_1758	389	.	17.0526	41.8432	38.9658	123
chr1	87755694	87755943	SRR8284511_trimmed.fq.sort.sort.q10.rmdup.narrowPeak_peak_1759	174	.	10.4829	20.0941	17.4833	105
chr1	87766191	87766603	SRR8284511_trimmed.fq.sort.sort.q10.rmdup.narrowPeak_peak_1760	784	.	22.4651	81.8184	78.4965	262
chr1	87810458	87810717	SRR8284511_trimmed.fq.sort.sort.q10.rmdup.narrowPeak_peak_1761	188	.	10.9821	21.436	18.8057	133
chr1	87869576	87869784	SRR8284511_trimmed.fq.sort.sort.q10.rmdup.narrowPeak_peak_1762	77	.	6.48941	10.1795	7.75508	103
chr1	87886348	87886553	SRR8284511_trimmed.fq.sort.sort.q10.rmdup.narrowPeak_peak_1763	149	.	9.48453	17.4716	14.9014	126
chr1	87906629	87906802	SRR8284511_trimmed.fq.sort.sort.q10.rmdup.narrowPeak_peak_1764	56	.	5.49104	7.98366	5.62208	50
chr1	87922754	87922976	SRR8284511_trimmed.fq.sort.sort.q10.rmdup.narrowPeak_peak_1765	314	.	15.0602	34.2592	31.4666	109
chr1	87936500	87936816	SRR8284511_trimmed.fq.sort.sort.q10.rmdup.narrowPeak_peak_1766	515	.	19.0259	54.5933	51.5802	182
chr1	87963594	87963961	SRR8284511_trimmed.fq.sort.sort.q10.rmdup.narrowPeak_peak_1767	310	.	14.4256	33.8584	31.0705	140
chr1	88094211	88094469	SRR8284511_trimmed.fq.sort.sort.q10.rmdup.narrowPeak_peak_1768	174	.	10.4829	20.0941	17.4833	124
chr1	88120680	88120960	SRR8284511_trimmed.fq.sort.sort.q10.rmdup.narrowPeak_peak_1769	158	.	9.48681	18.4452	15.8618	142
chr1	88121624	88121794	SRR8284511_trimmed.fq.sort.sort.q10.rmdup.narrowPeak_peak_1770	132	.	8.21153	15.8383	13.2989	115
chr1	88125864	88126065	SRR8284511_trimmed.fq.sort.sort.q10.rmdup.narrowPeak_peak_1771	84	.	6.72948	10.9071	8.46992	81
chr1	88144008	88144595	SRR8284511_trimmed.fq.sort.sort.q10.rmdup.narrowPeak_peak_1772	287	.	11.5973	31.4649	28.7049	170
chr1	88145358	88145582	SRR8284511_trimmed.fq.sort.sort.q10.rmdup.narrowPeak_peak_1773	152	.	7.71972	17.8604	15.2848	97
chr1	88150167	88150368	SRR8284511_trimmed.fq.sort.sort.q10.rmdup.narrowPeak_peak_1774	120	.	8.28945	14.6156	12.0986	86
chr1	88318611	88318878	SRR8284511_trimmed.fq.sort.sort.q10.rmdup.narrowPeak_peak_1783	1015	.	27.5827	105.243	101.587	120
chr1	88357463	88357991	SRR8284511_trimmed.fq.sort.sort.q10.rmdup.narrowPeak_peak_1784	929	.	23.7445	96.446	92.9254	168
chr1	88367429	88367589	SRR8284511_trimmed.fq.sort.sort.q10.rmdup.narrowPeak_peak_1785	65	.	5.71982	8.94406	6.56233	45
chr1	88368373	88368661	SRR8284511_trimmed.fq.sort.sort.q10.rmdup.narrowPeak_peak_1786	419	.	17.9501	44.8583	41.9482	161
chr1	88424500	88424962	SRR8284511_trimmed.fq.sort.sort.q10.rmdup.narrowPeak_peak_1787	1216	.	27.7921	125.652	121.617	296
chr1	88434105	88434432	SRR8284511_trimmed.fq.sort.sort.q10.rmdup.narrowPeak_peak_1788	523	.	18.9789	55.3236	52.3031	197
chr1	88445449	88445789	SRR8284511_trimmed.fq.sort.sort.q10.rmdup.narrowPeak_peak_1789	506	.	18.9658	53.6753	50.6718	147
chr1	88456658	88457083	SRR8284511_trimmed.fq.sort.sort.q10.rmdup.narrowPeak_peak_1790	1297	.	27.4906	134.017	129.798	227
chr1	88465778	88466032	SRR8284511_trimmed.fq.sort.sort.q10.rmdup.narrowPeak_peak_1791	256	.	13.478	28.4187	25.6956	146
chr1	88473964	88474264	SRR8284511_trimmed.fq.sort.sort.q10.rmdup.narrowPeak_peak_1792	464	.	17.0189	49.3801	46.4218	123
chr1	88510936	88511211	SRR8284511_trimmed.fq.sort.sort.q10.rmdup.narrowPeak_peak_1793	161	.	9.98371	18.7723	16.1813	139
chr1	88527763	88527929	SRR8284511_trimmed.fq.sort.sort.q10.rmdup.narrowPeak_peak_1794	66	.	5.99023	9.06441	6.67006	73
chr1	88536226	88536502	SRR8284511_trimmed.fq.sort.sort.q10.rmdup.narrowPeak_peak_1795	56	.	5.49104	7.98366	5.62208	189
chr1	88562386	88562712	SRR8284511_trimmed.fq.sort.sort.q10.rmdup.narrowPeak_peak_1796	1254	.	27.764	129.616	125.495	146
chr1	88603564	88603803	SRR8284511_trimmed.fq.sort.sort.q10.rmdup.narrowPeak_peak_1797	136	.	8.98534	16.1931	13.6442	122
chr1	88669024	88669172	SRR8284511_trimmed.fq.sort.sort.q10.rmdup.narrowPeak_peak_1798	46	.	4.99186	6.94015	4.61497	95
chr1	88705212	88705509	SRR8284511_trimmed.fq.sort.sort.q10.rmdup.narrowPeak_peak_1799	1040	.	18.625	107.745	104.048	127
chr1	88705882	88706172	SRR8284511_trimmed.fq.sort.sort.q10.rmdup.narrowPeak_peak_1800	1044	.	18.7611	108.157	104.453	138
chr1	88712836	88712984	SRR8284511_trimmed.fq.sort.sort.q10.rmdup.narrowPeak_peak_1801	56	.	5.49104	7.98366	5.62208	91
chr1	88742420	88742722	SRR8284511_trimmed.fq.sort.sort.q10.rmdup.narrowPeak_peak_1802	926	.	16.2376	96.1209	92.6049	155
chr1	88745259	88745565	SRR8284511_trimmed.fq.sort.sort.q10.rmdup.narrowPeak_peak_1803	1162	.	17.7821	120.193	116.27	146
chr1	88750211	88750435	SRR8284511_trimmed.fq.sort.sort.q10.rmdup.narrowPeak_peak_1804	316	.	8.92735	34.4197	31.6249	98
chr1	88752298	88752567	SRR8284511_trimmed.fq.sort.sort.q10.rmdup.narrowPeak_peak_1805	430	.	11.6712	46.0001	43.0776	138
chr1	88756673	88756983	SRR8284511_trimmed.fq.sort.sort.q10.rmdup.narrowPeak_peak_1806	588	.	16.2418	61.9548	58.8632	127
chr1	88777049	88777347	SRR8284511_trimmed.fq.sort.sort.q10.rmdup.narrowPeak_peak_1807	839	.	26.3582	87.3604	83.9673	152
chr1	88807048	88807410	SRR8284511_trimmed.fq.sort.sort.q10.rmdup.narrowPeak_peak_1808	238	.	12.3626	26.552	23.853	127
chr1	88870511	88870676	SRR8284511_trimmed.fq.sort.sort.q10.rmdup.narrowPeak_peak_1809	66	.	5.99023	9.06441	6.67006	75
chr1	88900467	88900623	SRR8284511_trimmed.fq.sort.sort.q10.rmdup.narrowPeak_peak_1810	77	.	6.48941	10.1795	7.75508	81
chr1	88926877	88927087	SRR8284511_trimmed.fq.sort.sort.q10.rmdup.narrowPeak_peak_1811	112	.	7.98697	13.7074	11.2044	94
chr1	88968572	88968743	SRR8284511_trimmed.fq.sort.sort.q10.rmdup.narrowPeak_peak_1812	56	.	5.49104	7.98366	5.62208	75
chr1	89058006	89058364	SRR8284511_trimmed.fq.sort.sort.q10.rmdup.narrowPeak_peak_1813	435	.	17.5482	46.4525	43.5253	176
chr1	89127161	89127522	SRR8284511_trimmed.fq.sort.sort.q10.rmdup.narrowPeak_peak_1814	722	.	21.5275	75.4792	72.2345	215
chr1	89167403	89167551	SRR8284511_trimmed.fq.sort.sort.q10.rmdup.narrowPeak_peak_1815	36	.	4.49267	5.9373	3.65333	92
chr1	89175435	89175696	SRR8284511_trimmed.fq.sort.sort.q10.rmdup.narrowPeak_peak_1816	515	.	19.9501	54.5886	51.5756	138
chr1	89191473	89191920	SRR8284511_trimmed.fq.sort.sort.q10.rmdup.narrowPeak_peak_1817	962	.	14.2414	99.7754	96.205	168
chr1	89192917	89193196	SRR8284511_trimmed.fq.sort.sort.q10.rmdup.narrowPeak_peak_1818	470	.	9.02321	49.9976	47.0326	132
chr1	89196155	89196400	SRR8284511_trimmed.fq.sort.sort.q10.rmdup.narrowPeak_peak_1819	771	.	12.4437	80.4236	77.119	117
chr1	89207380	89207634	SRR8284511_trimmed.fq.sort.sort.q10.rmdup.narrowPeak_peak_1820	783	.	25.3052	81.6691	78.3492	132
chr1	89235266	89235592	SRR8284511_trimmed.fq.sort.sort.q10.rmdup.narrowPeak_peak_1821	420	.	17.1401	44.9802	42.069	196
chr1	89276641	89276789	SRR8284511_trimmed.fq.sort.sort.q10.rmdup.narrowPeak_peak_1822	56	.	5.49104	7.98366	5.62208	36
chr1	89323065	89323412	SRR8284511_trimmed.fq.sort.sort.q10.rmdup.narrowPeak_peak_1823	1341	.	30.8642	138.507	134.182	216
chr1	89342885	89343144	SRR8284511_trimmed.fq.sort.sort.q10.rmdup.narrowPeak_peak_1824	619	.	16.5579	65.0421	61.9169	129
chr1	89344612	89344874	SRR8284511_trimmed.fq.sort.sort.q10.rmdup.narrowPeak_peak_1825	629	.	16.6794	66.1167	62.9796	120
chr1	89354636	89355100	SRR8284511_trimmed.fq.sort.sort.q10.rmdup.narrowPeak_peak_1826	195	.	11.1348	22.2209	19.5804	253
chr1	89365026	89365180	SRR8284511_trimmed.fq.sort.sort.q10.rmdup.narrowPeak_peak_1827	56	.	5.49104	7.98366	5.62208	60
chr1	89456520	89456670	SRR8284511_trimmed.fq.sort.sort.q10.rmdup.narrowPeak_peak_1828	66	.	5.99023	9.06441	6.67006	68
chr1	89524420	89524773	SRR8284511_trimmed.fq.sort.sort.q10.rmdup.narrowPeak_peak_1829	1137	.	19.6003	117.644	113.771	191
chr1	89525925	89526225	SRR8284511_trimmed.fq.sort.sort.q10.rmdup.narrowPeak_peak_1830	664	.	13.6559	69.6584	66.4816	149
chr1	89556034	89556297	SRR8284511_trimmed.fq.sort.sort.q10.rmdup.narrowPeak_peak_1831	100	.	7.48779	12.503	10.0247	121
chr1	89583407	89583721	SRR8284511_trimmed.fq.sort.sort.q10.rmdup.narrowPeak_peak_1832	338	.	14.0637	36.6619	33.842	157
chr1	89606601	89606964	SRR8284511_trimmed.fq.sort.sort.q10.rmdup.narrowPeak_peak_1833	1392	.	29.0012	143.664	139.207	152
chr1	89627702	89627998	SRR8284511_trimmed.fq.sort.sort.q10.rmdup.narrowPeak_peak_1834	319	.	9.04222	34.7373	31.9391	112
chr1	89631814	89632215	SRR8284511_trimmed.fq.sort.sort.q10.rmdup.narrowPeak_peak_1835	1279	.	21.4105	132.147	127.97	133
chr1	89634140	89634372	SRR8284511_trimmed.fq.sort.sort.q10.rmdup.narrowPeak_peak_1836	109	.	5.38836	13.4249	10.9321	121
chr1	89643818	89644027	SRR8284511_trimmed.fq.sort.sort.q10.rmdup.narrowPeak_peak_1837	434	.	10.6101	46.3424	43.4165	105
chr1	89646663	89647069	SRR8284511_trimmed.fq.sort.sort.q10.rmdup.narrowPeak_peak_1838	1168	.	20.3413	120.787	116.852	157
chr1	89667463	89667722	SRR8284511_trimmed.fq.sort.sort.q10.rmdup.narrowPeak_peak_1839	147	.	8.7822	17.2731	14.709	123
chr1	89673719	89674013	SRR8284511_trimmed.fq.sort.sort.q10.rmdup.narrowPeak_peak_1840	422	.	11.8661	45.1591	42.2457	157
chr1	89676267	89676669	SRR8284511_trimmed.fq.sort.sort.q10.rmdup.narrowPeak_peak_1841	729	.	17.1799	76.1916	72.9384	268
chr1	89730524	89730932	SRR8284511_trimmed.fq.sort.sort.q10.rmdup.narrowPeak_peak_1842	635	.	21.0526	66.6799	63.5364	146
chr1	89752761	89752981	SRR8284511_trimmed.fq.sort.sort.q10.rmdup.narrowPeak_peak_1843	343	.	11.2386	37.1379	34.3127	138
chr1	89757579	89757966	SRR8284511_trimmed.fq.sort.sort.q10.rmdup.narrowPeak_peak_1844	631	.	17.1046	66.2727	63.1337	160
chr1	89770304	89770676	SRR8284511_trimmed.fq.sort.sort.q10.rmdup.narrowPeak_peak_1845	639	.	20.3786	67.1419	63.9933	180
chr1	89821043	89821269	SRR8284511_trimmed.fq.sort.sort.q10.rmdup.narrowPeak_peak_1846	112	.	7.98697	13.7074	11.2044	99
chr1	89831172	89831380	SRR8284511_trimmed.fq.sort.sort.q10.rmdup.narrowPeak_peak_1847	112	.	7.98697	13.7074	11.2044	102
chr1	89844128	89844358	SRR8284511_trimmed.fq.sort.sort.q10.rmdup.narrowPeak_peak_1848	369	.	14.2199	39.7608	36.9064	104
chr1	89852042	89852234	SRR8284511_trimmed.fq.sort.sort.q10.rmdup.narrowPeak_peak_1849	100	.	7.48779	12.503	10.0247	76
chr1	89859205	89859626	SRR8284511_trimmed.fq.sort.sort.q10.rmdup.narrowPeak_peak_1850	758	.	21.1356	79.1281	75.8395	220
chr1	89860375	89860555	SRR8284511_trimmed.fq.sort.sort.q10.rmdup.narrowPeak_peak_1851	54	.	4.47527	7.79544	5.45025	65
chr1	89865799	89866077	SRR8284511_trimmed.fq.sort.sort.q10.rmdup.narrowPeak_peak_1852	193	.	10.9775	21.9595	19.3225	177
chr1	89921829	89922032	SRR8284511_trimmed.fq.sort.sort.q10.rmdup.narrowPeak_peak_1853	130	.	8.06452	15.592	13.0563	76
chr1	89939290	89939543	SRR8284511_trimmed.fq.sort.sort.q10.rmdup.narrowPeak_peak_1854	517	.	9.06363	54.7175	51.7032	140
chr1	89940470	89940722	SRR8284511_trimmed.fq.sort.sort.q10.rmdup.narrowPeak_peak_1855	549	.	9.43436	58.0085	54.9595	117
chr1	89943283	89943560	SRR8284511_trimmed.fq.sort.sort.q10.rmdup.narrowPeak_peak_1856	908	.	12.9338	94.3681	90.8777	136
chr1	89943939	89944099	SRR8284511_trimmed.fq.sort.sort.q10.rmdup.narrowPeak_peak_1857	75	.	3.51378	9.97442	7.56274	80
chr1	90012920	90013250	SRR8284511_trimmed.fq.sort.sort.q10.rmdup.narrowPeak_peak_1858	568	.	18.3498	59.8858	56.8168	142
chr1	90013353	90013595	SRR8284511_trimmed.fq.sort.sort.q10.rmdup.narrowPeak_peak_1859	160	.	8.11182	18.5968	16.0112	105
chr1	90026897	90027275	SRR8284511_trimmed.fq.sort.sort.q10.rmdup.narrowPeak_peak_1860	717	.	19.9734	74.9667	71.728	215
chr1	90051382	90051802	SRR8284511_trimmed.fq.sort.sort.q10.rmdup.narrowPeak_peak_1861	1327	.	28.7922	137.029	132.739	224
chr1	90060608	90060906	SRR8284511_trimmed.fq.sort.sort.q10.rmdup.narrowPeak_peak_1862	1263	.	29.0821	130.512	126.372	154
chr1	90075910	90076110	SRR8284511_trimmed.fq.sort.sort.q10.rmdup.narrowPeak_peak_1863	66	.	5.99023	9.06441	6.67006	121
chr1	90118590	90118877	SRR8284511_trimmed.fq.sort.sort.q10.rmdup.narrowPeak_peak_1864	133	.	7.94612	15.8609	13.3211	144
chr1	90126995	90127315	SRR8284511_trimmed.fq.sort.sort.q10.rmdup.narrowPeak_peak_1865	70	.	6.03416	9.44785	7.04612	220
chr1	90153133	90153480	SRR8284511_trimmed.fq.sort.sort.q10.rmdup.narrowPeak_peak_1866	490	.	18.4729	51.9968	49.011	139
chr1	90159582	90159920	SRR8284511_trimmed.fq.sort.sort.q10.rmdup.narrowPeak_peak_1867	143	.	7.73794	16.9262	14.3671	120
chr1	90159977	90160314	SRR8284511_trimmed.fq.sort.sort.q10.rmdup.narrowPeak_peak_1868	452	.	15.9505	48.1625	45.217	145
chr1	90202193	90202341	SRR8284511_trimmed.fq.sort.sort.q10.rmdup.narrowPeak_peak_1869	48	.	3.65657	7.21931	4.88793	67
chr1	90203803	90204104	SRR8284511_trimmed.fq.sort.sort.q10.rmdup.narrowPeak_peak_1870	682	.	14.775	71.4304	68.2335	161
chr1	90205341	90205612	SRR8284511_trimmed.fq.sort.sort.q10.rmdup.narrowPeak_peak_1871	573	.	13.2077	60.4274	57.3523	132
chr1	90245637	90245854	SRR8284511_trimmed.fq.sort.sort.q10.rmdup.narrowPeak_peak_1872	66	.	5.99023	9.06441	6.67006	131
chr1	90272484	90272778	SRR8284511_trimmed.fq.sort.sort.q10.rmdup.narrowPeak_peak_1873	472	.	18.819	50.2161	47.2488	147
chr1	90281761	90282003	SRR8284511_trimmed.fq.sort.sort.q10.rmdup.narrowPeak_peak_1874	161	.	9.98371	18.7723	16.1813	131
chr1	90291315	90291622	SRR8284511_trimmed.fq.sort.sort.q10.rmdup.narrowPeak_peak_1875	373	.	16.9428	40.2069	37.3473	162
chr1	90303319	90303590	SRR8284511_trimmed.fq.sort.sort.q10.rmdup.narrowPeak_peak_1876	255	.	12.9967	28.2219	25.5019	133
chr1	90369413	90369583	SRR8284511_trimmed.fq.sort.sort.q10.rmdup.narrowPeak_peak_1877	69	.	5.78321	9.37907	6.97893	91
chr1	90372836	90373049	SRR8284511_trimmed.fq.sort.sort.q10.rmdup.narrowPeak_peak_1878	196	.	10.5201	22.2962	19.6547	87
chr1	90471921	90472088	SRR8284511_trimmed.fq.sort.sort.q10.rmdup.narrowPeak_peak_1879	62	.	5.50474	8.59886	6.22456	67
chr1	90474009	90474169	SRR8284511_trimmed.fq.sort.sort.q10.rmdup.narrowPeak_peak_1880	97	.	6.369	12.2513	9.78364	77
chr1	90478865	90479137	SRR8284511_trimmed.fq.sort.sort.q10.rmdup.narrowPeak_peak_1881	385	.	15.1297	41.4241	38.5511	140
chr1	90557051	90557587	SRR8284511_trimmed.fq.sort.sort.q10.rmdup.narrowPeak_peak_1882	937	.	24.1345	97.2697	93.7366	288
chr1	90577488	90577729	SRR8284511_trimmed.fq.sort.sort.q10.rmdup.narrowPeak_peak_1883	228	.	12.4796	25.5739	22.8869	112
chr1	90588431	90588695	SRR8284511_trimmed.fq.sort.sort.q10.rmdup.narrowPeak_peak_1884	659	.	11.9873	69.113	65.9423	121
chr1	90590896	90591130	SRR8284511_trimmed.fq.sort.sort.q10.rmdup.narrowPeak_peak_1885	422	.	8.7882	45.1692	42.2554	128
chr1	90592889	90593202	SRR8284511_trimmed.fq.sort.sort.q10.rmdup.narrowPeak_peak_1886	1104	.	15.9741	114.302	110.491	170
chr1	90633544	90633715	SRR8284511_trimmed.fq.sort.sort.q10.rmdup.narrowPeak_peak_1887	66	.	5.99023	9.06441	6.67006	60
chr1	90650611	90651052	SRR8284511_trimmed.fq.sort.sort.q10.rmdup.narrowPeak_peak_1888	1339	.	28.4553	138.295	133.975	251
chr1	90793380	90793706	SRR8284511_trimmed.fq.sort.sort.q10.rmdup.narrowPeak_peak_1889	478	.	19.175	50.8312	47.8576	179
chr1	90830086	90830350	SRR8284511_trimmed.fq.sort.sort.q10.rmdup.narrowPeak_peak_1890	255	.	12.9967	28.2219	25.5019	126
chr1	90830401	90830592	SRR8284511_trimmed.fq.sort.sort.q10.rmdup.narrowPeak_peak_1891	41	.	4.67377	6.44013	4.14347	89
chr1	90840269	90840642	SRR8284511_trimmed.fq.sort.sort.q10.rmdup.narrowPeak_peak_1892	774	.	21.5122	80.7922	77.4831	198
chr1	90849836	90850258	SRR8284511_trimmed.fq.sort.sort.q10.rmdup.narrowPeak_peak_1893	636	.	20.6528	66.7991	63.6542	236
chr1	90872013	90872345	SRR8284511_trimmed.fq.sort.sort.q10.rmdup.narrowPeak_peak_1894	543	.	19.1946	57.3535	54.3115	182
chr1	90906382	90906756	SRR8284511_trimmed.fq.sort.sort.q10.rmdup.narrowPeak_peak_1895	778	.	21.2576	81.1574	77.8437	185
chr1	90909969	90910139	SRR8284511_trimmed.fq.sort.sort.q10.rmdup.narrowPeak_peak_1896	62	.	4.75498	8.61924	6.24464	111
chr1	90928497	90928819	SRR8284511_trimmed.fq.sort.sort.q10.rmdup.narrowPeak_peak_1897	1507	.	30.976	155.575	150.775	177
chr1	90956351	90956574	SRR8284511_trimmed.fq.sort.sort.q10.rmdup.narrowPeak_peak_1898	129	.	6.13121	15.5127	12.978	120
chr1	90956711	90957183	SRR8284511_trimmed.fq.sort.sort.q10.rmdup.narrowPeak_peak_1899	1154	.	24.244	119.37	115.464	195
chr1	90973275	90973613	SRR8284511_trimmed.fq.sort.sort.q10.rmdup.narrowPeak_peak_1900	1420	.	29.3703	146.592	142.055	159
chr1	91021338	91021665	SRR8284511_trimmed.fq.sort.sort.q10.rmdup.narrowPeak_peak_1901	772	.	23.2239	80.5679	77.2615	154
chr1	91038100	91038292	SRR8284511_trimmed.fq.sort.sort.q10.rmdup.narrowPeak_peak_1902	171	.	9.93856	19.7047	17.1013	113
chr1	91040366	91040537	SRR8284511_trimmed.fq.sort.sort.q10.rmdup.narrowPeak_peak_1903	58	.	5.45752	8.2143	5.84796	58
chr1	91080526	91080767	SRR8284511_trimmed.fq.sort.sort.q10.rmdup.narrowPeak_peak_1904	36	.	4.48565	5.92631	3.65333	76
chr1	91098959	91099314	SRR8284511_trimmed.fq.sort.sort.q10.rmdup.narrowPeak_peak_1905	942	.	23.9208	97.7597	94.2196	192
chr1	91107610	91107990	SRR8284511_trimmed.fq.sort.sort.q10.rmdup.narrowPeak_peak_1906	316	.	15.1659	34.4371	31.6422	115
chr1	91128946	91129222	SRR8284511_trimmed.fq.sort.sort.q10.rmdup.narrowPeak_peak_1907	285	.	14.4764	31.3265	28.5683	131
chr1	91172568	91172716	SRR8284511_trimmed.fq.sort.sort.q10.rmdup.narrowPeak_peak_1908	56	.	5.49104	7.98366	5.62208	29
chr1	91179011	91179338	SRR8284511_trimmed.fq.sort.sort.q10.rmdup.narrowPeak_peak_1909	717	.	22.6866	75.0163	71.7769	191
chr1	91199604	91199778	SRR8284511_trimmed.fq.sort.sort.q10.rmdup.narrowPeak_peak_1910	66	.	5.99023	9.06441	6.67006	66
chr1	91211182	91211487	SRR8284511_trimmed.fq.sort.sort.q10.rmdup.narrowPeak_peak_1911	797	.	23.0875	83.0491	79.7115	167
chr1	91239121	91239576	SRR8284511_trimmed.fq.sort.sort.q10.rmdup.narrowPeak_peak_1912	441	.	17.0274	47.0742	44.1403	215
chr1	91249925	91250191	SRR8284511_trimmed.fq.sort.sort.q10.rmdup.narrowPeak_peak_1913	110	.	6.64389	13.5752	11.0799	130
chr1	91252020	91252308	SRR8284511_trimmed.fq.sort.sort.q10.rmdup.narrowPeak_peak_1914	369	.	13.1303	39.7787	36.9239	146
chr1	91346888	91347263	SRR8284511_trimmed.fq.sort.sort.q10.rmdup.narrowPeak_peak_1915	1231	.	28.0494	127.229	123.161	229
chr1	91366828	91366976	SRR8284511_trimmed.fq.sort.sort.q10.rmdup.narrowPeak_peak_1916	27	.	3.99349	4.97924	2.74418	22
chr1	91380487	91381034	SRR8284511_trimmed.fq.sort.sort.q10.rmdup.narrowPeak_peak_1917	1233	.	26.3674	127.385	123.314	208
chr1	91390104	91390377	SRR8284511_trimmed.fq.sort.sort.q10.rmdup.narrowPeak_peak_1918	231	.	11.9575	25.872	23.1815	126
chr1	91412867	91413049	SRR8284511_trimmed.fq.sort.sort.q10.rmdup.narrowPeak_peak_1919	67	.	5.83378	9.12673	6.73104	88
chr1	91428612	91428993	SRR8284511_trimmed.fq.sort.sort.q10.rmdup.narrowPeak_peak_1920	1082	.	24.7646	111.977	108.207	210
chr1	91447554	91447827	SRR8284511_trimmed.fq.sort.sort.q10.rmdup.narrowPeak_peak_1921	112	.	7.98697	13.7074	11.2044	133
chr1	91458595	91458843	SRR8284511_trimmed.fq.sort.sort.q10.rmdup.narrowPeak_peak_1922	116	.	8.00075	14.1434	11.6338	129
chr1	91459706	91459856	SRR8284511_trimmed.fq.sort.sort.q10.rmdup.narrowPeak_peak_1923	60	.	5.57	8.39331	6.02336	45
chr1	91479048	91479282	SRR8284511_trimmed.fq.sort.sort.q10.rmdup.narrowPeak_peak_1924	222	.	9.20511	24.974	22.2957	130
chr1	91483340	91483668	SRR8284511_trimmed.fq.sort.sort.q10.rmdup.narrowPeak_peak_1925	785	.	19.978	81.9225	78.5992	181
chr1	91515069	91515259	SRR8284511_trimmed.fq.sort.sort.q10.rmdup.narrowPeak_peak_1926	149	.	9.48453	17.4716	14.9014	89
chr1	91523768	91524115	SRR8284511_trimmed.fq.sort.sort.q10.rmdup.narrowPeak_peak_1927	1472	.	31.6841	151.904	147.214	178
chr1	91532953	91533115	SRR8284511_trimmed.fq.sort.sort.q10.rmdup.narrowPeak_peak_1928	37	.	4.4287	6.05713	3.77015	120
chr1	91534445	91534658	SRR8284511_trimmed.fq.sort.sort.q10.rmdup.narrowPeak_peak_1929	150	.	9.00515	17.6452	15.0726	97
chr1	91563074	91563255	SRR8284511_trimmed.fq.sort.sort.q10.rmdup.narrowPeak_peak_1930	75	.	5.90737	9.93189	7.52097	119
chr1	91564056	91564356	SRR8284511_trimmed.fq.sort.sort.q10.rmdup.narrowPeak_peak_1931	256	.	11.9988	28.3918	25.6697	168
chr1	91574174	91574557	SRR8284511_trimmed.fq.sort.sort.q10.rmdup.narrowPeak_peak_1932	989	.	27.2083	102.535	98.922	211
chr1	91600685	91601104	SRR8284511_trimmed.fq.sort.sort.q10.rmdup.narrowPeak_peak_1933	597	.	17.7685	62.8204	59.7196	210
chr1	91655839	91656100	SRR8284511_trimmed.fq.sort.sort.q10.rmdup.narrowPeak_peak_1934	77	.	6.48941	10.1795	7.75508	114
chr1	91660760	91660956	SRR8284511_trimmed.fq.sort.sort.q10.rmdup.narrowPeak_peak_1935	149	.	9.48453	17.4716	14.9014	96
chr1	91682599	91682869	SRR8284511_trimmed.fq.sort.sort.q10.rmdup.narrowPeak_peak_1936	334	.	15.463	36.2983	33.4823	139
chr1	91689624	91689957	SRR8284511_trimmed.fq.sort.sort.q10.rmdup.narrowPeak_peak_1937	596	.	20.3165	62.7508	59.6507	120
chr1	91730449	91730597	SRR8284511_trimmed.fq.sort.sort.q10.rmdup.narrowPeak_peak_1938	56	.	5.49104	7.98366	5.62208	65
chr1	91755133	91755492	SRR8284511_trimmed.fq.sort.sort.q10.rmdup.narrowPeak_peak_1939	1439	.	29.3303	148.563	143.97	162
chr1	91770259	91770503	SRR8284511_trimmed.fq.sort.sort.q10.rmdup.narrowPeak_peak_1940	73	.	6.2488	9.79221	7.38396	47
chr1	91807878	91808103	SRR8284511_trimmed.fq.sort.sort.q10.rmdup.narrowPeak_peak_1941	232	.	11.6376	25.9296	23.2382	141
chr1	91819273	91819584	SRR8284511_trimmed.fq.sort.sort.q10.rmdup.narrowPeak_peak_1942	596	.	18.9825	62.7661	59.6658	145
chr1	91874679	91875037	SRR8284511_trimmed.fq.sort.sort.q10.rmdup.narrowPeak_peak_1943	1054	.	26.6229	109.218	105.496	178
chr1	91897121	91897396	SRR8284511_trimmed.fq.sort.sort.q10.rmdup.narrowPeak_peak_1944	380	.	16.1104	40.9622	38.0942	142
chr1	91913868	91914355	SRR8284511_trimmed.fq.sort.sort.q10.rmdup.narrowPeak_peak_1945	867	.	21.708	90.1992	86.7672	163
chr1	91952362	91952510	SRR8284511_trimmed.fq.sort.sort.q10.rmdup.narrowPeak_peak_1946	66	.	5.99023	9.06441	6.67006	101
chr1	91962288	91962607	SRR8284511_trimmed.fq.sort.sort.q10.rmdup.narrowPeak_peak_1947	1274	.	26.8817	131.579	127.414	178
chr1	91969082	91969412	SRR8284511_trimmed.fq.sort.sort.q10.rmdup.narrowPeak_peak_1948	775	.	21.9715	80.8298	77.5197	143
chr1	91990975	91991136	SRR8284511_trimmed.fq.sort.sort.q10.rmdup.narrowPeak_peak_1949	66	.	5.99023	9.06441	6.67006	68
chr1	92006740	92006941	SRR8284511_trimmed.fq.sort.sort.q10.rmdup.narrowPeak_peak_1950	56	.	5.49104	7.98366	5.62208	56
chr1	92013533	92013880	SRR8284511_trimmed.fq.sort.sort.q10.rmdup.narrowPeak_peak_1951	29	.	4.01213	5.19191	2.95009	228
chr1	92017876	92018056	SRR8284511_trimmed.fq.sort.sort.q10.rmdup.narrowPeak_peak_1952	139	.	8.88016	16.4763	13.9236	94
chr1	92122302	92122547	SRR8284511_trimmed.fq.sort.sort.q10.rmdup.narrowPeak_peak_1953	325	.	15.3175	35.3673	32.5621	129
chr1	92165442	92165590	SRR8284511_trimmed.fq.sort.sort.q10.rmdup.narrowPeak_peak_1954	56	.	5.49104	7.98366	5.62208	44
chr1	92178366	92178722	SRR8284511_trimmed.fq.sort.sort.q10.rmdup.narrowPeak_peak_1955	831	.	22.5637	86.5704	83.1877	156
chr1	92212615	92212777	SRR8284511_trimmed.fq.sort.sort.q10.rmdup.narrowPeak_peak_1956	66	.	5.99023	9.06441	6.67006	69
chr1	92275433	92275691	SRR8284511_trimmed.fq.sort.sort.q10.rmdup.narrowPeak_peak_1957	242	.	12.9585	26.9542	24.2503	145
chr1	92360337	92360669	SRR8284511_trimmed.fq.sort.sort.q10.rmdup.narrowPeak_peak_1958	1009	.	24.8796	104.558	100.913	180
chr1	92453667	92454190	SRR8284511_trimmed.fq.sort.sort.q10.rmdup.narrowPeak_peak_1959	1074	.	26.6312	111.201	107.446	305
chr1	92475116	92475350	SRR8284511_trimmed.fq.sort.sort.q10.rmdup.narrowPeak_peak_1960	130	.	8.59107	15.5454	13.0102	95
chr1	92521337	92521684	SRR8284511_trimmed.fq.sort.sort.q10.rmdup.narrowPeak_peak_1961	961	.	26.2767	99.7236	96.1538	144
chr1	92611040	92611393	SRR8284511_trimmed.fq.sort.sort.q10.rmdup.narrowPeak_peak_1962	830	.	18.9622	86.446	83.065	184
chr1	92614597	92614843	SRR8284511_trimmed.fq.sort.sort.q10.rmdup.narrowPeak_peak_1963	405	.	11.9798	43.4275	40.5329	115
chr1	92632856	92633177	SRR8284511_trimmed.fq.sort.sort.q10.rmdup.narrowPeak_peak_1964	205	.	11.3744	23.1673	20.5129	205
chr1	92647808	92648114	SRR8284511_trimmed.fq.sort.sort.q10.rmdup.narrowPeak_peak_1965	1073	.	19.4467	111.07	107.317	163
chr1	92648746	92649118	SRR8284511_trimmed.fq.sort.sort.q10.rmdup.narrowPeak_peak_1966	684	.	14.3378	71.6846	68.4846	224
chr1	92684341	92684535	SRR8284511_trimmed.fq.sort.sort.q10.rmdup.narrowPeak_peak_1967	66	.	5.99023	9.06441	6.67006	89
chr1	92696882	92697205	SRR8284511_trimmed.fq.sort.sort.q10.rmdup.narrowPeak_peak_1968	1109	.	28.3789	114.82	110.999	146
chr1	92707896	92708229	SRR8284511_trimmed.fq.sort.sort.q10.rmdup.narrowPeak_peak_1969	395	.	17.3993	42.432	39.5481	179
chr1	92742938	92743166	SRR8284511_trimmed.fq.sort.sort.q10.rmdup.narrowPeak_peak_1970	136	.	8.98534	16.1931	13.6442	95
chr1	92834029	92834381	SRR8284511_trimmed.fq.sort.sort.q10.rmdup.narrowPeak_peak_1971	1143	.	23.7786	118.224	114.34	170
chr1	92835874	92836022	SRR8284511_trimmed.fq.sort.sort.q10.rmdup.narrowPeak_peak_1972	48	.	3.76954	7.22101	4.88957	16
chr1	92840332	92840526	SRR8284511_trimmed.fq.sort.sort.q10.rmdup.narrowPeak_peak_1973	176	.	9.62001	20.2252	17.6125	90
chr1	92849605	92849760	SRR8284511_trimmed.fq.sort.sort.q10.rmdup.narrowPeak_peak_1974	66	.	5.99023	9.06441	6.67006	76
chr1	92895050	92895449	SRR8284511_trimmed.fq.sort.sort.q10.rmdup.narrowPeak_peak_1975	1676	.	32.9069	172.948	167.627	238
chr1	92906870	92907072	SRR8284511_trimmed.fq.sort.sort.q10.rmdup.narrowPeak_peak_1976	286	.	10.9085	31.3775	28.6184	105
chr1	92909086	92909441	SRR8284511_trimmed.fq.sort.sort.q10.rmdup.narrowPeak_peak_1977	458	.	14.3893	48.7887	45.8366	180
chr1	92936101	92936268	SRR8284511_trimmed.fq.sort.sort.q10.rmdup.narrowPeak_peak_1978	98	.	7.36739	12.3071	9.83845	69
chr1	92949411	92949809	SRR8284511_trimmed.fq.sort.sort.q10.rmdup.narrowPeak_peak_1979	409	.	16.0904	43.887	40.9874	211
chr1	92956639	92957039	SRR8284511_trimmed.fq.sort.sort.q10.rmdup.narrowPeak_peak_1980	366	.	14.4611	39.491	36.6396	192
chr1	92985089	92985286	SRR8284511_trimmed.fq.sort.sort.q10.rmdup.narrowPeak_peak_1981	116	.	7.24323	14.1969	11.6866	76
chr1	92985604	92985808	SRR8284511_trimmed.fq.sort.sort.q10.rmdup.narrowPeak_peak_1982	195	.	9.83105	22.2297	19.589	88
chr1	93010733	93011033	SRR8284511_trimmed.fq.sort.sort.q10.rmdup.narrowPeak_peak_1983	446	.	12.5781	47.5683	44.6293	133
chr1	93014512	93014841	SRR8284511_trimmed.fq.sort.sort.q10.rmdup.narrowPeak_peak_1984	742	.	17.392	77.5358	74.2664	135
chr1	93029342	93029617	SRR8284511_trimmed.fq.sort.sort.q10.rmdup.narrowPeak_peak_1985	187	.	10.9649	21.4075	18.7794	145
chr1	93072586	93072769	SRR8284511_trimmed.fq.sort.sort.q10.rmdup.narrowPeak_peak_1986	56	.	5.49104	7.98366	5.62208	90
chr1	93080894	93081298	SRR8284511_trimmed.fq.sort.sort.q10.rmdup.narrowPeak_peak_1987	836	.	24.6516	87.0092	83.621	243
chr1	93086244	93086412	SRR8284511_trimmed.fq.sort.sort.q10.rmdup.narrowPeak_peak_1988	110	.	7.91609	13.5915	11.0959	67
chr1	93091212	93091465	SRR8284511_trimmed.fq.sort.sort.q10.rmdup.narrowPeak_peak_1989	162	.	9.43396	18.8643	16.2723	124
chr1	93091776	93091984	SRR8284511_trimmed.fq.sort.sort.q10.rmdup.narrowPeak_peak_1990	88	.	6.77629	11.3483	8.89567	121
chr1	93128755	93129123	SRR8284511_trimmed.fq.sort.sort.q10.rmdup.narrowPeak_peak_1991	667	.	21.8679	69.9337	66.7536	136
chr1	93174336	93174754	SRR8284511_trimmed.fq.sort.sort.q10.rmdup.narrowPeak_peak_1992	1584	.	29.1127	163.527	158.488	234
chr1	93195072	93195256	SRR8284511_trimmed.fq.sort.sort.q10.rmdup.narrowPeak_peak_1993	77	.	6.48941	10.1795	7.75508	84
chr1	93206371	93206521	SRR8284511_trimmed.fq.sort.sort.q10.rmdup.narrowPeak_peak_1994	66	.	5.99023	9.06441	6.67006	83
chr1	93224050	93224394	SRR8284511_trimmed.fq.sort.sort.q10.rmdup.narrowPeak_peak_1995	511	.	17.8743	54.1156	51.1075	142
chr1	93236557	93236893	SRR8284511_trimmed.fq.sort.sort.q10.rmdup.narrowPeak_peak_1996	474	.	15.1668	50.406	47.4369	189
chr1	93238263	93238503	SRR8284511_trimmed.fq.sort.sort.q10.rmdup.narrowPeak_peak_1997	333	.	12.0273	36.2085	33.3937	116
chr1	93278956	93279173	SRR8284511_trimmed.fq.sort.sort.q10.rmdup.narrowPeak_peak_1998	46	.	4.99186	6.94015	4.61497	73
chr1	93314919	93315179	SRR8284511_trimmed.fq.sort.sort.q10.rmdup.narrowPeak_peak_1999	100	.	7.48779	12.503	10.0247	113
chr1	93343550	93343757	SRR8284511_trimmed.fq.sort.sort.q10.rmdup.narrowPeak_peak_2000	31	.	4.1775	5.44728	3.19765	95
chr1	93355270	93355420	SRR8284511_trimmed.fq.sort.sort.q10.rmdup.narrowPeak_peak_2001	77	.	6.48941	10.1795	7.75508	60
chr1	93359771	93359919	SRR8284511_trimmed.fq.sort.sort.q10.rmdup.narrowPeak_peak_2002	36	.	4.49267	5.9373	3.65333	100
chr1	93379205	93379448	SRR8284511_trimmed.fq.sort.sort.q10.rmdup.narrowPeak_peak_2003	112	.	7.98697	13.7074	11.2044	110
chr1	93445886	93446083	SRR8284511_trimmed.fq.sort.sort.q10.rmdup.narrowPeak_peak_2004	81	.	6.273	10.5306	8.10025	97
chr1	93450179	93450373	SRR8284511_trimmed.fq.sort.sort.q10.rmdup.narrowPeak_peak_2005	213	.	11.2204	24.045	21.3796	100
chr1	93464548	93464713	SRR8284511_trimmed.fq.sort.sort.q10.rmdup.narrowPeak_peak_2006	66	.	5.99023	9.06441	6.67006	100
chr1	93477947	93478113	SRR8284511_trimmed.fq.sort.sort.q10.rmdup.narrowPeak_peak_2007	109	.	6.15302	13.4883	10.9946	68
chr1	93478441	93478804	SRR8284511_trimmed.fq.sort.sort.q10.rmdup.narrowPeak_peak_2008	328	.	11.7358	35.613	32.8048	144
chr1	93481397	93481573	SRR8284511_trimmed.fq.sort.sort.q10.rmdup.narrowPeak_peak_2009	44	.	4.07742	6.78219	4.47622	61
chr1	93507112	93507526	SRR8284511_trimmed.fq.sort.sort.q10.rmdup.narrowPeak_peak_2010	689	.	23.0723	72.1345	68.9291	114
chr1	93514601	93514753	SRR8284511_trimmed.fq.sort.sort.q10.rmdup.narrowPeak_peak_2011	66	.	5.99023	9.06441	6.67006	40
chr1	93543313	93543572	SRR8284511_trimmed.fq.sort.sort.q10.rmdup.narrowPeak_peak_2012	88	.	6.9886	11.3264	8.87417	123
chr1	93594079	93594301	SRR8284511_trimmed.fq.sort.sort.q10.rmdup.narrowPeak_peak_2013	214	.	11.9617	24.1455	21.4789	86
chr1	93603077	93603262	SRR8284511_trimmed.fq.sort.sort.q10.rmdup.narrowPeak_peak_2014	100	.	7.47608	12.4839	10.012	108
chr1	93636341	93636608	SRR8284511_trimmed.fq.sort.sort.q10.rmdup.narrowPeak_peak_2015	100	.	7.48779	12.503	10.0247	125
chr1	93661304	93661596	SRR8284511_trimmed.fq.sort.sort.q10.rmdup.narrowPeak_peak_2016	88	.	6.9886	11.3264	8.87417	181
chr1	93668516	93669012	SRR8284511_trimmed.fq.sort.sort.q10.rmdup.narrowPeak_peak_2017	778	.	21.6964	81.1696	77.8556	356
chr1	93686530	93686778	SRR8284511_trimmed.fq.sort.sort.q10.rmdup.narrowPeak_peak_2018	100	.	7.2767	12.5497	10.0706	115
[truncated: 63,224 more rows]
