# Supplementary material for: A gene desert required for regulatory control of pleiotropic Shox2 expression and embryonic survival
Source: Nat Commun. 2024 Oct 10;15:8793. doi: 10.1038/s41467-024-53009-7 (PMC11467299; doi:10.1038/s41467-024-53009-7)
Supplement: Supplementary file 8 — Supplementary Data 5 [file 41467_2024_53009_MOESM8_ESM.zip › Paliou_2019_CTCF_r2.narrowPeak]

chr1	4142553	4142886	SRR8284512_trimmed.fq.sort.sort.q10.rmdup.narrowPeak_peak_1	746	.	23.5352	77.5019	74.6132	180
chr1	4173420	4173621	SRR8284512_trimmed.fq.sort.sort.q10.rmdup.narrowPeak_peak_2	47	.	4.65571	6.93425	4.73985	134
chr1	4228223	4228748	SRR8284512_trimmed.fq.sort.sort.q10.rmdup.narrowPeak_peak_3	429	.	15.7989	45.6085	42.9381	127
chr1	4332447	4332941	SRR8284512_trimmed.fq.sort.sort.q10.rmdup.narrowPeak_peak_4	1404	.	25.4846	143.86	140.472	242
chr1	4346174	4346590	SRR8284512_trimmed.fq.sort.sort.q10.rmdup.narrowPeak_peak_5	932	.	23.2411	96.3008	93.2865	206
chr1	4382744	4383112	SRR8284512_trimmed.fq.sort.sort.q10.rmdup.narrowPeak_peak_6	366	.	15.1311	39.2566	36.6344	223
chr1	4416578	4417106	SRR8284512_trimmed.fq.sort.sort.q10.rmdup.narrowPeak_peak_7	1855	.	28.4464	189.509	185.576	325
chr1	4490527	4490856	SRR8284512_trimmed.fq.sort.sort.q10.rmdup.narrowPeak_peak_8	66	.	5.29923	8.92026	6.66805	145
chr1	4516544	4517089	SRR8284512_trimmed.fq.sort.sort.q10.rmdup.narrowPeak_peak_9	1583	.	26.6314	161.884	158.313	202
chr1	4768352	4768725	SRR8284512_trimmed.fq.sort.sort.q10.rmdup.narrowPeak_peak_10	1865	.	17.917	190.523	186.576	216
chr1	4769852	4770289	SRR8284512_trimmed.fq.sort.sort.q10.rmdup.narrowPeak_peak_11	1665	.	16.606	170.233	166.565	198
chr1	4780122	4780525	SRR8284512_trimmed.fq.sort.sort.q10.rmdup.narrowPeak_peak_12	816	.	19.2386	84.5439	81.6087	153
chr1	4836674	4836843	SRR8284512_trimmed.fq.sort.sort.q10.rmdup.narrowPeak_peak_13	75	.	5.81964	9.78735	7.51283	65
chr1	4842833	4842995	SRR8284512_trimmed.fq.sort.sort.q10.rmdup.narrowPeak_peak_14	38	.	4.26773	6.04816	3.88613	112
chr1	4855567	4855873	SRR8284512_trimmed.fq.sort.sort.q10.rmdup.narrowPeak_peak_15	169	.	8.83205	19.3892	16.9579	161
chr1	4936599	4936807	SRR8284512_trimmed.fq.sort.sort.q10.rmdup.narrowPeak_peak_16	75	.	5.81964	9.78735	7.51283	136
chr1	5017927	5018191	SRR8284512_trimmed.fq.sort.sort.q10.rmdup.narrowPeak_peak_17	202	.	9.48518	22.723	20.2521	153
chr1	5019453	5019665	SRR8284512_trimmed.fq.sort.sort.q10.rmdup.narrowPeak_peak_18	125	.	7.15773	14.9425	12.5743	91
chr1	5019787	5019962	SRR8284512_trimmed.fq.sort.sort.q10.rmdup.narrowPeak_peak_19	50	.	4.50741	7.26161	5.06027	120
chr1	5070270	5070554	SRR8284512_trimmed.fq.sort.sort.q10.rmdup.narrowPeak_peak_20	246	.	11.6393	27.1472	24.6295	133
chr1	5099325	5099525	SRR8284512_trimmed.fq.sort.sort.q10.rmdup.narrowPeak_peak_21	113	.	6.50618	13.7474	11.3987	109
chr1	5103195	5103493	SRR8284512_trimmed.fq.sort.sort.q10.rmdup.narrowPeak_peak_22	696	.	20.0221	72.4743	69.6188	146
chr1	5138500	5138813	SRR8284512_trimmed.fq.sort.sort.q10.rmdup.narrowPeak_peak_23	422	.	16.683	44.9379	42.2725	193
chr1	5183562	5183801	SRR8284512_trimmed.fq.sort.sort.q10.rmdup.narrowPeak_peak_24	196	.	10.0874	22.1176	19.652	113
chr1	5206862	5207153	SRR8284512_trimmed.fq.sort.sort.q10.rmdup.narrowPeak_peak_25	116	.	7.37154	13.9733	11.6166	156
chr1	5238536	5238722	SRR8284512_trimmed.fq.sort.sort.q10.rmdup.narrowPeak_peak_26	84	.	6.20761	10.7962	8.49896	133
chr1	5669036	5669245	SRR8284512_trimmed.fq.sort.sort.q10.rmdup.narrowPeak_peak_27	84	.	6.20761	10.7962	8.49896	73
chr1	5867547	5867806	SRR8284512_trimmed.fq.sort.sort.q10.rmdup.narrowPeak_peak_28	56	.	5.04368	7.85437	5.63071	113
chr1	5904889	5905177	SRR8284512_trimmed.fq.sort.sort.q10.rmdup.narrowPeak_peak_29	1071	.	27.6358	110.31	107.196	148
chr1	5915354	5915637	SRR8284512_trimmed.fq.sort.sort.q10.rmdup.narrowPeak_peak_30	689	.	16.3921	71.8149	68.9638	157
chr1	5917909	5918186	SRR8284512_trimmed.fq.sort.sort.q10.rmdup.narrowPeak_peak_31	322	.	10.2254	34.815	32.2296	138
chr1	6040602	6040764	SRR8284512_trimmed.fq.sort.sort.q10.rmdup.narrowPeak_peak_32	47	.	4.65571	6.93425	4.73985	103
chr1	6109605	6109795	SRR8284512_trimmed.fq.sort.sort.q10.rmdup.narrowPeak_peak_33	95	.	6.59559	11.8311	9.51283	67
chr1	6135124	6135470	SRR8284512_trimmed.fq.sort.sort.q10.rmdup.narrowPeak_peak_34	1486	.	29.532	152.151	148.684	153
chr1	6143846	6144278	SRR8284512_trimmed.fq.sort.sort.q10.rmdup.narrowPeak_peak_35	1149	.	24.1396	118.161	114.988	237
chr1	6152462	6152835	SRR8284512_trimmed.fq.sort.sort.q10.rmdup.narrowPeak_peak_36	743	.	22.4492	77.2668	74.3796	154
chr1	6190555	6190857	SRR8284512_trimmed.fq.sort.sort.q10.rmdup.narrowPeak_peak_37	138	.	8.14749	16.204	13.8128	143
chr1	6207268	6207430	SRR8284512_trimmed.fq.sort.sort.q10.rmdup.narrowPeak_peak_38	38	.	4.26773	6.04816	3.88613	56
chr1	6272251	6272600	SRR8284512_trimmed.fq.sort.sort.q10.rmdup.narrowPeak_peak_39	1205	.	24.4572	123.728	120.512	187
chr1	6330664	6330950	SRR8284512_trimmed.fq.sort.sort.q10.rmdup.narrowPeak_peak_40	116	.	7.37154	13.9733	11.6166	153
chr1	6382717	6382950	SRR8284512_trimmed.fq.sort.sort.q10.rmdup.narrowPeak_peak_41	138	.	8.14749	16.204	13.8128	91
chr1	6383494	6383705	SRR8284512_trimmed.fq.sort.sort.q10.rmdup.narrowPeak_peak_42	124	.	7.58668	14.7849	12.4185	139
chr1	6401572	6401829	SRR8284512_trimmed.fq.sort.sort.q10.rmdup.narrowPeak_peak_43	137	.	5.41298	16.1202	13.7341	140
chr1	6406080	6406689	SRR8284512_trimmed.fq.sort.sort.q10.rmdup.narrowPeak_peak_44	1215	.	17.2244	124.787	121.562	430
chr1	6410135	6410369	SRR8284512_trimmed.fq.sort.sort.q10.rmdup.narrowPeak_peak_45	406	.	9.22303	43.2739	40.6211	108
chr1	6417871	6418298	SRR8284512_trimmed.fq.sort.sort.q10.rmdup.narrowPeak_peak_46	1702	.	27.3205	173.925	170.211	195
chr1	6483296	6483589	SRR8284512_trimmed.fq.sort.sort.q10.rmdup.narrowPeak_peak_47	380	.	15.519	40.6612	38.028	141
chr1	6489110	6489298	SRR8284512_trimmed.fq.sort.sort.q10.rmdup.narrowPeak_peak_48	95	.	6.59559	11.8311	9.51283	87
chr1	6859013	6859506	SRR8284512_trimmed.fq.sort.sort.q10.rmdup.narrowPeak_peak_49	1691	.	31.5464	172.856	169.155	208
chr1	6969447	6969650	SRR8284512_trimmed.fq.sort.sort.q10.rmdup.narrowPeak_peak_50	75	.	5.81964	9.78735	7.51283	70
chr1	6997644	6997955	SRR8284512_trimmed.fq.sort.sort.q10.rmdup.narrowPeak_peak_51	466	.	17.8469	49.3045	46.6071	160
chr1	7010237	7010501	SRR8284512_trimmed.fq.sort.sort.q10.rmdup.narrowPeak_peak_52	394	.	15.907	42.0764	39.4323	121
chr1	7088299	7088553	SRR8284512_trimmed.fq.sort.sort.q10.rmdup.narrowPeak_peak_53	84	.	6.20761	10.7962	8.49896	113
chr1	7099427	7099589	SRR8284512_trimmed.fq.sort.sort.q10.rmdup.narrowPeak_peak_54	56	.	5.04368	7.85437	5.63071	90
chr1	7141607	7141914	SRR8284512_trimmed.fq.sort.sort.q10.rmdup.narrowPeak_peak_55	127	.	7.75951	15.0781	12.7037	131
chr1	7204641	7205298	SRR8284512_trimmed.fq.sort.sort.q10.rmdup.narrowPeak_peak_56	1663	.	26.6717	170.004	166.338	331
chr1	7218713	7219275	SRR8284512_trimmed.fq.sort.sort.q10.rmdup.narrowPeak_peak_57	490	.	17.4642	51.7654	49.0504	377
chr1	7396859	7397578	SRR8284512_trimmed.fq.sort.sort.q10.rmdup.narrowPeak_peak_58	1830	.	19.7934	186.98	183.086	562
chr1	7543477	7543860	SRR8284512_trimmed.fq.sort.sort.q10.rmdup.narrowPeak_peak_59	1377	.	28.3405	141.082	137.719	205
chr1	7698608	7698809	SRR8284512_trimmed.fq.sort.sort.q10.rmdup.narrowPeak_peak_60	65	.	5.43166	8.80611	6.55593	107
chr1	7769652	7769870	SRR8284512_trimmed.fq.sort.sort.q10.rmdup.narrowPeak_peak_61	160	.	8.92344	18.515	16.0924	85
chr1	8287566	8287964	SRR8284512_trimmed.fq.sort.sort.q10.rmdup.narrowPeak_peak_62	590	.	19.7972	61.7931	59.0089	152
chr1	8410599	8410821	SRR8284512_trimmed.fq.sort.sort.q10.rmdup.narrowPeak_peak_63	172	.	9.31142	19.6984	17.261	96
chr1	8760398	8760583	SRR8284512_trimmed.fq.sort.sort.q10.rmdup.narrowPeak_peak_65	105	.	6.98356	12.8906	10.5526	87
chr1	9100910	9101111	SRR8284512_trimmed.fq.sort.sort.q10.rmdup.narrowPeak_peak_66	160	.	8.92344	18.515	16.0924	95
chr1	9449147	9449326	SRR8284512_trimmed.fq.sort.sort.q10.rmdup.narrowPeak_peak_67	65	.	5.43166	8.80611	6.55593	75
chr1	9463349	9463522	SRR8284512_trimmed.fq.sort.sort.q10.rmdup.narrowPeak_peak_68	84	.	6.20761	10.7962	8.49896	65
chr1	9469458	9469824	SRR8284512_trimmed.fq.sort.sort.q10.rmdup.narrowPeak_peak_69	667	.	22.185	69.6337	66.7971	186
chr1	9541251	9541641	SRR8284512_trimmed.fq.sort.sort.q10.rmdup.narrowPeak_peak_70	1303	.	18.6848	133.618	130.32	183
chr1	9545212	9545494	SRR8284512_trimmed.fq.sort.sort.q10.rmdup.narrowPeak_peak_71	701	.	10.8074	73.0507	70.1914	140
chr1	9549004	9549297	SRR8284512_trimmed.fq.sort.sort.q10.rmdup.narrowPeak_peak_72	442	.	10.3738	46.8918	44.212	147
chr1	9573010	9573624	SRR8284512_trimmed.fq.sort.sort.q10.rmdup.narrowPeak_peak_73	1327	.	23.7185	136.112	132.793	396
chr1	9621496	9621737	SRR8284512_trimmed.fq.sort.sort.q10.rmdup.narrowPeak_peak_74	160	.	8.92344	18.515	16.0924	98
chr1	9695564	9695778	SRR8284512_trimmed.fq.sort.sort.q10.rmdup.narrowPeak_peak_75	127	.	5.07281	15.1639	12.7886	87
chr1	9696764	9697161	SRR8284512_trimmed.fq.sort.sort.q10.rmdup.narrowPeak_peak_76	1833	.	25.2489	187.276	183.377	253
chr1	9703111	9703428	SRR8284512_trimmed.fq.sort.sort.q10.rmdup.narrowPeak_peak_77	647	.	17.6932	67.5709	64.748	152
chr1	9729457	9729970	SRR8284512_trimmed.fq.sort.sort.q10.rmdup.narrowPeak_peak_78	628	.	17.5448	65.6135	62.8036	277
chr1	9737831	9738110	SRR8284512_trimmed.fq.sort.sort.q10.rmdup.narrowPeak_peak_79	184	.	9.69939	20.8995	18.4479	138
chr1	9772773	9773168	SRR8284512_trimmed.fq.sort.sort.q10.rmdup.narrowPeak_peak_80	2708	.	31.9425	277.191	270.881	173
chr1	9987066	9987245	SRR8284512_trimmed.fq.sort.sort.q10.rmdup.narrowPeak_peak_81	45	.	4.49674	6.67776	4.50082	63
chr1	9990046	9990329	SRR8284512_trimmed.fq.sort.sort.q10.rmdup.narrowPeak_peak_82	225	.	10.8015	25.0833	22.587	131
chr1	10001269	10001459	SRR8284512_trimmed.fq.sort.sort.q10.rmdup.narrowPeak_peak_83	75	.	5.81964	9.78735	7.51283	41
chr1	10007183	10007578	SRR8284512_trimmed.fq.sort.sort.q10.rmdup.narrowPeak_peak_84	884	.	20.6746	91.4328	88.4515	233
chr1	10037362	10038078	SRR8284512_trimmed.fq.sort.sort.q10.rmdup.narrowPeak_peak_85	313	.	9.59731	33.8886	31.3102	502
chr1	10039485	10039687	SRR8284512_trimmed.fq.sort.sort.q10.rmdup.narrowPeak_peak_86	139	.	5.96636	16.3692	13.9762	78
chr1	10089530	10090076	SRR8284512_trimmed.fq.sort.sort.q10.rmdup.narrowPeak_peak_87	2122	.	26.2851	216.723	212.299	213
chr1	10114711	10115028	SRR8284512_trimmed.fq.sort.sort.q10.rmdup.narrowPeak_peak_88	460	.	16.6713	48.7424	46.0491	166
chr1	10179495	10179676	SRR8284512_trimmed.fq.sort.sort.q10.rmdup.narrowPeak_peak_89	62	.	5.2462	8.50134	6.26547	70
chr1	10181804	10182130	SRR8284512_trimmed.fq.sort.sort.q10.rmdup.narrowPeak_peak_90	419	.	16.0972	44.6488	41.9858	165
chr1	10197020	10197322	SRR8284512_trimmed.fq.sort.sort.q10.rmdup.narrowPeak_peak_91	607	.	21.2427	63.575	60.7787	156
chr1	10205942	10206132	SRR8284512_trimmed.fq.sort.sort.q10.rmdup.narrowPeak_peak_92	84	.	6.20761	10.7962	8.49896	97
chr1	10221121	10221336	SRR8284512_trimmed.fq.sort.sort.q10.rmdup.narrowPeak_peak_93	95	.	6.59559	11.8311	9.51283	63
chr1	10228975	10229321	SRR8284512_trimmed.fq.sort.sort.q10.rmdup.narrowPeak_peak_94	167	.	8.7321	19.2122	16.7827	189
chr1	10231804	10231966	SRR8284512_trimmed.fq.sort.sort.q10.rmdup.narrowPeak_peak_95	56	.	4.83526	7.81764	5.60469	70
chr1	10369050	10369297	SRR8284512_trimmed.fq.sort.sort.q10.rmdup.narrowPeak_peak_96	172	.	9.31142	19.6984	17.261	123
chr1	10397917	10398221	SRR8284512_trimmed.fq.sort.sort.q10.rmdup.narrowPeak_peak_97	437	.	17.0709	46.3838	43.7076	160
chr1	10429980	10430225	SRR8284512_trimmed.fq.sort.sort.q10.rmdup.narrowPeak_peak_98	208	.	10.4753	23.3519	20.8728	135
chr1	10487996	10488634	SRR8284512_trimmed.fq.sort.sort.q10.rmdup.narrowPeak_peak_99	1160	.	24.1875	119.232	116.051	406
chr1	10507401	10507571	SRR8284512_trimmed.fq.sort.sort.q10.rmdup.narrowPeak_peak_100	75	.	5.81964	9.78735	7.51283	105
chr1	10759603	10760113	SRR8284512_trimmed.fq.sort.sort.q10.rmdup.narrowPeak_peak_101	695	.	20.4033	72.377	69.5222	168
chr1	10771841	10772194	SRR8284512_trimmed.fq.sort.sort.q10.rmdup.narrowPeak_peak_102	367	.	14.0346	39.4168	36.7935	151
chr1	10835591	10836028	SRR8284512_trimmed.fq.sort.sort.q10.rmdup.narrowPeak_peak_103	983	.	22.2171	101.382	98.3318	282
chr1	10880044	10880238	SRR8284512_trimmed.fq.sort.sort.q10.rmdup.narrowPeak_peak_104	56	.	5.04368	7.85437	5.63071	103
chr1	11004056	11004370	SRR8284512_trimmed.fq.sort.sort.q10.rmdup.narrowPeak_peak_105	172	.	9.31142	19.6984	17.261	157
chr1	11065203	11065652	SRR8284512_trimmed.fq.sort.sort.q10.rmdup.narrowPeak_peak_106	834	.	22.5007	86.4404	83.4926	163
chr1	11139985	11140256	SRR8284512_trimmed.fq.sort.sort.q10.rmdup.narrowPeak_peak_107	410	.	16.0161	43.7543	41.0977	119
chr1	11145312	11145598	SRR8284512_trimmed.fq.sort.sort.q10.rmdup.narrowPeak_peak_108	366	.	14.721	39.246	36.6246	126
chr1	11176878	11177378	SRR8284512_trimmed.fq.sort.sort.q10.rmdup.narrowPeak_peak_109	298	.	12.4335	32.3737	29.8093	150
chr1	11233712	11234291	SRR8284512_trimmed.fq.sort.sort.q10.rmdup.narrowPeak_peak_110	1130	.	24.5314	116.233	113.075	363
chr1	11351081	11351332	SRR8284512_trimmed.fq.sort.sort.q10.rmdup.narrowPeak_peak_111	160	.	8.92344	18.515	16.0924	116
chr1	11385891	11386194	SRR8284512_trimmed.fq.sort.sort.q10.rmdup.narrowPeak_peak_112	246	.	11.6393	27.1472	24.6295	112
chr1	11413796	11414014	SRR8284512_trimmed.fq.sort.sort.q10.rmdup.narrowPeak_peak_113	61	.	4.98538	8.3871	6.1534	120
chr1	11414218	11414711	SRR8284512_trimmed.fq.sort.sort.q10.rmdup.narrowPeak_peak_114	108	.	6.64717	13.1564	10.8149	108
chr1	11466302	11466693	SRR8284512_trimmed.fq.sort.sort.q10.rmdup.narrowPeak_peak_115	589	.	20.2473	61.7764	58.9923	232
chr1	11565139	11565647	SRR8284512_trimmed.fq.sort.sort.q10.rmdup.narrowPeak_peak_116	1133	.	23.8326	116.461	113.301	374
chr1	11657716	11658082	SRR8284512_trimmed.fq.sort.sort.q10.rmdup.narrowPeak_peak_117	2423	.	34.19	247.589	242.343	185
chr1	11757955	11758142	SRR8284512_trimmed.fq.sort.sort.q10.rmdup.narrowPeak_peak_118	95	.	6.59559	11.8311	9.51283	79
chr1	11873728	11873898	SRR8284512_trimmed.fq.sort.sort.q10.rmdup.narrowPeak_peak_119	75	.	5.81964	9.78735	7.51283	75
chr1	11903533	11903696	SRR8284512_trimmed.fq.sort.sort.q10.rmdup.narrowPeak_peak_120	65	.	5.43166	8.80611	6.55593	64
chr1	12028156	12028427	SRR8284512_trimmed.fq.sort.sort.q10.rmdup.narrowPeak_peak_121	653	.	20.9445	68.2129	65.3857	131
chr1	12699111	12699405	SRR8284512_trimmed.fq.sort.sort.q10.rmdup.narrowPeak_peak_122	538	.	18.3424	56.6024	53.8535	138
chr1	12818833	12819037	SRR8284512_trimmed.fq.sort.sort.q10.rmdup.narrowPeak_peak_123	30	.	3.87976	5.19895	3.07351	90
chr1	12824251	12824528	SRR8284512_trimmed.fq.sort.sort.q10.rmdup.narrowPeak_peak_124	38	.	4.26773	6.04816	3.88613	132
chr1	12834698	12834883	SRR8284512_trimmed.fq.sort.sort.q10.rmdup.narrowPeak_peak_125	187	.	6.22249	21.2492	18.7943	78
chr1	12836798	12837412	SRR8284512_trimmed.fq.sort.sort.q10.rmdup.narrowPeak_peak_126	1792	.	25.4777	183.136	179.298	209
chr1	12842787	12843001	SRR8284512_trimmed.fq.sort.sort.q10.rmdup.narrowPeak_peak_127	75	.	5.81964	9.78735	7.51283	92
chr1	12864067	12864428	SRR8284512_trimmed.fq.sort.sort.q10.rmdup.narrowPeak_peak_128	1088	.	24.3355	111.949	108.823	161
chr1	12889302	12889508	SRR8284512_trimmed.fq.sort.sort.q10.rmdup.narrowPeak_peak_129	105	.	6.98356	12.8906	10.5526	89
chr1	12895503	12895679	SRR8284512_trimmed.fq.sort.sort.q10.rmdup.narrowPeak_peak_130	75	.	5.81964	9.78735	7.51283	109
chr1	12935767	12936173	SRR8284512_trimmed.fq.sort.sort.q10.rmdup.narrowPeak_peak_131	777	.	22.8238	80.7073	77.7976	205
chr1	12990107	12990591	SRR8284512_trimmed.fq.sort.sort.q10.rmdup.narrowPeak_peak_132	1766	.	24.9701	180.458	176.657	254
chr1	13006604	13006808	SRR8284512_trimmed.fq.sort.sort.q10.rmdup.narrowPeak_peak_133	127	.	7.75951	15.0781	12.7037	73
chr1	13049999	13050563	SRR8284512_trimmed.fq.sort.sort.q10.rmdup.narrowPeak_peak_134	1613	.	17.4969	164.918	161.313	317
chr1	13052032	13052385	SRR8284512_trimmed.fq.sort.sort.q10.rmdup.narrowPeak_peak_135	1024	.	13.0307	105.481	102.402	146
chr1	13071481	13071695	SRR8284512_trimmed.fq.sort.sort.q10.rmdup.narrowPeak_peak_136	75	.	5.81964	9.78735	7.51283	78
chr1	13117759	13118364	SRR8284512_trimmed.fq.sort.sort.q10.rmdup.narrowPeak_peak_137	611	.	17.8981	63.9061	61.1076	147
chr1	13134355	13134728	SRR8284512_trimmed.fq.sort.sort.q10.rmdup.narrowPeak_peak_138	569	.	14.3059	59.6819	56.912	160
chr1	13138297	13138588	SRR8284512_trimmed.fq.sort.sort.q10.rmdup.narrowPeak_peak_139	461	.	11.4934	48.8309	46.1371	141
chr1	13142934	13143189	SRR8284512_trimmed.fq.sort.sort.q10.rmdup.narrowPeak_peak_140	228	.	9.12647	25.3706	22.8718	147
chr1	13150988	13151452	SRR8284512_trimmed.fq.sort.sort.q10.rmdup.narrowPeak_peak_141	1673	.	27.7184	171.019	167.341	267
chr1	13199183	13199368	SRR8284512_trimmed.fq.sort.sort.q10.rmdup.narrowPeak_peak_142	84	.	6.20761	10.7962	8.49896	124
chr1	13227151	13227594	SRR8284512_trimmed.fq.sort.sort.q10.rmdup.narrowPeak_peak_143	645	.	18.7981	67.4199	64.598	228
chr1	13263047	13263233	SRR8284512_trimmed.fq.sort.sort.q10.rmdup.narrowPeak_peak_144	127	.	7.75951	15.0781	12.7037	83
chr1	13264091	13264293	SRR8284512_trimmed.fq.sort.sort.q10.rmdup.narrowPeak_peak_145	95	.	6.59559	11.8311	9.51283	92
chr1	13355678	13356085	SRR8284512_trimmed.fq.sort.sort.q10.rmdup.narrowPeak_peak_146	287	.	11.8374	31.2765	28.7209	264
chr1	13376849	13377116	SRR8284512_trimmed.fq.sort.sort.q10.rmdup.narrowPeak_peak_147	307	.	12.5679	33.2785	30.7059	129
chr1	13500498	13500907	SRR8284512_trimmed.fq.sort.sort.q10.rmdup.narrowPeak_peak_148	778	.	21.0631	80.7513	77.8413	197
chr1	13531489	13531896	SRR8284512_trimmed.fq.sort.sort.q10.rmdup.narrowPeak_peak_149	1818	.	29.2723	185.732	181.856	215
chr1	13589930	13590160	SRR8284512_trimmed.fq.sort.sort.q10.rmdup.narrowPeak_peak_150	149	.	7.9766	17.3584	14.9511	95
chr1	13590317	13590479	SRR8284512_trimmed.fq.sort.sort.q10.rmdup.narrowPeak_peak_151	45	.	4.34405	6.70128	4.52377	52
chr1	13590682	13590899	SRR8284512_trimmed.fq.sort.sort.q10.rmdup.narrowPeak_peak_152	82	.	5.80641	10.4934	8.20782	129
chr1	13625759	13625924	SRR8284512_trimmed.fq.sort.sort.q10.rmdup.narrowPeak_peak_153	75	.	5.81964	9.78735	7.51283	62
chr1	13632295	13632457	SRR8284512_trimmed.fq.sort.sort.q10.rmdup.narrowPeak_peak_154	65	.	5.43166	8.80611	6.55593	91
chr1	13659793	13660150	SRR8284512_trimmed.fq.sort.sort.q10.rmdup.narrowPeak_peak_155	419	.	14.8989	44.6602	41.997	169
chr1	13697359	13697675	SRR8284512_trimmed.fq.sort.sort.q10.rmdup.narrowPeak_peak_156	272	.	12.4152	29.7492	27.207	184
chr1	13706094	13706797	SRR8284512_trimmed.fq.sort.sort.q10.rmdup.narrowPeak_peak_157	2122	.	26.5454	216.686	212.263	423
chr1	13784347	13784755	SRR8284512_trimmed.fq.sort.sort.q10.rmdup.narrowPeak_peak_158	1321	.	15.9112	135.473	132.159	229
chr1	13789213	13789601	SRR8284512_trimmed.fq.sort.sort.q10.rmdup.narrowPeak_peak_159	1700	.	19.0095	173.745	170.033	159
chr1	13839666	13840037	SRR8284512_trimmed.fq.sort.sort.q10.rmdup.narrowPeak_peak_160	788	.	22.4215	81.7316	78.8152	155
chr1	13859872	13860042	SRR8284512_trimmed.fq.sort.sort.q10.rmdup.narrowPeak_peak_161	65	.	5.43166	8.80611	6.55593	66
chr1	14177209	14177559	SRR8284512_trimmed.fq.sort.sort.q10.rmdup.narrowPeak_peak_162	149	.	8.53547	17.3499	14.9427	189
chr1	14184767	14184933	SRR8284512_trimmed.fq.sort.sort.q10.rmdup.narrowPeak_peak_163	75	.	5.81964	9.78735	7.51283	83
chr1	14257056	14257346	SRR8284512_trimmed.fq.sort.sort.q10.rmdup.narrowPeak_peak_164	56	.	5.04368	7.85437	5.63071	128
chr1	14306608	14306770	SRR8284512_trimmed.fq.sort.sort.q10.rmdup.narrowPeak_peak_165	45	.	4.34405	6.70128	4.52377	64
chr1	14309600	14309784	SRR8284512_trimmed.fq.sort.sort.q10.rmdup.narrowPeak_peak_166	54	.	4.75543	7.68323	5.47303	89
chr1	14336288	14336573	SRR8284512_trimmed.fq.sort.sort.q10.rmdup.narrowPeak_peak_167	105	.	6.98356	12.8906	10.5526	129
chr1	14473598	14473776	SRR8284512_trimmed.fq.sort.sort.q10.rmdup.narrowPeak_peak_168	84	.	6.20761	10.7962	8.49896	84
chr1	14503412	14503595	SRR8284512_trimmed.fq.sort.sort.q10.rmdup.narrowPeak_peak_169	64	.	5.34351	8.66151	6.42263	97
chr1	14570530	14571093	SRR8284512_trimmed.fq.sort.sort.q10.rmdup.narrowPeak_peak_170	1247	.	21.5532	128.017	124.767	383
chr1	14635845	14636234	SRR8284512_trimmed.fq.sort.sort.q10.rmdup.narrowPeak_peak_171	863	.	19.7813	89.3069	86.3399	224
chr1	14655809	14656043	SRR8284512_trimmed.fq.sort.sort.q10.rmdup.narrowPeak_peak_172	75	.	5.81964	9.78735	7.51283	151
chr1	14686060	14686490	SRR8284512_trimmed.fq.sort.sort.q10.rmdup.narrowPeak_peak_173	624	.	18.5712	65.2857	62.4779	308
chr1	14706196	14706598	SRR8284512_trimmed.fq.sort.sort.q10.rmdup.narrowPeak_peak_174	478	.	17.6652	50.5528	47.8466	206
chr1	14716184	14716617	SRR8284512_trimmed.fq.sort.sort.q10.rmdup.narrowPeak_peak_175	234	.	10.9753	25.9846	23.4785	160
chr1	14729049	14729380	SRR8284512_trimmed.fq.sort.sort.q10.rmdup.narrowPeak_peak_176	1759	.	31.3041	179.695	175.905	167
chr1	14738378	14738740	SRR8284512_trimmed.fq.sort.sort.q10.rmdup.narrowPeak_peak_177	264	.	7.95451	29.0227	26.488	125
chr1	14740123	14740421	SRR8284512_trimmed.fq.sort.sort.q10.rmdup.narrowPeak_peak_178	982	.	18.7631	101.315	98.2658	154
chr1	14838145	14838307	SRR8284512_trimmed.fq.sort.sort.q10.rmdup.narrowPeak_peak_179	30	.	3.87976	5.19895	3.07351	10
chr1	14842445	14842778	SRR8284512_trimmed.fq.sort.sort.q10.rmdup.narrowPeak_peak_180	47	.	4.65571	6.93425	4.73985	71
chr1	14862304	14862917	SRR8284512_trimmed.fq.sort.sort.q10.rmdup.narrowPeak_peak_181	1256	.	24.2287	128.899	125.641	250
chr1	14878449	14878820	SRR8284512_trimmed.fq.sort.sort.q10.rmdup.narrowPeak_peak_182	208	.	10.4753	23.3519	20.8728	221
chr1	14918695	14919059	SRR8284512_trimmed.fq.sort.sort.q10.rmdup.narrowPeak_peak_183	331	.	13.1748	35.7394	33.1459	184
chr1	15007408	15008024	SRR8284512_trimmed.fq.sort.sort.q10.rmdup.narrowPeak_peak_187	1331	.	23.8606	136.509	133.186	428
chr1	15111320	15111898	SRR8284512_trimmed.fq.sort.sort.q10.rmdup.narrowPeak_peak_188	918	.	23.8791	94.8537	91.8492	286
chr1	15327355	15327728	SRR8284512_trimmed.fq.sort.sort.q10.rmdup.narrowPeak_peak_189	704	.	21.3485	73.3608	70.4995	172
chr1	15621819	15622346	SRR8284512_trimmed.fq.sort.sort.q10.rmdup.narrowPeak_peak_190	1894	.	28.0636	193.466	189.472	287
chr1	15644140	15644374	SRR8284512_trimmed.fq.sort.sort.q10.rmdup.narrowPeak_peak_191	30	.	3.87976	5.19895	3.07351	143
chr1	15683654	15684053	SRR8284512_trimmed.fq.sort.sort.q10.rmdup.narrowPeak_peak_192	1129	.	25.3017	116.098	112.94	186
chr1	15729698	15729873	SRR8284512_trimmed.fq.sort.sort.q10.rmdup.narrowPeak_peak_193	47	.	4.65571	6.93425	4.73985	126
chr1	15791690	15792497	SRR8284512_trimmed.fq.sort.sort.q10.rmdup.narrowPeak_peak_194	1177	.	20.9967	120.938	117.744	419
chr1	15834673	15834835	SRR8284512_trimmed.fq.sort.sort.q10.rmdup.narrowPeak_peak_195	56	.	5.04368	7.85437	5.63071	38
chr1	15875106	15875444	SRR8284512_trimmed.fq.sort.sort.q10.rmdup.narrowPeak_peak_196	196	.	10.0874	22.1176	19.652	171
chr1	15902332	15902900	SRR8284512_trimmed.fq.sort.sort.q10.rmdup.narrowPeak_peak_197	1343	.	24.2974	137.716	134.383	286
chr1	15959495	15959663	SRR8284512_trimmed.fq.sort.sort.q10.rmdup.narrowPeak_peak_198	56	.	5.04368	7.85437	5.63071	64
chr1	15993572	15993909	SRR8284512_trimmed.fq.sort.sort.q10.rmdup.narrowPeak_peak_199	969	.	24.0783	99.9815	96.9414	161
chr1	16006925	16007229	SRR8284512_trimmed.fq.sort.sort.q10.rmdup.narrowPeak_peak_200	311	.	13.5791	33.7511	31.1738	145
chr1	16061986	16062303	SRR8284512_trimmed.fq.sort.sort.q10.rmdup.narrowPeak_peak_201	524	.	18.8819	55.149	52.4103	138
chr1	16068150	16068421	SRR8284512_trimmed.fq.sort.sort.q10.rmdup.narrowPeak_peak_202	138	.	8.14749	16.204	13.8128	137
chr1	16090772	16091150	SRR8284512_trimmed.fq.sort.sort.q10.rmdup.narrowPeak_peak_203	114	.	6.76111	13.7868	11.4374	240
chr1	16095731	16096043	SRR8284512_trimmed.fq.sort.sort.q10.rmdup.narrowPeak_peak_204	251	.	10.9091	27.6795	25.1575	140
chr1	16104091	16104398	SRR8284512_trimmed.fq.sort.sort.q10.rmdup.narrowPeak_peak_205	138	.	7.8622	16.1901	13.8031	148
chr1	16115386	16115621	SRR8284512_trimmed.fq.sort.sort.q10.rmdup.narrowPeak_peak_206	110	.	6.32438	13.4054	11.0608	121
chr1	16116532	16116772	SRR8284512_trimmed.fq.sort.sort.q10.rmdup.narrowPeak_peak_207	232	.	9.5953	25.758	23.2558	133
chr1	16160074	16160433	SRR8284512_trimmed.fq.sort.sort.q10.rmdup.narrowPeak_peak_208	448	.	16.8289	47.4877	44.8037	184
chr1	16201473	16201665	SRR8284512_trimmed.fq.sort.sort.q10.rmdup.narrowPeak_peak_209	47	.	4.65571	6.93425	4.73985	122
chr1	16225223	16225480	SRR8284512_trimmed.fq.sort.sort.q10.rmdup.narrowPeak_peak_210	75	.	5.81964	9.78735	7.51283	147
chr1	16255822	16255999	SRR8284512_trimmed.fq.sort.sort.q10.rmdup.narrowPeak_peak_211	47	.	4.65571	6.93425	4.73985	133
chr1	16304873	16305244	SRR8284512_trimmed.fq.sort.sort.q10.rmdup.narrowPeak_peak_212	1269	.	27.6	130.248	126.979	210
chr1	16408349	16408511	SRR8284512_trimmed.fq.sort.sort.q10.rmdup.narrowPeak_peak_213	38	.	4.26773	6.04816	3.88613	105
chr1	16433453	16433908	SRR8284512_trimmed.fq.sort.sort.q10.rmdup.narrowPeak_peak_214	1584	.	27.3947	162.007	158.434	159
chr1	16440129	16440566	SRR8284512_trimmed.fq.sort.sort.q10.rmdup.narrowPeak_peak_215	1346	.	26.2378	137.949	134.614	270
chr1	16491196	16491708	SRR8284512_trimmed.fq.sort.sort.q10.rmdup.narrowPeak_peak_216	741	.	20.147	77.0667	74.1809	153
chr1	16519470	16519809	SRR8284512_trimmed.fq.sort.sort.q10.rmdup.narrowPeak_peak_217	105	.	6.98356	12.8906	10.5526	185
chr1	16553997	16554359	SRR8284512_trimmed.fq.sort.sort.q10.rmdup.narrowPeak_peak_218	466	.	17.8469	49.3045	46.6071	149
chr1	16577755	16578031	SRR8284512_trimmed.fq.sort.sort.q10.rmdup.narrowPeak_peak_219	105	.	6.98356	12.8906	10.5526	109
chr1	16602555	16602912	SRR8284512_trimmed.fq.sort.sort.q10.rmdup.narrowPeak_peak_220	30	.	3.87976	5.19895	3.07351	97
chr1	16631804	16632106	SRR8284512_trimmed.fq.sort.sort.q10.rmdup.narrowPeak_peak_221	854	.	23.4756	88.4302	85.4691	144
chr1	16637976	16638221	SRR8284512_trimmed.fq.sort.sort.q10.rmdup.narrowPeak_peak_222	95	.	6.59559	11.8311	9.51283	137
chr1	16645815	16646188	SRR8284512_trimmed.fq.sort.sort.q10.rmdup.narrowPeak_peak_223	53	.	4.84207	7.52569	5.31875	121
chr1	16675097	16675437	SRR8284512_trimmed.fq.sort.sort.q10.rmdup.narrowPeak_peak_224	105	.	6.98356	12.8906	10.5526	220
chr1	16746037	16746452	SRR8284512_trimmed.fq.sort.sort.q10.rmdup.narrowPeak_peak_225	722	.	22.268	75.1246	72.2515	165
chr1	16798261	16798856	SRR8284512_trimmed.fq.sort.sort.q10.rmdup.narrowPeak_peak_226	1631	.	25.9216	166.774	163.147	239
chr1	17096743	17096930	SRR8284512_trimmed.fq.sort.sort.q10.rmdup.narrowPeak_peak_227	65	.	5.43166	8.80611	6.55593	74
chr1	17099332	17099653	SRR8284512_trimmed.fq.sort.sort.q10.rmdup.narrowPeak_peak_228	219	.	10.7535	24.4118	21.9234	183
chr1	17113159	17113375	SRR8284512_trimmed.fq.sort.sort.q10.rmdup.narrowPeak_peak_229	105	.	6.98356	12.8906	10.5526	98
chr1	17123397	17123824	SRR8284512_trimmed.fq.sort.sort.q10.rmdup.narrowPeak_peak_230	1840	.	28.9683	187.963	184.054	241
chr1	17145460	17145829	SRR8284512_trimmed.fq.sort.sort.q10.rmdup.narrowPeak_peak_231	916	.	23.7709	94.6277	91.6248	208
chr1	17154014	17154330	SRR8284512_trimmed.fq.sort.sort.q10.rmdup.narrowPeak_peak_232	255	.	11.8321	28.1011	25.5756	137
chr1	17163537	17164114	SRR8284512_trimmed.fq.sort.sort.q10.rmdup.narrowPeak_peak_233	2012	.	28.9109	205.397	201.201	207
chr1	17629543	17629954	SRR8284512_trimmed.fq.sort.sort.q10.rmdup.narrowPeak_peak_234	1184	.	26.4485	121.646	118.446	187
chr1	17650671	17650887	SRR8284512_trimmed.fq.sort.sort.q10.rmdup.narrowPeak_peak_235	75	.	5.81964	9.78735	7.51283	111
chr1	17707407	17707606	SRR8284512_trimmed.fq.sort.sort.q10.rmdup.narrowPeak_peak_236	127	.	7.75951	15.0781	12.7037	116
chr1	17792748	17792961	SRR8284512_trimmed.fq.sort.sort.q10.rmdup.narrowPeak_peak_237	95	.	6.59559	11.8311	9.51283	77
chr1	17978148	17978385	SRR8284512_trimmed.fq.sort.sort.q10.rmdup.narrowPeak_peak_238	102	.	4.76441	12.5887	10.2602	114
chr1	17980607	17981014	SRR8284512_trimmed.fq.sort.sort.q10.rmdup.narrowPeak_peak_239	1614	.	25.3682	165.098	161.491	191
chr1	18012847	18013304	SRR8284512_trimmed.fq.sort.sort.q10.rmdup.narrowPeak_peak_240	897	.	19.4239	92.7651	89.7748	198
chr1	18058862	18059075	SRR8284512_trimmed.fq.sort.sort.q10.rmdup.narrowPeak_peak_241	30	.	3.87976	5.19895	3.07351	151
chr1	18106181	18106671	SRR8284512_trimmed.fq.sort.sort.q10.rmdup.narrowPeak_peak_242	1066	.	15.4105	109.742	106.632	168
chr1	18106732	18107118	SRR8284512_trimmed.fq.sort.sort.q10.rmdup.narrowPeak_peak_243	1104	.	15.7965	113.609	110.471	161
chr1	18131563	18132043	SRR8284512_trimmed.fq.sort.sort.q10.rmdup.narrowPeak_peak_244	1067	.	25.1295	109.909	106.798	308
chr1	18288896	18289378	SRR8284512_trimmed.fq.sort.sort.q10.rmdup.narrowPeak_peak_245	1442	.	25.4605	147.715	144.29	154
chr1	18359931	18360310	SRR8284512_trimmed.fq.sort.sort.q10.rmdup.narrowPeak_peak_246	874	.	21.796	90.393	87.4187	203
chr1	18384189	18384450	SRR8284512_trimmed.fq.sort.sort.q10.rmdup.narrowPeak_peak_247	127	.	7.75951	15.0781	12.7037	126
chr1	18410924	18411248	SRR8284512_trimmed.fq.sort.sort.q10.rmdup.narrowPeak_peak_248	84	.	6.20761	10.7962	8.49896	192
chr1	18412864	18413060	SRR8284512_trimmed.fq.sort.sort.q10.rmdup.narrowPeak_peak_249	127	.	7.75951	15.0781	12.7037	67
chr1	18441938	18442216	SRR8284512_trimmed.fq.sort.sort.q10.rmdup.narrowPeak_peak_250	196	.	10.0874	22.1176	19.652	151
chr1	18610698	18610995	SRR8284512_trimmed.fq.sort.sort.q10.rmdup.narrowPeak_peak_251	221	.	10.8633	24.602	22.1098	136
chr1	18793712	18794000	SRR8284512_trimmed.fq.sort.sort.q10.rmdup.narrowPeak_peak_252	259	.	12.0272	28.4413	25.9114	157
chr1	18976513	18977291	SRR8284512_trimmed.fq.sort.sort.q10.rmdup.narrowPeak_peak_253	907	.	20.1622	93.7379	90.741	422
chr1	19056271	19056691	SRR8284512_trimmed.fq.sort.sort.q10.rmdup.narrowPeak_peak_254	1125	.	26.8702	115.658	112.504	266
chr1	19149862	19150099	SRR8284512_trimmed.fq.sort.sort.q10.rmdup.narrowPeak_peak_255	233	.	11.2513	25.8673	23.3622	103
chr1	19179046	19179614	SRR8284512_trimmed.fq.sort.sort.q10.rmdup.narrowPeak_peak_256	2230	.	29.365	227.691	223.009	176
chr1	19192482	19192822	SRR8284512_trimmed.fq.sort.sort.q10.rmdup.narrowPeak_peak_257	272	.	12.4152	29.7492	27.207	136
chr1	19205570	19206081	SRR8284512_trimmed.fq.sort.sort.q10.rmdup.narrowPeak_peak_258	1796	.	17.8528	183.449	179.606	190
chr1	19206204	19206543	SRR8284512_trimmed.fq.sort.sort.q10.rmdup.narrowPeak_peak_259	1198	.	13.5241	123.073	119.862	179
chr1	19232889	19233187	SRR8284512_trimmed.fq.sort.sort.q10.rmdup.narrowPeak_peak_260	308	.	8.75146	33.3747	30.8014	146
chr1	19236752	19237036	SRR8284512_trimmed.fq.sort.sort.q10.rmdup.narrowPeak_peak_261	230	.	8.02375	25.5801	23.0795	136
chr1	19290082	19290459	SRR8284512_trimmed.fq.sort.sort.q10.rmdup.narrowPeak_peak_262	541	.	18.9407	56.8908	54.1399	232
chr1	19323598	19323859	SRR8284512_trimmed.fq.sort.sort.q10.rmdup.narrowPeak_peak_263	138	.	8.14749	16.204	13.8128	129
chr1	19417042	19417223	SRR8284512_trimmed.fq.sort.sort.q10.rmdup.narrowPeak_peak_264	65	.	5.43166	8.80611	6.55593	38
chr1	19577218	19577476	SRR8284512_trimmed.fq.sort.sort.q10.rmdup.narrowPeak_peak_265	208	.	10.4753	23.3519	20.8728	130
chr1	19777629	19777806	SRR8284512_trimmed.fq.sort.sort.q10.rmdup.narrowPeak_peak_266	56	.	5.04368	7.85437	5.63071	86
chr1	19782911	19783405	SRR8284512_trimmed.fq.sort.sort.q10.rmdup.narrowPeak_peak_267	105	.	6.98356	12.8906	10.5526	148
chr1	19811835	19812128	SRR8284512_trimmed.fq.sort.sort.q10.rmdup.narrowPeak_peak_268	259	.	12.0272	28.4413	25.9114	138
chr1	19927188	19927490	SRR8284512_trimmed.fq.sort.sort.q10.rmdup.narrowPeak_peak_269	285	.	12.8032	31.0704	28.5165	161
chr1	19973455	19973806	SRR8284512_trimmed.fq.sort.sort.q10.rmdup.narrowPeak_peak_270	116	.	7.37154	13.9733	11.6166	104
chr1	19981920	19982134	SRR8284512_trimmed.fq.sort.sort.q10.rmdup.narrowPeak_peak_271	38	.	4.26773	6.04816	3.88613	112
chr1	20264090	20264265	SRR8284512_trimmed.fq.sort.sort.q10.rmdup.narrowPeak_peak_272	84	.	6.20761	10.7962	8.49896	82
chr1	20289838	20290083	SRR8284512_trimmed.fq.sort.sort.q10.rmdup.narrowPeak_peak_273	394	.	15.907	42.0764	39.4323	125
chr1	20306222	20306510	SRR8284512_trimmed.fq.sort.sort.q10.rmdup.narrowPeak_peak_274	414	.	15.816	44.141	41.4816	140
chr1	20311492	20311913	SRR8284512_trimmed.fq.sort.sort.q10.rmdup.narrowPeak_peak_275	1619	.	27.2335	165.596	161.983	179
chr1	20374141	20374372	SRR8284512_trimmed.fq.sort.sort.q10.rmdup.narrowPeak_peak_276	208	.	10.4753	23.3519	20.8728	99
chr1	20450126	20450505	SRR8284512_trimmed.fq.sort.sort.q10.rmdup.narrowPeak_peak_277	1217	.	27.0512	124.995	121.769	170
chr1	20513689	20514082	SRR8284512_trimmed.fq.sort.sort.q10.rmdup.narrowPeak_peak_278	1752	.	29.4729	179.015	175.234	225
chr1	20544549	20544860	SRR8284512_trimmed.fq.sort.sort.q10.rmdup.narrowPeak_peak_279	272	.	12.4152	29.7492	27.207	126
chr1	20554367	20554868	SRR8284512_trimmed.fq.sort.sort.q10.rmdup.narrowPeak_peak_280	2013	.	26.7938	205.524	201.326	248
chr1	20612583	20613287	SRR8284512_trimmed.fq.sort.sort.q10.rmdup.narrowPeak_peak_281	1783	.	23.5419	182.207	178.382	310
chr1	20700025	20700474	SRR8284512_trimmed.fq.sort.sort.q10.rmdup.narrowPeak_peak_282	796	.	23.8017	82.5916	79.6694	154
chr1	20738538	20738827	SRR8284512_trimmed.fq.sort.sort.q10.rmdup.narrowPeak_peak_283	105	.	6.98356	12.8906	10.5526	154
chr1	20751101	20751379	SRR8284512_trimmed.fq.sort.sort.q10.rmdup.narrowPeak_peak_284	138	.	8.14749	16.204	13.8128	160
chr1	20762286	20762590	SRR8284512_trimmed.fq.sort.sort.q10.rmdup.narrowPeak_peak_285	338	.	14.3551	36.4808	33.8809	146
chr1	20801700	20802078	SRR8284512_trimmed.fq.sort.sort.q10.rmdup.narrowPeak_peak_286	536	.	16.2061	56.3888	53.6416	181
chr1	20890734	20891286	SRR8284512_trimmed.fq.sort.sort.q10.rmdup.narrowPeak_peak_287	360	.	14.3781	38.63	36.0132	413
chr1	20909538	20909835	SRR8284512_trimmed.fq.sort.sort.q10.rmdup.narrowPeak_peak_288	75	.	5.81964	9.78735	7.51283	147
chr1	20925470	20925669	SRR8284512_trimmed.fq.sort.sort.q10.rmdup.narrowPeak_peak_289	127	.	7.75951	15.0781	12.7037	97
chr1	20933411	20933938	SRR8284512_trimmed.fq.sort.sort.q10.rmdup.narrowPeak_peak_290	1395	.	22.8363	142.98	139.6	243
chr1	20938959	20939412	SRR8284512_trimmed.fq.sort.sort.q10.rmdup.narrowPeak_peak_291	1684	.	22.0765	172.094	168.403	270
chr1	20943091	20943341	SRR8284512_trimmed.fq.sort.sort.q10.rmdup.narrowPeak_peak_292	267	.	7.21761	29.3262	26.789	129
chr1	20994468	20994743	SRR8284512_trimmed.fq.sort.sort.q10.rmdup.narrowPeak_peak_293	100	.	6.70441	12.42	10.0937	157
chr1	20997715	20997877	SRR8284512_trimmed.fq.sort.sort.q10.rmdup.narrowPeak_peak_294	34	.	3.97715	5.58349	3.44757	77
chr1	21080308	21080848	SRR8284512_trimmed.fq.sort.sort.q10.rmdup.narrowPeak_peak_295	446	.	15.1497	47.3719	44.6886	344
chr1	21101259	21101580	SRR8284512_trimmed.fq.sort.sort.q10.rmdup.narrowPeak_peak_296	1194	.	25.2158	122.688	119.48	151
chr1	21128568	21128892	SRR8284512_trimmed.fq.sort.sort.q10.rmdup.narrowPeak_peak_297	233	.	11.2513	25.8673	23.3622	200
chr1	21161812	21162153	SRR8284512_trimmed.fq.sort.sort.q10.rmdup.narrowPeak_peak_298	1716	.	17.7461	175.343	171.61	176
chr1	21166196	21166538	SRR8284512_trimmed.fq.sort.sort.q10.rmdup.narrowPeak_peak_299	1376	.	15.5766	140.994	137.632	181
chr1	21213590	21213821	SRR8284512_trimmed.fq.sort.sort.q10.rmdup.narrowPeak_peak_300	206	.	6.26009	23.0818	20.6075	148
chr1	21218255	21218829	SRR8284512_trimmed.fq.sort.sort.q10.rmdup.narrowPeak_peak_301	2128	.	25.8923	217.235	212.801	324
chr1	21271310	21272107	SRR8284512_trimmed.fq.sort.sort.q10.rmdup.narrowPeak_peak_302	456	.	12.3158	48.2985	45.6083	286
chr1	21276243	21276461	SRR8284512_trimmed.fq.sort.sort.q10.rmdup.narrowPeak_peak_303	141	.	6.60377	16.5448	14.15	85
chr1	21344295	21344835	SRR8284512_trimmed.fq.sort.sort.q10.rmdup.narrowPeak_peak_304	1243	.	24.1057	127.622	124.374	217
chr1	21354522	21354814	SRR8284512_trimmed.fq.sort.sort.q10.rmdup.narrowPeak_peak_305	184	.	9.69939	20.8995	18.4479	160
chr1	21394235	21394411	SRR8284512_trimmed.fq.sort.sort.q10.rmdup.narrowPeak_peak_306	84	.	6.20761	10.7962	8.49896	92
chr1	21411133	21411635	SRR8284512_trimmed.fq.sort.sort.q10.rmdup.narrowPeak_peak_307	1699	.	25.5932	173.663	169.952	253
chr1	21419299	21419722	SRR8284512_trimmed.fq.sort.sort.q10.rmdup.narrowPeak_peak_308	426	.	15.625	45.2865	42.6185	268
chr1	21461038	21461474	SRR8284512_trimmed.fq.sort.sort.q10.rmdup.narrowPeak_peak_309	1766	.	28.8902	180.497	176.696	227
chr1	21522026	21522426	SRR8284512_trimmed.fq.sort.sort.q10.rmdup.narrowPeak_peak_310	686	.	21.7391	71.4579	68.6092	242
chr1	21947803	21947965	SRR8284512_trimmed.fq.sort.sort.q10.rmdup.narrowPeak_peak_311	47	.	4.65571	6.93425	4.73985	54
chr1	21960684	21960981	SRR8284512_trimmed.fq.sort.sort.q10.rmdup.narrowPeak_peak_312	82	.	6.06934	10.5661	8.27936	100
chr1	21961743	21961905	SRR8284512_trimmed.fq.sort.sort.q10.rmdup.narrowPeak_peak_313	61	.	5.18327	8.39744	6.16352	109
chr1	21967155	21967776	SRR8284512_trimmed.fq.sort.sort.q10.rmdup.narrowPeak_peak_314	523	.	16.7214	55.0843	52.346	160
chr1	21983130	21983409	SRR8284512_trimmed.fq.sort.sort.q10.rmdup.narrowPeak_peak_315	95	.	6.59559	11.8311	9.51283	183
chr1	22105527	22105914	SRR8284512_trimmed.fq.sort.sort.q10.rmdup.narrowPeak_peak_316	1160	.	26.2697	119.271	116.09	158
chr1	22115893	22116055	SRR8284512_trimmed.fq.sort.sort.q10.rmdup.narrowPeak_peak_317	38	.	4.26773	6.04816	3.88613	62
chr1	22268977	22269435	SRR8284512_trimmed.fq.sort.sort.q10.rmdup.narrowPeak_peak_318	2516	.	28.8967	257.223	251.666	204
chr1	22293978	22294214	SRR8284512_trimmed.fq.sort.sort.q10.rmdup.narrowPeak_peak_319	160	.	8.92344	18.515	16.0924	103
chr1	22358304	22358583	SRR8284512_trimmed.fq.sort.sort.q10.rmdup.narrowPeak_peak_320	566	.	20.3549	59.4414	56.6731	156
chr1	22377756	22378037	SRR8284512_trimmed.fq.sort.sort.q10.rmdup.narrowPeak_peak_321	418	.	16.0023	44.4779	41.8161	122
chr1	22386371	22386728	SRR8284512_trimmed.fq.sort.sort.q10.rmdup.narrowPeak_peak_322	1429	.	29.2576	146.326	142.915	193
chr1	22409062	22409249	SRR8284512_trimmed.fq.sort.sort.q10.rmdup.narrowPeak_peak_323	84	.	6.20761	10.7962	8.49896	105
chr1	22487158	22487756	SRR8284512_trimmed.fq.sort.sort.q10.rmdup.narrowPeak_peak_324	1206	.	22.6909	123.864	120.647	332
chr1	22531976	22532219	SRR8284512_trimmed.fq.sort.sort.q10.rmdup.narrowPeak_peak_325	193	.	9.59352	21.8102	19.35	132
chr1	22533067	22533310	SRR8284512_trimmed.fq.sort.sort.q10.rmdup.narrowPeak_peak_326	252	.	11.305	27.7875	25.2645	145
chr1	22604394	22604888	SRR8284512_trimmed.fq.sort.sort.q10.rmdup.narrowPeak_peak_327	504	.	16.5239	53.1253	50.4007	130
chr1	22627041	22627226	SRR8284512_trimmed.fq.sort.sort.q10.rmdup.narrowPeak_peak_328	95	.	6.59559	11.8311	9.51283	108
chr1	22671979	22672188	SRR8284512_trimmed.fq.sort.sort.q10.rmdup.narrowPeak_peak_329	95	.	6.59559	11.8311	9.51283	126
chr1	22716453	22716615	SRR8284512_trimmed.fq.sort.sort.q10.rmdup.narrowPeak_peak_330	47	.	4.65571	6.93425	4.73985	84
chr1	22756583	22756745	SRR8284512_trimmed.fq.sort.sort.q10.rmdup.narrowPeak_peak_331	56	.	5.04368	7.85437	5.63071	140
chr1	22961099	22961274	SRR8284512_trimmed.fq.sort.sort.q10.rmdup.narrowPeak_peak_332	75	.	5.81964	9.78735	7.51283	75
chr1	23061958	23062568	SRR8284512_trimmed.fq.sort.sort.q10.rmdup.narrowPeak_peak_333	1521	.	25.4894	155.644	152.14	218
chr1	23114887	23115176	SRR8284512_trimmed.fq.sort.sort.q10.rmdup.narrowPeak_peak_334	272	.	12.4152	29.7492	27.207	142
chr1	23140346	23140873	SRR8284512_trimmed.fq.sort.sort.q10.rmdup.narrowPeak_peak_335	402	.	15.547	42.9118	40.2616	402
chr1	23168579	23168902	SRR8284512_trimmed.fq.sort.sort.q10.rmdup.narrowPeak_peak_336	728	.	23.0527	75.6987	72.8219	135
chr1	23286726	23287215	SRR8284512_trimmed.fq.sort.sort.q10.rmdup.narrowPeak_peak_337	623	.	19.3556	65.1699	62.3629	233
chr1	23323984	23324146	SRR8284512_trimmed.fq.sort.sort.q10.rmdup.narrowPeak_peak_338	37	.	3.5057	5.93686	3.79146	100
chr1	23324256	23324558	SRR8284512_trimmed.fq.sort.sort.q10.rmdup.narrowPeak_peak_339	1336	.	26.6364	136.96	133.633	158
chr1	23453202	23453507	SRR8284512_trimmed.fq.sort.sort.q10.rmdup.narrowPeak_peak_340	208	.	10.4753	23.3519	20.8728	127
chr1	23495298	23495710	SRR8284512_trimmed.fq.sort.sort.q10.rmdup.narrowPeak_peak_341	408	.	16.295	43.5021	40.8472	251
chr1	23610136	23610298	SRR8284512_trimmed.fq.sort.sort.q10.rmdup.narrowPeak_peak_342	47	.	4.65571	6.93425	4.73985	36
chr1	23675045	23675371	SRR8284512_trimmed.fq.sort.sort.q10.rmdup.narrowPeak_peak_343	272	.	12.4152	29.7492	27.207	140
chr1	23684513	23684790	SRR8284512_trimmed.fq.sort.sort.q10.rmdup.narrowPeak_peak_344	233	.	11.2513	25.8673	23.3622	125
chr1	23705470	23705978	SRR8284512_trimmed.fq.sort.sort.q10.rmdup.narrowPeak_peak_345	1557	.	26.4242	159.302	155.759	251
chr1	23762796	23763070	SRR8284512_trimmed.fq.sort.sort.q10.rmdup.narrowPeak_peak_346	850	.	18.5555	87.9783	85.0202	142
chr1	23792769	23793313	SRR8284512_trimmed.fq.sort.sort.q10.rmdup.narrowPeak_peak_347	2146	.	29.3066	219.15	214.671	182
chr1	23826860	23827550	SRR8284512_trimmed.fq.sort.sort.q10.rmdup.narrowPeak_peak_348	1715	.	24.302	175.291	171.559	427
chr1	23850444	23850650	SRR8284512_trimmed.fq.sort.sort.q10.rmdup.narrowPeak_peak_349	38	.	4.26773	6.04816	3.88613	61
chr1	23905913	23906554	SRR8284512_trimmed.fq.sort.sort.q10.rmdup.narrowPeak_peak_350	596	.	16.4457	62.4087	59.6204	377
chr1	23920317	23920633	SRR8284512_trimmed.fq.sort.sort.q10.rmdup.narrowPeak_peak_351	418	.	15.6293	44.5471	41.8847	155
chr1	23959406	23959812	SRR8284512_trimmed.fq.sort.sort.q10.rmdup.narrowPeak_peak_352	408	.	16.295	43.5021	40.8472	145
chr1	23995477	23995729	SRR8284512_trimmed.fq.sort.sort.q10.rmdup.narrowPeak_peak_353	127	.	7.75951	15.0781	12.7037	119
chr1	24001546	24001785	SRR8284512_trimmed.fq.sort.sort.q10.rmdup.narrowPeak_peak_354	149	.	8.53547	17.3499	14.9427	79
chr1	24034095	24034383	SRR8284512_trimmed.fq.sort.sort.q10.rmdup.narrowPeak_peak_355	366	.	15.1311	39.2566	36.6344	149
chr1	24134836	24135252	SRR8284512_trimmed.fq.sort.sort.q10.rmdup.narrowPeak_peak_356	1452	.	14.6835	148.705	145.272	219
chr1	24137120	24137514	SRR8284512_trimmed.fq.sort.sort.q10.rmdup.narrowPeak_peak_357	1918	.	17.531	195.924	191.89	193
chr1	24143437	24143622	SRR8284512_trimmed.fq.sort.sort.q10.rmdup.narrowPeak_peak_358	65	.	5.43166	8.80611	6.55593	92
chr1	24171446	24171875	SRR8284512_trimmed.fq.sort.sort.q10.rmdup.narrowPeak_peak_359	2175	.	25.6024	222.056	217.51	210
chr1	24175202	24175420	SRR8284512_trimmed.fq.sort.sort.q10.rmdup.narrowPeak_peak_360	133	.	4.78975	15.6888	13.3075	94
chr1	24239326	24239693	SRR8284512_trimmed.fq.sort.sort.q10.rmdup.narrowPeak_peak_361	945	.	23.405	97.5882	94.5649	162
chr1	24249046	24249708	SRR8284512_trimmed.fq.sort.sort.q10.rmdup.narrowPeak_peak_362	2231	.	28.2239	227.851	223.165	286
chr1	24261248	24261526	SRR8284512_trimmed.fq.sort.sort.q10.rmdup.narrowPeak_peak_363	378	.	14.9996	40.4641	37.8329	143
chr1	24297474	24297724	SRR8284512_trimmed.fq.sort.sort.q10.rmdup.narrowPeak_peak_364	338	.	10.1618	36.4845	33.8846	104
chr1	24300760	24300995	SRR8284512_trimmed.fq.sort.sort.q10.rmdup.narrowPeak_peak_365	290	.	6.55641	31.6225	29.0641	118
chr1	24302640	24303037	SRR8284512_trimmed.fq.sort.sort.q10.rmdup.narrowPeak_peak_366	1869	.	22.5982	190.882	186.928	200
chr1	24337583	24337881	SRR8284512_trimmed.fq.sort.sort.q10.rmdup.narrowPeak_peak_367	366	.	15.1311	39.2566	36.6344	152
chr1	24367421	24367917	SRR8284512_trimmed.fq.sort.sort.q10.rmdup.narrowPeak_peak_368	1898	.	27.5232	193.801	189.801	311
chr1	24374944	24375282	SRR8284512_trimmed.fq.sort.sort.q10.rmdup.narrowPeak_peak_369	1535	.	20.5037	157.06	153.541	167
chr1	24378519	24378816	SRR8284512_trimmed.fq.sort.sort.q10.rmdup.narrowPeak_peak_370	488	.	9.74535	51.5217	48.8085	150
chr1	24633630	24634151	SRR8284512_trimmed.fq.sort.sort.q10.rmdup.narrowPeak_peak_371	1485	.	26.3138	152.031	148.565	312
chr1	24665570	24665733	SRR8284512_trimmed.fq.sort.sort.q10.rmdup.narrowPeak_peak_372	47	.	4.65571	6.93425	4.73985	96
chr1	24678594	24678846	SRR8284512_trimmed.fq.sort.sort.q10.rmdup.narrowPeak_peak_373	87	.	5.88736	11.0107	8.71033	112
chr1	24681509	24681690	SRR8284512_trimmed.fq.sort.sort.q10.rmdup.narrowPeak_peak_374	90	.	6.08067	11.3492	9.04398	97
chr1	24716926	24717226	SRR8284512_trimmed.fq.sort.sort.q10.rmdup.narrowPeak_peak_375	242	.	8.52224	26.7769	24.2641	150
chr1	24719427	24719602	SRR8284512_trimmed.fq.sort.sort.q10.rmdup.narrowPeak_peak_376	38	.	3.54343	6.01268	3.86515	66
chr1	24719663	24720147	SRR8284512_trimmed.fq.sort.sort.q10.rmdup.narrowPeak_peak_377	456	.	12.8912	48.3141	45.6239	157
chr1	24731844	24732006	SRR8284512_trimmed.fq.sort.sort.q10.rmdup.narrowPeak_peak_378	47	.	4.65571	6.93425	4.73985	57
chr1	24901050	24901218	SRR8284512_trimmed.fq.sort.sort.q10.rmdup.narrowPeak_peak_379	49	.	3.97903	7.13346	4.93482	46
chr1	24901278	24901626	SRR8284512_trimmed.fq.sort.sort.q10.rmdup.narrowPeak_peak_380	1330	.	27.6436	136.391	133.069	169
chr1	25237132	25237449	SRR8284512_trimmed.fq.sort.sort.q10.rmdup.narrowPeak_peak_381	149	.	8.53547	17.3499	14.9427	158
chr1	25471624	25471918	SRR8284512_trimmed.fq.sort.sort.q10.rmdup.narrowPeak_peak_382	743	.	21.5125	77.2266	74.3397	142
chr1	25510155	25510782	SRR8284512_trimmed.fq.sort.sort.q10.rmdup.narrowPeak_peak_383	2217	.	29.9124	226.389	221.739	347
chr1	25526960	25527298	SRR8284512_trimmed.fq.sort.sort.q10.rmdup.narrowPeak_peak_384	394	.	15.907	42.0764	39.4323	192
chr1	25580359	25580561	SRR8284512_trimmed.fq.sort.sort.q10.rmdup.narrowPeak_peak_385	38	.	4.26773	6.04816	3.88613	70
chr1	25597664	25597886	SRR8284512_trimmed.fq.sort.sort.q10.rmdup.narrowPeak_peak_386	65	.	5.43166	8.80611	6.55593	100
chr1	25616832	25617233	SRR8284512_trimmed.fq.sort.sort.q10.rmdup.narrowPeak_peak_387	411	.	14.4535	43.8009	41.1438	254
chr1	25696763	25697117	SRR8284512_trimmed.fq.sort.sort.q10.rmdup.narrowPeak_peak_388	1427	.	27.1353	146.209	142.799	165
chr1	25826688	25827300	SRR8284512_trimmed.fq.sort.sort.q10.rmdup.narrowPeak_peak_389	1395	.	23.4436	142.918	139.538	308
chr1	25885079	25885617	SRR8284512_trimmed.fq.sort.sort.q10.rmdup.narrowPeak_peak_390	272	.	12.4152	29.7492	27.207	150
chr1	25894274	25894511	SRR8284512_trimmed.fq.sort.sort.q10.rmdup.narrowPeak_peak_391	105	.	6.98356	12.8906	10.5526	89
chr1	26824208	26824384	SRR8284512_trimmed.fq.sort.sort.q10.rmdup.narrowPeak_peak_392	65	.	5.43166	8.80611	6.55593	82
chr1	26877167	26877340	SRR8284512_trimmed.fq.sort.sort.q10.rmdup.narrowPeak_peak_393	65	.	5.43166	8.80611	6.55593	92
chr1	26899888	26900229	SRR8284512_trimmed.fq.sort.sort.q10.rmdup.narrowPeak_peak_394	47	.	4.65571	6.93425	4.73985	144
chr1	26902380	26902601	SRR8284512_trimmed.fq.sort.sort.q10.rmdup.narrowPeak_peak_395	138	.	8.14749	16.204	13.8128	90
chr1	27125981	27126175	SRR8284512_trimmed.fq.sort.sort.q10.rmdup.narrowPeak_peak_396	95	.	6.59559	11.8311	9.51283	94
chr1	27307518	27307725	SRR8284512_trimmed.fq.sort.sort.q10.rmdup.narrowPeak_peak_397	184	.	9.69939	20.8995	18.4479	95
chr1	27900284	27900609	SRR8284512_trimmed.fq.sort.sort.q10.rmdup.narrowPeak_peak_398	116	.	7.37154	13.9733	11.6166	153
chr1	28392147	28392347	SRR8284512_trimmed.fq.sort.sort.q10.rmdup.narrowPeak_peak_399	95	.	6.59559	11.8311	9.51283	99
chr1	28431205	28431372	SRR8284512_trimmed.fq.sort.sort.q10.rmdup.narrowPeak_peak_400	75	.	5.81964	9.78735	7.51283	94
chr1	29253948	29254242	SRR8284512_trimmed.fq.sort.sort.q10.rmdup.narrowPeak_peak_401	149	.	8.53547	17.3499	14.9427	137
chr1	29566191	29566420	SRR8284512_trimmed.fq.sort.sort.q10.rmdup.narrowPeak_peak_402	149	.	8.53547	17.3499	14.9427	86
chr1	30145027	30145345	SRR8284512_trimmed.fq.sort.sort.q10.rmdup.narrowPeak_peak_403	887	.	26.1549	91.7656	88.7822	156
chr1	30259593	30260117	SRR8284512_trimmed.fq.sort.sort.q10.rmdup.narrowPeak_peak_404	965	.	25.2452	99.5751	96.5381	179
chr1	30503255	30503605	SRR8284512_trimmed.fq.sort.sort.q10.rmdup.narrowPeak_peak_405	874	.	24.9824	90.4745	87.4998	191
chr1	30584842	30585378	SRR8284512_trimmed.fq.sort.sort.q10.rmdup.narrowPeak_peak_406	2182	.	31.4599	222.852	218.289	206
chr1	30596150	30596432	SRR8284512_trimmed.fq.sort.sort.q10.rmdup.narrowPeak_peak_407	352	.	14.7431	37.8631	35.252	124
chr1	30637862	30638024	SRR8284512_trimmed.fq.sort.sort.q10.rmdup.narrowPeak_peak_408	30	.	3.87976	5.19895	3.07351	116
chr1	30696398	30696672	SRR8284512_trimmed.fq.sort.sort.q10.rmdup.narrowPeak_peak_409	248	.	8.76424	27.3426	24.8233	146
chr1	30700375	30700729	SRR8284512_trimmed.fq.sort.sort.q10.rmdup.narrowPeak_peak_410	1065	.	22.9757	109.672	106.563	190
chr1	30740840	30741157	SRR8284512_trimmed.fq.sort.sort.q10.rmdup.narrowPeak_peak_411	380	.	15.519	40.6612	38.028	175
chr1	30771880	30772122	SRR8284512_trimmed.fq.sort.sort.q10.rmdup.narrowPeak_peak_412	246	.	11.6393	27.1472	24.6295	119
chr1	30778591	30779020	SRR8284512_trimmed.fq.sort.sort.q10.rmdup.narrowPeak_peak_413	1621	.	18.5779	165.754	162.139	236
chr1	30780281	30780651	SRR8284512_trimmed.fq.sort.sort.q10.rmdup.narrowPeak_peak_414	798	.	11.6947	82.7927	79.8693	160
chr1	30871991	30872218	SRR8284512_trimmed.fq.sort.sort.q10.rmdup.narrowPeak_peak_415	38	.	4.26773	6.04816	3.88613	159
chr1	30920732	30921165	SRR8284512_trimmed.fq.sort.sort.q10.rmdup.narrowPeak_peak_416	1137	.	23.6309	116.912	113.748	202
chr1	30930816	30931205	SRR8284512_trimmed.fq.sort.sort.q10.rmdup.narrowPeak_peak_417	336	.	13.8202	36.2268	33.6296	231
chr1	30943676	30943855	SRR8284512_trimmed.fq.sort.sort.q10.rmdup.narrowPeak_peak_418	100	.	5.25387	12.3805	10.0547	101
chr1	30948378	30948906	SRR8284512_trimmed.fq.sort.sort.q10.rmdup.narrowPeak_peak_419	1029	.	20.1537	106.062	102.979	148
chr1	30963317	30963515	SRR8284512_trimmed.fq.sort.sort.q10.rmdup.narrowPeak_peak_420	65	.	5.43166	8.80611	6.55593	79
chr1	30963905	30964067	SRR8284512_trimmed.fq.sort.sort.q10.rmdup.narrowPeak_peak_421	38	.	4.26773	6.04816	3.88613	102
chr1	31153990	31154397	SRR8284512_trimmed.fq.sort.sort.q10.rmdup.narrowPeak_peak_422	1680	.	27.2801	171.786	168.099	192
chr1	31210001	31210509	SRR8284512_trimmed.fq.sort.sort.q10.rmdup.narrowPeak_peak_423	1913	.	30.0917	195.411	191.385	306
chr1	31337036	31337493	SRR8284512_trimmed.fq.sort.sort.q10.rmdup.narrowPeak_peak_424	518	.	18.5482	54.5457	51.8112	248
chr1	31379150	31379342	SRR8284512_trimmed.fq.sort.sort.q10.rmdup.narrowPeak_peak_425	75	.	5.81964	9.78735	7.51283	100
chr1	31891951	31892142	SRR8284512_trimmed.fq.sort.sort.q10.rmdup.narrowPeak_peak_426	65	.	5.43166	8.80611	6.55593	79
chr1	31995918	31996190	SRR8284512_trimmed.fq.sort.sort.q10.rmdup.narrowPeak_peak_427	160	.	8.92344	18.515	16.0924	116
chr1	32174542	32174913	SRR8284512_trimmed.fq.sort.sort.q10.rmdup.narrowPeak_peak_428	655	.	18.0685	68.3852	65.5569	185
chr1	32554043	32554292	SRR8284512_trimmed.fq.sort.sort.q10.rmdup.narrowPeak_peak_429	184	.	9.69939	20.8995	18.4479	125
chr1	32700099	32700581	SRR8284512_trimmed.fq.sort.sort.q10.rmdup.narrowPeak_peak_430	583	.	19.8977	61.1368	58.357	236
chr1	32964976	32965393	SRR8284512_trimmed.fq.sort.sort.q10.rmdup.narrowPeak_peak_431	877	.	22.3761	90.7452	87.7685	192
chr1	33022817	33023281	SRR8284512_trimmed.fq.sort.sort.q10.rmdup.narrowPeak_peak_432	801	.	20.5139	83.1088	80.1832	237
chr1	33059075	33059320	SRR8284512_trimmed.fq.sort.sort.q10.rmdup.narrowPeak_peak_433	196	.	10.0874	22.1176	19.652	114
chr1	33296264	33296442	SRR8284512_trimmed.fq.sort.sort.q10.rmdup.narrowPeak_peak_434	84	.	6.20761	10.7962	8.49896	106
chr1	33512796	33512958	SRR8284512_trimmed.fq.sort.sort.q10.rmdup.narrowPeak_peak_435	56	.	5.04368	7.85437	5.63071	79
chr1	33524063	33524239	SRR8284512_trimmed.fq.sort.sort.q10.rmdup.narrowPeak_peak_436	105	.	6.98356	12.8906	10.5526	118
chr1	33536543	33536983	SRR8284512_trimmed.fq.sort.sort.q10.rmdup.narrowPeak_peak_437	939	.	23.1097	96.9445	93.9258	270
chr1	33565747	33566082	SRR8284512_trimmed.fq.sort.sort.q10.rmdup.narrowPeak_peak_438	708	.	22.4494	73.6763	70.8129	192
chr1	33597100	33597363	SRR8284512_trimmed.fq.sort.sort.q10.rmdup.narrowPeak_peak_439	338	.	14.3551	36.4808	33.8809	116
chr1	33640749	33640919	SRR8284512_trimmed.fq.sort.sort.q10.rmdup.narrowPeak_peak_440	56	.	5.04368	7.85437	5.63071	47
chr1	33647284	33647503	SRR8284512_trimmed.fq.sort.sort.q10.rmdup.narrowPeak_peak_441	196	.	10.0874	22.1176	19.652	89
chr1	33663091	33663783	SRR8284512_trimmed.fq.sort.sort.q10.rmdup.narrowPeak_peak_442	1316	.	20.5896	134.962	131.653	254
chr1	33670387	33670682	SRR8284512_trimmed.fq.sort.sort.q10.rmdup.narrowPeak_peak_443	133	.	5.13513	15.7026	13.3212	143
chr1	33672533	33672926	SRR8284512_trimmed.fq.sort.sort.q10.rmdup.narrowPeak_peak_444	1200	.	19.1644	123.219	120.007	149
chr1	33684458	33684834	SRR8284512_trimmed.fq.sort.sort.q10.rmdup.narrowPeak_peak_445	974	.	21.482	100.534	97.4906	181
chr1	33702329	33702589	SRR8284512_trimmed.fq.sort.sort.q10.rmdup.narrowPeak_peak_446	149	.	8.53547	17.3499	14.9427	119
chr1	33723131	33723293	SRR8284512_trimmed.fq.sort.sort.q10.rmdup.narrowPeak_peak_447	38	.	4.26773	6.04816	3.88613	55
chr1	33739341	33739787	SRR8284512_trimmed.fq.sort.sort.q10.rmdup.narrowPeak_peak_448	1515	.	15.2759	155.063	151.565	211
chr1	33742823	33743233	SRR8284512_trimmed.fq.sort.sort.q10.rmdup.narrowPeak_peak_449	1423	.	14.7064	145.784	142.377	217
chr1	33749135	33749460	SRR8284512_trimmed.fq.sort.sort.q10.rmdup.narrowPeak_peak_450	105	.	6.98356	12.8906	10.5526	103
chr1	33805950	33806247	SRR8284512_trimmed.fq.sort.sort.q10.rmdup.narrowPeak_peak_451	155	.	8.61875	17.9919	15.5782	140
chr1	33846886	33847226	SRR8284512_trimmed.fq.sort.sort.q10.rmdup.narrowPeak_peak_452	138	.	8.14749	16.204	13.8128	112
chr1	33875704	33876127	SRR8284512_trimmed.fq.sort.sort.q10.rmdup.narrowPeak_peak_453	978	.	21.6373	100.911	97.864	185
chr1	33883488	33884152	SRR8284512_trimmed.fq.sort.sort.q10.rmdup.narrowPeak_peak_454	323	.	12.7559	34.9608	32.3742	161
chr1	33892579	33893343	SRR8284512_trimmed.fq.sort.sort.q10.rmdup.narrowPeak_peak_455	1531	.	21.8901	156.633	153.119	369
chr1	33906902	33907145	SRR8284512_trimmed.fq.sort.sort.q10.rmdup.narrowPeak_peak_456	93	.	6.28711	11.707	9.39653	114
chr1	33907397	33907685	SRR8284512_trimmed.fq.sort.sort.q10.rmdup.narrowPeak_peak_457	133	.	7.59826	15.7273	13.3456	156
chr1	33944043	33944318	SRR8284512_trimmed.fq.sort.sort.q10.rmdup.narrowPeak_peak_458	499	.	15.1838	52.7047	49.983	140
chr1	33947956	33948211	SRR8284512_trimmed.fq.sort.sort.q10.rmdup.narrowPeak_peak_459	177	.	8.14698	20.1826	17.7406	135
chr1	33964650	33964955	SRR8284512_trimmed.fq.sort.sort.q10.rmdup.narrowPeak_peak_460	506	.	9.00405	53.3306	50.6046	152
chr1	33966156	33966797	SRR8284512_trimmed.fq.sort.sort.q10.rmdup.narrowPeak_peak_461	1633	.	19.0426	166.962	163.333	372
chr1	33997845	33998007	SRR8284512_trimmed.fq.sort.sort.q10.rmdup.narrowPeak_peak_462	47	.	4.65571	6.93425	4.73985	89
chr1	34005483	34006027	SRR8284512_trimmed.fq.sort.sort.q10.rmdup.narrowPeak_peak_463	951	.	19.4894	98.1404	95.1134	334
chr1	34011040	34011325	SRR8284512_trimmed.fq.sort.sort.q10.rmdup.narrowPeak_peak_464	118	.	7.27379	14.2496	11.8895	125
chr1	34021038	34021215	SRR8284512_trimmed.fq.sort.sort.q10.rmdup.narrowPeak_peak_465	65	.	5.43166	8.80611	6.55593	77
chr1	34041564	34041822	SRR8284512_trimmed.fq.sort.sort.q10.rmdup.narrowPeak_peak_466	116	.	7.37154	13.9733	11.6166	137
chr1	34049631	34049945	SRR8284512_trimmed.fq.sort.sort.q10.rmdup.narrowPeak_peak_467	385	.	15.0096	41.2069	38.5697	184
chr1	34061066	34061515	SRR8284512_trimmed.fq.sort.sort.q10.rmdup.narrowPeak_peak_468	799	.	16.6325	82.8626	79.9386	252
chr1	34061632	34061794	SRR8284512_trimmed.fq.sort.sort.q10.rmdup.narrowPeak_peak_469	27	.	2.95946	4.80138	2.70463	114
chr1	34068356	34068713	SRR8284512_trimmed.fq.sort.sort.q10.rmdup.narrowPeak_peak_470	870	.	20.0704	90.0016	87.03	147
chr1	34093639	34094053	SRR8284512_trimmed.fq.sort.sort.q10.rmdup.narrowPeak_peak_471	803	.	19.427	83.2661	80.3394	213
chr1	34117600	34118052	SRR8284512_trimmed.fq.sort.sort.q10.rmdup.narrowPeak_peak_472	1049	.	21.9307	108.017	104.92	292
chr1	34164598	34165212	SRR8284512_trimmed.fq.sort.sort.q10.rmdup.narrowPeak_peak_473	2437	.	28.3807	249.021	243.732	251
chr1	34189972	34190351	SRR8284512_trimmed.fq.sort.sort.q10.rmdup.narrowPeak_peak_474	1235	.	25.7081	126.797	123.556	173
chr1	34201430	34202001	SRR8284512_trimmed.fq.sort.sort.q10.rmdup.narrowPeak_peak_475	1754	.	27.4177	179.273	175.489	237
chr1	34213376	34213538	SRR8284512_trimmed.fq.sort.sort.q10.rmdup.narrowPeak_peak_476	65	.	4.49832	8.75058	6.51007	41
chr1	34218170	34218816	SRR8284512_trimmed.fq.sort.sort.q10.rmdup.narrowPeak_peak_477	2091	.	26.2268	213.512	209.159	350
chr1	34285469	34285631	SRR8284512_trimmed.fq.sort.sort.q10.rmdup.narrowPeak_peak_478	47	.	4.65571	6.93425	4.73985	100
chr1	34290873	34291622	SRR8284512_trimmed.fq.sort.sort.q10.rmdup.narrowPeak_peak_479	355	.	12.6488	38.1314	35.5183	593
chr1	34409847	34410265	SRR8284512_trimmed.fq.sort.sort.q10.rmdup.narrowPeak_peak_480	1214	.	25.6316	124.657	121.433	258
chr1	34432921	34433083	SRR8284512_trimmed.fq.sort.sort.q10.rmdup.narrowPeak_peak_481	38	.	4.26773	6.04816	3.88613	71
chr1	34434685	34434974	SRR8284512_trimmed.fq.sort.sort.q10.rmdup.narrowPeak_peak_482	50	.	4.70027	7.29295	5.09096	136
chr1	34439765	34440236	SRR8284512_trimmed.fq.sort.sort.q10.rmdup.narrowPeak_peak_483	287	.	10.2994	31.3394	28.7834	311
chr1	34442088	34442287	SRR8284512_trimmed.fq.sort.sort.q10.rmdup.narrowPeak_peak_484	106	.	5.92234	13.031	10.6912	85
chr1	34462912	34463187	SRR8284512_trimmed.fq.sort.sort.q10.rmdup.narrowPeak_peak_485	633	.	16.37	66.1982	63.3844	138
chr1	34471992	34472324	SRR8284512_trimmed.fq.sort.sort.q10.rmdup.narrowPeak_peak_486	315	.	12.2997	34.1	31.52	155
chr1	34485900	34486201	SRR8284512_trimmed.fq.sort.sort.q10.rmdup.narrowPeak_peak_487	619	.	15.1352	64.7705	61.9662	141
chr1	34487445	34487721	SRR8284512_trimmed.fq.sort.sort.q10.rmdup.narrowPeak_peak_488	465	.	12.4383	49.2894	46.5924	134
chr1	34511106	34511493	SRR8284512_trimmed.fq.sort.sort.q10.rmdup.narrowPeak_peak_489	1375	.	27.0048	140.868	137.506	152
chr1	34516152	34516358	SRR8284512_trimmed.fq.sort.sort.q10.rmdup.narrowPeak_peak_490	46	.	3.98684	6.88112	4.69934	93
chr1	34518371	34518561	SRR8284512_trimmed.fq.sort.sort.q10.rmdup.narrowPeak_peak_491	105	.	6.98356	12.8906	10.5526	122
chr1	34531892	34532076	SRR8284512_trimmed.fq.sort.sort.q10.rmdup.narrowPeak_peak_492	75	.	5.81964	9.78735	7.51283	81
chr1	34534258	34534439	SRR8284512_trimmed.fq.sort.sort.q10.rmdup.narrowPeak_peak_493	127	.	7.75951	15.0781	12.7037	71
chr1	34536397	34536576	SRR8284512_trimmed.fq.sort.sort.q10.rmdup.narrowPeak_peak_494	30	.	3.71597	5.1609	3.05288	95
chr1	34541261	34541528	SRR8284512_trimmed.fq.sort.sort.q10.rmdup.narrowPeak_peak_495	169	.	8.83205	19.3892	16.9579	123
chr1	34574071	34574261	SRR8284512_trimmed.fq.sort.sort.q10.rmdup.narrowPeak_peak_496	65	.	5.43166	8.80611	6.55593	81
chr1	34583945	34584301	SRR8284512_trimmed.fq.sort.sort.q10.rmdup.narrowPeak_peak_497	84	.	6.20761	10.7962	8.49896	229
chr1	34602287	34602745	SRR8284512_trimmed.fq.sort.sort.q10.rmdup.narrowPeak_peak_498	2185	.	31.8886	223.092	218.522	294
chr1	34642265	34643008	SRR8284512_trimmed.fq.sort.sort.q10.rmdup.narrowPeak_peak_499	2203	.	27.1604	225.002	220.385	387
chr1	34662180	34662359	SRR8284512_trimmed.fq.sort.sort.q10.rmdup.narrowPeak_peak_500	84	.	6.20761	10.7962	8.49896	56
chr1	34700629	34701268	SRR8284512_trimmed.fq.sort.sort.q10.rmdup.narrowPeak_peak_501	1393	.	22.4625	142.765	139.386	258
chr1	34726059	34726229	SRR8284512_trimmed.fq.sort.sort.q10.rmdup.narrowPeak_peak_502	56	.	5.04368	7.85437	5.63071	65
chr1	34738220	34738878	SRR8284512_trimmed.fq.sort.sort.q10.rmdup.narrowPeak_peak_503	2146	.	29.3066	219.15	214.671	338
chr1	34751448	34751610	SRR8284512_trimmed.fq.sort.sort.q10.rmdup.narrowPeak_peak_504	30	.	3.87976	5.19895	3.07351	63
chr1	34775590	34775901	SRR8284512_trimmed.fq.sort.sort.q10.rmdup.narrowPeak_peak_505	140	.	8.00116	16.4317	14.0381	123
chr1	34776490	34776765	SRR8284512_trimmed.fq.sort.sort.q10.rmdup.narrowPeak_peak_506	221	.	10.547	24.6351	22.1426	120
chr1	34791839	34792076	SRR8284512_trimmed.fq.sort.sort.q10.rmdup.narrowPeak_peak_507	84	.	5.76517	10.7947	8.49896	79
chr1	34795133	34795340	SRR8284512_trimmed.fq.sort.sort.q10.rmdup.narrowPeak_peak_508	117	.	6.05826	14.1164	11.7578	71
chr1	34798358	34798777	SRR8284512_trimmed.fq.sort.sort.q10.rmdup.narrowPeak_peak_509	158	.	7.6548	18.2223	15.8062	283
chr1	34807962	34808225	SRR8284512_trimmed.fq.sort.sort.q10.rmdup.narrowPeak_peak_510	125	.	7.68108	14.9453	12.5769	102
chr1	34812746	34812925	SRR8284512_trimmed.fq.sort.sort.q10.rmdup.narrowPeak_peak_511	75	.	5.81964	9.78735	7.51283	81
chr1	34842387	34842549	SRR8284512_trimmed.fq.sort.sort.q10.rmdup.narrowPeak_peak_512	38	.	4.26773	6.04816	3.88613	66
chr1	34843423	34843692	SRR8284512_trimmed.fq.sort.sort.q10.rmdup.narrowPeak_peak_513	56	.	5.04368	7.85437	5.63071	185
chr1	34867033	34867579	SRR8284512_trimmed.fq.sort.sort.q10.rmdup.narrowPeak_peak_514	2231	.	26.8314	227.806	223.121	329
chr1	34891582	34891906	SRR8284512_trimmed.fq.sort.sort.q10.rmdup.narrowPeak_peak_515	896	.	18.3824	92.6026	89.6134	174
chr1	34893860	34894112	SRR8284512_trimmed.fq.sort.sort.q10.rmdup.narrowPeak_peak_516	282	.	6.69815	30.8116	28.2611	137
chr1	34896938	34897463	SRR8284512_trimmed.fq.sort.sort.q10.rmdup.narrowPeak_peak_517	1136	.	18.2693	116.818	113.655	187
chr1	34988288	34988532	SRR8284512_trimmed.fq.sort.sort.q10.rmdup.narrowPeak_peak_518	208	.	10.4753	23.3519	20.8728	139
chr1	35032627	35032968	SRR8284512_trimmed.fq.sort.sort.q10.rmdup.narrowPeak_peak_519	246	.	11.6393	27.1472	24.6295	154
chr1	35266736	35266965	SRR8284512_trimmed.fq.sort.sort.q10.rmdup.narrowPeak_peak_520	196	.	10.0874	22.1176	19.652	112
chr1	35385379	35385830	SRR8284512_trimmed.fq.sort.sort.q10.rmdup.narrowPeak_peak_521	1713	.	17.5303	175.08	171.351	182
chr1	35388174	35388550	SRR8284512_trimmed.fq.sort.sort.q10.rmdup.narrowPeak_peak_522	1164	.	13.2872	119.667	116.482	187
chr1	35447396	35447656	SRR8284512_trimmed.fq.sort.sort.q10.rmdup.narrowPeak_peak_523	160	.	8.92344	18.515	16.0924	126
chr1	35465130	35465408	SRR8284512_trimmed.fq.sort.sort.q10.rmdup.narrowPeak_peak_524	221	.	10.8633	24.602	22.1098	119
chr1	35475952	35476146	SRR8284512_trimmed.fq.sort.sort.q10.rmdup.narrowPeak_peak_525	133	.	6.61207	15.6823	13.3011	98
chr1	35478288	35478616	SRR8284512_trimmed.fq.sort.sort.q10.rmdup.narrowPeak_peak_526	916	.	22.4719	94.6189	91.6162	149
chr1	35678040	35678272	SRR8284512_trimmed.fq.sort.sort.q10.rmdup.narrowPeak_peak_527	172	.	9.31142	19.6984	17.261	74
chr1	35708257	35708503	SRR8284512_trimmed.fq.sort.sort.q10.rmdup.narrowPeak_peak_528	184	.	9.69939	20.8995	18.4479	124
chr1	35715969	35716415	SRR8284512_trimmed.fq.sort.sort.q10.rmdup.narrowPeak_peak_529	600	.	18.5738	62.7985	60.0075	160
chr1	35726630	35727087	SRR8284512_trimmed.fq.sort.sort.q10.rmdup.narrowPeak_peak_530	1264	.	25.3154	129.74	126.475	153
chr1	35758714	35758978	SRR8284512_trimmed.fq.sort.sort.q10.rmdup.narrowPeak_peak_531	311	.	13.5791	33.7511	31.1738	137
chr1	35765664	35765880	SRR8284512_trimmed.fq.sort.sort.q10.rmdup.narrowPeak_peak_532	127	.	7.75951	15.0781	12.7037	123
chr1	35839426	35839877	SRR8284512_trimmed.fq.sort.sort.q10.rmdup.narrowPeak_peak_533	920	.	21.4623	95.0629	92.057	276
chr1	35846540	35846921	SRR8284512_trimmed.fq.sort.sort.q10.rmdup.narrowPeak_peak_534	538	.	18.3424	56.6024	53.8535	231
chr1	35915045	35915250	SRR8284512_trimmed.fq.sort.sort.q10.rmdup.narrowPeak_peak_535	138	.	8.14749	16.204	13.8128	91
chr1	36008096	36008258	SRR8284512_trimmed.fq.sort.sort.q10.rmdup.narrowPeak_peak_536	36	.	3.96694	5.81015	3.66812	35
chr1	36010202	36010477	SRR8284512_trimmed.fq.sort.sort.q10.rmdup.narrowPeak_peak_537	561	.	18.7128	58.9343	56.1695	115
chr1	36064886	36065268	SRR8284512_trimmed.fq.sort.sort.q10.rmdup.narrowPeak_peak_538	1849	.	27.2428	188.857	184.934	193
chr1	36106919	36107139	SRR8284512_trimmed.fq.sort.sort.q10.rmdup.narrowPeak_peak_539	105	.	6.98356	12.8906	10.5526	103
chr1	36134573	36134952	SRR8284512_trimmed.fq.sort.sort.q10.rmdup.narrowPeak_peak_540	2305	.	30.0882	235.402	230.512	209
chr1	36145088	36145419	SRR8284512_trimmed.fq.sort.sort.q10.rmdup.narrowPeak_peak_541	1163	.	17.6089	119.577	116.393	150
chr1	36149445	36149763	SRR8284512_trimmed.fq.sort.sort.q10.rmdup.narrowPeak_peak_542	697	.	12.5941	72.6271	69.7707	159
chr1	36224686	36225105	SRR8284512_trimmed.fq.sort.sort.q10.rmdup.narrowPeak_peak_543	373	.	14.7376	39.9923	37.3648	184
chr1	36252720	36253311	SRR8284512_trimmed.fq.sort.sort.q10.rmdup.narrowPeak_peak_544	1772	.	16.3746	181.073	177.264	283
chr1	36254643	36254984	SRR8284512_trimmed.fq.sort.sort.q10.rmdup.narrowPeak_peak_545	490	.	7.4285	51.784	49.0688	180
chr1	36256322	36256578	SRR8284512_trimmed.fq.sort.sort.q10.rmdup.narrowPeak_peak_546	236	.	5.0487	26.1373	23.6301	119
chr1	36277243	36277759	SRR8284512_trimmed.fq.sort.sort.q10.rmdup.narrowPeak_peak_547	1512	.	15.4999	154.719	151.225	191
chr1	36279227	36279657	SRR8284512_trimmed.fq.sort.sort.q10.rmdup.narrowPeak_peak_548	1229	.	13.5652	126.206	122.97	180
chr1	36310676	36310921	SRR8284512_trimmed.fq.sort.sort.q10.rmdup.narrowPeak_peak_549	124	.	7.58668	14.7849	12.4185	135
chr1	36321833	36322084	SRR8284512_trimmed.fq.sort.sort.q10.rmdup.narrowPeak_peak_550	250	.	8.61634	27.5409	25.0201	124
chr1	36324027	36324393	SRR8284512_trimmed.fq.sort.sort.q10.rmdup.narrowPeak_peak_551	612	.	14.8362	64.0162	61.2169	192
chr1	36349107	36349344	SRR8284512_trimmed.fq.sort.sort.q10.rmdup.narrowPeak_peak_552	65	.	5.43166	8.80611	6.55593	112
chr1	36371624	36371978	SRR8284512_trimmed.fq.sort.sort.q10.rmdup.narrowPeak_peak_553	233	.	11.2513	25.8673	23.3622	148
chr1	36396692	36396883	SRR8284512_trimmed.fq.sort.sort.q10.rmdup.narrowPeak_peak_554	116	.	7.37154	13.9733	11.6166	81
chr1	36404320	36404606	SRR8284512_trimmed.fq.sort.sort.q10.rmdup.narrowPeak_peak_555	38	.	4.26773	6.04816	3.88613	161
chr1	36412683	36412962	SRR8284512_trimmed.fq.sort.sort.q10.rmdup.narrowPeak_peak_556	127	.	7.75951	15.0781	12.7037	120
chr1	36444856	36445039	SRR8284512_trimmed.fq.sort.sort.q10.rmdup.narrowPeak_peak_557	56	.	5.04368	7.85437	5.63071	87
chr1	36454426	36454790	SRR8284512_trimmed.fq.sort.sort.q10.rmdup.narrowPeak_peak_558	545	.	18.2797	57.2987	54.5451	202
chr1	36471739	36471930	SRR8284512_trimmed.fq.sort.sort.q10.rmdup.narrowPeak_peak_559	148	.	8.17226	17.2156	14.8135	116
chr1	36492444	36492809	SRR8284512_trimmed.fq.sort.sort.q10.rmdup.narrowPeak_peak_560	724	.	16.5023	75.2876	72.4135	187
chr1	36501204	36501729	SRR8284512_trimmed.fq.sort.sort.q10.rmdup.narrowPeak_peak_561	2242	.	25.5965	228.95	224.235	262
chr1	36511268	36511634	SRR8284512_trimmed.fq.sort.sort.q10.rmdup.narrowPeak_peak_562	1052	.	16.2952	108.323	105.224	205
chr1	36513772	36514084	SRR8284512_trimmed.fq.sort.sort.q10.rmdup.narrowPeak_peak_563	892	.	14.4416	92.2816	89.2946	136
chr1	36533227	36533423	SRR8284512_trimmed.fq.sort.sort.q10.rmdup.narrowPeak_peak_564	79	.	5.85352	10.2046	7.92358	96
chr1	36534887	36535049	SRR8284512_trimmed.fq.sort.sort.q10.rmdup.narrowPeak_peak_565	43	.	4.39014	6.50491	4.33212	90
chr1	36547207	36547623	SRR8284512_trimmed.fq.sort.sort.q10.rmdup.narrowPeak_peak_566	2242	.	28.2355	228.921	224.207	179
chr1	36556997	36557580	SRR8284512_trimmed.fq.sort.sort.q10.rmdup.narrowPeak_peak_567	645	.	14.9596	67.3722	64.5506	270
chr1	36582004	36582166	SRR8284512_trimmed.fq.sort.sort.q10.rmdup.narrowPeak_peak_568	47	.	4.65571	6.93425	4.73985	51
chr1	36616030	36616312	SRR8284512_trimmed.fq.sort.sort.q10.rmdup.narrowPeak_peak_569	394	.	15.907	42.0764	39.4323	127
chr1	36634940	36635432	SRR8284512_trimmed.fq.sort.sort.q10.rmdup.narrowPeak_peak_570	2208	.	27.2758	225.428	220.802	213
chr1	36664505	36664804	SRR8284512_trimmed.fq.sort.sort.q10.rmdup.narrowPeak_peak_571	285	.	12.4387	31.0784	28.5243	140
chr1	36678136	36678360	SRR8284512_trimmed.fq.sort.sort.q10.rmdup.narrowPeak_peak_572	116	.	7.37154	13.9733	11.6166	125
chr1	36684004	36684493	SRR8284512_trimmed.fq.sort.sort.q10.rmdup.narrowPeak_peak_573	1539	.	23.5316	157.427	153.904	265
chr1	36696359	36696695	SRR8284512_trimmed.fq.sort.sort.q10.rmdup.narrowPeak_peak_574	47	.	4.65571	6.93425	4.73985	222
chr1	36708248	36708410	SRR8284512_trimmed.fq.sort.sort.q10.rmdup.narrowPeak_peak_575	56	.	4.51544	7.8689	5.64486	113
chr1	36709176	36709632	SRR8284512_trimmed.fq.sort.sort.q10.rmdup.narrowPeak_peak_576	466	.	15.0261	49.3678	46.6698	249
chr1	36737150	36737738	SRR8284512_trimmed.fq.sort.sort.q10.rmdup.narrowPeak_peak_577	2117	.	25.1171	216.21	211.799	339
chr1	36744545	36744972	SRR8284512_trimmed.fq.sort.sort.q10.rmdup.narrowPeak_peak_578	1523	.	16.6578	155.883	152.377	265
chr1	36746500	36746831	SRR8284512_trimmed.fq.sort.sort.q10.rmdup.narrowPeak_peak_579	1139	.	13.9536	117.13	113.965	140
chr1	36784520	36785150	SRR8284512_trimmed.fq.sort.sort.q10.rmdup.narrowPeak_peak_580	1600	.	18.8879	163.69	160.098	303
chr1	36786429	36786749	SRR8284512_trimmed.fq.sort.sort.q10.rmdup.narrowPeak_peak_581	577	.	9.62036	60.5635	57.7876	145
chr1	36805579	36805769	SRR8284512_trimmed.fq.sort.sort.q10.rmdup.narrowPeak_peak_582	116	.	7.37154	13.9733	11.6166	96
chr1	36822019	36822276	SRR8284512_trimmed.fq.sort.sort.q10.rmdup.narrowPeak_peak_583	267	.	10.1664	29.2547	26.7181	101
chr1	36824732	36825005	SRR8284512_trimmed.fq.sort.sort.q10.rmdup.narrowPeak_peak_584	189	.	8.22238	21.361	18.9052	138
chr1	36833191	36833384	SRR8284512_trimmed.fq.sort.sort.q10.rmdup.narrowPeak_peak_585	47	.	4.65571	6.93425	4.73985	77
chr1	36848060	36848357	SRR8284512_trimmed.fq.sort.sort.q10.rmdup.narrowPeak_peak_586	322	.	13.0512	34.8338	32.2482	149
chr1	36904155	36904406	SRR8284512_trimmed.fq.sort.sort.q10.rmdup.narrowPeak_peak_587	272	.	12.4152	29.7492	27.207	102
chr1	36930038	36930297	SRR8284512_trimmed.fq.sort.sort.q10.rmdup.narrowPeak_peak_588	141	.	7.76974	16.504	14.1096	117
chr1	36933120	36933328	SRR8284512_trimmed.fq.sort.sort.q10.rmdup.narrowPeak_peak_589	194	.	7.9969	21.9174	19.4563	114
chr1	36937680	36937949	SRR8284512_trimmed.fq.sort.sort.q10.rmdup.narrowPeak_peak_590	480	.	14.9741	50.7584	48.0507	117
chr1	37013123	37013320	SRR8284512_trimmed.fq.sort.sort.q10.rmdup.narrowPeak_peak_591	95	.	6.59559	11.8311	9.51283	94
chr1	37097651	37097853	SRR8284512_trimmed.fq.sort.sort.q10.rmdup.narrowPeak_peak_592	105	.	6.95625	12.8448	10.5127	86
chr1	37098602	37098817	SRR8284512_trimmed.fq.sort.sort.q10.rmdup.narrowPeak_peak_593	149	.	8.53547	17.3499	14.9427	119
chr1	37110862	37111187	SRR8284512_trimmed.fq.sort.sort.q10.rmdup.narrowPeak_peak_594	138	.	8.14749	16.204	13.8128	228
chr1	37132454	37132798	SRR8284512_trimmed.fq.sort.sort.q10.rmdup.narrowPeak_peak_595	56	.	5.04368	7.85437	5.63071	203
chr1	37151939	37152212	SRR8284512_trimmed.fq.sort.sort.q10.rmdup.narrowPeak_peak_596	338	.	14.3551	36.4808	33.8809	141
chr1	37194464	37194916	SRR8284512_trimmed.fq.sort.sort.q10.rmdup.narrowPeak_peak_597	1073	.	22.5264	110.428	107.313	273
chr1	37211732	37212096	SRR8284512_trimmed.fq.sort.sort.q10.rmdup.narrowPeak_peak_598	338	.	14.3551	36.4808	33.8809	219
chr1	37228422	37228764	SRR8284512_trimmed.fq.sort.sort.q10.rmdup.narrowPeak_peak_599	56	.	5.04368	7.85437	5.63071	98
chr1	37250646	37251243	SRR8284512_trimmed.fq.sort.sort.q10.rmdup.narrowPeak_peak_600	1730	.	23.896	176.781	173.03	225
chr1	37258512	37258780	SRR8284512_trimmed.fq.sort.sort.q10.rmdup.narrowPeak_peak_601	485	.	17.1727	51.2268	48.5158	127
chr1	37272249	37273091	SRR8284512_trimmed.fq.sort.sort.q10.rmdup.narrowPeak_peak_602	1932	.	25.0253	197.26	193.205	402
chr1	37313191	37313480	SRR8284512_trimmed.fq.sort.sort.q10.rmdup.narrowPeak_peak_603	75	.	5.81964	9.78735	7.51283	148
chr1	37329058	37329532	SRR8284512_trimmed.fq.sort.sort.q10.rmdup.narrowPeak_peak_604	449	.	15.2999	47.6662	44.9809	281
chr1	37383405	37383675	SRR8284512_trimmed.fq.sort.sort.q10.rmdup.narrowPeak_peak_605	75	.	5.81964	9.78735	7.51283	111
chr1	37401669	37402248	SRR8284512_trimmed.fq.sort.sort.q10.rmdup.narrowPeak_peak_606	1577	.	25.0747	161.27	157.705	194
chr1	37419328	37419928	SRR8284512_trimmed.fq.sort.sort.q10.rmdup.narrowPeak_peak_607	1795	.	22.6049	183.417	179.574	317
chr1	37430019	37430181	SRR8284512_trimmed.fq.sort.sort.q10.rmdup.narrowPeak_peak_608	56	.	5.04368	7.85437	5.63071	45
chr1	37448256	37448753	SRR8284512_trimmed.fq.sort.sort.q10.rmdup.narrowPeak_peak_609	949	.	23.6062	98.0237	94.9974	287
chr1	37466646	37466972	SRR8284512_trimmed.fq.sort.sort.q10.rmdup.narrowPeak_peak_610	208	.	10.4753	23.3519	20.8728	121
chr1	37471885	37472066	SRR8284512_trimmed.fq.sort.sort.q10.rmdup.narrowPeak_peak_611	65	.	5.43166	8.80611	6.55593	90
chr1	37479113	37479446	SRR8284512_trimmed.fq.sort.sort.q10.rmdup.narrowPeak_peak_612	735	.	20.698	76.4656	73.5837	172
chr1	37538740	37538949	SRR8284512_trimmed.fq.sort.sort.q10.rmdup.narrowPeak_peak_613	127	.	7.75951	15.0781	12.7037	126
chr1	37624261	37624468	SRR8284512_trimmed.fq.sort.sort.q10.rmdup.narrowPeak_peak_614	138	.	8.14749	16.204	13.8128	119
chr1	37634536	37635028	SRR8284512_trimmed.fq.sort.sort.q10.rmdup.narrowPeak_peak_615	1531	.	15.1417	156.645	153.131	326
chr1	37639166	37639647	SRR8284512_trimmed.fq.sort.sort.q10.rmdup.narrowPeak_peak_616	1349	.	13.7564	138.247	134.909	209
chr1	37654012	37654391	SRR8284512_trimmed.fq.sort.sort.q10.rmdup.narrowPeak_peak_617	1282	.	24.1243	131.496	128.216	168
chr1	37654625	37654815	SRR8284512_trimmed.fq.sort.sort.q10.rmdup.narrowPeak_peak_618	91	.	4.85701	11.473	9.16592	130
chr1	37675542	37675717	SRR8284512_trimmed.fq.sort.sort.q10.rmdup.narrowPeak_peak_619	109	.	4.34945	13.3006	10.9573	68
chr1	37678240	37678825	SRR8284512_trimmed.fq.sort.sort.q10.rmdup.narrowPeak_peak_620	1783	.	22.5264	182.179	178.354	339
chr1	37690512	37690977	SRR8284512_trimmed.fq.sort.sort.q10.rmdup.narrowPeak_peak_621	437	.	16.251	46.439	43.7625	327
chr1	37705195	37705467	SRR8284512_trimmed.fq.sort.sort.q10.rmdup.narrowPeak_peak_622	412	.	14.1276	43.8841	41.2265	129
chr1	37708344	37708568	SRR8284512_trimmed.fq.sort.sort.q10.rmdup.narrowPeak_peak_623	133	.	7.09765	15.7397	13.3577	94
chr1	37718597	37718906	SRR8284512_trimmed.fq.sort.sort.q10.rmdup.narrowPeak_peak_624	97	.	6.47017	12.0214	9.70052	161
chr1	37759491	37759755	SRR8284512_trimmed.fq.sort.sort.q10.rmdup.narrowPeak_peak_625	285	.	12.8032	31.0704	28.5165	107
chr1	37802373	37802626	SRR8284512_trimmed.fq.sort.sort.q10.rmdup.narrowPeak_peak_626	685	.	23.1394	71.3605	68.5123	133
chr1	37867097	37867446	SRR8284512_trimmed.fq.sort.sort.q10.rmdup.narrowPeak_peak_627	1762	.	29.8382	180.018	176.223	178
chr1	37881909	37882079	SRR8284512_trimmed.fq.sort.sort.q10.rmdup.narrowPeak_peak_628	65	.	5.43166	8.80611	6.55593	49
chr1	37890456	37890627	SRR8284512_trimmed.fq.sort.sort.q10.rmdup.narrowPeak_peak_629	64	.	5.15181	8.67094	6.43188	44
chr1	37891450	37891787	SRR8284512_trimmed.fq.sort.sort.q10.rmdup.narrowPeak_peak_630	227	.	10.5381	25.2065	22.7091	207
chr1	37901779	37901976	SRR8284512_trimmed.fq.sort.sort.q10.rmdup.narrowPeak_peak_631	72	.	5.46485	9.54497	7.28222	118
chr1	37903060	37903483	SRR8284512_trimmed.fq.sort.sort.q10.rmdup.narrowPeak_peak_632	151	.	8.10756	17.5935	15.1838	331
chr1	37931835	37932092	SRR8284512_trimmed.fq.sort.sort.q10.rmdup.narrowPeak_peak_633	105	.	6.98356	12.8906	10.5526	129
chr1	37965473	37965818	SRR8284512_trimmed.fq.sort.sort.q10.rmdup.narrowPeak_peak_634	160	.	8.92344	18.515	16.0924	248
chr1	37973567	37973810	SRR8284512_trimmed.fq.sort.sort.q10.rmdup.narrowPeak_peak_635	105	.	6.98356	12.8906	10.5526	90
chr1	37985753	37986114	SRR8284512_trimmed.fq.sort.sort.q10.rmdup.narrowPeak_peak_636	926	.	22.5408	95.6905	92.6804	199
chr1	37997719	37998061	SRR8284512_trimmed.fq.sort.sort.q10.rmdup.narrowPeak_peak_637	237	.	10.7669	26.2118	23.7038	188
chr1	38033052	38033214	SRR8284512_trimmed.fq.sort.sort.q10.rmdup.narrowPeak_peak_638	56	.	5.04368	7.85437	5.63071	62
chr1	38052270	38052447	SRR8284512_trimmed.fq.sort.sort.q10.rmdup.narrowPeak_peak_639	47	.	4.65571	6.93425	4.73985	67
chr1	38084237	38084459	SRR8284512_trimmed.fq.sort.sort.q10.rmdup.narrowPeak_peak_640	95	.	6.59559	11.8311	9.51283	112
chr1	38096729	38096974	SRR8284512_trimmed.fq.sort.sort.q10.rmdup.narrowPeak_peak_641	138	.	8.14749	16.204	13.8128	115
chr1	38130063	38130373	SRR8284512_trimmed.fq.sort.sort.q10.rmdup.narrowPeak_peak_642	400	.	14.6408	42.7057	40.0571	138
chr1	38150398	38150560	SRR8284512_trimmed.fq.sort.sort.q10.rmdup.narrowPeak_peak_643	47	.	4.65571	6.93425	4.73985	35
chr1	38185348	38185913	SRR8284512_trimmed.fq.sort.sort.q10.rmdup.narrowPeak_peak_644	2557	.	29.7377	261.496	255.793	346
chr1	38202684	38203207	SRR8284512_trimmed.fq.sort.sort.q10.rmdup.narrowPeak_peak_645	1639	.	24.8976	167.546	163.91	302
chr1	38216988	38217150	SRR8284512_trimmed.fq.sort.sort.q10.rmdup.narrowPeak_peak_646	23	.	3.49178	4.38992	2.3062	68
chr1	38225385	38225552	SRR8284512_trimmed.fq.sort.sort.q10.rmdup.narrowPeak_peak_647	56	.	5.04368	7.85437	5.63071	59
chr1	38247415	38247619	SRR8284512_trimmed.fq.sort.sort.q10.rmdup.narrowPeak_peak_648	75	.	5.81964	9.78735	7.51283	101
chr1	38252678	38253090	SRR8284512_trimmed.fq.sort.sort.q10.rmdup.narrowPeak_peak_649	1830	.	26.6279	186.897	183.004	202
chr1	38264621	38264952	SRR8284512_trimmed.fq.sort.sort.q10.rmdup.narrowPeak_peak_650	860	.	23.3236	89.0483	86.083	184
chr1	38307209	38307596	SRR8284512_trimmed.fq.sort.sort.q10.rmdup.narrowPeak_peak_651	712	.	18.3914	74.0933	71.2271	204
chr1	38328951	38329180	SRR8284512_trimmed.fq.sort.sort.q10.rmdup.narrowPeak_peak_652	38	.	4.26773	6.04816	3.88613	158
chr1	38390966	38391139	SRR8284512_trimmed.fq.sort.sort.q10.rmdup.narrowPeak_peak_653	57	.	4.10474	7.93959	5.71435	84
chr1	38392695	38393278	SRR8284512_trimmed.fq.sort.sort.q10.rmdup.narrowPeak_peak_654	888	.	19.7374	91.814	88.8303	436
chr1	38502612	38502823	SRR8284512_trimmed.fq.sort.sort.q10.rmdup.narrowPeak_peak_655	95	.	6.59559	11.8311	9.51283	95
chr1	38525364	38525665	SRR8284512_trimmed.fq.sort.sort.q10.rmdup.narrowPeak_peak_656	84	.	6.20761	10.7962	8.49896	216
chr1	38546135	38546297	SRR8284512_trimmed.fq.sort.sort.q10.rmdup.narrowPeak_peak_657	38	.	4.26773	6.04816	3.88613	68
chr1	38569736	38570105	SRR8284512_trimmed.fq.sort.sort.q10.rmdup.narrowPeak_peak_658	257	.	11.9057	28.2296	25.7031	145
chr1	38654810	38655349	SRR8284512_trimmed.fq.sort.sort.q10.rmdup.narrowPeak_peak_659	529	.	17.0513	55.737	52.9941	382
chr1	38711380	38711702	SRR8284512_trimmed.fq.sort.sort.q10.rmdup.narrowPeak_peak_660	311	.	13.5791	33.7511	31.1738	176
chr1	38720289	38720722	SRR8284512_trimmed.fq.sort.sort.q10.rmdup.narrowPeak_peak_661	859	.	21.5396	88.9258	85.9614	206
chr1	38767880	38768264	SRR8284512_trimmed.fq.sort.sort.q10.rmdup.narrowPeak_peak_662	1650	.	16.9362	168.713	165.063	162
chr1	38769893	38770239	SRR8284512_trimmed.fq.sort.sort.q10.rmdup.narrowPeak_peak_663	1403	.	15.1992	143.782	140.395	156
chr1	38778341	38778757	SRR8284512_trimmed.fq.sort.sort.q10.rmdup.narrowPeak_peak_664	454	.	15.9422	48.1468	45.4577	151
chr1	38787427	38787911	SRR8284512_trimmed.fq.sort.sort.q10.rmdup.narrowPeak_peak_665	1576	.	16.5849	161.2	157.636	219
chr1	38788890	38789346	SRR8284512_trimmed.fq.sort.sort.q10.rmdup.narrowPeak_peak_666	1123	.	13.1703	115.468	112.315	244
chr1	38799410	38799795	SRR8284512_trimmed.fq.sort.sort.q10.rmdup.narrowPeak_peak_667	1671	.	29.1311	170.818	167.142	147
chr1	38834914	38835386	SRR8284512_trimmed.fq.sort.sort.q10.rmdup.narrowPeak_peak_668	1299	.	25.9246	133.217	129.922	161
chr1	38856110	38856625	SRR8284512_trimmed.fq.sort.sort.q10.rmdup.narrowPeak_peak_669	2350	.	26.6209	240.061	235.033	278
chr1	38862140	38862598	SRR8284512_trimmed.fq.sort.sort.q10.rmdup.narrowPeak_peak_670	1347	.	24.4466	138.125	134.789	262
chr1	38934675	38935196	SRR8284512_trimmed.fq.sort.sort.q10.rmdup.narrowPeak_peak_671	737	.	10.9038	76.6782	73.7949	214
chr1	38936641	38937202	SRR8284512_trimmed.fq.sort.sort.q10.rmdup.narrowPeak_peak_672	1325	.	15.9885	135.826	132.509	311
chr1	38989460	38989742	SRR8284512_trimmed.fq.sort.sort.q10.rmdup.narrowPeak_peak_673	105	.	6.98356	12.8906	10.5526	155
chr1	39000848	39001572	SRR8284512_trimmed.fq.sort.sort.q10.rmdup.narrowPeak_peak_674	2040	.	27.6139	208.336	204.086	473
chr1	39010577	39011139	SRR8284512_trimmed.fq.sort.sort.q10.rmdup.narrowPeak_peak_675	1444	.	24.1579	147.884	144.458	291
chr1	39048690	39048919	SRR8284512_trimmed.fq.sort.sort.q10.rmdup.narrowPeak_peak_676	184	.	9.69939	20.8995	18.4479	122
chr1	39106446	39106638	SRR8284512_trimmed.fq.sort.sort.q10.rmdup.narrowPeak_peak_677	38	.	4.26773	6.04816	3.88613	65
chr1	39120974	39121145	SRR8284512_trimmed.fq.sort.sort.q10.rmdup.narrowPeak_peak_678	65	.	5.43166	8.80611	6.55593	71
chr1	39133719	39133981	SRR8284512_trimmed.fq.sort.sort.q10.rmdup.narrowPeak_peak_679	95	.	6.59559	11.8311	9.51283	113
chr1	39180540	39180883	SRR8284512_trimmed.fq.sort.sort.q10.rmdup.narrowPeak_peak_680	645	.	20.0739	67.4156	64.5938	182
chr1	39188834	39189151	SRR8284512_trimmed.fq.sort.sort.q10.rmdup.narrowPeak_peak_681	272	.	10.7365	29.7981	27.2555	177
chr1	39196602	39196983	SRR8284512_trimmed.fq.sort.sort.q10.rmdup.narrowPeak_peak_682	884	.	18.9173	91.4655	88.484	211
chr1	39206998	39207246	SRR8284512_trimmed.fq.sort.sort.q10.rmdup.narrowPeak_peak_683	233	.	10.2492	25.8559	23.3528	119
chr1	39211022	39211269	SRR8284512_trimmed.fq.sort.sort.q10.rmdup.narrowPeak_peak_684	245	.	10.5695	27.0485	24.5334	106
chr1	39217603	39218001	SRR8284512_trimmed.fq.sort.sort.q10.rmdup.narrowPeak_peak_685	1886	.	30.6126	192.681	188.699	183
chr1	39227758	39228002	SRR8284512_trimmed.fq.sort.sort.q10.rmdup.narrowPeak_peak_686	238	.	9.6138	26.3684	23.8591	116
chr1	39229974	39230365	SRR8284512_trimmed.fq.sort.sort.q10.rmdup.narrowPeak_peak_687	442	.	14.2201	46.9715	44.2911	231
chr1	39253763	39254197	SRR8284512_trimmed.fq.sort.sort.q10.rmdup.narrowPeak_peak_688	557	.	18.0689	58.5251	55.7631	161
chr1	39340620	39341092	SRR8284512_trimmed.fq.sort.sort.q10.rmdup.narrowPeak_peak_689	1314	.	21.6688	134.769	131.461	242
chr1	39345010	39345275	SRR8284512_trimmed.fq.sort.sort.q10.rmdup.narrowPeak_peak_690	259	.	7.76295	28.4871	25.9567	146
chr1	39352775	39353088	SRR8284512_trimmed.fq.sort.sort.q10.rmdup.narrowPeak_peak_691	394	.	15.907	42.0764	39.4323	121
chr1	39362213	39362492	SRR8284512_trimmed.fq.sort.sort.q10.rmdup.narrowPeak_peak_692	309	.	13.0928	33.5636	30.9887	126
chr1	39392071	39392726	SRR8284512_trimmed.fq.sort.sort.q10.rmdup.narrowPeak_peak_693	2008	.	23.0748	205.061	200.872	314
chr1	39401174	39401336	SRR8284512_trimmed.fq.sort.sort.q10.rmdup.narrowPeak_peak_694	56	.	5.04368	7.85437	5.63071	73
chr1	39414137	39414335	SRR8284512_trimmed.fq.sort.sort.q10.rmdup.narrowPeak_peak_695	146	.	7.04042	17.0031	14.6033	82
chr1	39416508	39416701	SRR8284512_trimmed.fq.sort.sort.q10.rmdup.narrowPeak_peak_696	83	.	5.30476	10.678	8.38949	76
chr1	39416758	39417207	SRR8284512_trimmed.fq.sort.sort.q10.rmdup.narrowPeak_peak_697	111	.	6.15335	13.4889	11.1433	405
chr1	39429091	39429357	SRR8284512_trimmed.fq.sort.sort.q10.rmdup.narrowPeak_peak_698	338	.	12.4807	36.4479	33.8489	149
chr1	39432176	39432445	SRR8284512_trimmed.fq.sort.sort.q10.rmdup.narrowPeak_peak_699	296	.	11.3168	32.1934	29.6304	135
chr1	39497810	39498130	SRR8284512_trimmed.fq.sort.sort.q10.rmdup.narrowPeak_peak_700	394	.	14.7029	42.0958	39.4517	161
chr1	39504288	39504592	SRR8284512_trimmed.fq.sort.sort.q10.rmdup.narrowPeak_peak_701	577	.	18.6735	60.5094	57.7339	161
chr1	39522534	39522932	SRR8284512_trimmed.fq.sort.sort.q10.rmdup.narrowPeak_peak_702	764	.	11.0767	79.3917	76.4906	236
chr1	39527424	39527885	SRR8284512_trimmed.fq.sort.sort.q10.rmdup.narrowPeak_peak_703	1430	.	12.3368	146.418	143.006	215
chr1	39530211	39530668	SRR8284512_trimmed.fq.sort.sort.q10.rmdup.narrowPeak_peak_704	1734	.	15.582	177.162	173.406	257
chr1	39540534	39540929	SRR8284512_trimmed.fq.sort.sort.q10.rmdup.narrowPeak_peak_705	417	.	16.4122	44.4593	41.7976	207
chr1	39547373	39547535	SRR8284512_trimmed.fq.sort.sort.q10.rmdup.narrowPeak_peak_706	38	.	4.26773	6.04816	3.88613	86
chr1	39561974	39562230	SRR8284512_trimmed.fq.sort.sort.q10.rmdup.narrowPeak_peak_707	346	.	14.4147	37.2847	34.6788	137
chr1	39611529	39611805	SRR8284512_trimmed.fq.sort.sort.q10.rmdup.narrowPeak_peak_708	425	.	8.49481	45.1744	42.5072	126
chr1	39614741	39615422	SRR8284512_trimmed.fq.sort.sort.q10.rmdup.narrowPeak_peak_709	1703	.	20.9356	174.06	170.344	366
chr1	39641594	39642027	SRR8284512_trimmed.fq.sort.sort.q10.rmdup.narrowPeak_peak_710	568	.	18.6433	59.6264	56.8569	264
chr1	39650803	39651371	SRR8284512_trimmed.fq.sort.sort.q10.rmdup.narrowPeak_peak_711	239	.	10.2504	26.4475	23.9377	262
chr1	39664396	39664652	SRR8284512_trimmed.fq.sort.sort.q10.rmdup.narrowPeak_peak_712	172	.	9.31142	19.6984	17.261	140
chr1	39680542	39680886	SRR8284512_trimmed.fq.sort.sort.q10.rmdup.narrowPeak_peak_713	585	.	16.3284	61.3592	58.5779	184
chr1	39685751	39686248	SRR8284512_trimmed.fq.sort.sort.q10.rmdup.narrowPeak_peak_714	1908	.	27.2155	194.837	190.821	279
chr1	39701401	39701563	SRR8284512_trimmed.fq.sort.sort.q10.rmdup.narrowPeak_peak_715	30	.	3.87976	5.19895	3.07351	80
chr1	39710078	39710258	SRR8284512_trimmed.fq.sort.sort.q10.rmdup.narrowPeak_peak_716	84	.	6.20761	10.7962	8.49896	79
chr1	39720583	39720920	SRR8284512_trimmed.fq.sort.sort.q10.rmdup.narrowPeak_peak_717	196	.	10.0874	22.1176	19.652	237
chr1	39761359	39761831	SRR8284512_trimmed.fq.sort.sort.q10.rmdup.narrowPeak_peak_718	779	.	17.7423	80.8844	77.9736	239
chr1	39762128	39762291	SRR8284512_trimmed.fq.sort.sort.q10.rmdup.narrowPeak_peak_719	84	.	4.81716	10.71	8.421	78
chr1	39911499	39912026	SRR8284512_trimmed.fq.sort.sort.q10.rmdup.narrowPeak_peak_720	1952	.	27.3528	199.337	195.246	219
chr1	39936370	39937038	SRR8284512_trimmed.fq.sort.sort.q10.rmdup.narrowPeak_peak_721	2203	.	26.8928	225.015	220.397	365
chr1	39949257	39949497	SRR8284512_trimmed.fq.sort.sort.q10.rmdup.narrowPeak_peak_722	213	.	10.0722	23.7894	21.3066	112
chr1	39970021	39970416	SRR8284512_trimmed.fq.sort.sort.q10.rmdup.narrowPeak_peak_723	421	.	14.9758	44.8074	42.1432	253
chr1	39974950	39975118	SRR8284512_trimmed.fq.sort.sort.q10.rmdup.narrowPeak_peak_724	70	.	4.62856	9.32895	7.0699	32
chr1	39976865	39977229	SRR8284512_trimmed.fq.sort.sort.q10.rmdup.narrowPeak_peak_725	395	.	14.0065	42.2092	39.5642	203
chr1	39983118	39983490	SRR8284512_trimmed.fq.sort.sort.q10.rmdup.narrowPeak_peak_726	178	.	9.36821	20.3278	17.8844	246
chr1	40000956	40001268	SRR8284512_trimmed.fq.sort.sort.q10.rmdup.narrowPeak_peak_727	647	.	18.8852	67.5985	64.7755	155
chr1	40085836	40086097	SRR8284512_trimmed.fq.sort.sort.q10.rmdup.narrowPeak_peak_728	84	.	6.20761	10.7962	8.49896	120
chr1	40095585	40096007	SRR8284512_trimmed.fq.sort.sort.q10.rmdup.narrowPeak_peak_729	1066	.	23.8208	109.802	106.692	216
chr1	40115086	40115715	SRR8284512_trimmed.fq.sort.sort.q10.rmdup.narrowPeak_peak_730	1628	.	16.6618	166.468	162.844	368
chr1	40116311	40116736	SRR8284512_trimmed.fq.sort.sort.q10.rmdup.narrowPeak_peak_731	1546	.	16.1505	158.158	154.627	280
chr1	40250547	40250709	SRR8284512_trimmed.fq.sort.sort.q10.rmdup.narrowPeak_peak_732	30	.	3.87976	5.19895	3.07351	135
chr1	40290690	40290911	SRR8284512_trimmed.fq.sort.sort.q10.rmdup.narrowPeak_peak_733	156	.	6.89117	18.0659	15.6515	109
chr1	40293904	40294293	SRR8284512_trimmed.fq.sort.sort.q10.rmdup.narrowPeak_peak_734	794	.	19.0656	82.4195	79.4985	190
chr1	40329210	40329460	SRR8284512_trimmed.fq.sort.sort.q10.rmdup.narrowPeak_peak_735	172	.	9.31142	19.6984	17.261	113
chr1	40378750	40379273	SRR8284512_trimmed.fq.sort.sort.q10.rmdup.narrowPeak_peak_736	1895	.	19.3267	193.521	189.526	185
chr1	40380084	40380440	SRR8284512_trimmed.fq.sort.sort.q10.rmdup.narrowPeak_peak_737	796	.	10.7865	82.5373	79.6156	160
chr1	40465523	40465685	SRR8284512_trimmed.fq.sort.sort.q10.rmdup.narrowPeak_peak_738	47	.	4.65571	6.93425	4.73985	58
chr1	40537631	40537887	SRR8284512_trimmed.fq.sort.sort.q10.rmdup.narrowPeak_peak_739	453	.	17.1335	48.0352	45.347	102
chr1	40544661	40545028	SRR8284512_trimmed.fq.sort.sort.q10.rmdup.narrowPeak_peak_740	1804	.	28.0794	184.306	180.45	183
chr1	40579670	40580195	SRR8284512_trimmed.fq.sort.sort.q10.rmdup.narrowPeak_peak_741	1931	.	25.8524	197.254	193.198	278
chr1	40619149	40619438	SRR8284512_trimmed.fq.sort.sort.q10.rmdup.narrowPeak_peak_742	582	.	19.3614	60.9815	58.2028	132
chr1	40649506	40649707	SRR8284512_trimmed.fq.sort.sort.q10.rmdup.narrowPeak_peak_743	75	.	5.81964	9.78735	7.51283	119
chr1	40657933	40658402	SRR8284512_trimmed.fq.sort.sort.q10.rmdup.narrowPeak_peak_744	1365	.	26.632	139.935	136.582	245
chr1	40677441	40677603	SRR8284512_trimmed.fq.sort.sort.q10.rmdup.narrowPeak_peak_745	65	.	5.43166	8.80611	6.55593	36
chr1	40694380	40694745	SRR8284512_trimmed.fq.sort.sort.q10.rmdup.narrowPeak_peak_746	184	.	9.69939	20.8995	18.4479	229
chr1	40764093	40764384	SRR8284512_trimmed.fq.sort.sort.q10.rmdup.narrowPeak_peak_747	298	.	8.60378	32.4161	29.8502	133
chr1	40768649	40768977	SRR8284512_trimmed.fq.sort.sort.q10.rmdup.narrowPeak_peak_748	1240	.	21.3187	127.32	124.075	166
chr1	40797309	40797787	SRR8284512_trimmed.fq.sort.sort.q10.rmdup.narrowPeak_peak_749	1569	.	22.7489	160.513	156.957	250
chr1	40802555	40803251	SRR8284512_trimmed.fq.sort.sort.q10.rmdup.narrowPeak_peak_750	1987	.	22.7946	202.948	198.796	383
chr1	40844596	40845211	SRR8284512_trimmed.fq.sort.sort.q10.rmdup.narrowPeak_peak_751	2276	.	27.0054	232.506	227.699	248
chr1	40865164	40865376	SRR8284512_trimmed.fq.sort.sort.q10.rmdup.narrowPeak_peak_752	95	.	6.59559	11.8311	9.51283	74
chr1	40879058	40879489	SRR8284512_trimmed.fq.sort.sort.q10.rmdup.narrowPeak_peak_753	1682	.	24.4688	171.985	168.295	183
chr1	40884958	40885288	SRR8284512_trimmed.fq.sort.sort.q10.rmdup.narrowPeak_peak_754	697	.	11.8446	72.6476	69.791	169
chr1	40887486	40887968	SRR8284512_trimmed.fq.sort.sort.q10.rmdup.narrowPeak_peak_755	1077	.	16.3416	110.898	107.78	310
chr1	40983928	40984121	SRR8284512_trimmed.fq.sort.sort.q10.rmdup.narrowPeak_peak_756	75	.	5.81964	9.78735	7.51283	96
chr1	41001523	41001931	SRR8284512_trimmed.fq.sort.sort.q10.rmdup.narrowPeak_peak_757	1328	.	26.7014	136.125	132.805	215
chr1	41037794	41037984	SRR8284512_trimmed.fq.sort.sort.q10.rmdup.narrowPeak_peak_758	75	.	5.81964	9.78735	7.51283	113
chr1	41058353	41058607	SRR8284512_trimmed.fq.sort.sort.q10.rmdup.narrowPeak_peak_759	298	.	13.1912	32.4045	29.8387	113
chr1	41105444	41105780	SRR8284512_trimmed.fq.sort.sort.q10.rmdup.narrowPeak_peak_760	462	.	17.6665	48.9851	46.2902	182
chr1	41127469	41127742	SRR8284512_trimmed.fq.sort.sort.q10.rmdup.narrowPeak_peak_761	84	.	6.20761	10.7962	8.49896	158
chr1	41128194	41128384	SRR8284512_trimmed.fq.sort.sort.q10.rmdup.narrowPeak_peak_762	47	.	4.65571	6.93425	4.73985	95
chr1	41152507	41152920	SRR8284512_trimmed.fq.sort.sort.q10.rmdup.narrowPeak_peak_763	1418	.	26.7732	145.28	141.879	240
chr1	41264020	41264665	SRR8284512_trimmed.fq.sort.sort.q10.rmdup.narrowPeak_peak_764	1386	.	24.4539	141.999	138.627	367
chr1	41274568	41274903	SRR8284512_trimmed.fq.sort.sort.q10.rmdup.narrowPeak_peak_765	529	.	15.5143	55.6953	52.9526	198
chr1	41327204	41327449	SRR8284512_trimmed.fq.sort.sort.q10.rmdup.narrowPeak_peak_766	84	.	6.20761	10.7962	8.49896	126
chr1	41386476	41386792	SRR8284512_trimmed.fq.sort.sort.q10.rmdup.narrowPeak_peak_767	565	.	18.9176	59.3192	56.5517	130
chr1	41597293	41597507	SRR8284512_trimmed.fq.sort.sort.q10.rmdup.narrowPeak_peak_768	142	.	8.14513	16.6807	14.2846	107
chr1	41597645	41597963	SRR8284512_trimmed.fq.sort.sort.q10.rmdup.narrowPeak_peak_769	272	.	12.0729	29.7851	27.2427	157
chr1	41654494	41654681	SRR8284512_trimmed.fq.sort.sort.q10.rmdup.narrowPeak_peak_770	65	.	5.43166	8.80611	6.55593	123
chr1	41810371	41810845	SRR8284512_trimmed.fq.sort.sort.q10.rmdup.narrowPeak_peak_771	1740	.	30.9947	177.831	174.066	148
chr1	41845266	41845559	SRR8284512_trimmed.fq.sort.sort.q10.rmdup.narrowPeak_peak_772	149	.	8.53547	17.3499	14.9427	141
chr1	41897814	41898165	SRR8284512_trimmed.fq.sort.sort.q10.rmdup.narrowPeak_peak_773	985	.	24.8317	101.586	98.535	155
chr1	41961096	41961352	SRR8284512_trimmed.fq.sort.sort.q10.rmdup.narrowPeak_peak_774	272	.	12.4152	29.7492	27.207	136
chr1	42160846	42161116	SRR8284512_trimmed.fq.sort.sort.q10.rmdup.narrowPeak_peak_775	138	.	8.14749	16.204	13.8128	120
chr1	42238364	42238774	SRR8284512_trimmed.fq.sort.sort.q10.rmdup.narrowPeak_peak_776	791	.	21.2449	82.0215	79.1032	233
chr1	42376112	42376553	SRR8284512_trimmed.fq.sort.sort.q10.rmdup.narrowPeak_peak_777	233	.	11.2513	25.8673	23.3622	129
chr1	42406673	42406898	SRR8284512_trimmed.fq.sort.sort.q10.rmdup.narrowPeak_peak_778	56	.	5.04368	7.85437	5.63071	147
chr1	42490716	42491099	SRR8284512_trimmed.fq.sort.sort.q10.rmdup.narrowPeak_peak_779	192	.	9.86268	21.7294	19.27	236
chr1	42502384	42502546	SRR8284512_trimmed.fq.sort.sort.q10.rmdup.narrowPeak_peak_780	47	.	4.65571	6.93425	4.73985	65
chr1	42514468	42514761	SRR8284512_trimmed.fq.sort.sort.q10.rmdup.narrowPeak_peak_781	380	.	15.519	40.6612	38.028	155
chr1	42684807	42685146	SRR8284512_trimmed.fq.sort.sort.q10.rmdup.narrowPeak_peak_782	365	.	10.265	39.1873	36.5664	161
chr1	42691202	42691833	SRR8284512_trimmed.fq.sort.sort.q10.rmdup.narrowPeak_peak_783	1622	.	18.2391	165.913	162.296	193
chr1	42714624	42715048	SRR8284512_trimmed.fq.sort.sort.q10.rmdup.narrowPeak_peak_784	808	.	17.5674	83.7458	80.8159	139
chr1	42718637	42718847	SRR8284512_trimmed.fq.sort.sort.q10.rmdup.narrowPeak_peak_785	89	.	4.90998	11.2549	8.95119	108
chr1	42738216	42738379	SRR8284512_trimmed.fq.sort.sort.q10.rmdup.narrowPeak_peak_786	75	.	5.81964	9.78735	7.51283	89
chr1	42779770	42780145	SRR8284512_trimmed.fq.sort.sort.q10.rmdup.narrowPeak_peak_787	1380	.	28.0451	141.395	138.028	202
chr1	42807945	42808233	SRR8284512_trimmed.fq.sort.sort.q10.rmdup.narrowPeak_peak_788	149	.	8.53547	17.3499	14.9427	136
chr1	42822799	42823150	SRR8284512_trimmed.fq.sort.sort.q10.rmdup.narrowPeak_peak_789	338	.	14.3551	36.4808	33.8809	142
chr1	42856098	42856389	SRR8284512_trimmed.fq.sort.sort.q10.rmdup.narrowPeak_peak_790	246	.	11.6393	27.1472	24.6295	129
chr1	42856443	42856693	SRR8284512_trimmed.fq.sort.sort.q10.rmdup.narrowPeak_peak_791	84	.	6.20761	10.7962	8.49896	143
chr1	42864191	42864492	SRR8284512_trimmed.fq.sort.sort.q10.rmdup.narrowPeak_peak_792	138	.	8.14749	16.204	13.8128	151
chr1	42914789	42915421	SRR8284512_trimmed.fq.sort.sort.q10.rmdup.narrowPeak_peak_793	1443	.	22.8666	147.764	144.339	415
chr1	42927758	42927976	SRR8284512_trimmed.fq.sort.sort.q10.rmdup.narrowPeak_peak_794	127	.	7.75951	15.0781	12.7037	106
chr1	42993861	42994082	SRR8284512_trimmed.fq.sort.sort.q10.rmdup.narrowPeak_peak_795	196	.	10.0874	22.1176	19.652	80
chr1	43052014	43052233	SRR8284512_trimmed.fq.sort.sort.q10.rmdup.narrowPeak_peak_796	149	.	8.53547	17.3499	14.9427	94
chr1	43065893	43066342	SRR8284512_trimmed.fq.sort.sort.q10.rmdup.narrowPeak_peak_797	1661	.	26.5976	169.785	166.122	226
chr1	43110583	43111011	SRR8284512_trimmed.fq.sort.sort.q10.rmdup.narrowPeak_peak_798	1441	.	19.1715	147.541	144.118	181
chr1	43112899	43113235	SRR8284512_trimmed.fq.sort.sort.q10.rmdup.narrowPeak_peak_799	733	.	12.2552	76.2452	73.3647	187
chr1	43138285	43138605	SRR8284512_trimmed.fq.sort.sort.q10.rmdup.narrowPeak_peak_800	337	.	6.91743	36.3129	33.715	140
chr1	43139553	43140130	SRR8284512_trimmed.fq.sort.sort.q10.rmdup.narrowPeak_peak_801	2008	.	20.9771	205.044	200.855	227
chr1	43264356	43264840	SRR8284512_trimmed.fq.sort.sort.q10.rmdup.narrowPeak_peak_802	1586	.	24.7413	162.195	158.62	230
chr1	43269732	43270081	SRR8284512_trimmed.fq.sort.sort.q10.rmdup.narrowPeak_peak_803	1003	.	22.7039	103.448	100.383	151
chr1	43276958	43277259	SRR8284512_trimmed.fq.sort.sort.q10.rmdup.narrowPeak_peak_804	245	.	10.9297	27.1093	24.5937	157
chr1	43280192	43280381	SRR8284512_trimmed.fq.sort.sort.q10.rmdup.narrowPeak_peak_805	71	.	5.37562	9.39169	7.13148	51
chr1	43299436	43299924	SRR8284512_trimmed.fq.sort.sort.q10.rmdup.narrowPeak_peak_806	1769	.	27.2335	180.741	176.936	201
chr1	43454445	43454665	SRR8284512_trimmed.fq.sort.sort.q10.rmdup.narrowPeak_peak_807	65	.	5.43166	8.80611	6.55593	134
chr1	43511310	43511620	SRR8284512_trimmed.fq.sort.sort.q10.rmdup.narrowPeak_peak_808	500	.	18.4738	52.7995	50.0772	149
chr1	43561580	43561860	SRR8284512_trimmed.fq.sort.sort.q10.rmdup.narrowPeak_peak_809	84	.	6.20761	10.7962	8.49896	153
chr1	43590883	43591045	SRR8284512_trimmed.fq.sort.sort.q10.rmdup.narrowPeak_peak_810	56	.	5.04368	7.85437	5.63071	57
chr1	43602344	43602506	SRR8284512_trimmed.fq.sort.sort.q10.rmdup.narrowPeak_peak_811	30	.	3.87976	5.19895	3.07351	16
chr1	43635759	43636057	SRR8284512_trimmed.fq.sort.sort.q10.rmdup.narrowPeak_peak_812	272	.	12.4152	29.7492	27.207	149
chr1	43676566	43676766	SRR8284512_trimmed.fq.sort.sort.q10.rmdup.narrowPeak_peak_813	105	.	6.98356	12.8906	10.5526	75
chr1	43732116	43732459	SRR8284512_trimmed.fq.sort.sort.q10.rmdup.narrowPeak_peak_814	397	.	15.2786	42.4253	39.7787	139
chr1	43738193	43738768	SRR8284512_trimmed.fq.sort.sort.q10.rmdup.narrowPeak_peak_815	1905	.	29.1101	194.604	190.592	186
chr1	43760158	43760537	SRR8284512_trimmed.fq.sort.sort.q10.rmdup.narrowPeak_peak_816	976	.	21.1718	100.677	97.6324	152
chr1	43762670	43762911	SRR8284512_trimmed.fq.sort.sort.q10.rmdup.narrowPeak_peak_817	168	.	6.81903	19.2736	16.8435	109
chr1	43898908	43899354	SRR8284512_trimmed.fq.sort.sort.q10.rmdup.narrowPeak_peak_818	1841	.	22.1404	188.106	184.195	269
chr1	43902843	43903101	SRR8284512_trimmed.fq.sort.sort.q10.rmdup.narrowPeak_peak_819	414	.	8.64904	44.1056	41.4464	123
chr1	43949844	43950076	SRR8284512_trimmed.fq.sort.sort.q10.rmdup.narrowPeak_peak_820	285	.	12.8032	31.0704	28.5165	81
chr1	43966706	43967332	SRR8284512_trimmed.fq.sort.sort.q10.rmdup.narrowPeak_peak_821	687	.	18.0443	71.6466	68.7966	255
chr1	44041693	44042357	SRR8284512_trimmed.fq.sort.sort.q10.rmdup.narrowPeak_peak_822	2239	.	27.321	228.639	223.933	307
chr1	44064636	44064990	SRR8284512_trimmed.fq.sort.sort.q10.rmdup.narrowPeak_peak_823	905	.	23.706	93.557	90.5612	196
chr1	44119815	44120195	SRR8284512_trimmed.fq.sort.sort.q10.rmdup.narrowPeak_peak_824	1010	.	22.5952	104.117	101.048	149
chr1	44148490	44149086	SRR8284512_trimmed.fq.sort.sort.q10.rmdup.narrowPeak_peak_825	793	.	17.9511	82.2404	79.3206	412
chr1	44155227	44155718	SRR8284512_trimmed.fq.sort.sort.q10.rmdup.narrowPeak_peak_826	801	.	21.3301	83.093	80.1675	255
chr1	44167992	44168334	SRR8284512_trimmed.fq.sort.sort.q10.rmdup.narrowPeak_peak_827	706	.	20.123	73.545	70.6823	202
chr1	44173958	44174291	SRR8284512_trimmed.fq.sort.sort.q10.rmdup.narrowPeak_peak_828	371	.	13.8442	39.7658	37.1398	157
chr1	44228947	44229482	SRR8284512_trimmed.fq.sort.sort.q10.rmdup.narrowPeak_peak_829	1472	.	28.5006	150.659	147.206	304
chr1	44237344	44237651	SRR8284512_trimmed.fq.sort.sort.q10.rmdup.narrowPeak_peak_830	380	.	15.519	40.6612	38.028	148
chr1	44437864	44438242	SRR8284512_trimmed.fq.sort.sort.q10.rmdup.narrowPeak_peak_831	843	.	24.3418	87.3492	84.3953	158
chr1	44551438	44551816	SRR8284512_trimmed.fq.sort.sort.q10.rmdup.narrowPeak_peak_832	1225	.	20.8094	125.784	122.551	172
chr1	44552411	44552689	SRR8284512_trimmed.fq.sort.sort.q10.rmdup.narrowPeak_peak_833	313	.	8.54811	33.8964	31.318	141
chr1	44741323	44741597	SRR8284512_trimmed.fq.sort.sort.q10.rmdup.narrowPeak_peak_834	803	.	14.6645	83.2273	80.3009	129
chr1	44745709	44746035	SRR8284512_trimmed.fq.sort.sort.q10.rmdup.narrowPeak_peak_835	1704	.	24.5301	174.124	170.407	181
chr1	45313841	45314366	SRR8284512_trimmed.fq.sort.sort.q10.rmdup.narrowPeak_peak_836	1383	.	23.6925	141.747	138.377	291
chr1	45322369	45322573	SRR8284512_trimmed.fq.sort.sort.q10.rmdup.narrowPeak_peak_837	160	.	8.92344	18.515	16.0924	105
chr1	45389366	45389606	SRR8284512_trimmed.fq.sort.sort.q10.rmdup.narrowPeak_peak_838	84	.	6.20761	10.7962	8.49896	78
chr1	45431919	45432398	SRR8284512_trimmed.fq.sort.sort.q10.rmdup.narrowPeak_peak_839	1836	.	26.5167	187.54	183.637	148
chr1	45492150	45492353	SRR8284512_trimmed.fq.sort.sort.q10.rmdup.narrowPeak_peak_840	75	.	5.81964	9.78735	7.51283	86
chr1	45501373	45501746	SRR8284512_trimmed.fq.sort.sort.q10.rmdup.narrowPeak_peak_841	402	.	14.3606	42.8961	40.246	209
chr1	45554292	45554610	SRR8284512_trimmed.fq.sort.sort.q10.rmdup.narrowPeak_peak_842	105	.	6.98356	12.8906	10.5526	174
chr1	45577760	45577922	SRR8284512_trimmed.fq.sort.sort.q10.rmdup.narrowPeak_peak_843	38	.	4.26773	6.04816	3.88613	55
chr1	45627884	45628231	SRR8284512_trimmed.fq.sort.sort.q10.rmdup.narrowPeak_peak_844	1460	.	29.7257	149.501	146.059	189
chr1	45669016	45669178	SRR8284512_trimmed.fq.sort.sort.q10.rmdup.narrowPeak_peak_845	56	.	4.37738	7.90948	5.68457	66
chr1	45672797	45673108	SRR8284512_trimmed.fq.sort.sort.q10.rmdup.narrowPeak_peak_846	1015	.	21.2908	104.582	101.51	151
chr1	45675126	45675399	SRR8284512_trimmed.fq.sort.sort.q10.rmdup.narrowPeak_peak_847	265	.	9.2798	29.0865	26.5513	150
chr1	45751086	45751272	SRR8284512_trimmed.fq.sort.sort.q10.rmdup.narrowPeak_peak_848	65	.	5.43166	8.80611	6.55593	79
chr1	45766176	45766578	SRR8284512_trimmed.fq.sort.sort.q10.rmdup.narrowPeak_peak_849	1828	.	23.24	186.786	182.894	195
chr1	45770113	45770398	SRR8284512_trimmed.fq.sort.sort.q10.rmdup.narrowPeak_peak_850	235	.	6.48778	26.009	23.5028	128
chr1	45816871	45817404	SRR8284512_trimmed.fq.sort.sort.q10.rmdup.narrowPeak_peak_851	2522	.	28.5146	257.8	252.222	194
chr1	45825096	45825584	SRR8284512_trimmed.fq.sort.sort.q10.rmdup.narrowPeak_peak_852	1924	.	28.0347	196.445	192.403	260
chr1	45862956	45863256	SRR8284512_trimmed.fq.sort.sort.q10.rmdup.narrowPeak_peak_853	708	.	20.2172	73.7374	70.8735	139
chr1	45931245	45931444	SRR8284512_trimmed.fq.sort.sort.q10.rmdup.narrowPeak_peak_854	116	.	7.37154	13.9733	11.6166	98
chr1	46018433	46018730	SRR8284512_trimmed.fq.sort.sort.q10.rmdup.narrowPeak_peak_855	554	.	12.9301	58.24	55.4799	144
chr1	46022314	46022669	SRR8284512_trimmed.fq.sort.sort.q10.rmdup.narrowPeak_peak_856	922	.	18.1381	95.3023	92.2948	193
chr1	46066354	46066777	SRR8284512_trimmed.fq.sort.sort.q10.rmdup.narrowPeak_peak_857	298	.	10.2196	32.3756	29.8112	220
chr1	46066936	46067323	SRR8284512_trimmed.fq.sort.sort.q10.rmdup.narrowPeak_peak_858	501	.	14.2599	52.919	50.1958	193
chr1	46342062	46342379	SRR8284512_trimmed.fq.sort.sort.q10.rmdup.narrowPeak_peak_859	196	.	10.0874	22.1176	19.652	161
chr1	46416817	46416979	SRR8284512_trimmed.fq.sort.sort.q10.rmdup.narrowPeak_peak_860	74	.	4.80885	9.69687	7.4314	64
chr1	46417053	46417441	SRR8284512_trimmed.fq.sort.sort.q10.rmdup.narrowPeak_peak_861	1062	.	24.0442	109.373	106.266	139
chr1	46425672	46425956	SRR8284512_trimmed.fq.sort.sort.q10.rmdup.narrowPeak_peak_862	213	.	9.76054	23.7925	21.3096	143
chr1	46428419	46428671	SRR8284512_trimmed.fq.sort.sort.q10.rmdup.narrowPeak_peak_863	384	.	14.526	41.0438	38.4078	137
chr1	46580415	46580770	SRR8284512_trimmed.fq.sort.sort.q10.rmdup.narrowPeak_peak_864	495	.	18.6228	52.2625	49.544	175
chr1	46769327	46769679	SRR8284512_trimmed.fq.sort.sort.q10.rmdup.narrowPeak_peak_865	804	.	23.7507	83.4176	80.4901	202
chr1	46778756	46778933	SRR8284512_trimmed.fq.sort.sort.q10.rmdup.narrowPeak_peak_866	102	.	6.82801	12.629	10.2997	99
chr1	46779538	46779882	SRR8284512_trimmed.fq.sort.sort.q10.rmdup.narrowPeak_peak_867	297	.	13.1396	32.3143	29.7503	212
chr1	46849743	46850243	SRR8284512_trimmed.fq.sort.sort.q10.rmdup.narrowPeak_peak_868	1545	.	23.1447	158.069	154.539	195
chr1	46856612	46856823	SRR8284512_trimmed.fq.sort.sort.q10.rmdup.narrowPeak_peak_869	196	.	10.0874	22.1176	19.652	132
chr1	46914299	46914746	SRR8284512_trimmed.fq.sort.sort.q10.rmdup.narrowPeak_peak_870	592	.	17.3822	62.0199	59.2342	193
chr1	46925128	46925339	SRR8284512_trimmed.fq.sort.sort.q10.rmdup.narrowPeak_peak_871	116	.	7.37154	13.9733	11.6166	102
chr1	46939323	46939592	SRR8284512_trimmed.fq.sort.sort.q10.rmdup.narrowPeak_peak_872	272	.	12.4152	29.7492	27.207	113
chr1	46970536	46970939	SRR8284512_trimmed.fq.sort.sort.q10.rmdup.narrowPeak_peak_873	1243	.	27.3278	127.62	124.373	157
chr1	47199017	47199185	SRR8284512_trimmed.fq.sort.sort.q10.rmdup.narrowPeak_peak_874	47	.	4.65571	6.93425	4.73985	59
chr1	47277732	47278145	SRR8284512_trimmed.fq.sort.sort.q10.rmdup.narrowPeak_peak_875	1024	.	23.2019	105.54	102.461	188
chr1	47809442	47809947	SRR8284512_trimmed.fq.sort.sort.q10.rmdup.narrowPeak_peak_876	1462	.	26.175	149.669	146.226	270
chr1	48708727	48708914	SRR8284512_trimmed.fq.sort.sort.q10.rmdup.narrowPeak_peak_877	65	.	5.43166	8.80611	6.55593	123
chr1	49338255	49338420	SRR8284512_trimmed.fq.sort.sort.q10.rmdup.narrowPeak_peak_878	56	.	5.04368	7.85437	5.63071	110
chr1	49379447	49379730	SRR8284512_trimmed.fq.sort.sort.q10.rmdup.narrowPeak_peak_879	437	.	17.0709	46.3838	43.7076	155
chr1	49565124	49565348	SRR8284512_trimmed.fq.sort.sort.q10.rmdup.narrowPeak_peak_880	95	.	6.59559	11.8311	9.51283	98
chr1	49785815	49786076	SRR8284512_trimmed.fq.sort.sort.q10.rmdup.narrowPeak_peak_881	272	.	12.4152	29.7492	27.207	122
chr1	50029814	50030064	SRR8284512_trimmed.fq.sort.sort.q10.rmdup.narrowPeak_peak_882	116	.	7.37154	13.9733	11.6166	110
chr1	50831689	50832010	SRR8284512_trimmed.fq.sort.sort.q10.rmdup.narrowPeak_peak_883	380	.	15.519	40.6612	38.028	177
chr1	50924883	50925084	SRR8284512_trimmed.fq.sort.sort.q10.rmdup.narrowPeak_peak_884	72	.	5.05675	9.50853	7.24641	61
chr1	50927025	50927393	SRR8284512_trimmed.fq.sort.sort.q10.rmdup.narrowPeak_peak_885	399	.	13.4847	42.59	39.9421	215
chr1	50962111	50962644	SRR8284512_trimmed.fq.sort.sort.q10.rmdup.narrowPeak_peak_886	2122	.	30.4829	216.626	212.205	358
chr1	51029122	51029381	SRR8284512_trimmed.fq.sort.sort.q10.rmdup.narrowPeak_peak_887	56	.	5.04368	7.85437	5.63071	118
chr1	51288645	51288974	SRR8284512_trimmed.fq.sort.sort.q10.rmdup.narrowPeak_peak_888	168	.	9.04841	19.246	16.8161	197
chr1	51289087	51289407	SRR8284512_trimmed.fq.sort.sort.q10.rmdup.narrowPeak_peak_889	156	.	8.67139	18.0826	15.668	103
chr1	51333881	51334379	SRR8284512_trimmed.fq.sort.sort.q10.rmdup.narrowPeak_peak_890	1701	.	24.1574	173.838	170.125	276
chr1	51338159	51338371	SRR8284512_trimmed.fq.sort.sort.q10.rmdup.narrowPeak_peak_891	138	.	5.19541	16.2423	13.8506	85
chr1	51347516	51347907	SRR8284512_trimmed.fq.sort.sort.q10.rmdup.narrowPeak_peak_892	789	.	20.7778	81.9175	78.9999	229
chr1	51459027	51459408	SRR8284512_trimmed.fq.sort.sort.q10.rmdup.narrowPeak_peak_893	1512	.	25.5321	154.785	151.29	155
chr1	51465351	51465568	SRR8284512_trimmed.fq.sort.sort.q10.rmdup.narrowPeak_peak_894	106	.	6.12472	13.0248	10.6851	125
chr1	51466456	51466749	SRR8284512_trimmed.fq.sort.sort.q10.rmdup.narrowPeak_peak_895	487	.	15.6694	51.4274	48.7148	153
chr1	51546943	51547129	SRR8284512_trimmed.fq.sort.sort.q10.rmdup.narrowPeak_peak_896	65	.	5.43166	8.80611	6.55593	106
chr1	51596999	51597570	SRR8284512_trimmed.fq.sort.sort.q10.rmdup.narrowPeak_peak_897	1807	.	19.6585	184.591	180.732	172
chr1	51600456	51600769	SRR8284512_trimmed.fq.sort.sort.q10.rmdup.narrowPeak_peak_898	735	.	10.999	76.4558	73.574	193
chr1	51615488	51616118	SRR8284512_trimmed.fq.sort.sort.q10.rmdup.narrowPeak_peak_899	1986	.	26.021	202.81	198.659	220
chr1	51638903	51639290	SRR8284512_trimmed.fq.sort.sort.q10.rmdup.narrowPeak_peak_900	564	.	16.4448	59.2458	56.4789	137
chr1	51644277	51644838	SRR8284512_trimmed.fq.sort.sort.q10.rmdup.narrowPeak_peak_901	2184	.	24.8658	223.028	218.461	333
chr1	51648476	51648662	SRR8284512_trimmed.fq.sort.sort.q10.rmdup.narrowPeak_peak_902	80	.	3.7615	10.2951	8.0126	77
chr1	51668924	51669237	SRR8284512_trimmed.fq.sort.sort.q10.rmdup.narrowPeak_peak_903	1051	.	22.4088	108.288	105.189	145
chr1	51671489	51671744	SRR8284512_trimmed.fq.sort.sort.q10.rmdup.narrowPeak_peak_904	201	.	7.64364	22.6393	20.1691	136
chr1	51689623	51689785	SRR8284512_trimmed.fq.sort.sort.q10.rmdup.narrowPeak_peak_905	56	.	5.04368	7.85437	5.63071	94
chr1	51697992	51698253	SRR8284512_trimmed.fq.sort.sort.q10.rmdup.narrowPeak_peak_906	95	.	6.59559	11.8311	9.51283	121
chr1	51727237	51727461	SRR8284512_trimmed.fq.sort.sort.q10.rmdup.narrowPeak_peak_907	233	.	11.2513	25.8673	23.3622	125
chr1	51744083	51744485	SRR8284512_trimmed.fq.sort.sort.q10.rmdup.narrowPeak_peak_908	291	.	12.436	31.7241	29.165	222
chr1	51837803	51838179	SRR8284512_trimmed.fq.sort.sort.q10.rmdup.narrowPeak_peak_909	421	.	13.8573	44.776	42.112	202
chr1	51895438	51895876	SRR8284512_trimmed.fq.sort.sort.q10.rmdup.narrowPeak_peak_910	289	.	12.6639	31.4778	28.9206	277
chr1	51916060	51916273	SRR8284512_trimmed.fq.sort.sort.q10.rmdup.narrowPeak_peak_911	75	.	5.81964	9.78735	7.51283	92
chr1	51944832	51945224	SRR8284512_trimmed.fq.sort.sort.q10.rmdup.narrowPeak_peak_912	1640	.	25.5612	167.654	164.017	223
chr1	51998583	51998947	SRR8284512_trimmed.fq.sort.sort.q10.rmdup.narrowPeak_peak_913	943	.	21.6854	97.394	94.3721	156
chr1	52004037	52004674	SRR8284512_trimmed.fq.sort.sort.q10.rmdup.narrowPeak_peak_914	2083	.	26.0058	212.695	208.358	241
chr1	52037930	52038113	SRR8284512_trimmed.fq.sort.sort.q10.rmdup.narrowPeak_peak_915	116	.	7.37154	13.9733	11.6166	112
chr1	52086303	52086724	SRR8284512_trimmed.fq.sort.sort.q10.rmdup.narrowPeak_peak_916	986	.	23.5538	101.658	98.6065	145
chr1	52098848	52099230	SRR8284512_trimmed.fq.sort.sort.q10.rmdup.narrowPeak_peak_917	1777	.	21.8959	181.57	177.754	210
chr1	52100549	52100821	SRR8284512_trimmed.fq.sort.sort.q10.rmdup.narrowPeak_peak_918	440	.	8.90901	46.735	44.0563	130
chr1	52113808	52114170	SRR8284512_trimmed.fq.sort.sort.q10.rmdup.narrowPeak_peak_919	971	.	21.7283	100.221	97.1791	159
chr1	52118988	52119629	SRR8284512_trimmed.fq.sort.sort.q10.rmdup.narrowPeak_peak_920	87	.	5.91872	11.0658	8.76471	341
chr1	52131914	52132234	SRR8284512_trimmed.fq.sort.sort.q10.rmdup.narrowPeak_peak_921	231	.	11.1376	25.6699	23.1685	182
chr1	52140810	52141014	SRR8284512_trimmed.fq.sort.sort.q10.rmdup.narrowPeak_peak_922	105	.	6.98356	12.8906	10.5526	82
chr1	52146323	52146971	SRR8284512_trimmed.fq.sort.sort.q10.rmdup.narrowPeak_peak_923	1262	.	20.8559	129.526	126.263	428
chr1	52170021	52170393	SRR8284512_trimmed.fq.sort.sort.q10.rmdup.narrowPeak_peak_924	716	.	19.777	74.5552	71.6859	204
chr1	52216773	52217160	SRR8284512_trimmed.fq.sort.sort.q10.rmdup.narrowPeak_peak_925	1581	.	30.4499	161.685	158.116	207
chr1	52239102	52239379	SRR8284512_trimmed.fq.sort.sort.q10.rmdup.narrowPeak_peak_926	246	.	11.6393	27.1472	24.6295	142
chr1	52267404	52267568	SRR8284512_trimmed.fq.sort.sort.q10.rmdup.narrowPeak_peak_927	77	.	4.51104	10.0213	7.74314	39
chr1	52267632	52268007	SRR8284512_trimmed.fq.sort.sort.q10.rmdup.narrowPeak_peak_928	1280	.	24.0479	131.292	128.014	177
chr1	52301287	52301603	SRR8284512_trimmed.fq.sort.sort.q10.rmdup.narrowPeak_peak_929	1034	.	12.9618	106.576	103.49	161
chr1	52302637	52302985	SRR8284512_trimmed.fq.sort.sort.q10.rmdup.narrowPeak_peak_930	1463	.	13.9642	149.804	146.359	141
chr1	52306967	52307323	SRR8284512_trimmed.fq.sort.sort.q10.rmdup.narrowPeak_peak_931	938	.	13.0122	96.8418	93.8237	194
chr1	52328561	52328949	SRR8284512_trimmed.fq.sort.sort.q10.rmdup.narrowPeak_peak_932	408	.	16.295	43.5021	40.8472	146
chr1	52387134	52387381	SRR8284512_trimmed.fq.sort.sort.q10.rmdup.narrowPeak_peak_933	138	.	8.14749	16.204	13.8128	97
chr1	52392903	52393289	SRR8284512_trimmed.fq.sort.sort.q10.rmdup.narrowPeak_peak_934	484	.	17.987	51.1306	48.4201	243
chr1	52428937	52429128	SRR8284512_trimmed.fq.sort.sort.q10.rmdup.narrowPeak_peak_935	56	.	5.04368	7.85437	5.63071	67
chr1	52489602	52490394	SRR8284512_trimmed.fq.sort.sort.q10.rmdup.narrowPeak_peak_936	546	.	15.2668	57.4438	54.6892	363
chr1	52581976	52582313	SRR8284512_trimmed.fq.sort.sort.q10.rmdup.narrowPeak_peak_937	116	.	7.37154	13.9733	11.6166	189
chr1	52626533	52626764	SRR8284512_trimmed.fq.sort.sort.q10.rmdup.narrowPeak_peak_938	110	.	5.88524	13.3543	11.0104	102
chr1	52630431	52630691	SRR8284512_trimmed.fq.sort.sort.q10.rmdup.narrowPeak_peak_939	469	.	12.05	49.6561	46.9562	112
chr1	52631657	52632013	SRR8284512_trimmed.fq.sort.sort.q10.rmdup.narrowPeak_peak_940	304	.	9.73339	33.0458	30.4751	111
chr1	52648122	52648501	SRR8284512_trimmed.fq.sort.sort.q10.rmdup.narrowPeak_peak_941	1294	.	25.7444	132.767	129.477	190
chr1	52671817	52671979	SRR8284512_trimmed.fq.sort.sort.q10.rmdup.narrowPeak_peak_942	56	.	5.04368	7.85437	5.63071	98
chr1	52718973	52719468	SRR8284512_trimmed.fq.sort.sort.q10.rmdup.narrowPeak_peak_943	619	.	19.1618	64.7907	61.9863	318
chr1	52748264	52748779	SRR8284512_trimmed.fq.sort.sort.q10.rmdup.narrowPeak_peak_944	1910	.	26.6627	195.033	191.014	199
chr1	52793635	52794089	SRR8284512_trimmed.fq.sort.sort.q10.rmdup.narrowPeak_peak_945	285	.	12.8032	31.0704	28.5165	211
chr1	52816916	52817284	SRR8284512_trimmed.fq.sort.sort.q10.rmdup.narrowPeak_peak_946	419	.	16.5143	44.6401	41.9772	157
chr1	52854034	52854370	SRR8284512_trimmed.fq.sort.sort.q10.rmdup.narrowPeak_peak_947	697	.	20.5029	72.5759	69.7197	144
chr1	52955198	52955529	SRR8284512_trimmed.fq.sort.sort.q10.rmdup.narrowPeak_peak_948	1105	.	23.4752	113.698	110.559	178
chr1	52964659	52964945	SRR8284512_trimmed.fq.sort.sort.q10.rmdup.narrowPeak_peak_949	172	.	9.31142	19.6984	17.261	144
chr1	53032575	53032943	SRR8284512_trimmed.fq.sort.sort.q10.rmdup.narrowPeak_peak_950	725	.	20.6024	75.3941	72.5193	158
chr1	53053051	53053493	SRR8284512_trimmed.fq.sort.sort.q10.rmdup.narrowPeak_peak_951	1914	.	29.0405	195.432	191.406	173
chr1	53093206	53093533	SRR8284512_trimmed.fq.sort.sort.q10.rmdup.narrowPeak_peak_952	711	.	23.1398	74.0541	71.1881	174
chr1	53103472	53103657	SRR8284512_trimmed.fq.sort.sort.q10.rmdup.narrowPeak_peak_953	75	.	5.81964	9.78735	7.51283	62
chr1	53272666	53273029	SRR8284512_trimmed.fq.sort.sort.q10.rmdup.narrowPeak_peak_954	1159	.	25.7882	119.159	115.978	188
chr1	53273093	53273263	SRR8284512_trimmed.fq.sort.sort.q10.rmdup.narrowPeak_peak_955	66	.	4.58627	8.92743	6.67514	50
chr1	53313297	53313523	SRR8284512_trimmed.fq.sort.sort.q10.rmdup.narrowPeak_peak_956	65	.	5.43166	8.80611	6.55593	121
chr1	53352719	53353297	SRR8284512_trimmed.fq.sort.sort.q10.rmdup.narrowPeak_peak_957	790	.	23.0226	82.0069	79.0887	151
chr1	53563955	53564117	SRR8284512_trimmed.fq.sort.sort.q10.rmdup.narrowPeak_peak_958	38	.	4.26773	6.04816	3.88613	55
chr1	53622413	53622759	SRR8284512_trimmed.fq.sort.sort.q10.rmdup.narrowPeak_peak_959	466	.	17.8469	49.3045	46.6071	177
chr1	53704267	53704484	SRR8284512_trimmed.fq.sort.sort.q10.rmdup.narrowPeak_peak_960	115	.	6.79656	13.8506	11.5004	87
chr1	53706352	53706638	SRR8284512_trimmed.fq.sort.sort.q10.rmdup.narrowPeak_peak_961	570	.	18.2919	59.7737	57.0032	126
chr1	53712366	53712528	SRR8284512_trimmed.fq.sort.sort.q10.rmdup.narrowPeak_peak_962	47	.	3.36371	6.98106	4.78574	63
chr1	53715239	53715862	SRR8284512_trimmed.fq.sort.sort.q10.rmdup.narrowPeak_peak_963	1809	.	25.9764	184.783	180.921	393
chr1	53890347	53890778	SRR8284512_trimmed.fq.sort.sort.q10.rmdup.narrowPeak_peak_964	469	.	17.1539	49.6264	46.9268	220
chr1	53908959	53909473	SRR8284512_trimmed.fq.sort.sort.q10.rmdup.narrowPeak_peak_965	1749	.	28.6242	178.71	174.933	324
chr1	53927591	53927935	SRR8284512_trimmed.fq.sort.sort.q10.rmdup.narrowPeak_peak_966	1005	.	24.4569	103.644	100.578	212
chr1	54039078	54039485	SRR8284512_trimmed.fq.sort.sort.q10.rmdup.narrowPeak_peak_967	1575	.	28.5622	161.064	157.501	223
chr1	54250432	54250898	SRR8284512_trimmed.fq.sort.sort.q10.rmdup.narrowPeak_peak_968	196	.	10.0874	22.1176	19.652	94
chr1	54275609	54276008	SRR8284512_trimmed.fq.sort.sort.q10.rmdup.narrowPeak_peak_969	405	.	16.1303	43.2114	40.5591	133
chr1	54333028	54333445	SRR8284512_trimmed.fq.sort.sort.q10.rmdup.narrowPeak_peak_970	1014	.	24.8809	104.561	101.489	154
chr1	54362662	54363007	SRR8284512_trimmed.fq.sort.sort.q10.rmdup.narrowPeak_peak_971	127	.	7.75951	15.0781	12.7037	88
chr1	54381086	54381900	SRR8284512_trimmed.fq.sort.sort.q10.rmdup.narrowPeak_peak_972	1591	.	20.3476	162.719	159.138	380
chr1	54437135	54437297	SRR8284512_trimmed.fq.sort.sort.q10.rmdup.narrowPeak_peak_973	47	.	4.65571	6.93425	4.73985	81
chr1	54477937	54478249	SRR8284512_trimmed.fq.sort.sort.q10.rmdup.narrowPeak_peak_974	413	.	14.9662	44.0522	41.3934	155
chr1	54480536	54480736	SRR8284512_trimmed.fq.sort.sort.q10.rmdup.narrowPeak_peak_975	103	.	6.37267	12.6666	10.337	102
chr1	54492319	54492590	SRR8284512_trimmed.fq.sort.sort.q10.rmdup.narrowPeak_peak_976	149	.	8.53547	17.3499	14.9427	151
chr1	54513853	54514218	SRR8284512_trimmed.fq.sort.sort.q10.rmdup.narrowPeak_peak_977	1080	.	25.2809	111.21	108.089	177
chr1	54555434	54555681	SRR8284512_trimmed.fq.sort.sort.q10.rmdup.narrowPeak_peak_978	160	.	8.92344	18.515	16.0924	117
chr1	54567680	54567878	SRR8284512_trimmed.fq.sort.sort.q10.rmdup.narrowPeak_peak_979	105	.	6.98356	12.8906	10.5526	128
chr1	54665844	54666359	SRR8284512_trimmed.fq.sort.sort.q10.rmdup.narrowPeak_peak_980	1848	.	28.2156	188.811	184.889	303
chr1	54676918	54677297	SRR8284512_trimmed.fq.sort.sort.q10.rmdup.narrowPeak_peak_981	285	.	12.8032	31.0704	28.5165	177
chr1	54706643	54706970	SRR8284512_trimmed.fq.sort.sort.q10.rmdup.narrowPeak_peak_982	1746	.	29.6469	178.451	174.677	154
chr1	54736879	54737330	SRR8284512_trimmed.fq.sort.sort.q10.rmdup.narrowPeak_peak_983	300	.	12.5742	32.6296	30.0621	291
chr1	54755812	54756149	SRR8284512_trimmed.fq.sort.sort.q10.rmdup.narrowPeak_peak_984	184	.	9.69939	20.8995	18.4479	71
chr1	54832497	54832677	SRR8284512_trimmed.fq.sort.sort.q10.rmdup.narrowPeak_peak_985	58	.	4.14829	8.031	5.80401	98
chr1	54832824	54833253	SRR8284512_trimmed.fq.sort.sort.q10.rmdup.narrowPeak_peak_986	898	.	20.1578	92.8474	89.8565	143
chr1	54846657	54847041	SRR8284512_trimmed.fq.sort.sort.q10.rmdup.narrowPeak_peak_987	112	.	7.11984	13.5474	11.2009	271
chr1	54869949	54870185	SRR8284512_trimmed.fq.sort.sort.q10.rmdup.narrowPeak_peak_988	65	.	5.43166	8.80611	6.55593	152
chr1	54879897	54880059	SRR8284512_trimmed.fq.sort.sort.q10.rmdup.narrowPeak_peak_989	38	.	4.26773	6.04816	3.88613	64
chr1	54913006	54913317	SRR8284512_trimmed.fq.sort.sort.q10.rmdup.narrowPeak_peak_990	325	.	13.9671	35.11	32.5213	157
chr1	54926604	54926831	SRR8284512_trimmed.fq.sort.sort.q10.rmdup.narrowPeak_peak_991	56	.	5.04368	7.85437	5.63071	74
chr1	54933288	54933450	SRR8284512_trimmed.fq.sort.sort.q10.rmdup.narrowPeak_peak_992	43	.	4.22957	6.50863	4.33569	97
chr1	54934727	54935162	SRR8284512_trimmed.fq.sort.sort.q10.rmdup.narrowPeak_peak_993	370	.	13.7723	39.6296	37.0047	210
chr1	54948079	54948393	SRR8284512_trimmed.fq.sort.sort.q10.rmdup.narrowPeak_peak_994	246	.	11.6393	27.1472	24.6295	157
chr1	54958559	54958966	SRR8284512_trimmed.fq.sort.sort.q10.rmdup.narrowPeak_peak_995	1435	.	28.2461	146.968	143.55	156
chr1	54967720	54967894	SRR8284512_trimmed.fq.sort.sort.q10.rmdup.narrowPeak_peak_996	65	.	5.43166	8.80611	6.55593	123
chr1	54979273	54979750	SRR8284512_trimmed.fq.sort.sort.q10.rmdup.narrowPeak_peak_997	986	.	16.4808	101.737	98.6847	171
chr1	54983377	54983692	SRR8284512_trimmed.fq.sort.sort.q10.rmdup.narrowPeak_peak_998	634	.	12.1576	66.2969	63.4825	160
chr1	55008362	55008576	SRR8284512_trimmed.fq.sort.sort.q10.rmdup.narrowPeak_peak_999	293	.	10.2992	31.945	29.384	138
chr1	55012481	55012847	SRR8284512_trimmed.fq.sort.sort.q10.rmdup.narrowPeak_peak_1000	452	.	13.0447	47.9732	45.2855	214
chr1	55017589	55017814	SRR8284512_trimmed.fq.sort.sort.q10.rmdup.narrowPeak_peak_1001	121	.	7.44934	14.5507	12.187	125
chr1	55025657	55026007	SRR8284512_trimmed.fq.sort.sort.q10.rmdup.narrowPeak_peak_1002	582	.	17.7007	61.0524	58.2732	179
chr1	55042324	55042629	SRR8284512_trimmed.fq.sort.sort.q10.rmdup.narrowPeak_peak_1003	485	.	17.6132	51.2478	48.5365	146
chr1	55052276	55052630	SRR8284512_trimmed.fq.sort.sort.q10.rmdup.narrowPeak_peak_1004	79	.	5.88841	10.2633	7.98138	239
chr1	55053191	55053396	SRR8284512_trimmed.fq.sort.sort.q10.rmdup.narrowPeak_peak_1005	44	.	4.46961	6.63383	4.45782	76
chr1	55061914	55062076	SRR8284512_trimmed.fq.sort.sort.q10.rmdup.narrowPeak_peak_1006	30	.	3.87976	5.19895	3.07351	67
chr1	55082120	55082489	SRR8284512_trimmed.fq.sort.sort.q10.rmdup.narrowPeak_peak_1007	899	.	17.8829	92.9092	89.9179	153
chr1	55086123	55086291	SRR8284512_trimmed.fq.sort.sort.q10.rmdup.narrowPeak_peak_1008	83	.	4.26554	10.6396	8.35161	40
chr1	55089615	55089811	SRR8284512_trimmed.fq.sort.sort.q10.rmdup.narrowPeak_peak_1009	92	.	5.54616	11.5141	9.20658	84
chr1	55135934	55136163	SRR8284512_trimmed.fq.sort.sort.q10.rmdup.narrowPeak_peak_1010	127	.	7.75951	15.0781	12.7037	144
chr1	55161940	55162373	SRR8284512_trimmed.fq.sort.sort.q10.rmdup.narrowPeak_peak_1011	939	.	23.1097	96.9445	93.9258	189
chr1	55171095	55171440	SRR8284512_trimmed.fq.sort.sort.q10.rmdup.narrowPeak_peak_1012	209	.	10.1833	23.4147	20.9351	136
chr1	55180039	55180580	SRR8284512_trimmed.fq.sort.sort.q10.rmdup.narrowPeak_peak_1013	911	.	22.6858	94.1687	91.1689	342
chr1	55185712	55186060	SRR8284512_trimmed.fq.sort.sort.q10.rmdup.narrowPeak_peak_1014	316	.	13.4902	34.2705	31.6893	158
chr1	55192827	55193239	SRR8284512_trimmed.fq.sort.sort.q10.rmdup.narrowPeak_peak_1015	1682	.	25.6715	171.937	168.247	176
chr1	55239187	55239655	SRR8284512_trimmed.fq.sort.sort.q10.rmdup.narrowPeak_peak_1016	1775	.	26.1397	181.339	177.526	290
chr1	55265469	55265794	SRR8284512_trimmed.fq.sort.sort.q10.rmdup.narrowPeak_peak_1017	221	.	10.8633	24.602	22.1098	187
chr1	55295186	55295402	SRR8284512_trimmed.fq.sort.sort.q10.rmdup.narrowPeak_peak_1018	116	.	7.37154	13.9733	11.6166	107
chr1	55301064	55301425	SRR8284512_trimmed.fq.sort.sort.q10.rmdup.narrowPeak_peak_1019	743	.	21.9642	77.2252	74.3383	207
chr1	55349528	55349711	SRR8284512_trimmed.fq.sort.sort.q10.rmdup.narrowPeak_peak_1020	95	.	6.59559	11.8311	9.51283	99
chr1	55363692	55363948	SRR8284512_trimmed.fq.sort.sort.q10.rmdup.narrowPeak_peak_1021	184	.	9.69939	20.8995	18.4479	109
chr1	55383123	55383719	SRR8284512_trimmed.fq.sort.sort.q10.rmdup.narrowPeak_peak_1022	2234	.	32.4773	228.122	223.428	220
chr1	55404308	55404792	SRR8284512_trimmed.fq.sort.sort.q10.rmdup.narrowPeak_peak_1023	1448	.	23.6438	148.264	144.834	241
chr1	55429805	55430053	SRR8284512_trimmed.fq.sort.sort.q10.rmdup.narrowPeak_peak_1024	272	.	12.4152	29.7492	27.207	94
chr1	55447555	55448131	SRR8284512_trimmed.fq.sort.sort.q10.rmdup.narrowPeak_peak_1025	909	.	20.5964	93.9104	90.9124	303
chr1	55473823	55474064	SRR8284512_trimmed.fq.sort.sort.q10.rmdup.narrowPeak_peak_1026	127	.	7.75951	15.0781	12.7037	135
chr1	55584911	55585166	SRR8284512_trimmed.fq.sort.sort.q10.rmdup.narrowPeak_peak_1027	116	.	7.37154	13.9733	11.6166	115
chr1	55736327	55736750	SRR8284512_trimmed.fq.sort.sort.q10.rmdup.narrowPeak_peak_1028	1867	.	28.1686	190.718	186.767	240
chr1	55755710	55756102	SRR8284512_trimmed.fq.sort.sort.q10.rmdup.narrowPeak_peak_1029	1712	.	29.5306	175.008	171.28	226
chr1	55838216	55838698	SRR8284512_trimmed.fq.sort.sort.q10.rmdup.narrowPeak_peak_1030	1869	.	28.9195	190.925	186.97	162
chr1	55874191	55875108	SRR8284512_trimmed.fq.sort.sort.q10.rmdup.narrowPeak_peak_1031	1902	.	19.4718	194.238	190.231	191
chr1	55886414	55886758	SRR8284512_trimmed.fq.sort.sort.q10.rmdup.narrowPeak_peak_1032	1678	.	22.1781	171.546	167.861	161
chr1	55890762	55891082	SRR8284512_trimmed.fq.sort.sort.q10.rmdup.narrowPeak_peak_1033	565	.	10.8841	59.2752	56.5081	160
chr1	55905242	55905680	SRR8284512_trimmed.fq.sort.sort.q10.rmdup.narrowPeak_peak_1034	1325	.	26.6063	135.891	132.574	191
chr1	55960274	55960729	SRR8284512_trimmed.fq.sort.sort.q10.rmdup.narrowPeak_peak_1035	2468	.	30.6757	252.261	246.868	209
chr1	56195165	56195604	SRR8284512_trimmed.fq.sort.sort.q10.rmdup.narrowPeak_peak_1036	690	.	21.4876	71.8646	69.0133	243
chr1	56344252	56344485	SRR8284512_trimmed.fq.sort.sort.q10.rmdup.narrowPeak_peak_1037	352	.	14.7431	37.8631	35.252	115
chr1	56556111	56556307	SRR8284512_trimmed.fq.sort.sort.q10.rmdup.narrowPeak_peak_1038	56	.	5.04368	7.85437	5.63071	123
chr1	56567549	56567966	SRR8284512_trimmed.fq.sort.sort.q10.rmdup.narrowPeak_peak_1039	272	.	12.4152	29.7492	27.207	236
chr1	56668307	56668534	SRR8284512_trimmed.fq.sort.sort.q10.rmdup.narrowPeak_peak_1040	47	.	4.65571	6.93425	4.73985	106
chr1	56753364	56753605	SRR8284512_trimmed.fq.sort.sort.q10.rmdup.narrowPeak_peak_1041	196	.	10.0874	22.1176	19.652	137
chr1	56862306	56862471	SRR8284512_trimmed.fq.sort.sort.q10.rmdup.narrowPeak_peak_1042	56	.	5.04368	7.85437	5.63071	106
chr1	56898345	56898745	SRR8284512_trimmed.fq.sort.sort.q10.rmdup.narrowPeak_peak_1043	538	.	17.4825	56.5806	53.8319	233
chr1	56928855	56929211	SRR8284512_trimmed.fq.sort.sort.q10.rmdup.narrowPeak_peak_1044	95	.	6.59559	11.8311	9.51283	177
chr1	56977012	56977478	SRR8284512_trimmed.fq.sort.sort.q10.rmdup.narrowPeak_peak_1045	742	.	13.507	77.1784	74.2918	289
chr1	56991650	56991968	SRR8284512_trimmed.fq.sort.sort.q10.rmdup.narrowPeak_peak_1046	538	.	15.5771	56.599	53.8502	197
chr1	56995112	56995388	SRR8284512_trimmed.fq.sort.sort.q10.rmdup.narrowPeak_peak_1047	276	.	10.3443	30.2236	27.6777	112
chr1	57000410	57000725	SRR8284512_trimmed.fq.sort.sort.q10.rmdup.narrowPeak_peak_1048	277	.	12.366	30.3039	27.7574	154
chr1	57003241	57003425	SRR8284512_trimmed.fq.sort.sort.q10.rmdup.narrowPeak_peak_1049	84	.	6.20761	10.7962	8.49896	70
chr1	57048949	57049155	SRR8284512_trimmed.fq.sort.sort.q10.rmdup.narrowPeak_peak_1050	184	.	9.69939	20.8995	18.4479	127
chr1	57052098	57052309	SRR8284512_trimmed.fq.sort.sort.q10.rmdup.narrowPeak_peak_1051	149	.	8.53547	17.3499	14.9427	111
chr1	57095595	57095910	SRR8284512_trimmed.fq.sort.sort.q10.rmdup.narrowPeak_peak_1052	541	.	18.085	56.9303	54.1792	156
chr1	57096218	57096418	SRR8284512_trimmed.fq.sort.sort.q10.rmdup.narrowPeak_peak_1053	51	.	4.57905	7.38405	5.18018	78
chr1	57205610	57206230	SRR8284512_trimmed.fq.sort.sort.q10.rmdup.narrowPeak_peak_1054	1951	.	25.8394	199.19	195.103	223
chr1	57269690	57270167	SRR8284512_trimmed.fq.sort.sort.q10.rmdup.narrowPeak_peak_1055	1243	.	22.6828	127.571	124.324	239
chr1	57319917	57320114	SRR8284512_trimmed.fq.sort.sort.q10.rmdup.narrowPeak_peak_1056	30	.	3.87976	5.19895	3.07351	51
chr1	57339136	57339774	SRR8284512_trimmed.fq.sort.sort.q10.rmdup.narrowPeak_peak_1057	1283	.	22.464	131.605	128.325	219
chr1	57393994	57394637	SRR8284512_trimmed.fq.sort.sort.q10.rmdup.narrowPeak_peak_1058	2066	.	26.3369	210.92	206.619	229
chr1	57403828	57404023	SRR8284512_trimmed.fq.sort.sort.q10.rmdup.narrowPeak_peak_1059	27	.	3.65845	4.8503	2.75202	102
chr1	57423664	57424007	SRR8284512_trimmed.fq.sort.sort.q10.rmdup.narrowPeak_peak_1060	1141	.	22.6877	117.336	114.169	185
chr1	57428823	57429334	SRR8284512_trimmed.fq.sort.sort.q10.rmdup.narrowPeak_peak_1061	1761	.	25.399	179.926	176.132	275
chr1	57511999	57512169	SRR8284512_trimmed.fq.sort.sort.q10.rmdup.narrowPeak_peak_1062	47	.	4.65571	6.93425	4.73985	91
chr1	57544966	57545128	SRR8284512_trimmed.fq.sort.sort.q10.rmdup.narrowPeak_peak_1063	38	.	4.26773	6.04816	3.88613	83
chr1	57564751	57564950	SRR8284512_trimmed.fq.sort.sort.q10.rmdup.narrowPeak_peak_1064	65	.	5.43166	8.80611	6.55593	113
chr1	57688832	57689040	SRR8284512_trimmed.fq.sort.sort.q10.rmdup.narrowPeak_peak_1065	75	.	5.81964	9.78735	7.51283	102
chr1	57773933	57774642	SRR8284512_trimmed.fq.sort.sort.q10.rmdup.narrowPeak_peak_1066	321	.	8.84867	34.7584	32.1733	160
chr1	57776916	57777237	SRR8284512_trimmed.fq.sort.sort.q10.rmdup.narrowPeak_peak_1067	273	.	8.07945	29.8906	27.3474	119
chr1	57949224	57949669	SRR8284512_trimmed.fq.sort.sort.q10.rmdup.narrowPeak_peak_1068	1038	.	26.4474	106.892	103.803	172
chr1	57969284	57969765	SRR8284512_trimmed.fq.sort.sort.q10.rmdup.narrowPeak_peak_1069	49	.	4.43796	7.14239	4.94353	66
chr1	57970010	57970381	SRR8284512_trimmed.fq.sort.sort.q10.rmdup.narrowPeak_peak_1070	157	.	8.13378	18.1371	15.7219	262
chr1	58011990	58012170	SRR8284512_trimmed.fq.sort.sort.q10.rmdup.narrowPeak_peak_1071	56	.	5.04368	7.85437	5.63071	92
chr1	58031076	58031622	SRR8284512_trimmed.fq.sort.sort.q10.rmdup.narrowPeak_peak_1072	2403	.	26.9907	245.582	240.395	299
chr1	58038366	58038549	SRR8284512_trimmed.fq.sort.sort.q10.rmdup.narrowPeak_peak_1073	56	.	5.04368	7.85437	5.63071	55
chr1	58079695	58080027	SRR8284512_trimmed.fq.sort.sort.q10.rmdup.narrowPeak_peak_1074	259	.	12.0272	28.4413	25.9114	186
chr1	58089565	58089749	SRR8284512_trimmed.fq.sort.sort.q10.rmdup.narrowPeak_peak_1075	95	.	6.59559	11.8311	9.51283	88
chr1	58112709	58113159	SRR8284512_trimmed.fq.sort.sort.q10.rmdup.narrowPeak_peak_1076	1848	.	28.8977	188.791	184.869	275
chr1	58139045	58139355	SRR8284512_trimmed.fq.sort.sort.q10.rmdup.narrowPeak_peak_1077	603	.	14.502	63.1607	60.3672	148
chr1	58140602	58140958	SRR8284512_trimmed.fq.sort.sort.q10.rmdup.narrowPeak_peak_1078	420	.	10.9341	44.7162	42.0526	207
chr1	58144831	58145043	SRR8284512_trimmed.fq.sort.sort.q10.rmdup.narrowPeak_peak_1079	98	.	5.7125	12.2213	9.89772	120
chr1	58156735	58157190	SRR8284512_trimmed.fq.sort.sort.q10.rmdup.narrowPeak_peak_1080	1551	.	26.5555	158.674	155.138	193
chr1	58235318	58235749	SRR8284512_trimmed.fq.sort.sort.q10.rmdup.narrowPeak_peak_1081	439	.	13.7043	46.6057	43.928	276
chr1	58240367	58240638	SRR8284512_trimmed.fq.sort.sort.q10.rmdup.narrowPeak_peak_1082	286	.	10.5191	31.1957	28.6407	144
chr1	58271143	58271595	SRR8284512_trimmed.fq.sort.sort.q10.rmdup.narrowPeak_peak_1083	1604	.	26.6805	164.024	160.429	218
chr1	58296323	58296767	SRR8284512_trimmed.fq.sort.sort.q10.rmdup.narrowPeak_peak_1084	1809	.	27.2382	184.798	180.936	197
chr1	58337802	58338077	SRR8284512_trimmed.fq.sort.sort.q10.rmdup.narrowPeak_peak_1085	184	.	9.69939	20.8995	18.4479	159
chr1	58393890	58394147	SRR8284512_trimmed.fq.sort.sort.q10.rmdup.narrowPeak_peak_1086	145	.	6.02727	16.9305	14.5316	110
chr1	58395411	58395661	SRR8284512_trimmed.fq.sort.sort.q10.rmdup.narrowPeak_peak_1087	254	.	8.1385	27.9539	25.4297	141
chr1	58396257	58396548	SRR8284512_trimmed.fq.sort.sort.q10.rmdup.narrowPeak_peak_1088	349	.	9.8623	37.5273	34.9196	100
chr1	58401749	58402052	SRR8284512_trimmed.fq.sort.sort.q10.rmdup.narrowPeak_peak_1089	233	.	11.2513	25.8673	23.3622	161
chr1	58408459	58408660	SRR8284512_trimmed.fq.sort.sort.q10.rmdup.narrowPeak_peak_1090	38	.	4.26773	6.04816	3.88613	25
chr1	58415467	58415801	SRR8284512_trimmed.fq.sort.sort.q10.rmdup.narrowPeak_peak_1091	549	.	15.0369	57.6818	54.9255	183
chr1	58421007	58421210	SRR8284512_trimmed.fq.sort.sort.q10.rmdup.narrowPeak_peak_1092	163	.	8.49185	18.7839	16.3586	101
chr1	58445145	58445515	SRR8284512_trimmed.fq.sort.sort.q10.rmdup.narrowPeak_peak_1093	156	.	7.58512	18.0865	15.6717	135
chr1	58448483	58448724	SRR8284512_trimmed.fq.sort.sort.q10.rmdup.narrowPeak_peak_1094	326	.	11.5542	35.238	32.6484	119
chr1	58474027	58474351	SRR8284512_trimmed.fq.sort.sort.q10.rmdup.narrowPeak_peak_1095	75	.	5.81964	9.78735	7.51283	229
chr1	58498805	58499079	SRR8284512_trimmed.fq.sort.sort.q10.rmdup.narrowPeak_peak_1096	395	.	14.783	42.245	39.5997	120
chr1	58505735	58505904	SRR8284512_trimmed.fq.sort.sort.q10.rmdup.narrowPeak_peak_1097	30	.	3.87976	5.19895	3.07351	9
chr1	58560414	58560591	SRR8284512_trimmed.fq.sort.sort.q10.rmdup.narrowPeak_peak_1098	65	.	4.24003	8.80488	6.55593	53
chr1	58562441	58562865	SRR8284512_trimmed.fq.sort.sort.q10.rmdup.narrowPeak_peak_1099	1112	.	22.2825	114.432	111.287	203
chr1	58579190	58579532	SRR8284512_trimmed.fq.sort.sort.q10.rmdup.narrowPeak_peak_1100	1182	.	23.9103	121.402	118.204	194
chr1	58584346	58584586	SRR8284512_trimmed.fq.sort.sort.q10.rmdup.narrowPeak_peak_1101	174	.	8.00132	19.8948	17.4555	143
chr1	58618824	58619131	SRR8284512_trimmed.fq.sort.sort.q10.rmdup.narrowPeak_peak_1102	246	.	11.6393	27.1472	24.6295	147
chr1	58677523	58678007	SRR8284512_trimmed.fq.sort.sort.q10.rmdup.narrowPeak_peak_1103	1580	.	26.5535	161.663	158.094	271
chr1	58697694	58697933	SRR8284512_trimmed.fq.sort.sort.q10.rmdup.narrowPeak_peak_1104	160	.	8.92344	18.515	16.0924	144
chr1	58710167	58710443	SRR8284512_trimmed.fq.sort.sort.q10.rmdup.narrowPeak_peak_1105	192	.	8.96279	21.7515	19.292	137
chr1	58713173	58713367	SRR8284512_trimmed.fq.sort.sort.q10.rmdup.narrowPeak_peak_1106	89	.	5.61861	11.2782	8.97403	87
chr1	58746930	58747249	SRR8284512_trimmed.fq.sort.sort.q10.rmdup.narrowPeak_peak_1107	1191	.	25.9055	122.366	119.161	188
chr1	58761579	58761749	SRR8284512_trimmed.fq.sort.sort.q10.rmdup.narrowPeak_peak_1108	56	.	5.04368	7.85437	5.63071	87
chr1	58769916	58770322	SRR8284512_trimmed.fq.sort.sort.q10.rmdup.narrowPeak_peak_1109	1078	.	22.7637	111.017	107.898	279
chr1	58795385	58795560	SRR8284512_trimmed.fq.sort.sort.q10.rmdup.narrowPeak_peak_1110	65	.	5.43166	8.80611	6.55593	80
chr1	58802453	58802769	SRR8284512_trimmed.fq.sort.sort.q10.rmdup.narrowPeak_peak_1111	259	.	12.0272	28.4413	25.9114	155
chr1	58820589	58820751	SRR8284512_trimmed.fq.sort.sort.q10.rmdup.narrowPeak_peak_1112	56	.	5.04368	7.85437	5.63071	106
chr1	58897609	58897908	SRR8284512_trimmed.fq.sort.sort.q10.rmdup.narrowPeak_peak_1113	408	.	16.295	43.5021	40.8472	137
chr1	58993762	58994062	SRR8284512_trimmed.fq.sort.sort.q10.rmdup.narrowPeak_peak_1114	384	.	14.9233	41.0502	38.4141	149
chr1	59009242	59009619	SRR8284512_trimmed.fq.sort.sort.q10.rmdup.narrowPeak_peak_1115	681	.	20.6044	71.0366	68.1906	174
chr1	59068022	59068353	SRR8284512_trimmed.fq.sort.sort.q10.rmdup.narrowPeak_peak_1116	1154	.	21.4482	118.602	115.425	161
chr1	59070898	59071177	SRR8284512_trimmed.fq.sort.sort.q10.rmdup.narrowPeak_peak_1117	360	.	10.0484	38.6195	36.0029	135
chr1	59142833	59143152	SRR8284512_trimmed.fq.sort.sort.q10.rmdup.narrowPeak_peak_1118	1601	.	21.8225	163.766	160.174	155
chr1	59144599	59144863	SRR8284512_trimmed.fq.sort.sort.q10.rmdup.narrowPeak_peak_1119	404	.	8.82338	43.0598	40.4086	111
chr1	59150555	59150898	SRR8284512_trimmed.fq.sort.sort.q10.rmdup.narrowPeak_peak_1120	385	.	14.606	41.1919	38.5548	129
chr1	59176615	59176953	SRR8284512_trimmed.fq.sort.sort.q10.rmdup.narrowPeak_peak_1121	208	.	10.4753	23.3519	20.8728	117
chr1	59220562	59220743	SRR8284512_trimmed.fq.sort.sort.q10.rmdup.narrowPeak_peak_1122	75	.	5.81964	9.78735	7.51283	77
chr1	59237837	59238296	SRR8284512_trimmed.fq.sort.sort.q10.rmdup.narrowPeak_peak_1123	1750	.	29.0397	178.85	175.071	302
chr1	59243841	59244030	SRR8284512_trimmed.fq.sort.sort.q10.rmdup.narrowPeak_peak_1124	97	.	4.46522	12.1006	9.77867	94
chr1	59247541	59248055	SRR8284512_trimmed.fq.sort.sort.q10.rmdup.narrowPeak_peak_1125	1490	.	22.3135	152.518	149.046	299
chr1	59258904	59259137	SRR8284512_trimmed.fq.sort.sort.q10.rmdup.narrowPeak_peak_1126	206	.	9.69057	23.0989	20.6245	122
chr1	59286464	59286787	SRR8284512_trimmed.fq.sort.sort.q10.rmdup.narrowPeak_peak_1127	194	.	9.98541	21.9417	19.4803	190
chr1	59294592	59294954	SRR8284512_trimmed.fq.sort.sort.q10.rmdup.narrowPeak_peak_1128	393	.	15.4571	42.0133	39.3701	182
chr1	59300993	59301223	SRR8284512_trimmed.fq.sort.sort.q10.rmdup.narrowPeak_peak_1129	84	.	6.20761	10.7962	8.49896	143
chr1	59316738	59317260	SRR8284512_trimmed.fq.sort.sort.q10.rmdup.narrowPeak_peak_1130	1790	.	25.4167	182.933	179.097	179
chr1	59361586	59361788	SRR8284512_trimmed.fq.sort.sort.q10.rmdup.narrowPeak_peak_1131	105	.	6.98356	12.8906	10.5526	109
chr1	59375429	59375638	SRR8284512_trimmed.fq.sort.sort.q10.rmdup.narrowPeak_peak_1132	95	.	6.59559	11.8311	9.51283	106
chr1	59424154	59424463	SRR8284512_trimmed.fq.sort.sort.q10.rmdup.narrowPeak_peak_1133	233	.	11.2513	25.8673	23.3622	134
chr1	59441100	59441408	SRR8284512_trimmed.fq.sort.sort.q10.rmdup.narrowPeak_peak_1134	152	.	8.41443	17.6382	15.228	116
chr1	59453431	59453661	SRR8284512_trimmed.fq.sort.sort.q10.rmdup.narrowPeak_peak_1135	122	.	7.21253	14.5899	12.2258	96
chr1	59467930	59468104	SRR8284512_trimmed.fq.sort.sort.q10.rmdup.narrowPeak_peak_1136	59	.	5.03235	8.14716	5.91793	71
chr1	59471718	59471922	SRR8284512_trimmed.fq.sort.sort.q10.rmdup.narrowPeak_peak_1137	74	.	5.5571	9.70267	7.43706	69
chr1	59483731	59484288	SRR8284512_trimmed.fq.sort.sort.q10.rmdup.narrowPeak_peak_1138	1342	.	19.3096	137.622	134.29	185
chr1	59514531	59514693	SRR8284512_trimmed.fq.sort.sort.q10.rmdup.narrowPeak_peak_1139	37	.	4.19847	5.93784	3.79222	20
chr1	59515537	59515710	SRR8284512_trimmed.fq.sort.sort.q10.rmdup.narrowPeak_peak_1140	74	.	5.58854	9.75625	7.48975	102
chr1	59523420	59523804	SRR8284512_trimmed.fq.sort.sort.q10.rmdup.narrowPeak_peak_1141	831	.	20.2761	86.0943	83.1488	171
chr1	59563464	59563629	SRR8284512_trimmed.fq.sort.sort.q10.rmdup.narrowPeak_peak_1142	65	.	5.43166	8.80611	6.55593	84
chr1	59564652	59564863	SRR8284512_trimmed.fq.sort.sort.q10.rmdup.narrowPeak_peak_1143	84	.	6.18334	10.7559	8.46616	107
chr1	59580997	59581198	SRR8284512_trimmed.fq.sort.sort.q10.rmdup.narrowPeak_peak_1144	145	.	5.07113	16.9431	14.544	74
chr1	59584603	59585015	SRR8284512_trimmed.fq.sort.sort.q10.rmdup.narrowPeak_peak_1145	1637	.	21.5599	167.389	163.755	245
chr1	59603910	59604338	SRR8284512_trimmed.fq.sort.sort.q10.rmdup.narrowPeak_peak_1146	1087	.	19.1201	111.826	108.701	256
chr1	59608982	59609159	SRR8284512_trimmed.fq.sort.sort.q10.rmdup.narrowPeak_peak_1147	109	.	3.56844	13.3193	10.9759	76
chr1	59609484	59609803	SRR8284512_trimmed.fq.sort.sort.q10.rmdup.narrowPeak_peak_1148	826	.	10.1613	85.5776	82.6356	159
chr1	59610996	59611208	SRR8284512_trimmed.fq.sort.sort.q10.rmdup.narrowPeak_peak_1149	189	.	4.56822	21.4083	18.9521	109
chr1	59613759	59614216	SRR8284512_trimmed.fq.sort.sort.q10.rmdup.narrowPeak_peak_1150	1187	.	13.1735	121.946	118.744	254
chr1	59623322	59623923	SRR8284512_trimmed.fq.sort.sort.q10.rmdup.narrowPeak_peak_1151	2378	.	27.355	242.983	237.872	192
chr1	59630661	59631109	SRR8284512_trimmed.fq.sort.sort.q10.rmdup.narrowPeak_peak_1152	208	.	10.1237	23.3094	20.833	270
chr1	59638363	59638736	SRR8284512_trimmed.fq.sort.sort.q10.rmdup.narrowPeak_peak_1153	421	.	15.3712	44.8138	42.1495	182
chr1	59646633	59646832	SRR8284512_trimmed.fq.sort.sort.q10.rmdup.narrowPeak_peak_1154	38	.	4.26773	6.04816	3.88613	45
chr1	59657128	59657321	SRR8284512_trimmed.fq.sort.sort.q10.rmdup.narrowPeak_peak_1155	144	.	7.42898	16.8299	14.432	80
chr1	59661340	59661566	SRR8284512_trimmed.fq.sort.sort.q10.rmdup.narrowPeak_peak_1156	124	.	7.08307	14.8078	12.441	126
chr1	59671033	59671195	SRR8284512_trimmed.fq.sort.sort.q10.rmdup.narrowPeak_peak_1157	45	.	4.5242	6.72218	4.54425	32
chr1	59681521	59681736	SRR8284512_trimmed.fq.sort.sort.q10.rmdup.narrowPeak_peak_1158	42	.	4.31344	6.38008	4.21027	78
chr1	59684963	59685125	SRR8284512_trimmed.fq.sort.sort.q10.rmdup.narrowPeak_peak_1159	38	.	3.93892	6.01299	3.86538	38
chr1	59689559	59689794	SRR8284512_trimmed.fq.sort.sort.q10.rmdup.narrowPeak_peak_1160	95	.	5.7174	11.8463	9.52778	128
chr1	59690548	59690777	SRR8284512_trimmed.fq.sort.sort.q10.rmdup.narrowPeak_peak_1161	246	.	10.3018	27.1384	24.6225	101
chr1	59701823	59702055	SRR8284512_trimmed.fq.sort.sort.q10.rmdup.narrowPeak_peak_1162	326	.	12.551	35.2437	32.654	78
chr1	59719739	59720456	SRR8284512_trimmed.fq.sort.sort.q10.rmdup.narrowPeak_peak_1163	1586	.	20.9216	162.244	158.669	381
chr1	59746190	59746411	SRR8284512_trimmed.fq.sort.sort.q10.rmdup.narrowPeak_peak_1164	105	.	6.71236	12.8493	10.5171	104
chr1	59749795	59750021	SRR8284512_trimmed.fq.sort.sort.q10.rmdup.narrowPeak_peak_1165	132	.	7.82181	15.6481	13.2672	90
chr1	59763004	59763166	SRR8284512_trimmed.fq.sort.sort.q10.rmdup.narrowPeak_peak_1166	23	.	3.49178	4.38992	2.3062	81
chr1	59764607	59764909	SRR8284512_trimmed.fq.sort.sort.q10.rmdup.narrowPeak_peak_1167	56	.	5.04368	7.85437	5.63071	121
chr1	59784012	59784480	SRR8284512_trimmed.fq.sort.sort.q10.rmdup.narrowPeak_peak_1168	56	.	5.04368	7.85437	5.63071	155
chr1	59794556	59794796	SRR8284512_trimmed.fq.sort.sort.q10.rmdup.narrowPeak_peak_1169	84	.	6.20761	10.7962	8.49896	119
chr1	59812871	59813055	SRR8284512_trimmed.fq.sort.sort.q10.rmdup.narrowPeak_peak_1170	105	.	6.98356	12.8906	10.5526	94
chr1	59822269	59822459	SRR8284512_trimmed.fq.sort.sort.q10.rmdup.narrowPeak_peak_1171	105	.	6.98356	12.8906	10.5526	78
chr1	59836559	59836894	SRR8284512_trimmed.fq.sort.sort.q10.rmdup.narrowPeak_peak_1172	172	.	9.31142	19.6984	17.261	148
chr1	59862643	59862937	SRR8284512_trimmed.fq.sort.sort.q10.rmdup.narrowPeak_peak_1173	451	.	17.4589	47.8394	45.1526	132
chr1	59874123	59874298	SRR8284512_trimmed.fq.sort.sort.q10.rmdup.narrowPeak_peak_1174	65	.	5.43166	8.80611	6.55593	89
chr1	59883654	59884283	SRR8284512_trimmed.fq.sort.sort.q10.rmdup.narrowPeak_peak_1175	2221	.	25.0719	226.809	222.148	256
chr1	59892811	59893397	SRR8284512_trimmed.fq.sort.sort.q10.rmdup.narrowPeak_peak_1176	180	.	9.48335	20.5272	18.0819	147
chr1	59909394	59909620	SRR8284512_trimmed.fq.sort.sort.q10.rmdup.narrowPeak_peak_1177	127	.	7.75951	15.0781	12.7037	72
chr1	59916713	59916961	SRR8284512_trimmed.fq.sort.sort.q10.rmdup.narrowPeak_peak_1178	47	.	4.65571	6.93425	4.73985	120
chr1	59934631	59934793	SRR8284512_trimmed.fq.sort.sort.q10.rmdup.narrowPeak_peak_1179	56	.	5.04368	7.85437	5.63071	64
chr1	59967371	59967646	SRR8284512_trimmed.fq.sort.sort.q10.rmdup.narrowPeak_peak_1180	730	.	21.3142	75.9448	73.0665	134
chr1	59973130	59973419	SRR8284512_trimmed.fq.sort.sort.q10.rmdup.narrowPeak_peak_1181	221	.	10.8633	24.602	22.1098	120
chr1	59995771	59995986	SRR8284512_trimmed.fq.sort.sort.q10.rmdup.narrowPeak_peak_1182	169	.	8.0119	19.4117	16.9802	102
chr1	60000436	60000779	SRR8284512_trimmed.fq.sort.sort.q10.rmdup.narrowPeak_peak_1183	328	.	11.6556	35.4479	32.8567	241
chr1	60005561	60005797	SRR8284512_trimmed.fq.sort.sort.q10.rmdup.narrowPeak_peak_1184	264	.	10.9266	28.9368	26.4027	135
chr1	60008622	60008828	SRR8284512_trimmed.fq.sort.sort.q10.rmdup.narrowPeak_peak_1185	103	.	6.59906	12.6531	10.3237	76
chr1	60035418	60035726	SRR8284512_trimmed.fq.sort.sort.q10.rmdup.narrowPeak_peak_1186	168	.	9.04841	19.246	16.8161	151
chr1	60036191	60036390	SRR8284512_trimmed.fq.sort.sort.q10.rmdup.narrowPeak_peak_1187	64	.	5.34351	8.66151	6.42263	98
chr1	60054537	60055207	SRR8284512_trimmed.fq.sort.sort.q10.rmdup.narrowPeak_peak_1188	1003	.	22.7039	103.448	100.383	312
chr1	60081678	60081840	SRR8284512_trimmed.fq.sort.sort.q10.rmdup.narrowPeak_peak_1189	47	.	4.65571	6.93425	4.73985	59
chr1	60101887	60102107	SRR8284512_trimmed.fq.sort.sort.q10.rmdup.narrowPeak_peak_1190	87	.	5.51815	11.0877	8.78625	143
chr1	60104592	60104884	SRR8284512_trimmed.fq.sort.sort.q10.rmdup.narrowPeak_peak_1191	312	.	11.5181	33.8737	31.2955	152
chr1	60107488	60107669	SRR8284512_trimmed.fq.sort.sort.q10.rmdup.narrowPeak_peak_1192	94	.	6.11719	11.806	9.49396	67
chr1	60129760	60130079	SRR8284512_trimmed.fq.sort.sort.q10.rmdup.narrowPeak_peak_1193	84	.	6.20761	10.7962	8.49896	158
chr1	60135798	60135982	SRR8284512_trimmed.fq.sort.sort.q10.rmdup.narrowPeak_peak_1194	75	.	5.81964	9.78735	7.51283	116
chr1	60152713	60153051	SRR8284512_trimmed.fq.sort.sort.q10.rmdup.narrowPeak_peak_1195	324	.	13.5363	35.032	32.4448	141
chr1	60158407	60158882	SRR8284512_trimmed.fq.sort.sort.q10.rmdup.narrowPeak_peak_1196	1300	.	23.7324	133.298	130.003	240
chr1	60180035	60180358	SRR8284512_trimmed.fq.sort.sort.q10.rmdup.narrowPeak_peak_1197	184	.	9.69939	20.8995	18.4479	228
chr1	60196810	60197175	SRR8284512_trimmed.fq.sort.sort.q10.rmdup.narrowPeak_peak_1198	983	.	23.4576	101.444	98.3938	213
chr1	60205956	60206124	SRR8284512_trimmed.fq.sort.sort.q10.rmdup.narrowPeak_peak_1199	84	.	6.20761	10.7962	8.49896	103
chr1	60232718	60232939	SRR8284512_trimmed.fq.sort.sort.q10.rmdup.narrowPeak_peak_1200	196	.	10.0874	22.1176	19.652	108
chr1	60239162	60239529	SRR8284512_trimmed.fq.sort.sort.q10.rmdup.narrowPeak_peak_1201	149	.	8.53547	17.3499	14.9427	214
chr1	60240991	60241199	SRR8284512_trimmed.fq.sort.sort.q10.rmdup.narrowPeak_peak_1202	65	.	5.41042	8.7713	6.53036	108
chr1	60247071	60247340	SRR8284512_trimmed.fq.sort.sort.q10.rmdup.narrowPeak_peak_1203	246	.	11.6393	27.1472	24.6295	113
chr1	60272499	60272801	SRR8284512_trimmed.fq.sort.sort.q10.rmdup.narrowPeak_peak_1204	643	.	20.8348	67.1403	64.3202	161
chr1	60301567	60301761	SRR8284512_trimmed.fq.sort.sort.q10.rmdup.narrowPeak_peak_1205	127	.	7.75951	15.0781	12.7037	119
chr1	60316583	60316745	SRR8284512_trimmed.fq.sort.sort.q10.rmdup.narrowPeak_peak_1206	56	.	5.04368	7.85437	5.63071	74
chr1	60340977	60341179	SRR8284512_trimmed.fq.sort.sort.q10.rmdup.narrowPeak_peak_1207	95	.	6.59559	11.8311	9.51283	78
chr1	60404964	60405266	SRR8284512_trimmed.fq.sort.sort.q10.rmdup.narrowPeak_peak_1208	338	.	14.3551	36.4808	33.8809	157
chr1	60411282	60411598	SRR8284512_trimmed.fq.sort.sort.q10.rmdup.narrowPeak_peak_1209	272	.	12.4152	29.7492	27.207	158
chr1	60424007	60424169	SRR8284512_trimmed.fq.sort.sort.q10.rmdup.narrowPeak_peak_1210	57	.	4.55711	7.94487	5.71948	78
chr1	60428164	60428326	SRR8284512_trimmed.fq.sort.sort.q10.rmdup.narrowPeak_peak_1211	51	.	3.62369	7.38855	5.18445	117
chr1	60428934	60429413	SRR8284512_trimmed.fq.sort.sort.q10.rmdup.narrowPeak_peak_1212	1260	.	22.3033	129.286	126.025	224
chr1	60441227	60441759	SRR8284512_trimmed.fq.sort.sort.q10.rmdup.narrowPeak_peak_1213	284	.	12.0209	30.9719	28.4199	398
chr1	60447152	60447400	SRR8284512_trimmed.fq.sort.sort.q10.rmdup.narrowPeak_peak_1214	160	.	8.30896	18.4548	16.0362	146
chr1	60448761	60448964	SRR8284512_trimmed.fq.sort.sort.q10.rmdup.narrowPeak_peak_1215	131	.	7.51417	15.5788	13.1986	75
chr1	60513827	60513989	SRR8284512_trimmed.fq.sort.sort.q10.rmdup.narrowPeak_peak_1216	65	.	5.43166	8.80611	6.55593	82
chr1	60534919	60535290	SRR8284512_trimmed.fq.sort.sort.q10.rmdup.narrowPeak_peak_1217	1163	.	25.5285	119.536	116.352	192
chr1	60558680	60558855	SRR8284512_trimmed.fq.sort.sort.q10.rmdup.narrowPeak_peak_1218	65	.	5.43166	8.80611	6.55593	67
chr1	60565239	60565952	SRR8284512_trimmed.fq.sort.sort.q10.rmdup.narrowPeak_peak_1219	1052	.	21.6969	108.338	105.238	182
chr1	60628521	60628754	SRR8284512_trimmed.fq.sort.sort.q10.rmdup.narrowPeak_peak_1220	105	.	6.98356	12.8906	10.5526	116
chr1	60720214	60720542	SRR8284512_trimmed.fq.sort.sort.q10.rmdup.narrowPeak_peak_1221	410	.	16.0161	43.7543	41.0977	127
chr1	60778914	60779076	SRR8284512_trimmed.fq.sort.sort.q10.rmdup.narrowPeak_peak_1222	38	.	4.26773	6.04816	3.88613	42
chr1	60822955	60823371	SRR8284512_trimmed.fq.sort.sort.q10.rmdup.narrowPeak_peak_1223	1054	.	23.6754	108.519	105.418	180
chr1	60860645	60861044	SRR8284512_trimmed.fq.sort.sort.q10.rmdup.narrowPeak_peak_1224	1549	.	24.1646	158.471	154.937	160
chr1	60868324	60868831	SRR8284512_trimmed.fq.sort.sort.q10.rmdup.narrowPeak_peak_1225	1386	.	24.4539	141.999	138.627	300
chr1	60954827	60955416	SRR8284512_trimmed.fq.sort.sort.q10.rmdup.narrowPeak_peak_1226	1373	.	21.2378	140.698	137.338	223
chr1	60958376	60958548	SRR8284512_trimmed.fq.sort.sort.q10.rmdup.narrowPeak_peak_1227	89	.	3.42589	11.2823	8.97811	56
chr1	60961116	60961453	SRR8284512_trimmed.fq.sort.sort.q10.rmdup.narrowPeak_peak_1228	1114	.	16.4784	114.624	111.478	186
chr1	60962094	60962435	SRR8284512_trimmed.fq.sort.sort.q10.rmdup.narrowPeak_peak_1229	641	.	11.5885	67.0106	64.1914	156
chr1	60971016	60971230	SRR8284512_trimmed.fq.sort.sort.q10.rmdup.narrowPeak_peak_1230	38	.	4.26773	6.04816	3.88613	105
chr1	61055074	61055533	SRR8284512_trimmed.fq.sort.sort.q10.rmdup.narrowPeak_peak_1231	2416	.	32.2541	246.916	241.69	271
chr1	61101600	61102026	SRR8284512_trimmed.fq.sort.sort.q10.rmdup.narrowPeak_peak_1232	1112	.	21.5559	114.346	111.202	197
chr1	61125138	61125508	SRR8284512_trimmed.fq.sort.sort.q10.rmdup.narrowPeak_peak_1233	298	.	13.1912	32.4045	29.8387	188
chr1	61139173	61139536	SRR8284512_trimmed.fq.sort.sort.q10.rmdup.narrowPeak_peak_1234	1871	.	30.4282	191.106	187.149	187
chr1	61181038	61181493	SRR8284512_trimmed.fq.sort.sort.q10.rmdup.narrowPeak_peak_1235	2450	.	29.5624	250.35	245.019	257
chr1	61244179	61244383	SRR8284512_trimmed.fq.sort.sort.q10.rmdup.narrowPeak_peak_1236	95	.	6.59559	11.8311	9.51283	96
chr1	61297948	61298366	SRR8284512_trimmed.fq.sort.sort.q10.rmdup.narrowPeak_peak_1237	1284	.	22.1978	131.757	128.475	216
chr1	61377053	61377472	SRR8284512_trimmed.fq.sort.sort.q10.rmdup.narrowPeak_peak_1238	1902	.	28.6509	194.249	190.242	221
chr1	61524959	61525226	SRR8284512_trimmed.fq.sort.sort.q10.rmdup.narrowPeak_peak_1239	466	.	17.8469	49.3045	46.6071	140
chr1	61639442	61639636	SRR8284512_trimmed.fq.sort.sort.q10.rmdup.narrowPeak_peak_1240	47	.	4.65571	6.93425	4.73985	144
chr1	61740966	61741245	SRR8284512_trimmed.fq.sort.sort.q10.rmdup.narrowPeak_peak_1241	149	.	8.53547	17.3499	14.9427	140
chr1	61771223	61771669	SRR8284512_trimmed.fq.sort.sort.q10.rmdup.narrowPeak_peak_1242	2038	.	30.4663	208.114	203.868	211
chr1	61777085	61777289	SRR8284512_trimmed.fq.sort.sort.q10.rmdup.narrowPeak_peak_1243	138	.	8.14749	16.204	13.8128	65
chr1	61924974	61925352	SRR8284512_trimmed.fq.sort.sort.q10.rmdup.narrowPeak_peak_1244	1375	.	25.4629	140.864	137.502	186
chr1	61939476	61939651	SRR8284512_trimmed.fq.sort.sort.q10.rmdup.narrowPeak_peak_1245	56	.	5.04368	7.85437	5.63071	54
chr1	61967161	61967664	SRR8284512_trimmed.fq.sort.sort.q10.rmdup.narrowPeak_peak_1246	741	.	20.9913	77.064	74.1781	159
chr1	62166212	62166466	SRR8284512_trimmed.fq.sort.sort.q10.rmdup.narrowPeak_peak_1247	116	.	7.37154	13.9733	11.6166	100
chr1	62176672	62176846	SRR8284512_trimmed.fq.sort.sort.q10.rmdup.narrowPeak_peak_1248	47	.	4.65571	6.93425	4.73985	75
chr1	62203878	62204083	SRR8284512_trimmed.fq.sort.sort.q10.rmdup.narrowPeak_peak_1249	75	.	5.81964	9.78735	7.51283	103
chr1	62378345	62378736	SRR8284512_trimmed.fq.sort.sort.q10.rmdup.narrowPeak_peak_1250	439	.	13.7043	46.6057	43.928	200
chr1	62503997	62504391	SRR8284512_trimmed.fq.sort.sort.q10.rmdup.narrowPeak_peak_1251	426	.	16.488	45.3494	42.6809	228
chr1	62525336	62525543	SRR8284512_trimmed.fq.sort.sort.q10.rmdup.narrowPeak_peak_1252	65	.	5.43166	8.80611	6.55593	80
chr1	62597927	62598330	SRR8284512_trimmed.fq.sort.sort.q10.rmdup.narrowPeak_peak_1253	246	.	11.6393	27.1472	24.6295	221
chr1	62696955	62697355	SRR8284512_trimmed.fq.sort.sort.q10.rmdup.narrowPeak_peak_1254	1521	.	15.3766	155.615	152.111	193
chr1	62701059	62701499	SRR8284512_trimmed.fq.sort.sort.q10.rmdup.narrowPeak_peak_1255	1124	.	12.2722	115.602	112.448	200
chr1	62707379	62707919	SRR8284512_trimmed.fq.sort.sort.q10.rmdup.narrowPeak_peak_1256	501	.	12.0023	52.9046	50.1816	410
chr1	62717990	62718241	SRR8284512_trimmed.fq.sort.sort.q10.rmdup.narrowPeak_peak_1257	236	.	6.38922	26.1169	23.6097	123
chr1	62722511	62723030	SRR8284512_trimmed.fq.sort.sort.q10.rmdup.narrowPeak_peak_1258	1943	.	24.0325	198.401	194.327	212
chr1	62743310	62743523	SRR8284512_trimmed.fq.sort.sort.q10.rmdup.narrowPeak_peak_1259	95	.	6.59559	11.8311	9.51283	119
chr1	62766236	62766497	SRR8284512_trimmed.fq.sort.sort.q10.rmdup.narrowPeak_peak_1260	113	.	7.20734	13.6959	11.3477	122
chr1	62774916	62775198	SRR8284512_trimmed.fq.sort.sort.q10.rmdup.narrowPeak_peak_1261	272	.	12.4152	29.7492	27.207	143
chr1	62786078	62786710	SRR8284512_trimmed.fq.sort.sort.q10.rmdup.narrowPeak_peak_1262	2110	.	25.4241	215.441	211.046	353
chr1	62795500	62796127	SRR8284512_trimmed.fq.sort.sort.q10.rmdup.narrowPeak_peak_1263	810	.	19.3673	83.9882	81.0567	225
chr1	62820166	62820521	SRR8284512_trimmed.fq.sort.sort.q10.rmdup.narrowPeak_peak_1264	1473	.	27.7615	150.835	147.38	204
chr1	62834008	62834170	SRR8284512_trimmed.fq.sort.sort.q10.rmdup.narrowPeak_peak_1265	47	.	4.65571	6.93425	4.73985	60
chr1	62886619	62886915	SRR8284512_trimmed.fq.sort.sort.q10.rmdup.narrowPeak_peak_1266	133	.	7.86929	15.7295	13.3477	149
chr1	62929518	62930070	SRR8284512_trimmed.fq.sort.sort.q10.rmdup.narrowPeak_peak_1267	2032	.	28.5802	207.439	203.206	203
chr1	62964327	62964667	SRR8284512_trimmed.fq.sort.sort.q10.rmdup.narrowPeak_peak_1268	1392	.	16.9753	142.673	139.295	178
chr1	62966996	62967474	SRR8284512_trimmed.fq.sort.sort.q10.rmdup.narrowPeak_peak_1269	860	.	12.4997	88.9947	86.0297	138
chr1	62984465	62984850	SRR8284512_trimmed.fq.sort.sort.q10.rmdup.narrowPeak_peak_1270	660	.	10.4304	68.9001	66.0684	149
chr1	62986319	62986633	SRR8284512_trimmed.fq.sort.sort.q10.rmdup.narrowPeak_peak_1271	1705	.	19.5076	174.246	170.528	145
chr1	63000850	63001012	SRR8284512_trimmed.fq.sort.sort.q10.rmdup.narrowPeak_peak_1272	38	.	4.26773	6.04816	3.88613	104
chr1	63037424	63037700	SRR8284512_trimmed.fq.sort.sort.q10.rmdup.narrowPeak_peak_1273	105	.	6.98356	12.8906	10.5526	149
chr1	63080875	63081081	SRR8284512_trimmed.fq.sort.sort.q10.rmdup.narrowPeak_peak_1274	56	.	5.04368	7.85437	5.63071	75
chr1	63088665	63088973	SRR8284512_trimmed.fq.sort.sort.q10.rmdup.narrowPeak_peak_1275	581	.	16.8548	60.911	58.1327	150
chr1	63090713	63090895	SRR8284512_trimmed.fq.sort.sort.q10.rmdup.narrowPeak_peak_1276	80	.	5.3135	10.337	8.05381	64
chr1	63090945	63091107	SRR8284512_trimmed.fq.sort.sort.q10.rmdup.narrowPeak_peak_1277	48	.	4.19487	6.99614	4.80035	98
chr1	63100966	63101162	SRR8284512_trimmed.fq.sort.sort.q10.rmdup.narrowPeak_peak_1278	65	.	5.43166	8.80611	6.55593	86
chr1	63110856	63111230	SRR8284512_trimmed.fq.sort.sort.q10.rmdup.narrowPeak_peak_1279	1061	.	16.5417	109.206	106.1	196
chr1	63114525	63114873	SRR8284512_trimmed.fq.sort.sort.q10.rmdup.narrowPeak_peak_1280	835	.	14.0796	86.4964	83.5481	160
chr1	63160455	63160617	SRR8284512_trimmed.fq.sort.sort.q10.rmdup.narrowPeak_peak_1281	65	.	5.43166	8.80611	6.55593	66
chr1	63180990	63181466	SRR8284512_trimmed.fq.sort.sort.q10.rmdup.narrowPeak_peak_1282	1689	.	13.1334	172.648	168.95	216
chr1	63182647	63183079	SRR8284512_trimmed.fq.sort.sort.q10.rmdup.narrowPeak_peak_1283	1242	.	10.9062	127.508	124.261	185
chr1	63187881	63188055	SRR8284512_trimmed.fq.sort.sort.q10.rmdup.narrowPeak_peak_1284	103	.	5.55427	12.663	10.3334	115
chr1	63192090	63192336	SRR8284512_trimmed.fq.sort.sort.q10.rmdup.narrowPeak_peak_1285	138	.	8.14749	16.204	13.8128	90
chr1	63204422	63204749	SRR8284512_trimmed.fq.sort.sort.q10.rmdup.narrowPeak_peak_1286	483	.	16.6808	51.0874	48.3773	167
chr1	63219328	63219634	SRR8284512_trimmed.fq.sort.sort.q10.rmdup.narrowPeak_peak_1287	403	.	15.1965	43.0103	40.3594	160
chr1	63242333	63242593	SRR8284512_trimmed.fq.sort.sort.q10.rmdup.narrowPeak_peak_1288	172	.	9.31142	19.6984	17.261	113
chr1	63252381	63252702	SRR8284512_trimmed.fq.sort.sort.q10.rmdup.narrowPeak_peak_1289	164	.	7.72542	18.85	16.4242	123
chr1	63278211	63278422	SRR8284512_trimmed.fq.sort.sort.q10.rmdup.narrowPeak_peak_1290	36	.	3.96694	5.81015	3.66812	107
chr1	63403638	63403976	SRR8284512_trimmed.fq.sort.sort.q10.rmdup.narrowPeak_peak_1291	1078	.	25.1767	110.978	107.859	154
chr1	63609687	63610064	SRR8284512_trimmed.fq.sort.sort.q10.rmdup.narrowPeak_peak_1292	387	.	14.6868	41.3413	38.7031	159
chr1	63657965	63658543	SRR8284512_trimmed.fq.sort.sort.q10.rmdup.narrowPeak_peak_1293	1403	.	15.9789	143.736	140.349	222
chr1	63659386	63659920	SRR8284512_trimmed.fq.sort.sort.q10.rmdup.narrowPeak_peak_1294	1051	.	13.153	108.208	105.109	377
chr1	63668647	63669123	SRR8284512_trimmed.fq.sort.sort.q10.rmdup.narrowPeak_peak_1295	1090	.	24.8658	112.207	109.079	336
chr1	63686028	63686234	SRR8284512_trimmed.fq.sort.sort.q10.rmdup.narrowPeak_peak_1296	149	.	8.53547	17.3499	14.9427	89
chr1	63730265	63730665	SRR8284512_trimmed.fq.sort.sort.q10.rmdup.narrowPeak_peak_1297	193	.	9.92366	21.835	19.3747	247
chr1	63748485	63748691	SRR8284512_trimmed.fq.sort.sort.q10.rmdup.narrowPeak_peak_1298	75	.	5.81964	9.78735	7.51283	87
chr1	63763108	63763497	SRR8284512_trimmed.fq.sort.sort.q10.rmdup.narrowPeak_peak_1299	576	.	19.047	60.391	57.6163	224
chr1	63854876	63855123	SRR8284512_trimmed.fq.sort.sort.q10.rmdup.narrowPeak_peak_1300	221	.	10.8633	24.602	22.1098	112
chr1	63881936	63882184	SRR8284512_trimmed.fq.sort.sort.q10.rmdup.narrowPeak_peak_1301	184	.	9.69939	20.8995	18.4479	92
chr1	63953484	63953817	SRR8284512_trimmed.fq.sort.sort.q10.rmdup.narrowPeak_peak_1302	630	.	19.2778	65.861	63.0495	175
chr1	63977303	63977622	SRR8284512_trimmed.fq.sort.sort.q10.rmdup.narrowPeak_peak_1303	160	.	8.92344	18.515	16.0924	145
chr1	64021306	64021586	SRR8284512_trimmed.fq.sort.sort.q10.rmdup.narrowPeak_peak_1304	510	.	19.0108	53.755	51.026	132
chr1	64087689	64087887	SRR8284512_trimmed.fq.sort.sort.q10.rmdup.narrowPeak_peak_1305	84	.	6.20761	10.7962	8.49896	108
chr1	64098512	64098674	SRR8284512_trimmed.fq.sort.sort.q10.rmdup.narrowPeak_peak_1306	38	.	4.26773	6.04816	3.88613	115
chr1	64103850	64104025	SRR8284512_trimmed.fq.sort.sort.q10.rmdup.narrowPeak_peak_1307	65	.	5.43166	8.80611	6.55593	78
chr1	64418550	64418894	SRR8284512_trimmed.fq.sort.sort.q10.rmdup.narrowPeak_peak_1308	620	.	20.0495	64.8059	62.0013	195
chr1	64446063	64446383	SRR8284512_trimmed.fq.sort.sort.q10.rmdup.narrowPeak_peak_1309	972	.	14.0106	100.334	97.2915	160
chr1	64448134	64448627	SRR8284512_trimmed.fq.sort.sort.q10.rmdup.narrowPeak_peak_1310	1524	.	18.908	156.006	152.498	177
chr1	64461611	64461990	SRR8284512_trimmed.fq.sort.sort.q10.rmdup.narrowPeak_peak_1311	412	.	14.5259	43.9414	41.2833	230
chr1	64534149	64534503	SRR8284512_trimmed.fq.sort.sort.q10.rmdup.narrowPeak_peak_1312	263	.	11.919	28.8796	26.3461	156
chr1	64543833	64544136	SRR8284512_trimmed.fq.sort.sort.q10.rmdup.narrowPeak_peak_1313	221	.	10.8633	24.602	22.1098	125
chr1	64598201	64598476	SRR8284512_trimmed.fq.sort.sort.q10.rmdup.narrowPeak_peak_1314	160	.	8.92344	18.515	16.0924	123
chr1	64612111	64612399	SRR8284512_trimmed.fq.sort.sort.q10.rmdup.narrowPeak_peak_1315	167	.	8.99348	19.151	16.7221	145
chr1	64617325	64617487	SRR8284512_trimmed.fq.sort.sort.q10.rmdup.narrowPeak_peak_1316	49	.	4.11989	7.13423	4.93555	125
chr1	64617724	64618104	SRR8284512_trimmed.fq.sort.sort.q10.rmdup.narrowPeak_peak_1317	426	.	13.4457	45.3384	42.67	89
chr1	64636700	64636871	SRR8284512_trimmed.fq.sort.sort.q10.rmdup.narrowPeak_peak_1318	65	.	5.43166	8.80611	6.55593	62
chr1	64655850	64656034	SRR8284512_trimmed.fq.sort.sort.q10.rmdup.narrowPeak_peak_1319	84	.	6.20761	10.7962	8.49896	89
chr1	64656700	64656893	SRR8284512_trimmed.fq.sort.sort.q10.rmdup.narrowPeak_peak_1320	95	.	6.59559	11.8311	9.51283	96
chr1	64692168	64692390	SRR8284512_trimmed.fq.sort.sort.q10.rmdup.narrowPeak_peak_1321	75	.	5.81964	9.78735	7.51283	125
chr1	64705102	64705627	SRR8284512_trimmed.fq.sort.sort.q10.rmdup.narrowPeak_peak_1322	1202	.	16.0818	123.488	120.274	340
chr1	64709864	64710270	SRR8284512_trimmed.fq.sort.sort.q10.rmdup.narrowPeak_peak_1323	1074	.	15.2379	110.613	107.497	228
chr1	64717561	64717881	SRR8284512_trimmed.fq.sort.sort.q10.rmdup.narrowPeak_peak_1324	854	.	22.9978	88.3812	85.4204	170
chr1	64735721	64736211	SRR8284512_trimmed.fq.sort.sort.q10.rmdup.narrowPeak_peak_1325	462	.	11.7942	48.9804	46.2855	349
chr1	64738741	64738932	SRR8284512_trimmed.fq.sort.sort.q10.rmdup.narrowPeak_peak_1326	48	.	3.69133	7.04928	4.85234	98
chr1	64918760	64919373	SRR8284512_trimmed.fq.sort.sort.q10.rmdup.narrowPeak_peak_1327	1167	.	20.0476	119.896	116.709	358
chr1	64986186	64986769	SRR8284512_trimmed.fq.sort.sort.q10.rmdup.narrowPeak_peak_1328	1054	.	24.0852	108.518	105.417	173
chr1	65010047	65010721	SRR8284512_trimmed.fq.sort.sort.q10.rmdup.narrowPeak_peak_1329	2480	.	27.6858	253.466	248.033	309
chr1	65046221	65046764	SRR8284512_trimmed.fq.sort.sort.q10.rmdup.narrowPeak_peak_1330	2040	.	27.0141	208.304	204.055	385
chr1	65075559	65076045	SRR8284512_trimmed.fq.sort.sort.q10.rmdup.narrowPeak_peak_1331	232	.	10.8468	25.7569	23.2548	202
chr1	65112040	65112421	SRR8284512_trimmed.fq.sort.sort.q10.rmdup.narrowPeak_peak_1332	2327	.	28.0979	237.662	232.707	165
chr1	65178235	65178590	SRR8284512_trimmed.fq.sort.sort.q10.rmdup.narrowPeak_peak_1333	948	.	10.0579	97.8535	94.8284	182
chr1	65179204	65179562	SRR8284512_trimmed.fq.sort.sort.q10.rmdup.narrowPeak_peak_1334	775	.	8.88724	80.462	77.5538	136
chr1	65179633	65180217	SRR8284512_trimmed.fq.sort.sort.q10.rmdup.narrowPeak_peak_1335	1430	.	12.9714	146.493	143.08	420
chr1	65185601	65185929	SRR8284512_trimmed.fq.sort.sort.q10.rmdup.narrowPeak_peak_1336	189	.	9.06207	21.3964	18.9403	140
chr1	65282786	65283157	SRR8284512_trimmed.fq.sort.sort.q10.rmdup.narrowPeak_peak_1337	1746	.	27.4744	178.429	174.656	185
chr1	65310161	65310504	SRR8284512_trimmed.fq.sort.sort.q10.rmdup.narrowPeak_peak_1338	313	.	8.04413	33.9728	31.3938	186
chr1	65312171	65312521	SRR8284512_trimmed.fq.sort.sort.q10.rmdup.narrowPeak_peak_1339	1024	.	16.8716	105.481	102.402	146
chr1	65312942	65313196	SRR8284512_trimmed.fq.sort.sort.q10.rmdup.narrowPeak_peak_1340	137	.	5.15922	16.1351	13.7487	127
chr1	65352584	65352804	SRR8284512_trimmed.fq.sort.sort.q10.rmdup.narrowPeak_peak_1341	65	.	5.43166	8.80611	6.55593	105
chr1	65388193	65388859	SRR8284512_trimmed.fq.sort.sort.q10.rmdup.narrowPeak_peak_1342	1425	.	25.5511	146.002	142.593	292
chr1	65654526	65654914	SRR8284512_trimmed.fq.sort.sort.q10.rmdup.narrowPeak_peak_1343	527	.	17.7561	55.4996	52.7583	141
chr1	66099897	66100246	SRR8284512_trimmed.fq.sort.sort.q10.rmdup.narrowPeak_peak_1344	915	.	17.29	94.5181	91.5159	124
chr1	66104557	66104860	SRR8284512_trimmed.fq.sort.sort.q10.rmdup.narrowPeak_peak_1345	746	.	15.3147	77.5612	74.6721	161
chr1	66176230	66176439	SRR8284512_trimmed.fq.sort.sort.q10.rmdup.narrowPeak_peak_1346	60	.	5.09165	8.2457	6.01467	70
chr1	66278949	66279131	SRR8284512_trimmed.fq.sort.sort.q10.rmdup.narrowPeak_peak_1347	75	.	5.81964	9.78735	7.51283	60
chr1	66407658	66407892	SRR8284512_trimmed.fq.sort.sort.q10.rmdup.narrowPeak_peak_1348	84	.	6.20761	10.7962	8.49896	123
chr1	66655637	66656119	SRR8284512_trimmed.fq.sort.sort.q10.rmdup.narrowPeak_peak_1349	917	.	22.977	94.8012	91.7971	288
chr1	66670293	66670461	SRR8284512_trimmed.fq.sort.sort.q10.rmdup.narrowPeak_peak_1350	84	.	6.20761	10.7962	8.49896	71
chr1	66678705	66679018	SRR8284512_trimmed.fq.sort.sort.q10.rmdup.narrowPeak_peak_1351	184	.	9.69939	20.8995	18.4479	165
chr1	66752251	66752516	SRR8284512_trimmed.fq.sort.sort.q10.rmdup.narrowPeak_peak_1352	127	.	7.75951	15.0781	12.7037	114
chr1	66805493	66805810	SRR8284512_trimmed.fq.sort.sort.q10.rmdup.narrowPeak_peak_1353	311	.	13.1704	33.7022	31.1262	156
chr1	66806046	66806287	SRR8284512_trimmed.fq.sort.sort.q10.rmdup.narrowPeak_peak_1354	89	.	6.25644	11.2616	8.95762	81
chr1	66813249	66813477	SRR8284512_trimmed.fq.sort.sort.q10.rmdup.narrowPeak_peak_1355	127	.	7.75951	15.0781	12.7037	106
chr1	66823607	66823770	SRR8284512_trimmed.fq.sort.sort.q10.rmdup.narrowPeak_peak_1356	47	.	4.65571	6.93425	4.73985	45
chr1	66838494	66838986	SRR8284512_trimmed.fq.sort.sort.q10.rmdup.narrowPeak_peak_1357	2255	.	29.5159	230.297	225.547	215
chr1	66847428	66848012	SRR8284512_trimmed.fq.sort.sort.q10.rmdup.narrowPeak_peak_1358	1691	.	28.3848	172.896	169.195	276
chr1	66864287	66864488	SRR8284512_trimmed.fq.sort.sort.q10.rmdup.narrowPeak_peak_1359	47	.	4.65571	6.93425	4.73985	67
chr1	66875310	66875472	SRR8284512_trimmed.fq.sort.sort.q10.rmdup.narrowPeak_peak_1360	47	.	4.65571	6.93425	4.73985	111
chr1	66895664	66896446	SRR8284512_trimmed.fq.sort.sort.q10.rmdup.narrowPeak_peak_1361	979	.	18.9668	101.034	97.9869	220
chr1	66940957	66941366	SRR8284512_trimmed.fq.sort.sort.q10.rmdup.narrowPeak_peak_1362	1043	.	23.6198	107.448	104.355	198
chr1	66992764	66993105	SRR8284512_trimmed.fq.sort.sort.q10.rmdup.narrowPeak_peak_1363	920	.	22.6594	95.0321	92.0264	147
chr1	67014010	67014735	SRR8284512_trimmed.fq.sort.sort.q10.rmdup.narrowPeak_peak_1364	703	.	17.301	73.223	70.3625	400
chr1	67061341	67062031	SRR8284512_trimmed.fq.sort.sort.q10.rmdup.narrowPeak_peak_1365	2128	.	27.5593	217.308	212.872	294
chr1	67141010	67141252	SRR8284512_trimmed.fq.sort.sort.q10.rmdup.narrowPeak_peak_1366	122	.	4.56126	14.6147	12.2503	149
chr1	67143755	67144354	SRR8284512_trimmed.fq.sort.sort.q10.rmdup.narrowPeak_peak_1367	1441	.	19.3932	147.526	144.103	386
chr1	67181027	67181610	SRR8284512_trimmed.fq.sort.sort.q10.rmdup.narrowPeak_peak_1368	2361	.	30.2445	241.215	236.156	364
chr1	67218220	67218753	SRR8284512_trimmed.fq.sort.sort.q10.rmdup.narrowPeak_peak_1369	633	.	18.2099	66.2023	63.3884	242
chr1	67235649	67235829	SRR8284512_trimmed.fq.sort.sort.q10.rmdup.narrowPeak_peak_1370	65	.	5.43166	8.80611	6.55593	79
chr1	67346799	67346986	SRR8284512_trimmed.fq.sort.sort.q10.rmdup.narrowPeak_peak_1371	65	.	5.43166	8.80611	6.55593	110
chr1	67477800	67478580	SRR8284512_trimmed.fq.sort.sort.q10.rmdup.narrowPeak_peak_1372	869	.	18.6552	89.9333	86.9621	366
chr1	67521615	67522076	SRR8284512_trimmed.fq.sort.sort.q10.rmdup.narrowPeak_peak_1373	298	.	13.1912	32.4045	29.8387	156
chr1	67559212	67559499	SRR8284512_trimmed.fq.sort.sort.q10.rmdup.narrowPeak_peak_1374	352	.	14.7431	37.8631	35.252	149
chr1	67640172	67640834	SRR8284512_trimmed.fq.sort.sort.q10.rmdup.narrowPeak_peak_1375	1655	.	23.3751	169.256	165.599	365
chr1	67820564	67820752	SRR8284512_trimmed.fq.sort.sort.q10.rmdup.narrowPeak_peak_1376	56	.	5.04368	7.85437	5.63071	69
chr1	68106339	68106860	SRR8284512_trimmed.fq.sort.sort.q10.rmdup.narrowPeak_peak_1377	1347	.	25.9164	138.118	134.782	333
chr1	68150633	68150857	SRR8284512_trimmed.fq.sort.sort.q10.rmdup.narrowPeak_peak_1378	285	.	12.8032	31.0704	28.5165	118
chr1	68263291	68263524	SRR8284512_trimmed.fq.sort.sort.q10.rmdup.narrowPeak_peak_1379	95	.	6.59559	11.8311	9.51283	106
chr1	69065068	69065452	SRR8284512_trimmed.fq.sort.sort.q10.rmdup.narrowPeak_peak_1380	285	.	12.8032	31.0704	28.5165	170
chr1	69086214	69086376	SRR8284512_trimmed.fq.sort.sort.q10.rmdup.narrowPeak_peak_1381	47	.	4.65571	6.93425	4.73985	75
chr1	69101728	69101959	SRR8284512_trimmed.fq.sort.sort.q10.rmdup.narrowPeak_peak_1382	160	.	8.92344	18.515	16.0924	111
chr1	69118669	69118923	SRR8284512_trimmed.fq.sort.sort.q10.rmdup.narrowPeak_peak_1383	221	.	10.8633	24.602	22.1098	127
chr1	69138892	69139558	SRR8284512_trimmed.fq.sort.sort.q10.rmdup.narrowPeak_peak_1384	1560	.	27.2672	159.639	156.092	172
chr1	69165123	69165577	SRR8284512_trimmed.fq.sort.sort.q10.rmdup.narrowPeak_peak_1385	485	.	17.6132	51.2478	48.5365	256
chr1	69241748	69242137	SRR8284512_trimmed.fq.sort.sort.q10.rmdup.narrowPeak_peak_1386	2432	.	33.0804	248.506	243.234	177
chr1	69331460	69331769	SRR8284512_trimmed.fq.sort.sort.q10.rmdup.narrowPeak_peak_1387	259	.	12.0272	28.4413	25.9114	175
chr1	69370135	69370345	SRR8284512_trimmed.fq.sort.sort.q10.rmdup.narrowPeak_peak_1388	116	.	7.37154	13.9733	11.6166	74
chr1	69393141	69393305	SRR8284512_trimmed.fq.sort.sort.q10.rmdup.narrowPeak_peak_1389	65	.	5.43166	8.80611	6.55593	29
chr1	69488675	69488998	SRR8284512_trimmed.fq.sort.sort.q10.rmdup.narrowPeak_peak_1390	116	.	7.37154	13.9733	11.6166	90
chr1	69689014	69689612	SRR8284512_trimmed.fq.sort.sort.q10.rmdup.narrowPeak_peak_1391	2103	.	28.9261	214.776	210.395	212
chr1	69757706	69758108	SRR8284512_trimmed.fq.sort.sort.q10.rmdup.narrowPeak_peak_1392	743	.	21.5125	77.2266	74.3397	157
chr1	69775651	69775984	SRR8284512_trimmed.fq.sort.sort.q10.rmdup.narrowPeak_peak_1393	819	.	25.5212	84.8783	81.9408	158
chr1	69785041	69785474	SRR8284512_trimmed.fq.sort.sort.q10.rmdup.narrowPeak_peak_1394	1595	.	25.3773	163.164	159.579	276
chr1	69790276	69790686	SRR8284512_trimmed.fq.sort.sort.q10.rmdup.narrowPeak_peak_1395	1879	.	27.9023	191.941	187.971	151
chr1	70020956	70021123	SRR8284512_trimmed.fq.sort.sort.q10.rmdup.narrowPeak_peak_1396	56	.	5.04368	7.85437	5.63071	77
chr1	70083395	70083588	SRR8284512_trimmed.fq.sort.sort.q10.rmdup.narrowPeak_peak_1397	30	.	3.87976	5.19895	3.07351	84
chr1	70127960	70128392	SRR8284512_trimmed.fq.sort.sort.q10.rmdup.narrowPeak_peak_1398	915	.	23.3113	94.591	91.5883	273
chr1	70269992	70270673	SRR8284512_trimmed.fq.sort.sort.q10.rmdup.narrowPeak_peak_1399	1577	.	27.1454	161.319	157.754	346
chr1	70756932	70757133	SRR8284512_trimmed.fq.sort.sort.q10.rmdup.narrowPeak_peak_1400	95	.	6.59559	11.8311	9.51283	95
chr1	70787195	70787500	SRR8284512_trimmed.fq.sort.sort.q10.rmdup.narrowPeak_peak_1401	272	.	12.4152	29.7492	27.207	128
chr1	70806628	70806846	SRR8284512_trimmed.fq.sort.sort.q10.rmdup.narrowPeak_peak_1402	138	.	8.14749	16.204	13.8128	85
chr1	70833313	70833573	SRR8284512_trimmed.fq.sort.sort.q10.rmdup.narrowPeak_peak_1403	208	.	10.4753	23.3519	20.8728	110
chr1	70911133	70911326	SRR8284512_trimmed.fq.sort.sort.q10.rmdup.narrowPeak_peak_1404	38	.	4.26773	6.04816	3.88613	81
chr1	71036808	71037484	SRR8284512_trimmed.fq.sort.sort.q10.rmdup.narrowPeak_peak_1405	1515	.	24.951	155.051	151.554	343
chr1	71046938	71047163	SRR8284512_trimmed.fq.sort.sort.q10.rmdup.narrowPeak_peak_1406	116	.	7.37154	13.9733	11.6166	83
chr1	71070765	71070943	SRR8284512_trimmed.fq.sort.sort.q10.rmdup.narrowPeak_peak_1407	84	.	6.20761	10.7962	8.49896	89
chr1	71140931	71141106	SRR8284512_trimmed.fq.sort.sort.q10.rmdup.narrowPeak_peak_1408	56	.	5.04368	7.85437	5.63071	49
chr1	71188785	71188991	SRR8284512_trimmed.fq.sort.sort.q10.rmdup.narrowPeak_peak_1409	149	.	8.53547	17.3499	14.9427	115
chr1	71270127	71270318	SRR8284512_trimmed.fq.sort.sort.q10.rmdup.narrowPeak_peak_1410	105	.	6.98356	12.8906	10.5526	93
chr1	71289402	71290023	SRR8284512_trimmed.fq.sort.sort.q10.rmdup.narrowPeak_peak_1411	2083	.	28.907	212.639	208.304	300
chr1	71334184	71334370	SRR8284512_trimmed.fq.sort.sort.q10.rmdup.narrowPeak_peak_1412	47	.	4.65571	6.93425	4.73985	86
chr1	71470923	71471235	SRR8284512_trimmed.fq.sort.sort.q10.rmdup.narrowPeak_peak_1413	551	.	19.5054	57.9172	55.1593	152
chr1	71505693	71506427	SRR8284512_trimmed.fq.sort.sort.q10.rmdup.narrowPeak_peak_1414	1554	.	24.6435	158.984	155.445	393
chr1	71531660	71532060	SRR8284512_trimmed.fq.sort.sort.q10.rmdup.narrowPeak_peak_1415	1360	.	26.0363	139.412	136.064	238
chr1	71536320	71536537	SRR8284512_trimmed.fq.sort.sort.q10.rmdup.narrowPeak_peak_1416	85	.	4.88343	10.8562	8.55805	144
chr1	71543534	71543748	SRR8284512_trimmed.fq.sort.sort.q10.rmdup.narrowPeak_peak_1417	65	.	5.43166	8.80611	6.55593	93
chr1	71578228	71578445	SRR8284512_trimmed.fq.sort.sort.q10.rmdup.narrowPeak_peak_1418	208	.	10.4753	23.3519	20.8728	116
chr1	71587452	71587692	SRR8284512_trimmed.fq.sort.sort.q10.rmdup.narrowPeak_peak_1419	149	.	8.53547	17.3499	14.9427	78
chr1	71609474	71609709	SRR8284512_trimmed.fq.sort.sort.q10.rmdup.narrowPeak_peak_1420	84	.	6.20761	10.7962	8.49896	134
chr1	71644462	71644697	SRR8284512_trimmed.fq.sort.sort.q10.rmdup.narrowPeak_peak_1421	75	.	5.81964	9.78735	7.51283	87
chr1	71653811	71653973	SRR8284512_trimmed.fq.sort.sort.q10.rmdup.narrowPeak_peak_1422	47	.	4.65571	6.93425	4.73985	130
chr1	71675295	71675917	SRR8284512_trimmed.fq.sort.sort.q10.rmdup.narrowPeak_peak_1423	736	.	20.3229	76.5652	73.6825	321
chr1	71778358	71778625	SRR8284512_trimmed.fq.sort.sort.q10.rmdup.narrowPeak_peak_1424	500	.	16.3617	52.8064	50.084	132
chr1	71779644	71779926	SRR8284512_trimmed.fq.sort.sort.q10.rmdup.narrowPeak_peak_1425	158	.	7.95594	18.3059	15.8888	136
chr1	71837883	71838114	SRR8284512_trimmed.fq.sort.sort.q10.rmdup.narrowPeak_peak_1426	65	.	5.43166	8.80611	6.55593	95
chr1	71983960	71984202	SRR8284512_trimmed.fq.sort.sort.q10.rmdup.narrowPeak_peak_1427	138	.	8.14749	16.204	13.8128	105
chr1	72002590	72002753	SRR8284512_trimmed.fq.sort.sort.q10.rmdup.narrowPeak_peak_1428	47	.	4.65571	6.93425	4.73985	27
chr1	72061186	72061523	SRR8284512_trimmed.fq.sort.sort.q10.rmdup.narrowPeak_peak_1429	374	.	13.9901	40.0416	37.4135	198
chr1	72123567	72124259	SRR8284512_trimmed.fq.sort.sort.q10.rmdup.narrowPeak_peak_1430	1891	.	26.0991	193.139	189.149	302
chr1	72125283	72125445	SRR8284512_trimmed.fq.sort.sort.q10.rmdup.narrowPeak_peak_1431	62	.	3.66795	8.49249	6.25687	80
chr1	72141497	72142281	SRR8284512_trimmed.fq.sort.sort.q10.rmdup.narrowPeak_peak_1432	2299	.	27.0908	234.857	229.983	571
chr1	72154536	72154775	SRR8284512_trimmed.fq.sort.sort.q10.rmdup.narrowPeak_peak_1433	84	.	6.20761	10.7962	8.49896	109
chr1	72166170	72166510	SRR8284512_trimmed.fq.sort.sort.q10.rmdup.narrowPeak_peak_1434	609	.	15.0288	63.7416	60.9441	198
chr1	72167041	72167355	SRR8284512_trimmed.fq.sort.sort.q10.rmdup.narrowPeak_peak_1435	195	.	7.38947	22.0393	19.577	161
chr1	72183069	72183352	SRR8284512_trimmed.fq.sort.sort.q10.rmdup.narrowPeak_peak_1436	160	.	8.92344	18.515	16.0924	134
chr1	72208311	72208498	SRR8284512_trimmed.fq.sort.sort.q10.rmdup.narrowPeak_peak_1437	63	.	4.71149	8.53865	6.30211	110
chr1	72209961	72210196	SRR8284512_trimmed.fq.sort.sort.q10.rmdup.narrowPeak_peak_1438	72	.	5.03384	9.46583	7.20434	107
chr1	72212344	72212832	SRR8284512_trimmed.fq.sort.sort.q10.rmdup.narrowPeak_peak_1439	70	.	4.94424	9.29805	7.03931	351
chr1	72220025	72220352	SRR8284512_trimmed.fq.sort.sort.q10.rmdup.narrowPeak_peak_1440	278	.	12.0807	30.4381	27.8905	145
chr1	72225805	72225967	SRR8284512_trimmed.fq.sort.sort.q10.rmdup.narrowPeak_peak_1441	27	.	3.63689	4.8162	2.71901	28
chr1	72226343	72226561	SRR8284512_trimmed.fq.sort.sort.q10.rmdup.narrowPeak_peak_1442	61	.	5.15236	8.34632	6.11328	97
chr1	72232653	72233077	SRR8284512_trimmed.fq.sort.sort.q10.rmdup.narrowPeak_peak_1443	1238	.	22.8396	127.071	123.828	151
chr1	72243707	72243894	SRR8284512_trimmed.fq.sort.sort.q10.rmdup.narrowPeak_peak_1444	78	.	5.61983	10.1698	7.88929	82
chr1	72244302	72244492	SRR8284512_trimmed.fq.sort.sort.q10.rmdup.narrowPeak_peak_1445	56	.	4.86246	7.86332	5.63948	122
chr1	72245155	72245347	SRR8284512_trimmed.fq.sort.sort.q10.rmdup.narrowPeak_peak_1446	97	.	6.47017	12.0214	9.70052	73
chr1	72255038	72255471	SRR8284512_trimmed.fq.sort.sort.q10.rmdup.narrowPeak_peak_1447	373	.	12.8643	39.9328	37.3056	169
chr1	72284065	72284235	SRR8284512_trimmed.fq.sort.sort.q10.rmdup.narrowPeak_peak_1448	56	.	5.04368	7.85437	5.63071	70
chr1	72284400	72284616	SRR8284512_trimmed.fq.sort.sort.q10.rmdup.narrowPeak_peak_1449	65	.	5.43166	8.80611	6.55593	107
chr1	72306608	72307258	SRR8284512_trimmed.fq.sort.sort.q10.rmdup.narrowPeak_peak_1450	1207	.	20.2191	123.967	120.749	452
chr1	72313525	72314145	SRR8284512_trimmed.fq.sort.sort.q10.rmdup.narrowPeak_peak_1451	2179	.	26.488	222.486	217.93	320
chr1	72374453	72374654	SRR8284512_trimmed.fq.sort.sort.q10.rmdup.narrowPeak_peak_1452	75	.	5.81964	9.78735	7.51283	79
chr1	72380582	72380915	SRR8284512_trimmed.fq.sort.sort.q10.rmdup.narrowPeak_peak_1453	513	.	18.7364	54.0757	51.3444	129
chr1	72455130	72455292	SRR8284512_trimmed.fq.sort.sort.q10.rmdup.narrowPeak_peak_1454	65	.	5.43166	8.80611	6.55593	51
chr1	72575110	72575498	SRR8284512_trimmed.fq.sort.sort.q10.rmdup.narrowPeak_peak_1455	1092	.	23.7129	112.384	109.255	203
chr1	72591577	72591776	SRR8284512_trimmed.fq.sort.sort.q10.rmdup.narrowPeak_peak_1456	47	.	4.65571	6.93425	4.73985	83
chr1	72610471	72610807	SRR8284512_trimmed.fq.sort.sort.q10.rmdup.narrowPeak_peak_1457	366	.	14.721	39.246	36.6246	175
chr1	72701884	72702085	SRR8284512_trimmed.fq.sort.sort.q10.rmdup.narrowPeak_peak_1458	95	.	6.59559	11.8311	9.51283	139
chr1	72710711	72710881	SRR8284512_trimmed.fq.sort.sort.q10.rmdup.narrowPeak_peak_1459	38	.	4.26773	6.04816	3.88613	57
chr1	72716929	72717405	SRR8284512_trimmed.fq.sort.sort.q10.rmdup.narrowPeak_peak_1460	2170	.	18.4502	221.567	217.034	232
chr1	72718868	72719186	SRR8284512_trimmed.fq.sort.sort.q10.rmdup.narrowPeak_peak_1461	1144	.	11.9138	117.635	114.466	151
chr1	72761808	72761995	SRR8284512_trimmed.fq.sort.sort.q10.rmdup.narrowPeak_peak_1462	47	.	4.65571	6.93425	4.73985	118
chr1	72845921	72846098	SRR8284512_trimmed.fq.sort.sort.q10.rmdup.narrowPeak_peak_1463	75	.	5.81964	9.78735	7.51283	99
chr1	72854872	72855372	SRR8284512_trimmed.fq.sort.sort.q10.rmdup.narrowPeak_peak_1464	2356	.	29.1931	240.647	235.603	243
chr1	72865806	72866254	SRR8284512_trimmed.fq.sort.sort.q10.rmdup.narrowPeak_peak_1465	2449	.	30.4014	250.226	244.9	199
chr1	72876149	72876357	SRR8284512_trimmed.fq.sort.sort.q10.rmdup.narrowPeak_peak_1466	93	.	4.02793	11.6825	9.37234	94
chr1	72877853	72878223	SRR8284512_trimmed.fq.sort.sort.q10.rmdup.narrowPeak_peak_1467	855	.	13.8087	88.4699	85.5085	161
chr1	72879262	72879600	SRR8284512_trimmed.fq.sort.sort.q10.rmdup.narrowPeak_peak_1468	369	.	8.44639	39.559	36.9346	189
chr1	73006273	73006490	SRR8284512_trimmed.fq.sort.sort.q10.rmdup.narrowPeak_peak_1469	56	.	5.04368	7.85437	5.63071	143
chr1	73023715	73023906	SRR8284512_trimmed.fq.sort.sort.q10.rmdup.narrowPeak_peak_1470	84	.	6.20761	10.7962	8.49896	81
chr1	73049890	73050183	SRR8284512_trimmed.fq.sort.sort.q10.rmdup.narrowPeak_peak_1471	149	.	8.53547	17.3499	14.9427	147
chr1	73158816	73158978	SRR8284512_trimmed.fq.sort.sort.q10.rmdup.narrowPeak_peak_1472	56	.	5.04368	7.85437	5.63071	80
chr1	73274491	73274958	SRR8284512_trimmed.fq.sort.sort.q10.rmdup.narrowPeak_peak_1473	843	.	21.1951	87.2698	84.3165	179
chr1	73303361	73303526	SRR8284512_trimmed.fq.sort.sort.q10.rmdup.narrowPeak_peak_1474	56	.	5.04368	7.85437	5.63071	77
chr1	73603576	73603785	SRR8284512_trimmed.fq.sort.sort.q10.rmdup.narrowPeak_peak_1475	65	.	5.43166	8.80611	6.55593	119
chr1	73618557	73618987	SRR8284512_trimmed.fq.sort.sort.q10.rmdup.narrowPeak_peak_1476	1037	.	24.6166	106.855	103.767	179
chr1	73715665	73715882	SRR8284512_trimmed.fq.sort.sort.q10.rmdup.narrowPeak_peak_1477	138	.	8.14749	16.204	13.8128	92
chr1	73737113	73737421	SRR8284512_trimmed.fq.sort.sort.q10.rmdup.narrowPeak_peak_1478	422	.	16.683	44.9379	42.2725	161
chr1	73826304	73826865	SRR8284512_trimmed.fq.sort.sort.q10.rmdup.narrowPeak_peak_1479	2183	.	28.2921	222.951	218.385	187
chr1	73910356	73910529	SRR8284512_trimmed.fq.sort.sort.q10.rmdup.narrowPeak_peak_1484	56	.	5.04368	7.85437	5.63071	41
chr1	73926249	73926627	SRR8284512_trimmed.fq.sort.sort.q10.rmdup.narrowPeak_peak_1485	485	.	16.7697	51.2556	48.5442	198
chr1	73942272	73942560	SRR8284512_trimmed.fq.sort.sort.q10.rmdup.narrowPeak_peak_1486	23	.	3.49178	4.38992	2.3062	189
chr1	73970380	73970617	SRR8284512_trimmed.fq.sort.sort.q10.rmdup.narrowPeak_peak_1487	96	.	6.43271	11.9573	9.63721	127
chr1	73986645	73987018	SRR8284512_trimmed.fq.sort.sort.q10.rmdup.narrowPeak_peak_1488	1809	.	26.9057	184.768	180.906	226
chr1	73996206	73996651	SRR8284512_trimmed.fq.sort.sort.q10.rmdup.narrowPeak_peak_1489	1586	.	23.5382	162.203	158.628	256
chr1	74024873	74025080	SRR8284512_trimmed.fq.sort.sort.q10.rmdup.narrowPeak_peak_1490	201	.	10.0566	22.625	20.1549	106
chr1	74036857	74037045	SRR8284512_trimmed.fq.sort.sort.q10.rmdup.narrowPeak_peak_1491	131	.	7.51417	15.5788	13.1986	72
chr1	74037625	74037896	SRR8284512_trimmed.fq.sort.sort.q10.rmdup.narrowPeak_peak_1492	56	.	4.83526	7.81764	5.60469	137
chr1	74077250	74077871	SRR8284512_trimmed.fq.sort.sort.q10.rmdup.narrowPeak_peak_1493	1879	.	24.8966	191.913	187.944	317
chr1	74082756	74083325	SRR8284512_trimmed.fq.sort.sort.q10.rmdup.narrowPeak_peak_1494	1801	.	23.776	184.014	180.163	290
chr1	74098042	74098577	SRR8284512_trimmed.fq.sort.sort.q10.rmdup.narrowPeak_peak_1495	409	.	12.9698	43.612	40.9563	384
chr1	74124986	74125612	SRR8284512_trimmed.fq.sort.sort.q10.rmdup.narrowPeak_peak_1496	1734	.	24.8852	177.248	173.491	319
chr1	74132044	74132307	SRR8284512_trimmed.fq.sort.sort.q10.rmdup.narrowPeak_peak_1497	223	.	10.6728	24.857	22.3626	135
chr1	74139365	74139823	SRR8284512_trimmed.fq.sort.sort.q10.rmdup.narrowPeak_peak_1498	966	.	21.9035	99.7268	96.6887	284
chr1	74182989	74183259	SRR8284512_trimmed.fq.sort.sort.q10.rmdup.narrowPeak_peak_1499	228	.	10.5985	25.3145	22.8162	126
chr1	74186572	74186738	SRR8284512_trimmed.fq.sort.sort.q10.rmdup.narrowPeak_peak_1500	79	.	5.85352	10.2046	7.92358	54
chr1	74195929	74196353	SRR8284512_trimmed.fq.sort.sort.q10.rmdup.narrowPeak_peak_1501	1337	.	24.407	137.054	133.727	249
chr1	74205666	74206372	SRR8284512_trimmed.fq.sort.sort.q10.rmdup.narrowPeak_peak_1502	1333	.	19.3014	136.722	133.397	348
chr1	74221269	74221432	SRR8284512_trimmed.fq.sort.sort.q10.rmdup.narrowPeak_peak_1503	65	.	5.43166	8.80611	6.55593	92
chr1	74247932	74248094	SRR8284512_trimmed.fq.sort.sort.q10.rmdup.narrowPeak_peak_1504	38	.	4.26773	6.04816	3.88613	80
chr1	74268908	74269070	SRR8284512_trimmed.fq.sort.sort.q10.rmdup.narrowPeak_peak_1505	56	.	5.04368	7.85437	5.63071	73
chr1	74279314	74279509	SRR8284512_trimmed.fq.sort.sort.q10.rmdup.narrowPeak_peak_1506	50	.	4.53104	7.30206	5.09979	101
chr1	74282387	74282608	SRR8284512_trimmed.fq.sort.sort.q10.rmdup.narrowPeak_peak_1507	135	.	5.95971	15.9438	13.5597	117
chr1	74287027	74287697	SRR8284512_trimmed.fq.sort.sort.q10.rmdup.narrowPeak_peak_1508	482	.	12.0228	50.9346	48.2255	420
chr1	74304332	74304636	SRR8284512_trimmed.fq.sort.sort.q10.rmdup.narrowPeak_peak_1509	95	.	6.59559	11.8311	9.51283	100
chr1	74313150	74313763	SRR8284512_trimmed.fq.sort.sort.q10.rmdup.narrowPeak_peak_1510	2082	.	25.4613	212.628	208.293	359
chr1	74326931	74327333	SRR8284512_trimmed.fq.sort.sort.q10.rmdup.narrowPeak_peak_1511	490	.	15.1131	51.8008	49.0855	212
chr1	74332286	74332506	SRR8284512_trimmed.fq.sort.sort.q10.rmdup.narrowPeak_peak_1512	191	.	9.48433	21.6161	19.1579	120
chr1	74361846	74362389	SRR8284512_trimmed.fq.sort.sort.q10.rmdup.narrowPeak_peak_1513	1950	.	25.2674	199.119	195.032	194
chr1	74368276	74368466	SRR8284512_trimmed.fq.sort.sort.q10.rmdup.narrowPeak_peak_1514	47	.	4.6375	6.90494	4.72252	132
chr1	74377784	74378063	SRR8284512_trimmed.fq.sort.sort.q10.rmdup.narrowPeak_peak_1515	95	.	6.59559	11.8311	9.51283	103
chr1	74386645	74386935	SRR8284512_trimmed.fq.sort.sort.q10.rmdup.narrowPeak_peak_1516	286	.	6.81089	31.2325	28.6772	129
chr1	74390558	74391300	SRR8284512_trimmed.fq.sort.sort.q10.rmdup.narrowPeak_peak_1517	1507	.	18.6945	154.253	150.764	179
chr1	74397437	74397878	SRR8284512_trimmed.fq.sort.sort.q10.rmdup.narrowPeak_peak_1518	935	.	12.7944	96.5895	93.5732	141
chr1	74398136	74398566	SRR8284512_trimmed.fq.sort.sort.q10.rmdup.narrowPeak_peak_1519	1452	.	17.2224	148.71	145.276	258
chr1	74408599	74408821	SRR8284512_trimmed.fq.sort.sort.q10.rmdup.narrowPeak_peak_1520	95	.	6.59559	11.8311	9.51283	129
chr1	74441826	74442088	SRR8284512_trimmed.fq.sort.sort.q10.rmdup.narrowPeak_peak_1521	195	.	9.09947	22.0079	19.5459	124
chr1	74442309	74442569	SRR8284512_trimmed.fq.sort.sort.q10.rmdup.narrowPeak_peak_1522	305	.	12.1081	33.0794	30.5083	117
chr1	74452596	74453153	SRR8284512_trimmed.fq.sort.sort.q10.rmdup.narrowPeak_peak_1523	1205	.	21.3438	123.759	120.542	335
chr1	74460220	74460641	SRR8284512_trimmed.fq.sort.sort.q10.rmdup.narrowPeak_peak_1524	1414	.	24.1121	144.872	141.474	234
chr1	74500764	74501002	SRR8284512_trimmed.fq.sort.sort.q10.rmdup.narrowPeak_peak_1525	56	.	5.04368	7.85437	5.63071	92
chr1	74540392	74540554	SRR8284512_trimmed.fq.sort.sort.q10.rmdup.narrowPeak_peak_1526	47	.	4.65571	6.93425	4.73985	106
chr1	74570114	74570443	SRR8284512_trimmed.fq.sort.sort.q10.rmdup.narrowPeak_peak_1527	105	.	6.98356	12.8906	10.5526	208
chr1	74587923	74588349	SRR8284512_trimmed.fq.sort.sort.q10.rmdup.narrowPeak_peak_1528	74	.	5.76081	9.6902	7.42484	289
chr1	74604027	74604375	SRR8284512_trimmed.fq.sort.sort.q10.rmdup.narrowPeak_peak_1529	160	.	8.92344	18.515	16.0924	229
chr1	74643743	74644389	SRR8284512_trimmed.fq.sort.sort.q10.rmdup.narrowPeak_peak_1530	653	.	18.7371	68.1327	65.3061	346
chr1	74661633	74661844	SRR8284512_trimmed.fq.sort.sort.q10.rmdup.narrowPeak_peak_1531	349	.	13.815	37.6062	34.9977	94
chr1	74664381	74664550	SRR8284512_trimmed.fq.sort.sort.q10.rmdup.narrowPeak_peak_1532	81	.	5.5354	10.3843	8.10038	82
chr1	74674580	74674845	SRR8284512_trimmed.fq.sort.sort.q10.rmdup.narrowPeak_peak_1533	138	.	8.14749	16.204	13.8128	131
chr1	74682409	74682661	SRR8284512_trimmed.fq.sort.sort.q10.rmdup.narrowPeak_peak_1534	138	.	8.14749	16.204	13.8128	111
chr1	74712084	74712253	SRR8284512_trimmed.fq.sort.sort.q10.rmdup.narrowPeak_peak_1535	54	.	4.41452	7.68385	5.47358	73
chr1	74713095	74713368	SRR8284512_trimmed.fq.sort.sort.q10.rmdup.narrowPeak_peak_1536	274	.	10.2561	30.0404	27.496	112
chr1	74723782	74724111	SRR8284512_trimmed.fq.sort.sort.q10.rmdup.narrowPeak_peak_1537	925	.	21.2914	95.5645	92.5551	151
chr1	74748826	74749316	SRR8284512_trimmed.fq.sort.sort.q10.rmdup.narrowPeak_peak_1538	1367	.	23.4504	140.095	136.74	177
chr1	74759885	74760202	SRR8284512_trimmed.fq.sort.sort.q10.rmdup.narrowPeak_peak_1539	1195	.	15.0108	122.781	119.573	158
chr1	74763070	74763450	SRR8284512_trimmed.fq.sort.sort.q10.rmdup.narrowPeak_peak_1540	1093	.	14.2436	112.508	109.377	183
chr1	74775894	74776664	SRR8284512_trimmed.fq.sort.sort.q10.rmdup.narrowPeak_peak_1541	564	.	13.5382	59.1717	56.4052	172
chr1	74784530	74784848	SRR8284512_trimmed.fq.sort.sort.q10.rmdup.narrowPeak_peak_1542	787	.	10.3627	81.6883	78.7721	138
chr1	74787824	74788286	SRR8284512_trimmed.fq.sort.sort.q10.rmdup.narrowPeak_peak_1543	1545	.	15.9907	158.12	154.59	218
chr1	74802977	74803286	SRR8284512_trimmed.fq.sort.sort.q10.rmdup.narrowPeak_peak_1544	409	.	8.10302	43.6455	40.9896	177
chr1	74806284	74806601	SRR8284512_trimmed.fq.sort.sort.q10.rmdup.narrowPeak_peak_1545	644	.	8.16835	67.2842	64.4632	155
chr1	74808087	74808468	SRR8284512_trimmed.fq.sort.sort.q10.rmdup.narrowPeak_peak_1546	1443	.	14.6607	147.817	144.392	219
chr1	74809066	74809322	SRR8284512_trimmed.fq.sort.sort.q10.rmdup.narrowPeak_peak_1547	377	.	6.60739	40.4174	37.7866	111
chr1	74815005	74815240	SRR8284512_trimmed.fq.sort.sort.q10.rmdup.narrowPeak_peak_1548	312	.	10.6208	33.8762	31.2979	124
chr1	74816200	74816454	SRR8284512_trimmed.fq.sort.sort.q10.rmdup.narrowPeak_peak_1549	75	.	4.8466	9.77312	7.5063	93
chr1	74823702	74823980	SRR8284512_trimmed.fq.sort.sort.q10.rmdup.narrowPeak_peak_1550	370	.	13.7723	39.6296	37.0047	117
chr1	74861850	74862136	SRR8284512_trimmed.fq.sort.sort.q10.rmdup.narrowPeak_peak_1551	488	.	14.9821	51.525	48.8118	148
chr1	74866439	74866612	SRR8284512_trimmed.fq.sort.sort.q10.rmdup.narrowPeak_peak_1552	91	.	5.93157	11.4735	9.1664	69
chr1	74873390	74873732	SRR8284512_trimmed.fq.sort.sort.q10.rmdup.narrowPeak_peak_1553	112	.	7.11984	13.5474	11.2009	125
chr1	74880699	74881285	SRR8284512_trimmed.fq.sort.sort.q10.rmdup.narrowPeak_peak_1554	2342	.	26.4184	239.243	234.24	274
chr1	74893465	74893959	SRR8284512_trimmed.fq.sort.sort.q10.rmdup.narrowPeak_peak_1555	1509	.	15.0224	154.431	150.94	194
chr1	74894962	74895262	SRR8284512_trimmed.fq.sort.sort.q10.rmdup.narrowPeak_peak_1556	1186	.	12.7731	121.894	118.692	152
chr1	74901503	74902214	SRR8284512_trimmed.fq.sort.sort.q10.rmdup.narrowPeak_peak_1557	1335	.	21.7642	136.898	133.572	402
chr1	74915777	74916125	SRR8284512_trimmed.fq.sort.sort.q10.rmdup.narrowPeak_peak_1558	642	.	19.0404	67.0729	64.2533	188
chr1	74926720	74927107	SRR8284512_trimmed.fq.sort.sort.q10.rmdup.narrowPeak_peak_1559	2089	.	29.1223	213.341	208.992	173
chr1	74948676	74949225	SRR8284512_trimmed.fq.sort.sort.q10.rmdup.narrowPeak_peak_1560	1309	.	21.7926	134.231	130.928	321
chr1	74954177	74954474	SRR8284512_trimmed.fq.sort.sort.q10.rmdup.narrowPeak_peak_1561	308	.	10.9982	33.4398	30.8659	169
chr1	74964247	74964810	SRR8284512_trimmed.fq.sort.sort.q10.rmdup.narrowPeak_peak_1562	1761	.	27.2876	179.894	176.101	406
chr1	74973654	74973875	SRR8284512_trimmed.fq.sort.sort.q10.rmdup.narrowPeak_peak_1563	84	.	6.20761	10.7962	8.49896	115
chr1	75000490	75000925	SRR8284512_trimmed.fq.sort.sort.q10.rmdup.narrowPeak_peak_1564	2102	.	28.2618	214.622	210.244	204
chr1	75016885	75017582	SRR8284512_trimmed.fq.sort.sort.q10.rmdup.narrowPeak_peak_1565	1932	.	23.4935	197.265	193.21	187
chr1	75028885	75029163	SRR8284512_trimmed.fq.sort.sort.q10.rmdup.narrowPeak_peak_1566	352	.	14.7431	37.8631	35.252	143
chr1	75052113	75052571	SRR8284512_trimmed.fq.sort.sort.q10.rmdup.narrowPeak_peak_1567	1143	.	23.8826	117.532	114.364	178
chr1	75122292	75122699	SRR8284512_trimmed.fq.sort.sort.q10.rmdup.narrowPeak_peak_1568	125	.	5.09605	14.8727	12.5052	89
chr1	75124247	75124810	SRR8284512_trimmed.fq.sort.sort.q10.rmdup.narrowPeak_peak_1569	1441	.	22.2128	147.547	144.124	404
chr1	75131834	75131996	SRR8284512_trimmed.fq.sort.sort.q10.rmdup.narrowPeak_peak_1570	56	.	5.04368	7.85437	5.63071	96
chr1	75142631	75142793	SRR8284512_trimmed.fq.sort.sort.q10.rmdup.narrowPeak_peak_1571	56	.	5.04368	7.85437	5.63071	44
chr1	75156525	75156726	SRR8284512_trimmed.fq.sort.sort.q10.rmdup.narrowPeak_peak_1572	127	.	7.75951	15.0781	12.7037	85
chr1	75161107	75161282	SRR8284512_trimmed.fq.sort.sort.q10.rmdup.narrowPeak_peak_1573	98	.	6.11995	12.2089	9.88556	59
chr1	75163687	75163948	SRR8284512_trimmed.fq.sort.sort.q10.rmdup.narrowPeak_peak_1574	144	.	7.98833	16.892	14.4934	132
chr1	75169199	75169361	SRR8284512_trimmed.fq.sort.sort.q10.rmdup.narrowPeak_peak_1575	38	.	4.26773	6.04816	3.88613	136
chr1	75182221	75182552	SRR8284512_trimmed.fq.sort.sort.q10.rmdup.narrowPeak_peak_1576	305	.	12.8654	33.1557	30.5841	176
chr1	75219247	75219902	SRR8284512_trimmed.fq.sort.sort.q10.rmdup.narrowPeak_peak_1577	207	.	8.86869	23.1943	20.7191	174
chr1	75232566	75232833	SRR8284512_trimmed.fq.sort.sort.q10.rmdup.narrowPeak_peak_1578	255	.	7.98835	28.0793	25.5541	134
chr1	75234687	75235065	SRR8284512_trimmed.fq.sort.sort.q10.rmdup.narrowPeak_peak_1579	719	.	15.1793	74.8606	71.9894	161
chr1	75251562	75252029	SRR8284512_trimmed.fq.sort.sort.q10.rmdup.narrowPeak_peak_1580	947	.	11.6049	97.7486	94.7243	236
chr1	75254094	75254629	SRR8284512_trimmed.fq.sort.sort.q10.rmdup.narrowPeak_peak_1581	1722	.	17.0783	176.03	172.288	333
chr1	75290650	75290954	SRR8284512_trimmed.fq.sort.sort.q10.rmdup.narrowPeak_peak_1582	761	.	17.3575	79.0896	76.1905	155
chr1	75294958	75295136	SRR8284512_trimmed.fq.sort.sort.q10.rmdup.narrowPeak_peak_1583	107	.	5.42707	13.1396	10.7984	67
chr1	75298226	75298445	SRR8284512_trimmed.fq.sort.sort.q10.rmdup.narrowPeak_peak_1584	83	.	6.10687	10.6287	8.34096	84
chr1	75307895	75308114	SRR8284512_trimmed.fq.sort.sort.q10.rmdup.narrowPeak_peak_1585	138	.	8.14749	16.204	13.8128	115
chr1	75317036	75317249	SRR8284512_trimmed.fq.sort.sort.q10.rmdup.narrowPeak_peak_1586	92	.	5.18672	11.5129	9.20537	138
chr1	75317925	75318430	SRR8284512_trimmed.fq.sort.sort.q10.rmdup.narrowPeak_peak_1587	440	.	12.5335	46.7735	44.0945	155
chr1	75323447	75323641	SRR8284512_trimmed.fq.sort.sort.q10.rmdup.narrowPeak_peak_1588	66	.	4.90989	8.90405	6.65219	49
chr1	75327544	75327880	SRR8284512_trimmed.fq.sort.sort.q10.rmdup.narrowPeak_peak_1589	281	.	11.5303	30.7023	28.1526	124
chr1	75333313	75333613	SRR8284512_trimmed.fq.sort.sort.q10.rmdup.narrowPeak_peak_1590	34	.	3.97715	5.58349	3.44757	283
chr1	75336481	75336685	SRR8284512_trimmed.fq.sort.sort.q10.rmdup.narrowPeak_peak_1591	59	.	4.85468	8.16229	5.93276	80
chr1	75342807	75343269	SRR8284512_trimmed.fq.sort.sort.q10.rmdup.narrowPeak_peak_1592	1994	.	23.663	203.662	199.497	245
chr1	75371363	75371759	SRR8284512_trimmed.fq.sort.sort.q10.rmdup.narrowPeak_peak_1593	1566	.	24.1097	160.22	156.668	228
chr1	75381470	75381850	SRR8284512_trimmed.fq.sort.sort.q10.rmdup.narrowPeak_peak_1594	123	.	7.54034	14.706	12.3405	210
chr1	75390548	75390739	SRR8284512_trimmed.fq.sort.sort.q10.rmdup.narrowPeak_peak_1595	69	.	5.28926	9.24261	6.98493	68
chr1	75398693	75399118	SRR8284512_trimmed.fq.sort.sort.q10.rmdup.narrowPeak_peak_1596	1749	.	26.2689	178.763	174.986	179
chr1	75413758	75414114	SRR8284512_trimmed.fq.sort.sort.q10.rmdup.narrowPeak_peak_1597	1217	.	24.9781	125.019	121.792	200
chr1	75425781	75426368	SRR8284512_trimmed.fq.sort.sort.q10.rmdup.narrowPeak_peak_1598	1715	.	22.6728	175.242	171.511	197
chr1	75435159	75435458	SRR8284512_trimmed.fq.sort.sort.q10.rmdup.narrowPeak_peak_1599	202	.	9.17993	22.7064	20.2357	141
chr1	75445659	75446138	SRR8284512_trimmed.fq.sort.sort.q10.rmdup.narrowPeak_peak_1600	1965	.	25.1534	200.665	196.552	247
chr1	75456695	75457384	SRR8284512_trimmed.fq.sort.sort.q10.rmdup.narrowPeak_peak_1601	1569	.	21.1908	160.534	156.977	194
chr1	75467603	75468150	SRR8284512_trimmed.fq.sort.sort.q10.rmdup.narrowPeak_peak_1602	1973	.	26.4918	201.467	197.341	209
chr1	75477169	75477798	SRR8284512_trimmed.fq.sort.sort.q10.rmdup.narrowPeak_peak_1603	1307	.	15.9435	134.032	130.731	190
chr1	75486831	75487021	SRR8284512_trimmed.fq.sort.sort.q10.rmdup.narrowPeak_peak_1604	72	.	5.22787	9.47842	7.21676	116
chr1	75487993	75488368	SRR8284512_trimmed.fq.sort.sort.q10.rmdup.narrowPeak_peak_1605	147	.	7.6122	17.1745	14.7729	126
chr1	75495019	75495597	SRR8284512_trimmed.fq.sort.sort.q10.rmdup.narrowPeak_peak_1606	1938	.	22.2554	197.875	193.81	363
chr1	75499520	75499710	SRR8284512_trimmed.fq.sort.sort.q10.rmdup.narrowPeak_peak_1607	140	.	4.71535	16.4444	14.0506	103
chr1	75504843	75505315	SRR8284512_trimmed.fq.sort.sort.q10.rmdup.narrowPeak_peak_1608	193	.	9.92366	21.835	19.3747	300
chr1	75518538	75518717	SRR8284512_trimmed.fq.sort.sort.q10.rmdup.narrowPeak_peak_1609	38	.	4.26773	6.04816	3.88613	59
chr1	75530653	75530842	SRR8284512_trimmed.fq.sort.sort.q10.rmdup.narrowPeak_peak_1610	47	.	4.65571	6.93425	4.73985	72
chr1	75546685	75546940	SRR8284512_trimmed.fq.sort.sort.q10.rmdup.narrowPeak_peak_1611	298	.	13.1912	32.4045	29.8387	134
chr1	75559268	75559941	SRR8284512_trimmed.fq.sort.sort.q10.rmdup.narrowPeak_peak_1612	2442	.	26.4842	249.536	244.231	436
chr1	75566730	75566953	SRR8284512_trimmed.fq.sort.sort.q10.rmdup.narrowPeak_peak_1613	63	.	5.27824	8.55414	6.31731	122
chr1	75578597	75578863	SRR8284512_trimmed.fq.sort.sort.q10.rmdup.narrowPeak_peak_1614	127	.	7.75951	15.0781	12.7037	111
chr1	75597586	75598040	SRR8284512_trimmed.fq.sort.sort.q10.rmdup.narrowPeak_peak_1615	2399	.	28.1768	245.151	239.976	238
chr1	75608980	75609299	SRR8284512_trimmed.fq.sort.sort.q10.rmdup.narrowPeak_peak_1616	95	.	6.59559	11.8311	9.51283	226
chr1	75652555	75652873	SRR8284512_trimmed.fq.sort.sort.q10.rmdup.narrowPeak_peak_1617	1120	.	13.4128	115.24	112.09	129
chr1	75653564	75653969	SRR8284512_trimmed.fq.sort.sort.q10.rmdup.narrowPeak_peak_1618	2094	.	20.554	213.821	209.461	192
chr1	75659771	75659977	SRR8284512_trimmed.fq.sort.sort.q10.rmdup.narrowPeak_peak_1619	65	.	5.43166	8.80611	6.55593	98
chr1	75675534	75675780	SRR8284512_trimmed.fq.sort.sort.q10.rmdup.narrowPeak_peak_1620	127	.	7.75951	15.0781	12.7037	109
chr1	75681905	75682313	SRR8284512_trimmed.fq.sort.sort.q10.rmdup.narrowPeak_peak_1621	935	.	21.6981	96.5163	93.5005	224
chr1	75690404	75690694	SRR8284512_trimmed.fq.sort.sort.q10.rmdup.narrowPeak_peak_1622	85	.	6.04036	10.8947	8.59609	131
chr1	75693543	75693864	SRR8284512_trimmed.fq.sort.sort.q10.rmdup.narrowPeak_peak_1623	172	.	8.6881	19.6529	17.2189	160
chr1	75741685	75741963	SRR8284512_trimmed.fq.sort.sort.q10.rmdup.narrowPeak_peak_1624	311	.	13.5791	33.7511	31.1738	138
chr1	75771154	75771388	SRR8284512_trimmed.fq.sort.sort.q10.rmdup.narrowPeak_peak_1625	95	.	6.59559	11.8311	9.51283	114
chr1	75783000	75783321	SRR8284512_trimmed.fq.sort.sort.q10.rmdup.narrowPeak_peak_1626	460	.	16.6713	48.7424	46.0491	179
chr1	75788573	75788832	SRR8284512_trimmed.fq.sort.sort.q10.rmdup.narrowPeak_peak_1627	233	.	11.2513	25.8673	23.3622	104
chr1	75803944	75804127	SRR8284512_trimmed.fq.sort.sort.q10.rmdup.narrowPeak_peak_1628	75	.	5.81964	9.78735	7.51283	54
chr1	75812115	75812444	SRR8284512_trimmed.fq.sort.sort.q10.rmdup.narrowPeak_peak_1629	163	.	8.78027	18.7808	16.3557	199
chr1	75816427	75816675	SRR8284512_trimmed.fq.sort.sort.q10.rmdup.narrowPeak_peak_1630	92	.	5.99218	11.5825	9.27389	138
chr1	75818998	75819250	SRR8284512_trimmed.fq.sort.sort.q10.rmdup.narrowPeak_peak_1631	168	.	9.04841	19.246	16.8161	105
chr1	75888511	75888778	SRR8284512_trimmed.fq.sort.sort.q10.rmdup.narrowPeak_peak_1632	105	.	6.98356	12.8906	10.5526	153
chr1	75901207	75901433	SRR8284512_trimmed.fq.sort.sort.q10.rmdup.narrowPeak_peak_1633	184	.	9.69939	20.8995	18.4479	119
chr1	75925511	75926170	SRR8284512_trimmed.fq.sort.sort.q10.rmdup.narrowPeak_peak_1634	1838	.	27.2241	187.787	183.88	418
chr1	75955839	75956186	SRR8284512_trimmed.fq.sort.sort.q10.rmdup.narrowPeak_peak_1635	239	.	11.2418	26.4538	23.9437	187
chr1	75997233	75997565	SRR8284512_trimmed.fq.sort.sort.q10.rmdup.narrowPeak_peak_1636	460	.	17.0934	48.7383	46.0451	174
chr1	76039743	76039951	SRR8284512_trimmed.fq.sort.sort.q10.rmdup.narrowPeak_peak_1637	116	.	7.37154	13.9733	11.6166	96
chr1	76049218	76049441	SRR8284512_trimmed.fq.sort.sort.q10.rmdup.narrowPeak_peak_1638	56	.	5.04368	7.85437	5.63071	93
chr1	76053899	76054071	SRR8284512_trimmed.fq.sort.sort.q10.rmdup.narrowPeak_peak_1639	65	.	5.43166	8.80611	6.55593	116
chr1	76145015	76145209	SRR8284512_trimmed.fq.sort.sort.q10.rmdup.narrowPeak_peak_1640	84	.	6.20761	10.7962	8.49896	90
chr1	76249657	76249892	SRR8284512_trimmed.fq.sort.sort.q10.rmdup.narrowPeak_peak_1641	105	.	6.98356	12.8906	10.5526	111
chr1	76489786	76489948	SRR8284512_trimmed.fq.sort.sort.q10.rmdup.narrowPeak_peak_1642	38	.	4.26773	6.04816	3.88613	59
chr1	76515070	76515281	SRR8284512_trimmed.fq.sort.sort.q10.rmdup.narrowPeak_peak_1643	196	.	10.0874	22.1176	19.652	94
chr1	76845504	76845858	SRR8284512_trimmed.fq.sort.sort.q10.rmdup.narrowPeak_peak_1644	554	.	17.8852	58.1695	55.4099	201
chr1	76975611	76975773	SRR8284512_trimmed.fq.sort.sort.q10.rmdup.narrowPeak_peak_1645	47	.	4.65571	6.93425	4.73985	38
chr1	77081681	77082205	SRR8284512_trimmed.fq.sort.sort.q10.rmdup.narrowPeak_peak_1646	567	.	17.329	59.4902	56.7215	161
chr1	77183940	77184339	SRR8284512_trimmed.fq.sort.sort.q10.rmdup.narrowPeak_peak_1647	290	.	12.7408	31.6137	29.0553	233
chr1	77198480	77198778	SRR8284512_trimmed.fq.sort.sort.q10.rmdup.narrowPeak_peak_1648	221	.	10.8633	24.602	22.1098	141
chr1	77331767	77332015	SRR8284512_trimmed.fq.sort.sort.q10.rmdup.narrowPeak_peak_1649	172	.	9.31142	19.6984	17.261	148
chr1	77433150	77433482	SRR8284512_trimmed.fq.sort.sort.q10.rmdup.narrowPeak_peak_1650	239	.	10.5785	26.4666	23.9564	185
chr1	77496569	77496961	SRR8284512_trimmed.fq.sort.sort.q10.rmdup.narrowPeak_peak_1651	518	.	16.4822	54.607	51.872	228
chr1	77516284	77516784	SRR8284512_trimmed.fq.sort.sort.q10.rmdup.narrowPeak_peak_1652	2002	.	24.8573	204.451	200.273	155
chr1	77561804	77562161	SRR8284512_trimmed.fq.sort.sort.q10.rmdup.narrowPeak_peak_1653	667	.	20.2922	69.5599	66.7238	175
chr1	77589283	77589923	SRR8284512_trimmed.fq.sort.sort.q10.rmdup.narrowPeak_peak_1654	974	.	21.098	100.495	97.4511	341
chr1	77691505	77691759	SRR8284512_trimmed.fq.sort.sort.q10.rmdup.narrowPeak_peak_1655	311	.	13.5791	33.7511	31.1738	102
chr1	77805224	77805478	SRR8284512_trimmed.fq.sort.sort.q10.rmdup.narrowPeak_peak_1656	259	.	12.0272	28.4413	25.9114	106
chr1	77896250	77896774	SRR8284512_trimmed.fq.sort.sort.q10.rmdup.narrowPeak_peak_1657	1437	.	28.7447	147.159	143.74	198
chr1	77930684	77931073	SRR8284512_trimmed.fq.sort.sort.q10.rmdup.narrowPeak_peak_1658	997	.	21.6915	102.86	99.8	158
chr1	77943087	77943668	SRR8284512_trimmed.fq.sort.sort.q10.rmdup.narrowPeak_peak_1659	1933	.	27.0707	197.394	193.336	204
chr1	77972180	77972853	SRR8284512_trimmed.fq.sort.sort.q10.rmdup.narrowPeak_peak_1660	2169	.	26.2176	221.459	216.928	368
chr1	77978521	77979140	SRR8284512_trimmed.fq.sort.sort.q10.rmdup.narrowPeak_peak_1661	2011	.	26.4514	205.33	201.135	351
chr1	78008764	78009232	SRR8284512_trimmed.fq.sort.sort.q10.rmdup.narrowPeak_peak_1662	1616	.	27.4572	165.214	161.605	171
chr1	78034178	78034386	SRR8284512_trimmed.fq.sort.sort.q10.rmdup.narrowPeak_peak_1663	160	.	8.92344	18.515	16.0924	85
chr1	78036836	78037058	SRR8284512_trimmed.fq.sort.sort.q10.rmdup.narrowPeak_peak_1664	95	.	6.59559	11.8311	9.51283	82
chr1	78200243	78200619	SRR8284512_trimmed.fq.sort.sort.q10.rmdup.narrowPeak_peak_1665	271	.	9.3015	29.7065	27.1662	132
chr1	78215677	78216020	SRR8284512_trimmed.fq.sort.sort.q10.rmdup.narrowPeak_peak_1666	173	.	7.48286	19.8184	17.3799	128
chr1	78230771	78231170	SRR8284512_trimmed.fq.sort.sort.q10.rmdup.narrowPeak_peak_1667	512	.	16.9438	53.9437	51.2133	198
chr1	78267504	78267894	SRR8284512_trimmed.fq.sort.sort.q10.rmdup.narrowPeak_peak_1668	813	.	22.8036	84.3165	81.3828	187
chr1	78338004	78338475	SRR8284512_trimmed.fq.sort.sort.q10.rmdup.narrowPeak_peak_1669	952	.	24.1718	98.2922	95.2641	271
chr1	78419400	78420080	SRR8284512_trimmed.fq.sort.sort.q10.rmdup.narrowPeak_peak_1670	1716	.	26.1282	175.339	171.606	364
chr1	78454557	78455041	SRR8284512_trimmed.fq.sort.sort.q10.rmdup.narrowPeak_peak_1671	1896	.	27.7892	193.627	189.631	314
chr1	78525214	78525708	SRR8284512_trimmed.fq.sort.sort.q10.rmdup.narrowPeak_peak_1672	2447	.	28.1182	250.062	244.741	211
chr1	78530581	78530817	SRR8284512_trimmed.fq.sort.sort.q10.rmdup.narrowPeak_peak_1673	218	.	9.14583	24.2976	21.8102	117
chr1	78536841	78537183	SRR8284512_trimmed.fq.sort.sort.q10.rmdup.narrowPeak_peak_1674	1927	.	27.5046	196.788	192.74	136
chr1	78557373	78557719	SRR8284512_trimmed.fq.sort.sort.q10.rmdup.narrowPeak_peak_1675	585	.	20.9507	61.3457	58.5646	160
chr1	78583498	78583736	SRR8284512_trimmed.fq.sort.sort.q10.rmdup.narrowPeak_peak_1676	149	.	8.53547	17.3499	14.9427	103
chr1	78629823	78630036	SRR8284512_trimmed.fq.sort.sort.q10.rmdup.narrowPeak_peak_1677	56	.	5.04368	7.85437	5.63071	58
chr1	78633376	78633680	SRR8284512_trimmed.fq.sort.sort.q10.rmdup.narrowPeak_peak_1678	160	.	8.92344	18.515	16.0924	147
chr1	78686879	78687348	SRR8284512_trimmed.fq.sort.sort.q10.rmdup.narrowPeak_peak_1679	553	.	15.5725	58.1274	55.3681	192
chr1	78688258	78688431	SRR8284512_trimmed.fq.sort.sort.q10.rmdup.narrowPeak_peak_1680	67	.	4.62242	8.99968	6.74622	99
chr1	78707270	78707676	SRR8284512_trimmed.fq.sort.sort.q10.rmdup.narrowPeak_peak_1681	1015	.	22.4073	104.593	101.521	200
chr1	78724441	78724862	SRR8284512_trimmed.fq.sort.sort.q10.rmdup.narrowPeak_peak_1682	1914	.	25.3362	195.436	191.41	207
chr1	78725890	78726118	SRR8284512_trimmed.fq.sort.sort.q10.rmdup.narrowPeak_peak_1683	250	.	6.97136	27.5858	25.0645	102
chr1	78798959	78799224	SRR8284512_trimmed.fq.sort.sort.q10.rmdup.narrowPeak_peak_1684	233	.	11.2513	25.8673	23.3622	124
chr1	78846523	78846837	SRR8284512_trimmed.fq.sort.sort.q10.rmdup.narrowPeak_peak_1685	585	.	20.4857	61.362	58.5806	152
chr1	78898779	78898988	SRR8284512_trimmed.fq.sort.sort.q10.rmdup.narrowPeak_peak_1686	160	.	8.92344	18.515	16.0924	103
chr1	78969571	78969806	SRR8284512_trimmed.fq.sort.sort.q10.rmdup.narrowPeak_peak_1687	75	.	5.81964	9.78735	7.51283	75
chr1	79439973	79440445	SRR8284512_trimmed.fq.sort.sort.q10.rmdup.narrowPeak_peak_1688	588	.	19.6864	61.5875	58.8046	234
chr1	79611399	79611605	SRR8284512_trimmed.fq.sort.sort.q10.rmdup.narrowPeak_peak_1689	78	.	5.1958	10.1147	7.83513	51
chr1	79614473	79614863	SRR8284512_trimmed.fq.sort.sort.q10.rmdup.narrowPeak_peak_1690	732	.	19.7123	76.142	73.2623	168
chr1	79626108	79626500	SRR8284512_trimmed.fq.sort.sort.q10.rmdup.narrowPeak_peak_1691	556	.	19.2981	58.3686	55.6075	204
chr1	79640197	79640505	SRR8284512_trimmed.fq.sort.sort.q10.rmdup.narrowPeak_peak_1692	909	.	24.8455	93.996	90.9973	159
chr1	79682774	79683608	SRR8284512_trimmed.fq.sort.sort.q10.rmdup.narrowPeak_peak_1693	610	.	14.7875	63.8924	61.094	418
chr1	79699110	79699301	SRR8284512_trimmed.fq.sort.sort.q10.rmdup.narrowPeak_peak_1694	127	.	7.75951	15.0781	12.7037	67
chr1	79775970	79776454	SRR8284512_trimmed.fq.sort.sort.q10.rmdup.narrowPeak_peak_1695	65	.	5.43166	8.80611	6.55593	255
chr1	79782426	79782796	SRR8284512_trimmed.fq.sort.sort.q10.rmdup.narrowPeak_peak_1696	541	.	13.5087	56.9316	54.1804	214
chr1	79786545	79786811	SRR8284512_trimmed.fq.sort.sort.q10.rmdup.narrowPeak_peak_1697	829	.	17.7353	85.8441	82.9002	124
chr1	79857008	79857193	SRR8284512_trimmed.fq.sort.sort.q10.rmdup.narrowPeak_peak_1698	84	.	5.93783	10.7194	8.43022	119
chr1	79999159	79999402	SRR8284512_trimmed.fq.sort.sort.q10.rmdup.narrowPeak_peak_1699	298	.	13.1912	32.4045	29.8387	124
chr1	80034490	80034709	SRR8284512_trimmed.fq.sort.sort.q10.rmdup.narrowPeak_peak_1700	246	.	11.6393	27.1472	24.6295	131
chr1	80066443	80066704	SRR8284512_trimmed.fq.sort.sort.q10.rmdup.narrowPeak_peak_1701	65	.	5.43166	8.80611	6.55593	116
chr1	80106314	80106714	SRR8284512_trimmed.fq.sort.sort.q10.rmdup.narrowPeak_peak_1702	862	.	22.1097	89.2607	86.294	179
chr1	80149844	80150103	SRR8284512_trimmed.fq.sort.sort.q10.rmdup.narrowPeak_peak_1703	175	.	7.57169	20.0078	17.5675	146
chr1	80153175	80153525	SRR8284512_trimmed.fq.sort.sort.q10.rmdup.narrowPeak_peak_1704	594	.	15.6783	62.2323	59.4451	158
chr1	80178089	80178311	SRR8284512_trimmed.fq.sort.sort.q10.rmdup.narrowPeak_peak_1705	200	.	5.20353	22.4953	20.0264	102
chr1	80180169	80180551	SRR8284512_trimmed.fq.sort.sort.q10.rmdup.narrowPeak_peak_1706	902	.	12.351	93.2003	90.2071	187
chr1	80181054	80181362	SRR8284512_trimmed.fq.sort.sort.q10.rmdup.narrowPeak_peak_1707	1396	.	16.5079	143.013	139.632	156
chr1	80230719	80230977	SRR8284512_trimmed.fq.sort.sort.q10.rmdup.narrowPeak_peak_1708	184	.	9.69939	20.8995	18.4479	98
chr1	80244191	80244432	SRR8284512_trimmed.fq.sort.sort.q10.rmdup.narrowPeak_peak_1709	208	.	10.4753	23.3519	20.8728	124
chr1	80408431	80409050	SRR8284512_trimmed.fq.sort.sort.q10.rmdup.narrowPeak_peak_1710	1688	.	26.5225	172.56	168.863	285
chr1	80497839	80498015	SRR8284512_trimmed.fq.sort.sort.q10.rmdup.narrowPeak_peak_1711	105	.	6.98356	12.8906	10.5526	85
chr1	80504788	80505126	SRR8284512_trimmed.fq.sort.sort.q10.rmdup.narrowPeak_peak_1712	966	.	21.9035	99.7268	96.6887	160
chr1	80512627	80512936	SRR8284512_trimmed.fq.sort.sort.q10.rmdup.narrowPeak_peak_1713	327	.	8.84811	35.3147	32.7246	153
chr1	80515887	80516336	SRR8284512_trimmed.fq.sort.sort.q10.rmdup.narrowPeak_peak_1714	701	.	14.0463	73.0453	70.1861	218
chr1	80522221	80522568	SRR8284512_trimmed.fq.sort.sort.q10.rmdup.narrowPeak_peak_1715	642	.	18.6262	67.0663	64.2468	157
chr1	80537319	80537522	SRR8284512_trimmed.fq.sort.sort.q10.rmdup.narrowPeak_peak_1716	65	.	5.43166	8.80611	6.55593	119
chr1	80576636	80576848	SRR8284512_trimmed.fq.sort.sort.q10.rmdup.narrowPeak_peak_1717	60	.	5.12183	8.29575	6.06376	84
chr1	80576993	80577230	SRR8284512_trimmed.fq.sort.sort.q10.rmdup.narrowPeak_peak_1718	392	.	15.3655	41.8489	39.207	100
chr1	80630769	80631151	SRR8284512_trimmed.fq.sort.sort.q10.rmdup.narrowPeak_peak_1719	285	.	12.8032	31.0704	28.5165	153
chr1	80655877	80656218	SRR8284512_trimmed.fq.sort.sort.q10.rmdup.narrowPeak_peak_1720	1064	.	26.773	109.53	106.422	160
chr1	80722692	80723015	SRR8284512_trimmed.fq.sort.sort.q10.rmdup.narrowPeak_peak_1721	1157	.	23.2994	118.909	115.73	158
chr1	80728254	80728505	SRR8284512_trimmed.fq.sort.sort.q10.rmdup.narrowPeak_peak_1722	138	.	8.14749	16.204	13.8128	110
chr1	80757408	80757655	SRR8284512_trimmed.fq.sort.sort.q10.rmdup.narrowPeak_peak_1723	116	.	7.37154	13.9733	11.6166	96
chr1	80830313	80830818	SRR8284512_trimmed.fq.sort.sort.q10.rmdup.narrowPeak_peak_1724	591	.	17.7406	61.9476	59.1624	293
chr1	80863404	80863679	SRR8284512_trimmed.fq.sort.sort.q10.rmdup.narrowPeak_peak_1725	272	.	12.4152	29.7492	27.207	122
chr1	81196978	81197140	SRR8284512_trimmed.fq.sort.sort.q10.rmdup.narrowPeak_peak_1726	47	.	4.65571	6.93425	4.73985	77
chr1	81287144	81287539	SRR8284512_trimmed.fq.sort.sort.q10.rmdup.narrowPeak_peak_1727	1068	.	21.9771	109.967	106.855	231
chr1	81300802	81301083	SRR8284512_trimmed.fq.sort.sort.q10.rmdup.narrowPeak_peak_1728	583	.	11.6167	61.1197	58.3401	142
chr1	81301710	81302107	SRR8284512_trimmed.fq.sort.sort.q10.rmdup.narrowPeak_peak_1729	1135	.	17.9917	116.726	113.564	165
chr1	81307451	81307742	SRR8284512_trimmed.fq.sort.sort.q10.rmdup.narrowPeak_peak_1730	366	.	8.20977	39.2762	36.6539	140
chr1	81309997	81310438	SRR8284512_trimmed.fq.sort.sort.q10.rmdup.narrowPeak_peak_1731	1674	.	22.8409	171.16	167.48	279
chr1	81316491	81316985	SRR8284512_trimmed.fq.sort.sort.q10.rmdup.narrowPeak_peak_1732	2020	.	25.8798	206.274	202.062	286
chr1	81319825	81320022	SRR8284512_trimmed.fq.sort.sort.q10.rmdup.narrowPeak_peak_1733	187	.	5.80689	21.2189	18.7643	89
chr1	81516417	81517076	SRR8284512_trimmed.fq.sort.sort.q10.rmdup.narrowPeak_peak_1734	1297	.	22.3076	133.006	129.713	328
chr1	81591677	81592003	SRR8284512_trimmed.fq.sort.sort.q10.rmdup.narrowPeak_peak_1735	762	.	21.5887	79.1616	76.262	142
chr1	81818868	81819085	SRR8284512_trimmed.fq.sort.sort.q10.rmdup.narrowPeak_peak_1736	56	.	5.04368	7.85437	5.63071	101
chr1	82261340	82261505	SRR8284512_trimmed.fq.sort.sort.q10.rmdup.narrowPeak_peak_1737	56	.	5.04368	7.85437	5.63071	130
chr1	82288748	82288938	SRR8284512_trimmed.fq.sort.sort.q10.rmdup.narrowPeak_peak_1738	41	.	3.46434	6.31116	4.14294	126
chr1	82294100	82294515	SRR8284512_trimmed.fq.sort.sort.q10.rmdup.narrowPeak_peak_1739	1457	.	19.8297	149.183	145.744	225
chr1	82371739	82371928	SRR8284512_trimmed.fq.sort.sort.q10.rmdup.narrowPeak_peak_1740	95	.	6.59559	11.8311	9.51283	132
chr1	82381891	82382314	SRR8284512_trimmed.fq.sort.sort.q10.rmdup.narrowPeak_peak_1741	1027	.	22.551	105.861	102.78	220
chr1	82433334	82433777	SRR8284512_trimmed.fq.sort.sort.q10.rmdup.narrowPeak_peak_1742	2070	.	30.1529	211.377	207.067	217
chr1	82476211	82476676	SRR8284512_trimmed.fq.sort.sort.q10.rmdup.narrowPeak_peak_1743	2402	.	31.1753	245.469	240.285	273
chr1	82481477	82481684	SRR8284512_trimmed.fq.sort.sort.q10.rmdup.narrowPeak_peak_1744	123	.	6.80192	14.7344	12.3685	93
chr1	82554149	82554649	SRR8284512_trimmed.fq.sort.sort.q10.rmdup.narrowPeak_peak_1745	1230	.	24.7145	126.297	123.06	350
chr1	82554735	82554901	SRR8284512_trimmed.fq.sort.sort.q10.rmdup.narrowPeak_peak_1746	55	.	4.02031	7.76116	5.54942	76
chr1	82571813	82572134	SRR8284512_trimmed.fq.sort.sort.q10.rmdup.narrowPeak_peak_1747	849	.	20.283	87.8681	84.9107	137
chr1	82576223	82576502	SRR8284512_trimmed.fq.sort.sort.q10.rmdup.narrowPeak_peak_1748	263	.	9.21224	28.9322	26.3982	147
chr1	82641638	82642052	SRR8284512_trimmed.fq.sort.sort.q10.rmdup.narrowPeak_peak_1749	2596	.	31.996	265.503	259.658	234
chr1	82759550	82759936	SRR8284512_trimmed.fq.sort.sort.q10.rmdup.narrowPeak_peak_1750	749	.	16.566	77.8578	74.9668	198
chr1	82762311	82762615	SRR8284512_trimmed.fq.sort.sort.q10.rmdup.narrowPeak_peak_1751	420	.	11.181	44.7313	42.0676	152
chr1	82773167	82773361	SRR8284512_trimmed.fq.sort.sort.q10.rmdup.narrowPeak_peak_1752	84	.	6.20761	10.7962	8.49896	78
chr1	82787367	82787716	SRR8284512_trimmed.fq.sort.sort.q10.rmdup.narrowPeak_peak_1753	1219	.	24.6718	125.226	121.997	161
chr1	82803516	82804051	SRR8284512_trimmed.fq.sort.sort.q10.rmdup.narrowPeak_peak_1754	1313	.	24.9547	134.651	131.344	272
chr1	82839153	82839494	SRR8284512_trimmed.fq.sort.sort.q10.rmdup.narrowPeak_peak_1755	641	.	17.8066	66.9962	64.1771	167
chr1	82841393	82841569	SRR8284512_trimmed.fq.sort.sort.q10.rmdup.narrowPeak_peak_1756	54	.	4.37541	7.6117	5.40304	118
chr1	82987820	82988154	SRR8284512_trimmed.fq.sort.sort.q10.rmdup.narrowPeak_peak_1757	2055	.	29.3098	209.78	205.503	164
chr1	83064650	83065378	SRR8284512_trimmed.fq.sort.sort.q10.rmdup.narrowPeak_peak_1758	1234	.	20.5375	126.74	123.5	328
chr1	83076031	83076578	SRR8284512_trimmed.fq.sort.sort.q10.rmdup.narrowPeak_peak_1759	2342	.	28.5166	239.216	234.215	292
chr1	83138755	83138995	SRR8284512_trimmed.fq.sort.sort.q10.rmdup.narrowPeak_peak_1760	149	.	8.53547	17.3499	14.9427	129
chr1	83150279	83150615	SRR8284512_trimmed.fq.sort.sort.q10.rmdup.narrowPeak_peak_1761	421	.	16.6177	44.8228	42.1584	131
chr1	83181434	83181752	SRR8284512_trimmed.fq.sort.sort.q10.rmdup.narrowPeak_peak_1762	941	.	19.7868	97.1767	94.1562	163
chr1	83184925	83185089	SRR8284512_trimmed.fq.sort.sort.q10.rmdup.narrowPeak_peak_1763	93	.	4.01206	11.6316	9.32227	98
chr1	83187169	83187603	SRR8284512_trimmed.fq.sort.sort.q10.rmdup.narrowPeak_peak_1764	1145	.	19.3329	117.685	114.516	196
chr1	83218256	83218590	SRR8284512_trimmed.fq.sort.sort.q10.rmdup.narrowPeak_peak_1765	134	.	7.68425	15.8786	13.4952	117
chr1	83223092	83223384	SRR8284512_trimmed.fq.sort.sort.q10.rmdup.narrowPeak_peak_1766	398	.	14.9457	42.5471	39.8996	156
chr1	83408008	83408616	SRR8284512_trimmed.fq.sort.sort.q10.rmdup.narrowPeak_peak_1767	469	.	15.9216	49.6329	46.9333	448
chr1	83717026	83717422	SRR8284512_trimmed.fq.sort.sort.q10.rmdup.narrowPeak_peak_1768	1071	.	24.0042	110.229	107.116	200
chr1	83727185	83727642	SRR8284512_trimmed.fq.sort.sort.q10.rmdup.narrowPeak_peak_1769	1703	.	28.0807	174.087	170.371	149
chr1	83736437	83736807	SRR8284512_trimmed.fq.sort.sort.q10.rmdup.narrowPeak_peak_1770	839	.	21.86	86.9128	83.9619	172
chr1	83745872	83746407	SRR8284512_trimmed.fq.sort.sort.q10.rmdup.narrowPeak_peak_1771	1685	.	27.4365	172.24	168.547	333
chr1	83811218	83811583	SRR8284512_trimmed.fq.sort.sort.q10.rmdup.narrowPeak_peak_1772	1389	.	27.5841	142.3	138.925	146
chr1	83846057	83846336	SRR8284512_trimmed.fq.sort.sort.q10.rmdup.narrowPeak_peak_1773	138	.	8.14749	16.204	13.8128	120
chr1	83945858	83946054	SRR8284512_trimmed.fq.sort.sort.q10.rmdup.narrowPeak_peak_1774	105	.	6.98356	12.8906	10.5526	106
chr1	84102048	84102436	SRR8284512_trimmed.fq.sort.sort.q10.rmdup.narrowPeak_peak_1775	960	.	23.668	99.095	96.0612	180
chr1	84128525	84128880	SRR8284512_trimmed.fq.sort.sort.q10.rmdup.narrowPeak_peak_1776	426	.	16.488	45.3494	42.6809	195
chr1	84130334	84130593	SRR8284512_trimmed.fq.sort.sort.q10.rmdup.narrowPeak_peak_1777	145	.	8.03353	16.9717	14.5723	140
chr1	84153836	84154275	SRR8284512_trimmed.fq.sort.sort.q10.rmdup.narrowPeak_peak_1778	1151	.	25.8506	118.323	115.149	283
chr1	84173368	84173554	SRR8284512_trimmed.fq.sort.sort.q10.rmdup.narrowPeak_peak_1779	75	.	5.81964	9.78735	7.51283	81
chr1	84248669	84248897	SRR8284512_trimmed.fq.sort.sort.q10.rmdup.narrowPeak_peak_1780	127	.	7.75951	15.0781	12.7037	113
chr1	84283150	84283337	SRR8284512_trimmed.fq.sort.sort.q10.rmdup.narrowPeak_peak_1781	96	.	4.02272	11.9461	9.62629	97
chr1	84286617	84287409	SRR8284512_trimmed.fq.sort.sort.q10.rmdup.narrowPeak_peak_1782	1490	.	19.3224	152.485	149.013	415
chr1	84383568	84383735	SRR8284512_trimmed.fq.sort.sort.q10.rmdup.narrowPeak_peak_1783	56	.	5.04368	7.85437	5.63071	35
chr1	84433641	84433929	SRR8284512_trimmed.fq.sort.sort.q10.rmdup.narrowPeak_peak_1784	366	.	15.1311	39.2566	36.6344	147
chr1	84470373	84470767	SRR8284512_trimmed.fq.sort.sort.q10.rmdup.narrowPeak_peak_1785	1317	.	27.5148	135.079	131.769	183
chr1	84581815	84582373	SRR8284512_trimmed.fq.sort.sort.q10.rmdup.narrowPeak_peak_1786	1350	.	26.0037	138.342	135.003	220
chr1	84623108	84623374	SRR8284512_trimmed.fq.sort.sort.q10.rmdup.narrowPeak_peak_1787	298	.	13.1912	32.4045	29.8387	133
chr1	84629990	84630152	SRR8284512_trimmed.fq.sort.sort.q10.rmdup.narrowPeak_peak_1788	56	.	5.04368	7.85437	5.63071	42
chr1	84696177	84696453	SRR8284512_trimmed.fq.sort.sort.q10.rmdup.narrowPeak_peak_1789	519	.	10.294	54.6839	51.9485	126
chr1	84697078	84697617	SRR8284512_trimmed.fq.sort.sort.q10.rmdup.narrowPeak_peak_1790	1091	.	16.725	112.293	109.164	371
chr1	84733602	84734246	SRR8284512_trimmed.fq.sort.sort.q10.rmdup.narrowPeak_peak_1791	1819	.	26.926	185.839	181.961	394
chr1	84741477	84741720	SRR8284512_trimmed.fq.sort.sort.q10.rmdup.narrowPeak_peak_1792	184	.	9.69939	20.8995	18.4479	122
chr1	84840239	84840492	SRR8284512_trimmed.fq.sort.sort.q10.rmdup.narrowPeak_peak_1793	141	.	7.8125	16.5802	14.185	133
chr1	84841885	84842086	SRR8284512_trimmed.fq.sort.sort.q10.rmdup.narrowPeak_peak_1794	122	.	7.21253	14.5899	12.2258	118
chr1	84866796	84867005	SRR8284512_trimmed.fq.sort.sort.q10.rmdup.narrowPeak_peak_1795	84	.	6.14487	10.692	8.40312	97
chr1	84881359	84881573	SRR8284512_trimmed.fq.sort.sort.q10.rmdup.narrowPeak_peak_1796	174	.	6.03771	19.8685	17.4294	116
chr1	84885145	84885523	SRR8284512_trimmed.fq.sort.sort.q10.rmdup.narrowPeak_peak_1797	600	.	12.1463	62.8445	60.0532	206
chr1	84885966	84886321	SRR8284512_trimmed.fq.sort.sort.q10.rmdup.narrowPeak_peak_1798	450	.	10.2447	47.7315	45.0457	137
chr1	84896743	84896962	SRR8284512_trimmed.fq.sort.sort.q10.rmdup.narrowPeak_peak_1799	75	.	5.81964	9.78735	7.51283	102
chr1	84897493	84897706	SRR8284512_trimmed.fq.sort.sort.q10.rmdup.narrowPeak_peak_1800	84	.	6.20761	10.7962	8.49896	98
chr1	84933436	84933988	SRR8284512_trimmed.fq.sort.sort.q10.rmdup.narrowPeak_peak_1801	1619	.	24.9002	165.607	161.993	223
chr1	85736385	85736933	SRR8284512_trimmed.fq.sort.sort.q10.rmdup.narrowPeak_peak_1807	2201	.	27.3773	224.787	220.176	316
chr1	85757025	85757246	SRR8284512_trimmed.fq.sort.sort.q10.rmdup.narrowPeak_peak_1808	116	.	7.37154	13.9733	11.6166	104
chr1	85793088	85793395	SRR8284512_trimmed.fq.sort.sort.q10.rmdup.narrowPeak_peak_1809	288	.	11.5509	31.3767	28.8203	166
chr1	85801657	85801845	SRR8284512_trimmed.fq.sort.sort.q10.rmdup.narrowPeak_peak_1810	116	.	7.37154	13.9733	11.6166	82
chr1	85819779	85820046	SRR8284512_trimmed.fq.sort.sort.q10.rmdup.narrowPeak_peak_1811	208	.	10.4753	23.3519	20.8728	129
chr1	85842165	85842785	SRR8284512_trimmed.fq.sort.sort.q10.rmdup.narrowPeak_peak_1812	761	.	17.3575	79.0896	76.1905	298
chr1	85853300	85853667	SRR8284512_trimmed.fq.sort.sort.q10.rmdup.narrowPeak_peak_1813	2364	.	28.3082	241.534	236.464	199
chr1	85854519	85854728	SRR8284512_trimmed.fq.sort.sort.q10.rmdup.narrowPeak_peak_1814	86	.	3.98058	10.9767	8.67688	111
chr1	85888836	85889017	SRR8284512_trimmed.fq.sort.sort.q10.rmdup.narrowPeak_peak_1815	116	.	7.37154	13.9733	11.6166	47
chr1	85895474	85895920	SRR8284512_trimmed.fq.sort.sort.q10.rmdup.narrowPeak_peak_1816	525	.	12.8866	55.308	52.5681	231
chr1	85899531	85899881	SRR8284512_trimmed.fq.sort.sort.q10.rmdup.narrowPeak_peak_1817	270	.	8.79754	29.6247	27.085	99
chr1	85935336	85935863	SRR8284512_trimmed.fq.sort.sort.q10.rmdup.narrowPeak_peak_1818	1356	.	26.2693	139.018	135.674	313
chr1	86007845	86008248	SRR8284512_trimmed.fq.sort.sort.q10.rmdup.narrowPeak_peak_1819	2270	.	29.6599	231.836	227.047	191
chr1	86018149	86018487	SRR8284512_trimmed.fq.sort.sort.q10.rmdup.narrowPeak_peak_1820	290	.	9.60657	31.5716	29.0138	183
chr1	86018679	86018860	SRR8284512_trimmed.fq.sort.sort.q10.rmdup.narrowPeak_peak_1821	79	.	4.75285	10.238	7.95647	98
chr1	86021663	86021959	SRR8284512_trimmed.fq.sort.sort.q10.rmdup.narrowPeak_peak_1822	537	.	13.9176	56.5098	53.7616	139
chr1	86059450	86059858	SRR8284512_trimmed.fq.sort.sort.q10.rmdup.narrowPeak_peak_1823	1457	.	14.6312	149.174	145.735	198
chr1	86062576	86062771	SRR8284512_trimmed.fq.sort.sort.q10.rmdup.narrowPeak_peak_1824	153	.	4.11663	17.726	15.315	109
chr1	86064156	86064518	SRR8284512_trimmed.fq.sort.sort.q10.rmdup.narrowPeak_peak_1825	1439	.	14.7139	147.35	143.929	167
chr1	86093839	86094055	SRR8284512_trimmed.fq.sort.sort.q10.rmdup.narrowPeak_peak_1826	115	.	6.83238	13.9149	11.5639	70
chr1	86097948	86098265	SRR8284512_trimmed.fq.sort.sort.q10.rmdup.narrowPeak_peak_1827	107	.	6.61157	13.0933	10.7526	65
chr1	86108038	86108201	SRR8284512_trimmed.fq.sort.sort.q10.rmdup.narrowPeak_peak_1828	56	.	5.04368	7.85437	5.63071	85
chr1	86131964	86132143	SRR8284512_trimmed.fq.sort.sort.q10.rmdup.narrowPeak_peak_1829	75	.	5.81964	9.78735	7.51283	98
chr1	86144222	86144611	SRR8284512_trimmed.fq.sort.sort.q10.rmdup.narrowPeak_peak_1830	196	.	9.76209	22.1082	19.6452	161
chr1	86149927	86150183	SRR8284512_trimmed.fq.sort.sort.q10.rmdup.narrowPeak_peak_1831	285	.	8.74581	31.1496	28.595	130
chr1	86152626	86153161	SRR8284512_trimmed.fq.sort.sort.q10.rmdup.narrowPeak_peak_1832	690	.	14.949	71.9165	69.0647	146
chr1	86174676	86174953	SRR8284512_trimmed.fq.sort.sort.q10.rmdup.narrowPeak_peak_1833	225	.	5.05083	25.0776	22.5815	151
chr1	86178672	86179328	SRR8284512_trimmed.fq.sort.sort.q10.rmdup.narrowPeak_peak_1834	2504	.	21.9707	255.931	250.416	372
chr1	86189107	86189394	SRR8284512_trimmed.fq.sort.sort.q10.rmdup.narrowPeak_peak_1835	149	.	8.53547	17.3499	14.9427	128
chr1	86204078	86204301	SRR8284512_trimmed.fq.sort.sort.q10.rmdup.narrowPeak_peak_1836	127	.	7.75951	15.0781	12.7037	97
chr1	86213930	86214625	SRR8284512_trimmed.fq.sort.sort.q10.rmdup.narrowPeak_peak_1837	2345	.	27.7869	239.562	234.55	380
chr1	86250794	86251006	SRR8284512_trimmed.fq.sort.sort.q10.rmdup.narrowPeak_peak_1838	38	.	4.26773	6.04816	3.88613	53
chr1	86252284	86252451	SRR8284512_trimmed.fq.sort.sort.q10.rmdup.narrowPeak_peak_1839	38	.	4.26773	6.04816	3.88613	41
chr1	86273325	86273604	SRR8284512_trimmed.fq.sort.sort.q10.rmdup.narrowPeak_peak_1840	138	.	8.14749	16.204	13.8128	146
chr1	86301766	86302058	SRR8284512_trimmed.fq.sort.sort.q10.rmdup.narrowPeak_peak_1841	210	.	9.30149	23.4911	21.0109	158
chr1	86313664	86314210	SRR8284512_trimmed.fq.sort.sort.q10.rmdup.narrowPeak_peak_1842	659	.	17.4799	68.7362	65.9055	260
chr1	86339280	86339977	SRR8284512_trimmed.fq.sort.sort.q10.rmdup.narrowPeak_peak_1843	1708	.	21.3009	174.617	170.893	330
chr1	86347005	86347430	SRR8284512_trimmed.fq.sort.sort.q10.rmdup.narrowPeak_peak_1844	611	.	12.0662	63.9474	61.1486	285
chr1	86348834	86349144	SRR8284512_trimmed.fq.sort.sort.q10.rmdup.narrowPeak_peak_1845	232	.	6.98133	25.7356	23.2337	144
chr1	86363565	86364131	SRR8284512_trimmed.fq.sort.sort.q10.rmdup.narrowPeak_peak_1846	1408	.	22.623	144.195	140.804	311
chr1	86371904	86372425	SRR8284512_trimmed.fq.sort.sort.q10.rmdup.narrowPeak_peak_1847	2005	.	26.2745	204.705	200.522	222
chr1	86381052	86381463	SRR8284512_trimmed.fq.sort.sort.q10.rmdup.narrowPeak_peak_1848	1386	.	24.4539	141.999	138.627	191
chr1	86389136	86389858	SRR8284512_trimmed.fq.sort.sort.q10.rmdup.narrowPeak_peak_1849	1942	.	22.5921	198.35	194.276	343
chr1	86395897	86396230	SRR8284512_trimmed.fq.sort.sort.q10.rmdup.narrowPeak_peak_1850	866	.	18.2051	89.5969	86.628	182
chr1	86401337	86401616	SRR8284512_trimmed.fq.sort.sort.q10.rmdup.narrowPeak_peak_1851	161	.	5.58915	18.5506	16.1277	142
chr1	86404845	86405307	SRR8284512_trimmed.fq.sort.sort.q10.rmdup.narrowPeak_peak_1852	1557	.	22.9425	159.286	155.743	175
chr1	86415920	86416652	SRR8284512_trimmed.fq.sort.sort.q10.rmdup.narrowPeak_peak_1853	1731	.	19.1243	176.875	173.122	519
chr1	86421956	86422196	SRR8284512_trimmed.fq.sort.sort.q10.rmdup.narrowPeak_peak_1854	74	.	5.58854	9.75625	7.48975	99
chr1	86429917	86430413	SRR8284512_trimmed.fq.sort.sort.q10.rmdup.narrowPeak_peak_1855	2290	.	25.5992	233.903	229.057	225
chr1	86440342	86440883	SRR8284512_trimmed.fq.sort.sort.q10.rmdup.narrowPeak_peak_1856	2162	.	24.0792	220.726	216.211	348
chr1	86471416	86471704	SRR8284512_trimmed.fq.sort.sort.q10.rmdup.narrowPeak_peak_1857	1002	.	19.777	103.276	100.213	142
chr1	86499977	86500220	SRR8284512_trimmed.fq.sort.sort.q10.rmdup.narrowPeak_peak_1858	438	.	5.94571	46.5056	43.8286	131
chr1	86501021	86501398	SRR8284512_trimmed.fq.sort.sort.q10.rmdup.narrowPeak_peak_1859	921	.	8.97372	95.1942	92.1874	171
chr1	86501588	86502004	SRR8284512_trimmed.fq.sort.sort.q10.rmdup.narrowPeak_peak_1860	1700	.	13.0903	173.756	170.044	200
chr1	86504288	86504479	SRR8284512_trimmed.fq.sort.sort.q10.rmdup.narrowPeak_peak_1861	170	.	3.69264	19.4493	17.0174	111
chr1	86509279	86509740	SRR8284512_trimmed.fq.sort.sort.q10.rmdup.narrowPeak_peak_1862	1414	.	22.549	144.898	141.5	263
chr1	86520296	86520755	SRR8284512_trimmed.fq.sort.sort.q10.rmdup.narrowPeak_peak_1863	982	.	13.8819	101.282	98.2326	265
chr1	86525272	86525893	SRR8284512_trimmed.fq.sort.sort.q10.rmdup.narrowPeak_peak_1864	1758	.	16.2578	179.59	175.801	217
chr1	86532313	86532752	SRR8284512_trimmed.fq.sort.sort.q10.rmdup.narrowPeak_peak_1865	1353	.	12.2218	138.725	135.383	217
chr1	86533734	86534182	SRR8284512_trimmed.fq.sort.sort.q10.rmdup.narrowPeak_peak_1866	652	.	7.71815	68.1037	65.2773	204
chr1	86538478	86538762	SRR8284512_trimmed.fq.sort.sort.q10.rmdup.narrowPeak_peak_1867	659	.	10.2591	68.7788	65.948	151
chr1	86539766	86539951	SRR8284512_trimmed.fq.sort.sort.q10.rmdup.narrowPeak_peak_1868	123	.	5.0331	14.6961	12.3308	96
chr1	86586981	86587294	SRR8284512_trimmed.fq.sort.sort.q10.rmdup.narrowPeak_peak_1869	160	.	8.92344	18.515	16.0924	116
chr1	86598297	86599039	SRR8284512_trimmed.fq.sort.sort.q10.rmdup.narrowPeak_peak_1870	1510	.	22.917	154.499	151.007	393
chr1	86612148	86612370	SRR8284512_trimmed.fq.sort.sort.q10.rmdup.narrowPeak_peak_1871	218	.	6.24139	24.3137	21.8261	111
chr1	86614340	86614598	SRR8284512_trimmed.fq.sort.sort.q10.rmdup.narrowPeak_peak_1872	659	.	8.92293	68.8136	65.9825	131
chr1	86618473	86618865	SRR8284512_trimmed.fq.sort.sort.q10.rmdup.narrowPeak_peak_1873	1792	.	17.6191	183.055	179.217	174
chr1	86620757	86620919	SRR8284512_trimmed.fq.sort.sort.q10.rmdup.narrowPeak_peak_1874	81	.	3.72891	10.4482	8.16328	65
chr1	86650259	86650698	SRR8284512_trimmed.fq.sort.sort.q10.rmdup.narrowPeak_peak_1875	1953	.	23.5509	199.397	195.306	190
chr1	86652756	86652951	SRR8284512_trimmed.fq.sort.sort.q10.rmdup.narrowPeak_peak_1876	180	.	5.47099	20.4935	18.0486	71
chr1	86669412	86669838	SRR8284512_trimmed.fq.sort.sort.q10.rmdup.narrowPeak_peak_1877	1362	.	22.6448	139.593	136.243	234
chr1	86697016	86697268	SRR8284512_trimmed.fq.sort.sort.q10.rmdup.narrowPeak_peak_1878	181	.	7.63468	20.6348	18.1884	152
chr1	86698818	86699031	SRR8284512_trimmed.fq.sort.sort.q10.rmdup.narrowPeak_peak_1879	157	.	6.94284	18.1789	15.7631	94
chr1	86699797	86700080	SRR8284512_trimmed.fq.sort.sort.q10.rmdup.narrowPeak_peak_1880	354	.	11.0905	38.0818	35.4691	143
chr1	86850185	86850364	SRR8284512_trimmed.fq.sort.sort.q10.rmdup.narrowPeak_peak_1881	38	.	4.26773	6.04816	3.88613	38
chr1	86862998	86863360	SRR8284512_trimmed.fq.sort.sort.q10.rmdup.narrowPeak_peak_1882	422	.	16.683	44.9379	42.2725	136
chr1	86914804	86915027	SRR8284512_trimmed.fq.sort.sort.q10.rmdup.narrowPeak_peak_1883	325	.	13.9671	35.11	32.5213	101
chr1	86968364	86968647	SRR8284512_trimmed.fq.sort.sort.q10.rmdup.narrowPeak_peak_1884	398	.	13.4236	42.4654	39.8185	110
chr1	86972779	86972996	SRR8284512_trimmed.fq.sort.sort.q10.rmdup.narrowPeak_peak_1885	153	.	7.68912	17.8022	15.3905	109
chr1	87020744	87020963	SRR8284512_trimmed.fq.sort.sort.q10.rmdup.narrowPeak_peak_1886	105	.	6.98356	12.8906	10.5526	109
chr1	87036905	87037161	SRR8284512_trimmed.fq.sort.sort.q10.rmdup.narrowPeak_peak_1887	140	.	4.90578	16.4085	14.0152	147
chr1	87041082	87041494	SRR8284512_trimmed.fq.sort.sort.q10.rmdup.narrowPeak_peak_1888	864	.	10.2915	89.3907	86.4231	235
chr1	87042041	87042532	SRR8284512_trimmed.fq.sort.sort.q10.rmdup.narrowPeak_peak_1889	1863	.	17.7133	190.257	186.313	222
chr1	87060850	87061307	SRR8284512_trimmed.fq.sort.sort.q10.rmdup.narrowPeak_peak_1890	661	.	19.9889	68.9648	66.1326	252
chr1	87070768	87071326	SRR8284512_trimmed.fq.sort.sort.q10.rmdup.narrowPeak_peak_1891	644	.	19.1312	67.256	64.4352	148
chr1	87086987	87087282	SRR8284512_trimmed.fq.sort.sort.q10.rmdup.narrowPeak_peak_1892	172	.	9.31142	19.6984	17.261	105
chr1	87098628	87099170	SRR8284512_trimmed.fq.sort.sort.q10.rmdup.narrowPeak_peak_1893	276	.	10.0482	30.2002	27.6545	183
chr1	87110103	87110301	SRR8284512_trimmed.fq.sort.sort.q10.rmdup.narrowPeak_peak_1894	32	.	3.47446	5.42072	3.28932	70
chr1	87111557	87111992	SRR8284512_trimmed.fq.sort.sort.q10.rmdup.narrowPeak_peak_1895	689	.	18.1168	71.8088	68.9578	319
chr1	87174300	87174709	SRR8284512_trimmed.fq.sort.sort.q10.rmdup.narrowPeak_peak_1896	1032	.	14.2021	106.343	103.258	190
chr1	87175714	87176117	SRR8284512_trimmed.fq.sort.sort.q10.rmdup.narrowPeak_peak_1897	627	.	10.3831	65.5806	62.7708	220
chr1	87184457	87184656	SRR8284512_trimmed.fq.sort.sort.q10.rmdup.narrowPeak_peak_1898	93	.	3.70333	11.6364	9.32695	94
chr1	87184845	87185115	SRR8284512_trimmed.fq.sort.sort.q10.rmdup.narrowPeak_peak_1899	293	.	6.41617	31.9432	29.3823	138
chr1	87187041	87187401	SRR8284512_trimmed.fq.sort.sort.q10.rmdup.narrowPeak_peak_1900	1781	.	18.7417	181.978	178.156	188
chr1	87191931	87192093	SRR8284512_trimmed.fq.sort.sort.q10.rmdup.narrowPeak_peak_1901	68	.	3.81467	9.14731	6.89123	87
chr1	87206344	87206706	SRR8284512_trimmed.fq.sort.sort.q10.rmdup.narrowPeak_peak_1902	545	.	15.9061	57.3107	54.5569	189
chr1	87218080	87218358	SRR8284512_trimmed.fq.sort.sort.q10.rmdup.narrowPeak_peak_1903	427	.	14.9096	45.4184	42.7494	142
chr1	87246056	87246602	SRR8284512_trimmed.fq.sort.sort.q10.rmdup.narrowPeak_peak_1904	2198	.	26.4697	224.42	219.817	324
chr1	87258608	87258843	SRR8284512_trimmed.fq.sort.sort.q10.rmdup.narrowPeak_peak_1905	84	.	6.20761	10.7962	8.49896	121
chr1	87282475	87282782	SRR8284512_trimmed.fq.sort.sort.q10.rmdup.narrowPeak_peak_1906	616	.	18.9718	64.4171	61.6151	133
chr1	87292912	87293186	SRR8284512_trimmed.fq.sort.sort.q10.rmdup.narrowPeak_peak_1907	408	.	16.295	43.5021	40.8472	146
chr1	87327802	87328027	SRR8284512_trimmed.fq.sort.sort.q10.rmdup.narrowPeak_peak_1908	56	.	5.04368	7.85437	5.63071	103
chr1	87343712	87343915	SRR8284512_trimmed.fq.sort.sort.q10.rmdup.narrowPeak_peak_1909	47	.	4.65571	6.93425	4.73985	150
chr1	87364926	87365088	SRR8284512_trimmed.fq.sort.sort.q10.rmdup.narrowPeak_peak_1910	56	.	5.04368	7.85437	5.63071	76
chr1	87374777	87374977	SRR8284512_trimmed.fq.sort.sort.q10.rmdup.narrowPeak_peak_1911	75	.	5.81964	9.78735	7.51283	110
chr1	87379980	87380249	SRR8284512_trimmed.fq.sort.sort.q10.rmdup.narrowPeak_peak_1912	414	.	16.2117	44.1032	41.444	136
chr1	87399438	87399600	SRR8284512_trimmed.fq.sort.sort.q10.rmdup.narrowPeak_peak_1913	56	.	5.04368	7.85437	5.63071	96
chr1	87418639	87419287	SRR8284512_trimmed.fq.sort.sort.q10.rmdup.narrowPeak_peak_1914	1697	.	24.618	173.446	169.738	243
chr1	87447490	87448042	SRR8284512_trimmed.fq.sort.sort.q10.rmdup.narrowPeak_peak_1915	1940	.	27.5896	198.08	194.011	189
chr1	87468372	87468608	SRR8284512_trimmed.fq.sort.sort.q10.rmdup.narrowPeak_peak_1916	75	.	5.81964	9.78735	7.51283	134
chr1	87541603	87541947	SRR8284512_trimmed.fq.sort.sort.q10.rmdup.narrowPeak_peak_1917	434	.	16.0671	46.1023	43.4284	162
chr1	87568370	87568828	SRR8284512_trimmed.fq.sort.sort.q10.rmdup.narrowPeak_peak_1918	1086	.	24.2418	111.732	108.607	229
chr1	87608365	87608851	SRR8284512_trimmed.fq.sort.sort.q10.rmdup.narrowPeak_peak_1919	1567	.	25.7544	160.35	156.796	252
chr1	87664009	87664402	SRR8284512_trimmed.fq.sort.sort.q10.rmdup.narrowPeak_peak_1920	1002	.	22.2626	103.327	100.263	214
chr1	87667119	87667323	SRR8284512_trimmed.fq.sort.sort.q10.rmdup.narrowPeak_peak_1921	139	.	6.50437	16.331	13.9385	91
chr1	87682600	87682782	SRR8284512_trimmed.fq.sort.sort.q10.rmdup.narrowPeak_peak_1922	75	.	5.81964	9.78735	7.51283	83
chr1	87696398	87696779	SRR8284512_trimmed.fq.sort.sort.q10.rmdup.narrowPeak_peak_1923	474	.	17.4571	50.1769	47.4734	148
chr1	87721476	87721732	SRR8284512_trimmed.fq.sort.sort.q10.rmdup.narrowPeak_peak_1924	592	.	19.9092	62.0005	59.2149	107
chr1	87740696	87740894	SRR8284512_trimmed.fq.sort.sort.q10.rmdup.narrowPeak_peak_1925	65	.	5.43166	8.80611	6.55593	97
chr1	87755675	87755982	SRR8284512_trimmed.fq.sort.sort.q10.rmdup.narrowPeak_peak_1926	116	.	7.37154	13.9733	11.6166	161
chr1	87766218	87766621	SRR8284512_trimmed.fq.sort.sort.q10.rmdup.narrowPeak_peak_1927	1336	.	25.4884	137.015	133.688	217
chr1	87810430	87810763	SRR8284512_trimmed.fq.sort.sort.q10.rmdup.narrowPeak_peak_1928	311	.	13.5791	33.7511	31.1738	145
chr1	87842768	87842930	SRR8284512_trimmed.fq.sort.sort.q10.rmdup.narrowPeak_peak_1929	30	.	3.87976	5.19895	3.07351	63
chr1	87843832	87843994	SRR8284512_trimmed.fq.sort.sort.q10.rmdup.narrowPeak_peak_1930	56	.	5.04368	7.85437	5.63071	96
chr1	87886343	87886580	SRR8284512_trimmed.fq.sort.sort.q10.rmdup.narrowPeak_peak_1931	285	.	12.8032	31.0704	28.5165	104
chr1	87900250	87900455	SRR8284512_trimmed.fq.sort.sort.q10.rmdup.narrowPeak_peak_1932	56	.	5.04368	7.85437	5.63071	77
chr1	87922701	87923066	SRR8284512_trimmed.fq.sort.sort.q10.rmdup.narrowPeak_peak_1933	641	.	19.8688	67.018	64.1988	159
chr1	87936455	87936888	SRR8284512_trimmed.fq.sort.sort.q10.rmdup.narrowPeak_peak_1934	758	.	20.5097	78.7061	75.8094	239
chr1	87963579	87963928	SRR8284512_trimmed.fq.sort.sort.q10.rmdup.narrowPeak_peak_1935	264	.	11.9913	29.0071	26.4726	204
chr1	88015129	88015359	SRR8284512_trimmed.fq.sort.sort.q10.rmdup.narrowPeak_peak_1936	56	.	5.04368	7.85437	5.63071	120
chr1	88085676	88085944	SRR8284512_trimmed.fq.sort.sort.q10.rmdup.narrowPeak_peak_1937	138	.	8.14749	16.204	13.8128	114
chr1	88094055	88094481	SRR8284512_trimmed.fq.sort.sort.q10.rmdup.narrowPeak_peak_1938	160	.	8.92344	18.515	16.0924	277
chr1	88120396	88121055	SRR8284512_trimmed.fq.sort.sort.q10.rmdup.narrowPeak_peak_1939	370	.	11.7817	39.6498	37.0248	307
chr1	88121609	88121869	SRR8284512_trimmed.fq.sort.sort.q10.rmdup.narrowPeak_peak_1940	184	.	7.55218	20.9468	18.4948	133
chr1	88143987	88144707	SRR8284512_trimmed.fq.sort.sort.q10.rmdup.narrowPeak_peak_1941	634	.	13.487	66.2525	63.4383	140
chr1	88145353	88145599	SRR8284512_trimmed.fq.sort.sort.q10.rmdup.narrowPeak_peak_1942	199	.	6.48589	22.4526	19.984	124
chr1	88150176	88150384	SRR8284512_trimmed.fq.sort.sort.q10.rmdup.narrowPeak_peak_1943	131	.	7.25369	15.572	13.192	114
chr1	88318521	88319021	SRR8284512_trimmed.fq.sort.sort.q10.rmdup.narrowPeak_peak_1951	1725	.	28.5129	176.337	172.591	216
chr1	88357239	88358041	SRR8284512_trimmed.fq.sort.sort.q10.rmdup.narrowPeak_peak_1952	1659	.	22.3995	169.569	165.909	407
chr1	88367377	88367586	SRR8284512_trimmed.fq.sort.sort.q10.rmdup.narrowPeak_peak_1953	165	.	8.32746	18.9954	16.5681	103
chr1	88368249	88368655	SRR8284512_trimmed.fq.sort.sort.q10.rmdup.narrowPeak_peak_1954	443	.	15.375	47.0619	44.3809	256
chr1	88424454	88425030	SRR8284512_trimmed.fq.sort.sort.q10.rmdup.narrowPeak_peak_1955	2321	.	29.9563	237.056	232.119	354
chr1	88434099	88434438	SRR8284512_trimmed.fq.sort.sort.q10.rmdup.narrowPeak_peak_1956	888	.	22.0524	91.8653	88.8811	172
chr1	88445409	88445837	SRR8284512_trimmed.fq.sort.sort.q10.rmdup.narrowPeak_peak_1957	956	.	19.3784	98.7119	95.6809	200
chr1	88456540	88457118	SRR8284512_trimmed.fq.sort.sort.q10.rmdup.narrowPeak_peak_1958	1875	.	24.7873	191.523	187.559	357
chr1	88463769	88463931	SRR8284512_trimmed.fq.sort.sort.q10.rmdup.narrowPeak_peak_1959	73	.	5.12674	9.63854	7.3741	105
chr1	88465779	88466104	SRR8284512_trimmed.fq.sort.sort.q10.rmdup.narrowPeak_peak_1960	343	.	12.7257	36.9271	34.3238	127
chr1	88473870	88474348	SRR8284512_trimmed.fq.sort.sort.q10.rmdup.narrowPeak_peak_1961	663	.	17.3119	69.1722	66.3386	219
chr1	88504368	88504530	SRR8284512_trimmed.fq.sort.sort.q10.rmdup.narrowPeak_peak_1962	47	.	4.65571	6.93425	4.73985	132
chr1	88510929	88511292	SRR8284512_trimmed.fq.sort.sort.q10.rmdup.narrowPeak_peak_1963	455	.	16.7965	48.1997	45.5103	134
chr1	88527781	88527996	SRR8284512_trimmed.fq.sort.sort.q10.rmdup.narrowPeak_peak_1964	95	.	6.59559	11.8311	9.51283	115
chr1	88536224	88536545	SRR8284512_trimmed.fq.sort.sort.q10.rmdup.narrowPeak_peak_1965	149	.	8.53547	17.3499	14.9427	138
chr1	88562274	88562796	SRR8284512_trimmed.fq.sort.sort.q10.rmdup.narrowPeak_peak_1966	1987	.	29.1074	202.902	198.751	260
chr1	88603632	88603834	SRR8284512_trimmed.fq.sort.sort.q10.rmdup.narrowPeak_peak_1967	116	.	7.37154	13.9733	11.6166	92
chr1	88699723	88700073	SRR8284512_trimmed.fq.sort.sort.q10.rmdup.narrowPeak_peak_1968	54	.	4.75543	7.68323	5.47303	114
chr1	88705170	88705520	SRR8284512_trimmed.fq.sort.sort.q10.rmdup.narrowPeak_peak_1969	1214	.	13.2788	124.672	121.448	180
chr1	88705813	88706291	SRR8284512_trimmed.fq.sort.sort.q10.rmdup.narrowPeak_peak_1970	1972	.	18.517	201.419	197.294	214
chr1	88712829	88713022	SRR8284512_trimmed.fq.sort.sort.q10.rmdup.narrowPeak_peak_1971	84	.	6.20761	10.7962	8.49896	92
chr1	88742301	88742790	SRR8284512_trimmed.fq.sort.sort.q10.rmdup.narrowPeak_peak_1972	1386	.	13.9088	142.069	138.697	289
chr1	88745195	88745583	SRR8284512_trimmed.fq.sort.sort.q10.rmdup.narrowPeak_peak_1973	2071	.	17.0864	211.475	207.164	209
chr1	88750181	88750460	SRR8284512_trimmed.fq.sort.sort.q10.rmdup.narrowPeak_peak_1974	395	.	7.49744	42.1684	39.5237	117
chr1	88752260	88752579	SRR8284512_trimmed.fq.sort.sort.q10.rmdup.narrowPeak_peak_1975	556	.	10.4597	58.388	55.6268	184
chr1	88756623	88756983	SRR8284512_trimmed.fq.sort.sort.q10.rmdup.narrowPeak_peak_1976	866	.	15.951	89.6426	86.6734	161
chr1	88777026	88777399	SRR8284512_trimmed.fq.sort.sort.q10.rmdup.narrowPeak_peak_1977	1109	.	24.4349	114.091	110.949	165
chr1	88806997	88807322	SRR8284512_trimmed.fq.sort.sort.q10.rmdup.narrowPeak_peak_1978	651	.	19.5031	68.0018	65.176	178
chr1	88900409	88900607	SRR8284512_trimmed.fq.sort.sort.q10.rmdup.narrowPeak_peak_1979	65	.	5.43166	8.80611	6.55593	78
chr1	88926857	88927126	SRR8284512_trimmed.fq.sort.sort.q10.rmdup.narrowPeak_peak_1980	259	.	12.0272	28.4413	25.9114	120
chr1	88968520	88968827	SRR8284512_trimmed.fq.sort.sort.q10.rmdup.narrowPeak_peak_1981	124	.	7.58668	14.7849	12.4185	161
chr1	88969545	88969773	SRR8284512_trimmed.fq.sort.sort.q10.rmdup.narrowPeak_peak_1982	47	.	4.65571	6.93425	4.73985	72
chr1	88994670	88994832	SRR8284512_trimmed.fq.sort.sort.q10.rmdup.narrowPeak_peak_1983	30	.	3.87976	5.19895	3.07351	144
chr1	89057986	89058375	SRR8284512_trimmed.fq.sort.sort.q10.rmdup.narrowPeak_peak_1984	633	.	17.4368	66.1942	63.3803	212
chr1	89069820	89070025	SRR8284512_trimmed.fq.sort.sort.q10.rmdup.narrowPeak_peak_1985	84	.	6.20761	10.7962	8.49896	131
chr1	89113264	89113516	SRR8284512_trimmed.fq.sort.sort.q10.rmdup.narrowPeak_peak_1986	84	.	6.20761	10.7962	8.49896	107
chr1	89127110	89127563	SRR8284512_trimmed.fq.sort.sort.q10.rmdup.narrowPeak_peak_1987	1264	.	26.5148	129.714	126.449	263
chr1	89175368	89175693	SRR8284512_trimmed.fq.sort.sort.q10.rmdup.narrowPeak_peak_1988	905	.	23.2444	93.5195	90.524	169
chr1	89191467	89191974	SRR8284512_trimmed.fq.sort.sort.q10.rmdup.narrowPeak_peak_1989	1129	.	10.1311	116.141	112.983	192
chr1	89192872	89193240	SRR8284512_trimmed.fq.sort.sort.q10.rmdup.narrowPeak_peak_1990	1134	.	9.95507	116.648	113.487	174
chr1	89196153	89196496	SRR8284512_trimmed.fq.sort.sort.q10.rmdup.narrowPeak_peak_1991	1123	.	10.0487	115.527	112.374	131
chr1	89207341	89207664	SRR8284512_trimmed.fq.sort.sort.q10.rmdup.narrowPeak_peak_1992	1118	.	26.1157	115.001	111.852	151
chr1	89235255	89235668	SRR8284512_trimmed.fq.sort.sort.q10.rmdup.narrowPeak_peak_1993	518	.	16.4822	54.607	51.872	193
chr1	89276587	89276824	SRR8284512_trimmed.fq.sort.sort.q10.rmdup.narrowPeak_peak_1994	160	.	8.92344	18.515	16.0924	146
chr1	89323068	89323421	SRR8284512_trimmed.fq.sort.sort.q10.rmdup.narrowPeak_peak_1995	1845	.	31.7911	188.444	184.528	201
chr1	89342855	89343139	SRR8284512_trimmed.fq.sort.sort.q10.rmdup.narrowPeak_peak_1996	776	.	13.8659	80.5817	77.6728	141
chr1	89344511	89344944	SRR8284512_trimmed.fq.sort.sort.q10.rmdup.narrowPeak_peak_1997	1210	.	18.7129	124.286	121.065	222
chr1	89354706	89355052	SRR8284512_trimmed.fq.sort.sort.q10.rmdup.narrowPeak_peak_1998	432	.	15.9767	45.9362	43.2636	187
chr1	89365012	89365221	SRR8284512_trimmed.fq.sort.sort.q10.rmdup.narrowPeak_peak_1999	75	.	5.81964	9.78735	7.51283	103
chr1	89368815	89369076	SRR8284512_trimmed.fq.sort.sort.q10.rmdup.narrowPeak_peak_2000	149	.	8.53547	17.3499	14.9427	135
chr1	89456403	89456700	SRR8284512_trimmed.fq.sort.sort.q10.rmdup.narrowPeak_peak_2001	127	.	7.75951	15.0781	12.7037	138
chr1	89463328	89463490	SRR8284512_trimmed.fq.sort.sort.q10.rmdup.narrowPeak_peak_2002	65	.	5.43166	8.80611	6.55593	71
chr1	89487470	89487996	SRR8284512_trimmed.fq.sort.sort.q10.rmdup.narrowPeak_peak_2003	90	.	6.29396	11.325	9.02008	126
chr1	89524362	89524833	SRR8284512_trimmed.fq.sort.sort.q10.rmdup.narrowPeak_peak_2004	2282	.	22.413	233.093	228.269	249
chr1	89525870	89526217	SRR8284512_trimmed.fq.sort.sort.q10.rmdup.narrowPeak_peak_2005	723	.	10.4492	75.2399	72.3661	199
chr1	89556044	89556362	SRR8284512_trimmed.fq.sort.sort.q10.rmdup.narrowPeak_peak_2006	287	.	11.8374	31.2765	28.7209	150
chr1	89583314	89583719	SRR8284512_trimmed.fq.sort.sort.q10.rmdup.narrowPeak_peak_2007	519	.	15.3846	54.6516	51.9163	251
chr1	89606551	89607114	SRR8284512_trimmed.fq.sort.sort.q10.rmdup.narrowPeak_peak_2008	1944	.	25.9335	198.529	194.452	217
chr1	89612518	89612788	SRR8284512_trimmed.fq.sort.sort.q10.rmdup.narrowPeak_peak_2009	138	.	8.14749	16.204	13.8128	116
chr1	89627619	89627994	SRR8284512_trimmed.fq.sort.sort.q10.rmdup.narrowPeak_peak_2010	931	.	12.2378	96.1275	93.1143	222
chr1	89631813	89632333	SRR8284512_trimmed.fq.sort.sort.q10.rmdup.narrowPeak_peak_2011	1843	.	18.2905	188.266	184.352	149
chr1	89634151	89634384	SRR8284512_trimmed.fq.sort.sort.q10.rmdup.narrowPeak_peak_2012	183	.	5.54747	20.7547	18.3072	128
chr1	89643817	89644313	SRR8284512_trimmed.fq.sort.sort.q10.rmdup.narrowPeak_peak_2013	891	.	11.2824	92.1258	89.1399	135
chr1	89646589	89647065	SRR8284512_trimmed.fq.sort.sort.q10.rmdup.narrowPeak_peak_2014	1603	.	16.49	163.949	160.354	208
chr1	89667414	89667811	SRR8284512_trimmed.fq.sort.sort.q10.rmdup.narrowPeak_peak_2015	498	.	14.75	52.5253	49.8048	187
chr1	89673674	89674037	SRR8284512_trimmed.fq.sort.sort.q10.rmdup.narrowPeak_peak_2016	447	.	8.26173	47.4822	44.7983	195
chr1	89676255	89676720	SRR8284512_trimmed.fq.sort.sort.q10.rmdup.narrowPeak_peak_2017	1226	.	15.7027	125.844	122.611	246
chr1	89730460	89730893	SRR8284512_trimmed.fq.sort.sort.q10.rmdup.narrowPeak_peak_2018	775	.	18.2506	80.4715	77.5633	210
chr1	89752672	89752994	SRR8284512_trimmed.fq.sort.sort.q10.rmdup.narrowPeak_peak_2019	614	.	12.5999	64.2778	61.4768	176
chr1	89757482	89757943	SRR8284512_trimmed.fq.sort.sort.q10.rmdup.narrowPeak_peak_2020	1091	.	18.1851	112.31	109.181	249
[truncated: 70,219 more rows]
