# Supplementary material for: A gene desert required for regulatory control of pleiotropic Shox2 expression and embryonic survival
Source: Nat Commun. 2024 Oct 10;15:8793. doi: 10.1038/s41467-024-53009-7 (PMC11467299; doi:10.1038/s41467-024-53009-7)
Supplement: Supplementary file 8 — Supplementary Data 5 [file 41467_2024_53009_MOESM8_ESM.zip › Paliou_2019_H3K27ac_int.narrowPeak]

chr1	4257285	4257547	SRR8284516_trimmed.fq.sort.sort.q10.rmdup.narrowPeak_peak_2	65	.	4.8708	9.48958	6.51424	136
chr1	4608895	4609056	SRR8284516_trimmed.fq.sort.sort.q10.rmdup.narrowPeak_peak_8	68	.	5.63003	9.82682	6.82275	83
chr1	4785470	4785681	SRR8284516_trimmed.fq.sort.sort.q10.rmdup.narrowPeak_peak_9	164	.	8.58233	19.9804	16.4436	144
chr1	4785841	4786227	SRR8284516_trimmed.fq.sort.sort.q10.rmdup.narrowPeak_peak_9	164	.	8.58233	19.9804	16.4436	144
chr1	4847046	4847279	SRR8284516_trimmed.fq.sort.sort.q10.rmdup.narrowPeak_peak_11	56	.	5.05323	8.50314	5.60577	89
chr1	4857795	4857993	SRR8284516_trimmed.fq.sort.sort.q10.rmdup.narrowPeak_peak_13	416	.	13.1926	46.1995	41.6688	115
chr1	4858143	4858485	SRR8284516_trimmed.fq.sort.sort.q10.rmdup.narrowPeak_peak_14	200	.	8.33969	23.6973	20.0002	248
chr1	5083149	5083257	SRR8284516_trimmed.fq.sort.sort.q10.rmdup.narrowPeak_peak_16	59	.	5.27815	8.88473	5.95035	90
chr1	5142760	5142959	SRR8284516_trimmed.fq.sort.sort.q10.rmdup.narrowPeak_peak_18	96	.	6.68566	12.8032	9.61536	125
chr1	6214080	6214545	SRR8284516_trimmed.fq.sort.sort.q10.rmdup.narrowPeak_peak_19	281	.	9.8584	32.1569	28.123	343
chr1	6215169	6215509	SRR8284516_trimmed.fq.sort.sort.q10.rmdup.narrowPeak_peak_20	115	.	6.02948	14.8743	11.5804	178
chr1	7088158	7088677	SRR8284516_trimmed.fq.sort.sort.q10.rmdup.narrowPeak_peak_22	284	.	9.99092	32.4613	28.4153	347
chr1	7089199	7089395	SRR8284516_trimmed.fq.sort.sort.q10.rmdup.narrowPeak_peak_23	150	.	6.87727	18.4928	15.0223	147
chr1	7118952	7119186	SRR8284516_trimmed.fq.sort.sort.q10.rmdup.narrowPeak_peak_24	116	.	7.38941	14.8998	11.6027	137
chr1	7397185	7397436	SRR8284516_trimmed.fq.sort.sort.q10.rmdup.narrowPeak_peak_26	238	.	10.9533	27.761	23.8983	159
chr1	7397659	7397861	SRR8284516_trimmed.fq.sort.sort.q10.rmdup.narrowPeak_peak_27	117	.	7.19613	15.0116	11.7091	103
chr1	7777756	7777932	SRR8284516_trimmed.fq.sort.sort.q10.rmdup.narrowPeak_peak_29	167	.	8.46228	20.2761	16.7259	309
chr1	9544867	9545132	SRR8284516_trimmed.fq.sort.sort.q10.rmdup.narrowPeak_peak_31	123	.	5.52181	15.6491	12.3159	147
chr1	9545441	9545613	SRR8284516_trimmed.fq.sort.sort.q10.rmdup.narrowPeak_peak_32	188	.	6.81524	22.4733	18.8277	99
chr1	9545893	9546164	SRR8284516_trimmed.fq.sort.sort.q10.rmdup.narrowPeak_peak_33	150	.	5.9976	18.5098	15.0385	120
chr1	9637149	9637364	SRR8284516_trimmed.fq.sort.sort.q10.rmdup.narrowPeak_peak_35	63	.	4.97293	9.3519	6.38625	318
chr1	9747389	9747993	SRR8284516_trimmed.fq.sort.sort.q10.rmdup.narrowPeak_peak_37	117	.	5.93875	15.08	11.7742	561
chr1	9748159	9748403	SRR8284516_trimmed.fq.sort.sort.q10.rmdup.narrowPeak_peak_38	180	.	7.42343	21.6327	18.0233	139
chr1	9748666	9748860	SRR8284516_trimmed.fq.sort.sort.q10.rmdup.narrowPeak_peak_39	109	.	5.74468	14.2412	10.9778	98
chr1	9784366	9784637	SRR8284516_trimmed.fq.sort.sort.q10.rmdup.narrowPeak_peak_41	107	.	6.90245	14.0403	10.7873	206
chr1	9942835	9943288	SRR8284516_trimmed.fq.sort.sort.q10.rmdup.narrowPeak_peak_42	155	.	6.70459	19.0032	15.5103	257
chr1	9943382	9943506	SRR8284516_trimmed.fq.sort.sort.q10.rmdup.narrowPeak_peak_43	58	.	4.22842	8.77914	5.86165	81
chr1	9943783	9944047	SRR8284516_trimmed.fq.sort.sort.q10.rmdup.narrowPeak_peak_44	182	.	7.33616	21.9119	18.2893	220
chr1	10037428	10038232	SRR8284516_trimmed.fq.sort.sort.q10.rmdup.narrowPeak_peak_46	1353	.	17.3928	142.008	135.367	655
chr1	10061891	10062027	SRR8284516_trimmed.fq.sort.sort.q10.rmdup.narrowPeak_peak_47	35	.	4.22252	6.23151	3.56051	78
chr1	10232422	10232585	SRR8284516_trimmed.fq.sort.sort.q10.rmdup.narrowPeak_peak_52	154	.	7.76742	18.933	15.4432	125
chr1	10993785	10994228	SRR8284516_trimmed.fq.sort.sort.q10.rmdup.narrowPeak_peak_59	305	.	10.4451	34.7148	30.5836	324
chr1	11035178	11035326	SRR8284516_trimmed.fq.sort.sort.q10.rmdup.narrowPeak_peak_60	35	.	4.22252	6.23151	3.56051	41
chr1	11329563	11329745	SRR8284516_trimmed.fq.sort.sort.q10.rmdup.narrowPeak_peak_66	77	.	5.9819	10.7949	7.72606	112
chr1	12398156	12398436	SRR8284516_trimmed.fq.sort.sort.q10.rmdup.narrowPeak_peak_70	35	.	4.22252	6.23151	3.56051	59
chr1	12472589	12472848	SRR8284516_trimmed.fq.sort.sort.q10.rmdup.narrowPeak_peak_71	126	.	7.74129	15.9787	12.6278	134
chr1	13254975	13255180	SRR8284516_trimmed.fq.sort.sort.q10.rmdup.narrowPeak_peak_88	72	.	4.64496	10.3254	7.29017	141
chr1	13287701	13287831	SRR8284516_trimmed.fq.sort.sort.q10.rmdup.narrowPeak_peak_89	37	.	3.74637	6.41514	3.72654	55
chr1	13332687	13332719	SRR8284516_trimmed.fq.sort.sort.q10.rmdup.narrowPeak_peak_91	48	.	4.38452	7.62853	4.8115	39
chr1	13372674	13372859	SRR8284516_trimmed.fq.sort.sort.q10.rmdup.narrowPeak_peak_92	158	.	7.28383	19.3894	15.8784	129
chr1	13589575	13589749	SRR8284516_trimmed.fq.sort.sort.q10.rmdup.narrowPeak_peak_94	162	.	8.20537	19.7857	16.2571	92
chr1	13660023	13660460	SRR8284516_trimmed.fq.sort.sort.q10.rmdup.narrowPeak_peak_97	247	.	9.89171	28.6844	24.7854	302
chr1	13660671	13660908	SRR8284516_trimmed.fq.sort.sort.q10.rmdup.narrowPeak_peak_98	88	.	5.77812	11.9631	8.82396	142
chr1	13862102	13862282	SRR8284516_trimmed.fq.sort.sort.q10.rmdup.narrowPeak_peak_103	86	.	5.66282	11.7409	8.61774	105
chr1	13881765	13881913	SRR8284516_trimmed.fq.sort.sort.q10.rmdup.narrowPeak_peak_104	43	.	4.5744	7.08511	4.31344	37
chr1	14185520	14185702	SRR8284516_trimmed.fq.sort.sort.q10.rmdup.narrowPeak_peak_105	143	.	6.98391	17.807	14.3693	121
chr1	14218970	14219081	SRR8284516_trimmed.fq.sort.sort.q10.rmdup.narrowPeak_peak_106	51	.	4.92627	7.97021	5.11222	91
chr1	15127593	15127759	SRR8284516_trimmed.fq.sort.sort.q10.rmdup.narrowPeak_peak_112	35	.	4.22252	6.23151	3.56051	84
chr1	15805617	15806384	SRR8284516_trimmed.fq.sort.sort.q10.rmdup.narrowPeak_peak_119	312	.	9.72006	35.3751	31.219	211
chr1	16103728	16104372	SRR8284516_trimmed.fq.sort.sort.q10.rmdup.narrowPeak_peak_123	325	.	7.37628	36.7172	32.5109	505
chr1	16104456	16104569	SRR8284516_trimmed.fq.sort.sort.q10.rmdup.narrowPeak_peak_124	466	.	9.08275	51.3701	46.6695	382
chr1	16104686	16105162	SRR8284516_trimmed.fq.sort.sort.q10.rmdup.narrowPeak_peak_124	466	.	9.08275	51.3701	46.6695	382
chr1	16228101	16228250	SRR8284516_trimmed.fq.sort.sort.q10.rmdup.narrowPeak_peak_126	96	.	6.23515	12.8256	9.63681	98
chr1	16248593	16248873	SRR8284516_trimmed.fq.sort.sort.q10.rmdup.narrowPeak_peak_127	68	.	4.90388	9.88828	6.88015	200
chr1	16503570	16503603	SRR8284516_trimmed.fq.sort.sort.q10.rmdup.narrowPeak_peak_129	60	.	4.77758	8.98267	6.04158	127
chr1	16519372	16519636	SRR8284516_trimmed.fq.sort.sort.q10.rmdup.narrowPeak_peak_131	270	.	10.7308	31.0176	27.0274	121
chr1	16519983	16520151	SRR8284516_trimmed.fq.sort.sort.q10.rmdup.narrowPeak_peak_132	241	.	10.1534	28.0367	24.1633	111
chr1	16607012	16607189	SRR8284516_trimmed.fq.sort.sort.q10.rmdup.narrowPeak_peak_134	40	.	4.09389	6.81233	4.08653	89
chr1	16618554	16618763	SRR8284516_trimmed.fq.sort.sort.q10.rmdup.narrowPeak_peak_136	93	.	6.26881	12.4794	9.31221	258
chr1	16618930	16619269	SRR8284516_trimmed.fq.sort.sort.q10.rmdup.narrowPeak_peak_137	141	.	7.83601	17.5907	14.1629	315
chr1	16656349	16657080	SRR8284516_trimmed.fq.sort.sort.q10.rmdup.narrowPeak_peak_138	363	.	10.3788	40.717	36.3691	385
chr1	16665246	16665680	SRR8284516_trimmed.fq.sort.sort.q10.rmdup.narrowPeak_peak_139	242	.	10.8074	28.0993	24.2233	119
chr1	16688442	16688682	SRR8284516_trimmed.fq.sort.sort.q10.rmdup.narrowPeak_peak_141	59	.	5.10986	8.93051	5.99296	116
chr1	17069983	17070187	SRR8284516_trimmed.fq.sort.sort.q10.rmdup.narrowPeak_peak_142	35	.	4.22252	6.23151	3.56051	37
chr1	17727087	17727326	SRR8284516_trimmed.fq.sort.sort.q10.rmdup.narrowPeak_peak_147	58	.	5.20906	8.76798	5.85144	232
chr1	17727565	17727948	SRR8284516_trimmed.fq.sort.sort.q10.rmdup.narrowPeak_peak_148	199	.	10.0193	23.6943	19.9974	117
chr1	20721971	20722104	SRR8284516_trimmed.fq.sort.sort.q10.rmdup.narrowPeak_peak_149	16	.	3.16689	3.88574	1.64864	58
chr1	20722711	20722723	SRR8284516_trimmed.fq.sort.sort.q10.rmdup.narrowPeak_peak_150	22	.	3.51877	4.62881	2.22071	82
chr1	20819581	20819729	SRR8284516_trimmed.fq.sort.sort.q10.rmdup.narrowPeak_peak_151	45	.	3.82571	7.34335	4.55031	92
chr1	20820050	20820287	SRR8284516_trimmed.fq.sort.sort.q10.rmdup.narrowPeak_peak_152	321	.	10.0977	36.3256	32.134	248
chr1	20951154	20951419	SRR8284516_trimmed.fq.sort.sort.q10.rmdup.narrowPeak_peak_153	129	.	7.41931	16.341	12.9734	110
chr1	20951799	20952042	SRR8284516_trimmed.fq.sort.sort.q10.rmdup.narrowPeak_peak_154	145	.	7.78816	17.9901	14.5442	141
chr1	21078959	21079074	SRR8284516_trimmed.fq.sort.sort.q10.rmdup.narrowPeak_peak_156	46	.	4.45368	7.46036	4.65734	45
chr1	21079573	21079670	SRR8284516_trimmed.fq.sort.sort.q10.rmdup.narrowPeak_peak_157	33	.	3.92892	5.99576	3.38081	69
chr1	21218601	21218900	SRR8284516_trimmed.fq.sort.sort.q10.rmdup.narrowPeak_peak_158	200	.	9.41105	23.7007	20.0034	144
chr1	23256447	23256603	SRR8284516_trimmed.fq.sort.sort.q10.rmdup.narrowPeak_peak_165	136	.	8.09316	17.0767	13.6727	96
chr1	23921619	23921753	SRR8284516_trimmed.fq.sort.sort.q10.rmdup.narrowPeak_peak_169	116	.	7.38941	14.8998	11.6027	110
chr1	23974006	23974144	SRR8284516_trimmed.fq.sort.sort.q10.rmdup.narrowPeak_peak_172	35	.	4.22252	6.23151	3.56051	95
chr1	24005189	24005571	SRR8284516_trimmed.fq.sort.sort.q10.rmdup.narrowPeak_peak_173	90	.	5.7048	12.206	9.05362	95
chr1	24033032	24033142	SRR8284516_trimmed.fq.sort.sort.q10.rmdup.narrowPeak_peak_174	59	.	5.27815	8.88473	5.95035	110
chr1	24099468	24099772	SRR8284516_trimmed.fq.sort.sort.q10.rmdup.narrowPeak_peak_177	211	.	8.40145	24.8928	21.1465	130
chr1	24100650	24100809	SRR8284516_trimmed.fq.sort.sort.q10.rmdup.narrowPeak_peak_179	198	.	8.01282	23.4902	19.8018	141
chr1	24143219	24143634	SRR8284516_trimmed.fq.sort.sort.q10.rmdup.narrowPeak_peak_181	64	.	5.2077	9.44235	6.47025	317
chr1	24678625	24679094	SRR8284516_trimmed.fq.sort.sort.q10.rmdup.narrowPeak_peak_189	265	.	10.2155	30.5568	26.5843	112
chr1	28090257	28090415	SRR8284516_trimmed.fq.sort.sort.q10.rmdup.narrowPeak_peak_195	59	.	5.27815	8.88473	5.95035	43
chr1	30872767	30873099	SRR8284516_trimmed.fq.sort.sort.q10.rmdup.narrowPeak_peak_202	101	.	6.0808	13.346	10.1306	253
chr1	30874040	30874234	SRR8284516_trimmed.fq.sort.sort.q10.rmdup.narrowPeak_peak_203	131	.	7.01111	16.4856	13.1112	123
chr1	30949941	30950445	SRR8284516_trimmed.fq.sort.sort.q10.rmdup.narrowPeak_peak_207	255	.	8.95162	29.4455	25.5166	163
chr1	31149884	31150096	SRR8284516_trimmed.fq.sort.sort.q10.rmdup.narrowPeak_peak_208	54	.	4.79272	8.3698	5.48274	81
chr1	33553609	33553645	SRR8284516_trimmed.fq.sort.sort.q10.rmdup.narrowPeak_peak_220	40	.	4.23114	6.78397	4.06051	209
chr1	33669263	33669682	SRR8284516_trimmed.fq.sort.sort.q10.rmdup.narrowPeak_peak_226	149	.	6.85477	18.4423	14.9744	104
chr1	33669917	33670112	SRR8284516_trimmed.fq.sort.sort.q10.rmdup.narrowPeak_peak_227	150	.	6.89993	18.5435	15.0708	100
chr1	33776279	33776385	SRR8284516_trimmed.fq.sort.sort.q10.rmdup.narrowPeak_peak_231	23	.	3.44784	4.7207	2.30069	29
chr1	33813499	33813889	SRR8284516_trimmed.fq.sort.sort.q10.rmdup.narrowPeak_peak_233	170	.	7.62486	20.6135	17.048	271
chr1	33813964	33814218	SRR8284516_trimmed.fq.sort.sort.q10.rmdup.narrowPeak_peak_233	170	.	7.62486	20.6135	17.048	271
chr1	34005892	34006036	SRR8284516_trimmed.fq.sort.sort.q10.rmdup.narrowPeak_peak_236	39	.	4.29383	6.61693	3.9091	64
chr1	34143911	34144093	SRR8284516_trimmed.fq.sort.sort.q10.rmdup.narrowPeak_peak_243	48	.	4.24533	7.65555	4.8367	138
chr1	34434964	34435224	SRR8284516_trimmed.fq.sort.sort.q10.rmdup.narrowPeak_peak_249	151	.	5.88834	18.6202	15.1443	139
chr1	34439169	34439307	SRR8284516_trimmed.fq.sort.sort.q10.rmdup.narrowPeak_peak_250	114	.	4.81086	14.7399	11.4527	101
chr1	34439493	34439745	SRR8284516_trimmed.fq.sort.sort.q10.rmdup.narrowPeak_peak_251	368	.	8.94254	41.2154	36.8507	138
chr1	34439930	34440368	SRR8284516_trimmed.fq.sort.sort.q10.rmdup.narrowPeak_peak_252	221	.	6.89514	25.944	22.1544	114
chr1	34842150	34842298	SRR8284516_trimmed.fq.sort.sort.q10.rmdup.narrowPeak_peak_255	36	.	3.25966	6.28481	3.60881	54
chr1	34842394	34842635	SRR8284516_trimmed.fq.sort.sort.q10.rmdup.narrowPeak_peak_256	302	.	8.70108	34.3376	30.2204	140
chr1	34843174	34843486	SRR8284516_trimmed.fq.sort.sort.q10.rmdup.narrowPeak_peak_257	183	.	6.64761	22.0156	18.3893	114
chr1	35973549	35973696	SRR8284516_trimmed.fq.sort.sort.q10.rmdup.narrowPeak_peak_262	24	.	3.29514	4.87421	2.43593	34
chr1	36243824	36244138	SRR8284516_trimmed.fq.sort.sort.q10.rmdup.narrowPeak_peak_273	85	.	5.43371	11.6627	8.54366	288
chr1	36368475	36368809	SRR8284516_trimmed.fq.sort.sort.q10.rmdup.narrowPeak_peak_275	52	.	4.64846	8.11054	5.24186	299
chr1	36444645	36444845	SRR8284516_trimmed.fq.sort.sort.q10.rmdup.narrowPeak_peak_277	69	.	4.78447	9.97616	6.96273	121
chr1	36445010	36445213	SRR8284516_trimmed.fq.sort.sort.q10.rmdup.narrowPeak_peak_278	220	.	8.57091	25.8113	22.0272	159
chr1	36445540	36445872	SRR8284516_trimmed.fq.sort.sort.q10.rmdup.narrowPeak_peak_279	73	.	4.83304	10.4107	7.3701	154
chr1	36471129	36471334	SRR8284516_trimmed.fq.sort.sort.q10.rmdup.narrowPeak_peak_280	57	.	4.75498	8.61924	5.71326	121
chr1	36471835	36472045	SRR8284516_trimmed.fq.sort.sort.q10.rmdup.narrowPeak_peak_281	86	.	5.66282	11.7409	8.61774	107
chr1	36512888	36513116	SRR8284516_trimmed.fq.sort.sort.q10.rmdup.narrowPeak_peak_286	50	.	4.34161	7.841	5.007	253
chr1	36546950	36547048	SRR8284516_trimmed.fq.sort.sort.q10.rmdup.narrowPeak_peak_287	62	.	4.30158	9.23811	6.27995	83
chr1	36547538	36547820	SRR8284516_trimmed.fq.sort.sort.q10.rmdup.narrowPeak_peak_288	47	.	3.80055	7.54687	4.73653	219
chr1	36555842	36556034	SRR8284516_trimmed.fq.sort.sort.q10.rmdup.narrowPeak_peak_290	73	.	3.38493	10.433	7.39123	435
chr1	36556200	36556570	SRR8284516_trimmed.fq.sort.sort.q10.rmdup.narrowPeak_peak_290	73	.	3.38493	10.433	7.39123	435
chr1	36556799	36557149	SRR8284516_trimmed.fq.sort.sort.q10.rmdup.narrowPeak_peak_291	446	.	7.84236	49.3026	44.6699	193
chr1	36580859	36581011	SRR8284516_trimmed.fq.sort.sort.q10.rmdup.narrowPeak_peak_294	56	.	3.90891	8.59402	5.69004	87
chr1	36588728	36588963	SRR8284516_trimmed.fq.sort.sort.q10.rmdup.narrowPeak_peak_295	46	.	3.38849	7.4965	4.69082	146
chr1	36691115	36691316	SRR8284516_trimmed.fq.sort.sort.q10.rmdup.narrowPeak_peak_299	100	.	5.1611	13.2484	10.0378	111
chr1	36691648	36692282	SRR8284516_trimmed.fq.sort.sort.q10.rmdup.narrowPeak_peak_300	256	.	8.36485	29.6067	25.6709	419
chr1	36709417	36709677	SRR8284516_trimmed.fq.sort.sort.q10.rmdup.narrowPeak_peak_301	179	.	7.18448	21.5464	17.9406	245
chr1	36723263	36723430	SRR8284516_trimmed.fq.sort.sort.q10.rmdup.narrowPeak_peak_302	27	.	3.1837	5.27643	2.78638	25
chr1	36939434	36939583	SRR8284516_trimmed.fq.sort.sort.q10.rmdup.narrowPeak_peak_310	302	.	9.31793	34.3362	30.2191	121
chr1	36939709	36939924	SRR8284516_trimmed.fq.sort.sort.q10.rmdup.narrowPeak_peak_311	422	.	11.4627	46.7767	42.2265	129
chr1	37232599	37232834	SRR8284516_trimmed.fq.sort.sort.q10.rmdup.narrowPeak_peak_320	23	.	3.24643	4.78532	2.35785	146
chr1	37232911	37233149	SRR8284516_trimmed.fq.sort.sort.q10.rmdup.narrowPeak_peak_321	85	.	5.41392	11.6225	8.50604	195
chr1	37429607	37429951	SRR8284516_trimmed.fq.sort.sort.q10.rmdup.narrowPeak_peak_325	208	.	8.03451	24.5716	20.8385	219
chr1	37430267	37430429	SRR8284516_trimmed.fq.sort.sort.q10.rmdup.narrowPeak_peak_326	118	.	5.97627	15.165	11.8551	147
chr1	37864491	37864622	SRR8284516_trimmed.fq.sort.sort.q10.rmdup.narrowPeak_peak_335	51	.	4.92627	7.97021	5.11222	104
chr1	37865416	37865580	SRR8284516_trimmed.fq.sort.sort.q10.rmdup.narrowPeak_peak_336	59	.	5.27815	8.88473	5.95035	174
chr1	37872503	37872725	SRR8284516_trimmed.fq.sort.sort.q10.rmdup.narrowPeak_peak_337	132	.	7.55763	16.5963	13.2166	127
chr1	37890145	37890356	SRR8284516_trimmed.fq.sort.sort.q10.rmdup.narrowPeak_peak_338	113	.	6.31313	14.6416	11.3591	146
chr1	37890570	37890810	SRR8284516_trimmed.fq.sort.sort.q10.rmdup.narrowPeak_peak_339	147	.	7.16262	18.1845	14.7297	217
chr1	37996962	37997251	SRR8284516_trimmed.fq.sort.sort.q10.rmdup.narrowPeak_peak_341	564	.	12.8282	61.4689	56.4499	185
chr1	37997734	37997897	SRR8284516_trimmed.fq.sort.sort.q10.rmdup.narrowPeak_peak_342	142	.	5.831	17.6508	14.2205	102
chr1	38130194	38130358	SRR8284516_trimmed.fq.sort.sort.q10.rmdup.narrowPeak_peak_348	43	.	4.42926	7.12741	4.35183	124
chr1	38394472	38394600	SRR8284516_trimmed.fq.sort.sort.q10.rmdup.narrowPeak_peak_354	76	.	4.67909	10.7275	7.66714	75
chr1	38436091	38436418	SRR8284516_trimmed.fq.sort.sort.q10.rmdup.narrowPeak_peak_356	90	.	4.74673	12.2094	9.05669	325
chr1	38436936	38437085	SRR8284516_trimmed.fq.sort.sort.q10.rmdup.narrowPeak_peak_357	48	.	3.62056	7.62627	4.8096	74
chr1	38497590	38497722	SRR8284516_trimmed.fq.sort.sort.q10.rmdup.narrowPeak_peak_361	112	.	5.7059	14.5463	11.2681	113
chr1	38527045	38527313	SRR8284516_trimmed.fq.sort.sort.q10.rmdup.narrowPeak_peak_364	23	.	3.1161	4.74007	2.31876	53
chr1	38606701	38606968	SRR8284516_trimmed.fq.sort.sort.q10.rmdup.narrowPeak_peak_369	52	.	3.73062	8.1507	5.27902	126
chr1	38626445	38626897	SRR8284516_trimmed.fq.sort.sort.q10.rmdup.narrowPeak_peak_371	228	.	6.96621	26.6297	22.8124	112
chr1	38627753	38628022	SRR8284516_trimmed.fq.sort.sort.q10.rmdup.narrowPeak_peak_372	119	.	4.75676	15.246	11.9321	188
chr1	38631520	38631760	SRR8284516_trimmed.fq.sort.sort.q10.rmdup.narrowPeak_peak_373	80	.	3.86725	11.1622	8.07199	112
chr1	38661104	38661273	SRR8284516_trimmed.fq.sort.sort.q10.rmdup.narrowPeak_peak_374	88	.	4.92686	11.9787	8.83871	247
chr1	38758205	38758376	SRR8284516_trimmed.fq.sort.sort.q10.rmdup.narrowPeak_peak_378	53	.	3.32163	8.19684	5.32207	129
chr1	38758596	38758752	SRR8284516_trimmed.fq.sort.sort.q10.rmdup.narrowPeak_peak_379	69	.	3.67107	10.0075	6.99245	182
chr1	38760230	38760417	SRR8284516_trimmed.fq.sort.sort.q10.rmdup.narrowPeak_peak_380	127	.	4.62817	16.1384	12.7802	119
chr1	38766755	38766909	SRR8284516_trimmed.fq.sort.sort.q10.rmdup.narrowPeak_peak_382	143	.	5.87445	17.7677	14.332	374
chr1	38767282	38767552	SRR8284516_trimmed.fq.sort.sort.q10.rmdup.narrowPeak_peak_383	29	.	3.10602	5.51033	2.94872	168
chr1	38987123	38987545	SRR8284516_trimmed.fq.sort.sort.q10.rmdup.narrowPeak_peak_384	95	.	5.11635	12.7817	9.59819	313
chr1	38988047	38988227	SRR8284516_trimmed.fq.sort.sort.q10.rmdup.narrowPeak_peak_385	166	.	6.6357	20.1837	16.6377	225
chr1	39368045	39368941	SRR8284516_trimmed.fq.sort.sort.q10.rmdup.narrowPeak_peak_393	329	.	8.38364	37.1866	32.9645	107
chr1	39577068	39577240	SRR8284516_trimmed.fq.sort.sort.q10.rmdup.narrowPeak_peak_399	148	.	7.24203	18.3507	14.887	88
chr1	39720603	39720870	SRR8284516_trimmed.fq.sort.sort.q10.rmdup.narrowPeak_peak_401	58	.	5.03842	8.80524	5.88637	116
chr1	39867575	39867836	SRR8284516_trimmed.fq.sort.sort.q10.rmdup.narrowPeak_peak_407	140	.	6.61201	17.4477	14.0265	117
chr1	39901484	39901642	SRR8284516_trimmed.fq.sort.sort.q10.rmdup.narrowPeak_peak_411	239	.	7.34484	27.7755	23.9122	146
chr1	39901798	39902166	SRR8284516_trimmed.fq.sort.sort.q10.rmdup.narrowPeak_peak_411	239	.	7.34484	27.7755	23.9122	146
chr1	39982316	39982501	SRR8284516_trimmed.fq.sort.sort.q10.rmdup.narrowPeak_peak_420	114	.	5.98988	14.7872	11.4977	364
chr1	40184805	40184853	SRR8284516_trimmed.fq.sort.sort.q10.rmdup.narrowPeak_peak_423	154	.	8.59343	18.9655	15.474	83
chr1	40485644	40485766	SRR8284516_trimmed.fq.sort.sort.q10.rmdup.narrowPeak_peak_426	77	.	5.9819	10.7949	7.72606	142
chr1	41279027	41279068	SRR8284516_trimmed.fq.sort.sort.q10.rmdup.narrowPeak_peak_434	43	.	4.5744	7.08511	4.31344	137
chr1	41708617	41708693	SRR8284516_trimmed.fq.sort.sort.q10.rmdup.narrowPeak_peak_439	35	.	4.22252	6.23151	3.56051	108
chr1	42788041	42788184	SRR8284516_trimmed.fq.sort.sort.q10.rmdup.narrowPeak_peak_445	28	.	3.87064	5.41182	2.86017	139
chr1	42811053	42811203	SRR8284516_trimmed.fq.sort.sort.q10.rmdup.narrowPeak_peak_446	77	.	5.9819	10.7949	7.72606	117
chr1	42851290	42851840	SRR8284516_trimmed.fq.sort.sort.q10.rmdup.narrowPeak_peak_447	427	.	13.3885	47.3422	42.7753	133
chr1	43092698	43092976	SRR8284516_trimmed.fq.sort.sort.q10.rmdup.narrowPeak_peak_456	77	.	5.9819	10.7949	7.72606	91
chr1	43098053	43098721	SRR8284516_trimmed.fq.sort.sort.q10.rmdup.narrowPeak_peak_457	480	.	10.8747	52.8465	48.0982	481
chr1	43098811	43099166	SRR8284516_trimmed.fq.sort.sort.q10.rmdup.narrowPeak_peak_457	480	.	10.8747	52.8465	48.0982	481
chr1	43311661	43311814	SRR8284516_trimmed.fq.sort.sort.q10.rmdup.narrowPeak_peak_463	73	.	5.51403	10.3459	7.30928	107
chr1	43446257	43446885	SRR8284516_trimmed.fq.sort.sort.q10.rmdup.narrowPeak_peak_466	145	.	6.46256	17.9844	14.5389	404
chr1	43827246	43827494	SRR8284516_trimmed.fq.sort.sort.q10.rmdup.narrowPeak_peak_475	283	.	10.7974	32.3937	28.3501	561
chr1	43933403	43933542	SRR8284516_trimmed.fq.sort.sort.q10.rmdup.narrowPeak_peak_476	195	.	7.49507	23.2738	19.5945	408
chr1	43933668	43933898	SRR8284516_trimmed.fq.sort.sort.q10.rmdup.narrowPeak_peak_476	195	.	7.49507	23.2738	19.5945	408
chr1	43934065	43934637	SRR8284516_trimmed.fq.sort.sort.q10.rmdup.narrowPeak_peak_477	229	.	8.07196	26.7382	22.9165	411
chr1	44101673	44101931	SRR8284516_trimmed.fq.sort.sort.q10.rmdup.narrowPeak_peak_478	84	.	5.37477	11.5428	8.43094	88
chr1	44102631	44102820	SRR8284516_trimmed.fq.sort.sort.q10.rmdup.narrowPeak_peak_480	158	.	7.49176	19.3516	15.8417	83
chr1	44102993	44103220	SRR8284516_trimmed.fq.sort.sort.q10.rmdup.narrowPeak_peak_481	78	.	5.24423	10.9169	7.84072	99
chr1	44118378	44118802	SRR8284516_trimmed.fq.sort.sort.q10.rmdup.narrowPeak_peak_482	251	.	8.55365	29.016	25.1035	187
chr1	44119003	44119308	SRR8284516_trimmed.fq.sort.sort.q10.rmdup.narrowPeak_peak_483	182	.	7.11101	21.841	18.2214	155
chr1	44147295	44147795	SRR8284516_trimmed.fq.sort.sort.q10.rmdup.narrowPeak_peak_485	311	.	10.6967	35.2883	31.1357	270
chr1	44148071	44148359	SRR8284516_trimmed.fq.sort.sort.q10.rmdup.narrowPeak_peak_486	74	.	5.05732	10.5393	7.49094	172
chr1	44154540	44154985	SRR8284516_trimmed.fq.sort.sort.q10.rmdup.narrowPeak_peak_487	126	.	7.74129	15.9787	12.6278	277
chr1	44551767	44552445	SRR8284516_trimmed.fq.sort.sort.q10.rmdup.narrowPeak_peak_489	211	.	7.53676	24.8616	21.1165	522
chr1	44867360	44867456	SRR8284516_trimmed.fq.sort.sort.q10.rmdup.narrowPeak_peak_498	59	.	5.27815	8.88473	5.95035	142
chr1	44878213	44878467	SRR8284516_trimmed.fq.sort.sort.q10.rmdup.narrowPeak_peak_500	31	.	3.90625	5.70917	3.1253	133
chr1	45031249	45031371	SRR8284516_trimmed.fq.sort.sort.q10.rmdup.narrowPeak_peak_503	59	.	5.27815	8.88473	5.95035	93
chr1	45033395	45033679	SRR8284516_trimmed.fq.sort.sort.q10.rmdup.narrowPeak_peak_504	96	.	6.68566	12.8032	9.61536	214
chr1	45311669	45311904	SRR8284516_trimmed.fq.sort.sort.q10.rmdup.narrowPeak_peak_506	139	.	7.01825	17.4183	13.9986	407
chr1	45502759	45502906	SRR8284516_trimmed.fq.sort.sort.q10.rmdup.narrowPeak_peak_509	83	.	5.90062	11.4177	8.31271	94
chr1	45675207	45675332	SRR8284516_trimmed.fq.sort.sort.q10.rmdup.narrowPeak_peak_512	43	.	4.08622	7.07048	4.31344	61
chr1	45767647	45767898	SRR8284516_trimmed.fq.sort.sort.q10.rmdup.narrowPeak_peak_516	111	.	5.83658	14.4473	11.1744	228
chr1	45795071	45795391	SRR8284516_trimmed.fq.sort.sort.q10.rmdup.narrowPeak_peak_517	111	.	6.65355	14.4543	11.1811	191
chr1	45795775	45795955	SRR8284516_trimmed.fq.sort.sort.q10.rmdup.narrowPeak_peak_518	139	.	7.45755	17.3588	13.9418	107
chr1	46066650	46067129	SRR8284516_trimmed.fq.sort.sort.q10.rmdup.narrowPeak_peak_520	711	.	20.3343	76.5888	71.1728	337
chr1	46829310	46829460	SRR8284516_trimmed.fq.sort.sort.q10.rmdup.narrowPeak_peak_525	61	.	4.69275	9.13954	6.18823	64
chr1	46830882	46831131	SRR8284516_trimmed.fq.sort.sort.q10.rmdup.narrowPeak_peak_526	38	.	3.69855	6.56776	3.86472	92
chr1	46831386	46831500	SRR8284516_trimmed.fq.sort.sort.q10.rmdup.narrowPeak_peak_527	39	.	3.7468	6.66632	3.95382	35
chr1	46852556	46852870	SRR8284516_trimmed.fq.sort.sort.q10.rmdup.narrowPeak_peak_528	207	.	7.60109	24.5291	20.798	92
chr1	47507448	47507635	SRR8284516_trimmed.fq.sort.sort.q10.rmdup.narrowPeak_peak_532	126	.	7.74129	15.9787	12.6278	133
chr1	51265269	51265456	SRR8284516_trimmed.fq.sort.sort.q10.rmdup.narrowPeak_peak_536	81	.	5.7941	11.2249	8.13138	90
chr1	51478649	51478910	SRR8284516_trimmed.fq.sort.sort.q10.rmdup.narrowPeak_peak_540	238	.	11.2601	27.7067	23.8462	112
chr1	51649142	51649306	SRR8284516_trimmed.fq.sort.sort.q10.rmdup.narrowPeak_peak_545	39	.	3.86698	6.65026	3.93985	185
chr1	51673044	51673172	SRR8284516_trimmed.fq.sort.sort.q10.rmdup.narrowPeak_peak_548	43	.	4.26621	7.12508	4.35008	125
chr1	51789345	51789588	SRR8284516_trimmed.fq.sort.sort.q10.rmdup.narrowPeak_peak_555	49	.	4.43853	7.72801	4.90306	143
chr1	51837984	51838183	SRR8284516_trimmed.fq.sort.sort.q10.rmdup.narrowPeak_peak_558	65	.	4.71565	9.50747	6.53106	134
chr1	51888229	51888411	SRR8284516_trimmed.fq.sort.sort.q10.rmdup.narrowPeak_peak_561	55	.	4.49506	8.43748	5.54509	56
chr1	51915285	51915680	SRR8284516_trimmed.fq.sort.sort.q10.rmdup.narrowPeak_peak_565	625	.	12.3728	67.7054	62.5079	219
chr1	52113349	52113714	SRR8284516_trimmed.fq.sort.sort.q10.rmdup.narrowPeak_peak_568	268	.	11.9699	30.8788	26.8938	235
chr1	52231941	52232314	SRR8284516_trimmed.fq.sort.sort.q10.rmdup.narrowPeak_peak_570	110	.	6.8323	14.3513	11.0828	128
chr1	52233562	52233681	SRR8284516_trimmed.fq.sort.sort.q10.rmdup.narrowPeak_peak_573	30	.	3.86897	5.64696	3.07047	43
chr1	52578353	52578663	SRR8284516_trimmed.fq.sort.sort.q10.rmdup.narrowPeak_peak_577	98	.	6.34671	13.032	9.8321	131
chr1	52630699	52630862	SRR8284516_trimmed.fq.sort.sort.q10.rmdup.narrowPeak_peak_578	267	.	10.2934	30.7215	26.7427	129
chr1	52631040	52631208	SRR8284516_trimmed.fq.sort.sort.q10.rmdup.narrowPeak_peak_578	267	.	10.2934	30.7215	26.7427	129
chr1	52652666	52652842	SRR8284516_trimmed.fq.sort.sort.q10.rmdup.narrowPeak_peak_579	79	.	5.13347	11.0457	7.96239	55
chr1	52817484	52817606	SRR8284516_trimmed.fq.sort.sort.q10.rmdup.narrowPeak_peak_582	55	.	5.00334	8.41786	5.52658	120
chr1	52844463	52844625	SRR8284516_trimmed.fq.sort.sort.q10.rmdup.narrowPeak_peak_583	42	.	4.49143	6.94741	4.20873	36
chr1	52845200	52845401	SRR8284516_trimmed.fq.sort.sort.q10.rmdup.narrowPeak_peak_584	73	.	5.75569	10.4057	7.36561	143
chr1	53155792	53156003	SRR8284516_trimmed.fq.sort.sort.q10.rmdup.narrowPeak_peak_589	43	.	4.5744	7.08511	4.31344	119
chr1	53264926	53265221	SRR8284516_trimmed.fq.sort.sort.q10.rmdup.narrowPeak_peak_593	28	.	3.87064	5.41182	2.86017	195
chr1	53296611	53296984	SRR8284516_trimmed.fq.sort.sort.q10.rmdup.narrowPeak_peak_594	160	.	8.34673	19.5421	16.0246	227
chr1	53313283	53313559	SRR8284516_trimmed.fq.sort.sort.q10.rmdup.narrowPeak_peak_595	261	.	9.47311	30.1013	26.1468	147
chr1	53313700	53314057	SRR8284516_trimmed.fq.sort.sort.q10.rmdup.narrowPeak_peak_596	568	.	15.545	61.9208	56.8871	220
chr1	53352266	53352575	SRR8284516_trimmed.fq.sort.sort.q10.rmdup.narrowPeak_peak_597	191	.	9.85255	22.8282	19.1674	182
chr1	53706547	53706739	SRR8284516_trimmed.fq.sort.sort.q10.rmdup.narrowPeak_peak_599	59	.	5.27815	8.88473	5.95035	121
chr1	54250851	54251413	SRR8284516_trimmed.fq.sort.sort.q10.rmdup.narrowPeak_peak_605	190	.	8.89169	22.6971	19.0424	210
chr1	54438511	54438721	SRR8284516_trimmed.fq.sort.sort.q10.rmdup.narrowPeak_peak_606	105	.	7.03753	13.841	10.5983	90
chr1	54438841	54439002	SRR8284516_trimmed.fq.sort.sort.q10.rmdup.narrowPeak_peak_607	43	.	4.5744	7.08511	4.31344	113
chr1	54703100	54703249	SRR8284516_trimmed.fq.sort.sort.q10.rmdup.narrowPeak_peak_609	60	.	4.96032	8.99602	6.05391	118
chr1	54731960	54732192	SRR8284516_trimmed.fq.sort.sort.q10.rmdup.narrowPeak_peak_611	43	.	4.5744	7.08511	4.31344	145
chr1	54785947	54785978	SRR8284516_trimmed.fq.sort.sort.q10.rmdup.narrowPeak_peak_613	46	.	4.60163	7.42252	4.62262	166
chr1	54807986	54808119	SRR8284516_trimmed.fq.sort.sort.q10.rmdup.narrowPeak_peak_616	36	.	3.99863	6.3744	3.69036	39
chr1	54882840	54883057	SRR8284516_trimmed.fq.sort.sort.q10.rmdup.narrowPeak_peak_620	32	.	3.70135	5.83914	3.24099	100
chr1	54906786	54907182	SRR8284516_trimmed.fq.sort.sort.q10.rmdup.narrowPeak_peak_621	126	.	5.24864	16.0309	12.6777	127
chr1	54907541	54907754	SRR8284516_trimmed.fq.sort.sort.q10.rmdup.narrowPeak_peak_622	89	.	4.46907	12.1114	8.964	91
chr1	54907839	54907906	SRR8284516_trimmed.fq.sort.sort.q10.rmdup.narrowPeak_peak_622	89	.	4.46907	12.1114	8.964	91
chr1	54972331	54972572	SRR8284516_trimmed.fq.sort.sort.q10.rmdup.narrowPeak_peak_628	172	.	7.70639	20.7893	17.2166	101
chr1	55026432	55027419	SRR8284516_trimmed.fq.sort.sort.q10.rmdup.narrowPeak_peak_629	494	.	11.5399	54.243	49.4504	861
chr1	55052120	55052526	SRR8284516_trimmed.fq.sort.sort.q10.rmdup.narrowPeak_peak_631	305	.	12.2534	34.6723	30.5426	266
chr1	55087020	55087657	SRR8284516_trimmed.fq.sort.sort.q10.rmdup.narrowPeak_peak_633	265	.	6.50139	30.5109	26.5402	706
chr1	55088409	55088683	SRR8284516_trimmed.fq.sort.sort.q10.rmdup.narrowPeak_peak_634	101	.	4.11095	13.3839	10.1665	200
chr1	55088804	55089226	SRR8284516_trimmed.fq.sort.sort.q10.rmdup.narrowPeak_peak_635	77	.	3.68412	10.8071	7.73785	279
chr1	55097469	55097602	SRR8284516_trimmed.fq.sort.sort.q10.rmdup.narrowPeak_peak_636	46	.	4.60163	7.42252	4.62262	194
chr1	55131269	55131460	SRR8284516_trimmed.fq.sort.sort.q10.rmdup.narrowPeak_peak_637	329	.	9.93732	37.1242	32.9048	103
chr1	55131713	55131978	SRR8284516_trimmed.fq.sort.sort.q10.rmdup.narrowPeak_peak_638	209	.	7.66577	24.6922	20.9541	281
chr1	55189095	55189185	SRR8284516_trimmed.fq.sort.sort.q10.rmdup.narrowPeak_peak_641	56	.	4.54545	8.53577	5.63622	318
chr1	55210756	55210979	SRR8284516_trimmed.fq.sort.sort.q10.rmdup.narrowPeak_peak_642	23	.	3.2706	4.82949	2.39632	256
chr1	57072347	57072487	SRR8284516_trimmed.fq.sort.sort.q10.rmdup.narrowPeak_peak_656	51	.	4.92627	7.97021	5.11222	117
chr1	57095847	57096014	SRR8284516_trimmed.fq.sort.sort.q10.rmdup.narrowPeak_peak_657	35	.	4.03727	6.18182	3.54585	231
chr1	57406063	57407357	SRR8284516_trimmed.fq.sort.sort.q10.rmdup.narrowPeak_peak_661	299	.	8.59664	34.0369	29.9315	844
chr1	57440869	57441045	SRR8284516_trimmed.fq.sort.sort.q10.rmdup.narrowPeak_peak_662	80	.	5.57103	11.1882	8.09677	212
chr1	57476031	57476369	SRR8284516_trimmed.fq.sort.sort.q10.rmdup.narrowPeak_peak_663	150	.	6.48993	18.4887	15.0184	312
chr1	57477112	57477275	SRR8284516_trimmed.fq.sort.sort.q10.rmdup.narrowPeak_peak_664	44	.	3.78064	7.24525	4.46038	122
chr1	57851498	57851668	SRR8284516_trimmed.fq.sort.sort.q10.rmdup.narrowPeak_peak_668	67	.	5.58503	9.75027	6.75719	98
chr1	57969535	57969742	SRR8284516_trimmed.fq.sort.sort.q10.rmdup.narrowPeak_peak_676	83	.	5.92787	11.4669	8.35918	112
chr1	57996258	57996606	SRR8284516_trimmed.fq.sort.sort.q10.rmdup.narrowPeak_peak_678	128	.	7.11035	16.2215	12.8592	407
chr1	58215529	58215622	SRR8284516_trimmed.fq.sort.sort.q10.rmdup.narrowPeak_peak_679	65	.	5.05561	9.50642	6.53021	66
chr1	58391970	58392438	SRR8284516_trimmed.fq.sort.sort.q10.rmdup.narrowPeak_peak_681	97	.	4.77433	12.9498	9.7546	85
chr1	58392579	58392718	SRR8284516_trimmed.fq.sort.sort.q10.rmdup.narrowPeak_peak_682	169	.	6.2806	20.5564	16.9935	103
chr1	58392860	58393202	SRR8284516_trimmed.fq.sort.sort.q10.rmdup.narrowPeak_peak_683	185	.	6.54033	22.1644	18.5318	126
chr1	58393709	58394008	SRR8284516_trimmed.fq.sort.sort.q10.rmdup.narrowPeak_peak_684	76	.	4.30704	10.7492	7.68821	174
chr1	58423308	58424061	SRR8284516_trimmed.fq.sort.sort.q10.rmdup.narrowPeak_peak_685	340	.	8.907	38.2892	34.0281	612
chr1	58445273	58445529	SRR8284516_trimmed.fq.sort.sort.q10.rmdup.narrowPeak_peak_686	240	.	7.75926	27.9685	24.0979	129
chr1	58445624	58445794	SRR8284516_trimmed.fq.sort.sort.q10.rmdup.narrowPeak_peak_687	69	.	4.22754	9.94947	6.93767	110
chr1	58446066	58446154	SRR8284516_trimmed.fq.sort.sort.q10.rmdup.narrowPeak_peak_688	33	.	3.20491	5.94326	3.3339	63
chr1	58504224	58504793	SRR8284516_trimmed.fq.sort.sort.q10.rmdup.narrowPeak_peak_689	95	.	6.41766	12.7474	9.56571	535
chr1	58585800	58586095	SRR8284516_trimmed.fq.sort.sort.q10.rmdup.narrowPeak_peak_690	159	.	8.03121	19.4492	15.9357	241
chr1	58586335	58586821	SRR8284516_trimmed.fq.sort.sort.q10.rmdup.narrowPeak_peak_691	215	.	9.3933	25.3542	21.5889	121
chr1	58711446	58711684	SRR8284516_trimmed.fq.sort.sort.q10.rmdup.narrowPeak_peak_694	190	.	7.65957	22.6765	19.0225	132
chr1	58713330	58713600	SRR8284516_trimmed.fq.sort.sort.q10.rmdup.narrowPeak_peak_695	189	.	7.63553	22.6204	18.9687	122
chr1	58771722	58771919	SRR8284516_trimmed.fq.sort.sort.q10.rmdup.narrowPeak_peak_696	42	.	4.49143	6.94741	4.20873	145
chr1	58951981	58952147	SRR8284516_trimmed.fq.sort.sort.q10.rmdup.narrowPeak_peak_701	28	.	3.59156	5.40638	2.86017	78
chr1	58972913	58973298	SRR8284516_trimmed.fq.sort.sort.q10.rmdup.narrowPeak_peak_703	162	.	7.46556	19.7813	16.253	169
chr1	58973761	58973933	SRR8284516_trimmed.fq.sort.sort.q10.rmdup.narrowPeak_peak_704	143	.	6.98391	17.807	14.3693	128
chr1	59119878	59120054	SRR8284516_trimmed.fq.sort.sort.q10.rmdup.narrowPeak_peak_706	108	.	6.2474	14.0892	10.8335	97
chr1	59237445	59237928	SRR8284516_trimmed.fq.sort.sort.q10.rmdup.narrowPeak_peak_710	210	.	9.09577	24.7512	21.0109	151
chr1	59258127	59258340	SRR8284516_trimmed.fq.sort.sort.q10.rmdup.narrowPeak_peak_711	35	.	4.22252	6.23151	3.56051	270
chr1	59269846	59270092	SRR8284516_trimmed.fq.sort.sort.q10.rmdup.narrowPeak_peak_712	64	.	4.53956	9.4576	6.48463	69
chr1	59284653	59284826	SRR8284516_trimmed.fq.sort.sort.q10.rmdup.narrowPeak_peak_714	51	.	4.58926	8.00332	5.14254	139
chr1	59304875	59305045	SRR8284516_trimmed.fq.sort.sort.q10.rmdup.narrowPeak_peak_717	71	.	5.44004	10.2122	7.18397	67
chr1	59321201	59321385	SRR8284516_trimmed.fq.sort.sort.q10.rmdup.narrowPeak_peak_718	35	.	3.22082	6.19073	3.55462	131
chr1	59322102	59322292	SRR8284516_trimmed.fq.sort.sort.q10.rmdup.narrowPeak_peak_719	89	.	4.69956	12.088	8.94186	138
chr1	59394809	59395212	SRR8284516_trimmed.fq.sort.sort.q10.rmdup.narrowPeak_peak_721	84	.	5.20503	11.5519	8.43916	245
chr1	59406659	59406674	SRR8284516_trimmed.fq.sort.sort.q10.rmdup.narrowPeak_peak_722	46	.	4.31453	7.49892	4.69267	86
chr1	59438350	59438618	SRR8284516_trimmed.fq.sort.sort.q10.rmdup.narrowPeak_peak_723	46	.	3.99326	7.43192	4.63113	53
chr1	59481521	59481800	SRR8284516_trimmed.fq.sort.sort.q10.rmdup.narrowPeak_peak_725	145	.	5.18226	18.0257	14.5783	181
chr1	59483087	59483250	SRR8284516_trimmed.fq.sort.sort.q10.rmdup.narrowPeak_peak_727	95	.	4.2735	12.7554	9.57341	137
chr1	59493253	59493396	SRR8284516_trimmed.fq.sort.sort.q10.rmdup.narrowPeak_peak_728	76	.	5.32935	10.7256	7.66546	101
chr1	59516228	59516377	SRR8284516_trimmed.fq.sort.sort.q10.rmdup.narrowPeak_peak_730	98	.	6.34671	13.032	9.8321	119
chr1	59670124	59670425	SRR8284516_trimmed.fq.sort.sort.q10.rmdup.narrowPeak_peak_733	269	.	8.2653	30.9369	26.9494	178
chr1	59670667	59670796	SRR8284516_trimmed.fq.sort.sort.q10.rmdup.narrowPeak_peak_734	62	.	4.04831	9.21375	6.25692	67
chr1	59670879	59671516	SRR8284516_trimmed.fq.sort.sort.q10.rmdup.narrowPeak_peak_735	298	.	8.7495	33.9226	29.8215	377
chr1	59684491	59684648	SRR8284516_trimmed.fq.sort.sort.q10.rmdup.narrowPeak_peak_736	113	.	5.42613	14.6428	11.3601	101
chr1	59684973	59685655	SRR8284516_trimmed.fq.sort.sort.q10.rmdup.narrowPeak_peak_737	531	.	12.8507	58.0201	53.1091	203
chr1	59685770	59685914	SRR8284516_trimmed.fq.sort.sort.q10.rmdup.narrowPeak_peak_738	68	.	4.29492	9.81905	6.82194	93
chr1	59762625	59762952	SRR8284516_trimmed.fq.sort.sort.q10.rmdup.narrowPeak_peak_739	204	.	6.92476	24.1665	20.4497	782
chr1	59763045	59763273	SRR8284516_trimmed.fq.sort.sort.q10.rmdup.narrowPeak_peak_739	204	.	6.92476	24.1665	20.4497	782
chr1	59763973	59764168	SRR8284516_trimmed.fq.sort.sort.q10.rmdup.narrowPeak_peak_741	260	.	7.77412	30.0468	26.0941	87
chr1	59764628	59764778	SRR8284516_trimmed.fq.sort.sort.q10.rmdup.narrowPeak_peak_742	72	.	4.14085	10.3068	7.27243	91
chr1	59847920	59848079	SRR8284516_trimmed.fq.sort.sort.q10.rmdup.narrowPeak_peak_745	40	.	4.40141	6.79731	4.07252	111
chr1	60097538	60097729	SRR8284516_trimmed.fq.sort.sort.q10.rmdup.narrowPeak_peak_749	48	.	4.08719	7.62412	4.80779	63
chr1	60097989	60098147	SRR8284516_trimmed.fq.sort.sort.q10.rmdup.narrowPeak_peak_750	230	.	8.79646	26.8677	23.0408	378
chr1	60098264	60098422	SRR8284516_trimmed.fq.sort.sort.q10.rmdup.narrowPeak_peak_750	230	.	8.79646	26.8677	23.0408	378
chr1	60158239	60158484	SRR8284516_trimmed.fq.sort.sort.q10.rmdup.narrowPeak_peak_751	28	.	3.87064	5.41182	2.86017	185
chr1	60180894	60181237	SRR8284516_trimmed.fq.sort.sort.q10.rmdup.narrowPeak_peak_752	291	.	10.6204	33.2565	29.1804	144
chr1	60250110	60250274	SRR8284516_trimmed.fq.sort.sort.q10.rmdup.narrowPeak_peak_753	51	.	4.92627	7.97021	5.11222	88
chr1	60342930	60343109	SRR8284516_trimmed.fq.sort.sort.q10.rmdup.narrowPeak_peak_754	77	.	5.35045	10.7663	7.70358	199
chr1	60408953	60409380	SRR8284516_trimmed.fq.sort.sort.q10.rmdup.narrowPeak_peak_759	277	.	9.69761	31.7843	27.7645	303
chr1	60409718	60409864	SRR8284516_trimmed.fq.sort.sort.q10.rmdup.narrowPeak_peak_760	96	.	5.47429	12.869	9.67802	106
chr1	60567246	60567376	SRR8284516_trimmed.fq.sort.sort.q10.rmdup.narrowPeak_peak_764	68	.	5.63003	9.82682	6.82275	166
chr1	61373317	61373470	SRR8284516_trimmed.fq.sort.sort.q10.rmdup.narrowPeak_peak_775	42	.	4.3679	7.02156	4.2762	165
chr1	61406639	61406794	SRR8284516_trimmed.fq.sort.sort.q10.rmdup.narrowPeak_peak_778	103	.	5.60248	13.5331	10.308	111
chr1	61407550	61407849	SRR8284516_trimmed.fq.sort.sort.q10.rmdup.narrowPeak_peak_779	59	.	4.408	8.86979	5.94604	262
chr1	61925811	61925876	SRR8284516_trimmed.fq.sort.sort.q10.rmdup.narrowPeak_peak_785	70	.	5.18559	10.0953	7.0745	101
chr1	62016620	62016851	SRR8284516_trimmed.fq.sort.sort.q10.rmdup.narrowPeak_peak_787	81	.	5.05272	11.2252	8.13155	104
chr1	62259945	62260097	SRR8284516_trimmed.fq.sort.sort.q10.rmdup.narrowPeak_peak_792	86	.	6.33378	11.7874	8.65746	64
chr1	62308447	62308552	SRR8284516_trimmed.fq.sort.sort.q10.rmdup.narrowPeak_peak_794	68	.	5.63003	9.82682	6.82275	86
chr1	62383323	62383575	SRR8284516_trimmed.fq.sort.sort.q10.rmdup.narrowPeak_peak_797	105	.	6.50349	13.7424	10.5068	113
chr1	62702866	62703052	SRR8284516_trimmed.fq.sort.sort.q10.rmdup.narrowPeak_peak_805	160	.	7.36062	19.5557	16.037	140
chr1	62766668	62766797	SRR8284516_trimmed.fq.sort.sort.q10.rmdup.narrowPeak_peak_808	64	.	4.5107	9.39562	6.42672	118
chr1	62887526	62887712	SRR8284516_trimmed.fq.sort.sort.q10.rmdup.narrowPeak_peak_810	75	.	5.66822	10.6223	7.56855	111
chr1	63058523	63058604	SRR8284516_trimmed.fq.sort.sort.q10.rmdup.narrowPeak_peak_813	26	.	3.7057	5.14418	2.67112	80
chr1	63112924	63113286	SRR8284516_trimmed.fq.sort.sort.q10.rmdup.narrowPeak_peak_815	102	.	4.98571	13.5126	10.2886	129
chr1	63114473	63114945	SRR8284516_trimmed.fq.sort.sort.q10.rmdup.narrowPeak_peak_816	130	.	5.66543	16.4131	13.0422	347
chr1	63130180	63130328	SRR8284516_trimmed.fq.sort.sort.q10.rmdup.narrowPeak_peak_817	41	.	4.26933	6.85055	4.12055	85
chr1	63176133	63177058	SRR8284516_trimmed.fq.sort.sort.q10.rmdup.narrowPeak_peak_818	130	.	5.14861	16.4655	13.0923	847
chr1	63177192	63177855	SRR8284516_trimmed.fq.sort.sort.q10.rmdup.narrowPeak_peak_819	117	.	4.92098	15.0711	11.7661	311
chr1	63730465	63731048	SRR8284516_trimmed.fq.sort.sort.q10.rmdup.narrowPeak_peak_825	164	.	8.89193	20.0198	16.4808	271
chr1	64121021	64121381	SRR8284516_trimmed.fq.sort.sort.q10.rmdup.narrowPeak_peak_832	115	.	4.85033	14.8591	11.5661	263
chr1	64121968	64122311	SRR8284516_trimmed.fq.sort.sort.q10.rmdup.narrowPeak_peak_833	618	.	12.1702	67.023	61.8407	217
chr1	64122419	64122577	SRR8284516_trimmed.fq.sort.sort.q10.rmdup.narrowPeak_peak_834	40	.	3.18736	6.73313	4.01442	37
chr1	64308706	64308891	SRR8284516_trimmed.fq.sort.sort.q10.rmdup.narrowPeak_peak_837	122	.	7.52394	15.5961	12.2658	100
chr1	64532009	64532207	SRR8284516_trimmed.fq.sort.sort.q10.rmdup.narrowPeak_peak_841	34	.	3.58487	6.09558	3.46952	77
chr1	64532534	64532670	SRR8284516_trimmed.fq.sort.sort.q10.rmdup.narrowPeak_peak_842	85	.	5.25786	11.6641	8.54494	76
chr1	64532860	64533071	SRR8284516_trimmed.fq.sort.sort.q10.rmdup.narrowPeak_peak_843	274	.	9.79677	31.4241	27.4178	122
chr1	64580641	64580790	SRR8284516_trimmed.fq.sort.sort.q10.rmdup.narrowPeak_peak_846	59	.	5.27815	8.88473	5.95035	124
chr1	64616784	64616984	SRR8284516_trimmed.fq.sort.sort.q10.rmdup.narrowPeak_peak_847	60	.	3.96904	9.01521	6.07232	115
chr1	64617305	64617597	SRR8284516_trimmed.fq.sort.sort.q10.rmdup.narrowPeak_peak_848	403	.	10.3177	44.8696	40.3817	144
chr1	64641663	64641803	SRR8284516_trimmed.fq.sort.sort.q10.rmdup.narrowPeak_peak_849	48	.	4.73998	7.65713	4.83781	143
chr1	64690264	64690520	SRR8284516_trimmed.fq.sort.sort.q10.rmdup.narrowPeak_peak_852	63	.	5.31067	9.27965	6.3182	505
chr1	64956919	64957061	SRR8284516_trimmed.fq.sort.sort.q10.rmdup.narrowPeak_peak_856	68	.	5.63003	9.82682	6.82275	119
chr1	65179425	65179617	SRR8284516_trimmed.fq.sort.sort.q10.rmdup.narrowPeak_peak_861	85	.	5.83567	11.6851	8.56507	122
chr1	66252096	66252244	SRR8284516_trimmed.fq.sort.sort.q10.rmdup.narrowPeak_peak_862	22	.	3.51877	4.62881	2.22071	35
chr1	66701181	66701490	SRR8284516_trimmed.fq.sort.sort.q10.rmdup.narrowPeak_peak_869	113	.	6.99301	14.6446	11.3618	195
chr1	66815824	66816863	SRR8284516_trimmed.fq.sort.sort.q10.rmdup.narrowPeak_peak_870	333	.	9.90432	37.6379	33.3997	891
chr1	67038419	67038622	SRR8284516_trimmed.fq.sort.sort.q10.rmdup.narrowPeak_peak_873	38	.	3.83951	6.59697	3.89093	135
chr1	67798029	67798279	SRR8284516_trimmed.fq.sort.sort.q10.rmdup.narrowPeak_peak_877	116	.	7.38941	14.8998	11.6027	137
chr1	69687037	69687252	SRR8284516_trimmed.fq.sort.sort.q10.rmdup.narrowPeak_peak_880	191	.	9.85255	22.8282	19.1674	120
chr1	71102212	71102891	SRR8284516_trimmed.fq.sort.sort.q10.rmdup.narrowPeak_peak_886	234	.	8.75887	27.3301	23.4849	482
chr1	71557233	71557691	SRR8284516_trimmed.fq.sort.sort.q10.rmdup.narrowPeak_peak_890	197	.	8.98775	23.4313	19.7453	127
chr1	71636809	71636957	SRR8284516_trimmed.fq.sort.sort.q10.rmdup.narrowPeak_peak_892	44	.	4.49236	7.23583	4.45134	93
chr1	71652531	71652755	SRR8284516_trimmed.fq.sort.sort.q10.rmdup.narrowPeak_peak_893	133	.	5.6366	16.7293	13.3429	122
chr1	71652923	71653113	SRR8284516_trimmed.fq.sort.sort.q10.rmdup.narrowPeak_peak_893	133	.	5.6366	16.7293	13.3429	122
chr1	71653440	71653636	SRR8284516_trimmed.fq.sort.sort.q10.rmdup.narrowPeak_peak_894	99	.	4.97871	13.1454	9.93975	104
chr1	71653942	71654185	SRR8284516_trimmed.fq.sort.sort.q10.rmdup.narrowPeak_peak_895	76	.	4.4299	10.7607	7.69914	363
chr1	71837105	71837273	SRR8284516_trimmed.fq.sort.sort.q10.rmdup.narrowPeak_peak_900	142	.	6.53402	17.7125	14.2793	103
chr1	71856077	71856221	SRR8284516_trimmed.fq.sort.sort.q10.rmdup.narrowPeak_peak_903	44	.	4.5138	7.27256	4.48495	56
chr1	71866074	71866216	SRR8284516_trimmed.fq.sort.sort.q10.rmdup.narrowPeak_peak_905	43	.	4.42926	7.12741	4.35183	92
chr1	72059948	72060136	SRR8284516_trimmed.fq.sort.sort.q10.rmdup.narrowPeak_peak_917	88	.	5.5764	11.9502	8.81169	181
chr1	72060309	72060611	SRR8284516_trimmed.fq.sort.sort.q10.rmdup.narrowPeak_peak_918	24	.	3.29514	4.87421	2.43593	63
chr1	72236542	72236721	SRR8284516_trimmed.fq.sort.sort.q10.rmdup.narrowPeak_peak_927	89	.	6.04449	12.0708	8.92564	110
chr1	72243912	72244253	SRR8284516_trimmed.fq.sort.sort.q10.rmdup.narrowPeak_peak_929	1233	.	23.8542	129.821	123.38	189
chr1	72254745	72255027	SRR8284516_trimmed.fq.sort.sort.q10.rmdup.narrowPeak_peak_930	776	.	18.3557	83.2503	77.684	168
chr1	72284000	72284206	SRR8284516_trimmed.fq.sort.sort.q10.rmdup.narrowPeak_peak_931	42	.	4.53784	7.02451	4.27852	75
chr1	72307525	72307855	SRR8284516_trimmed.fq.sort.sort.q10.rmdup.narrowPeak_peak_933	157	.	6.82777	19.2941	15.7884	133
chr1	72583315	72583750	SRR8284516_trimmed.fq.sort.sort.q10.rmdup.narrowPeak_peak_940	248	.	9.3985	28.7825	24.8802	122
chr1	72710981	72711145	SRR8284516_trimmed.fq.sort.sort.q10.rmdup.narrowPeak_peak_943	103	.	5.16235	13.6117	10.3828	117
chr1	72711509	72711915	SRR8284516_trimmed.fq.sort.sort.q10.rmdup.narrowPeak_peak_944	336	.	9.56389	37.9063	33.6592	468
chr1	73252660	73252753	SRR8284516_trimmed.fq.sort.sort.q10.rmdup.narrowPeak_peak_958	25	.	3.59806	4.96822	2.51794	220
chr1	73363273	73363447	SRR8284516_trimmed.fq.sort.sort.q10.rmdup.narrowPeak_peak_960	50	.	4.20011	7.85265	5.01792	119
chr1	74015565	74015665	SRR8284516_trimmed.fq.sort.sort.q10.rmdup.narrowPeak_peak_975	29	.	3.09811	5.49224	2.93242	24
chr1	74040919	74041118	SRR8284516_trimmed.fq.sort.sort.q10.rmdup.narrowPeak_peak_978	62	.	3.6483	9.18634	6.23184	94
chr1	74041565	74041811	SRR8284516_trimmed.fq.sort.sort.q10.rmdup.narrowPeak_peak_979	50	.	3.34896	7.8348	5.00128	63
chr1	74041982	74042239	SRR8284516_trimmed.fq.sort.sort.q10.rmdup.narrowPeak_peak_980	78	.	3.97029	10.9451	7.86768	94
chr1	74091525	74091733	SRR8284516_trimmed.fq.sort.sort.q10.rmdup.narrowPeak_peak_983	67	.	3.76408	9.78505	6.79016	47
chr1	74236685	74237443	SRR8284516_trimmed.fq.sort.sort.q10.rmdup.narrowPeak_peak_986	427	.	9.74062	47.3249	42.7585	420
chr1	74249715	74249839	SRR8284516_trimmed.fq.sort.sort.q10.rmdup.narrowPeak_peak_988	52	.	4.64846	8.11054	5.24186	55
chr1	74283961	74284360	SRR8284516_trimmed.fq.sort.sort.q10.rmdup.narrowPeak_peak_989	132	.	5.75314	16.6421	13.2599	210
chr1	74386712	74387139	SRR8284516_trimmed.fq.sort.sort.q10.rmdup.narrowPeak_peak_993	72	.	4.75573	10.2442	7.21408	353
chr1	74392143	74392526	SRR8284516_trimmed.fq.sort.sort.q10.rmdup.narrowPeak_peak_994	131	.	5.28138	16.4951	13.1202	351
chr1	74396998	74397241	SRR8284516_trimmed.fq.sort.sort.q10.rmdup.narrowPeak_peak_995	125	.	5.19103	15.8648	12.5216	146
chr1	74397610	74397790	SRR8284516_trimmed.fq.sort.sort.q10.rmdup.narrowPeak_peak_996	72	.	4.36971	10.3035	7.26944	129
chr1	74397994	74398237	SRR8284516_trimmed.fq.sort.sort.q10.rmdup.narrowPeak_peak_997	49	.	3.78815	7.77695	4.94856	103
chr1	74408551	74408711	SRR8284516_trimmed.fq.sort.sort.q10.rmdup.narrowPeak_peak_998	100	.	6.23088	13.2278	10.018	139
chr1	74505259	74505488	SRR8284516_trimmed.fq.sort.sort.q10.rmdup.narrowPeak_peak_1000	210	.	5.69596	24.8393	21.0951	181
chr1	74506032	74506276	SRR8284516_trimmed.fq.sort.sort.q10.rmdup.narrowPeak_peak_1001	485	.	9.00805	53.3471	48.5833	135
chr1	74506393	74506580	SRR8284516_trimmed.fq.sort.sort.q10.rmdup.narrowPeak_peak_1001	485	.	9.00805	53.3471	48.5833	135
chr1	74506656	74507064	SRR8284516_trimmed.fq.sort.sort.q10.rmdup.narrowPeak_peak_1001	485	.	9.00805	53.3471	48.5833	135
chr1	74587341	74587806	SRR8284516_trimmed.fq.sort.sort.q10.rmdup.narrowPeak_peak_1003	289	.	9.25141	33.0159	28.9497	198
chr1	74600913	74601362	SRR8284516_trimmed.fq.sort.sort.q10.rmdup.narrowPeak_peak_1005	522	.	14.4676	57.1034	52.2201	269
chr1	74661719	74661922	SRR8284516_trimmed.fq.sort.sort.q10.rmdup.narrowPeak_peak_1006	171	.	7.91705	20.7333	17.1628	385
chr1	74662030	74662234	SRR8284516_trimmed.fq.sort.sort.q10.rmdup.narrowPeak_peak_1006	171	.	7.91705	20.7333	17.1628	385
chr1	74713535	74713729	SRR8284516_trimmed.fq.sort.sort.q10.rmdup.narrowPeak_peak_1007	209	.	6.937	24.6684	20.9316	118
chr1	74715718	74716128	SRR8284516_trimmed.fq.sort.sort.q10.rmdup.narrowPeak_peak_1009	91	.	4.43237	12.3196	9.16111	92
chr1	74817293	74817471	SRR8284516_trimmed.fq.sort.sort.q10.rmdup.narrowPeak_peak_1011	46	.	4.4342	7.42574	4.62536	240
chr1	75124228	75124454	SRR8284516_trimmed.fq.sort.sort.q10.rmdup.narrowPeak_peak_1012	127	.	6.82057	16.1049	12.7481	115
chr1	75124779	75124966	SRR8284516_trimmed.fq.sort.sort.q10.rmdup.narrowPeak_peak_1013	64	.	4.85239	9.45365	6.4809	112
chr1	75125067	75125258	SRR8284516_trimmed.fq.sort.sort.q10.rmdup.narrowPeak_peak_1014	160	.	7.57576	19.527	16.0098	101
chr1	75142376	75142651	SRR8284516_trimmed.fq.sort.sort.q10.rmdup.narrowPeak_peak_1015	175	.	7.42099	21.1403	17.5523	133
chr1	75168154	75168332	SRR8284516_trimmed.fq.sort.sort.q10.rmdup.narrowPeak_peak_1018	59	.	4.70367	8.84138	5.91972	103
chr1	75180156	75180340	SRR8284516_trimmed.fq.sort.sort.q10.rmdup.narrowPeak_peak_1020	64	.	4.66679	9.40751	6.43789	279
chr1	75192176	75192671	SRR8284516_trimmed.fq.sort.sort.q10.rmdup.narrowPeak_peak_1021	133	.	6.67175	16.69	13.3055	391
chr1	75210887	75211461	SRR8284516_trimmed.fq.sort.sort.q10.rmdup.narrowPeak_peak_1023	405	.	11.0595	45.0534	40.559	136
chr1	75236833	75237073	SRR8284516_trimmed.fq.sort.sort.q10.rmdup.narrowPeak_peak_1024	74	.	5.20616	10.4863	7.44091	220
chr1	75316510	75316831	SRR8284516_trimmed.fq.sort.sort.q10.rmdup.narrowPeak_peak_1026	147	.	6.03948	18.2067	14.7493	176
chr1	75317073	75317320	SRR8284516_trimmed.fq.sort.sort.q10.rmdup.narrowPeak_peak_1027	173	.	6.59081	20.9633	17.3828	119
chr1	75381785	75381925	SRR8284516_trimmed.fq.sort.sort.q10.rmdup.narrowPeak_peak_1030	49	.	4.45682	7.76161	4.93376	24
chr1	75400163	75400229	SRR8284516_trimmed.fq.sort.sort.q10.rmdup.narrowPeak_peak_1033	60	.	4.08352	9.0186	6.07485	123
chr1	75436095	75436166	SRR8284516_trimmed.fq.sort.sort.q10.rmdup.narrowPeak_peak_1036	65	.	4.42977	9.52718	6.54943	74
chr1	75505658	75505817	SRR8284516_trimmed.fq.sort.sort.q10.rmdup.narrowPeak_peak_1038	184	.	7.00435	22.0428	18.4152	121
chr1	75506046	75506216	SRR8284516_trimmed.fq.sort.sort.q10.rmdup.narrowPeak_peak_1039	163	.	6.51136	19.8655	16.3333	120
chr1	75521035	75521304	SRR8284516_trimmed.fq.sort.sort.q10.rmdup.narrowPeak_peak_1041	50	.	4.21467	7.88191	5.04453	179
chr1	75559240	75559474	SRR8284516_trimmed.fq.sort.sort.q10.rmdup.narrowPeak_peak_1043	46	.	3.99326	7.43192	4.63113	463
chr1	75833026	75833257	SRR8284516_trimmed.fq.sort.sort.q10.rmdup.narrowPeak_peak_1053	39	.	3.54081	6.7142	3.99801	92
chr1	75833836	75834032	SRR8284516_trimmed.fq.sort.sort.q10.rmdup.narrowPeak_peak_1054	237	.	8.2174	27.6306	23.7738	199
chr1	75983946	75984084	SRR8284516_trimmed.fq.sort.sort.q10.rmdup.narrowPeak_peak_1059	82	.	5.10249	11.3325	8.23244	136
chr1	76010020	76010454	SRR8284516_trimmed.fq.sort.sort.q10.rmdup.narrowPeak_peak_1060	136	.	6.65199	17.0919	13.6873	252
chr1	76066410	76066530	SRR8284516_trimmed.fq.sort.sort.q10.rmdup.narrowPeak_peak_1062	59	.	4.25377	8.8353	5.91447	54
chr1	76199108	76199252	SRR8284516_trimmed.fq.sort.sort.q10.rmdup.narrowPeak_peak_1064	49	.	4.81232	7.77908	4.95001	109
chr1	76866108	76866271	SRR8284516_trimmed.fq.sort.sort.q10.rmdup.narrowPeak_peak_1070	35	.	3.86783	6.14059	3.50934	28
chr1	76866373	76866824	SRR8284516_trimmed.fq.sort.sort.q10.rmdup.narrowPeak_peak_1071	116	.	6.65779	14.8978	11.6027	226
chr1	76895807	76896008	SRR8284516_trimmed.fq.sort.sort.q10.rmdup.narrowPeak_peak_1073	119	.	6.63552	15.2914	11.9753	241
chr1	76896126	76896281	SRR8284516_trimmed.fq.sort.sort.q10.rmdup.narrowPeak_peak_1074	59	.	4.70367	8.84138	5.91972	63
chr1	76896651	76896793	SRR8284516_trimmed.fq.sort.sort.q10.rmdup.narrowPeak_peak_1075	31	.	3.67261	5.78663	3.19483	37
chr1	76906234	76906382	SRR8284516_trimmed.fq.sort.sort.q10.rmdup.narrowPeak_peak_1076	56	.	4.69665	8.51109	5.61327	175
chr1	77220816	77221012	SRR8284516_trimmed.fq.sort.sort.q10.rmdup.narrowPeak_peak_1084	76	.	5.52005	10.7223	7.66271	147
chr1	77388974	77389387	SRR8284516_trimmed.fq.sort.sort.q10.rmdup.narrowPeak_peak_1088	34	.	3.69131	6.06257	3.44005	284
chr1	77513730	77514099	SRR8284516_trimmed.fq.sort.sort.q10.rmdup.narrowPeak_peak_1092	101	.	5.53191	13.3756	10.1587	228
chr1	78488212	78489130	SRR8284516_trimmed.fq.sort.sort.q10.rmdup.narrowPeak_peak_1103	293	.	9.20776	33.4752	29.3908	816
chr1	78638620	78638803	SRR8284516_trimmed.fq.sort.sort.q10.rmdup.narrowPeak_peak_1106	68	.	5.63003	9.82682	6.82275	99
chr1	78718840	78718995	SRR8284516_trimmed.fq.sort.sort.q10.rmdup.narrowPeak_peak_1110	14	.	2.97265	3.58142	1.48002	76
chr1	79761468	79761643	SRR8284516_trimmed.fq.sort.sort.q10.rmdup.narrowPeak_peak_1120	114	.	7.05943	14.765	11.4768	135
chr1	79776033	79776577	SRR8284516_trimmed.fq.sort.sort.q10.rmdup.narrowPeak_peak_1121	291	.	11.8397	33.2171	29.1425	358
chr1	79858880	79859079	SRR8284516_trimmed.fq.sort.sort.q10.rmdup.narrowPeak_peak_1123	87	.	5.36681	11.8938	8.75819	90
chr1	79982767	79982916	SRR8284516_trimmed.fq.sort.sort.q10.rmdup.narrowPeak_peak_1125	96	.	6.05327	12.8873	9.69518	146
chr1	80062163	80062372	SRR8284516_trimmed.fq.sort.sort.q10.rmdup.narrowPeak_peak_1129	122	.	7.24273	15.5519	12.2238	106
chr1	80339392	80339970	SRR8284516_trimmed.fq.sort.sort.q10.rmdup.narrowPeak_peak_1132	201	.	7.74372	23.8788	20.1741	507
chr1	80341154	80341342	SRR8284516_trimmed.fq.sort.sort.q10.rmdup.narrowPeak_peak_1134	159	.	6.89108	19.4425	15.9294	109
chr1	81320803	81320942	SRR8284516_trimmed.fq.sort.sort.q10.rmdup.narrowPeak_peak_1139	51	.	4.92627	7.97021	5.11222	99
chr1	81713427	81713599	SRR8284516_trimmed.fq.sort.sort.q10.rmdup.narrowPeak_peak_1141	35	.	4.22252	6.23151	3.56051	223
chr1	81744903	81745004	SRR8284516_trimmed.fq.sort.sort.q10.rmdup.narrowPeak_peak_1142	49	.	4.63707	7.78379	4.95399	53
chr1	82136588	82136741	SRR8284516_trimmed.fq.sort.sort.q10.rmdup.narrowPeak_peak_1148	66	.	4.96498	9.67252	6.68511	76
chr1	82203360	82203509	SRR8284516_trimmed.fq.sort.sort.q10.rmdup.narrowPeak_peak_1149	35	.	4.16725	6.14087	3.50934	61
chr1	82282904	82283101	SRR8284516_trimmed.fq.sort.sort.q10.rmdup.narrowPeak_peak_1152	130	.	6.35018	16.4248	13.0535	209
chr1	82283572	82283747	SRR8284516_trimmed.fq.sort.sort.q10.rmdup.narrowPeak_peak_1153	57	.	4.2959	8.63234	5.72598	73
chr1	82283935	82284167	SRR8284516_trimmed.fq.sort.sort.q10.rmdup.narrowPeak_peak_1154	57	.	4.32339	8.69083	5.77989	75
chr1	82291118	82291267	SRR8284516_trimmed.fq.sort.sort.q10.rmdup.narrowPeak_peak_1155	146	.	7.37385	18.1468	14.6936	206
chr1	82316150	82316755	SRR8284516_trimmed.fq.sort.sort.q10.rmdup.narrowPeak_peak_1156	259	.	9.37919	29.8858	25.9394	145
chr1	82316921	82317204	SRR8284516_trimmed.fq.sort.sort.q10.rmdup.narrowPeak_peak_1156	259	.	9.37919	29.8858	25.9394	145
chr1	82725039	82725395	SRR8284516_trimmed.fq.sort.sort.q10.rmdup.narrowPeak_peak_1161	126	.	7.74129	15.9787	12.6278	301
chr1	82839760	82839941	SRR8284516_trimmed.fq.sort.sort.q10.rmdup.narrowPeak_peak_1163	145	.	7.52089	17.9607	14.5161	88
chr1	83159812	83159993	SRR8284516_trimmed.fq.sort.sort.q10.rmdup.narrowPeak_peak_1166	35	.	4.22252	6.23151	3.56051	87
chr1	84186445	84186583	SRR8284516_trimmed.fq.sort.sort.q10.rmdup.narrowPeak_peak_1168	36	.	4.11288	6.31083	3.63247	111
chr1	84838687	84838810	SRR8284516_trimmed.fq.sort.sort.q10.rmdup.narrowPeak_peak_1173	48	.	3.72843	7.63684	4.81951	317
chr1	84839434	84839693	SRR8284516_trimmed.fq.sort.sort.q10.rmdup.narrowPeak_peak_1174	77	.	4.55838	10.764	7.70199	99
chr1	84839919	84840422	SRR8284516_trimmed.fq.sort.sort.q10.rmdup.narrowPeak_peak_1175	318	.	9.53289	36.0642	31.8819	307
chr1	85794268	85794623	SRR8284516_trimmed.fq.sort.sort.q10.rmdup.narrowPeak_peak_1183	54	.	4.62107	8.37017	5.48283	265
chr1	85894891	85895132	SRR8284516_trimmed.fq.sort.sort.q10.rmdup.narrowPeak_peak_1186	274	.	6.73915	31.4242	27.4179	111
chr1	85895273	85895624	SRR8284516_trimmed.fq.sort.sort.q10.rmdup.narrowPeak_peak_1187	261	.	6.51847	30.1304	26.1747	214
chr1	86064432	86065425	SRR8284516_trimmed.fq.sort.sort.q10.rmdup.narrowPeak_peak_1191	237	.	7.64475	27.6494	23.7917	752
chr1	86110647	86110810	SRR8284516_trimmed.fq.sort.sort.q10.rmdup.narrowPeak_peak_1192	28	.	3.87064	5.41182	2.86017	34
chr1	86154144	86154361	SRR8284516_trimmed.fq.sort.sort.q10.rmdup.narrowPeak_peak_1193	108	.	5.52268	14.1178	10.861	122
chr1	86154439	86154637	SRR8284516_trimmed.fq.sort.sort.q10.rmdup.narrowPeak_peak_1193	108	.	5.52268	14.1178	10.861	122
chr1	86358599	86358758	SRR8284516_trimmed.fq.sort.sort.q10.rmdup.narrowPeak_peak_1198	84	.	3.69512	11.606	8.4905	69
chr1	86358900	86359342	SRR8284516_trimmed.fq.sort.sort.q10.rmdup.narrowPeak_peak_1199	327	.	6.97017	37.0054	32.7902	370
chr1	86359715	86360424	SRR8284516_trimmed.fq.sort.sort.q10.rmdup.narrowPeak_peak_1200	395	.	7.80521	43.9877	39.5287	297
chr1	86397939	86398165	SRR8284516_trimmed.fq.sort.sort.q10.rmdup.narrowPeak_peak_1202	95	.	5.10204	12.7474	9.56571	119
chr1	86433983	86434314	SRR8284516_trimmed.fq.sort.sort.q10.rmdup.narrowPeak_peak_1203	232	.	7.10353	27.05	23.2156	201
chr1	86434838	86435035	SRR8284516_trimmed.fq.sort.sort.q10.rmdup.narrowPeak_peak_1204	180	.	6.21559	21.6569	18.0453	161
chr1	86441471	86441697	SRR8284516_trimmed.fq.sort.sort.q10.rmdup.narrowPeak_peak_1205	220	.	6.19048	25.8553	22.0692	80
chr1	86442369	86442528	SRR8284516_trimmed.fq.sort.sort.q10.rmdup.narrowPeak_peak_1206	161	.	5.35124	19.7036	16.179	302
chr1	86442781	86443232	SRR8284516_trimmed.fq.sort.sort.q10.rmdup.narrowPeak_peak_1207	234	.	6.4808	27.3183	23.4738	129
chr1	86464896	86465173	SRR8284516_trimmed.fq.sort.sort.q10.rmdup.narrowPeak_peak_1209	101	.	5.6958	13.3498	10.1342	121
chr1	86472541	86472749	SRR8284516_trimmed.fq.sort.sort.q10.rmdup.narrowPeak_peak_1211	69	.	4.95786	9.99624	6.98143	173
chr1	86479196	86479323	SRR8284516_trimmed.fq.sort.sort.q10.rmdup.narrowPeak_peak_1212	45	.	4.41488	7.39137	4.5938	93
chr1	86487056	86487388	SRR8284516_trimmed.fq.sort.sort.q10.rmdup.narrowPeak_peak_1213	269	.	7.42248	30.9642	26.9764	155
chr1	86487821	86488176	SRR8284516_trimmed.fq.sort.sort.q10.rmdup.narrowPeak_peak_1214	482	.	10.3413	52.9889	48.2363	147
chr1	86503629	86503983	SRR8284516_trimmed.fq.sort.sort.q10.rmdup.narrowPeak_peak_1216	96	.	4.31363	12.8823	9.69081	126
chr1	86504487	86504828	SRR8284516_trimmed.fq.sort.sort.q10.rmdup.narrowPeak_peak_1217	37	.	2.95536	6.46842	3.7749	90
chr1	86509624	86509797	SRR8284516_trimmed.fq.sort.sort.q10.rmdup.narrowPeak_peak_1218	36	.	3.19168	6.32788	3.64791	139
chr1	86525483	86526217	SRR8284516_trimmed.fq.sort.sort.q10.rmdup.narrowPeak_peak_1219	573	.	7.31246	62.4314	57.3823	143
chr1	86527781	86527948	SRR8284516_trimmed.fq.sort.sort.q10.rmdup.narrowPeak_peak_1221	58	.	2.69153	8.72544	5.81182	96
chr1	86528833	86528989	SRR8284516_trimmed.fq.sort.sort.q10.rmdup.narrowPeak_peak_1222	33	.	2.30158	5.9951	3.38077	51
chr1	86581765	86581967	SRR8284516_trimmed.fq.sort.sort.q10.rmdup.narrowPeak_peak_1224	44	.	4.33927	7.25633	4.47002	134
chr1	86586837	86587091	SRR8284516_trimmed.fq.sort.sort.q10.rmdup.narrowPeak_peak_1227	209	.	7.87624	24.7066	20.9677	207
chr1	86587193	86587492	SRR8284516_trimmed.fq.sort.sort.q10.rmdup.narrowPeak_peak_1227	209	.	7.87624	24.7066	20.9677	207
chr1	86703348	86703619	SRR8284516_trimmed.fq.sort.sort.q10.rmdup.narrowPeak_peak_1228	144	.	7.26066	17.9169	14.4743	172
chr1	86704039	86704187	SRR8284516_trimmed.fq.sort.sort.q10.rmdup.narrowPeak_peak_1229	84	.	5.59582	11.6109	8.49516	43
chr1	86724031	86724196	SRR8284516_trimmed.fq.sort.sort.q10.rmdup.narrowPeak_peak_1230	35	.	4.22252	6.23151	3.56051	61
chr1	87035800	87036054	SRR8284516_trimmed.fq.sort.sort.q10.rmdup.narrowPeak_peak_1237	110	.	5.60448	14.31	11.0436	233
chr1	87213389	87213787	SRR8284516_trimmed.fq.sort.sort.q10.rmdup.narrowPeak_peak_1238	67	.	4.13442	9.71422	6.72355	64
chr1	87214350	87214645	SRR8284516_trimmed.fq.sort.sort.q10.rmdup.narrowPeak_peak_1239	458	.	11.1636	50.5085	45.8369	124
chr1	87327293	87327711	SRR8284516_trimmed.fq.sort.sort.q10.rmdup.narrowPeak_peak_1240	234	.	9.48523	27.251	23.409	117
chr1	87756104	87756291	SRR8284516_trimmed.fq.sort.sort.q10.rmdup.narrowPeak_peak_1247	135	.	6.60713	16.9938	13.5953	102
chr1	87756413	87756680	SRR8284516_trimmed.fq.sort.sort.q10.rmdup.narrowPeak_peak_1248	241	.	9.05223	28.0037	24.1313	138
chr1	87847177	87847406	SRR8284516_trimmed.fq.sort.sort.q10.rmdup.narrowPeak_peak_1250	27	.	3.4778	5.20384	2.72423	82
chr1	87853874	87853992	SRR8284516_trimmed.fq.sort.sort.q10.rmdup.narrowPeak_peak_1251	49	.	4.49388	7.8295	4.99605	95
chr1	88007970	88008202	SRR8284516_trimmed.fq.sort.sort.q10.rmdup.narrowPeak_peak_1254	483	.	16.1177	53.0975	48.3417	504
chr1	88008343	88008601	SRR8284516_trimmed.fq.sort.sort.q10.rmdup.narrowPeak_peak_1254	483	.	16.1177	53.0975	48.3417	504
chr1	88094972	88095249	SRR8284516_trimmed.fq.sort.sort.q10.rmdup.narrowPeak_peak_1255	126	.	7.48698	15.9963	12.6447	189
chr1	88701341	88701382	SRR8284516_trimmed.fq.sort.sort.q10.rmdup.narrowPeak_peak_1268	31	.	3.79318	5.76054	3.17146	20
chr1	88788572	88788681	SRR8284516_trimmed.fq.sort.sort.q10.rmdup.narrowPeak_peak_1271	43	.	4.4501	7.16326	4.38471	47
chr1	89033628	89033770	SRR8284516_trimmed.fq.sort.sort.q10.rmdup.narrowPeak_peak_1274	151	.	7.3507	18.5766	15.1025	96
chr1	89069641	89069871	SRR8284516_trimmed.fq.sort.sort.q10.rmdup.narrowPeak_peak_1276	81	.	4.92045	11.2786	8.1815	146
chr1	89093190	89093329	SRR8284516_trimmed.fq.sort.sort.q10.rmdup.narrowPeak_peak_1278	71	.	5.0317	10.1431	7.11933	133
chr1	89108684	89108944	SRR8284516_trimmed.fq.sort.sort.q10.rmdup.narrowPeak_peak_1279	50	.	3.45743	7.91559	5.07556	31
chr1	89297868	89298063	SRR8284516_trimmed.fq.sort.sort.q10.rmdup.narrowPeak_peak_1282	33	.	4.0833	6.00272	3.38624	97
chr1	89454262	89454390	SRR8284516_trimmed.fq.sort.sort.q10.rmdup.narrowPeak_peak_1285	48	.	4.42038	7.69463	4.87249	60
chr1	89763454	89763608	SRR8284516_trimmed.fq.sort.sort.q10.rmdup.narrowPeak_peak_1297	75	.	5.66822	10.6223	7.56855	72
chr1	89899407	89899559	SRR8284516_trimmed.fq.sort.sort.q10.rmdup.narrowPeak_peak_1302	42	.	4.51452	6.98579	4.24338	204
chr1	90162104	90162296	SRR8284516_trimmed.fq.sort.sort.q10.rmdup.narrowPeak_peak_1304	65	.	5.2795	9.57048	6.58977	146
chr1	90188469	90188666	SRR8284516_trimmed.fq.sort.sort.q10.rmdup.narrowPeak_peak_1305	41	.	4.28869	6.88423	4.15124	19
chr1	90536288	90536421	SRR8284516_trimmed.fq.sort.sort.q10.rmdup.narrowPeak_peak_1312	93	.	6.53101	12.5347	9.36444	111
chr1	90555486	90555606	SRR8284516_trimmed.fq.sort.sort.q10.rmdup.narrowPeak_peak_1313	73	.	5.33648	10.3801	7.34149	99
chr1	90603123	90603284	SRR8284516_trimmed.fq.sort.sort.q10.rmdup.narrowPeak_peak_1314	98	.	5.54619	13.0262	9.82674	93
chr1	90603435	90603840	SRR8284516_trimmed.fq.sort.sort.q10.rmdup.narrowPeak_peak_1315	401	.	12.2016	44.6234	40.1434	146
chr1	90651138	90651416	SRR8284516_trimmed.fq.sort.sort.q10.rmdup.narrowPeak_peak_1316	56	.	4.41819	8.58813	5.6848	215
chr1	90743672	90743969	SRR8284516_trimmed.fq.sort.sort.q10.rmdup.narrowPeak_peak_1318	50	.	4.37468	7.90431	5.06481	71
chr1	90885640	90885775	SRR8284516_trimmed.fq.sort.sort.q10.rmdup.narrowPeak_peak_1323	20	.	3.09981	4.32443	2.02446	120
chr1	90886184	90886379	SRR8284516_trimmed.fq.sort.sort.q10.rmdup.narrowPeak_peak_1324	90	.	5.72678	12.2495	9.09463	117
chr1	91249648	91250043	SRR8284516_trimmed.fq.sort.sort.q10.rmdup.narrowPeak_peak_1331	108	.	5.50661	14.0798	10.8248	331
chr1	91250826	91251072	SRR8284516_trimmed.fq.sort.sort.q10.rmdup.narrowPeak_peak_1332	93	.	5.17351	12.5587	9.38713	72
chr1	91298392	91298589	SRR8284516_trimmed.fq.sort.sort.q10.rmdup.narrowPeak_peak_1336	111	.	6.19732	14.4043	11.1336	81
chr1	91397990	91398550	SRR8284516_trimmed.fq.sort.sort.q10.rmdup.narrowPeak_peak_1337	156	.	7.18391	19.1717	15.6715	427
chr1	91413491	91413631	SRR8284516_trimmed.fq.sort.sort.q10.rmdup.narrowPeak_peak_1338	66	.	4.64355	9.67938	6.69128	98
chr1	91414480	91414643	SRR8284516_trimmed.fq.sort.sort.q10.rmdup.narrowPeak_peak_1339	149	.	6.83241	18.3921	14.9262	100
chr1	91459636	91459929	SRR8284516_trimmed.fq.sort.sort.q10.rmdup.narrowPeak_peak_1340	115	.	6.85912	14.8417	11.5494	92
chr1	91494847	91495067	SRR8284516_trimmed.fq.sort.sort.q10.rmdup.narrowPeak_peak_1341	170	.	8.3535	20.5863	17.0226	117
chr1	91541067	91541286	SRR8284516_trimmed.fq.sort.sort.q10.rmdup.narrowPeak_peak_1343	34	.	4.14594	6.10586	3.47855	115
chr1	91596131	91596273	SRR8284516_trimmed.fq.sort.sort.q10.rmdup.narrowPeak_peak_1345	23	.	3.13676	4.78003	2.35302	22
chr1	91800524	91800769	SRR8284516_trimmed.fq.sort.sort.q10.rmdup.narrowPeak_peak_1355	134	.	5.82833	16.8367	13.4459	192
chr1	91801010	91801210	SRR8284516_trimmed.fq.sort.sort.q10.rmdup.narrowPeak_peak_1355	134	.	5.82833	16.8367	13.4459	192
chr1	91844427	91844647	SRR8284516_trimmed.fq.sort.sort.q10.rmdup.narrowPeak_peak_1357	49	.	3.70171	7.8256	4.99251	36
chr1	91964748	91965190	SRR8284516_trimmed.fq.sort.sort.q10.rmdup.narrowPeak_peak_1358	105	.	4.61706	13.8206	10.5809	111
chr1	92003979	92004074	SRR8284516_trimmed.fq.sort.sort.q10.rmdup.narrowPeak_peak_1359	34	.	3.83646	6.08412	3.45941	94
chr1	92179191	92179362	SRR8284516_trimmed.fq.sort.sort.q10.rmdup.narrowPeak_peak_1367	29	.	3.3206	5.56024	2.99293	118
chr1	92180676	92180876	SRR8284516_trimmed.fq.sort.sort.q10.rmdup.narrowPeak_peak_1368	187	.	7.54085	22.3981	18.7557	97
chr1	92181047	92181316	SRR8284516_trimmed.fq.sort.sort.q10.rmdup.narrowPeak_peak_1369	86	.	5.15508	11.8011	8.67067	106
chr1	92371002	92371223	SRR8284516_trimmed.fq.sort.sort.q10.rmdup.narrowPeak_peak_1371	37	.	3.62845	6.42364	3.73448	187
chr1	92371456	92371597	SRR8284516_trimmed.fq.sort.sort.q10.rmdup.narrowPeak_peak_1372	46	.	3.86022	7.41813	4.61895	98
chr1	92379047	92379204	SRR8284516_trimmed.fq.sort.sort.q10.rmdup.narrowPeak_peak_1373	28	.	3.1931	5.29607	2.80403	211
chr1	92473261	92473647	SRR8284516_trimmed.fq.sort.sort.q10.rmdup.narrowPeak_peak_1376	198	.	8.25238	23.5063	19.8167	203
chr1	92474023	92474190	SRR8284516_trimmed.fq.sort.sort.q10.rmdup.narrowPeak_peak_1377	76	.	5.13046	10.6878	7.63009	89
chr1	92641331	92641894	SRR8284516_trimmed.fq.sort.sort.q10.rmdup.narrowPeak_peak_1378	157	.	6.29239	19.296	15.7902	253
chr1	92642112	92642427	SRR8284516_trimmed.fq.sort.sort.q10.rmdup.narrowPeak_peak_1379	152	.	6.23042	18.7057	15.2258	202
chr1	92790600	92790783	SRR8284516_trimmed.fq.sort.sort.q10.rmdup.narrowPeak_peak_1384	86	.	4.14551	11.7661	8.64154	81
chr1	92790959	92791112	SRR8284516_trimmed.fq.sort.sort.q10.rmdup.narrowPeak_peak_1384	86	.	4.14551	11.7661	8.64154	81
chr1	92832199	92832435	SRR8284516_trimmed.fq.sort.sort.q10.rmdup.narrowPeak_peak_1387	114	.	5.47006	14.7526	11.4646	161
chr1	92907163	92907320	SRR8284516_trimmed.fq.sort.sort.q10.rmdup.narrowPeak_peak_1389	61	.	5.23355	9.14605	6.19434	147
chr1	92933954	92934646	SRR8284516_trimmed.fq.sort.sort.q10.rmdup.narrowPeak_peak_1390	254	.	8.27576	29.3707	25.4445	570
chr1	93176905	93177558	SRR8284516_trimmed.fq.sort.sort.q10.rmdup.narrowPeak_peak_1392	276	.	7.32486	31.6237	27.61	280
chr1	93221031	93221303	SRR8284516_trimmed.fq.sort.sort.q10.rmdup.narrowPeak_peak_1394	118	.	4.61322	15.1093	11.8022	145
chr1	93225752	93225992	SRR8284516_trimmed.fq.sort.sort.q10.rmdup.narrowPeak_peak_1395	179	.	6.31663	21.5234	17.9187	114
chr1	93305511	93305857	SRR8284516_trimmed.fq.sort.sort.q10.rmdup.narrowPeak_peak_1398	284	.	10.2822	32.5144	28.4665	201
chr1	93342465	93342717	SRR8284516_trimmed.fq.sort.sort.q10.rmdup.narrowPeak_peak_1399	107	.	4.79958	14.0298	10.7776	111
chr1	93342948	93343292	SRR8284516_trimmed.fq.sort.sort.q10.rmdup.narrowPeak_peak_1400	199	.	6.44773	23.6653	19.9695	107
chr1	93343756	93344120	SRR8284516_trimmed.fq.sort.sort.q10.rmdup.narrowPeak_peak_1401	139	.	5.45176	17.3703	13.9527	182
chr1	93444928	93445186	SRR8284516_trimmed.fq.sort.sort.q10.rmdup.narrowPeak_peak_1403	342	.	10.7495	38.5419	34.2718	184
chr1	93477939	93478243	SRR8284516_trimmed.fq.sort.sort.q10.rmdup.narrowPeak_peak_1404	157	.	4.83656	19.255	15.7508	159
chr1	93478519	93478777	SRR8284516_trimmed.fq.sort.sort.q10.rmdup.narrowPeak_peak_1405	387	.	7.72703	43.1459	38.7152	132
chr1	93479037	93479866	SRR8284516_trimmed.fq.sort.sort.q10.rmdup.narrowPeak_peak_1406	381	.	7.71827	42.5993	38.1862	351
chr1	93511427	93511591	SRR8284516_trimmed.fq.sort.sort.q10.rmdup.narrowPeak_peak_1407	115	.	6.43335	14.8858	11.5917	96
chr1	93512297	93512526	SRR8284516_trimmed.fq.sort.sort.q10.rmdup.narrowPeak_peak_1408	180	.	8.14167	21.7109	18.0968	123
chr1	93617661	93617817	SRR8284516_trimmed.fq.sort.sort.q10.rmdup.narrowPeak_peak_1410	16	.	2.69833	3.91221	1.67116	52
chr1	93636017	93636366	SRR8284516_trimmed.fq.sort.sort.q10.rmdup.narrowPeak_peak_1414	236	.	8.58819	27.4738	23.6228	117
chr1	93668944	93669187	SRR8284516_trimmed.fq.sort.sort.q10.rmdup.narrowPeak_peak_1415	194	.	8.84076	23.1385	19.4647	137
chr1	93755364	93755512	SRR8284516_trimmed.fq.sort.sort.q10.rmdup.narrowPeak_peak_1419	49	.	4.15704	7.7658	4.93774	30
chr1	93801616	93801834	SRR8284516_trimmed.fq.sort.sort.q10.rmdup.narrowPeak_peak_1420	319	.	8.74727	36.1317	31.9472	134
chr1	93802106	93802307	SRR8284516_trimmed.fq.sort.sort.q10.rmdup.narrowPeak_peak_1421	48	.	3.53542	7.65333	4.83474	84
chr1	93824903	93825128	SRR8284516_trimmed.fq.sort.sort.q10.rmdup.narrowPeak_peak_1422	57	.	4.15414	8.61368	5.70844	375
chr1	93825273	93825550	SRR8284516_trimmed.fq.sort.sort.q10.rmdup.narrowPeak_peak_1423	272	.	9.02032	31.2953	27.2943	175
chr1	95314123	95314338	SRR8284516_trimmed.fq.sort.sort.q10.rmdup.narrowPeak_peak_1425	105	.	7.03753	13.841	10.5983	410
chr1	97769340	97769555	SRR8284516_trimmed.fq.sort.sort.q10.rmdup.narrowPeak_peak_1429	24	.	3.39866	4.84802	2.41337	107
chr1	97769637	97769953	SRR8284516_trimmed.fq.sort.sort.q10.rmdup.narrowPeak_peak_1430	188	.	8.77988	22.4775	18.8316	175
chr1	97770285	97770413	SRR8284516_trimmed.fq.sort.sort.q10.rmdup.narrowPeak_peak_1431	60	.	4.98183	9.03516	6.09069	110
chr1	105663185	105663602	SRR8284516_trimmed.fq.sort.sort.q10.rmdup.narrowPeak_peak_1443	239	.	9.48956	27.8338	23.9682	298
chr1	105663983	105664241	SRR8284516_trimmed.fq.sort.sort.q10.rmdup.narrowPeak_peak_1444	137	.	6.91563	17.2046	13.7944	134
chr1	105989993	105990193	SRR8284516_trimmed.fq.sort.sort.q10.rmdup.narrowPeak_peak_1449	68	.	5.63003	9.82682	6.82275	100
chr1	105990416	105990573	SRR8284516_trimmed.fq.sort.sort.q10.rmdup.narrowPeak_peak_1450	203	.	10.2044	24.0263	20.3155	84
chr1	106170965	106171224	SRR8284516_trimmed.fq.sort.sort.q10.rmdup.narrowPeak_peak_1453	130	.	7.20129	16.3964	13.0262	159
chr1	106549438	106549589	SRR8284516_trimmed.fq.sort.sort.q10.rmdup.narrowPeak_peak_1461	84	.	5.04286	11.5527	8.4399	56
chr1	106619960	106620112	SRR8284516_trimmed.fq.sort.sort.q10.rmdup.narrowPeak_peak_1463	42	.	4.34783	6.98682	4.24389	61
chr1	106714691	106714871	SRR8284516_trimmed.fq.sort.sort.q10.rmdup.narrowPeak_peak_1465	141	.	7.58637	17.6062	14.1776	116
chr1	106759270	106759612	SRR8284516_trimmed.fq.sort.sort.q10.rmdup.narrowPeak_peak_1467	206	.	8.67625	24.4232	20.6963	281
chr1	106760048	106760332	SRR8284516_trimmed.fq.sort.sort.q10.rmdup.narrowPeak_peak_1468	48	.	4.2297	7.62528	4.8087	141
chr1	106795645	106796247	SRR8284516_trimmed.fq.sort.sort.q10.rmdup.narrowPeak_peak_1469	222	.	9.15937	25.9981	22.2068	848
chr1	106796334	106796500	SRR8284516_trimmed.fq.sort.sort.q10.rmdup.narrowPeak_peak_1469	222	.	9.15937	25.9981	22.2068	848
chr1	111864317	111864781	SRR8284516_trimmed.fq.sort.sort.q10.rmdup.narrowPeak_peak_1475	59	.	5.27815	8.88473	5.95035	384
chr1	118310785	118311191	SRR8284516_trimmed.fq.sort.sort.q10.rmdup.narrowPeak_peak_1478	393	.	12.7501	43.8247	39.3712	230
chr1	118321872	118322375	SRR8284516_trimmed.fq.sort.sort.q10.rmdup.narrowPeak_peak_1479	487	.	13.5752	53.4976	48.7278	246
chr1	118388354	118388884	SRR8284516_trimmed.fq.sort.sort.q10.rmdup.narrowPeak_peak_1480	284	.	8.45491	32.5431	28.494	400
chr1	118389889	118390229	SRR8284516_trimmed.fq.sort.sort.q10.rmdup.narrowPeak_peak_1482	118	.	5.21492	15.2024	11.8906	336
chr1	118459220	118459412	SRR8284516_trimmed.fq.sort.sort.q10.rmdup.narrowPeak_peak_1483	30	.	3.47608	5.64943	3.07212	128
chr1	118904830	118905005	SRR8284516_trimmed.fq.sort.sort.q10.rmdup.narrowPeak_peak_1494	81	.	4.07852	11.2747	8.17832	87
chr1	118905345	118905532	SRR8284516_trimmed.fq.sort.sort.q10.rmdup.narrowPeak_peak_1495	88	.	4.22654	12.0137	8.87199	100
chr1	118916520	118916678	SRR8284516_trimmed.fq.sort.sort.q10.rmdup.narrowPeak_peak_1496	37	.	3.23535	6.43789	3.74748	280
chr1	118982391	118982507	SRR8284516_trimmed.fq.sort.sort.q10.rmdup.narrowPeak_peak_1497	79	.	3.82086	11.0098	7.92851	60
chr1	118982718	118982932	SRR8284516_trimmed.fq.sort.sort.q10.rmdup.narrowPeak_peak_1498	16	.	2.30776	3.8323	1.64864	70
chr1	118983020	118983060	SRR8284516_trimmed.fq.sort.sort.q10.rmdup.narrowPeak_peak_1499	73	.	3.71144	10.3912	7.35188	195
chr1	119033336	119033542	SRR8284516_trimmed.fq.sort.sort.q10.rmdup.narrowPeak_peak_1500	31	.	2.90008	5.75755	3.16937	73
chr1	119033850	119033977	SRR8284516_trimmed.fq.sort.sort.q10.rmdup.narrowPeak_peak_1501	109	.	4.63184	14.1916	10.931	123
chr1	119034059	119034339	SRR8284516_trimmed.fq.sort.sort.q10.rmdup.narrowPeak_peak_1502	159	.	5.49364	19.4157	15.9033	161
chr1	119052512	119052739	SRR8284516_trimmed.fq.sort.sort.q10.rmdup.narrowPeak_peak_1504	154	.	5.03761	18.967	15.4755	136
chr1	119052975	119053222	SRR8284516_trimmed.fq.sort.sort.q10.rmdup.narrowPeak_peak_1504	154	.	5.03761	18.967	15.4755	136
chr1	119053759	119053945	SRR8284516_trimmed.fq.sort.sort.q10.rmdup.narrowPeak_peak_1505	80	.	3.94147	11.1302	8.042	109
chr1	119526174	119526604	SRR8284516_trimmed.fq.sort.sort.q10.rmdup.narrowPeak_peak_1514	283	.	10.2459	32.434	28.3893	109
chr1	119642495	119642634	SRR8284516_trimmed.fq.sort.sort.q10.rmdup.narrowPeak_peak_1516	55	.	4.85732	8.48501	5.58914	106
chr1	119648421	119648555	SRR8284516_trimmed.fq.sort.sort.q10.rmdup.narrowPeak_peak_1518	68	.	5.08293	9.89952	6.89071	93
chr1	119837193	119837492	SRR8284516_trimmed.fq.sort.sort.q10.rmdup.narrowPeak_peak_1522	101	.	6.7714	13.3757	10.1587	111
chr1	120120304	120120525	SRR8284516_trimmed.fq.sort.sort.q10.rmdup.narrowPeak_peak_1530	45	.	3.59614	7.32269	4.5313	308
chr1	120120666	120121029	SRR8284516_trimmed.fq.sort.sort.q10.rmdup.narrowPeak_peak_1531	140	.	5.89704	17.4206	14.0006	242
chr1	120121543	120121664	SRR8284516_trimmed.fq.sort.sort.q10.rmdup.narrowPeak_peak_1532	34	.	3.24542	6.03801	3.41781	37
chr1	120257993	120258141	SRR8284516_trimmed.fq.sort.sort.q10.rmdup.narrowPeak_peak_1534	24	.	3.39866	4.84802	2.41337	120
chr1	120294267	120294371	SRR8284516_trimmed.fq.sort.sort.q10.rmdup.narrowPeak_peak_1535	28	.	3.87064	5.41182	2.86017	72
chr1	120740692	120741057	SRR8284516_trimmed.fq.sort.sort.q10.rmdup.narrowPeak_peak_1541	112	.	6.04595	14.4999	11.2244	174
chr1	120741699	120741946	SRR8284516_trimmed.fq.sort.sort.q10.rmdup.narrowPeak_peak_1542	99	.	5.77979	13.1362	9.93127	85
chr1	120761051	120761193	SRR8284516_trimmed.fq.sort.sort.q10.rmdup.narrowPeak_peak_1543	69	.	5.1235	9.97709	6.96338	82
chr1	121327412	121327653	SRR8284516_trimmed.fq.sort.sort.q10.rmdup.narrowPeak_peak_1549	48	.	4.38452	7.62853	4.8115	56
chr1	121327857	121328477	SRR8284516_trimmed.fq.sort.sort.q10.rmdup.narrowPeak_peak_1550	105	.	6.32842	13.8307	10.5907	99
chr1	121431154	121431387	SRR8284516_trimmed.fq.sort.sort.q10.rmdup.narrowPeak_peak_1552	50	.	4.86179	7.86219	5.02641	44
chr1	121567282	121567337	SRR8284516_trimmed.fq.sort.sort.q10.rmdup.narrowPeak_peak_1555	33	.	4.0833	6.00272	3.38624	124
chr1	121567730	121567930	SRR8284516_trimmed.fq.sort.sort.q10.rmdup.narrowPeak_peak_1556	103	.	6.90989	13.6186	10.3891	92
chr1	121568186	121568325	SRR8284516_trimmed.fq.sort.sort.q10.rmdup.narrowPeak_peak_1557	35	.	4.21053	6.21187	3.56051	33
chr1	125414451	125414600	SRR8284516_trimmed.fq.sort.sort.q10.rmdup.narrowPeak_peak_1564	68	.	5.63003	9.82682	6.82275	102
chr1	125434430	125434725	SRR8284516_trimmed.fq.sort.sort.q10.rmdup.narrowPeak_peak_1566	33	.	3.38268	5.90909	3.3034	219
chr1	125435029	125435482	SRR8284516_trimmed.fq.sort.sort.q10.rmdup.narrowPeak_peak_1567	318	.	9.97845	36.0279	31.8474	299
chr1	125436061	125436215	SRR8284516_trimmed.fq.sort.sort.q10.rmdup.narrowPeak_peak_1568	103	.	5.46913	13.6124	10.3833	115
chr1	125560152	125560478	SRR8284516_trimmed.fq.sort.sort.q10.rmdup.narrowPeak_peak_1571	253	.	9.10826	29.2566	25.3343	219
chr1	125561253	125561403	SRR8284516_trimmed.fq.sort.sort.q10.rmdup.narrowPeak_peak_1573	193	.	7.60879	23.0545	19.3843	245
chr1	126512123	126512279	SRR8284516_trimmed.fq.sort.sort.q10.rmdup.narrowPeak_peak_1579	158	.	8.23372	19.3299	15.8215	139
chr1	126601482	126601575	SRR8284516_trimmed.fq.sort.sort.q10.rmdup.narrowPeak_peak_1580	86	.	6.09678	11.7696	8.64474	95
chr1	127204983	127205218	SRR8284516_trimmed.fq.sort.sort.q10.rmdup.narrowPeak_peak_1586	317	.	10.9995	35.9679	31.7898	141
chr1	127339211	127339271	SRR8284516_trimmed.fq.sort.sort.q10.rmdup.narrowPeak_peak_1591	23	.	3.4965	4.80114	2.37133	39
chr1	127773248	127773834	SRR8284516_trimmed.fq.sort.sort.q10.rmdup.narrowPeak_peak_1596	197	.	6.51157	23.4164	19.7308	481
chr1	127774241	127774928	SRR8284516_trimmed.fq.sort.sort.q10.rmdup.narrowPeak_peak_1597	395	.	9.61937	43.9633	39.5049	124
chr1	127868825	127869303	SRR8284516_trimmed.fq.sort.sort.q10.rmdup.narrowPeak_peak_1601	230	.	10.4895	26.8986	23.0705	173
chr1	128102484	128102943	SRR8284516_trimmed.fq.sort.sort.q10.rmdup.narrowPeak_peak_1608	207	.	7.60109	24.5291	20.798	311
chr1	128103723	128103852	SRR8284516_trimmed.fq.sort.sort.q10.rmdup.narrowPeak_peak_1609	59	.	4.14562	8.88066	5.95035	316
chr1	128244157	128244717	SRR8284516_trimmed.fq.sort.sort.q10.rmdup.narrowPeak_peak_1611	230	.	9.30864	26.8774	23.0499	418
chr1	128359126	128359495	SRR8284516_trimmed.fq.sort.sort.q10.rmdup.narrowPeak_peak_1613	448	.	12.8063	49.5059	44.8667	117
chr1	128416612	128417370	SRR8284516_trimmed.fq.sort.sort.q10.rmdup.narrowPeak_peak_1614	350	.	11.0956	39.3722	35.0726	576
chr1	129525239	129525336	SRR8284516_trimmed.fq.sort.sort.q10.rmdup.narrowPeak_peak_1618	68	.	5.63003	9.82682	6.82275	116
chr1	130717592	130717740	SRR8284516_trimmed.fq.sort.sort.q10.rmdup.narrowPeak_peak_1624	41	.	4.26933	6.85055	4.12055	89
chr1	131004824	131004988	SRR8284516_trimmed.fq.sort.sort.q10.rmdup.narrowPeak_peak_1628	102	.	6.36427	13.4808	10.2583	249
chr1	131096991	131097459	SRR8284516_trimmed.fq.sort.sort.q10.rmdup.narrowPeak_peak_1631	266	.	9.21659	30.6464	26.6704	385
chr1	131153263	131153680	SRR8284516_trimmed.fq.sort.sort.q10.rmdup.narrowPeak_peak_1634	602	.	17.7974	65.3352	60.2002	155
chr1	131526876	131527002	SRR8284516_trimmed.fq.sort.sort.q10.rmdup.narrowPeak_peak_1639	50	.	3.63464	7.90777	5.06818	103
chr1	131527082	131527275	SRR8284516_trimmed.fq.sort.sort.q10.rmdup.narrowPeak_peak_1640	87	.	4.51939	11.9347	8.79693	91
chr1	131528021	131528132	SRR8284516_trimmed.fq.sort.sort.q10.rmdup.narrowPeak_peak_1641	127	.	5.3982	16.0794	12.7238	135
chr1	131828030	131828384	SRR8284516_trimmed.fq.sort.sort.q10.rmdup.narrowPeak_peak_1645	374	.	11.6055	41.8796	37.4915	142
chr1	131911274	131911661	SRR8284516_trimmed.fq.sort.sort.q10.rmdup.narrowPeak_peak_1649	185	.	7.47136	22.234	18.5985	172
chr1	132007242	132007490	SRR8284516_trimmed.fq.sort.sort.q10.rmdup.narrowPeak_peak_1652	360	.	9.39379	40.3379	36.0041	110
chr1	132008369	132008577	SRR8284516_trimmed.fq.sort.sort.q10.rmdup.narrowPeak_peak_1654	93	.	4.60094	12.4775	9.31079	90
chr1	132334282	132334379	SRR8284516_trimmed.fq.sort.sort.q10.rmdup.narrowPeak_peak_1662	40	.	3.9374	6.78622	4.06247	133
chr1	132476734	132476954	SRR8284516_trimmed.fq.sort.sort.q10.rmdup.narrowPeak_peak_1669	20	.	3.02297	4.37203	2.06452	95
chr1	132477107	132477294	SRR8284516_trimmed.fq.sort.sort.q10.rmdup.narrowPeak_peak_1670	187	.	7.98872	22.4107	18.7675	97
chr1	132477417	132477796	SRR8284516_trimmed.fq.sort.sort.q10.rmdup.narrowPeak_peak_1671	169	.	7.57146	20.4979	16.9375	129
chr1	133024889	133025345	SRR8284516_trimmed.fq.sort.sort.q10.rmdup.narrowPeak_peak_1676	143	.	6.95911	17.7542	14.3192	369
chr1	133025539	133025726	SRR8284516_trimmed.fq.sort.sort.q10.rmdup.narrowPeak_peak_1677	124	.	6.43347	15.7456	12.4076	103
chr1	133033512	133033653	SRR8284516_trimmed.fq.sort.sort.q10.rmdup.narrowPeak_peak_1678	38	.	4.23177	6.51235	3.81476	101
chr1	133130774	133130931	SRR8284516_trimmed.fq.sort.sort.q10.rmdup.narrowPeak_peak_1680	114	.	4.40977	14.735	11.4483	124
chr1	133131390	133132095	SRR8284516_trimmed.fq.sort.sort.q10.rmdup.narrowPeak_peak_1681	366	.	7.96831	41.0216	36.6634	294
chr1	133187605	133187824	SRR8284516_trimmed.fq.sort.sort.q10.rmdup.narrowPeak_peak_1683	105	.	7.03753	13.841	10.5983	210
chr1	133397891	133398190	SRR8284516_trimmed.fq.sort.sort.q10.rmdup.narrowPeak_peak_1686	116	.	6.0696	14.9621	11.662	265
chr1	133525106	133525297	SRR8284516_trimmed.fq.sort.sort.q10.rmdup.narrowPeak_peak_1689	23	.	3.22261	4.7417	2.32002	139
chr1	133660403	133660856	SRR8284516_trimmed.fq.sort.sort.q10.rmdup.narrowPeak_peak_1693	171	.	7.25689	20.7628	17.1912	338
chr1	133661186	133661416	SRR8284516_trimmed.fq.sort.sort.q10.rmdup.narrowPeak_peak_1694	265	.	9.1598	30.5096	26.539	129
chr1	133740526	133740704	SRR8284516_trimmed.fq.sort.sort.q10.rmdup.narrowPeak_peak_1696	47	.	4.18348	7.53552	4.72636	109
chr1	134061358	134061600	SRR8284516_trimmed.fq.sort.sort.q10.rmdup.narrowPeak_peak_1705	64	.	4.81598	9.38241	6.41437	121
chr1	134078892	134079007	SRR8284516_trimmed.fq.sort.sort.q10.rmdup.narrowPeak_peak_1706	65	.	4.58355	9.55171	6.57242	102
chr1	134079451	134079645	SRR8284516_trimmed.fq.sort.sort.q10.rmdup.narrowPeak_peak_1707	121	.	6.13121	15.5127	12.1861	111
chr1	134093282	134093639	SRR8284516_trimmed.fq.sort.sort.q10.rmdup.narrowPeak_peak_1709	114	.	5.81106	14.7888	11.499	78
chr1	134098977	134099289	SRR8284516_trimmed.fq.sort.sort.q10.rmdup.narrowPeak_peak_1710	157	.	6.62871	19.2697	15.765	197
chr1	134344906	134345165	SRR8284516_trimmed.fq.sort.sort.q10.rmdup.narrowPeak_peak_1712	96	.	6.68566	12.8032	9.61536	92
chr1	134361236	134361678	SRR8284516_trimmed.fq.sort.sort.q10.rmdup.narrowPeak_peak_1713	311	.	10.1807	35.3161	31.1624	409
chr1	134362095	134362477	SRR8284516_trimmed.fq.sort.sort.q10.rmdup.narrowPeak_peak_1714	95	.	5.40424	12.7149	9.53478	285
chr1	134406038	134406474	SRR8284516_trimmed.fq.sort.sort.q10.rmdup.narrowPeak_peak_1716	196	.	9.20428	23.3043	19.6236	126
chr1	134414990	134415117	SRR8284516_trimmed.fq.sort.sort.q10.rmdup.narrowPeak_peak_1717	35	.	3.42049	6.21509	3.56051	131
chr1	134415885	134416062	SRR8284516_trimmed.fq.sort.sort.q10.rmdup.narrowPeak_peak_1718	244	.	8.07436	28.3086	24.4239	98
chr1	134455715	134455820	SRR8284516_trimmed.fq.sort.sort.q10.rmdup.narrowPeak_peak_1719	62	.	5.25901	9.19022	6.23528	63
chr1	134473303	134473445	SRR8284516_trimmed.fq.sort.sort.q10.rmdup.narrowPeak_peak_1721	68	.	5.63003	9.82682	6.82275	78
chr1	134494259	134494461	SRR8284516_trimmed.fq.sort.sort.q10.rmdup.narrowPeak_peak_1722	99	.	5.10539	13.1115	9.90773	105
chr1	134495036	134495291	SRR8284516_trimmed.fq.sort.sort.q10.rmdup.narrowPeak_peak_1723	102	.	5.24698	13.4579	10.2365	350
chr1	134556559	134556767	SRR8284516_trimmed.fq.sort.sort.q10.rmdup.narrowPeak_peak_1724	26	.	3.41028	5.08265	2.61823	79
chr1	134955407	134955550	SRR8284516_trimmed.fq.sort.sort.q10.rmdup.narrowPeak_peak_1735	61	.	5.18336	9.05879	6.11267	142
chr1	134955734	134955891	SRR8284516_trimmed.fq.sort.sort.q10.rmdup.narrowPeak_peak_1736	149	.	8.29793	18.4349	14.9673	159
chr1	134962152	134962319	SRR8284516_trimmed.fq.sort.sort.q10.rmdup.narrowPeak_peak_1737	51	.	4.92627	7.97021	5.11222	93
chr1	134962653	134962887	SRR8284516_trimmed.fq.sort.sort.q10.rmdup.narrowPeak_peak_1738	158	.	8.79692	19.3271	15.8187	121
chr1	135154048	135154277	SRR8284516_trimmed.fq.sort.sort.q10.rmdup.narrowPeak_peak_1744	117	.	6.30639	15.0506	11.7464	144
chr1	135154676	135154848	SRR8284516_trimmed.fq.sort.sort.q10.rmdup.narrowPeak_peak_1745	67	.	4.81649	9.71232	6.7218	84
chr1	135258947	135259163	SRR8284516_trimmed.fq.sort.sort.q10.rmdup.narrowPeak_peak_1747	103	.	5.63845	13.613	10.3837	242
chr1	135284182	135284299	SRR8284516_trimmed.fq.sort.sort.q10.rmdup.narrowPeak_peak_1749	78	.	5.41477	10.8901	7.81541	40
chr1	135313159	135313717	SRR8284516_trimmed.fq.sort.sort.q10.rmdup.narrowPeak_peak_1750	507	.	12.2203	55.5563	50.7214	411
chr1	135313956	135314100	SRR8284516_trimmed.fq.sort.sort.q10.rmdup.narrowPeak_peak_1751	78	.	4.48647	10.903	7.82767	71
chr1	135374734	135374894	SRR8284516_trimmed.fq.sort.sort.q10.rmdup.narrowPeak_peak_1752	187	.	7.51754	22.3432	18.703	94
chr1	135375275	135375509	SRR8284516_trimmed.fq.sort.sort.q10.rmdup.narrowPeak_peak_1753	42	.	3.77042	6.96803	4.22734	181
chr1	135429682	135430004	SRR8284516_trimmed.fq.sort.sort.q10.rmdup.narrowPeak_peak_1754	253	.	7.36994	29.3209	25.3965	527
chr1	135430097	135430379	SRR8284516_trimmed.fq.sort.sort.q10.rmdup.narrowPeak_peak_1754	253	.	7.36994	29.3209	25.3965	527
chr1	135430648	135430904	SRR8284516_trimmed.fq.sort.sort.q10.rmdup.narrowPeak_peak_1755	190	.	6.27782	22.7055	19.0503	124
chr1	135554085	135554378	SRR8284516_trimmed.fq.sort.sort.q10.rmdup.narrowPeak_peak_1758	53	.	3.96825	8.19329	5.31864	257
chr1	135728858	135728976	SRR8284516_trimmed.fq.sort.sort.q10.rmdup.narrowPeak_peak_1764	65	.	4.17333	9.5229	6.54558	187
chr1	135752866	135752918	SRR8284516_trimmed.fq.sort.sort.q10.rmdup.narrowPeak_peak_1765	46	.	4.29738	7.46704	4.66325	59
chr1	136018096	136018599	SRR8284516_trimmed.fq.sort.sort.q10.rmdup.narrowPeak_peak_1769	228	.	8.48392	26.6864	22.8665	126
chr1	136120281	136120472	SRR8284516_trimmed.fq.sort.sort.q10.rmdup.narrowPeak_peak_1773	43	.	3.96677	7.10909	4.33494	106
chr1	136140183	136140582	SRR8284516_trimmed.fq.sort.sort.q10.rmdup.narrowPeak_peak_1777	163	.	6.03603	19.8636	16.3316	100
chr1	136198724	136198884	SRR8284516_trimmed.fq.sort.sort.q10.rmdup.narrowPeak_peak_1780	33	.	4.0833	6.00272	3.38624	102
chr1	136234074	136234326	SRR8284516_trimmed.fq.sort.sort.q10.rmdup.narrowPeak_peak_1782	418	.	11.5643	46.3854	41.8481	131
chr1	136234576	136234778	SRR8284516_trimmed.fq.sort.sort.q10.rmdup.narrowPeak_peak_1783	114	.	5.62146	14.7382	11.4512	135
chr1	136326000	136326248	SRR8284516_trimmed.fq.sort.sort.q10.rmdup.narrowPeak_peak_1786	89	.	5.14107	12.1263	8.97796	102
chr1	136328338	136328759	SRR8284516_trimmed.fq.sort.sort.q10.rmdup.narrowPeak_peak_1787	69	.	4.62263	9.95443	6.9422	326
chr1	136345133	136345498	SRR8284516_trimmed.fq.sort.sort.q10.rmdup.narrowPeak_peak_1788	113	.	5.91224	14.6156	11.3344	136
chr1	136414897	136415099	SRR8284516_trimmed.fq.sort.sort.q10.rmdup.narrowPeak_peak_1790	51	.	4.76796	8.0121	5.15069	222
chr1	136466545	136466736	SRR8284516_trimmed.fq.sort.sort.q10.rmdup.narrowPeak_peak_1792	126	.	7.74129	15.9787	12.6278	178
chr1	136572556	136572669	SRR8284516_trimmed.fq.sort.sort.q10.rmdup.narrowPeak_peak_1794	43	.	4.5744	7.08511	4.31344	67
chr1	136625649	136625956	SRR8284516_trimmed.fq.sort.sort.q10.rmdup.narrowPeak_peak_1796	158	.	8.23372	19.3299	15.8215	161
chr1	136767186	136767405	SRR8284516_trimmed.fq.sort.sort.q10.rmdup.narrowPeak_peak_1798	58	.	4.47986	8.71328	5.80094	190
chr1	136769673	136769828	SRR8284516_trimmed.fq.sort.sort.q10.rmdup.narrowPeak_peak_1799	91	.	5.37731	12.285	9.12824	99
chr1	137098039	137098208	SRR8284516_trimmed.fq.sort.sort.q10.rmdup.narrowPeak_peak_1803	43	.	4.5744	7.08511	4.31344	88
chr1	137323802	137324053	SRR8284516_trimmed.fq.sort.sort.q10.rmdup.narrowPeak_peak_1805	149	.	7.77739	18.46	14.9909	455
chr1	137650816	137650982	SRR8284516_trimmed.fq.sort.sort.q10.rmdup.narrowPeak_peak_1808	116	.	7.38941	14.8998	11.6027	94
chr1	137774285	137774544	SRR8284516_trimmed.fq.sort.sort.q10.rmdup.narrowPeak_peak_1810	86	.	6.33378	11.7874	8.65746	114
chr1	137774650	137774696	SRR8284516_trimmed.fq.sort.sort.q10.rmdup.narrowPeak_peak_1810	86	.	6.33378	11.7874	8.65746	114
chr1	137899043	137899205	SRR8284516_trimmed.fq.sort.sort.q10.rmdup.narrowPeak_peak_1813	52	.	3.95719	8.16797	5.29519	98
chr1	137928682	137928895	SRR8284516_trimmed.fq.sort.sort.q10.rmdup.narrowPeak_peak_1817	91	.	5.74893	12.2933	9.13593	119
chr1	138160390	138160545	SRR8284516_trimmed.fq.sort.sort.q10.rmdup.narrowPeak_peak_1824	87	.	5.93824	11.8752	8.74045	72
chr1	138248008	138248236	SRR8284516_trimmed.fq.sort.sort.q10.rmdup.narrowPeak_peak_1827	104	.	6.27729	13.7313	10.4963	111
chr1	138344399	138344582	SRR8284516_trimmed.fq.sort.sort.q10.rmdup.narrowPeak_peak_1828	71	.	4.32496	10.1927	7.16561	114
chr1	138345533	138345681	SRR8284516_trimmed.fq.sort.sort.q10.rmdup.narrowPeak_peak_1829	42	.	3.48143	7.04594	4.29831	105
chr1	138517043	138517196	SRR8284516_trimmed.fq.sort.sort.q10.rmdup.narrowPeak_peak_1839	70	.	5.53385	10.0196	7.00326	90
chr1	138618265	138618409	SRR8284516_trimmed.fq.sort.sort.q10.rmdup.narrowPeak_peak_1847	70	.	4.65156	10.0178	7.0018	50
chr1	138619875	138620037	SRR8284516_trimmed.fq.sort.sort.q10.rmdup.narrowPeak_peak_1849	52	.	4.20131	8.14169	5.27078	70
chr1	138700816	138700972	SRR8284516_trimmed.fq.sort.sort.q10.rmdup.narrowPeak_peak_1850	86	.	6.33378	11.7874	8.65746	202
chr1	138783928	138784100	SRR8284516_trimmed.fq.sort.sort.q10.rmdup.narrowPeak_peak_1852	89	.	6.2756	12.0868	8.94087	99
chr1	138838473	138838617	SRR8284516_trimmed.fq.sort.sort.q10.rmdup.narrowPeak_peak_1854	53	.	2.92476	8.2186	5.3421	72
chr1	138840029	138840184	SRR8284516_trimmed.fq.sort.sort.q10.rmdup.narrowPeak_peak_1855	39	.	2.61838	6.66864	3.9561	57
chr1	138841284	138841414	SRR8284516_trimmed.fq.sort.sort.q10.rmdup.narrowPeak_peak_1856	168	.	4.3613	20.3994	16.8444	585
chr1	138854675	138854776	SRR8284516_trimmed.fq.sort.sort.q10.rmdup.narrowPeak_peak_1860	29	.	3.81437	5.55557	2.98911	71
chr1	138876754	138876995	SRR8284516_trimmed.fq.sort.sort.q10.rmdup.narrowPeak_peak_1861	77	.	5.74859	10.7653	7.70307	122
chr1	139049920	139050066	SRR8284516_trimmed.fq.sort.sort.q10.rmdup.narrowPeak_peak_1867	63	.	5.33689	9.32493	6.36062	62
chr1	139195192	139195420	SRR8284516_trimmed.fq.sort.sort.q10.rmdup.narrowPeak_peak_1873	66	.	4.92687	9.59868	6.61624	90
chr1	139345285	139345678	SRR8284516_trimmed.fq.sort.sort.q10.rmdup.narrowPeak_peak_1876	59	.	5.27815	8.88473	5.95035	292
chr1	139421769	139422110	SRR8284516_trimmed.fq.sort.sort.q10.rmdup.narrowPeak_peak_1878	203	.	8.04978	24.0905	20.3768	224
chr1	139422532	139422879	SRR8284516_trimmed.fq.sort.sort.q10.rmdup.narrowPeak_peak_1879	417	.	12.0372	46.2513	41.7192	195
chr1	139454170	139454570	SRR8284516_trimmed.fq.sort.sort.q10.rmdup.narrowPeak_peak_1880	445	.	11.6381	49.2256	44.5952	263
chr1	143702158	143702629	SRR8284516_trimmed.fq.sort.sort.q10.rmdup.narrowPeak_peak_1889	284	.	11.8012	32.4958	28.4486	370
chr1	143777559	143777893	SRR8284516_trimmed.fq.sort.sort.q10.rmdup.narrowPeak_peak_1891	165	.	8.66384	20.131	16.5873	360
chr1	144004493	144004628	SRR8284516_trimmed.fq.sort.sort.q10.rmdup.narrowPeak_peak_1892	43	.	4.5744	7.08511	4.31344	37
chr1	149961028	149961206	SRR8284516_trimmed.fq.sort.sort.q10.rmdup.narrowPeak_peak_1893	86	.	6.33378	11.7874	8.65746	96
chr1	150392395	150392741	SRR8284516_trimmed.fq.sort.sort.q10.rmdup.narrowPeak_peak_1895	136	.	6.42343	17.0218	13.6222	96
chr1	150392880	150393076	SRR8284516_trimmed.fq.sort.sort.q10.rmdup.narrowPeak_peak_1896	185	.	7.66401	22.1884	18.5546	147
chr1	150393504	150393928	SRR8284516_trimmed.fq.sort.sort.q10.rmdup.narrowPeak_peak_1897	114	.	5.95081	14.701	11.4158	228
chr1	150481129	150481326	SRR8284516_trimmed.fq.sort.sort.q10.rmdup.narrowPeak_peak_1899	39	.	4.02879	6.69297	3.97766	88
chr1	150537987	150538222	SRR8284516_trimmed.fq.sort.sort.q10.rmdup.narrowPeak_peak_1901	321	.	9.63748	36.3411	32.1488	112
chr1	150593841	150594000	SRR8284516_trimmed.fq.sort.sort.q10.rmdup.narrowPeak_peak_1906	63	.	4.93259	9.27615	6.31543	106
chr1	150627165	150627412	SRR8284516_trimmed.fq.sort.sort.q10.rmdup.narrowPeak_peak_1908	43	.	4.5744	7.08511	4.31344	90
chr1	150682614	150682754	SRR8284516_trimmed.fq.sort.sort.q10.rmdup.narrowPeak_peak_1909	37	.	3.7594	6.44068	3.74989	25
chr1	150769628	150769810	SRR8284516_trimmed.fq.sort.sort.q10.rmdup.narrowPeak_peak_1915	30	.	3.72877	5.64805	3.07099	36
chr1	151080609	151080785	SRR8284516_trimmed.fq.sort.sort.q10.rmdup.narrowPeak_peak_1925	45	.	4.57935	7.38456	4.58787	147
chr1	151118741	151118966	SRR8284516_trimmed.fq.sort.sort.q10.rmdup.narrowPeak_peak_1927	106	.	6.83594	13.9213	10.6741	117
chr1	151287585	151287789	SRR8284516_trimmed.fq.sort.sort.q10.rmdup.narrowPeak_peak_1931	81	.	5.7941	11.2249	8.13138	102
chr1	151344054	151344254	SRR8284516_trimmed.fq.sort.sort.q10.rmdup.narrowPeak_peak_1932	253	.	8.25379	29.3122	25.3881	89
chr1	151344663	151344864	SRR8284516_trimmed.fq.sort.sort.q10.rmdup.narrowPeak_peak_1933	271	.	8.75885	31.1835	27.1863	527
chr1	151345009	151345269	SRR8284516_trimmed.fq.sort.sort.q10.rmdup.narrowPeak_peak_1933	271	.	8.75885	31.1835	27.1863	527
chr1	151373589	151373700	SRR8284516_trimmed.fq.sort.sort.q10.rmdup.narrowPeak_peak_1934	35	.	4.22252	6.23151	3.56051	69
chr1	151428602	151428931	SRR8284516_trimmed.fq.sort.sort.q10.rmdup.narrowPeak_peak_1936	274	.	9.57271	31.4922	27.4836	201
chr1	151429034	151429343	SRR8284516_trimmed.fq.sort.sort.q10.rmdup.narrowPeak_peak_1936	274	.	9.57271	31.4922	27.4836	201
chr1	151499848	151499935	SRR8284516_trimmed.fq.sort.sort.q10.rmdup.narrowPeak_peak_1938	102	.	5.754	13.4746	10.2525	266
chr1	151500704	151500843	SRR8284516_trimmed.fq.sort.sort.q10.rmdup.narrowPeak_peak_1939	184	.	7.82545	22.0507	18.4227	73
chr1	151754779	151754953	SRR8284516_trimmed.fq.sort.sort.q10.rmdup.narrowPeak_peak_1946	67	.	5.35332	9.70155	6.71233	115
chr1	151765020	151765177	SRR8284516_trimmed.fq.sort.sort.q10.rmdup.narrowPeak_peak_1949	40	.	4.23114	6.78397	4.06051	66
chr1	151872941	151873146	SRR8284516_trimmed.fq.sort.sort.q10.rmdup.narrowPeak_peak_1951	105	.	7.03753	13.841	10.5983	339
chr1	151997386	151997584	SRR8284516_trimmed.fq.sort.sort.q10.rmdup.narrowPeak_peak_1955	57	.	4.79468	8.69255	5.78128	121
chr1	152386027	152386179	SRR8284516_trimmed.fq.sort.sort.q10.rmdup.narrowPeak_peak_1957	77	.	5.9819	10.7949	7.72606	110
chr1	152586562	152586727	SRR8284516_trimmed.fq.sort.sort.q10.rmdup.narrowPeak_peak_1962	43	.	3.59816	7.08473	4.31344	95
chr1	152590106	152590253	SRR8284516_trimmed.fq.sort.sort.q10.rmdup.narrowPeak_peak_1963	97	.	4.76311	12.9195	9.72622	72
chr1	152624694	152625009	SRR8284516_trimmed.fq.sort.sort.q10.rmdup.narrowPeak_peak_1965	278	.	8.82353	31.9066	27.8827	136
chr1	152687185	152687744	SRR8284516_trimmed.fq.sort.sort.q10.rmdup.narrowPeak_peak_1966	170	.	7.0056	20.6419	17.0755	166
chr1	152714013	152714159	SRR8284516_trimmed.fq.sort.sort.q10.rmdup.narrowPeak_peak_1968	37	.	3.61702	6.40004	3.71355	98
chr1	152766648	152766904	SRR8284516_trimmed.fq.sort.sort.q10.rmdup.narrowPeak_peak_1971	323	.	12.5253	36.5356	32.336	129
chr1	152901597	152902136	SRR8284516_trimmed.fq.sort.sort.q10.rmdup.narrowPeak_peak_1977	176	.	6.71141	21.2824	17.6881	451
chr1	153333358	153333566	SRR8284516_trimmed.fq.sort.sort.q10.rmdup.narrowPeak_peak_1989	48	.	4.73998	7.65713	4.83781	116
chr1	153486792	153487356	SRR8284516_trimmed.fq.sort.sort.q10.rmdup.narrowPeak_peak_1990	304	.	8.39695	34.5327	30.4081	750
chr1	153487490	153487642	SRR8284516_trimmed.fq.sort.sort.q10.rmdup.narrowPeak_peak_1990	304	.	8.39695	34.5327	30.4081	750
chr1	153487822	153488008	SRR8284516_trimmed.fq.sort.sort.q10.rmdup.narrowPeak_peak_1991	115	.	5.07255	14.8069	11.5164	110
chr1	153532501	153532703	SRR8284516_trimmed.fq.sort.sort.q10.rmdup.narrowPeak_peak_1992	105	.	7.03753	13.841	10.5983	81
chr1	153599515	153599600	SRR8284516_trimmed.fq.sort.sort.q10.rmdup.narrowPeak_peak_1994	51	.	4.92627	7.97021	5.11222	76
chr1	153749156	153749291	SRR8284516_trimmed.fq.sort.sort.q10.rmdup.narrowPeak_peak_1997	28	.	3.67602	5.3225	2.82665	112
chr1	153749480	153749671	SRR8284516_trimmed.fq.sort.sort.q10.rmdup.narrowPeak_peak_1998	92	.	6.23986	12.427	9.2626	88
chr1	153899201	153899245	SRR8284516_trimmed.fq.sort.sort.q10.rmdup.narrowPeak_peak_2000	61	.	4.22817	9.07066	6.12395	93
chr1	153900009	153900158	SRR8284516_trimmed.fq.sort.sort.q10.rmdup.narrowPeak_peak_2001	89	.	4.96866	12.078	8.93244	51
chr1	153900720	153900854	SRR8284516_trimmed.fq.sort.sort.q10.rmdup.narrowPeak_peak_2002	40	.	3.58031	6.80273	4.07757	65
chr1	155082288	155082524	SRR8284516_trimmed.fq.sort.sort.q10.rmdup.narrowPeak_peak_2009	281	.	8.33224	32.1934	28.1578	115
chr1	155082867	155083123	SRR8284516_trimmed.fq.sort.sort.q10.rmdup.narrowPeak_peak_2010	238	.	7.6636	27.7021	23.8423	185
chr1	155083931	155084199	SRR8284516_trimmed.fq.sort.sort.q10.rmdup.narrowPeak_peak_2011	125	.	5.47082	15.8974	12.5524	340
chr1	155099311	155099543	SRR8284516_trimmed.fq.sort.sort.q10.rmdup.narrowPeak_peak_2014	302	.	10.8278	34.3303	30.2136	219
chr1	155158171	155158404	SRR8284516_trimmed.fq.sort.sort.q10.rmdup.narrowPeak_peak_2015	48	.	4.2297	7.62528	4.8087	136
chr1	155172962	155173432	SRR8284516_trimmed.fq.sort.sort.q10.rmdup.narrowPeak_peak_2017	68	.	4.56583	9.82954	6.82501	376
chr1	155173524	155173572	SRR8284516_trimmed.fq.sort.sort.q10.rmdup.narrowPeak_peak_2018	48	.	3.99227	7.70152	4.87865	228
chr1	155417125	155417278	SRR8284516_trimmed.fq.sort.sort.q10.rmdup.narrowPeak_peak_2028	107	.	6.43321	14.0332	10.7808	143
chr1	155533196	155533332	SRR8284516_trimmed.fq.sort.sort.q10.rmdup.narrowPeak_peak_2030	34	.	4.10397	6.03679	3.41711	124
chr1	155557726	155558208	SRR8284516_trimmed.fq.sort.sort.q10.rmdup.narrowPeak_peak_2031	51	.	4.25894	7.97067	5.11246	64
chr1	155558511	155558865	SRR8284516_trimmed.fq.sort.sort.q10.rmdup.narrowPeak_peak_2032	76	.	5.14908	10.7255	7.66546	168
chr1	155584100	155584299	SRR8284516_trimmed.fq.sort.sort.q10.rmdup.narrowPeak_peak_2033	28	.	3.87064	5.41182	2.86017	37
chr1	155605460	155605649	SRR8284516_trimmed.fq.sort.sort.q10.rmdup.narrowPeak_peak_2034	60	.	4.98183	9.03516	6.09069	136
chr1	155692428	155692585	SRR8284516_trimmed.fq.sort.sort.q10.rmdup.narrowPeak_peak_2039	35	.	3.91586	6.22676	3.56051	141
chr1	155812518	155812692	SRR8284516_trimmed.fq.sort.sort.q10.rmdup.narrowPeak_peak_2042	47	.	4.69295	7.57759	4.76468	135
chr1	155972529	155972687	SRR8284516_trimmed.fq.sort.sort.q10.rmdup.narrowPeak_peak_2044	66	.	4.92687	9.59868	6.61624	71
chr1	155973410	155973778	SRR8284516_trimmed.fq.sort.sort.q10.rmdup.narrowPeak_peak_2046	242	.	9.63196	28.1372	24.2596	140
chr1	156035779	156035941	SRR8284516_trimmed.fq.sort.sort.q10.rmdup.narrowPeak_peak_2050	213	.	6.4921	25.1343	21.3782	94
chr1	156036187	156036684	SRR8284516_trimmed.fq.sort.sort.q10.rmdup.narrowPeak_peak_2051	401	.	8.96516	44.68	40.1981	310
chr1	156473909	156474234	SRR8284516_trimmed.fq.sort.sort.q10.rmdup.narrowPeak_peak_2058	309	.	11.5035	35.1328	30.9854	188
chr1	156558415	156558619	SRR8284516_trimmed.fq.sort.sort.q10.rmdup.narrowPeak_peak_2059	55	.	4.37304	8.49601	5.59952	106
chr1	156559398	156559681	SRR8284516_trimmed.fq.sort.sort.q10.rmdup.narrowPeak_peak_2061	312	.	10.7336	35.3718	31.2158	184
chr1	156669240	156669487	SRR8284516_trimmed.fq.sort.sort.q10.rmdup.narrowPeak_peak_2064	49	.	4.83693	7.82045	4.98828	291
chr1	156718300	156718513	SRR8284516_trimmed.fq.sort.sort.q10.rmdup.narrowPeak_peak_2066	102	.	6.83995	13.4961	10.2727	123
chr1	156752139	156752494	SRR8284516_trimmed.fq.sort.sort.q10.rmdup.narrowPeak_peak_2068	182	.	6.76426	21.8778	18.2566	263
chr1	156760865	156761050	SRR8284516_trimmed.fq.sort.sort.q10.rmdup.narrowPeak_peak_2069	84	.	4.88816	11.5456	8.4334	140
chr1	156838217	156838382	SRR8284516_trimmed.fq.sort.sort.q10.rmdup.narrowPeak_peak_2075	65	.	4.58355	9.55171	6.57242	82
chr1	156846100	156846244	SRR8284516_trimmed.fq.sort.sort.q10.rmdup.narrowPeak_peak_2078	54	.	4.79272	8.3698	5.48274	234
chr1	156852589	156852834	SRR8284516_trimmed.fq.sort.sort.q10.rmdup.narrowPeak_peak_2079	113	.	6.74012	14.6181	11.3367	318
chr1	156853018	156853167	SRR8284516_trimmed.fq.sort.sort.q10.rmdup.narrowPeak_peak_2079	113	.	6.74012	14.6181	11.3367	318
chr1	156938991	156939049	SRR8284516_trimmed.fq.sort.sort.q10.rmdup.narrowPeak_peak_2084	43	.	4.5744	7.08511	4.31344	34
chr1	157706846	157706978	SRR8284516_trimmed.fq.sort.sort.q10.rmdup.narrowPeak_peak_2093	68	.	5.63003	9.82682	6.82275	84
chr1	159231825	159232080	SRR8284516_trimmed.fq.sort.sort.q10.rmdup.narrowPeak_peak_2102	361	.	12.1468	40.4558	36.1169	145
chr1	159232811	159233078	SRR8284516_trimmed.fq.sort.sort.q10.rmdup.narrowPeak_peak_2103	117	.	6.32911	15.0981	11.7912	159
chr1	159757707	159757856	SRR8284516_trimmed.fq.sort.sort.q10.rmdup.narrowPeak_peak_2109	51	.	4.92627	7.97021	5.11222	283
chr1	159813299	159813447	SRR8284516_trimmed.fq.sort.sort.q10.rmdup.narrowPeak_peak_2113	79	.	5.48065	11.0162	7.93413	67
chr1	160195274	160195789	SRR8284516_trimmed.fq.sort.sort.q10.rmdup.narrowPeak_peak_2117	946	.	20.4399	100.622	94.6938	133
chr1	160212357	160212482	SRR8284516_trimmed.fq.sort.sort.q10.rmdup.narrowPeak_peak_2118	129	.	5.21346	16.2956	12.9301	331
chr1	160213096	160213551	SRR8284516_trimmed.fq.sort.sort.q10.rmdup.narrowPeak_peak_2119	537	.	11.4899	58.7152	53.7832	170
chr1	160213635	160213779	SRR8284516_trimmed.fq.sort.sort.q10.rmdup.narrowPeak_peak_2119	537	.	11.4899	58.7152	53.7832	170
chr1	160472904	160473136	SRR8284516_trimmed.fq.sort.sort.q10.rmdup.narrowPeak_peak_2124	96	.	6.68566	12.8032	9.61536	109
chr1	160905877	160906115	SRR8284516_trimmed.fq.sort.sort.q10.rmdup.narrowPeak_peak_2129	102	.	6.12876	13.4406	10.2202	109
chr1	160906679	160906851	SRR8284516_trimmed.fq.sort.sort.q10.rmdup.narrowPeak_peak_2130	138	.	7.16637	17.2571	13.8447	328
chr1	160907039	160907521	SRR8284516_trimmed.fq.sort.sort.q10.rmdup.narrowPeak_peak_2131	68	.	5.06289	9.8611	6.85477	185
chr1	161035295	161036443	SRR8284516_trimmed.fq.sort.sort.q10.rmdup.narrowPeak_peak_2134	622	.	9.82187	67.431	62.2407	200
chr1	161070357	161070594	SRR8284516_trimmed.fq.sort.sort.q10.rmdup.narrowPeak_peak_2137	253	.	8.23193	29.2539	25.3318	128
chr1	161071087	161071585	SRR8284516_trimmed.fq.sort.sort.q10.rmdup.narrowPeak_peak_2138	179	.	6.81834	21.5623	17.9561	390
chr1	161131019	161131437	SRR8284516_trimmed.fq.sort.sort.q10.rmdup.narrowPeak_peak_2139	105	.	7.03753	13.841	10.5983	290
chr1	161249932	161250319	SRR8284516_trimmed.fq.sort.sort.q10.rmdup.narrowPeak_peak_2140	121	.	5.17914	15.4669	12.1428	256
chr1	161250494	161251100	SRR8284516_trimmed.fq.sort.sort.q10.rmdup.narrowPeak_peak_2141	240	.	7.37826	27.8747	24.0077	331
chr1	161875720	161876179	SRR8284516_trimmed.fq.sort.sort.q10.rmdup.narrowPeak_peak_2147	77	.	4.58312	10.8237	7.7531	324
chr1	161876309	161876587	SRR8284516_trimmed.fq.sort.sort.q10.rmdup.narrowPeak_peak_2148	576	.	13.7868	62.743	57.685	205
chr1	161969420	161969609	SRR8284516_trimmed.fq.sort.sort.q10.rmdup.narrowPeak_peak_2151	61	.	4.69275	9.13954	6.18823	203
chr1	161983436	161983672	SRR8284516_trimmed.fq.sort.sort.q10.rmdup.narrowPeak_peak_2154	24	.	2.64444	4.89178	2.4518	22
chr1	161984467	161984716	SRR8284516_trimmed.fq.sort.sort.q10.rmdup.narrowPeak_peak_2155	283	.	7.27656	32.4337	28.389	143
chr1	161985004	161985228	SRR8284516_trimmed.fq.sort.sort.q10.rmdup.narrowPeak_peak_2156	184	.	5.60564	22.1291	18.4978	127
chr1	162000535	162000936	SRR8284516_trimmed.fq.sort.sort.q10.rmdup.narrowPeak_peak_2159	460	.	6.82045	50.7537	46.0731	282
chr1	162008693	162008856	SRR8284516_trimmed.fq.sort.sort.q10.rmdup.narrowPeak_peak_2160	88	.	3.41986	11.947	8.80876	75
chr1	162009222	162009334	SRR8284516_trimmed.fq.sort.sort.q10.rmdup.narrowPeak_peak_2161	60	.	3.03557	9.04336	6.09829	77
chr1	162016637	162016843	SRR8284516_trimmed.fq.sort.sort.q10.rmdup.narrowPeak_peak_2165	223	.	4.49007	26.098	22.3022	111
chr1	162019500	162019780	SRR8284516_trimmed.fq.sort.sort.q10.rmdup.narrowPeak_peak_2166	80	.	2.91395	11.0989	8.01255	158
chr1	162035997	162036280	SRR8284516_trimmed.fq.sort.sort.q10.rmdup.narrowPeak_peak_2169	140	.	5.11326	17.4376	14.0171	187
chr1	162052831	162053055	SRR8284516_trimmed.fq.sort.sort.q10.rmdup.narrowPeak_peak_2172	47	.	3.70894	7.59088	4.77765	118
chr1	162074021	162074319	SRR8284516_trimmed.fq.sort.sort.q10.rmdup.narrowPeak_peak_2176	149	.	4.33999	18.461	14.9919	203
chr1	162075095	162075249	SRR8284516_trimmed.fq.sort.sort.q10.rmdup.narrowPeak_peak_2177	157	.	4.38768	19.2934	15.7879	508
chr1	162075378	162075717	SRR8284516_trimmed.fq.sort.sort.q10.rmdup.narrowPeak_peak_2177	157	.	4.38768	19.2934	15.7879	508
chr1	162076692	162076834	SRR8284516_trimmed.fq.sort.sort.q10.rmdup.narrowPeak_peak_2179	59	.	2.99556	8.87937	5.95035	100
chr1	162100701	162100916	SRR8284516_trimmed.fq.sort.sort.q10.rmdup.narrowPeak_peak_2182	66	.	4.96498	9.67252	6.68511	237
chr1	162186031	162186248	SRR8284516_trimmed.fq.sort.sort.q10.rmdup.narrowPeak_peak_2191	160	.	5.19247	19.5219	16.005	115
chr1	162186727	162186902	SRR8284516_trimmed.fq.sort.sort.q10.rmdup.narrowPeak_peak_2192	88	.	4.0405	12.0044	8.8633	95
chr1	162187758	162187999	SRR8284516_trimmed.fq.sort.sort.q10.rmdup.narrowPeak_peak_2194	200	.	5.82914	23.7278	20.0296	138
chr1	162207300	162207574	SRR8284516_trimmed.fq.sort.sort.q10.rmdup.narrowPeak_peak_2195	55	.	3.86036	8.4743	5.57934	65
chr1	162215859	162216017	SRR8284516_trimmed.fq.sort.sort.q10.rmdup.narrowPeak_peak_2197	73	.	3.12342	10.414	7.37335	108
chr1	162216675	162216831	SRR8284516_trimmed.fq.sort.sort.q10.rmdup.narrowPeak_peak_2198	106	.	3.58145	13.8661	10.6217	107
chr1	162217677	162218221	SRR8284516_trimmed.fq.sort.sort.q10.rmdup.narrowPeak_peak_2199	423	.	6.87964	46.8993	42.3454	263
chr1	162237428	162237550	SRR8284516_trimmed.fq.sort.sort.q10.rmdup.narrowPeak_peak_2203	44	.	4.05071	7.27536	4.48744	76
chr1	162253783	162254087	SRR8284516_trimmed.fq.sort.sort.q10.rmdup.narrowPeak_peak_2205	99	.	4.97871	13.1454	9.93975	126
chr1	162336047	162336253	SRR8284516_trimmed.fq.sort.sort.q10.rmdup.narrowPeak_peak_2213	251	.	9.81181	29.1032	25.1871	133
chr1	162548024	162548465	SRR8284516_trimmed.fq.sort.sort.q10.rmdup.narrowPeak_peak_2216	132	.	6.86953	16.6548	13.272	102
chr1	162570229	162570438	SRR8284516_trimmed.fq.sort.sort.q10.rmdup.narrowPeak_peak_2217	54	.	4.44576	8.3409	5.45534	116
chr1	162571017	162571184	SRR8284516_trimmed.fq.sort.sort.q10.rmdup.narrowPeak_peak_2218	147	.	7.16262	18.1845	14.7297	120
chr1	162589609	162589806	SRR8284516_trimmed.fq.sort.sort.q10.rmdup.narrowPeak_peak_2220	109	.	6.97026	14.1612	10.902	101
chr1	162739755	162740091	SRR8284516_trimmed.fq.sort.sort.q10.rmdup.narrowPeak_peak_2223	700	.	13.6436	75.4487	70.0582	617
chr1	162740203	162740530	SRR8284516_trimmed.fq.sort.sort.q10.rmdup.narrowPeak_peak_2223	700	.	13.6436	75.4487	70.0582	617
chr1	162832577	162832861	SRR8284516_trimmed.fq.sort.sort.q10.rmdup.narrowPeak_peak_2224	112	.	6.71102	14.5631	11.2844	109
chr1	162872226	162872458	SRR8284516_trimmed.fq.sort.sort.q10.rmdup.narrowPeak_peak_2226	129	.	6.71775	16.3418	12.974	200
chr1	162931386	162931528	SRR8284516_trimmed.fq.sort.sort.q10.rmdup.narrowPeak_peak_2227	22	.	3.51877	4.62881	2.22071	69
chr1	163290882	163290988	SRR8284516_trimmed.fq.sort.sort.q10.rmdup.narrowPeak_peak_2235	35	.	3.73209	6.13983	3.50934	107
chr1	163311815	163312024	SRR8284516_trimmed.fq.sort.sort.q10.rmdup.narrowPeak_peak_2237	108	.	3.31933	14.1498	10.8914	188
chr1	163312290	163312548	SRR8284516_trimmed.fq.sort.sort.q10.rmdup.narrowPeak_peak_2238	380	.	5.83544	42.4912	38.0816	160
chr1	163315174	163315448	SRR8284516_trimmed.fq.sort.sort.q10.rmdup.narrowPeak_peak_2239	24	.	2.22222	4.83902	2.40546	20
chr1	163359614	163359721	SRR8284516_trimmed.fq.sort.sort.q10.rmdup.narrowPeak_peak_2242	87	.	4.89937	11.9131	8.77661	85
chr1	163374833	163375306	SRR8284516_trimmed.fq.sort.sort.q10.rmdup.narrowPeak_peak_2244	145	.	5.97841	18.0451	14.5967	147
chr1	163403398	163404028	SRR8284516_trimmed.fq.sort.sort.q10.rmdup.narrowPeak_peak_2248	604	.	15.1714	65.6269	60.4833	432
chr1	163460978	163461125	SRR8284516_trimmed.fq.sort.sort.q10.rmdup.narrowPeak_peak_2254	102	.	5.754	13.4746	10.2525	126
chr1	163461569	163462161	SRR8284516_trimmed.fq.sort.sort.q10.rmdup.narrowPeak_peak_2255	197	.	8.72462	23.4442	19.7573	220
chr1	163574886	163575088	SRR8284516_trimmed.fq.sort.sort.q10.rmdup.narrowPeak_peak_2259	55	.	4.4785	8.4051	5.51507	113
chr1	163618065	163618330	SRR8284516_trimmed.fq.sort.sort.q10.rmdup.narrowPeak_peak_2261	67	.	5.55633	9.70135	6.71233	407
chr1	163651504	163651729	SRR8284516_trimmed.fq.sort.sort.q10.rmdup.narrowPeak_peak_2263	50	.	4.20011	7.85265	5.01792	92
chr1	163670384	163670708	SRR8284516_trimmed.fq.sort.sort.q10.rmdup.narrowPeak_peak_2264	205	.	9.11703	24.2399	20.5204	116
chr1	163682745	163682942	SRR8284516_trimmed.fq.sort.sort.q10.rmdup.narrowPeak_peak_2266	83	.	4.98091	11.4144	8.30976	102
chr1	163683676	163683935	SRR8284516_trimmed.fq.sort.sort.q10.rmdup.narrowPeak_peak_2267	167	.	6.88326	20.3451	16.7925	274
chr1	163779825	163780115	SRR8284516_trimmed.fq.sort.sort.q10.rmdup.narrowPeak_peak_2269	203	.	10.2044	24.0263	20.3155	113
chr1	163845100	163845239	SRR8284516_trimmed.fq.sort.sort.q10.rmdup.narrowPeak_peak_2272	134	.	5.4106	16.8705	13.4781	78
chr1	163853155	163853304	SRR8284516_trimmed.fq.sort.sort.q10.rmdup.narrowPeak_peak_2274	102	.	5.23247	13.4226	10.2032	152
chr1	163873068	163873274	SRR8284516_trimmed.fq.sort.sort.q10.rmdup.narrowPeak_peak_2278	130	.	7.48783	16.4677	13.0943	318
chr1	163994239	163994774	SRR8284516_trimmed.fq.sort.sort.q10.rmdup.narrowPeak_peak_2286	143	.	6.20114	17.7805	14.3444	252
chr1	163994938	163995198	SRR8284516_trimmed.fq.sort.sort.q10.rmdup.narrowPeak_peak_2287	333	.	9.877	37.5661	33.3307	130
chr1	163995315	163995316	SRR8284516_trimmed.fq.sort.sort.q10.rmdup.narrowPeak_peak_2288	20	.	2.82656	4.34158	2.03936	30
chr1	164248502	164248748	SRR8284516_trimmed.fq.sort.sort.q10.rmdup.narrowPeak_peak_2290	144	.	7.98416	17.8636	14.4234	145
chr1	164306717	164307459	SRR8284516_trimmed.fq.sort.sort.q10.rmdup.narrowPeak_peak_2294	240	.	8.77869	27.9256	24.0566	604
chr1	164307772	164307958	SRR8284516_trimmed.fq.sort.sort.q10.rmdup.narrowPeak_peak_2295	144	.	6.59574	17.8545	14.4149	103
chr1	164328607	164329172	SRR8284516_trimmed.fq.sort.sort.q10.rmdup.narrowPeak_peak_2296	118	.	6.55824	15.137	11.8283	243
chr1	165236280	165236799	SRR8284516_trimmed.fq.sort.sort.q10.rmdup.narrowPeak_peak_2304	103	.	5.43653	13.5369	10.3113	219
chr1	165237134	165237370	SRR8284516_trimmed.fq.sort.sort.q10.rmdup.narrowPeak_peak_2305	353	.	10.7036	39.6852	35.3752	140
chr1	165281240	165281654	SRR8284516_trimmed.fq.sort.sort.q10.rmdup.narrowPeak_peak_2307	206	.	8.9192	24.3886	20.663	251
chr1	165328329	165328458	SRR8284516_trimmed.fq.sort.sort.q10.rmdup.narrowPeak_peak_2308	53	.	4.56596	8.26685	5.38656	72
chr1	165353529	165353675	SRR8284516_trimmed.fq.sort.sort.q10.rmdup.narrowPeak_peak_2309	43	.	4.5744	7.08511	4.31344	257
chr1	165460585	165460930	SRR8284516_trimmed.fq.sort.sort.q10.rmdup.narrowPeak_peak_2313	350	.	11.9427	39.3427	35.0445	200
chr1	165461502	165461619	SRR8284516_trimmed.fq.sort.sort.q10.rmdup.narrowPeak_peak_2314	35	.	3.78788	6.24504	3.57289	93
chr1	165634886	165635057	SRR8284516_trimmed.fq.sort.sort.q10.rmdup.narrowPeak_peak_2318	49	.	4.00472	7.72803	4.90306	54
chr1	165641883	165642037	SRR8284516_trimmed.fq.sort.sort.q10.rmdup.narrowPeak_peak_2319	22	.	3.02637	4.56553	2.22071	30
chr1	165642375	165642820	SRR8284516_trimmed.fq.sort.sort.q10.rmdup.narrowPeak_peak_2320	261	.	9.23619	30.1239	26.1684	130
chr1	165642992	165643192	SRR8284516_trimmed.fq.sort.sort.q10.rmdup.narrowPeak_peak_2321	152	.	6.7659	18.6948	15.2154	112
chr1	165759291	165759562	SRR8284516_trimmed.fq.sort.sort.q10.rmdup.narrowPeak_peak_2325	46	.	4.64684	7.4994	4.69267	79
chr1	165780265	165780538	SRR8284516_trimmed.fq.sort.sort.q10.rmdup.narrowPeak_peak_2326	68	.	5.61404	9.79963	6.80351	227
chr1	166001295	166001807	SRR8284516_trimmed.fq.sort.sort.q10.rmdup.narrowPeak_peak_2336	109	.	5.55511	14.1942	10.9333	93
chr1	166003008	166003250	SRR8284516_trimmed.fq.sort.sort.q10.rmdup.narrowPeak_peak_2337	252	.	8.60316	29.1404	25.2228	229
chr1	166103508	166103737	SRR8284516_trimmed.fq.sort.sort.q10.rmdup.narrowPeak_peak_2341	44	.	4.16493	7.2192	4.43633	167
chr1	166231508	166231760	SRR8284516_trimmed.fq.sort.sort.q10.rmdup.narrowPeak_peak_2345	68	.	5.42923	9.8357	6.83078	228
chr1	166280003	166280187	SRR8284516_trimmed.fq.sort.sort.q10.rmdup.narrowPeak_peak_2347	31	.	3.65841	5.76063	3.17146	264
chr1	166350257	166350531	SRR8284516_trimmed.fq.sort.sort.q10.rmdup.narrowPeak_peak_2351	109	.	5.72665	14.2006	10.9395	534
chr1	166350850	166351101	SRR8284516_trimmed.fq.sort.sort.q10.rmdup.narrowPeak_peak_2352	108	.	5.88395	14.1512	10.8926	147
chr1	166379303	166379559	SRR8284516_trimmed.fq.sort.sort.q10.rmdup.narrowPeak_peak_2353	171	.	7.23404	20.7098	17.1405	121
chr1	166410014	166410171	SRR8284516_trimmed.fq.sort.sort.q10.rmdup.narrowPeak_peak_2355	94	.	6.15403	12.6744	9.49697	105
chr1	167283581	167283767	SRR8284516_trimmed.fq.sort.sort.q10.rmdup.narrowPeak_peak_2361	101	.	5.21804	13.3875	10.1699	503
chr1	167284012	167284188	SRR8284516_trimmed.fq.sort.sort.q10.rmdup.narrowPeak_peak_2361	101	.	5.21804	13.3875	10.1699	503
chr1	167308170	167308597	SRR8284516_trimmed.fq.sort.sort.q10.rmdup.narrowPeak_peak_2362	467	.	12.4776	51.4528	46.7505	346
chr1	167308813	167309095	SRR8284516_trimmed.fq.sort.sort.q10.rmdup.narrowPeak_peak_2363	253	.	8.65324	29.2659	25.3432	121
chr1	167350121	167350270	SRR8284516_trimmed.fq.sort.sort.q10.rmdup.narrowPeak_peak_2365	55	.	5.00334	8.41786	5.52658	217
chr1	167394098	167394372	SRR8284516_trimmed.fq.sort.sort.q10.rmdup.narrowPeak_peak_2367	96	.	6.68566	12.8032	9.61536	184
chr1	168229065	168229210	SRR8284516_trimmed.fq.sort.sort.q10.rmdup.narrowPeak_peak_2379	53	.	3.86535	8.2213	5.34421	49
chr1	168252603	168252758	SRR8284516_trimmed.fq.sort.sort.q10.rmdup.narrowPeak_peak_2382	59	.	5.06201	8.84667	5.92423	106
chr1	168268907	168269053	SRR8284516_trimmed.fq.sort.sort.q10.rmdup.narrowPeak_peak_2384	55	.	4.83559	8.44632	5.55312	45
chr1	168291501	168291598	SRR8284516_trimmed.fq.sort.sort.q10.rmdup.narrowPeak_peak_2385	78	.	4.92463	10.9466	7.86869	111
chr1	168325056	168325341	SRR8284516_trimmed.fq.sort.sort.q10.rmdup.narrowPeak_peak_2386	155	.	6.05961	19.0949	15.5979	180
chr1	168383811	168383995	SRR8284516_trimmed.fq.sort.sort.q10.rmdup.narrowPeak_peak_2389	81	.	3.98506	11.2676	8.17161	85
chr1	168391860	168392001	SRR8284516_trimmed.fq.sort.sort.q10.rmdup.narrowPeak_peak_2392	60	.	3.97878	9.03971	6.09483	94
chr1	168423545	168423627	SRR8284516_trimmed.fq.sort.sort.q10.rmdup.narrowPeak_peak_2395	38	.	3.38203	6.57805	3.87414	60
chr1	168430944	168431198	SRR8284516_trimmed.fq.sort.sort.q10.rmdup.narrowPeak_peak_2397	61	.	3.81433	9.1464	6.19456	126
chr1	168432594	168432796	SRR8284516_trimmed.fq.sort.sort.q10.rmdup.narrowPeak_peak_2398	213	.	7.0858	25.0944	21.3397	92
chr1	168754800	168754977	SRR8284516_trimmed.fq.sort.sort.q10.rmdup.narrowPeak_peak_2400	44	.	4.16493	7.2192	4.43633	101
chr1	168964453	168964690	SRR8284516_trimmed.fq.sort.sort.q10.rmdup.narrowPeak_peak_2405	142	.	7.90939	17.7262	14.2923	106
chr1	169154536	169154723	SRR8284516_trimmed.fq.sort.sort.q10.rmdup.narrowPeak_peak_2410	147	.	7.16262	18.1845	14.7297	121
chr1	169238139	169238405	SRR8284516_trimmed.fq.sort.sort.q10.rmdup.narrowPeak_peak_2413	86	.	4.98922	11.7795	8.654	111
chr1	169247188	169247484	SRR8284516_trimmed.fq.sort.sort.q10.rmdup.narrowPeak_peak_2414	71	.	5.05051	10.1803	7.15409	241
chr1	169451165	169451388	SRR8284516_trimmed.fq.sort.sort.q10.rmdup.narrowPeak_peak_2421	125	.	6.50226	15.8911	12.5463	255
chr1	169458598	169458881	SRR8284516_trimmed.fq.sort.sort.q10.rmdup.narrowPeak_peak_2423	79	.	5.30303	11.0344	7.95177	86
chr1	169530781	169530982	SRR8284516_trimmed.fq.sort.sort.q10.rmdup.narrowPeak_peak_2424	122	.	7.24273	15.5519	12.2238	123
chr1	169531216	169531379	SRR8284516_trimmed.fq.sort.sort.q10.rmdup.narrowPeak_peak_2425	86	.	6.12587	11.8214	8.68979	84
chr1	169968840	169969087	SRR8284516_trimmed.fq.sort.sort.q10.rmdup.narrowPeak_peak_2431	89	.	5.48037	12.1307	8.98215	122
chr1	170109993	170110805	SRR8284516_trimmed.fq.sort.sort.q10.rmdup.narrowPeak_peak_2432	257	.	7.16836	29.6485	25.7112	457
chr1	170111074	170111286	SRR8284516_trimmed.fq.sort.sort.q10.rmdup.narrowPeak_peak_2433	60	.	3.67387	9.01054	6.0678	65
chr1	170174339	170174485	SRR8284516_trimmed.fq.sort.sort.q10.rmdup.narrowPeak_peak_2436	42	.	4.02536	6.95473	4.21485	58
chr1	170175222	170175509	SRR8284516_trimmed.fq.sort.sort.q10.rmdup.narrowPeak_peak_2438	102	.	6.12876	13.4406	10.2202	138
chr1	170214755	170215117	SRR8284516_trimmed.fq.sort.sort.q10.rmdup.narrowPeak_peak_2439	236	.	10.5107	27.538	23.6844	147
chr1	170487739	170487878	SRR8284516_trimmed.fq.sort.sort.q10.rmdup.narrowPeak_peak_2442	43	.	4.42926	7.12741	4.35183	41
chr1	170867235	170867384	SRR8284516_trimmed.fq.sort.sort.q10.rmdup.narrowPeak_peak_2449	33	.	4.0833	6.00272	3.38624	59
chr1	170868739	170868890	SRR8284516_trimmed.fq.sort.sort.q10.rmdup.narrowPeak_peak_2450	108	.	6.93619	14.1005	10.8445	101
chr1	170885212	170885368	SRR8284516_trimmed.fq.sort.sort.q10.rmdup.narrowPeak_peak_2451	151	.	7.87815	18.654	15.1765	106
chr1	171113819	171113925	SRR8284516_trimmed.fq.sort.sort.q10.rmdup.narrowPeak_peak_2457	51	.	4.7905	8.05121	5.18691	245
chr1	171150109	171150563	SRR8284516_trimmed.fq.sort.sort.q10.rmdup.narrowPeak_peak_2459	199	.	7.87234	23.6778	19.9815	369
chr1	171150789	171151298	SRR8284516_trimmed.fq.sort.sort.q10.rmdup.narrowPeak_peak_2460	164	.	7.13359	20.0035	16.4654	373
chr1	171222212	171222428	SRR8284516_trimmed.fq.sort.sort.q10.rmdup.narrowPeak_peak_2461	98	.	5.94131	13.069	9.86762	103
chr1	171230034	171230226	SRR8284516_trimmed.fq.sort.sort.q10.rmdup.narrowPeak_peak_2462	62	.	4.14893	9.17531	6.22147	69
chr1	171230838	171230958	SRR8284516_trimmed.fq.sort.sort.q10.rmdup.narrowPeak_peak_2463	22	.	2.87088	4.61012	2.22071	130
chr1	171246797	171247028	SRR8284516_trimmed.fq.sort.sort.q10.rmdup.narrowPeak_peak_2465	225	.	7.18525	26.3362	22.5316	135
chr1	171252173	171252386	SRR8284516_trimmed.fq.sort.sort.q10.rmdup.narrowPeak_peak_2467	91	.	4.64803	12.2805	9.12419	139
chr1	171269944	171270150	SRR8284516_trimmed.fq.sort.sort.q10.rmdup.narrowPeak_peak_2468	69	.	5.10314	9.93819	6.92676	114
chr1	171270362	171270789	SRR8284516_trimmed.fq.sort.sort.q10.rmdup.narrowPeak_peak_2469	126	.	6.76801	15.999	12.6471	102
chr1	171280739	171281076	SRR8284516_trimmed.fq.sort.sort.q10.rmdup.narrowPeak_peak_2470	94	.	5.0456	12.6114	9.43699	219
chr1	171281401	171281784	SRR8284516_trimmed.fq.sort.sort.q10.rmdup.narrowPeak_peak_2471	50	.	3.8394	7.89637	5.05807	134
chr1	171287614	171287900	SRR8284516_trimmed.fq.sort.sort.q10.rmdup.narrowPeak_peak_2472	320	.	8.96408	36.2098	32.0222	218
chr1	171288103	171288345	SRR8284516_trimmed.fq.sort.sort.q10.rmdup.narrowPeak_peak_2473	65	.	4.07458	9.5616	6.58151	134
chr1	171294280	171294873	SRR8284516_trimmed.fq.sort.sort.q10.rmdup.narrowPeak_peak_2474	396	.	12.0045	44.1562	39.6919	381
chr1	171328356	171328622	SRR8284516_trimmed.fq.sort.sort.q10.rmdup.narrowPeak_peak_2476	370	.	8.51637	41.4339	37.0614	921
chr1	171328714	171329358	SRR8284516_trimmed.fq.sort.sort.q10.rmdup.narrowPeak_peak_2476	370	.	8.51637	41.4339	37.0614	921
chr1	171345398	171345573	SRR8284516_trimmed.fq.sort.sort.q10.rmdup.narrowPeak_peak_2478	49	.	3.70171	7.8256	4.99251	84
chr1	171345783	171346479	SRR8284516_trimmed.fq.sort.sort.q10.rmdup.narrowPeak_peak_2479	293	.	8.57859	33.4384	29.355	208
chr1	171360422	171360760	SRR8284516_trimmed.fq.sort.sort.q10.rmdup.narrowPeak_peak_2480	78	.	5.08083	10.9358	7.8587	410
chr1	171361002	171361195	SRR8284516_trimmed.fq.sort.sort.q10.rmdup.narrowPeak_peak_2481	110	.	5.94367	14.2803	11.0155	131
chr1	171447908	171448028	SRR8284516_trimmed.fq.sort.sort.q10.rmdup.narrowPeak_peak_2484	78	.	5.43656	10.9319	7.85497	115
chr1	171503228	171503388	SRR8284516_trimmed.fq.sort.sort.q10.rmdup.narrowPeak_peak_2485	99	.	5.62	13.1864	9.97864	75
chr1	171503761	171504205	SRR8284516_trimmed.fq.sort.sort.q10.rmdup.narrowPeak_peak_2486	93	.	5.48647	12.5189	9.34976	129
chr1	172001596	172001861	SRR8284516_trimmed.fq.sort.sort.q10.rmdup.narrowPeak_peak_2490	33	.	3.92892	5.99576	3.38081	246
chr1	172017498	172017619	SRR8284516_trimmed.fq.sort.sort.q10.rmdup.narrowPeak_peak_2491	93	.	5.14322	12.4882	9.32073	122
chr1	172026267	172026614	SRR8284516_trimmed.fq.sort.sort.q10.rmdup.narrowPeak_peak_2492	126	.	5.4978	15.9696	12.6211	289
chr1	172082116	172082645	SRR8284516_trimmed.fq.sort.sort.q10.rmdup.narrowPeak_peak_2497	165	.	6.2537	20.0517	16.5117	340
chr1	172082868	172083282	SRR8284516_trimmed.fq.sort.sort.q10.rmdup.narrowPeak_peak_2498	364	.	9.75723	40.8178	36.4667	127
chr1	172126804	172127275	SRR8284516_trimmed.fq.sort.sort.q10.rmdup.narrowPeak_peak_2499	163	.	6.70755	19.9134	16.3792	325
chr1	172127489	172127799	SRR8284516_trimmed.fq.sort.sort.q10.rmdup.narrowPeak_peak_2500	80	.	4.69784	11.0981	8.01175	184
chr1	172148188	172148891	SRR8284516_trimmed.fq.sort.sort.q10.rmdup.narrowPeak_peak_2502	701	.	12.0663	75.5261	70.1346	237
chr1	172203790	172203946	SRR8284516_trimmed.fq.sort.sort.q10.rmdup.narrowPeak_peak_2504	60	.	3.85161	8.98246	6.04158	120
chr1	172206368	172206649	SRR8284516_trimmed.fq.sort.sort.q10.rmdup.narrowPeak_peak_2505	77	.	4.23652	10.8584	7.78567	177
chr1	172216999	172217206	SRR8284516_trimmed.fq.sort.sort.q10.rmdup.narrowPeak_peak_2506	102	.	5.56698	13.454	10.2328	77
chr1	172303125	172303359	SRR8284516_trimmed.fq.sort.sort.q10.rmdup.narrowPeak_peak_2508	87	.	5.01887	11.8476	8.71462	132
chr1	172309857	172310211	SRR8284516_trimmed.fq.sort.sort.q10.rmdup.narrowPeak_peak_2509	235	.	7.37556	27.3766	23.5295	281
chr1	172376166	172376327	SRR8284516_trimmed.fq.sort.sort.q10.rmdup.narrowPeak_peak_2510	83	.	4.98091	11.4144	8.30976	62
chr1	172376700	172377261	SRR8284516_trimmed.fq.sort.sort.q10.rmdup.narrowPeak_peak_2511	255	.	8.95162	29.4455	25.5166	216
chr1	172481823	172481962	SRR8284516_trimmed.fq.sort.sort.q10.rmdup.narrowPeak_peak_2514	44	.	4.03647	7.24726	4.46189	69
chr1	172632608	172632935	SRR8284516_trimmed.fq.sort.sort.q10.rmdup.narrowPeak_peak_2516	425	.	12.687	47.1368	42.5758	124
chr1	175624862	175625312	SRR8284516_trimmed.fq.sort.sort.q10.rmdup.narrowPeak_peak_2525	192	.	8.21732	22.9078	19.2431	375
chr1	175625821	175625984	SRR8284516_trimmed.fq.sort.sort.q10.rmdup.narrowPeak_peak_2526	127	.	6.62024	16.1388	12.7804	49
chr1	175691905	175692370	SRR8284516_trimmed.fq.sort.sort.q10.rmdup.narrowPeak_peak_2527	195	.	9.44703	23.2096	19.5329	393
chr1	175880492	175880786	SRR8284516_trimmed.fq.sort.sort.q10.rmdup.narrowPeak_peak_2529	901	.	17.7733	95.9347	90.1106	149
chr1	175880940	175881281	SRR8284516_trimmed.fq.sort.sort.q10.rmdup.narrowPeak_peak_2530	325	.	9.36589	36.7753	32.5675	221
chr1	176813272	176813671	SRR8284516_trimmed.fq.sort.sort.q10.rmdup.narrowPeak_peak_2538	221	.	7.94758	25.9077	22.1194	243
chr1	176813945	176814096	SRR8284516_trimmed.fq.sort.sort.q10.rmdup.narrowPeak_peak_2539	94	.	5.05959	12.6452	9.46902	96
chr1	176814487	176814679	SRR8284516_trimmed.fq.sort.sort.q10.rmdup.narrowPeak_peak_2540	72	.	4.50992	10.3324	7.29644	121
chr1	177257109	177257429	SRR8284516_trimmed.fq.sort.sort.q10.rmdup.narrowPeak_peak_2545	118	.	6.76895	15.1129	11.8053	123
chr1	177259054	177259230	SRR8284516_trimmed.fq.sort.sort.q10.rmdup.narrowPeak_peak_2547	99	.	6.20487	13.1783	9.97125	458
chr1	177441330	177441520	SRR8284516_trimmed.fq.sort.sort.q10.rmdup.narrowPeak_peak_2549	59	.	5.27815	8.88473	5.95035	76
chr1	177757079	177757285	SRR8284516_trimmed.fq.sort.sort.q10.rmdup.narrowPeak_peak_2555	80	.	5.9453	11.1125	8.02526	132
chr1	177757719	177757867	SRR8284516_trimmed.fq.sort.sort.q10.rmdup.narrowPeak_peak_2556	40	.	4.37946	6.76061	4.03902	23
chr1	177795771	177796413	SRR8284516_trimmed.fq.sort.sort.q10.rmdup.narrowPeak_peak_2559	309	.	10.3251	35.0497	30.9061	523
chr1	177982901	177983194	SRR8284516_trimmed.fq.sort.sort.q10.rmdup.narrowPeak_peak_2560	35	.	4.22252	6.23151	3.56051	84
chr1	178187054	178187351	SRR8284516_trimmed.fq.sort.sort.q10.rmdup.narrowPeak_peak_2561	51	.	4.92627	7.97021	5.11222	204
chr1	178318118	178318551	SRR8284516_trimmed.fq.sort.sort.q10.rmdup.narrowPeak_peak_2563	252	.	6.74979	29.1676	25.2493	347
chr1	178318805	178319077	SRR8284516_trimmed.fq.sort.sort.q10.rmdup.narrowPeak_peak_2564	476	.	9.64261	52.3396	47.6071	138
chr1	178319390	178319577	SRR8284516_trimmed.fq.sort.sort.q10.rmdup.narrowPeak_peak_2565	44	.	3.16209	7.28331	4.49492	79
chr1	178336081	178336264	SRR8284516_trimmed.fq.sort.sort.q10.rmdup.narrowPeak_peak_2566	76	.	3.50713	10.6641	7.60832	66
chr1	178336934	178337591	SRR8284516_trimmed.fq.sort.sort.q10.rmdup.narrowPeak_peak_2567	439	.	8.13279	48.5274	43.9203	570
chr1	178338310	178338461	SRR8284516_trimmed.fq.sort.sort.q10.rmdup.narrowPeak_peak_2568	66	.	3.36075	9.66528	6.67828	55
chr1	178368635	178368903	SRR8284516_trimmed.fq.sort.sort.q10.rmdup.narrowPeak_peak_2569	31	.	3.79318	5.76054	3.17146	35
chr1	178369131	178369326	SRR8284516_trimmed.fq.sort.sort.q10.rmdup.narrowPeak_peak_2570	84	.	5.76103	11.5459	8.43354	95
chr1	178405376	178405700	SRR8284516_trimmed.fq.sort.sort.q10.rmdup.narrowPeak_peak_2571	118	.	5.6374	15.1663	11.8563	116
chr1	178405885	178406274	SRR8284516_trimmed.fq.sort.sort.q10.rmdup.narrowPeak_peak_2572	339	.	9.89954	38.2247	33.9661	325
chr1	178406680	178406825	SRR8284516_trimmed.fq.sort.sort.q10.rmdup.narrowPeak_peak_2573	97	.	5.05087	12.9767	9.78023	59
chr1	178529002	178529339	SRR8284516_trimmed.fq.sort.sort.q10.rmdup.narrowPeak_peak_2576	189	.	6.25142	22.6241	18.9723	281
chr1	178543022	178543293	SRR8284516_trimmed.fq.sort.sort.q10.rmdup.narrowPeak_peak_2578	57	.	4.44881	8.65037	5.74221	287
chr1	178549002	178549221	SRR8284516_trimmed.fq.sort.sort.q10.rmdup.narrowPeak_peak_2579	86	.	4.24378	11.7688	8.64418	123
chr1	178568436	178568876	SRR8284516_trimmed.fq.sort.sort.q10.rmdup.narrowPeak_peak_2582	148	.	5.05668	18.3225	14.86	198
chr1	178590315	178590491	SRR8284516_trimmed.fq.sort.sort.q10.rmdup.narrowPeak_peak_2583	109	.	5.10171	14.1729	10.9134	82
chr1	178651791	178652031	SRR8284516_trimmed.fq.sort.sort.q10.rmdup.narrowPeak_peak_2587	32	.	3.45871	5.84201	3.24364	111
chr1	179060943	179061145	SRR8284516_trimmed.fq.sort.sort.q10.rmdup.narrowPeak_peak_2610	83	.	4.03714	11.4306	8.32479	116
chr1	179131349	179131466	SRR8284516_trimmed.fq.sort.sort.q10.rmdup.narrowPeak_peak_2615	74	.	5.20616	10.4863	7.44091	102
chr1	179144323	179144507	SRR8284516_trimmed.fq.sort.sort.q10.rmdup.narrowPeak_peak_2616	46	.	3.22005	7.45596	4.65374	98
chr1	179198060	179198202	SRR8284516_trimmed.fq.sort.sort.q10.rmdup.narrowPeak_peak_2619	60	.	3.74122	8.9459	6.00745	43
chr1	179198747	179199078	SRR8284516_trimmed.fq.sort.sort.q10.rmdup.narrowPeak_peak_2620	191	.	6.46267	22.827	19.1669	250
chr1	179232344	179232612	SRR8284516_trimmed.fq.sort.sort.q10.rmdup.narrowPeak_peak_2621	39	.	3.75907	6.69128	3.97644	176
chr1	179261501	179261684	SRR8284516_trimmed.fq.sort.sort.q10.rmdup.narrowPeak_peak_2623	26	.	3.57867	5.15711	2.6824	65
chr1	179285576	179285713	SRR8284516_trimmed.fq.sort.sort.q10.rmdup.narrowPeak_peak_2624	35	.	4.22252	6.23151	3.56051	75
chr1	179429252	179429380	SRR8284516_trimmed.fq.sort.sort.q10.rmdup.narrowPeak_peak_2628	79	.	4.95604	11.0152	7.93341	166
chr1	179492734	179492901	SRR8284516_trimmed.fq.sort.sort.q10.rmdup.narrowPeak_peak_2632	68	.	5.22952	9.82818	6.8239	243
chr1	179517701	179518007	SRR8284516_trimmed.fq.sort.sort.q10.rmdup.narrowPeak_peak_2634	218	.	9.7981	25.5812	21.8071	202
chr1	179545590	179546182	SRR8284516_trimmed.fq.sort.sort.q10.rmdup.narrowPeak_peak_2635	151	.	7.1736	18.6777	15.1992	221
chr1	179802593	179802963	SRR8284516_trimmed.fq.sort.sort.q10.rmdup.narrowPeak_peak_2640	53	.	4.39754	8.24598	5.36742	133
chr1	179803471	179803672	SRR8284516_trimmed.fq.sort.sort.q10.rmdup.narrowPeak_peak_2641	343	.	11.9132	38.6159	34.3435	140
chr1	179959426	179959604	SRR8284516_trimmed.fq.sort.sort.q10.rmdup.narrowPeak_peak_2647	114	.	7.02606	14.7046	11.419	142
chr1	180029919	180030006	SRR8284516_trimmed.fq.sort.sort.q10.rmdup.narrowPeak_peak_2650	51	.	4.92627	7.97021	5.11222	82
chr1	180139052	180139356	SRR8284516_trimmed.fq.sort.sort.q10.rmdup.narrowPeak_peak_2653	127	.	5.87433	16.1446	12.7861	333
chr1	180286289	180286500	SRR8284516_trimmed.fq.sort.sort.q10.rmdup.narrowPeak_peak_2655	85	.	4.95992	11.7119	8.59029	94
chr1	180330813	180330974	SRR8284516_trimmed.fq.sort.sort.q10.rmdup.narrowPeak_peak_2656	221	.	9.67008	25.9064	22.1182	124
chr1	180387238	180387455	SRR8284516_trimmed.fq.sort.sort.q10.rmdup.narrowPeak_peak_2658	115	.	6.1952	14.8169	11.5261	107
chr1	180568347	180568515	SRR8284516_trimmed.fq.sort.sort.q10.rmdup.narrowPeak_peak_2662	93	.	5.33595	12.5636	9.39173	86
chr1	180640596	180640758	SRR8284516_trimmed.fq.sort.sort.q10.rmdup.narrowPeak_peak_2667	152	.	5.63584	18.6908	15.2118	104
chr1	180641401	180641592	SRR8284516_trimmed.fq.sort.sort.q10.rmdup.narrowPeak_peak_2668	368	.	8.94254	41.2154	36.8507	143
chr1	180641825	180642261	SRR8284516_trimmed.fq.sort.sort.q10.rmdup.narrowPeak_peak_2669	289	.	7.74465	33.0132	28.9474	110
chr1	180726476	180726619	SRR8284516_trimmed.fq.sort.sort.q10.rmdup.narrowPeak_peak_2672	133	.	6.1144	16.7264	13.3402	95
chr1	180726775	180726946	SRR8284516_trimmed.fq.sort.sort.q10.rmdup.narrowPeak_peak_2673	73	.	4.6729	10.3883	7.34918	57
chr1	180768253	180768404	SRR8284516_trimmed.fq.sort.sort.q10.rmdup.narrowPeak_peak_2675	52	.	4.47698	8.09897	5.23114	90
chr1	180777887	180778228	SRR8284516_trimmed.fq.sort.sort.q10.rmdup.narrowPeak_peak_2676	68	.	4.75242	9.90903	6.89967	307
chr1	180790578	180790727	SRR8284516_trimmed.fq.sort.sort.q10.rmdup.narrowPeak_peak_2677	34	.	3.82096	6.05617	3.43493	135
chr1	180812648	180812844	SRR8284516_trimmed.fq.sort.sort.q10.rmdup.narrowPeak_peak_2679	97	.	4.77433	12.9498	9.7546	306
chr1	180813320	180813455	SRR8284516_trimmed.fq.sort.sort.q10.rmdup.narrowPeak_peak_2680	93	.	4.61141	12.5063	9.33792	104
chr1	180814234	180814628	SRR8284516_trimmed.fq.sort.sort.q10.rmdup.narrowPeak_peak_2681	280	.	8.12246	32.1133	28.0809	177
chr1	180850400	180850652	SRR8284516_trimmed.fq.sort.sort.q10.rmdup.narrowPeak_peak_2683	203	.	5.60799	24.1018	20.3875	107
chr1	180851134	180851628	SRR8284516_trimmed.fq.sort.sort.q10.rmdup.narrowPeak_peak_2684	677	.	10.97	73.104	67.7667	159
chr1	180904487	180904869	SRR8284516_trimmed.fq.sort.sort.q10.rmdup.narrowPeak_peak_2686	199	.	7.87234	23.6778	19.9815	197
chr1	181143699	181144072	SRR8284516_trimmed.fq.sort.sort.q10.rmdup.narrowPeak_peak_2692	203	.	7.24126	24.0867	20.3734	128
chr1	181144352	181144750	SRR8284516_trimmed.fq.sort.sort.q10.rmdup.narrowPeak_peak_2693	230	.	7.73069	26.8763	23.0493	272
chr1	181150948	181151108	SRR8284516_trimmed.fq.sort.sort.q10.rmdup.narrowPeak_peak_2695	63	.	4.95267	9.3139	6.3506	91
chr1	181151295	181151498	SRR8284516_trimmed.fq.sort.sort.q10.rmdup.narrowPeak_peak_2696	165	.	8.07799	20.0466	16.5069	134
chr1	181210488	181210634	SRR8284516_trimmed.fq.sort.sort.q10.rmdup.narrowPeak_peak_2698	39	.	3.63519	6.68074	3.96747	78
chr1	181211008	181211187	SRR8284516_trimmed.fq.sort.sort.q10.rmdup.narrowPeak_peak_2699	152	.	6.58577	18.7196	15.2392	91
chr1	181212471	181212620	SRR8284516_trimmed.fq.sort.sort.q10.rmdup.narrowPeak_peak_2701	35	.	3.42049	6.21509	3.56051	205
chr1	181841563	181841835	SRR8284516_trimmed.fq.sort.sort.q10.rmdup.narrowPeak_peak_2712	156	.	6.39901	19.1386	15.6396	260
chr1	181842856	181843051	SRR8284516_trimmed.fq.sort.sort.q10.rmdup.narrowPeak_peak_2713	76	.	4.66563	10.6963	7.63819	114
chr1	181860521	181860969	SRR8284516_trimmed.fq.sort.sort.q10.rmdup.narrowPeak_peak_2714	97	.	5.89623	12.9788	9.78214	168
chr1	181931965	181932205	SRR8284516_trimmed.fq.sort.sort.q10.rmdup.narrowPeak_peak_2721	96	.	6.68566	12.8032	9.61536	343
chr1	182018509	182018582	SRR8284516_trimmed.fq.sort.sort.q10.rmdup.narrowPeak_peak_2725	115	.	6.40894	14.8364	11.5445	94
chr1	182019065	182019279	SRR8284516_trimmed.fq.sort.sort.q10.rmdup.narrowPeak_peak_2726	125	.	6.71626	15.8943	12.5494	212
chr1	182020481	182020655	SRR8284516_trimmed.fq.sort.sort.q10.rmdup.narrowPeak_peak_2727	72	.	5.12715	10.3315	7.29581	80
chr1	182124867	182125235	SRR8284516_trimmed.fq.sort.sort.q10.rmdup.narrowPeak_peak_2731	135	.	6.81597	16.9954	13.5966	282
chr1	182145369	182145668	SRR8284516_trimmed.fq.sort.sort.q10.rmdup.narrowPeak_peak_2732	216	.	8.16925	25.4104	21.6431	140
chr1	182282579	182282701	SRR8284516_trimmed.fq.sort.sort.q10.rmdup.narrowPeak_peak_2734	41	.	4.12723	6.8732	4.14096	97
chr1	182332186	182332558	SRR8284516_trimmed.fq.sort.sort.q10.rmdup.narrowPeak_peak_2735	88	.	6.01757	12.0214	8.87896	103
chr1	182341254	182341453	SRR8284516_trimmed.fq.sort.sort.q10.rmdup.narrowPeak_peak_2737	611	.	16.0786	66.3006	61.1394	125
chr1	182408462	182408883	SRR8284516_trimmed.fq.sort.sort.q10.rmdup.narrowPeak_peak_2739	154	.	6.49748	18.9473	15.4569	245
chr1	182421399	182421457	SRR8284516_trimmed.fq.sort.sort.q10.rmdup.narrowPeak_peak_2741	34	.	3.83646	6.08412	3.45941	46
chr1	182574063	182574302	SRR8284516_trimmed.fq.sort.sort.q10.rmdup.narrowPeak_peak_2747	118	.	6.37505	15.1938	11.8823	144
chr1	182599482	182599580	SRR8284516_trimmed.fq.sort.sort.q10.rmdup.narrowPeak_peak_2749	64	.	4.99334	9.39015	6.42164	65
chr1	182983257	182983466	SRR8284516_trimmed.fq.sort.sort.q10.rmdup.narrowPeak_peak_2755	168	.	7.99403	20.3857	16.8312	137
chr1	183102335	183102567	SRR8284516_trimmed.fq.sort.sort.q10.rmdup.narrowPeak_peak_2760	154	.	6.33049	18.9635	15.4721	260
chr1	183139810	183140024	SRR8284516_trimmed.fq.sort.sort.q10.rmdup.narrowPeak_peak_2763	119	.	5.3843	15.2886	11.9729	146
chr1	183146241	183146533	SRR8284516_trimmed.fq.sort.sort.q10.rmdup.narrowPeak_peak_2765	167	.	6.20663	20.3487	16.7956	130
chr1	183161969	183162145	SRR8284516_trimmed.fq.sort.sort.q10.rmdup.narrowPeak_peak_2768	46	.	3.46448	7.46934	4.66531	139
chr1	183180749	183180957	SRR8284516_trimmed.fq.sort.sort.q10.rmdup.narrowPeak_peak_2771	98	.	5.06439	13.0102	9.81186	129
chr1	183188872	183189051	SRR8284516_trimmed.fq.sort.sort.q10.rmdup.narrowPeak_peak_2773	66	.	3.47298	9.59875	6.61629	94
chr1	183221025	183221368	SRR8284516_trimmed.fq.sort.sort.q10.rmdup.narrowPeak_peak_2776	127	.	6.82057	16.1049	12.7481	296
chr1	183296645	183296964	SRR8284516_trimmed.fq.sort.sort.q10.rmdup.narrowPeak_peak_2778	312	.	6.92664	35.4127	31.2546	140
chr1	183345644	183346045	SRR8284516_trimmed.fq.sort.sort.q10.rmdup.narrowPeak_peak_2782	160	.	6.76536	19.6014	16.0808	167
chr1	183369056	183369218	SRR8284516_trimmed.fq.sort.sort.q10.rmdup.narrowPeak_peak_2783	74	.	5.18618	10.4472	7.40456	136
chr1	183369748	183370010	SRR8284516_trimmed.fq.sort.sort.q10.rmdup.narrowPeak_peak_2784	82	.	5.44549	11.3167	8.21771	132
chr1	183370091	183370227	SRR8284516_trimmed.fq.sort.sort.q10.rmdup.narrowPeak_peak_2785	31	.	3.61645	5.68363	3.10267	69
chr1	183388580	183388744	SRR8284516_trimmed.fq.sort.sort.q10.rmdup.narrowPeak_peak_2786	81	.	5.7941	11.2249	8.13138	97
chr1	183389039	183389318	SRR8284516_trimmed.fq.sort.sort.q10.rmdup.narrowPeak_peak_2787	198	.	9.32724	23.5405	19.8499	131
chr1	184033942	184034132	SRR8284516_trimmed.fq.sort.sort.q10.rmdup.narrowPeak_peak_2792	196	.	8.95055	23.3574	19.6743	131
chr1	184034550	184034823	SRR8284516_trimmed.fq.sort.sort.q10.rmdup.narrowPeak_peak_2793	68	.	5.06289	9.8611	6.85477	88
chr1	184814259	184814360	SRR8284516_trimmed.fq.sort.sort.q10.rmdup.narrowPeak_peak_2802	59	.	5.06201	8.84667	5.92423	42
chr1	185203374	185203685	SRR8284516_trimmed.fq.sort.sort.q10.rmdup.narrowPeak_peak_2806	149	.	6.30143	18.4585	14.9897	632
chr1	185203762	185203935	SRR8284516_trimmed.fq.sort.sort.q10.rmdup.narrowPeak_peak_2806	149	.	6.30143	18.4585	14.9897	632
chr1	185204327	185204667	SRR8284516_trimmed.fq.sort.sort.q10.rmdup.narrowPeak_peak_2807	155	.	6.38174	19.0946	15.5977	199
chr1	185230004	185230084	SRR8284516_trimmed.fq.sort.sort.q10.rmdup.narrowPeak_peak_2809	24	.	3.30755	4.89678	2.45613	52
chr1	185332270	185332468	SRR8284516_trimmed.fq.sort.sort.q10.rmdup.narrowPeak_peak_2814	119	.	5.85669	15.2953	11.9787	156
chr1	185362567	185362928	SRR8284516_trimmed.fq.sort.sort.q10.rmdup.narrowPeak_peak_2816	581	.	11.6598	63.2633	58.1903	191
chr1	185363440	185363764	SRR8284516_trimmed.fq.sort.sort.q10.rmdup.narrowPeak_peak_2817	176	.	5.94678	21.2557	17.6625	86
chr1	185481612	185481813	SRR8284516_trimmed.fq.sort.sort.q10.rmdup.narrowPeak_peak_2819	123	.	6.21173	15.6915	12.356	105
chr1	185482068	185482306	SRR8284516_trimmed.fq.sort.sort.q10.rmdup.narrowPeak_peak_2820	180	.	7.66871	21.7012	18.0878	117
chr1	185520655	185520776	SRR8284516_trimmed.fq.sort.sort.q10.rmdup.narrowPeak_peak_2822	65	.	4.71565	9.50747	6.53106	76
chr1	185534345	185534498	SRR8284516_trimmed.fq.sort.sort.q10.rmdup.narrowPeak_peak_2823	62	.	5.06978	9.1945	6.23908	126
chr1	185550253	185550384	SRR8284516_trimmed.fq.sort.sort.q10.rmdup.narrowPeak_peak_2826	61	.	4.54133	9.14858	6.1965	87
chr1	185673720	185674235	SRR8284516_trimmed.fq.sort.sort.q10.rmdup.narrowPeak_peak_2828	141	.	5.95822	17.5803	14.153	185
chr1	185731542	185731695	SRR8284516_trimmed.fq.sort.sort.q10.rmdup.narrowPeak_peak_2831	43	.	4.10172	7.09986	4.32648	111
chr1	185834888	185835137	SRR8284516_trimmed.fq.sort.sort.q10.rmdup.narrowPeak_peak_2834	53	.	4.56596	8.26685	5.38656	84
chr1	186058913	186059013	SRR8284516_trimmed.fq.sort.sort.q10.rmdup.narrowPeak_peak_2840	32	.	3.98301	5.83681	3.23934	76
chr1	186116872	186117259	SRR8284516_trimmed.fq.sort.sort.q10.rmdup.narrowPeak_peak_2842	268	.	10.6441	30.8408	26.8571	135
chr1	186163328	186163588	SRR8284516_trimmed.fq.sort.sort.q10.rmdup.narrowPeak_peak_2843	98	.	6.60589	13.0832	9.88084	117
chr1	186268517	186268718	SRR8284516_trimmed.fq.sort.sort.q10.rmdup.narrowPeak_peak_2848	73	.	5.00381	10.43	7.3883	104
chr1	186270884	186270945	SRR8284516_trimmed.fq.sort.sort.q10.rmdup.narrowPeak_peak_2849	30	.	3.57544	5.60807	3.0359	103
chr1	186354295	186354381	SRR8284516_trimmed.fq.sort.sort.q10.rmdup.narrowPeak_peak_2853	43	.	4.5744	7.08511	4.31344	86
chr1	186397750	186397904	SRR8284516_trimmed.fq.sort.sort.q10.rmdup.narrowPeak_peak_2854	35	.	4.21053	6.21187	3.56051	85
chr1	186436021	186436174	SRR8284516_trimmed.fq.sort.sort.q10.rmdup.narrowPeak_peak_2857	59	.	4.39367	8.83959	5.91854	65
chr1	186506910	186506968	SRR8284516_trimmed.fq.sort.sort.q10.rmdup.narrowPeak_peak_2860	38	.	3.5503	6.49805	3.80148	61
chr1	186611228	186611344	SRR8284516_trimmed.fq.sort.sort.q10.rmdup.narrowPeak_peak_2863	28	.	3.87064	5.41182	2.86017	64
chr1	186748835	186749321	SRR8284516_trimmed.fq.sort.sort.q10.rmdup.narrowPeak_peak_2868	523	.	12.5848	57.2766	52.3884	347
chr1	186749457	186749788	SRR8284516_trimmed.fq.sort.sort.q10.rmdup.narrowPeak_peak_2869	296	.	8.89121	33.7601	29.6648	147
chr1	186791978	186792127	SRR8284516_trimmed.fq.sort.sort.q10.rmdup.narrowPeak_peak_2870	50	.	4.86179	7.86219	5.02641	108
chr1	187215237	187215536	SRR8284516_trimmed.fq.sort.sort.q10.rmdup.narrowPeak_peak_2875	289	.	11.1003	33.0219	28.9554	125
chr1	187215799	187216032	SRR8284516_trimmed.fq.sort.sort.q10.rmdup.narrowPeak_peak_2875	289	.	11.1003	33.0219	28.9554	125
chr1	187676382	187676604	SRR8284516_trimmed.fq.sort.sort.q10.rmdup.narrowPeak_peak_2889	60	.	4.45157	8.96131	6.02178	287
chr1	187751904	187752070	SRR8284516_trimmed.fq.sort.sort.q10.rmdup.narrowPeak_peak_2893	50	.	4.7016	7.89661	5.05807	124
chr1	187785046	187785131	SRR8284516_trimmed.fq.sort.sort.q10.rmdup.narrowPeak_peak_2894	42	.	4.51452	6.98579	4.24338	90
chr1	187807286	187807496	SRR8284516_trimmed.fq.sort.sort.q10.rmdup.narrowPeak_peak_2895	58	.	4.47986	8.71328	5.80094	219
chr1	187808219	187808468	SRR8284516_trimmed.fq.sort.sort.q10.rmdup.narrowPeak_peak_2896	43	.	3.95312	7.08191	4.31344	247
chr1	188055942	188056190	SRR8284516_trimmed.fq.sort.sort.q10.rmdup.narrowPeak_peak_2902	101	.	5.88466	13.3531	10.1368	91
chr1	188830744	188830948	SRR8284516_trimmed.fq.sort.sort.q10.rmdup.narrowPeak_peak_2916	50	.	4.51264	7.86379	5.02752	142
chr1	189007258	189007478	SRR8284516_trimmed.fq.sort.sort.q10.rmdup.narrowPeak_peak_2922	117	.	6.28384	15.0033	11.7014	255
chr1	189375888	189376049	SRR8284516_trimmed.fq.sort.sort.q10.rmdup.narrowPeak_peak_2929	68	.	5.63003	9.82682	6.82275	92
chr1	189679521	189679669	SRR8284516_trimmed.fq.sort.sort.q10.rmdup.narrowPeak_peak_2933	16	.	3.16689	3.88574	1.64864	89
chr1	189687521	189687914	SRR8284516_trimmed.fq.sort.sort.q10.rmdup.narrowPeak_peak_2934	100	.	6.25711	13.2778	10.0654	288
chr1	189688357	189688505	SRR8284516_trimmed.fq.sort.sort.q10.rmdup.narrowPeak_peak_2935	50	.	4.55063	7.93307	5.09204	86
chr1	189727634	189727977	SRR8284516_trimmed.fq.sort.sort.q10.rmdup.narrowPeak_peak_2937	101	.	5.88466	13.3531	10.1368	215
chr1	189745168	189745331	SRR8284516_trimmed.fq.sort.sort.q10.rmdup.narrowPeak_peak_2938	51	.	4.30416	8.0609	5.19601	128
chr1	189847176	189847455	SRR8284516_trimmed.fq.sort.sort.q10.rmdup.narrowPeak_peak_2944	88	.	4.55088	12.0198	8.87795	213
chr1	189905786	189906143	SRR8284516_trimmed.fq.sort.sort.q10.rmdup.narrowPeak_peak_2945	51	.	3.97962	7.94645	5.10364	297
chr1	189918018	189918161	SRR8284516_trimmed.fq.sort.sort.q10.rmdup.narrowPeak_peak_2946	28	.	3.34971	5.40243	2.86017	78
chr1	189921852	189921989	SRR8284516_trimmed.fq.sort.sort.q10.rmdup.narrowPeak_peak_2947	39	.	4.02879	6.69297	3.97766	69
chr1	190435056	190435204	SRR8284516_trimmed.fq.sort.sort.q10.rmdup.narrowPeak_peak_2954	28	.	3.87064	5.41182	2.86017	109
chr1	190902717	190902969	SRR8284516_trimmed.fq.sort.sort.q10.rmdup.narrowPeak_peak_2963	377	.	11.7194	42.149	37.7522	169
chr1	190911505	190911715	SRR8284516_trimmed.fq.sort.sort.q10.rmdup.narrowPeak_peak_2964	38	.	4.23177	6.51235	3.81476	138
chr1	190911903	190912268	SRR8284516_trimmed.fq.sort.sort.q10.rmdup.narrowPeak_peak_2965	67	.	5.37839	9.74592	6.75384	114
chr1	190927981	190928003	SRR8284516_trimmed.fq.sort.sort.q10.rmdup.narrowPeak_peak_2966	59	.	4.26656	8.86357	5.94028	76
chr1	190928135	190928407	SRR8284516_trimmed.fq.sort.sort.q10.rmdup.narrowPeak_peak_2967	148	.	6.58057	18.2631	14.8031	525
chr1	190928564	190928736	SRR8284516_trimmed.fq.sort.sort.q10.rmdup.narrowPeak_peak_2967	148	.	6.58057	18.2631	14.8031	525
chr1	190929054	190929263	SRR8284516_trimmed.fq.sort.sort.q10.rmdup.narrowPeak_peak_2968	248	.	8.90812	28.7845	24.8821	114
chr1	190978636	190978945	SRR8284516_trimmed.fq.sort.sort.q10.rmdup.narrowPeak_peak_2970	109	.	5.70873	14.1601	10.9011	107
chr1	191025570	191025740	SRR8284516_trimmed.fq.sort.sort.q10.rmdup.narrowPeak_peak_2972	67	.	5.35332	9.70155	6.71233	125
chr1	191026469	191026641	SRR8284516_trimmed.fq.sort.sort.q10.rmdup.narrowPeak_peak_2973	113	.	6.96026	14.585	11.3054	74
chr1	191052365	191052582	SRR8284516_trimmed.fq.sort.sort.q10.rmdup.narrowPeak_peak_2974	127	.	6.40088	16.1066	12.7496	98
chr1	191063019	191063664	SRR8284516_trimmed.fq.sort.sort.q10.rmdup.narrowPeak_peak_2976	443	.	12.0529	48.9881	44.365	120
chr1	191223851	191224331	SRR8284516_trimmed.fq.sort.sort.q10.rmdup.narrowPeak_peak_2981	201	.	7.53827	23.8745	20.1701	145
chr1	191224516	191224833	SRR8284516_trimmed.fq.sort.sort.q10.rmdup.narrowPeak_peak_2982	181	.	7.09084	21.7907	18.1737	138
chr1	191261916	191262056	SRR8284516_trimmed.fq.sort.sort.q10.rmdup.narrowPeak_peak_2983	26	.	3.00247	5.08242	2.61823	80
chr1	191312676	191312889	SRR8284516_trimmed.fq.sort.sort.q10.rmdup.narrowPeak_peak_2987	303	.	11.1933	34.4831	30.3602	122
chr1	191318269	191318482	SRR8284516_trimmed.fq.sort.sort.q10.rmdup.narrowPeak_peak_2988	27	.	3.74302	5.20494	2.72423	172
chr1	191397331	191397637	SRR8284516_trimmed.fq.sort.sort.q10.rmdup.narrowPeak_peak_2993	808	.	18.6426	86.5028	80.8606	155
chr1	191461703	191461850	SRR8284516_trimmed.fq.sort.sort.q10.rmdup.narrowPeak_peak_2995	33	.	3.76021	5.94622	3.33636	84
chr1	191498848	191498938	SRR8284516_trimmed.fq.sort.sort.q10.rmdup.narrowPeak_peak_2999	70	.	5.58769	10.1137	7.09166	112
chr1	191574742	191575501	SRR8284516_trimmed.fq.sort.sort.q10.rmdup.narrowPeak_peak_3001	325	.	7.15037	36.798	32.5894	623
chr1	191575762	191576008	SRR8284516_trimmed.fq.sort.sort.q10.rmdup.narrowPeak_peak_3002	624	.	10.4263	67.6327	62.4371	134
chr1	191641705	191641865	SRR8284516_trimmed.fq.sort.sort.q10.rmdup.narrowPeak_peak_3003	47	.	4.66978	7.53833	4.72871	81
chr1	191669373	191669483	SRR8284516_trimmed.fq.sort.sort.q10.rmdup.narrowPeak_peak_3004	40	.	4.35774	6.72422	4.00602	117
chr1	191717466	191717799	SRR8284516_trimmed.fq.sort.sort.q10.rmdup.narrowPeak_peak_3007	92	.	5.81641	12.4263	9.26205	259
chr1	191718801	191718966	SRR8284516_trimmed.fq.sort.sort.q10.rmdup.narrowPeak_peak_3008	148	.	7.43179	18.2638	14.8037	133
chr1	191762400	191762404	SRR8284516_trimmed.fq.sort.sort.q10.rmdup.narrowPeak_peak_3011	28	.	3.87064	5.41182	2.86017	38
chr1	191821029	191821258	SRR8284516_trimmed.fq.sort.sort.q10.rmdup.narrowPeak_peak_3013	66	.	4.00567	9.66195	6.67532	121
chr1	191821612	191821904	SRR8284516_trimmed.fq.sort.sort.q10.rmdup.narrowPeak_peak_3014	483	.	11.169	53.1188	48.3621	179
chr1	191822163	191822323	SRR8284516_trimmed.fq.sort.sort.q10.rmdup.narrowPeak_peak_3015	48	.	3.55971	7.71594	4.89196	62
chr1	191907078	191907344	SRR8284516_trimmed.fq.sort.sort.q10.rmdup.narrowPeak_peak_3020	222	.	10.3667	26.0748	22.2802	111
chr1	191989880	191990115	SRR8284516_trimmed.fq.sort.sort.q10.rmdup.narrowPeak_peak_3022	291	.	11.5221	33.239	29.1637	106
chr1	192100697	192100861	SRR8284516_trimmed.fq.sort.sort.q10.rmdup.narrowPeak_peak_3026	56	.	5.10412	8.58989	5.68615	101
chr1	192665746	192666022	SRR8284516_trimmed.fq.sort.sort.q10.rmdup.narrowPeak_peak_3040	180	.	7.03101	21.6412	18.0315	137
chr1	192736554	192736859	SRR8284516_trimmed.fq.sort.sort.q10.rmdup.narrowPeak_peak_3043	116	.	5.71992	14.9729	11.6723	204
chr1	192743358	192743521	SRR8284516_trimmed.fq.sort.sort.q10.rmdup.narrowPeak_peak_3044	39	.	3.53107	6.6923	3.97734	113
chr1	192796983	192797172	SRR8284516_trimmed.fq.sort.sort.q10.rmdup.narrowPeak_peak_3048	128	.	4.47973	16.2409	12.8779	89
chr1	192800470	192800658	SRR8284516_trimmed.fq.sort.sort.q10.rmdup.narrowPeak_peak_3049	53	.	3.25185	8.19406	5.3194	104
chr1	192806641	192806769	SRR8284516_trimmed.fq.sort.sort.q10.rmdup.narrowPeak_peak_3050	29	.	3.29029	5.49778	2.93684	110
chr1	192822620	192822802	SRR8284516_trimmed.fq.sort.sort.q10.rmdup.narrowPeak_peak_3053	99	.	4.97871	13.1454	9.93975	98
chr1	192822957	192823207	SRR8284516_trimmed.fq.sort.sort.q10.rmdup.narrowPeak_peak_3053	99	.	4.97871	13.1454	9.93975	98
chr1	192823679	192823887	SRR8284516_trimmed.fq.sort.sort.q10.rmdup.narrowPeak_peak_3054	67	.	4.165	9.79178	6.79614	218
chr1	192854659	192854834	SRR8284516_trimmed.fq.sort.sort.q10.rmdup.narrowPeak_peak_3056	90	.	4.85751	12.1521	9.00233	94
chr1	192949412	192949544	SRR8284516_trimmed.fq.sort.sort.q10.rmdup.narrowPeak_peak_3063	77	.	5.9819	10.7949	7.72606	120
chr1	193035423	193035607	SRR8284516_trimmed.fq.sort.sort.q10.rmdup.narrowPeak_peak_3064	86	.	6.33378	11.7874	8.65746	171
chr1	193129696	193129882	SRR8284516_trimmed.fq.sort.sort.q10.rmdup.narrowPeak_peak_3065	79	.	5.50297	11.0588	7.97457	347
chr1	193130027	193130202	SRR8284516_trimmed.fq.sort.sort.q10.rmdup.narrowPeak_peak_3065	79	.	5.50297	11.0588	7.97457	347
chr1	193172950	193173272	SRR8284516_trimmed.fq.sort.sort.q10.rmdup.narrowPeak_peak_3066	112	.	6.06683	14.5445	11.2667	224
chr1	193173630	193173931	SRR8284516_trimmed.fq.sort.sort.q10.rmdup.narrowPeak_peak_3067	331	.	11.0477	37.3461	33.1185	170
chr1	193256035	193256233	SRR8284516_trimmed.fq.sort.sort.q10.rmdup.narrowPeak_peak_3071	58	.	5.18242	8.72287	5.80974	266
chr1	193382295	193382417	SRR8284516_trimmed.fq.sort.sort.q10.rmdup.narrowPeak_peak_3074	17	.	2.8283	4.0041	1.7508	137
chr1	193382641	193382888	SRR8284516_trimmed.fq.sort.sort.q10.rmdup.narrowPeak_peak_3075	49	.	4.04255	7.80833	4.97718	132
chr1	193488909	193489073	SRR8284516_trimmed.fq.sort.sort.q10.rmdup.narrowPeak_peak_3077	35	.	4.22252	6.23151	3.56051	117
chr1	194303506	194303859	SRR8284516_trimmed.fq.sort.sort.q10.rmdup.narrowPeak_peak_3082	86	.	6.33378	11.7874	8.65746	281
chr1	194739910	194740056	SRR8284516_trimmed.fq.sort.sort.q10.rmdup.narrowPeak_peak_3085	22	.	3.51877	4.62881	2.22071	88
chr1	195131149	195131565	SRR8284516_trimmed.fq.sort.sort.q10.rmdup.narrowPeak_peak_3086	162	.	8.75893	19.7808	16.2526	311
chr10	3634209	3634288	SRR8284516_trimmed.fq.sort.sort.q10.rmdup.narrowPeak_peak_3096	125	.	6.74204	15.9465	12.5988	105
chr10	3870564	3870686	SRR8284516_trimmed.fq.sort.sort.q10.rmdup.narrowPeak_peak_3099	39	.	4.33622	6.68815	3.97355	109
chr10	4005509	4005658	SRR8284516_trimmed.fq.sort.sort.q10.rmdup.narrowPeak_peak_3104	31	.	3.67261	5.78663	3.19483	95
chr10	4117389	4117547	SRR8284516_trimmed.fq.sort.sort.q10.rmdup.narrowPeak_peak_3110	75	.	5.44975	10.5918	7.54001	211
chr10	4388435	4388826	SRR8284516_trimmed.fq.sort.sort.q10.rmdup.narrowPeak_peak_3115	128	.	5.74176	16.2148	12.853	176
chr10	4431834	4432207	SRR8284516_trimmed.fq.sort.sort.q10.rmdup.narrowPeak_peak_3119	89	.	4.98275	12.1115	8.964	135
chr10	4432843	4433060	SRR8284516_trimmed.fq.sort.sort.q10.rmdup.narrowPeak_peak_3120	100	.	5.17522	13.283	10.0704	141
chr10	4965257	4965418	SRR8284516_trimmed.fq.sort.sort.q10.rmdup.narrowPeak_peak_3127	68	.	5.63003	9.82682	6.82275	66
chr10	5071612	5071712	SRR8284516_trimmed.fq.sort.sort.q10.rmdup.narrowPeak_peak_3128	38	.	4.08497	6.52735	3.82787	90
chr10	5235352	5235539	SRR8284516_trimmed.fq.sort.sort.q10.rmdup.narrowPeak_peak_3133	94	.	6.12745	12.6248	9.4498	109
chr10	5289174	5289391	SRR8284516_trimmed.fq.sort.sort.q10.rmdup.narrowPeak_peak_3134	74	.	5.05732	10.5393	7.49094	141
chr10	5289693	5289862	SRR8284516_trimmed.fq.sort.sort.q10.rmdup.narrowPeak_peak_3135	74	.	5.02152	10.4662	7.42223	80
chr10	5803800	5803928	SRR8284516_trimmed.fq.sort.sort.q10.rmdup.narrowPeak_peak_3138	76	.	4.67909	10.7275	7.66714	84
chr10	5805046	5805251	SRR8284516_trimmed.fq.sort.sort.q10.rmdup.narrowPeak_peak_3139	43	.	3.70428	7.07783	4.31344	134
chr10	5806368	5806625	SRR8284516_trimmed.fq.sort.sort.q10.rmdup.narrowPeak_peak_3141	57	.	4.15414	8.61368	5.70844	108
chr10	5823314	5823571	SRR8284516_trimmed.fq.sort.sort.q10.rmdup.narrowPeak_peak_3142	71	.	4.71052	10.1462	7.12225	355
chr10	5824061	5824312	SRR8284516_trimmed.fq.sort.sort.q10.rmdup.narrowPeak_peak_3143	264	.	9.35515	30.4038	26.4369	143
chr10	6989902	6990011	SRR8284516_trimmed.fq.sort.sort.q10.rmdup.narrowPeak_peak_3146	32	.	4.00267	5.86941	3.26777	79
chr10	7149115	7149263	SRR8284516_trimmed.fq.sort.sort.q10.rmdup.narrowPeak_peak_3147	23	.	3.1161	4.74007	2.31876	41
chr10	7211024	7211486	SRR8284516_trimmed.fq.sort.sort.q10.rmdup.narrowPeak_peak_3150	212	.	8.42978	24.9566	21.2076	430
chr10	7663445	7663605	SRR8284516_trimmed.fq.sort.sort.q10.rmdup.narrowPeak_peak_3154	187	.	7.96104	22.3499	18.7094	99
chr10	7667220	7667369	SRR8284516_trimmed.fq.sort.sort.q10.rmdup.narrowPeak_peak_3155	84	.	5.18766	11.5149	8.4044	68
chr10	7680539	7681089	SRR8284516_trimmed.fq.sort.sort.q10.rmdup.narrowPeak_peak_3156	428	.	10.9875	47.4227	42.8527	430
chr10	7681687	7681951	SRR8284516_trimmed.fq.sort.sort.q10.rmdup.narrowPeak_peak_3157	79	.	4.5445	11.0478	7.96425	89
chr10	7726156	7726451	SRR8284516_trimmed.fq.sort.sort.q10.rmdup.narrowPeak_peak_3158	137	.	7.1105	17.1447	13.7379	269
chr10	7726563	7726733	SRR8284516_trimmed.fq.sort.sort.q10.rmdup.narrowPeak_peak_3159	128	.	6.87394	16.2121	12.8504	88
chr10	7774322	7774534	SRR8284516_trimmed.fq.sort.sort.q10.rmdup.narrowPeak_peak_3161	85	.	5.83567	11.6851	8.56507	110
chr10	7780395	7780598	SRR8284516_trimmed.fq.sort.sort.q10.rmdup.narrowPeak_peak_3162	97	.	6.29044	12.9281	9.73381	320
chr10	7792462	7792778	SRR8284516_trimmed.fq.sort.sort.q10.rmdup.narrowPeak_peak_3163	270	.	8.7108	31.0582	27.0661	220
chr10	7792977	7793478	SRR8284516_trimmed.fq.sort.sort.q10.rmdup.narrowPeak_peak_3164	339	.	9.89954	38.2247	33.9661	245
chr10	7793606	7793707	SRR8284516_trimmed.fq.sort.sort.q10.rmdup.narrowPeak_peak_3165	19	.	2.76487	4.21214	1.92843	171
chr10	7901451	7901559	SRR8284516_trimmed.fq.sort.sort.q10.rmdup.narrowPeak_peak_3166	51	.	4.7905	8.05121	5.18691	83
chr10	7955245	7955393	SRR8284516_trimmed.fq.sort.sort.q10.rmdup.narrowPeak_peak_3167	114	.	6.36068	14.7385	11.4513	122
chr10	7956803	7957000	SRR8284516_trimmed.fq.sort.sort.q10.rmdup.narrowPeak_peak_3169	94	.	5.74368	12.6711	9.49387	113
chr10	8070211	8070351	SRR8284516_trimmed.fq.sort.sort.q10.rmdup.narrowPeak_peak_3172	39	.	4.33622	6.68815	3.97355	116
chr10	8852880	8852981	SRR8284516_trimmed.fq.sort.sort.q10.rmdup.narrowPeak_peak_3187	44	.	3.89105	7.22058	4.43738	53
chr10	8886043	8886311	SRR8284516_trimmed.fq.sort.sort.q10.rmdup.narrowPeak_peak_3188	557	.	12.3551	60.7535	55.7575	182
chr10	8886534	8886762	SRR8284516_trimmed.fq.sort.sort.q10.rmdup.narrowPeak_peak_3189	73	.	4.27885	10.3762	7.33787	156
chr10	8897969	8898248	SRR8284516_trimmed.fq.sort.sort.q10.rmdup.narrowPeak_peak_3190	80	.	4.86145	11.1452	8.05608	114
chr10	8899474	8899643	SRR8284516_trimmed.fq.sort.sort.q10.rmdup.narrowPeak_peak_3191	44	.	3.76954	7.22101	4.43767	113
chr10	8934025	8934174	SRR8284516_trimmed.fq.sort.sort.q10.rmdup.narrowPeak_peak_3192	31	.	3.80964	5.78918	3.19674	54
chr10	8962068	8962430	SRR8284516_trimmed.fq.sort.sort.q10.rmdup.narrowPeak_peak_3193	67	.	5.58503	9.75027	6.75719	248
chr10	9177742	9177954	SRR8284516_trimmed.fq.sort.sort.q10.rmdup.narrowPeak_peak_3196	59	.	5.27815	8.88473	5.95035	82
chr10	9439674	9440156	SRR8284516_trimmed.fq.sort.sort.q10.rmdup.narrowPeak_peak_3200	42	.	4.32793	6.95236	4.21285	25
chr10	11149847	11150155	SRR8284516_trimmed.fq.sort.sort.q10.rmdup.narrowPeak_peak_3208	96	.	6.68566	12.8032	9.61536	97
chr10	11280658	11280796	SRR8284516_trimmed.fq.sort.sort.q10.rmdup.narrowPeak_peak_3210	586	.	15.0351	63.7572	58.6685	398
chr10	11280920	11281190	SRR8284516_trimmed.fq.sort.sort.q10.rmdup.narrowPeak_peak_3210	586	.	15.0351	63.7572	58.6685	398
chr10	11281747	11281930	SRR8284516_trimmed.fq.sort.sort.q10.rmdup.narrowPeak_peak_3211	149	.	6.64121	18.4051	14.9387	97
chr10	11306097	11306325	SRR8284516_trimmed.fq.sort.sort.q10.rmdup.narrowPeak_peak_3212	43	.	4.42926	7.12741	4.35183	120
chr10	11343169	11343285	SRR8284516_trimmed.fq.sort.sort.q10.rmdup.narrowPeak_peak_3213	35	.	4.22252	6.23151	3.56051	55
chr10	12413771	12413921	SRR8284516_trimmed.fq.sort.sort.q10.rmdup.narrowPeak_peak_3218	21	.	3.45495	4.52715	2.19611	142
chr10	12507764	12507909	SRR8284516_trimmed.fq.sort.sort.q10.rmdup.narrowPeak_peak_3220	35	.	4.22252	6.23151	3.56051	54
chr10	12553428	12553554	SRR8284516_trimmed.fq.sort.sort.q10.rmdup.narrowPeak_peak_3222	79	.	5.1158	11.0089	7.92766	80
chr10	12923136	12923161	SRR8284516_trimmed.fq.sort.sort.q10.rmdup.narrowPeak_peak_3231	104	.	6.25204	13.6821	10.4495	118
chr10	13008022	13008199	SRR8284516_trimmed.fq.sort.sort.q10.rmdup.narrowPeak_peak_3234	39	.	4.01284	6.66362	3.95139	107
chr10	13008494	13008818	SRR8284516_trimmed.fq.sort.sort.q10.rmdup.narrowPeak_peak_3235	133	.	6.92166	16.7615	13.3736	108
chr10	13008934	13009091	SRR8284516_trimmed.fq.sort.sort.q10.rmdup.narrowPeak_peak_3235	133	.	6.92166	16.7615	13.3736	108
chr10	13192719	13193139	SRR8284516_trimmed.fq.sort.sort.q10.rmdup.narrowPeak_peak_3238	140	.	7.48934	17.42	14.0003	299
chr10	13323781	13323852	SRR8284516_trimmed.fq.sort.sort.q10.rmdup.narrowPeak_peak_3242	59	.	5.27815	8.88473	5.95035	90
chr10	13349055	13349200	SRR8284516_trimmed.fq.sort.sort.q10.rmdup.narrowPeak_peak_3243	35	.	4.22252	6.23151	3.56051	137
chr10	13432189	13432317	SRR8284516_trimmed.fq.sort.sort.q10.rmdup.narrowPeak_peak_3248	48	.	4.26108	7.686	4.86452	83
chr10	13552778	13553012	SRR8284516_trimmed.fq.sort.sort.q10.rmdup.narrowPeak_peak_3251	115	.	7.12712	14.8873	11.5931	169
chr10	13553217	13553416	SRR8284516_trimmed.fq.sort.sort.q10.rmdup.narrowPeak_peak_3252	135	.	7.77504	16.9937	13.5953	103
chr10	14704933	14705070	SRR8284516_trimmed.fq.sort.sort.q10.rmdup.narrowPeak_peak_3259	43	.	4.5744	7.08511	4.31344	352
chr10	14705350	14705468	SRR8284516_trimmed.fq.sort.sort.q10.rmdup.narrowPeak_peak_3259	43	.	4.5744	7.08511	4.31344	352
chr10	16975568	16975737	SRR8284516_trimmed.fq.sort.sort.q10.rmdup.narrowPeak_peak_3272	43	.	4.5744	7.08511	4.31344	119
chr10	17074641	17074775	SRR8284516_trimmed.fq.sort.sort.q10.rmdup.narrowPeak_peak_3274	39	.	3.75907	6.69128	3.97644	90
chr10	17102308	17102543	SRR8284516_trimmed.fq.sort.sort.q10.rmdup.narrowPeak_peak_3278	146	.	6.92841	18.1474	14.694	89
chr10	17102626	17102804	SRR8284516_trimmed.fq.sort.sort.q10.rmdup.narrowPeak_peak_3279	93	.	5.50509	12.5586	9.38713	131
chr10	17586712	17586961	SRR8284516_trimmed.fq.sort.sort.q10.rmdup.narrowPeak_peak_3287	95	.	6.66667	12.7703	9.58752	145
chr10	17722678	17723023	SRR8284516_trimmed.fq.sort.sort.q10.rmdup.narrowPeak_peak_3289	75	.	4.05209	10.6302	7.57623	260
chr10	17723363	17723606	SRR8284516_trimmed.fq.sort.sort.q10.rmdup.narrowPeak_peak_3290	243	.	7.03875	28.2734	24.3903	163
chr10	17769960	17770073	SRR8284516_trimmed.fq.sort.sort.q10.rmdup.narrowPeak_peak_3293	60	.	5.15863	9.01569	6.07241	97
chr10	17796315	17796513	SRR8284516_trimmed.fq.sort.sort.q10.rmdup.narrowPeak_peak_3295	100	.	6.46233	13.2445	10.0341	111
chr10	17946958	17947107	SRR8284516_trimmed.fq.sort.sort.q10.rmdup.narrowPeak_peak_3296	91	.	6.40075	12.307	9.14909	107
chr10	17948251	17948663	SRR8284516_trimmed.fq.sort.sort.q10.rmdup.narrowPeak_peak_3297	92	.	6.46522	12.4199	9.25613	341
chr10	18022373	18022689	SRR8284516_trimmed.fq.sort.sort.q10.rmdup.narrowPeak_peak_3299	272	.	8.99421	31.2296	27.2308	708
chr10	18022840	18023213	SRR8284516_trimmed.fq.sort.sort.q10.rmdup.narrowPeak_peak_3299	272	.	8.99421	31.2296	27.2308	708
chr10	18067818	18068022	SRR8284516_trimmed.fq.sort.sort.q10.rmdup.narrowPeak_peak_3300	47	.	4.49317	7.53037	4.72182	267
chr10	18234602	18234913	SRR8284516_trimmed.fq.sort.sort.q10.rmdup.narrowPeak_peak_3303	1025	.	19.8115	108.632	102.524	520
chr10	18234995	18235287	SRR8284516_trimmed.fq.sort.sort.q10.rmdup.narrowPeak_peak_3303	1025	.	19.8115	108.632	102.524	520
chr10	18235424	18235645	SRR8284516_trimmed.fq.sort.sort.q10.rmdup.narrowPeak_peak_3304	68	.	4.31779	9.87427	6.867	103
chr10	18407692	18407934	SRR8284516_trimmed.fq.sort.sort.q10.rmdup.narrowPeak_peak_3306	46	.	4.60163	7.42252	4.62262	237
chr10	18434705	18434881	SRR8284516_trimmed.fq.sort.sort.q10.rmdup.narrowPeak_peak_3307	35	.	4.0188	6.1502	3.51757	109
chr10	18709673	18709819	SRR8284516_trimmed.fq.sort.sort.q10.rmdup.narrowPeak_peak_3314	35	.	4.22252	6.23151	3.56051	78
chr10	19104609	19105034	SRR8284516_trimmed.fq.sort.sort.q10.rmdup.narrowPeak_peak_3319	171	.	7.46809	20.7598	17.1884	125
chr10	19105542	19105753	SRR8284516_trimmed.fq.sort.sort.q10.rmdup.narrowPeak_peak_3320	64	.	4.68296	9.44065	6.46884	113
chr10	19239369	19239515	SRR8284516_trimmed.fq.sort.sort.q10.rmdup.narrowPeak_peak_3323	68	.	5.63003	9.82682	6.82275	82
chr10	19592083	19592211	SRR8284516_trimmed.fq.sort.sort.q10.rmdup.narrowPeak_peak_3325	43	.	4.5744	7.08511	4.31344	19
chr10	20234591	20234752	SRR8284516_trimmed.fq.sort.sort.q10.rmdup.narrowPeak_peak_3340	52	.	4.47698	8.09897	5.23114	43
chr10	20311513	20312256	SRR8284516_trimmed.fq.sort.sort.q10.rmdup.narrowPeak_peak_3342	317	.	6.94501	35.9581	31.7804	607
chr10	20312493	20312775	SRR8284516_trimmed.fq.sort.sort.q10.rmdup.narrowPeak_peak_3343	1074	.	14.3357	113.668	107.453	145
chr10	20312960	20313323	SRR8284516_trimmed.fq.sort.sort.q10.rmdup.narrowPeak_peak_3344	341	.	7.19702	38.4369	34.1706	124
chr10	20347409	20347558	SRR8284516_trimmed.fq.sort.sort.q10.rmdup.narrowPeak_peak_3345	32	.	3.85986	5.87639	3.27415	42
chr10	20347933	20348168	SRR8284516_trimmed.fq.sort.sort.q10.rmdup.narrowPeak_peak_3346	60	.	4.98183	9.03516	6.09069	141
chr10	20420942	20421030	SRR8284516_trimmed.fq.sort.sort.q10.rmdup.narrowPeak_peak_3347	31	.	3.94425	5.77245	3.18171	18
chr10	20481592	20481775	SRR8284516_trimmed.fq.sort.sort.q10.rmdup.narrowPeak_peak_3348	86	.	6.33378	11.7874	8.65746	62
chr10	20833448	20833597	SRR8284516_trimmed.fq.sort.sort.q10.rmdup.narrowPeak_peak_3356	35	.	4.22252	6.23151	3.56051	94
chr10	20951979	20952379	SRR8284516_trimmed.fq.sort.sort.q10.rmdup.narrowPeak_peak_3357	95	.	6.41766	12.7474	9.56571	231
chr10	20952852	20953098	SRR8284516_trimmed.fq.sort.sort.q10.rmdup.narrowPeak_peak_3358	110	.	6.80104	14.2939	11.028	129
chr10	21145285	21145433	SRR8284516_trimmed.fq.sort.sort.q10.rmdup.narrowPeak_peak_3362	22	.	3.51877	4.62881	2.22071	100
chr10	21258070	21258280	SRR8284516_trimmed.fq.sort.sort.q10.rmdup.narrowPeak_peak_3364	64	.	5.39011	9.41663	6.44645	111
chr10	21570705	21570756	SRR8284516_trimmed.fq.sort.sort.q10.rmdup.narrowPeak_peak_3373	59	.	5.27815	8.88473	5.95035	86
chr10	21570868	21570974	SRR8284516_trimmed.fq.sort.sort.q10.rmdup.narrowPeak_peak_3374	35	.	4.22252	6.23151	3.56051	95
chr10	21794950	21795044	SRR8284516_trimmed.fq.sort.sort.q10.rmdup.narrowPeak_peak_3378	62	.	4.87329	9.16434	6.21105	70
chr10	21936163	21936300	SRR8284516_trimmed.fq.sort.sort.q10.rmdup.narrowPeak_peak_3382	53	.	4.90645	8.25155	5.37247	102
chr10	21994184	21994344	SRR8284516_trimmed.fq.sort.sort.q10.rmdup.narrowPeak_peak_3384	59	.	5.27815	8.88473	5.95035	105
chr10	22587817	22587860	SRR8284516_trimmed.fq.sort.sort.q10.rmdup.narrowPeak_peak_3389	35	.	4.22252	6.23151	3.56051	22
chr10	22645073	22645243	SRR8284516_trimmed.fq.sort.sort.q10.rmdup.narrowPeak_peak_3390	47	.	4.53337	7.60142	4.78656	67
chr10	22731088	22731287	SRR8284516_trimmed.fq.sort.sort.q10.rmdup.narrowPeak_peak_3394	165	.	6.59969	20.0919	16.5501	98
chr10	22731627	22731865	SRR8284516_trimmed.fq.sort.sort.q10.rmdup.narrowPeak_peak_3395	283	.	8.99483	32.3548	28.313	146
chr10	22731983	22732165	SRR8284516_trimmed.fq.sort.sort.q10.rmdup.narrowPeak_peak_3395	283	.	8.99483	32.3548	28.313	146
chr10	23178771	23178931	SRR8284516_trimmed.fq.sort.sort.q10.rmdup.narrowPeak_peak_3401	71	.	5.3918	10.1247	7.10215	71
chr10	23349761	23349910	SRR8284516_trimmed.fq.sort.sort.q10.rmdup.narrowPeak_peak_3405	64	.	5.41712	9.46307	6.48966	129
chr10	23350635	23350789	SRR8284516_trimmed.fq.sort.sort.q10.rmdup.narrowPeak_peak_3406	48	.	4.71635	7.61719	4.80138	60
chr10	23393986	23394110	SRR8284516_trimmed.fq.sort.sort.q10.rmdup.narrowPeak_peak_3408	47	.	4.18348	7.53552	4.72636	76
chr10	23394524	23394830	SRR8284516_trimmed.fq.sort.sort.q10.rmdup.narrowPeak_peak_3409	85	.	5.41392	11.6225	8.50604	347
chr10	23449955	23450238	SRR8284516_trimmed.fq.sort.sort.q10.rmdup.narrowPeak_peak_3410	136	.	7.52196	17.0052	13.6062	146
chr10	23711391	23711719	SRR8284516_trimmed.fq.sort.sort.q10.rmdup.narrowPeak_peak_3416	99	.	5.13309	13.1797	9.97232	127
chr10	23755041	23755189	SRR8284516_trimmed.fq.sort.sort.q10.rmdup.narrowPeak_peak_3417	84	.	6.21891	11.5892	8.47448	109
chr10	23786521	23787098	SRR8284516_trimmed.fq.sort.sort.q10.rmdup.narrowPeak_peak_3419	463	.	9.29018	51.0214	46.332	266
chr10	23787449	23787963	SRR8284516_trimmed.fq.sort.sort.q10.rmdup.narrowPeak_peak_3420	383	.	8.29168	42.7796	38.3608	110
chr10	24595609	24595881	SRR8284516_trimmed.fq.sort.sort.q10.rmdup.narrowPeak_peak_3428	386	.	11.5566	43.0759	38.6471	190
chr10	24600437	24600811	SRR8284516_trimmed.fq.sort.sort.q10.rmdup.narrowPeak_peak_3429	35	.	3.63306	6.19152	3.55515	209
chr10	24600984	24601207	SRR8284516_trimmed.fq.sort.sort.q10.rmdup.narrowPeak_peak_3430	62	.	5.06978	9.1945	6.23908	141
chr10	24698136	24698343	SRR8284516_trimmed.fq.sort.sort.q10.rmdup.narrowPeak_peak_3432	85	.	6.03942	11.6671	8.54779	135
chr10	24809138	24809188	SRR8284516_trimmed.fq.sort.sort.q10.rmdup.narrowPeak_peak_3434	38	.	3.96574	6.5767	3.87292	196
chr10	24835902	24836213	SRR8284516_trimmed.fq.sort.sort.q10.rmdup.narrowPeak_peak_3435	64	.	5.18419	9.40028	6.43101	113
chr10	24870108	24870430	SRR8284516_trimmed.fq.sort.sort.q10.rmdup.narrowPeak_peak_3436	180	.	9.50067	21.6452	18.0345	133
chr10	24962662	24963061	SRR8284516_trimmed.fq.sort.sort.q10.rmdup.narrowPeak_peak_3439	58	.	5.03842	8.80524	5.88637	277
chr10	25245354	25245502	SRR8284516_trimmed.fq.sort.sort.q10.rmdup.narrowPeak_peak_3448	35	.	4.22252	6.23151	3.56051	133
chr10	25252475	25252631	SRR8284516_trimmed.fq.sort.sort.q10.rmdup.narrowPeak_peak_3449	63	.	5.11494	9.27591	6.3154	100
chr10	25297177	25297383	SRR8284516_trimmed.fq.sort.sort.q10.rmdup.narrowPeak_peak_3450	69	.	5.29786	9.95348	6.94139	80
chr10	25360380	25360586	SRR8284516_trimmed.fq.sort.sort.q10.rmdup.narrowPeak_peak_3452	110	.	6.12986	14.265	11.0008	144
chr10	25372721	25372955	SRR8284516_trimmed.fq.sort.sort.q10.rmdup.narrowPeak_peak_3454	49	.	3.88802	7.74312	4.91689	125
chr10	25373143	25373258	SRR8284516_trimmed.fq.sort.sort.q10.rmdup.narrowPeak_peak_3455	41	.	3.63094	6.91559	4.17995	35
chr10	25426840	25427037	SRR8284516_trimmed.fq.sort.sort.q10.rmdup.narrowPeak_peak_3460	54	.	4.97876	8.37576	5.48743	106
chr10	25447240	25447378	SRR8284516_trimmed.fq.sort.sort.q10.rmdup.narrowPeak_peak_3462	41	.	3.9956	6.89789	4.16375	20
chr10	25729304	25729455	SRR8284516_trimmed.fq.sort.sort.q10.rmdup.narrowPeak_peak_3469	51	.	4.92627	7.97021	5.11222	51
chr10	25927990	25928139	SRR8284516_trimmed.fq.sort.sort.q10.rmdup.narrowPeak_peak_3472	48	.	4.38452	7.62853	4.8115	86
chr10	26329349	26329680	SRR8284516_trimmed.fq.sort.sort.q10.rmdup.narrowPeak_peak_3479	60	.	4.93899	8.95717	6.01796	236
chr10	26373656	26373805	SRR8284516_trimmed.fq.sort.sort.q10.rmdup.narrowPeak_peak_3482	101	.	5.37249	13.3878	10.1701	82
chr10	26374773	26375022	SRR8284516_trimmed.fq.sort.sort.q10.rmdup.narrowPeak_peak_3483	411	.	11.7838	45.6212	41.108	144
chr10	26375672	26375892	SRR8284516_trimmed.fq.sort.sort.q10.rmdup.narrowPeak_peak_3484	66	.	4.48321	9.64647	6.66083	115
chr10	26772131	26772280	SRR8284516_trimmed.fq.sort.sort.q10.rmdup.narrowPeak_peak_3487	96	.	6.44829	12.8023	9.61536	88
chr10	26772554	26772771	SRR8284516_trimmed.fq.sort.sort.q10.rmdup.narrowPeak_peak_3488	94	.	6.32751	12.5854	9.41242	146
chr10	26890263	26890411	SRR8284516_trimmed.fq.sort.sort.q10.rmdup.narrowPeak_peak_3491	60	.	4.96032	8.99602	6.05391	91
chr10	26984582	26984608	SRR8284516_trimmed.fq.sort.sort.q10.rmdup.narrowPeak_peak_3492	44	.	4.02234	7.21932	4.43633	55
chr10	26985031	26985207	SRR8284516_trimmed.fq.sort.sort.q10.rmdup.narrowPeak_peak_3493	165	.	7.36513	20.0467	16.5069	128
chr10	27285184	27285414	SRR8284516_trimmed.fq.sort.sort.q10.rmdup.narrowPeak_peak_3501	86	.	6.12587	11.8214	8.68979	219
chr10	27616817	27617001	SRR8284516_trimmed.fq.sort.sort.q10.rmdup.narrowPeak_peak_3507	51	.	4.92627	7.97021	5.11222	79
chr10	28074333	28074571	SRR8284516_trimmed.fq.sort.sort.q10.rmdup.narrowPeak_peak_3509	93	.	5.31915	12.5263	9.35657	133
chr10	28075035	28075199	SRR8284516_trimmed.fq.sort.sort.q10.rmdup.narrowPeak_peak_3510	183	.	7.56593	21.9631	18.3387	194
chr10	28094504	28094757	SRR8284516_trimmed.fq.sort.sort.q10.rmdup.narrowPeak_peak_3511	221	.	9.40052	25.935	22.1458	135
chr10	28370201	28370306	SRR8284516_trimmed.fq.sort.sort.q10.rmdup.narrowPeak_peak_3518	35	.	4.22252	6.23151	3.56051	39
chr10	28688445	28688651	SRR8284516_trimmed.fq.sort.sort.q10.rmdup.narrowPeak_peak_3520	116	.	7.38941	14.8998	11.6027	68
chr10	29312937	29313109	SRR8284516_trimmed.fq.sort.sort.q10.rmdup.narrowPeak_peak_3521	169	.	9.1488	20.478	16.9189	323
chr10	29361121	29361292	SRR8284516_trimmed.fq.sort.sort.q10.rmdup.narrowPeak_peak_3522	121	.	6.13121	15.5127	12.1861	94
chr10	29361403	29361586	SRR8284516_trimmed.fq.sort.sort.q10.rmdup.narrowPeak_peak_3523	97	.	5.51001	12.9472	9.75209	225
chr10	29362169	29362528	SRR8284516_trimmed.fq.sort.sort.q10.rmdup.narrowPeak_peak_3524	450	.	13.1755	49.6881	45.0427	114
chr10	30199978	30200513	SRR8284516_trimmed.fq.sort.sort.q10.rmdup.narrowPeak_peak_3529	164	.	7.80925	20.0093	16.4709	183
chr10	30600304	30600456	SRR8284516_trimmed.fq.sort.sort.q10.rmdup.narrowPeak_peak_3536	69	.	4.93974	9.96005	6.94725	532
chr10	30600777	30601022	SRR8284516_trimmed.fq.sort.sort.q10.rmdup.narrowPeak_peak_3537	300	.	10.7495	34.1591	30.0487	162
chr10	30618240	30618778	SRR8284516_trimmed.fq.sort.sort.q10.rmdup.narrowPeak_peak_3538	217	.	10.3915	25.5302	21.7582	350
chr10	30720776	30720871	SRR8284516_trimmed.fq.sort.sort.q10.rmdup.narrowPeak_peak_3541	86	.	6.33378	11.7874	8.65746	101
chr10	30764167	30764321	SRR8284516_trimmed.fq.sort.sort.q10.rmdup.narrowPeak_peak_3543	22	.	3.51877	4.62881	2.22071	99
chr10	30980272	30980520	SRR8284516_trimmed.fq.sort.sort.q10.rmdup.narrowPeak_peak_3545	86	.	6.33378	11.7874	8.65746	147
chr10	31312914	31313183	SRR8284516_trimmed.fq.sort.sort.q10.rmdup.narrowPeak_peak_3547	72	.	5.48914	10.301	7.26728	200
chr10	33950810	33951344	SRR8284516_trimmed.fq.sort.sort.q10.rmdup.narrowPeak_peak_3553	95	.	6.63223	12.7107	9.53114	64
chr10	34018850	34019411	SRR8284516_trimmed.fq.sort.sort.q10.rmdup.narrowPeak_peak_3554	39	.	4.02879	6.69297	3.97766	341
chr10	34175934	34176216	SRR8284516_trimmed.fq.sort.sort.q10.rmdup.narrowPeak_peak_3559	57	.	4.32339	8.69083	5.77989	157
chr10	34206750	34207076	SRR8284516_trimmed.fq.sort.sort.q10.rmdup.narrowPeak_peak_3561	212	.	8.4583	25.0207	21.2692	189
chr10	34207746	34208035	SRR8284516_trimmed.fq.sort.sort.q10.rmdup.narrowPeak_peak_3563	112	.	6.04595	14.4999	11.2244	215
chr10	34282314	34282938	SRR8284516_trimmed.fq.sort.sort.q10.rmdup.narrowPeak_peak_3565	227	.	9.40734	26.5171	22.7044	134
chr10	34418216	34418486	SRR8284516_trimmed.fq.sort.sort.q10.rmdup.narrowPeak_peak_3570	92	.	6.43283	12.3632	9.20236	120
chr10	34512747	34512928	SRR8284516_trimmed.fq.sort.sort.q10.rmdup.narrowPeak_peak_3571	51	.	4.92627	7.97021	5.11222	124
chr10	36974243	36974512	SRR8284516_trimmed.fq.sort.sort.q10.rmdup.narrowPeak_peak_3577	484	.	12.1048	53.1895	48.4309	165
chr10	36974884	36975005	SRR8284516_trimmed.fq.sort.sort.q10.rmdup.narrowPeak_peak_3577	484	.	12.1048	53.1895	48.4309	165
chr10	36975206	36975531	SRR8284516_trimmed.fq.sort.sort.q10.rmdup.narrowPeak_peak_3578	197	.	7.17721	23.4377	19.7512	126
chr10	37137637	37138448	SRR8284516_trimmed.fq.sort.sort.q10.rmdup.narrowPeak_peak_3579	163	.	4.59368	19.9082	16.3744	450
chr10	37139675	37139966	SRR8284516_trimmed.fq.sort.sort.q10.rmdup.narrowPeak_peak_3580	106	.	3.82343	13.9266	10.6794	295
chr10	37140252	37140808	SRR8284516_trimmed.fq.sort.sort.q10.rmdup.narrowPeak_peak_3581	90	.	3.59044	12.1955	9.04351	125
chr10	37337150	37337356	SRR8284516_trimmed.fq.sort.sort.q10.rmdup.narrowPeak_peak_3585	34	.	4.14594	6.10586	3.47855	214
chr10	37397279	37397457	SRR8284516_trimmed.fq.sort.sort.q10.rmdup.narrowPeak_peak_3587	64	.	4.65073	9.37455	6.40716	144
chr10	37397618	37397926	SRR8284516_trimmed.fq.sort.sort.q10.rmdup.narrowPeak_peak_3588	206	.	8.42933	24.4234	20.6963	140
chr10	37636902	37637175	SRR8284516_trimmed.fq.sort.sort.q10.rmdup.narrowPeak_peak_3592	59	.	4.87609	8.8422	5.92029	195
chr10	37637284	37637388	SRR8284516_trimmed.fq.sort.sort.q10.rmdup.narrowPeak_peak_3593	30	.	3.74467	5.67586	3.09648	67
chr10	38553888	38554287	SRR8284516_trimmed.fq.sort.sort.q10.rmdup.narrowPeak_peak_3600	126	.	7.22109	15.9718	12.6231	128
chr10	38704961	38705132	SRR8284516_trimmed.fq.sort.sort.q10.rmdup.narrowPeak_peak_3604	51	.	4.92627	7.97021	5.11222	62
chr10	38723541	38723694	SRR8284516_trimmed.fq.sort.sort.q10.rmdup.narrowPeak_peak_3605	51	.	4.92627	7.97021	5.11222	115
chr10	38823001	38823160	SRR8284516_trimmed.fq.sort.sort.q10.rmdup.narrowPeak_peak_3607	35	.	4.18877	6.17621	3.54088	78
chr10	38972350	38972570	SRR8284516_trimmed.fq.sort.sort.q10.rmdup.narrowPeak_peak_3609	246	.	9.03641	28.5275	24.6347	117
chr10	39134027	39134299	SRR8284516_trimmed.fq.sort.sort.q10.rmdup.narrowPeak_peak_3614	201	.	8.68322	23.898	20.1923	602
chr10	39187943	39188025	SRR8284516_trimmed.fq.sort.sort.q10.rmdup.narrowPeak_peak_3616	41	.	4.42357	6.83434	4.10624	95
chr10	39226290	39226453	SRR8284516_trimmed.fq.sort.sort.q10.rmdup.narrowPeak_peak_3617	64	.	4.66679	9.40751	6.43789	84
chr10	39227049	39227138	SRR8284516_trimmed.fq.sort.sort.q10.rmdup.narrowPeak_peak_3618	87	.	5.36681	11.8938	8.75819	101
chr10	39239722	39239886	SRR8284516_trimmed.fq.sort.sort.q10.rmdup.narrowPeak_peak_3619	77	.	5.9819	10.7949	7.72606	121
chr10	39256488	39256734	SRR8284516_trimmed.fq.sort.sort.q10.rmdup.narrowPeak_peak_3620	69	.	5.29786	9.95348	6.94139	119
chr10	39266653	39266794	SRR8284516_trimmed.fq.sort.sort.q10.rmdup.narrowPeak_peak_3621	51	.	4.92627	7.97021	5.11222	72
chr10	39532552	39532692	SRR8284516_trimmed.fq.sort.sort.q10.rmdup.narrowPeak_peak_3625	90	.	5.17256	12.1975	9.04533	80
chr10	39613411	39613724	SRR8284516_trimmed.fq.sort.sort.q10.rmdup.narrowPeak_peak_3626	37	.	3.65152	6.47119	3.77747	100
chr10	39659382	39659682	SRR8284516_trimmed.fq.sort.sort.q10.rmdup.narrowPeak_peak_3629	79	.	5.30303	11.0344	7.95177	63
chr10	39708380	39708543	SRR8284516_trimmed.fq.sort.sort.q10.rmdup.narrowPeak_peak_3633	117	.	7.19613	15.0116	11.7091	117
chr10	39731088	39731260	SRR8284516_trimmed.fq.sort.sort.q10.rmdup.narrowPeak_peak_3634	83	.	4.83222	11.415	8.31018	91
chr10	39731669	39731902	SRR8284516_trimmed.fq.sort.sort.q10.rmdup.narrowPeak_peak_3635	89	.	4.95465	12.0448	8.90123	124
chr10	39732933	39733340	SRR8284516_trimmed.fq.sort.sort.q10.rmdup.narrowPeak_peak_3637	194	.	7.43	23.1135	19.4407	131
chr10	39898749	39899036	SRR8284516_trimmed.fq.sort.sort.q10.rmdup.narrowPeak_peak_3640	235	.	9.82533	27.3759	23.529	163
chr10	39899378	39899587	SRR8284516_trimmed.fq.sort.sort.q10.rmdup.narrowPeak_peak_3641	57	.	4.75498	8.61924	5.71326	113
chr10	40191916	40192113	SRR8284516_trimmed.fq.sort.sort.q10.rmdup.narrowPeak_peak_3651	77	.	4.87826	10.8448	7.77327	111
chr10	40246714	40247033	SRR8284516_trimmed.fq.sort.sort.q10.rmdup.narrowPeak_peak_3652	243	.	8.89139	28.1901	24.3107	193
chr10	40247160	40247383	SRR8284516_trimmed.fq.sort.sort.q10.rmdup.narrowPeak_peak_3653	104	.	5.67487	13.6936	10.4601	115
chr10	40257017	40257213	SRR8284516_trimmed.fq.sort.sort.q10.rmdup.narrowPeak_peak_3654	30	.	3.15435	5.62049	3.04658	76
chr10	40257404	40257656	SRR8284516_trimmed.fq.sort.sort.q10.rmdup.narrowPeak_peak_3655	221	.	7.55499	25.903	22.1152	126
chr10	40257780	40258144	SRR8284516_trimmed.fq.sort.sort.q10.rmdup.narrowPeak_peak_3655	221	.	7.55499	25.903	22.1152	126
chr10	40301071	40301194	SRR8284516_trimmed.fq.sort.sort.q10.rmdup.narrowPeak_peak_3656	87	.	4.8722	11.8481	8.71491	90
chr10	40302398	40302938	SRR8284516_trimmed.fq.sort.sort.q10.rmdup.narrowPeak_peak_3658	84	.	4.91661	11.6117	8.49581	378
chr10	40348328	40348609	SRR8284516_trimmed.fq.sort.sort.q10.rmdup.narrowPeak_peak_3660	32	.	3.36287	5.86696	3.26636	52
chr10	40348855	40349116	SRR8284516_trimmed.fq.sort.sort.q10.rmdup.narrowPeak_peak_3661	106	.	5.44323	13.9295	10.6821	120
chr10	40349572	40349746	SRR8284516_trimmed.fq.sort.sort.q10.rmdup.narrowPeak_peak_3662	220	.	8.12678	25.8311	22.0462	129
chr10	40440965	40441081	SRR8284516_trimmed.fq.sort.sort.q10.rmdup.narrowPeak_peak_3664	34	.	4.00049	6.11883	3.48977	140
chr10	40712840	40712852	SRR8284516_trimmed.fq.sort.sort.q10.rmdup.narrowPeak_peak_3674	50	.	4.51264	7.86379	5.02752	71
chr10	40712980	40713082	SRR8284516_trimmed.fq.sort.sort.q10.rmdup.narrowPeak_peak_3675	49	.	4.45682	7.76161	4.93376	101
chr10	40780882	40781025	SRR8284516_trimmed.fq.sort.sort.q10.rmdup.narrowPeak_peak_3678	66	.	4.49677	9.67663	6.68895	62
chr10	40794232	40794386	SRR8284516_trimmed.fq.sort.sort.q10.rmdup.narrowPeak_peak_3680	43	.	4.5744	7.08511	4.31344	112
chr10	40882680	40883091	SRR8284516_trimmed.fq.sort.sort.q10.rmdup.narrowPeak_peak_3686	237	.	7.80491	27.5848	23.7297	147
chr10	40883519	40883761	SRR8284516_trimmed.fq.sort.sort.q10.rmdup.narrowPeak_peak_3687	644	.	14.4448	69.7472	64.4972	121
chr10	40911446	40911720	SRR8284516_trimmed.fq.sort.sort.q10.rmdup.narrowPeak_peak_3690	82	.	6.06387	11.32	8.22064	161
chr10	40919617	40919787	SRR8284516_trimmed.fq.sort.sort.q10.rmdup.narrowPeak_peak_3691	68	.	5.63003	9.82682	6.82275	63
chr10	41293280	41293505	SRR8284516_trimmed.fq.sort.sort.q10.rmdup.narrowPeak_peak_3698	83	.	5.1704	11.478	8.36973	103
chr10	41303558	41303805	SRR8284516_trimmed.fq.sort.sort.q10.rmdup.narrowPeak_peak_3699	245	.	10.0576	28.4366	24.5474	145
chr10	41303998	41304234	SRR8284516_trimmed.fq.sort.sort.q10.rmdup.narrowPeak_peak_3700	54	.	4.62107	8.37017	5.48283	48
chr10	41449848	41450209	SRR8284516_trimmed.fq.sort.sort.q10.rmdup.narrowPeak_peak_3702	149	.	7.29596	18.463	14.9935	230
chr10	41450649	41450827	SRR8284516_trimmed.fq.sort.sort.q10.rmdup.narrowPeak_peak_3703	91	.	5.55878	12.2929	9.13572	97
chr10	41477253	41477474	SRR8284516_trimmed.fq.sort.sort.q10.rmdup.narrowPeak_peak_3704	49	.	4.14288	7.73716	4.91162	277
chr10	41489854	41490260	SRR8284516_trimmed.fq.sort.sort.q10.rmdup.narrowPeak_peak_3705	134	.	6.36294	16.8837	13.4906	299
chr10	41490607	41490753	SRR8284516_trimmed.fq.sort.sort.q10.rmdup.narrowPeak_peak_3706	71	.	4.71052	10.1462	7.12225	65
chr10	41518684	41518962	SRR8284516_trimmed.fq.sort.sort.q10.rmdup.narrowPeak_peak_3707	54	.	3.43197	8.30562	5.42266	108
chr10	41519141	41519381	SRR8284516_trimmed.fq.sort.sort.q10.rmdup.narrowPeak_peak_3708	650	.	11.9483	70.3289	65.0609	136
chr10	41519530	41519707	SRR8284516_trimmed.fq.sort.sort.q10.rmdup.narrowPeak_peak_3709	361	.	8.40507	40.4994	36.1592	99
chr10	41519983	41520395	SRR8284516_trimmed.fq.sort.sort.q10.rmdup.narrowPeak_peak_3709	361	.	8.40507	40.4994	36.1592	99
chr10	41809438	41809858	SRR8284516_trimmed.fq.sort.sort.q10.rmdup.narrowPeak_peak_3719	71	.	4.86652	10.147	7.12291	238
chr10	41810205	41810359	SRR8284516_trimmed.fq.sort.sort.q10.rmdup.narrowPeak_peak_3720	72	.	4.91711	10.2518	7.22131	165
chr10	41886981	41887218	SRR8284516_trimmed.fq.sort.sort.q10.rmdup.narrowPeak_peak_3722	127	.	7.31886	16.1544	12.7952	147
chr10	41887612	41887814	SRR8284516_trimmed.fq.sort.sort.q10.rmdup.narrowPeak_peak_3723	75	.	5.66822	10.6223	7.56855	107
chr10	41901598	41901760	SRR8284516_trimmed.fq.sort.sort.q10.rmdup.narrowPeak_peak_3726	51	.	4.42524	8.00074	5.14029	140
chr10	42203015	42203319	SRR8284516_trimmed.fq.sort.sort.q10.rmdup.narrowPeak_peak_3737	65	.	3.95161	9.5176	6.54056	54
chr10	42203784	42204044	SRR8284516_trimmed.fq.sort.sort.q10.rmdup.narrowPeak_peak_3738	159	.	5.88768	19.4348	15.922	155
chr10	42251942	42252295	SRR8284516_trimmed.fq.sort.sort.q10.rmdup.narrowPeak_peak_3742	88	.	5.23834	11.9836	8.84333	157
chr10	42276240	42276520	SRR8284516_trimmed.fq.sort.sort.q10.rmdup.narrowPeak_peak_3743	123	.	5.27426	15.7347	12.3975	176
chr10	42277372	42277514	SRR8284516_trimmed.fq.sort.sort.q10.rmdup.narrowPeak_peak_3744	50	.	3.63464	7.90777	5.06818	171
chr10	42277864	42278144	SRR8284516_trimmed.fq.sort.sort.q10.rmdup.narrowPeak_peak_3745	780	.	15.2573	83.5754	78.0028	141
chr10	42428232	42428359	SRR8284516_trimmed.fq.sort.sort.q10.rmdup.narrowPeak_peak_3751	28	.	3.87064	5.41182	2.86017	87
chr10	42449333	42449482	SRR8284516_trimmed.fq.sort.sort.q10.rmdup.narrowPeak_peak_3753	64	.	5.39011	9.41663	6.44645	207
chr10	42457220	42457554	SRR8284516_trimmed.fq.sort.sort.q10.rmdup.narrowPeak_peak_3754	126	.	6.54895	15.9894	12.6379	117
chr10	42464240	42464492	SRR8284516_trimmed.fq.sort.sort.q10.rmdup.narrowPeak_peak_3755	80	.	5.54816	11.1448	8.05587	77
chr10	42477950	42478601	SRR8284516_trimmed.fq.sort.sort.q10.rmdup.narrowPeak_peak_3756	170	.	6.8218	20.6532	17.0863	525
chr10	42501573	42501791	SRR8284516_trimmed.fq.sort.sort.q10.rmdup.narrowPeak_peak_3757	88	.	4.78113	11.9628	8.82393	222
chr10	42502302	42502503	SRR8284516_trimmed.fq.sort.sort.q10.rmdup.narrowPeak_peak_3758	231	.	7.77111	26.9847	23.1533	747
chr10	42502632	42502817	SRR8284516_trimmed.fq.sort.sort.q10.rmdup.narrowPeak_peak_3758	231	.	7.77111	26.9847	23.1533	747
chr10	42761720	42761903	SRR8284516_trimmed.fq.sort.sort.q10.rmdup.narrowPeak_peak_3763	306	.	9.96181	34.7867	30.6529	135
chr10	42762105	42762572	SRR8284516_trimmed.fq.sort.sort.q10.rmdup.narrowPeak_peak_3764	165	.	6.97064	20.0922	16.5503	201
chr10	42849677	42849825	SRR8284516_trimmed.fq.sort.sort.q10.rmdup.narrowPeak_peak_3765	24	.	3.44195	4.92275	2.47826	82
chr10	42950163	42950312	SRR8284516_trimmed.fq.sort.sort.q10.rmdup.narrowPeak_peak_3768	21	.	3.26603	4.41778	2.10291	146
chr10	42962288	42962489	SRR8284516_trimmed.fq.sort.sort.q10.rmdup.narrowPeak_peak_3770	104	.	5.6566	13.6532	10.4219	183
chr10	43043606	43043726	SRR8284516_trimmed.fq.sort.sort.q10.rmdup.narrowPeak_peak_3771	37	.	4.17148	6.41035	3.72209	94
chr10	43155269	43155442	SRR8284516_trimmed.fq.sort.sort.q10.rmdup.narrowPeak_peak_3776	70	.	4.99451	10.0692	7.05011	56
chr10	43220741	43221053	SRR8284516_trimmed.fq.sort.sort.q10.rmdup.narrowPeak_peak_3778	237	.	8.40672	27.5726	23.7179	541
chr10	43221140	43221378	SRR8284516_trimmed.fq.sort.sort.q10.rmdup.narrowPeak_peak_3778	237	.	8.40672	27.5726	23.7179	541
chr10	43221516	43221840	SRR8284516_trimmed.fq.sort.sort.q10.rmdup.narrowPeak_peak_3779	79	.	4.78965	10.9817	7.90174	72
chr10	43221936	43222099	SRR8284516_trimmed.fq.sort.sort.q10.rmdup.narrowPeak_peak_3780	77	.	4.71995	10.8217	7.75131	67
chr10	43245792	43246032	SRR8284516_trimmed.fq.sort.sort.q10.rmdup.narrowPeak_peak_3782	80	.	5.54816	11.1448	8.05587	244
chr10	43439702	43439875	SRR8284516_trimmed.fq.sort.sort.q10.rmdup.narrowPeak_peak_3792	63	.	4.6032	9.27669	6.31578	114
chr10	43480032	43480270	SRR8284516_trimmed.fq.sort.sort.q10.rmdup.narrowPeak_peak_3794	43	.	3.53345	7.17196	4.39276	90
chr10	43525563	43525810	SRR8284516_trimmed.fq.sort.sort.q10.rmdup.narrowPeak_peak_3796	39	.	3.85319	6.62354	3.91487	113
chr10	43540448	43540807	SRR8284516_trimmed.fq.sort.sort.q10.rmdup.narrowPeak_peak_3797	96	.	5.6391	12.8421	9.65248	267
chr10	43579186	43580011	SRR8284516_trimmed.fq.sort.sort.q10.rmdup.narrowPeak_peak_3799	433	.	7.55996	47.96	43.3714	152
chr10	43580820	43581040	SRR8284516_trimmed.fq.sort.sort.q10.rmdup.narrowPeak_peak_3800	68	.	3.22345	9.79997	6.80385	173
chr10	43603924	43604153	SRR8284516_trimmed.fq.sort.sort.q10.rmdup.narrowPeak_peak_3801	41	.	4.01043	6.92623	4.18928	279
chr10	43624004	43624156	SRR8284516_trimmed.fq.sort.sort.q10.rmdup.narrowPeak_peak_3803	131	.	5.88235	16.5697	13.1911	96
chr10	43723206	43723796	SRR8284516_trimmed.fq.sort.sort.q10.rmdup.narrowPeak_peak_3807	229	.	6.84664	26.7227	22.9018	405
chr10	43740251	43740396	SRR8284516_trimmed.fq.sort.sort.q10.rmdup.narrowPeak_peak_3810	73	.	4.6729	10.3883	7.34918	88
chr10	43741499	43741671	SRR8284516_trimmed.fq.sort.sort.q10.rmdup.narrowPeak_peak_3811	27	.	3.14663	5.19879	2.71977	91
chr10	43742872	43743017	SRR8284516_trimmed.fq.sort.sort.q10.rmdup.narrowPeak_peak_3812	66	.	4.32201	9.5841	6.60261	101
chr10	43889571	43889853	SRR8284516_trimmed.fq.sort.sort.q10.rmdup.narrowPeak_peak_3814	107	.	6.43321	14.0332	10.7808	87
chr10	43901325	43901693	SRR8284516_trimmed.fq.sort.sort.q10.rmdup.narrowPeak_peak_3816	140	.	6.43367	17.4801	14.0576	502
chr10	43901868	43902059	SRR8284516_trimmed.fq.sort.sort.q10.rmdup.narrowPeak_peak_3817	115	.	5.84698	14.8711	11.5775	76
chr10	43971184	43971333	SRR8284516_trimmed.fq.sort.sort.q10.rmdup.narrowPeak_peak_3821	45	.	4.53544	7.30959	4.51912	249
chr10	44267719	44268170	SRR8284516_trimmed.fq.sort.sort.q10.rmdup.narrowPeak_peak_3825	79	.	5.1158	11.0089	7.92766	305
chr10	44322029	44322191	SRR8284516_trimmed.fq.sort.sort.q10.rmdup.narrowPeak_peak_3827	156	.	7.63721	19.164	15.6642	95
chr10	44529650	44529846	SRR8284516_trimmed.fq.sort.sort.q10.rmdup.narrowPeak_peak_3834	77	.	5.9819	10.7949	7.72606	118
chr10	44630811	44630971	SRR8284516_trimmed.fq.sort.sort.q10.rmdup.narrowPeak_peak_3837	43	.	4.5614	7.06359	4.31344	118
chr10	45066717	45066955	SRR8284516_trimmed.fq.sort.sort.q10.rmdup.narrowPeak_peak_3843	202	.	7.97276	23.912	20.206	144
chr10	45067547	45067931	SRR8284516_trimmed.fq.sort.sort.q10.rmdup.narrowPeak_peak_3844	134	.	6.32324	16.7927	13.4038	342
chr10	45395877	45396055	SRR8284516_trimmed.fq.sort.sort.q10.rmdup.narrowPeak_peak_3854	71	.	5.06945	10.2178	7.18868	94
chr10	45399793	45399956	SRR8284516_trimmed.fq.sort.sort.q10.rmdup.narrowPeak_peak_3855	96	.	5.82987	12.8454	9.6555	85
chr10	45422239	45422317	SRR8284516_trimmed.fq.sort.sort.q10.rmdup.narrowPeak_peak_3857	51	.	4.92627	7.97021	5.11222	77
chr10	45441489	45441549	SRR8284516_trimmed.fq.sort.sort.q10.rmdup.narrowPeak_peak_3859	33	.	3.89408	5.93562	3.32673	67
chr10	45467796	45468136	SRR8284516_trimmed.fq.sort.sort.q10.rmdup.narrowPeak_peak_3860	131	.	5.86639	16.5297	13.1531	207
chr10	45469813	45470295	SRR8284516_trimmed.fq.sort.sort.q10.rmdup.narrowPeak_peak_3861	124	.	5.41765	15.7546	12.4163	275
chr10	45773116	45773335	SRR8284516_trimmed.fq.sort.sort.q10.rmdup.narrowPeak_peak_3873	59	.	5.27815	8.88473	5.95035	204
chr10	45783837	45784120	SRR8284516_trimmed.fq.sort.sort.q10.rmdup.narrowPeak_peak_3875	136	.	5.48379	17.0807	13.6766	301
chr10	45784452	45784686	SRR8284516_trimmed.fq.sort.sort.q10.rmdup.narrowPeak_peak_3876	78	.	4.25558	10.9104	7.83495	395
chr10	45807341	45807683	SRR8284516_trimmed.fq.sort.sort.q10.rmdup.narrowPeak_peak_3879	189	.	6.37755	22.5735	18.9236	114
chr10	45894167	45894694	SRR8284516_trimmed.fq.sort.sort.q10.rmdup.narrowPeak_peak_3885	355	.	8.07579	39.8532	35.5371	320
chr10	45905598	45905906	SRR8284516_trimmed.fq.sort.sort.q10.rmdup.narrowPeak_peak_3886	76	.	5.9036	10.6607	7.60485	207
chr10	50592170	50592527	SRR8284516_trimmed.fq.sort.sort.q10.rmdup.narrowPeak_peak_3888	212	.	9.80272	25.0143	21.2631	236
chr10	50593095	50593285	SRR8284516_trimmed.fq.sort.sort.q10.rmdup.narrowPeak_peak_3889	119	.	7.11018	15.3083	11.9914	202
chr10	52234228	52234374	SRR8284516_trimmed.fq.sort.sort.q10.rmdup.narrowPeak_peak_3893	68	.	5.63003	9.82682	6.82275	171
chr10	52381453	52381824	SRR8284516_trimmed.fq.sort.sort.q10.rmdup.narrowPeak_peak_3897	156	.	7.63721	19.164	15.6642	291
chr10	52418032	52418428	SRR8284516_trimmed.fq.sort.sort.q10.rmdup.narrowPeak_peak_3900	282	.	9.43087	32.3134	28.2727	253
chr10	53156410	53156639	SRR8284516_trimmed.fq.sort.sort.q10.rmdup.narrowPeak_peak_3904	56	.	5.05323	8.50314	5.60577	258
chr10	53379159	53379374	SRR8284516_trimmed.fq.sort.sort.q10.rmdup.narrowPeak_peak_3907	122	.	7.24273	15.5519	12.2238	128
chr10	53398555	53398712	SRR8284516_trimmed.fq.sort.sort.q10.rmdup.narrowPeak_peak_3909	94	.	6.32751	12.5854	9.41242	98
chr10	53435185	53435506	SRR8284516_trimmed.fq.sort.sort.q10.rmdup.narrowPeak_peak_3910	65	.	5.07671	9.54569	6.56677	300
chr10	53503431	53503609	SRR8284516_trimmed.fq.sort.sort.q10.rmdup.narrowPeak_peak_3912	28	.	3.65943	5.2944	2.80275	47
chr10	53597178	53597338	SRR8284516_trimmed.fq.sort.sort.q10.rmdup.narrowPeak_peak_3915	275	.	9.36797	31.5835	27.571	80
chr10	53597882	53598050	SRR8284516_trimmed.fq.sort.sort.q10.rmdup.narrowPeak_peak_3916	90	.	5.17256	12.1975	9.04533	114
chr10	53629482	53629780	SRR8284516_trimmed.fq.sort.sort.q10.rmdup.narrowPeak_peak_3917	351	.	12.2818	39.4031	35.1027	354
chr10	55693400	55693531	SRR8284516_trimmed.fq.sort.sort.q10.rmdup.narrowPeak_peak_3920	59	.	5.27815	8.88473	5.95035	95
chr10	56115117	56115369	SRR8284516_trimmed.fq.sort.sort.q10.rmdup.narrowPeak_peak_3922	126	.	7.74129	15.9787	12.6278	118
chr10	56216098	56216266	SRR8284516_trimmed.fq.sort.sort.q10.rmdup.narrowPeak_peak_3924	51	.	4.92627	7.97021	5.11222	108
chr10	56228701	56229415	SRR8284516_trimmed.fq.sort.sort.q10.rmdup.narrowPeak_peak_3925	317	.	12.5597	35.9307	31.7541	147
chr10	56377561	56377681	SRR8284516_trimmed.fq.sort.sort.q10.rmdup.narrowPeak_peak_3926	42	.	3.3817	7.02698	4.28082	61
chr10	56378043	56378242	SRR8284516_trimmed.fq.sort.sort.q10.rmdup.narrowPeak_peak_3927	58	.	3.77415	8.7773	5.85998	139
chr10	56378369	56378404	SRR8284516_trimmed.fq.sort.sort.q10.rmdup.narrowPeak_peak_3928	57	.	3.73246	8.66597	5.75709	27
chr10	56378633	56378978	SRR8284516_trimmed.fq.sort.sort.q10.rmdup.narrowPeak_peak_3929	104	.	4.78813	13.6598	10.4283	103
chr10	56379125	56379309	SRR8284516_trimmed.fq.sort.sort.q10.rmdup.narrowPeak_peak_3930	103	.	4.76701	13.6	10.3716	99
chr10	56431532	56431739	SRR8284516_trimmed.fq.sort.sort.q10.rmdup.narrowPeak_peak_3931	95	.	5.95625	12.6995	9.52064	122
chr10	56504678	56504842	SRR8284516_trimmed.fq.sort.sort.q10.rmdup.narrowPeak_peak_3933	59	.	5.27815	8.88473	5.95035	100
chr10	56839634	56839845	SRR8284516_trimmed.fq.sort.sort.q10.rmdup.narrowPeak_peak_3939	162	.	7.46556	19.7813	16.253	119
chr10	56880029	56880230	SRR8284516_trimmed.fq.sort.sort.q10.rmdup.narrowPeak_peak_3940	102	.	6.61292	13.519	10.2946	160
chr10	56920643	56921477	SRR8284516_trimmed.fq.sort.sort.q10.rmdup.narrowPeak_peak_3942	208	.	7.62253	24.5833	20.8496	547
chr10	56922011	56922242	SRR8284516_trimmed.fq.sort.sort.q10.rmdup.narrowPeak_peak_3943	162	.	6.84601	19.7952	16.2664	132
chr10	56927867	56927932	SRR8284516_trimmed.fq.sort.sort.q10.rmdup.narrowPeak_peak_3944	68	.	5.63003	9.82682	6.82275	69
chr10	56980168	56980467	SRR8284516_trimmed.fq.sort.sort.q10.rmdup.narrowPeak_peak_3945	112	.	6.68216	14.5085	11.2325	100
chr10	57037258	57037402	SRR8284516_trimmed.fq.sort.sort.q10.rmdup.narrowPeak_peak_3946	99	.	6.01024	13.2063	9.99752	146
chr10	57486474	57486666	SRR8284516_trimmed.fq.sort.sort.q10.rmdup.narrowPeak_peak_3950	238	.	10.3014	27.7334	23.8718	108
chr10	57531724	57531934	SRR8284516_trimmed.fq.sort.sort.q10.rmdup.narrowPeak_peak_3952	46	.	4.31453	7.49892	4.69267	114
chr10	57532025	57532475	SRR8284516_trimmed.fq.sort.sort.q10.rmdup.narrowPeak_peak_3953	363	.	12.8795	40.6522	36.3067	293
chr10	58255753	58255888	SRR8284516_trimmed.fq.sort.sort.q10.rmdup.narrowPeak_peak_3961	43	.	4.5744	7.08511	4.31344	81
chr10	58322794	58323115	SRR8284516_trimmed.fq.sort.sort.q10.rmdup.narrowPeak_peak_3965	134	.	7.45556	16.8801	13.4873	176
chr10	58323811	58323965	SRR8284516_trimmed.fq.sort.sort.q10.rmdup.narrowPeak_peak_3966	67	.	5.18493	9.74608	6.75384	70
chr10	58446373	58446671	SRR8284516_trimmed.fq.sort.sort.q10.rmdup.narrowPeak_peak_3975	332	.	9.63804	37.5212	33.287	122
chr10	58446916	58447078	SRR8284516_trimmed.fq.sort.sort.q10.rmdup.narrowPeak_peak_3976	292	.	8.94775	33.3536	29.2735	120
chr10	58447324	58447681	SRR8284516_trimmed.fq.sort.sort.q10.rmdup.narrowPeak_peak_3977	170	.	6.62133	20.5955	17.0312	136
chr10	58497525	58497785	SRR8284516_trimmed.fq.sort.sort.q10.rmdup.narrowPeak_peak_3978	89	.	5.8738	12.146	8.99647	146
chr10	58497919	58498305	SRR8284516_trimmed.fq.sort.sort.q10.rmdup.narrowPeak_peak_3979	281	.	11.0059	32.1997	28.1637	120
chr10	59221605	59221796	SRR8284516_trimmed.fq.sort.sort.q10.rmdup.narrowPeak_peak_3988	139	.	6.99231	17.3644	13.9469	228
chr10	59324018	59324346	SRR8284516_trimmed.fq.sort.sort.q10.rmdup.narrowPeak_peak_3992	199	.	8.06596	23.6108	19.9174	655
chr10	59498556	59498726	SRR8284516_trimmed.fq.sort.sort.q10.rmdup.narrowPeak_peak_4000	92	.	6.23986	12.427	9.2626	100
chr10	59511199	59511444	SRR8284516_trimmed.fq.sort.sort.q10.rmdup.narrowPeak_peak_4001	30	.	3.74467	5.67586	3.09648	88
chr10	59522699	59522847	SRR8284516_trimmed.fq.sort.sort.q10.rmdup.narrowPeak_peak_4002	34	.	3.96438	6.05682	3.43495	55
chr10	59685676	59685899	SRR8284516_trimmed.fq.sort.sort.q10.rmdup.narrowPeak_peak_4009	125	.	6.71626	15.8943	12.5494	451
chr10	59702733	59703200	SRR8284516_trimmed.fq.sort.sort.q10.rmdup.narrowPeak_peak_4010	165	.	8.62289	20.0554	16.5152	199
chr10	59936355	59936535	SRR8284516_trimmed.fq.sort.sort.q10.rmdup.narrowPeak_peak_4022	47	.	4.21418	7.59519	4.78153	94
chr10	59951460	59951743	SRR8284516_trimmed.fq.sort.sort.q10.rmdup.narrowPeak_peak_4023	91	.	5.77125	12.3374	9.17772	139
chr10	59952169	59952491	SRR8284516_trimmed.fq.sort.sort.q10.rmdup.narrowPeak_peak_4024	99	.	5.98709	13.1602	9.95399	126
chr10	59965424	59965722	SRR8284516_trimmed.fq.sort.sort.q10.rmdup.narrowPeak_peak_4026	102	.	4.84224	13.4721	10.2503	250
chr10	59969891	59970163	SRR8284516_trimmed.fq.sort.sort.q10.rmdup.narrowPeak_peak_4027	105	.	4.84174	13.811	10.572	136
chr10	59974603	59974733	SRR8284516_trimmed.fq.sort.sort.q10.rmdup.narrowPeak_peak_4028	63	.	4.21647	9.33584	6.37108	49
chr10	59975182	59975325	SRR8284516_trimmed.fq.sort.sort.q10.rmdup.narrowPeak_peak_4029	55	.	4.2155	8.46026	5.56614	77
chr10	60002266	60002439	SRR8284516_trimmed.fq.sort.sort.q10.rmdup.narrowPeak_peak_4031	58	.	3.77415	8.7773	5.85998	94
chr10	60002835	60003033	SRR8284516_trimmed.fq.sort.sort.q10.rmdup.narrowPeak_peak_4032	412	.	10.0085	45.776	41.2584	144
chr10	60003291	60003721	SRR8284516_trimmed.fq.sort.sort.q10.rmdup.narrowPeak_peak_4033	302	.	8.34041	34.3612	30.2428	144
chr10	60014550	60014749	SRR8284516_trimmed.fq.sort.sort.q10.rmdup.narrowPeak_peak_4034	23	.	3.38448	4.82347	2.39187	111
chr10	60277658	60277854	SRR8284516_trimmed.fq.sort.sort.q10.rmdup.narrowPeak_peak_4041	170	.	7.4184	20.6486	17.082	84
chr10	60278039	60278188	SRR8284516_trimmed.fq.sort.sort.q10.rmdup.narrowPeak_peak_4041	170	.	7.4184	20.6486	17.082	84
chr10	60740278	60740331	SRR8284516_trimmed.fq.sort.sort.q10.rmdup.narrowPeak_peak_4052	17	.	2.94233	4.04274	1.78315	30
chr10	60752453	60752621	SRR8284516_trimmed.fq.sort.sort.q10.rmdup.narrowPeak_peak_4053	26	.	3.32415	5.13833	2.66666	94
chr10	60753019	60753194	SRR8284516_trimmed.fq.sort.sort.q10.rmdup.narrowPeak_peak_4054	76	.	5.14908	10.7255	7.66546	84
chr10	60794732	60795008	SRR8284516_trimmed.fq.sort.sort.q10.rmdup.narrowPeak_peak_4057	158	.	5.73132	19.3745	15.8639	158
chr10	60813991	60814387	SRR8284516_trimmed.fq.sort.sort.q10.rmdup.narrowPeak_peak_4060	89	.	3.90083	12.0838	8.93807	110
chr10	61146866	61147015	SRR8284516_trimmed.fq.sort.sort.q10.rmdup.narrowPeak_peak_4066	135	.	6.18664	16.8988	13.5047	205
chr10	61147099	61147444	SRR8284516_trimmed.fq.sort.sort.q10.rmdup.narrowPeak_peak_4066	135	.	6.18664	16.8988	13.5047	205
chr10	61147918	61148107	SRR8284516_trimmed.fq.sort.sort.q10.rmdup.narrowPeak_peak_4067	115	.	5.68672	14.894	11.5993	80
chr10	61451504	61451629	SRR8284516_trimmed.fq.sort.sort.q10.rmdup.narrowPeak_peak_4073	21	.	2.81116	4.47998	2.1564	94
chr10	61452128	61452484	SRR8284516_trimmed.fq.sort.sort.q10.rmdup.narrowPeak_peak_4074	188	.	7.01641	22.5432	18.8946	301
chr10	61475839	61476206	SRR8284516_trimmed.fq.sort.sort.q10.rmdup.narrowPeak_peak_4075	343	.	12.2094	38.5794	34.3082	197
chr10	61534478	61534787	SRR8284516_trimmed.fq.sort.sort.q10.rmdup.narrowPeak_peak_4078	71	.	4.88327	10.1818	7.15521	251
chr10	61648657	61649224	SRR8284516_trimmed.fq.sort.sort.q10.rmdup.narrowPeak_peak_4081	176	.	7.93257	21.2716	17.6778	120
chr10	61679809	61680069	SRR8284516_trimmed.fq.sort.sort.q10.rmdup.narrowPeak_peak_4082	109	.	5.27093	14.2507	10.9869	304
chr10	61680603	61681061	SRR8284516_trimmed.fq.sort.sort.q10.rmdup.narrowPeak_peak_4083	278	.	8.58685	31.8235	27.8026	159
chr10	61695082	61695298	SRR8284516_trimmed.fq.sort.sort.q10.rmdup.narrowPeak_peak_4084	229	.	9.78966	26.7221	22.9014	101
chr10	61782699	61782953	SRR8284516_trimmed.fq.sort.sort.q10.rmdup.narrowPeak_peak_4087	122	.	5.2144	15.5665	12.2373	239
chr10	61784087	61784372	SRR8284516_trimmed.fq.sort.sort.q10.rmdup.narrowPeak_peak_4089	56	.	3.76624	8.49799	5.60135	164
chr10	61811935	61812082	SRR8284516_trimmed.fq.sort.sort.q10.rmdup.narrowPeak_peak_4090	68	.	5.2521	9.86965	6.86287	88
chr10	61832148	61832359	SRR8284516_trimmed.fq.sort.sort.q10.rmdup.narrowPeak_peak_4092	58	.	4.81477	8.72958	5.81565	118
chr10	62340354	62340542	SRR8284516_trimmed.fq.sort.sort.q10.rmdup.narrowPeak_peak_4098	181	.	7.494	21.7967	18.1794	121
chr10	62449145	62449610	SRR8284516_trimmed.fq.sort.sort.q10.rmdup.narrowPeak_peak_4100	308	.	8.18448	34.9437	30.8036	300
chr10	62449783	62450498	SRR8284516_trimmed.fq.sort.sort.q10.rmdup.narrowPeak_peak_4101	447	.	10.1947	49.4172	44.7813	175
chr10	62486200	62486405	SRR8284516_trimmed.fq.sort.sort.q10.rmdup.narrowPeak_peak_4102	108	.	6.70895	14.1243	10.8671	127
chr10	62487105	62487344	SRR8284516_trimmed.fq.sort.sort.q10.rmdup.narrowPeak_peak_4103	121	.	7.20913	15.4903	12.1651	98
chr10	62577894	62578059	SRR8284516_trimmed.fq.sort.sort.q10.rmdup.narrowPeak_peak_4104	33	.	3.79034	6.00083	3.38543	105
chr10	62601392	62601520	SRR8284516_trimmed.fq.sort.sort.q10.rmdup.narrowPeak_peak_4106	33	.	3.41283	5.97301	3.36029	195
chr10	62601918	62602240	SRR8284516_trimmed.fq.sort.sort.q10.rmdup.narrowPeak_peak_4107	110	.	5.60448	14.31	11.0436	128
chr10	62602397	62602847	SRR8284516_trimmed.fq.sort.sort.q10.rmdup.narrowPeak_peak_4108	237	.	8.40672	27.5726	23.7179	123
chr10	62650475	62651105	SRR8284516_trimmed.fq.sort.sort.q10.rmdup.narrowPeak_peak_4109	422	.	10.1374	46.7843	42.234	498
chr10	62651828	62651993	SRR8284516_trimmed.fq.sort.sort.q10.rmdup.narrowPeak_peak_4110	85	.	4.40756	11.6296	8.51242	63
chr10	62736910	62736965	SRR8284516_trimmed.fq.sort.sort.q10.rmdup.narrowPeak_peak_4111	77	.	5.9819	10.7949	7.72606	153
chr10	62791407	62791742	SRR8284516_trimmed.fq.sort.sort.q10.rmdup.narrowPeak_peak_4112	105	.	5.09857	13.8075	10.5685	122
chr10	62792066	62792252	SRR8284516_trimmed.fq.sort.sort.q10.rmdup.narrowPeak_peak_4113	353	.	9.78574	39.7071	35.3966	119
chr10	62792547	62792953	SRR8284516_trimmed.fq.sort.sort.q10.rmdup.narrowPeak_peak_4114	130	.	5.67986	16.4509	13.0781	139
chr10	62920076	62920437	SRR8284516_trimmed.fq.sort.sort.q10.rmdup.narrowPeak_peak_4119	130	.	6.7676	16.445	13.0724	247
chr10	62920993	62921172	SRR8284516_trimmed.fq.sort.sort.q10.rmdup.narrowPeak_peak_4120	87	.	5.53487	11.8669	8.73299	90
chr10	62947112	62947407	SRR8284516_trimmed.fq.sort.sort.q10.rmdup.narrowPeak_peak_4122	77	.	5.54388	10.7664	7.70358	110
chr10	63022670	63023301	SRR8284516_trimmed.fq.sort.sort.q10.rmdup.narrowPeak_peak_4125	269	.	6.2917	30.9885	26.9992	1037
chr10	63023395	63023817	SRR8284516_trimmed.fq.sort.sort.q10.rmdup.narrowPeak_peak_4125	269	.	6.2917	30.9885	26.9992	1037
chr10	63024312	63024557	SRR8284516_trimmed.fq.sort.sort.q10.rmdup.narrowPeak_peak_4126	146	.	4.63895	18.1416	14.6889	131
chr10	63096513	63096685	SRR8284516_trimmed.fq.sort.sort.q10.rmdup.narrowPeak_peak_4128	51	.	4.92627	7.97021	5.11222	70
chr10	63243969	63244629	SRR8284516_trimmed.fq.sort.sort.q10.rmdup.narrowPeak_peak_4131	233	.	8.70246	27.1991	23.3593	361
chr10	63277875	63278047	SRR8284516_trimmed.fq.sort.sort.q10.rmdup.narrowPeak_peak_4132	68	.	5.63003	9.82682	6.82275	62
chr10	63339346	63339556	SRR8284516_trimmed.fq.sort.sort.q10.rmdup.narrowPeak_peak_4134	25	.	3.65109	5.05504	2.5934	127
chr10	63429705	63430037	SRR8284516_trimmed.fq.sort.sort.q10.rmdup.narrowPeak_peak_4136	391	.	12.3244	43.5529	39.1079	238
chr10	66913540	66913675	SRR8284516_trimmed.fq.sort.sort.q10.rmdup.narrowPeak_peak_4144	41	.	4.1441	6.90394	4.16928	131
chr10	66966640	66966968	SRR8284516_trimmed.fq.sort.sort.q10.rmdup.narrowPeak_peak_4146	358	.	12.0145	40.1656	35.8381	129
chr10	67002363	67002486	SRR8284516_trimmed.fq.sort.sort.q10.rmdup.narrowPeak_peak_4148	47	.	3.10876	7.52627	4.71823	77
chr10	67003582	67003960	SRR8284516_trimmed.fq.sort.sort.q10.rmdup.narrowPeak_peak_4150	280	.	6.91149	32.072	28.0414	222
chr10	67097177	67097401	SRR8284516_trimmed.fq.sort.sort.q10.rmdup.narrowPeak_peak_4157	176	.	7.6737	21.2151	17.6236	121
chr10	67185710	67186148	SRR8284516_trimmed.fq.sort.sort.q10.rmdup.narrowPeak_peak_4161	147	.	6.95217	18.1992	14.7423	332
chr10	67189146	67189300	SRR8284516_trimmed.fq.sort.sort.q10.rmdup.narrowPeak_peak_4162	103	.	5.97134	13.5309	10.3061	74
chr10	67284990	67285145	SRR8284516_trimmed.fq.sort.sort.q10.rmdup.narrowPeak_peak_4164	121	.	5.62205	15.5183	12.1916	403
chr10	67549133	67549347	SRR8284516_trimmed.fq.sort.sort.q10.rmdup.narrowPeak_peak_4169	250	.	8.76263	28.9875	25.0764	106
chr10	67549424	67549622	SRR8284516_trimmed.fq.sort.sort.q10.rmdup.narrowPeak_peak_4169	250	.	8.76263	28.9875	25.0764	106
chr10	67966926	67966970	SRR8284516_trimmed.fq.sort.sort.q10.rmdup.narrowPeak_peak_4173	40	.	4.35774	6.72422	4.00602	100
chr10	67971437	67971908	SRR8284516_trimmed.fq.sort.sort.q10.rmdup.narrowPeak_peak_4174	94	.	6.5644	12.5929	9.41965	376
chr10	68000096	68000245	SRR8284516_trimmed.fq.sort.sort.q10.rmdup.narrowPeak_peak_4175	110	.	6.80104	14.2939	11.028	71
chr10	68104040	68104174	SRR8284516_trimmed.fq.sort.sort.q10.rmdup.narrowPeak_peak_4180	80	.	5.00392	11.1194	8.03179	118
chr10	68104250	68104253	SRR8284516_trimmed.fq.sort.sort.q10.rmdup.narrowPeak_peak_4180	80	.	5.00392	11.1194	8.03179	118
chr10	68136243	68136421	SRR8284516_trimmed.fq.sort.sort.q10.rmdup.narrowPeak_peak_4182	69	.	4.34091	9.92994	6.9191	100
chr10	68212343	68212437	SRR8284516_trimmed.fq.sort.sort.q10.rmdup.narrowPeak_peak_4187	87	.	5.55556	11.9084	8.77236	115
chr10	68225024	68225173	SRR8284516_trimmed.fq.sort.sort.q10.rmdup.narrowPeak_peak_4188	44	.	4.16493	7.2192	4.43633	442
chr10	68276759	68277005	SRR8284516_trimmed.fq.sort.sort.q10.rmdup.narrowPeak_peak_4192	194	.	7.63201	23.11	19.4376	181
chr10	68278888	68279204	SRR8284516_trimmed.fq.sort.sort.q10.rmdup.narrowPeak_peak_4193	248	.	8.45634	28.77	24.8684	196
chr10	68508619	68508778	SRR8284516_trimmed.fq.sort.sort.q10.rmdup.narrowPeak_peak_4204	45	.	4.53544	7.30959	4.51912	67
chr10	68513543	68513652	SRR8284516_trimmed.fq.sort.sort.q10.rmdup.narrowPeak_peak_4205	35	.	4.22252	6.23151	3.56051	71
chr10	68625255	68625452	SRR8284516_trimmed.fq.sort.sort.q10.rmdup.narrowPeak_peak_4207	80	.	5.74226	11.1305	8.04211	87
chr10	68695444	68695721	SRR8284516_trimmed.fq.sort.sort.q10.rmdup.narrowPeak_peak_4210	70	.	5.53385	10.0196	7.00326	110
chr10	68695837	68695924	SRR8284516_trimmed.fq.sort.sort.q10.rmdup.narrowPeak_peak_4210	70	.	5.53385	10.0196	7.00326	110
chr10	68963668	68963930	SRR8284516_trimmed.fq.sort.sort.q10.rmdup.narrowPeak_peak_4214	63	.	5.31067	9.27965	6.3182	135
chr10	69212677	69213075	SRR8284516_trimmed.fq.sort.sort.q10.rmdup.narrowPeak_peak_4220	255	.	9.46882	29.5146	25.5831	91
chr10	69213485	69213634	SRR8284516_trimmed.fq.sort.sort.q10.rmdup.narrowPeak_peak_4221	70	.	4.83336	10.0782	7.05856	99
chr10	69253721	69254037	SRR8284516_trimmed.fq.sort.sort.q10.rmdup.narrowPeak_peak_4222	72	.	4.64496	10.3254	7.29017	132
chr10	69351361	69351668	SRR8284516_trimmed.fq.sort.sort.q10.rmdup.narrowPeak_peak_4224	108	.	4.84127	14.1502	10.8917	116
chr10	69352128	69352294	SRR8284516_trimmed.fq.sort.sort.q10.rmdup.narrowPeak_peak_4225	31	.	3.01932	5.69477	3.11343	70
chr10	69352544	69352773	SRR8284516_trimmed.fq.sort.sort.q10.rmdup.narrowPeak_peak_4226	221	.	7.03881	25.9061	22.118	126
chr10	69528573	69528733	SRR8284516_trimmed.fq.sort.sort.q10.rmdup.narrowPeak_peak_4228	27	.	3.59454	5.18415	2.70572	186
chr10	69534039	69534283	SRR8284516_trimmed.fq.sort.sort.q10.rmdup.narrowPeak_peak_4229	114	.	6.38472	14.7873	11.4977	106
chr10	69583838	69584084	SRR8284516_trimmed.fq.sort.sort.q10.rmdup.narrowPeak_peak_4234	49	.	4.15704	7.7658	4.93774	141
chr10	69747151	69747345	SRR8284516_trimmed.fq.sort.sort.q10.rmdup.narrowPeak_peak_4241	30	.	3.69738	5.593	3.02203	65
chr10	69877458	69877525	SRR8284516_trimmed.fq.sort.sort.q10.rmdup.narrowPeak_peak_4248	26	.	3.72427	5.17442	2.69767	21
chr10	70151960	70152122	SRR8284516_trimmed.fq.sort.sort.q10.rmdup.narrowPeak_peak_4259	75	.	4.23702	10.5639	7.51411	93
chr10	70183264	70183456	SRR8284516_trimmed.fq.sort.sort.q10.rmdup.narrowPeak_peak_4260	45	.	4.06504	7.30361	4.5137	73
chr10	70311773	70311981	SRR8284516_trimmed.fq.sort.sort.q10.rmdup.narrowPeak_peak_4263	60	.	4.98183	9.03516	6.09069	112
chr10	71237443	71238022	SRR8284516_trimmed.fq.sort.sort.q10.rmdup.narrowPeak_peak_4273	313	.	10.245	35.4703	31.3101	507
chr10	71284816	71284821	SRR8284516_trimmed.fq.sort.sort.q10.rmdup.narrowPeak_peak_4275	95	.	6.20787	12.7748	9.59161	74
chr10	71284922	71285067	SRR8284516_trimmed.fq.sort.sort.q10.rmdup.narrowPeak_peak_4276	104	.	6.44708	13.6367	10.4063	105
chr10	71348087	71348379	SRR8284516_trimmed.fq.sort.sort.q10.rmdup.narrowPeak_peak_4277	49	.	4.1713	7.79459	4.96429	208
chr10	72654434	72654624	SRR8284516_trimmed.fq.sort.sort.q10.rmdup.narrowPeak_peak_4279	40	.	3.69034	6.79845	4.07352	102
chr10	72654912	72655677	SRR8284516_trimmed.fq.sort.sort.q10.rmdup.narrowPeak_peak_4280	312	.	9.98533	35.4443	31.285	131
chr10	72867733	72867881	SRR8284516_trimmed.fq.sort.sort.q10.rmdup.narrowPeak_peak_4285	67	.	5.20713	9.78699	6.79182	101
chr10	75037354	75037540	SRR8284516_trimmed.fq.sort.sort.q10.rmdup.narrowPeak_peak_4289	137	.	6.48508	17.1618	13.7539	114
chr10	75112051	75112309	SRR8284516_trimmed.fq.sort.sort.q10.rmdup.narrowPeak_peak_4292	99	.	5.77979	13.1362	9.93127	103
chr10	75212418	75212840	SRR8284516_trimmed.fq.sort.sort.q10.rmdup.narrowPeak_peak_4295	165	.	8.11143	20.1126	16.5694	353
chr10	75516812	75516954	SRR8284516_trimmed.fq.sort.sort.q10.rmdup.narrowPeak_peak_4298	69	.	3.64551	9.92557	6.91525	111
chr10	75517584	75517857	SRR8284516_trimmed.fq.sort.sort.q10.rmdup.narrowPeak_peak_4299	262	.	6.77378	30.173	26.2153	139
chr10	75518128	75518535	SRR8284516_trimmed.fq.sort.sort.q10.rmdup.narrowPeak_peak_4300	178	.	5.64528	21.4801	17.8772	259
chr10	75589620	75589788	SRR8284516_trimmed.fq.sort.sort.q10.rmdup.narrowPeak_peak_4302	46	.	4.4342	7.42574	4.62536	86
chr10	75763893	75764281	SRR8284516_trimmed.fq.sort.sort.q10.rmdup.narrowPeak_peak_4307	258	.	10.152	29.8228	25.8791	204
chr10	75792806	75793147	SRR8284516_trimmed.fq.sort.sort.q10.rmdup.narrowPeak_peak_4310	49	.	4.61595	7.74676	4.92008	79
chr10	75837100	75837251	SRR8284516_trimmed.fq.sort.sort.q10.rmdup.narrowPeak_peak_4311	70	.	5.56064	10.0665	7.04758	80
chr10	75837715	75837875	SRR8284516_trimmed.fq.sort.sort.q10.rmdup.narrowPeak_peak_4312	53	.	4.88281	8.21083	5.33492	219
chr10	75859369	75859533	SRR8284516_trimmed.fq.sort.sort.q10.rmdup.narrowPeak_peak_4313	112	.	5.10465	14.5385	11.261	74
chr10	75859924	75860259	SRR8284516_trimmed.fq.sort.sort.q10.rmdup.narrowPeak_peak_4314	508	.	11.7841	55.6383	50.8011	137
chr10	75873078	75873460	SRR8284516_trimmed.fq.sort.sort.q10.rmdup.narrowPeak_peak_4317	157	.	7.46417	19.2938	15.7882	119
chr10	75892856	75893007	SRR8284516_trimmed.fq.sort.sort.q10.rmdup.narrowPeak_peak_4318	51	.	4.42524	8.00074	5.14029	69
chr10	75921316	75921559	SRR8284516_trimmed.fq.sort.sort.q10.rmdup.narrowPeak_peak_4319	296	.	7.97312	33.7475	29.6527	165
chr10	75921681	75922074	SRR8284516_trimmed.fq.sort.sort.q10.rmdup.narrowPeak_peak_4319	296	.	7.97312	33.7475	29.6527	165
chr10	76032798	76033440	SRR8284516_trimmed.fq.sort.sort.q10.rmdup.narrowPeak_peak_4321	319	.	11.3636	36.1264	31.942	311
chr10	76237503	76237801	SRR8284516_trimmed.fq.sort.sort.q10.rmdup.narrowPeak_peak_4324	76	.	5.69476	10.6696	7.61333	86
chr10	76237999	76238179	SRR8284516_trimmed.fq.sort.sort.q10.rmdup.narrowPeak_peak_4325	81	.	5.7941	11.2249	8.13138	128
chr10	76330899	76331064	SRR8284516_trimmed.fq.sort.sort.q10.rmdup.narrowPeak_peak_4330	38	.	3.82592	6.57055	3.86722	77
chr10	76345608	76345743	SRR8284516_trimmed.fq.sort.sort.q10.rmdup.narrowPeak_peak_4331	46	.	4.60163	7.42252	4.62262	94
chr10	76441713	76442203	SRR8284516_trimmed.fq.sort.sort.q10.rmdup.narrowPeak_peak_4332	161	.	5.96768	19.6669	16.1439	392
chr10	76442469	76442744	SRR8284516_trimmed.fq.sort.sort.q10.rmdup.narrowPeak_peak_4333	393	.	9.74896	43.7726	39.3206	125
chr10	76468490	76468772	SRR8284516_trimmed.fq.sort.sort.q10.rmdup.narrowPeak_peak_4335	388	.	11.3775	43.2878	38.8522	139
chr10	76468937	76469177	SRR8284516_trimmed.fq.sort.sort.q10.rmdup.narrowPeak_peak_4336	208	.	7.82944	24.5926	20.8588	119
chr10	76531074	76531227	SRR8284516_trimmed.fq.sort.sort.q10.rmdup.narrowPeak_peak_4338	123	.	6.38842	15.6499	12.3165	102
chr10	76531635	76532119	SRR8284516_trimmed.fq.sort.sort.q10.rmdup.narrowPeak_peak_4339	146	.	6.92841	18.1474	14.694	90
chr10	76617416	76617672	SRR8284516_trimmed.fq.sort.sort.q10.rmdup.narrowPeak_peak_4342	28	.	3.87064	5.41182	2.86017	125
chr10	76636101	76636575	SRR8284516_trimmed.fq.sort.sort.q10.rmdup.narrowPeak_peak_4343	99	.	5.13309	13.1797	9.97232	414
chr10	77005247	77005364	SRR8284516_trimmed.fq.sort.sort.q10.rmdup.narrowPeak_peak_4347	53	.	4.25704	8.25736	5.37769	128
chr10	77008267	77008414	SRR8284516_trimmed.fq.sort.sort.q10.rmdup.narrowPeak_peak_4348	47	.	4.0464	7.54089	4.73101	77
chr10	77033255	77033490	SRR8284516_trimmed.fq.sort.sort.q10.rmdup.narrowPeak_peak_4349	105	.	5.71177	13.775	10.5378	126
chr10	77259574	77259871	SRR8284516_trimmed.fq.sort.sort.q10.rmdup.narrowPeak_peak_4356	203	.	8.02394	24.0307	20.3195	322
chr10	77515173	77515566	SRR8284516_trimmed.fq.sort.sort.q10.rmdup.narrowPeak_peak_4362	76	.	4.54612	10.7344	7.67373	106
chr10	77515976	77516272	SRR8284516_trimmed.fq.sort.sort.q10.rmdup.narrowPeak_peak_4363	91	.	4.92305	12.3132	9.155	260
chr10	77516412	77516699	SRR8284516_trimmed.fq.sort.sort.q10.rmdup.narrowPeak_peak_4364	44	.	3.65657	7.21931	4.43633	69
chr10	77581261	77581477	SRR8284516_trimmed.fq.sort.sort.q10.rmdup.narrowPeak_peak_4365	198	.	7.79867	23.5049	19.8155	170
chr10	77581775	77582227	SRR8284516_trimmed.fq.sort.sort.q10.rmdup.narrowPeak_peak_4366	175	.	7.1975	21.1011	17.5143	94
chr10	77606246	77606397	SRR8284516_trimmed.fq.sort.sort.q10.rmdup.narrowPeak_peak_4369	225	.	7.55391	26.3978	22.5905	89
chr10	77606772	77607188	SRR8284516_trimmed.fq.sort.sort.q10.rmdup.narrowPeak_peak_4370	97	.	4.89171	12.921	9.72729	129
chr10	77621794	77622136	SRR8284516_trimmed.fq.sort.sort.q10.rmdup.narrowPeak_peak_4371	215	.	6.40925	25.3055	21.5419	220
chr10	77622641	77622850	SRR8284516_trimmed.fq.sort.sort.q10.rmdup.narrowPeak_peak_4372	168	.	5.67942	20.4063	16.8512	392
chr10	77864638	77864811	SRR8284516_trimmed.fq.sort.sort.q10.rmdup.narrowPeak_peak_4378	49	.	4.78796	7.73807	4.91203	202
chr10	78163759	78163903	SRR8284516_trimmed.fq.sort.sort.q10.rmdup.narrowPeak_peak_4386	44	.	4.03647	7.24726	4.46189	89
chr10	78169310	78169686	SRR8284516_trimmed.fq.sort.sort.q10.rmdup.narrowPeak_peak_4387	129	.	6.13196	16.3496	12.9814	145
chr10	78170089	78170286	SRR8284516_trimmed.fq.sort.sort.q10.rmdup.narrowPeak_peak_4388	51	.	3.97962	7.94645	5.10364	71
chr10	78184448	78184834	SRR8284516_trimmed.fq.sort.sort.q10.rmdup.narrowPeak_peak_4389	128	.	6.07681	16.2204	12.8582	361
chr10	78184941	78185089	SRR8284516_trimmed.fq.sort.sort.q10.rmdup.narrowPeak_peak_4390	59	.	4.27943	8.89197	5.95687	75
chr10	78321114	78321291	SRR8284516_trimmed.fq.sort.sort.q10.rmdup.narrowPeak_peak_4395	28	.	3.34971	5.40243	2.86017	73
chr10	78412397	78413007	SRR8284516_trimmed.fq.sort.sort.q10.rmdup.narrowPeak_peak_4397	217	.	7.98276	25.4797	21.7095	261
chr10	78425727	78425937	SRR8284516_trimmed.fq.sort.sort.q10.rmdup.narrowPeak_peak_4398	170	.	7.62486	20.6135	17.048	114
chr10	78465154	78465289	SRR8284516_trimmed.fq.sort.sort.q10.rmdup.narrowPeak_peak_4401	62	.	4.70997	9.17364	6.2199	67
chr10	78574481	78574982	SRR8284516_trimmed.fq.sort.sort.q10.rmdup.narrowPeak_peak_4402	561	.	11.6259	61.1503	56.1414	431
chr10	78591657	78591828	SRR8284516_trimmed.fq.sort.sort.q10.rmdup.narrowPeak_peak_4403	105	.	5.53551	13.7654	10.5286	78
chr10	78592109	78592333	SRR8284516_trimmed.fq.sort.sort.q10.rmdup.narrowPeak_peak_4404	139	.	6.37493	17.343	13.9267	129
chr10	78752778	78753100	SRR8284516_trimmed.fq.sort.sort.q10.rmdup.narrowPeak_peak_4405	77	.	5.9819	10.7949	7.72606	194
chr10	79097112	79097314	SRR8284516_trimmed.fq.sort.sort.q10.rmdup.narrowPeak_peak_4407	155	.	7.79944	18.9961	15.5035	340
chr10	79097431	79097583	SRR8284516_trimmed.fq.sort.sort.q10.rmdup.narrowPeak_peak_4407	155	.	7.79944	18.9961	15.5035	340
chr10	79555248	79555404	SRR8284516_trimmed.fq.sort.sort.q10.rmdup.narrowPeak_peak_4411	49	.	4.14288	7.73716	4.91162	116
chr10	79668981	79669338	SRR8284516_trimmed.fq.sort.sort.q10.rmdup.narrowPeak_peak_4413	271	.	7.98472	31.1834	27.1863	217
chr10	79669502	79669661	SRR8284516_trimmed.fq.sort.sort.q10.rmdup.narrowPeak_peak_4414	131	.	5.41695	16.5098	13.1344	112
chr10	79670227	79670426	SRR8284516_trimmed.fq.sort.sort.q10.rmdup.narrowPeak_peak_4415	21	.	2.7377	4.48297	2.15928	105
chr10	79681420	79681561	SRR8284516_trimmed.fq.sort.sort.q10.rmdup.narrowPeak_peak_4416	91	.	5.05443	12.2806	9.12419	92
chr10	79682580	79682860	SRR8284516_trimmed.fq.sort.sort.q10.rmdup.narrowPeak_peak_4417	186	.	7.10121	22.2899	18.6519	156
chr10	79703989	79704155	SRR8284516_trimmed.fq.sort.sort.q10.rmdup.narrowPeak_peak_4419	81	.	3.97042	11.2215	8.12844	126
chr10	79704555	79705372	SRR8284516_trimmed.fq.sort.sort.q10.rmdup.narrowPeak_peak_4420	448	.	9.34396	49.4799	44.8414	134
chr10	79746201	79746405	SRR8284516_trimmed.fq.sort.sort.q10.rmdup.narrowPeak_peak_4421	116	.	6.2392	14.9096	11.612	91
chr10	79746919	79747161	SRR8284516_trimmed.fq.sort.sort.q10.rmdup.narrowPeak_peak_4422	73	.	4.96877	10.3581	7.32058	171
chr10	79765773	79765834	SRR8284516_trimmed.fq.sort.sort.q10.rmdup.narrowPeak_peak_4423	83	.	4.56575	11.42	8.31483	286
chr10	79766299	79766448	SRR8284516_trimmed.fq.sort.sort.q10.rmdup.narrowPeak_peak_4424	49	.	3.70171	7.8256	4.99251	77
chr10	79766650	79766802	SRR8284516_trimmed.fq.sort.sort.q10.rmdup.narrowPeak_peak_4425	317	.	9.06344	35.929	31.7526	84
chr10	79840522	79840914	SRR8284516_trimmed.fq.sort.sort.q10.rmdup.narrowPeak_peak_4428	113	.	5.758	14.6667	11.3831	122
chr10	79841526	79841848	SRR8284516_trimmed.fq.sort.sort.q10.rmdup.narrowPeak_peak_4429	104	.	5.48558	13.6504	10.4193	137
chr10	79853235	79853401	SRR8284516_trimmed.fq.sort.sort.q10.rmdup.narrowPeak_peak_4430	50	.	2.68462	7.89061	5.05294	65
chr10	79853829	79854279	SRR8284516_trimmed.fq.sort.sort.q10.rmdup.narrowPeak_peak_4431	314	.	5.63311	35.6505	31.4841	182
chr10	79854648	79854939	SRR8284516_trimmed.fq.sort.sort.q10.rmdup.narrowPeak_peak_4432	442	.	6.7391	48.8869	44.2681	122
chr10	79855629	79855761	SRR8284516_trimmed.fq.sort.sort.q10.rmdup.narrowPeak_peak_4433	34	.	2.40437	6.07511	3.45124	349
chr10	79873939	79874226	SRR8284516_trimmed.fq.sort.sort.q10.rmdup.narrowPeak_peak_4434	96	.	4.98433	12.8111	9.62283	246
chr10	79874574	79875054	SRR8284516_trimmed.fq.sort.sort.q10.rmdup.narrowPeak_peak_4435	147	.	6.1994	18.2005	14.7434	382
chr10	79908711	79909076	SRR8284516_trimmed.fq.sort.sort.q10.rmdup.narrowPeak_peak_4437	160	.	6.24114	19.5889	16.0692	146
chr10	79916260	79916800	SRR8284516_trimmed.fq.sort.sort.q10.rmdup.narrowPeak_peak_4438	239	.	8.50753	27.8198	23.9549	485
chr10	79960201	79960603	SRR8284516_trimmed.fq.sort.sort.q10.rmdup.narrowPeak_peak_4444	160	.	6.39159	19.5555	16.037	105
chr10	79960780	79961149	SRR8284516_trimmed.fq.sort.sort.q10.rmdup.narrowPeak_peak_4445	43	.	3.62713	7.1516	4.3744	68
chr10	79983797	79983975	SRR8284516_trimmed.fq.sort.sort.q10.rmdup.narrowPeak_peak_4447	63	.	3.40194	9.35724	6.39128	119
chr10	79985110	79985406	SRR8284516_trimmed.fq.sort.sort.q10.rmdup.narrowPeak_peak_4448	108	.	3.92852	14.0919	10.8361	103
chr10	79990195	79990374	SRR8284516_trimmed.fq.sort.sort.q10.rmdup.narrowPeak_peak_4452	64	.	3.49351	9.43179	6.46047	104
chr10	79996608	79996811	SRR8284516_trimmed.fq.sort.sort.q10.rmdup.narrowPeak_peak_4453	68	.	5.043	9.82292	6.82275	102
chr10	80019694	80019870	SRR8284516_trimmed.fq.sort.sort.q10.rmdup.narrowPeak_peak_4454	51	.	4.76796	8.0121	5.15069	94
chr10	80039228	80039422	SRR8284516_trimmed.fq.sort.sort.q10.rmdup.narrowPeak_peak_4456	143	.	5.88908	17.8069	14.3693	80
chr10	80053772	80054010	SRR8284516_trimmed.fq.sort.sort.q10.rmdup.narrowPeak_peak_4457	201	.	7.33299	23.8434	20.1402	141
chr10	80054270	80054474	SRR8284516_trimmed.fq.sort.sort.q10.rmdup.narrowPeak_peak_4458	58	.	4.0774	8.72221	5.80939	63
chr10	80070917	80071063	SRR8284516_trimmed.fq.sort.sort.q10.rmdup.narrowPeak_peak_4459	44	.	3.75851	7.19687	4.41553	43
chr10	80116621	80116815	SRR8284516_trimmed.fq.sort.sort.q10.rmdup.narrowPeak_peak_4463	141	.	5.41033	17.6275	14.1979	114
chr10	80142446	80142759	SRR8284516_trimmed.fq.sort.sort.q10.rmdup.narrowPeak_peak_4464	237	.	7.64475	27.6494	23.7917	125
chr10	80148989	80149185	SRR8284516_trimmed.fq.sort.sort.q10.rmdup.narrowPeak_peak_4465	127	.	3.63278	16.0926	12.7367	102
chr10	80149710	80149881	SRR8284516_trimmed.fq.sort.sort.q10.rmdup.narrowPeak_peak_4466	43	.	2.51069	7.09602	4.32305	32
chr10	80151104	80151502	SRR8284516_trimmed.fq.sort.sort.q10.rmdup.narrowPeak_peak_4469	203	.	4.40838	24.0481	20.3359	293
chr10	80151962	80152239	SRR8284516_trimmed.fq.sort.sort.q10.rmdup.narrowPeak_peak_4470	45	.	2.56694	7.35516	4.56108	212
chr10	80159528	80159742	SRR8284516_trimmed.fq.sort.sort.q10.rmdup.narrowPeak_peak_4472	83	.	4.05227	11.4777	8.36966	110
chr10	80168372	80168737	SRR8284516_trimmed.fq.sort.sort.q10.rmdup.narrowPeak_peak_4474	119	.	4.87884	15.2885	11.9729	233
chr10	80173345	80173596	SRR8284516_trimmed.fq.sort.sort.q10.rmdup.narrowPeak_peak_4475	159	.	5.64707	19.5128	15.9962	104
chr10	80179097	80179228	SRR8284516_trimmed.fq.sort.sort.q10.rmdup.narrowPeak_peak_4476	43	.	3.10618	7.11538	4.34119	114
chr10	80180798	80180957	SRR8284516_trimmed.fq.sort.sort.q10.rmdup.narrowPeak_peak_4477	310	.	7.77283	35.1487	31.0012	710
chr10	80181102	80181483	SRR8284516_trimmed.fq.sort.sort.q10.rmdup.narrowPeak_peak_4477	310	.	7.77283	35.1487	31.0012	710
chr10	80225987	80226133	SRR8284516_trimmed.fq.sort.sort.q10.rmdup.narrowPeak_peak_4478	38	.	3.21356	6.59337	3.88762	62
chr10	80226935	80227125	SRR8284516_trimmed.fq.sort.sort.q10.rmdup.narrowPeak_peak_4479	69	.	4.02217	9.98494	6.971	143
chr10	80249257	80249826	SRR8284516_trimmed.fq.sort.sort.q10.rmdup.narrowPeak_peak_4481	265	.	8.52376	30.5659	26.593	366
chr10	80265297	80265497	SRR8284516_trimmed.fq.sort.sort.q10.rmdup.narrowPeak_peak_4483	173	.	6.59081	20.9633	17.3828	180
chr10	80292539	80293111	SRR8284516_trimmed.fq.sort.sort.q10.rmdup.narrowPeak_peak_4484	380	.	9.51087	42.447	38.0396	271
chr10	80293192	80293409	SRR8284516_trimmed.fq.sort.sort.q10.rmdup.narrowPeak_peak_4484	380	.	9.51087	42.447	38.0396	271
chr10	80320137	80320492	SRR8284516_trimmed.fq.sort.sort.q10.rmdup.narrowPeak_peak_4485	153	.	7.03906	18.853	15.367	290
chr10	80320679	80320875	SRR8284516_trimmed.fq.sort.sort.q10.rmdup.narrowPeak_peak_4486	93	.	5.46797	12.4794	9.31221	147
chr10	80361908	80362149	SRR8284516_trimmed.fq.sort.sort.q10.rmdup.narrowPeak_peak_4487	47	.	4.49317	7.53037	4.72182	134
chr10	80362347	80362925	SRR8284516_trimmed.fq.sort.sort.q10.rmdup.narrowPeak_peak_4488	75	.	5.47298	10.635	7.58064	379
chr10	80386571	80386802	SRR8284516_trimmed.fq.sort.sort.q10.rmdup.narrowPeak_peak_4489	160	.	5.19247	19.5219	16.005	96
chr10	80386896	80387067	SRR8284516_trimmed.fq.sort.sort.q10.rmdup.narrowPeak_peak_4490	150	.	5.0171	18.5386	15.0661	110
chr10	80388016	80388242	SRR8284516_trimmed.fq.sort.sort.q10.rmdup.narrowPeak_peak_4491	137	.	4.83804	17.2106	13.8	131
chr10	80398516	80398666	SRR8284516_trimmed.fq.sort.sort.q10.rmdup.narrowPeak_peak_4492	90	.	4.11284	12.2402	9.08592	87
chr10	80399997	80400376	SRR8284516_trimmed.fq.sort.sort.q10.rmdup.narrowPeak_peak_4493	129	.	4.7619	16.2702	12.9057	300
chr10	80406237	80406768	SRR8284516_trimmed.fq.sort.sort.q10.rmdup.narrowPeak_peak_4494	192	.	6.08755	22.9564	19.2898	389
chr10	80407201	80407269	SRR8284516_trimmed.fq.sort.sort.q10.rmdup.narrowPeak_peak_4495	71	.	3.89116	10.1621	7.13732	112
chr10	80407349	80407519	SRR8284516_trimmed.fq.sort.sort.q10.rmdup.narrowPeak_peak_4496	32	.	2.92289	5.8196	3.22362	89
chr10	80432661	80433097	SRR8284516_trimmed.fq.sort.sort.q10.rmdup.narrowPeak_peak_4498	265	.	7.13878	30.5103	26.5396	356
chr10	80433741	80433997	SRR8284516_trimmed.fq.sort.sort.q10.rmdup.narrowPeak_peak_4499	214	.	6.37224	25.1826	21.4248	119
chr10	80561007	80561291	SRR8284516_trimmed.fq.sort.sort.q10.rmdup.narrowPeak_peak_4500	159	.	5.75573	19.4482	15.9348	141
chr10	80561560	80561832	SRR8284516_trimmed.fq.sort.sort.q10.rmdup.narrowPeak_peak_4501	332	.	8.63684	37.4504	33.219	155
chr10	80578160	80578303	SRR8284516_trimmed.fq.sort.sort.q10.rmdup.narrowPeak_peak_4503	59	.	4.03056	8.89081	5.95588	156
chr10	80589926	80590105	SRR8284516_trimmed.fq.sort.sort.q10.rmdup.narrowPeak_peak_4505	108	.	5.53885	14.1559	10.8971	98
chr10	80602906	80603151	SRR8284516_trimmed.fq.sort.sort.q10.rmdup.narrowPeak_peak_4506	377	.	10.2331	42.1669	37.7694	238
chr10	80622149	80622367	SRR8284516_trimmed.fq.sort.sort.q10.rmdup.narrowPeak_peak_4507	192	.	4.89518	22.9435	19.2777	127
chr10	80623031	80623608	SRR8284516_trimmed.fq.sort.sort.q10.rmdup.narrowPeak_peak_4508	341	.	6.57266	38.4414	34.1746	418
chr10	80656715	80657114	SRR8284516_trimmed.fq.sort.sort.q10.rmdup.narrowPeak_peak_4510	309	.	8.75884	35.0571	30.9128	277
chr10	80675668	80675855	SRR8284516_trimmed.fq.sort.sort.q10.rmdup.narrowPeak_peak_4511	57	.	3.33082	8.66901	5.75979	85
chr10	80676819	80677293	SRR8284516_trimmed.fq.sort.sort.q10.rmdup.narrowPeak_peak_4512	256	.	6.5037	29.6278	25.6912	133
chr10	80740787	80741213	SRR8284516_trimmed.fq.sort.sort.q10.rmdup.narrowPeak_peak_4515	30	.	3.3724	5.66643	3.08802	298
chr10	80741595	80741833	SRR8284516_trimmed.fq.sort.sort.q10.rmdup.narrowPeak_peak_4516	57	.	4.32339	8.69083	5.77989	221
chr10	80755684	80756000	SRR8284516_trimmed.fq.sort.sort.q10.rmdup.narrowPeak_peak_4518	262	.	7.84634	30.2596	26.2981	143
chr10	80797517	80797697	SRR8284516_trimmed.fq.sort.sort.q10.rmdup.narrowPeak_peak_4520	42	.	2.73149	6.94598	4.20791	53
chr10	80798298	80798535	SRR8284516_trimmed.fq.sort.sort.q10.rmdup.narrowPeak_peak_4521	238	.	5.46299	27.759	23.8963	194
chr10	80798928	80799505	SRR8284516_trimmed.fq.sort.sort.q10.rmdup.narrowPeak_peak_4522	327	.	6.45906	37.0044	32.7893	487
chr10	80826052	80826201	SRR8284516_trimmed.fq.sort.sort.q10.rmdup.narrowPeak_peak_4523	107	.	5.1767	14.0094	10.7579	91
chr10	80826768	80826959	SRR8284516_trimmed.fq.sort.sort.q10.rmdup.narrowPeak_peak_4524	249	.	7.9082	28.894	24.9869	223
chr10	80827235	80827401	SRR8284516_trimmed.fq.sort.sort.q10.rmdup.narrowPeak_peak_4525	37	.	3.34024	6.47842	3.78359	36
chr10	80854787	80855194	SRR8284516_trimmed.fq.sort.sort.q10.rmdup.narrowPeak_peak_4527	475	.	10.8939	52.2675	47.5376	298
chr10	80900007	80900296	SRR8284516_trimmed.fq.sort.sort.q10.rmdup.narrowPeak_peak_4528	117	.	5.27913	15.0093	11.707	147
chr10	80900535	80900865	SRR8284516_trimmed.fq.sort.sort.q10.rmdup.narrowPeak_peak_4529	228	.	7.46021	26.6347	22.8172	175
chr10	80917932	80918131	SRR8284516_trimmed.fq.sort.sort.q10.rmdup.narrowPeak_peak_4530	108	.	6.27156	14.1374	10.8795	168
chr10	81010952	81011048	SRR8284516_trimmed.fq.sort.sort.q10.rmdup.narrowPeak_peak_4531	51	.	4.7905	8.05121	5.18691	325
chr10	81059570	81059864	SRR8284516_trimmed.fq.sort.sort.q10.rmdup.narrowPeak_peak_4533	199	.	7.25426	23.6391	19.9443	138
chr10	81069636	81069826	SRR8284516_trimmed.fq.sort.sort.q10.rmdup.narrowPeak_peak_4534	69	.	4.63705	9.98602	6.97182	122
chr10	81070302	81070348	SRR8284516_trimmed.fq.sort.sort.q10.rmdup.narrowPeak_peak_4535	53	.	4.11286	8.23835	5.36035	128
chr10	81105312	81105835	SRR8284516_trimmed.fq.sort.sort.q10.rmdup.narrowPeak_peak_4536	311	.	8.13784	35.3235	31.1692	335
chr10	81107002	81107247	SRR8284516_trimmed.fq.sort.sort.q10.rmdup.narrowPeak_peak_4538	38	.	3.11704	6.54174	3.84178	118
chr10	81137702	81137847	SRR8284516_trimmed.fq.sort.sort.q10.rmdup.narrowPeak_peak_4539	69	.	3.99574	9.9126	6.90288	87
chr10	81138099	81138608	SRR8284516_trimmed.fq.sort.sort.q10.rmdup.narrowPeak_peak_4540	351	.	8.92962	39.4839	35.1799	114
chr10	81166958	81167495	SRR8284516_trimmed.fq.sort.sort.q10.rmdup.narrowPeak_peak_4542	157	.	5.83553	19.2824	15.7771	438
chr10	81233550	81233644	SRR8284516_trimmed.fq.sort.sort.q10.rmdup.narrowPeak_peak_4548	51	.	4.92627	7.97021	5.11222	74
chr10	81266634	81266842	SRR8284516_trimmed.fq.sort.sort.q10.rmdup.narrowPeak_peak_4550	111	.	5.35447	14.4626	11.1889	138
chr10	81268255	81268452	SRR8284516_trimmed.fq.sort.sort.q10.rmdup.narrowPeak_peak_4551	101	.	5.21804	13.3875	10.1699	94
chr10	81320050	81320228	SRR8284516_trimmed.fq.sort.sort.q10.rmdup.narrowPeak_peak_4554	101	.	4.38289	13.4079	10.1893	124
chr10	81320453	81320645	SRR8284516_trimmed.fq.sort.sort.q10.rmdup.narrowPeak_peak_4555	300	.	7.48578	34.1515	30.0417	106
chr10	81320926	81321145	SRR8284516_trimmed.fq.sort.sort.q10.rmdup.narrowPeak_peak_4556	272	.	7.08532	31.2826	27.2824	123
chr10	81321582	81321814	SRR8284516_trimmed.fq.sort.sort.q10.rmdup.narrowPeak_peak_4557	63	.	3.60481	9.30289	6.3408	124
chr10	81349847	81350215	SRR8284516_trimmed.fq.sort.sort.q10.rmdup.narrowPeak_peak_4558	219	.	8.29787	25.7146	21.9344	283
chr10	81377725	81378157	SRR8284516_trimmed.fq.sort.sort.q10.rmdup.narrowPeak_peak_4559	154	.	5.73394	18.9831	15.4911	326
chr10	81378865	81379108	SRR8284516_trimmed.fq.sort.sort.q10.rmdup.narrowPeak_peak_4560	73	.	4.15973	10.3575	7.32017	76
chr10	81384220	81384883	SRR8284516_trimmed.fq.sort.sort.q10.rmdup.narrowPeak_peak_4561	300	.	8.28463	34.1913	30.0799	547
chr10	81384967	81385142	SRR8284516_trimmed.fq.sort.sort.q10.rmdup.narrowPeak_peak_4562	76	.	4.18961	10.7298	7.66943	111
chr10	81401456	81401692	SRR8284516_trimmed.fq.sort.sort.q10.rmdup.narrowPeak_peak_4563	103	.	6.17748	13.5363	10.3109	133
chr10	81402254	81402474	SRR8284516_trimmed.fq.sort.sort.q10.rmdup.narrowPeak_peak_4564	84	.	5.55203	11.5256	8.41438	81
chr10	81495792	81496287	SRR8284516_trimmed.fq.sort.sort.q10.rmdup.narrowPeak_peak_4566	223	.	7.29903	26.1805	22.3816	335
chr10	81496674	81496856	SRR8284516_trimmed.fq.sort.sort.q10.rmdup.narrowPeak_peak_4567	99	.	4.86602	13.1956	9.98757	102
chr10	81545504	81545747	SRR8284516_trimmed.fq.sort.sort.q10.rmdup.narrowPeak_peak_4568	262	.	8.5962	30.2122	26.2528	141
chr10	81571119	81571530	SRR8284516_trimmed.fq.sort.sort.q10.rmdup.narrowPeak_peak_4572	227	.	8.65205	26.5378	22.7243	147
chr10	82048082	82048332	SRR8284516_trimmed.fq.sort.sort.q10.rmdup.narrowPeak_peak_4583	178	.	9.07088	21.4126	17.8128	314
chr10	82083312	82083537	SRR8284516_trimmed.fq.sort.sort.q10.rmdup.narrowPeak_peak_4585	116	.	7.38941	14.8998	11.6027	117
chr10	82127936	82128190	SRR8284516_trimmed.fq.sort.sort.q10.rmdup.narrowPeak_peak_4586	77	.	5.9819	10.7949	7.72606	249
chr10	82178382	82178637	SRR8284516_trimmed.fq.sort.sort.q10.rmdup.narrowPeak_peak_4587	116	.	7.38941	14.8998	11.6027	147
chr10	82178809	82179016	SRR8284516_trimmed.fq.sort.sort.q10.rmdup.narrowPeak_peak_4588	51	.	4.92627	7.97021	5.11222	106
chr10	82240733	82241302	SRR8284516_trimmed.fq.sort.sort.q10.rmdup.narrowPeak_peak_4589	86	.	6.33378	11.7874	8.65746	84
chr10	82354226	82354838	SRR8284516_trimmed.fq.sort.sort.q10.rmdup.narrowPeak_peak_4590	220	.	9.92899	25.8338	22.0488	184
chr10	82622548	82623181	SRR8284516_trimmed.fq.sort.sort.q10.rmdup.narrowPeak_peak_4591	194	.	8.05561	23.0717	19.4007	521
chr10	82623321	82623534	SRR8284516_trimmed.fq.sort.sort.q10.rmdup.narrowPeak_peak_4592	165	.	7.3903	20.1021	16.5596	111
chr10	82629313	82629687	SRR8284516_trimmed.fq.sort.sort.q10.rmdup.narrowPeak_peak_4593	270	.	7.7807	31.0868	27.0938	149
chr10	82630192	82630696	SRR8284516_trimmed.fq.sort.sort.q10.rmdup.narrowPeak_peak_4594	292	.	8.18877	33.3678	29.2872	124
chr10	82698641	82698960	SRR8284516_trimmed.fq.sort.sort.q10.rmdup.narrowPeak_peak_4595	454	.	13.9761	50.0865	45.428	191
chr10	82699172	82699331	SRR8284516_trimmed.fq.sort.sort.q10.rmdup.narrowPeak_peak_4596	102	.	5.94943	13.4861	10.2634	101
chr10	82762987	82763344	SRR8284516_trimmed.fq.sort.sort.q10.rmdup.narrowPeak_peak_4600	49	.	3.92188	7.81852	4.98679	249
chr10	82764346	82764695	SRR8284516_trimmed.fq.sort.sort.q10.rmdup.narrowPeak_peak_4601	122	.	5.96364	15.5444	12.2165	94
chr10	82859241	82859436	SRR8284516_trimmed.fq.sort.sort.q10.rmdup.narrowPeak_peak_4603	116	.	4.99882	14.9509	11.6515	95
chr10	83145524	83145682	SRR8284516_trimmed.fq.sort.sort.q10.rmdup.narrowPeak_peak_4608	24	.	3.32005	4.9195	2.47583	224
chr10	83360263	83360692	SRR8284516_trimmed.fq.sort.sort.q10.rmdup.narrowPeak_peak_4618	278	.	9.0329	31.8901	27.8666	109
chr10	83543460	83543744	SRR8284516_trimmed.fq.sort.sort.q10.rmdup.narrowPeak_peak_4620	126	.	6.76801	15.999	12.6471	253
chr10	83544236	83544485	SRR8284516_trimmed.fq.sort.sort.q10.rmdup.narrowPeak_peak_4621	214	.	9.04112	25.1929	21.4345	328
chr10	83648197	83648457	SRR8284516_trimmed.fq.sort.sort.q10.rmdup.narrowPeak_peak_4624	128	.	6.44449	16.2014	12.8401	239
chr10	83993127	83993300	SRR8284516_trimmed.fq.sort.sort.q10.rmdup.narrowPeak_peak_4631	45	.	4.10866	7.38934	4.59222	113
chr10	84071603	84071702	SRR8284516_trimmed.fq.sort.sort.q10.rmdup.narrowPeak_peak_4634	23	.	3.4965	4.80114	2.37133	64
chr10	84533213	84533621	SRR8284516_trimmed.fq.sort.sort.q10.rmdup.narrowPeak_peak_4643	241	.	7.96855	28.0263	24.1532	343
chr10	84548631	84548787	SRR8284516_trimmed.fq.sort.sort.q10.rmdup.narrowPeak_peak_4644	32	.	4.00267	5.86941	3.26777	129
chr10	84576605	84577206	SRR8284516_trimmed.fq.sort.sort.q10.rmdup.narrowPeak_peak_4647	206	.	8.67625	24.4232	20.6963	121
chr10	84622300	84622518	SRR8284516_trimmed.fq.sort.sort.q10.rmdup.narrowPeak_peak_4649	154	.	8.30353	18.9514	15.4608	111
chr10	84806174	84806322	SRR8284516_trimmed.fq.sort.sort.q10.rmdup.narrowPeak_peak_4654	32	.	3.98301	5.83681	3.23934	50
chr10	84916819	84916964	SRR8284516_trimmed.fq.sort.sort.q10.rmdup.narrowPeak_peak_4658	78	.	5.09826	10.9722	7.89304	83
chr10	84917315	84917627	SRR8284516_trimmed.fq.sort.sort.q10.rmdup.narrowPeak_peak_4659	268	.	9.80026	30.8423	26.8584	113
chr10	84917793	84917810	SRR8284516_trimmed.fq.sort.sort.q10.rmdup.narrowPeak_peak_4659	268	.	9.80026	30.8423	26.8584	113
chr10	84917904	84918126	SRR8284516_trimmed.fq.sort.sort.q10.rmdup.narrowPeak_peak_4660	132	.	6.62502	16.5902	13.2109	102
chr10	85101986	85102469	SRR8284516_trimmed.fq.sort.sort.q10.rmdup.narrowPeak_peak_4668	448	.	12.2288	49.4417	44.8048	370
chr10	85103251	85103347	SRR8284516_trimmed.fq.sort.sort.q10.rmdup.narrowPeak_peak_4669	100	.	5.32544	13.2777	10.0654	140
chr10	85127742	85127985	SRR8284516_trimmed.fq.sort.sort.q10.rmdup.narrowPeak_peak_4670	171	.	8.42533	20.7257	17.1558	418
chr10	85185544	85185678	SRR8284516_trimmed.fq.sort.sort.q10.rmdup.narrowPeak_peak_4672	53	.	4.70921	8.22006	5.34307	109
chr10	85281281	85281420	SRR8284516_trimmed.fq.sort.sort.q10.rmdup.narrowPeak_peak_4673	28	.	3.87064	5.41182	2.86017	112
chr10	85362917	85362925	SRR8284516_trimmed.fq.sort.sort.q10.rmdup.narrowPeak_peak_4675	26	.	3.72427	5.17442	2.69767	57
chr10	85429109	85429277	SRR8284516_trimmed.fq.sort.sort.q10.rmdup.narrowPeak_peak_4676	148	.	7.4611	18.3228	14.8602	98
chr10	85517380	85517536	SRR8284516_trimmed.fq.sort.sort.q10.rmdup.narrowPeak_peak_4679	42	.	3.43924	6.9431	4.20525	84
chr10	85517761	85518085	SRR8284516_trimmed.fq.sort.sort.q10.rmdup.narrowPeak_peak_4680	154	.	6.00143	18.9345	15.4446	173
chr10	85578620	85578847	SRR8284516_trimmed.fq.sort.sort.q10.rmdup.narrowPeak_peak_4682	91	.	5.05443	12.2806	9.12419	59
chr10	85829294	85829479	SRR8284516_trimmed.fq.sort.sort.q10.rmdup.narrowPeak_peak_4684	191	.	9.82456	22.7782	19.1201	330
chr10	85957026	85957740	SRR8284516_trimmed.fq.sort.sort.q10.rmdup.narrowPeak_peak_4688	206	.	8.42933	24.4234	20.6963	628
chr10	86021934	86022167	SRR8284516_trimmed.fq.sort.sort.q10.rmdup.narrowPeak_peak_4689	167	.	9.07568	20.3481	16.7952	118
chr10	86022303	86022570	SRR8284516_trimmed.fq.sort.sort.q10.rmdup.narrowPeak_peak_4689	167	.	9.07568	20.3481	16.7952	118
chr10	86183478	86183623	SRR8284516_trimmed.fq.sort.sort.q10.rmdup.narrowPeak_peak_4694	40	.	3.80893	6.79243	4.06838	102
chr10	86294637	86295112	SRR8284516_trimmed.fq.sort.sort.q10.rmdup.narrowPeak_peak_4697	179	.	6.48803	21.5731	17.9663	203
chr10	86295755	86296243	SRR8284516_trimmed.fq.sort.sort.q10.rmdup.narrowPeak_peak_4698	106	.	4.75861	13.911	10.6643	441
chr10	86425557	86425653	SRR8284516_trimmed.fq.sort.sort.q10.rmdup.narrowPeak_peak_4703	37	.	3.40014	6.39535	3.70921	142
chr10	86426003	86426151	SRR8284516_trimmed.fq.sort.sort.q10.rmdup.narrowPeak_peak_4704	37	.	3.43655	6.47841	3.78359	42
chr10	86426232	86426494	SRR8284516_trimmed.fq.sort.sort.q10.rmdup.narrowPeak_peak_4705	82	.	4.67761	11.3765	8.27377	101
chr10	86491835	86492062	SRR8284516_trimmed.fq.sort.sort.q10.rmdup.narrowPeak_peak_4707	30	.	3.8324	5.58578	3.01546	82
chr10	86685245	86686004	SRR8284516_trimmed.fq.sort.sort.q10.rmdup.narrowPeak_peak_4709	328	.	11.4874	37.0399	32.8236	421
chr10	86704755	86704909	SRR8284516_trimmed.fq.sort.sort.q10.rmdup.narrowPeak_peak_4710	81	.	3.90792	11.295	8.19736	90
chr10	86705058	86705388	SRR8284516_trimmed.fq.sort.sort.q10.rmdup.narrowPeak_peak_4711	287	.	7.1053	32.7871	28.7293	216
chr10	86705799	86706017	SRR8284516_trimmed.fq.sort.sort.q10.rmdup.narrowPeak_peak_4712	245	.	6.5361	28.4069	24.5188	88
chr10	86706130	86706475	SRR8284516_trimmed.fq.sort.sort.q10.rmdup.narrowPeak_peak_4713	129	.	4.7619	16.2702	12.9057	158
chr10	86778666	86778827	SRR8284516_trimmed.fq.sort.sort.q10.rmdup.narrowPeak_peak_4714	86	.	6.33378	11.7874	8.65746	88
chr10	86796200	86796443	SRR8284516_trimmed.fq.sort.sort.q10.rmdup.narrowPeak_peak_4715	51	.	4.92627	7.97021	5.11222	78
chr10	87812210	87812505	SRR8284516_trimmed.fq.sort.sort.q10.rmdup.narrowPeak_peak_4718	146	.	6.90481	18.0958	14.6445	144
chr10	87845167	87845391	SRR8284516_trimmed.fq.sort.sort.q10.rmdup.narrowPeak_peak_4720	33	.	3.77521	5.97344	3.3603	34
chr10	87856619	87856776	SRR8284516_trimmed.fq.sort.sort.q10.rmdup.narrowPeak_peak_4721	67	.	4.67415	9.74417	6.75243	105
chr10	87869520	87869613	SRR8284516_trimmed.fq.sort.sort.q10.rmdup.narrowPeak_peak_4723	29	.	3.27038	5.45665	2.90095	41
chr10	87916622	87916776	SRR8284516_trimmed.fq.sort.sort.q10.rmdup.narrowPeak_peak_4725	85	.	6.03942	11.6671	8.54779	170
chr10	88044770	88044919	SRR8284516_trimmed.fq.sort.sort.q10.rmdup.narrowPeak_peak_4728	66	.	4.2058	9.60242	6.61983	146
chr10	88045814	88046010	SRR8284516_trimmed.fq.sort.sort.q10.rmdup.narrowPeak_peak_4729	72	.	4.47261	10.2442	7.21408	89
chr10	88046428	88046634	SRR8284516_trimmed.fq.sort.sort.q10.rmdup.narrowPeak_peak_4730	120	.	5.7169	15.3604	12.0411	88
chr10	88146455	88146898	SRR8284516_trimmed.fq.sort.sort.q10.rmdup.narrowPeak_peak_4734	194	.	8.30646	23.0996	19.4274	321
chr10	88147066	88147403	SRR8284516_trimmed.fq.sort.sort.q10.rmdup.narrowPeak_peak_4735	75	.	5.11198	10.6504	7.59506	243
chr10	88201215	88201697	SRR8284516_trimmed.fq.sort.sort.q10.rmdup.narrowPeak_peak_4736	142	.	7.15088	17.6922	14.2598	371
chr10	88730604	88730758	SRR8284516_trimmed.fq.sort.sort.q10.rmdup.narrowPeak_peak_4749	73	.	5.51403	10.3459	7.30928	98
chr10	88731399	88731854	SRR8284516_trimmed.fq.sort.sort.q10.rmdup.narrowPeak_peak_4750	90	.	6.09905	12.1707	9.01993	540
chr10	88826161	88826393	SRR8284516_trimmed.fq.sort.sort.q10.rmdup.narrowPeak_peak_4753	253	.	10.1659	29.2536	25.3316	486
chr10	88826503	88826840	SRR8284516_trimmed.fq.sort.sort.q10.rmdup.narrowPeak_peak_4753	253	.	10.1659	29.2536	25.3316	486
chr10	89443686	89443832	SRR8284516_trimmed.fq.sort.sort.q10.rmdup.narrowPeak_peak_4754	68	.	5.63003	9.82682	6.82275	73
chr10	89670378	89670677	SRR8284516_trimmed.fq.sort.sort.q10.rmdup.narrowPeak_peak_4757	80	.	5.74226	11.1305	8.04211	83
chr10	89686058	89686289	SRR8284516_trimmed.fq.sort.sort.q10.rmdup.narrowPeak_peak_4759	444	.	15.6231	49.0521	44.427	329
chr10	89731914	89732248	SRR8284516_trimmed.fq.sort.sort.q10.rmdup.narrowPeak_peak_4760	242	.	9.89834	28.1104	24.234	359
chr10	89745104	89745288	SRR8284516_trimmed.fq.sort.sort.q10.rmdup.narrowPeak_peak_4761	194	.	9.40321	23.1275	19.4543	187
chr10	89825422	89825506	SRR8284516_trimmed.fq.sort.sort.q10.rmdup.narrowPeak_peak_4765	26	.	3.41028	5.08265	2.61823	115
chr10	91081993	91082210	SRR8284516_trimmed.fq.sort.sort.q10.rmdup.narrowPeak_peak_4773	49	.	4.65839	7.82111	4.98857	137
chr10	91082507	91082707	SRR8284516_trimmed.fq.sort.sort.q10.rmdup.narrowPeak_peak_4774	88	.	6.01757	12.0214	8.87896	256
chr10	91123230	91123909	SRR8284516_trimmed.fq.sort.sort.q10.rmdup.narrowPeak_peak_4776	370	.	10.1905	41.4362	37.0635	268
chr10	91124578	91124724	SRR8284516_trimmed.fq.sort.sort.q10.rmdup.narrowPeak_peak_4777	69	.	4.35256	9.95793	6.9455	66
chr10	91171148	91171325	SRR8284516_trimmed.fq.sort.sort.q10.rmdup.narrowPeak_peak_4778	213	.	6.60818	25.0563	21.3031	125
chr10	91171798	91172241	SRR8284516_trimmed.fq.sort.sort.q10.rmdup.narrowPeak_peak_4779	254	.	7.23589	29.3848	25.4579	185
chr10	91180509	91180714	SRR8284516_trimmed.fq.sort.sort.q10.rmdup.narrowPeak_peak_4780	85	.	4.29849	11.6288	8.51171	123
chr10	91181147	91181340	SRR8284516_trimmed.fq.sort.sort.q10.rmdup.narrowPeak_peak_4781	133	.	5.22392	16.6933	13.3085	88
chr10	91181492	91181700	SRR8284516_trimmed.fq.sort.sort.q10.rmdup.narrowPeak_peak_4782	266	.	7.48292	30.6634	26.6867	82
chr10	91181906	91182045	SRR8284516_trimmed.fq.sort.sort.q10.rmdup.narrowPeak_peak_4783	71	.	3.97818	10.1403	7.11678	88
chr10	91182326	91182580	SRR8284516_trimmed.fq.sort.sort.q10.rmdup.narrowPeak_peak_4784	61	.	3.68873	9.05306	6.10773	112
chr10	91187416	91187570	SRR8284516_trimmed.fq.sort.sort.q10.rmdup.narrowPeak_peak_4785	26	.	3.2322	5.16966	2.69412	42
chr10	91187825	91187996	SRR8284516_trimmed.fq.sort.sort.q10.rmdup.narrowPeak_peak_4786	133	.	6.92166	16.7615	13.3736	83
chr10	91229771	91229855	SRR8284516_trimmed.fq.sort.sort.q10.rmdup.narrowPeak_peak_4788	125	.	6.1316	15.9307	12.5843	80
chr10	91482614	91482775	SRR8284516_trimmed.fq.sort.sort.q10.rmdup.narrowPeak_peak_4792	77	.	5.9819	10.7949	7.72606	70
chr10	91999415	91999562	SRR8284516_trimmed.fq.sort.sort.q10.rmdup.narrowPeak_peak_4794	68	.	5.63003	9.82682	6.82275	83
chr10	92029545	92029594	SRR8284516_trimmed.fq.sort.sort.q10.rmdup.narrowPeak_peak_4795	43	.	4.5744	7.08511	4.31344	49
chr10	92721778	92722143	SRR8284516_trimmed.fq.sort.sort.q10.rmdup.narrowPeak_peak_4803	139	.	6.39439	17.3885	13.9702	137
chr10	92722519	92722842	SRR8284516_trimmed.fq.sort.sort.q10.rmdup.narrowPeak_peak_4804	284	.	9.48845	32.4539	28.4083	130
chr10	93069155	93069409	SRR8284516_trimmed.fq.sort.sort.q10.rmdup.narrowPeak_peak_4808	65	.	5.23141	9.48474	6.50998	115
chr10	93161784	93161969	SRR8284516_trimmed.fq.sort.sort.q10.rmdup.narrowPeak_peak_4811	103	.	5.81341	13.6012	10.3725	74
chr10	93198333	93198572	SRR8284516_trimmed.fq.sort.sort.q10.rmdup.narrowPeak_peak_4818	94	.	6.1011	12.5754	9.40317	185
chr10	93234314	93234597	SRR8284516_trimmed.fq.sort.sort.q10.rmdup.narrowPeak_peak_4819	59	.	5.27815	8.88473	5.95035	141
chr10	93310170	93310329	SRR8284516_trimmed.fq.sort.sort.q10.rmdup.narrowPeak_peak_4823	90	.	5.34188	12.2085	9.05592	147
chr10	93375221	93375376	SRR8284516_trimmed.fq.sort.sort.q10.rmdup.narrowPeak_peak_4825	51	.	4.92627	7.97021	5.11222	132
chr10	93453078	93453313	SRR8284516_trimmed.fq.sort.sort.q10.rmdup.narrowPeak_peak_4828	179	.	7.4002	21.5785	17.9713	109
chr10	93453468	93453864	SRR8284516_trimmed.fq.sort.sort.q10.rmdup.narrowPeak_peak_4829	320	.	10.2958	36.2031	32.0158	135
chr10	93588822	93589382	SRR8284516_trimmed.fq.sort.sort.q10.rmdup.narrowPeak_peak_4830	272	.	9.45098	31.2053	27.2075	416
chr10	93600116	93600196	SRR8284516_trimmed.fq.sort.sort.q10.rmdup.narrowPeak_peak_4832	68	.	5.63003	9.82682	6.82275	62
chr10	93626183	93626333	SRR8284516_trimmed.fq.sort.sort.q10.rmdup.narrowPeak_peak_4833	51	.	4.92627	7.97021	5.11222	144
chr10	93751403	93751535	SRR8284516_trimmed.fq.sort.sort.q10.rmdup.narrowPeak_peak_4835	59	.	5.27815	8.88473	5.95035	109
chr10	93888858	93889760	SRR8284516_trimmed.fq.sort.sort.q10.rmdup.narrowPeak_peak_4839	626	.	13.5276	67.82	62.619	781
chr10	94035469	94035744	SRR8284516_trimmed.fq.sort.sort.q10.rmdup.narrowPeak_peak_4844	50	.	4.53155	7.89831	5.05947	201
chr10	94036162	94036315	SRR8284516_trimmed.fq.sort.sort.q10.rmdup.narrowPeak_peak_4845	94	.	6.15403	12.6744	9.49697	116
chr10	94110312	94110475	SRR8284516_trimmed.fq.sort.sort.q10.rmdup.narrowPeak_peak_4849	95	.	5.42158	12.7531	9.57127	130
chr10	94111579	94111792	SRR8284516_trimmed.fq.sort.sort.q10.rmdup.narrowPeak_peak_4851	73	.	4.81738	10.3771	7.33862	67
chr10	94147549	94147740	SRR8284516_trimmed.fq.sort.sort.q10.rmdup.narrowPeak_peak_4853	35	.	3.63306	6.19152	3.55515	123
chr10	94147958	94148251	SRR8284516_trimmed.fq.sort.sort.q10.rmdup.narrowPeak_peak_4854	127	.	6.37929	16.0596	12.7049	105
chr10	94198685	94198879	SRR8284516_trimmed.fq.sort.sort.q10.rmdup.narrowPeak_peak_4855	63	.	4.63478	9.34175	6.3766	74
chr10	94199120	94199619	SRR8284516_trimmed.fq.sort.sort.q10.rmdup.narrowPeak_peak_4856	86	.	5.33	11.8164	8.68515	105
chr10	94687944	94688572	SRR8284516_trimmed.fq.sort.sort.q10.rmdup.narrowPeak_peak_4861	331	.	10.7996	37.4041	33.1747	516
chr10	94689002	94689118	SRR8284516_trimmed.fq.sort.sort.q10.rmdup.narrowPeak_peak_4862	65	.	4.71565	9.50747	6.53106	125
chr10	95323496	95323872	SRR8284516_trimmed.fq.sort.sort.q10.rmdup.narrowPeak_peak_4876	282	.	11.3796	32.3174	28.2765	364
chr10	95501675	95501907	SRR8284516_trimmed.fq.sort.sort.q10.rmdup.narrowPeak_peak_4879	532	.	16.3189	58.1916	53.2751	182
chr10	95514193	95514475	SRR8284516_trimmed.fq.sort.sort.q10.rmdup.narrowPeak_peak_4880	222	.	7.61439	26.0618	22.2678	188
chr10	95515799	95515988	SRR8284516_trimmed.fq.sort.sort.q10.rmdup.narrowPeak_peak_4882	131	.	5.7236	16.5652	13.1869	345
chr10	95564461	95564764	SRR8284516_trimmed.fq.sort.sort.q10.rmdup.narrowPeak_peak_4886	70	.	4.84988	10.1125	7.09075	80
chr10	95939940	95940463	SRR8284516_trimmed.fq.sort.sort.q10.rmdup.narrowPeak_peak_4898	161	.	8.42381	19.6861	16.1623	303
chr10	96540522	96540896	SRR8284516_trimmed.fq.sort.sort.q10.rmdup.narrowPeak_peak_4911	75	.	5.28765	10.6448	7.59012	210
chr10	96616435	96616612	SRR8284516_trimmed.fq.sort.sort.q10.rmdup.narrowPeak_peak_4913	201	.	7.33299	23.8434	20.1402	115
chr10	96617340	96617492	SRR8284516_trimmed.fq.sort.sort.q10.rmdup.narrowPeak_peak_4914	218	.	7.63747	25.6221	21.8463	88
chr10	96617666	96618154	SRR8284516_trimmed.fq.sort.sort.q10.rmdup.narrowPeak_peak_4914	218	.	7.63747	25.6221	21.8463	88
chr10	96651698	96651774	SRR8284516_trimmed.fq.sort.sort.q10.rmdup.narrowPeak_peak_4915	61	.	4.83455	9.09098	6.14287	131
chr10	97313213	97313676	SRR8284516_trimmed.fq.sort.sort.q10.rmdup.narrowPeak_peak_4922	149	.	7.52041	18.4419	14.9741	223
chr10	98829983	98830250	SRR8284516_trimmed.fq.sort.sort.q10.rmdup.narrowPeak_peak_4936	226	.	10.9082	26.466	22.6553	143
chr10	98851232	98851399	SRR8284516_trimmed.fq.sort.sort.q10.rmdup.narrowPeak_peak_4937	51	.	4.92627	7.97021	5.11222	123
chr10	98913834	98914139	SRR8284516_trimmed.fq.sort.sort.q10.rmdup.narrowPeak_peak_4938	203	.	8.51996	24.0881	20.3746	136
chr10	99106761	99106916	SRR8284516_trimmed.fq.sort.sort.q10.rmdup.narrowPeak_peak_4945	77	.	5.37172	10.8073	7.73785	60
chr10	99107206	99107413	SRR8284516_trimmed.fq.sort.sort.q10.rmdup.narrowPeak_peak_4946	93	.	5.86229	12.5162	9.34728	73
chr10	99159122	99159259	SRR8284516_trimmed.fq.sort.sort.q10.rmdup.narrowPeak_peak_4948	39	.	3.99702	6.63446	3.92497	112
chr10	99262178	99262367	SRR8284516_trimmed.fq.sort.sort.q10.rmdup.narrowPeak_peak_4960	118	.	3.92753	15.1798	11.8693	146
chr10	99263463	99263905	SRR8284516_trimmed.fq.sort.sort.q10.rmdup.narrowPeak_peak_4961	236	.	5.26148	27.552	23.6978	275
chr10	99285456	99285693	SRR8284516_trimmed.fq.sort.sort.q10.rmdup.narrowPeak_peak_4963	116	.	5.56009	14.9761	11.6752	108
chr10	99298418	99298809	SRR8284516_trimmed.fq.sort.sort.q10.rmdup.narrowPeak_peak_4964	152	.	6.42479	18.7671	15.2846	181
chr10	99353519	99353742	SRR8284516_trimmed.fq.sort.sort.q10.rmdup.narrowPeak_peak_4967	92	.	5.59883	12.3754	9.21383	108
[truncated: 18,428 more rows]
