# Supplementary material for: A gene desert required for regulatory control of pleiotropic Shox2 expression and embryonic survival
Source: Nat Commun. 2024 Oct 10;15:8793. doi: 10.1038/s41467-024-53009-7 (PMC11467299; doi:10.1038/s41467-024-53009-7)
Supplement: Supplementary file 8 — Supplementary Data 5 [file 41467_2024_53009_MOESM8_ESM.zip › Paliou_2019_H3K27ac_r1.narrowPeak]

chr1	4256833	4256990	SRR8284516_trimmed.fq.sort.sort.q10.rmdup.narrowPeak_peak_1	31	.	3.63033	5.70913	3.1253	111
chr1	4257259	4257547	SRR8284516_trimmed.fq.sort.sort.q10.rmdup.narrowPeak_peak_2	65	.	4.8708	9.48958	6.51424	136
chr1	4258114	4258289	SRR8284516_trimmed.fq.sort.sort.q10.rmdup.narrowPeak_peak_3	71	.	5.06945	10.2178	7.18868	84
chr1	4430518	4430707	SRR8284516_trimmed.fq.sort.sort.q10.rmdup.narrowPeak_peak_4	51	.	4.92627	7.97021	5.11222	87
chr1	4454948	4455102	SRR8284516_trimmed.fq.sort.sort.q10.rmdup.narrowPeak_peak_5	68	.	5.63003	9.82682	6.82275	52
chr1	4509167	4509315	SRR8284516_trimmed.fq.sort.sort.q10.rmdup.narrowPeak_peak_6	28	.	3.87064	5.41182	2.86017	92
chr1	4571338	4571705	SRR8284516_trimmed.fq.sort.sort.q10.rmdup.narrowPeak_peak_7	51	.	4.92627	7.97021	5.11222	96
chr1	4608871	4609065	SRR8284516_trimmed.fq.sort.sort.q10.rmdup.narrowPeak_peak_8	68	.	5.63003	9.82682	6.82275	83
chr1	4785354	4786230	SRR8284516_trimmed.fq.sort.sort.q10.rmdup.narrowPeak_peak_9	164	.	8.58233	19.9804	16.4436	144
chr1	4807478	4807719	SRR8284516_trimmed.fq.sort.sort.q10.rmdup.narrowPeak_peak_10	77	.	5.9819	10.7949	7.72606	117
chr1	4847043	4847279	SRR8284516_trimmed.fq.sort.sort.q10.rmdup.narrowPeak_peak_11	56	.	5.05323	8.50314	5.60577	89
chr1	4848194	4848439	SRR8284516_trimmed.fq.sort.sort.q10.rmdup.narrowPeak_peak_12	34	.	4.10397	6.03679	3.41711	219
chr1	4857785	4858013	SRR8284516_trimmed.fq.sort.sort.q10.rmdup.narrowPeak_peak_13	416	.	13.1926	46.1995	41.6688	115
chr1	4858093	4858485	SRR8284516_trimmed.fq.sort.sort.q10.rmdup.narrowPeak_peak_14	200	.	8.33969	23.6973	20.0002	248
chr1	4943025	4943202	SRR8284516_trimmed.fq.sort.sort.q10.rmdup.narrowPeak_peak_15	59	.	5.27815	8.88473	5.95035	53
chr1	5083149	5083340	SRR8284516_trimmed.fq.sort.sort.q10.rmdup.narrowPeak_peak_16	59	.	5.27815	8.88473	5.95035	90
chr1	5083475	5083644	SRR8284516_trimmed.fq.sort.sort.q10.rmdup.narrowPeak_peak_17	51	.	4.92627	7.97021	5.11222	67
chr1	5142749	5143015	SRR8284516_trimmed.fq.sort.sort.q10.rmdup.narrowPeak_peak_18	96	.	6.68566	12.8032	9.61536	125
chr1	6214080	6214581	SRR8284516_trimmed.fq.sort.sort.q10.rmdup.narrowPeak_peak_19	281	.	9.8584	32.1569	28.123	343
chr1	6215025	6215509	SRR8284516_trimmed.fq.sort.sort.q10.rmdup.narrowPeak_peak_20	115	.	6.02948	14.8743	11.5804	178
chr1	6805892	6806124	SRR8284516_trimmed.fq.sort.sort.q10.rmdup.narrowPeak_peak_21	51	.	4.92627	7.97021	5.11222	147
chr1	7088158	7088677	SRR8284516_trimmed.fq.sort.sort.q10.rmdup.narrowPeak_peak_22	284	.	9.99092	32.4613	28.4153	347
chr1	7089164	7089409	SRR8284516_trimmed.fq.sort.sort.q10.rmdup.narrowPeak_peak_23	150	.	6.87727	18.4928	15.0223	147
chr1	7118832	7119186	SRR8284516_trimmed.fq.sort.sort.q10.rmdup.narrowPeak_peak_24	116	.	7.38941	14.8998	11.6027	137
chr1	7309355	7309809	SRR8284516_trimmed.fq.sort.sort.q10.rmdup.narrowPeak_peak_25	35	.	4.22252	6.23151	3.56051	143
chr1	7397185	7397480	SRR8284516_trimmed.fq.sort.sort.q10.rmdup.narrowPeak_peak_26	238	.	10.9533	27.761	23.8983	159
chr1	7397649	7397861	SRR8284516_trimmed.fq.sort.sort.q10.rmdup.narrowPeak_peak_27	117	.	7.19613	15.0116	11.7091	103
chr1	7414250	7414552	SRR8284516_trimmed.fq.sort.sort.q10.rmdup.narrowPeak_peak_28	28	.	3.87064	5.41182	2.86017	65
chr1	7777581	7778008	SRR8284516_trimmed.fq.sort.sort.q10.rmdup.narrowPeak_peak_29	167	.	8.46228	20.2761	16.7259	309
chr1	7779621	7779861	SRR8284516_trimmed.fq.sort.sort.q10.rmdup.narrowPeak_peak_30	45	.	4.39573	7.35725	4.56269	114
chr1	9544867	9545132	SRR8284516_trimmed.fq.sort.sort.q10.rmdup.narrowPeak_peak_31	123	.	5.52181	15.6491	12.3159	147
chr1	9545441	9545648	SRR8284516_trimmed.fq.sort.sort.q10.rmdup.narrowPeak_peak_32	188	.	6.81524	22.4733	18.8277	99
chr1	9545868	9546186	SRR8284516_trimmed.fq.sort.sort.q10.rmdup.narrowPeak_peak_33	150	.	5.9976	18.5098	15.0385	120
chr1	9558165	9558326	SRR8284516_trimmed.fq.sort.sort.q10.rmdup.narrowPeak_peak_34	34	.	4.14594	6.10586	3.47855	102
chr1	9636917	9637364	SRR8284516_trimmed.fq.sort.sort.q10.rmdup.narrowPeak_peak_35	63	.	4.97293	9.3519	6.38625	318
chr1	9699986	9700150	SRR8284516_trimmed.fq.sort.sort.q10.rmdup.narrowPeak_peak_36	86	.	6.33378	11.7874	8.65746	92
chr1	9747389	9748050	SRR8284516_trimmed.fq.sort.sort.q10.rmdup.narrowPeak_peak_37	117	.	5.93875	15.08	11.7742	561
chr1	9748149	9748417	SRR8284516_trimmed.fq.sort.sort.q10.rmdup.narrowPeak_peak_38	180	.	7.42343	21.6327	18.0233	139
chr1	9748666	9748860	SRR8284516_trimmed.fq.sort.sort.q10.rmdup.narrowPeak_peak_39	109	.	5.74468	14.2412	10.9778	98
chr1	9776453	9776698	SRR8284516_trimmed.fq.sort.sort.q10.rmdup.narrowPeak_peak_40	28	.	3.87064	5.41182	2.86017	120
chr1	9784366	9784637	SRR8284516_trimmed.fq.sort.sort.q10.rmdup.narrowPeak_peak_41	107	.	6.90245	14.0403	10.7873	206
chr1	9942791	9943288	SRR8284516_trimmed.fq.sort.sort.q10.rmdup.narrowPeak_peak_42	155	.	6.70459	19.0032	15.5103	257
chr1	9943382	9943537	SRR8284516_trimmed.fq.sort.sort.q10.rmdup.narrowPeak_peak_43	58	.	4.22842	8.77914	5.86165	81
chr1	9943737	9944047	SRR8284516_trimmed.fq.sort.sort.q10.rmdup.narrowPeak_peak_44	182	.	7.33616	21.9119	18.2893	220
chr1	9944464	9944668	SRR8284516_trimmed.fq.sort.sort.q10.rmdup.narrowPeak_peak_45	34	.	3.44353	6.03786	3.41776	109
chr1	10037405	10038232	SRR8284516_trimmed.fq.sort.sort.q10.rmdup.narrowPeak_peak_46	1353	.	17.3928	142.008	135.367	655
chr1	10061891	10062141	SRR8284516_trimmed.fq.sort.sort.q10.rmdup.narrowPeak_peak_47	35	.	4.22252	6.23151	3.56051	78
chr1	10145440	10145588	SRR8284516_trimmed.fq.sort.sort.q10.rmdup.narrowPeak_peak_48	28	.	3.87064	5.41182	2.86017	111
chr1	10193663	10193847	SRR8284516_trimmed.fq.sort.sort.q10.rmdup.narrowPeak_peak_49	22	.	3.51877	4.62881	2.22071	29
chr1	10217347	10217621	SRR8284516_trimmed.fq.sort.sort.q10.rmdup.narrowPeak_peak_50	35	.	4.22252	6.23151	3.56051	219
chr1	10227076	10227330	SRR8284516_trimmed.fq.sort.sort.q10.rmdup.narrowPeak_peak_51	28	.	3.74392	5.43716	2.88239	32
chr1	10232372	10232624	SRR8284516_trimmed.fq.sort.sort.q10.rmdup.narrowPeak_peak_52	154	.	7.76742	18.933	15.4432	125
chr1	10232851	10233008	SRR8284516_trimmed.fq.sort.sort.q10.rmdup.narrowPeak_peak_53	72	.	5.29248	10.2974	7.26397	78
chr1	10233237	10233452	SRR8284516_trimmed.fq.sort.sort.q10.rmdup.narrowPeak_peak_54	65	.	5.05561	9.50642	6.53021	97
chr1	10260265	10260472	SRR8284516_trimmed.fq.sort.sort.q10.rmdup.narrowPeak_peak_55	55	.	4.67753	8.47551	5.58024	87
chr1	10261512	10261725	SRR8284516_trimmed.fq.sort.sort.q10.rmdup.narrowPeak_peak_56	42	.	4.21301	7.029	4.28231	114
chr1	10278059	10278237	SRR8284516_trimmed.fq.sort.sort.q10.rmdup.narrowPeak_peak_57	43	.	4.5744	7.08511	4.31344	60
chr1	10590818	10590966	SRR8284516_trimmed.fq.sort.sort.q10.rmdup.narrowPeak_peak_58	22	.	3.50877	4.61291	2.22071	46
chr1	10993552	10994228	SRR8284516_trimmed.fq.sort.sort.q10.rmdup.narrowPeak_peak_59	305	.	10.4451	34.7148	30.5836	324
chr1	11035178	11035326	SRR8284516_trimmed.fq.sort.sort.q10.rmdup.narrowPeak_peak_60	35	.	4.22252	6.23151	3.56051	41
chr1	11078261	11078409	SRR8284516_trimmed.fq.sort.sort.q10.rmdup.narrowPeak_peak_61	43	.	4.5744	7.08511	4.31344	106
chr1	11089632	11089952	SRR8284516_trimmed.fq.sort.sort.q10.rmdup.narrowPeak_peak_62	59	.	5.27815	8.88473	5.95035	134
chr1	11199901	11200049	SRR8284516_trimmed.fq.sort.sort.q10.rmdup.narrowPeak_peak_63	22	.	3.51877	4.62881	2.22071	22
chr1	11223740	11223912	SRR8284516_trimmed.fq.sort.sort.q10.rmdup.narrowPeak_peak_64	35	.	4.22252	6.23151	3.56051	62
chr1	11319082	11319232	SRR8284516_trimmed.fq.sort.sort.q10.rmdup.narrowPeak_peak_65	51	.	4.92627	7.97021	5.11222	70
chr1	11329563	11329799	SRR8284516_trimmed.fq.sort.sort.q10.rmdup.narrowPeak_peak_66	77	.	5.9819	10.7949	7.72606	112
chr1	12052006	12052154	SRR8284516_trimmed.fq.sort.sort.q10.rmdup.narrowPeak_peak_67	28	.	3.87064	5.41182	2.86017	93
chr1	12240469	12240653	SRR8284516_trimmed.fq.sort.sort.q10.rmdup.narrowPeak_peak_68	22	.	3.51877	4.62881	2.22071	48
chr1	12397225	12397426	SRR8284516_trimmed.fq.sort.sort.q10.rmdup.narrowPeak_peak_69	51	.	4.92627	7.97021	5.11222	81
chr1	12398156	12398436	SRR8284516_trimmed.fq.sort.sort.q10.rmdup.narrowPeak_peak_70	35	.	4.22252	6.23151	3.56051	59
chr1	12472589	12472874	SRR8284516_trimmed.fq.sort.sort.q10.rmdup.narrowPeak_peak_71	126	.	7.74129	15.9787	12.6278	134
chr1	12504890	12505051	SRR8284516_trimmed.fq.sort.sort.q10.rmdup.narrowPeak_peak_72	68	.	5.61404	9.79963	6.80351	54
chr1	12509775	12509973	SRR8284516_trimmed.fq.sort.sort.q10.rmdup.narrowPeak_peak_73	69	.	5.48104	9.9269	6.91631	78
chr1	12690073	12690253	SRR8284516_trimmed.fq.sort.sort.q10.rmdup.narrowPeak_peak_74	58	.	5.18242	8.72287	5.80974	58
chr1	12696127	12696279	SRR8284516_trimmed.fq.sort.sort.q10.rmdup.narrowPeak_peak_75	35	.	4.22252	6.23151	3.56051	65
chr1	12730867	12731100	SRR8284516_trimmed.fq.sort.sort.q10.rmdup.narrowPeak_peak_76	22	.	3.51877	4.62881	2.22071	91
chr1	12796800	12796974	SRR8284516_trimmed.fq.sort.sort.q10.rmdup.narrowPeak_peak_77	69	.	5.48104	9.9269	6.91631	71
chr1	12843941	12844240	SRR8284516_trimmed.fq.sort.sort.q10.rmdup.narrowPeak_peak_78	35	.	4.22252	6.23151	3.56051	206
chr1	12877735	12877908	SRR8284516_trimmed.fq.sort.sort.q10.rmdup.narrowPeak_peak_79	51	.	4.92627	7.97021	5.11222	87
chr1	12930773	12930943	SRR8284516_trimmed.fq.sort.sort.q10.rmdup.narrowPeak_peak_80	43	.	4.5744	7.08511	4.31344	112
chr1	13140295	13140511	SRR8284516_trimmed.fq.sort.sort.q10.rmdup.narrowPeak_peak_81	86	.	6.33378	11.7874	8.65746	84
chr1	13203359	13203517	SRR8284516_trimmed.fq.sort.sort.q10.rmdup.narrowPeak_peak_82	35	.	3.80209	6.27174	3.59713	123
chr1	13215352	13215505	SRR8284516_trimmed.fq.sort.sort.q10.rmdup.narrowPeak_peak_83	42	.	4.49143	6.94741	4.20873	67
chr1	13221645	13221793	SRR8284516_trimmed.fq.sort.sort.q10.rmdup.narrowPeak_peak_84	49	.	4.47527	7.79544	4.96486	20
chr1	13233886	13234083	SRR8284516_trimmed.fq.sort.sort.q10.rmdup.narrowPeak_peak_85	45	.	4.55729	7.34692	4.55326	66
chr1	13240165	13240313	SRR8284516_trimmed.fq.sort.sort.q10.rmdup.narrowPeak_peak_86	41	.	4.16112	6.93489	4.1973	82
chr1	13244728	13244916	SRR8284516_trimmed.fq.sort.sort.q10.rmdup.narrowPeak_peak_87	61	.	4.67566	9.10563	6.15632	93
chr1	13254975	13255180	SRR8284516_trimmed.fq.sort.sort.q10.rmdup.narrowPeak_peak_88	72	.	4.64496	10.3254	7.29017	141
chr1	13287540	13287831	SRR8284516_trimmed.fq.sort.sort.q10.rmdup.narrowPeak_peak_89	37	.	3.74637	6.41514	3.72654	55
chr1	13297353	13297506	SRR8284516_trimmed.fq.sort.sort.q10.rmdup.narrowPeak_peak_90	56	.	4.57969	8.60226	5.6979	38
chr1	13332687	13332842	SRR8284516_trimmed.fq.sort.sort.q10.rmdup.narrowPeak_peak_91	48	.	4.38452	7.62853	4.8115	39
chr1	13372567	13372859	SRR8284516_trimmed.fq.sort.sort.q10.rmdup.narrowPeak_peak_92	158	.	7.28383	19.3894	15.8784	129
chr1	13589105	13589299	SRR8284516_trimmed.fq.sort.sort.q10.rmdup.narrowPeak_peak_93	52	.	4.66853	8.14679	5.27532	114
chr1	13589548	13589749	SRR8284516_trimmed.fq.sort.sort.q10.rmdup.narrowPeak_peak_94	162	.	8.20537	19.7857	16.2571	92
chr1	13612045	13612193	SRR8284516_trimmed.fq.sort.sort.q10.rmdup.narrowPeak_peak_95	28	.	3.87064	5.41182	2.86017	115
chr1	13632805	13632953	SRR8284516_trimmed.fq.sort.sort.q10.rmdup.narrowPeak_peak_96	25	.	3.63324	5.02584	2.56821	87
chr1	13660023	13660460	SRR8284516_trimmed.fq.sort.sort.q10.rmdup.narrowPeak_peak_97	247	.	9.89171	28.6844	24.7854	302
chr1	13660671	13660917	SRR8284516_trimmed.fq.sort.sort.q10.rmdup.narrowPeak_peak_98	88	.	5.77812	11.9631	8.82396	142
chr1	13738697	13739018	SRR8284516_trimmed.fq.sort.sort.q10.rmdup.narrowPeak_peak_99	43	.	4.5744	7.08511	4.31344	229
chr1	13809954	13810161	SRR8284516_trimmed.fq.sort.sort.q10.rmdup.narrowPeak_peak_100	96	.	6.68566	12.8032	9.61536	100
chr1	13846494	13846721	SRR8284516_trimmed.fq.sort.sort.q10.rmdup.narrowPeak_peak_101	42	.	4.51452	6.98579	4.24338	120
chr1	13861587	13861748	SRR8284516_trimmed.fq.sort.sort.q10.rmdup.narrowPeak_peak_102	40	.	4.07742	6.78219	4.05939	79
chr1	13862102	13862444	SRR8284516_trimmed.fq.sort.sort.q10.rmdup.narrowPeak_peak_103	86	.	5.66282	11.7409	8.61774	105
chr1	13881765	13881913	SRR8284516_trimmed.fq.sort.sort.q10.rmdup.narrowPeak_peak_104	43	.	4.5744	7.08511	4.31344	37
chr1	14185494	14185702	SRR8284516_trimmed.fq.sort.sort.q10.rmdup.narrowPeak_peak_105	143	.	6.98391	17.807	14.3693	121
chr1	14218933	14219081	SRR8284516_trimmed.fq.sort.sort.q10.rmdup.narrowPeak_peak_106	51	.	4.92627	7.97021	5.11222	91
chr1	14309845	14310017	SRR8284516_trimmed.fq.sort.sort.q10.rmdup.narrowPeak_peak_107	43	.	4.5744	7.08511	4.31344	71
chr1	14513390	14513592	SRR8284516_trimmed.fq.sort.sort.q10.rmdup.narrowPeak_peak_108	43	.	4.5744	7.08511	4.31344	73
chr1	14681830	14681978	SRR8284516_trimmed.fq.sort.sort.q10.rmdup.narrowPeak_peak_109	43	.	4.5744	7.08511	4.31344	100
chr1	14716496	14716644	SRR8284516_trimmed.fq.sort.sort.q10.rmdup.narrowPeak_peak_110	51	.	4.92627	7.97021	5.11222	47
chr1	14819601	14819956	SRR8284516_trimmed.fq.sort.sort.q10.rmdup.narrowPeak_peak_111	158	.	8.79692	19.3271	15.8187	146
chr1	15127593	15127759	SRR8284516_trimmed.fq.sort.sort.q10.rmdup.narrowPeak_peak_112	35	.	4.22252	6.23151	3.56051	84
chr1	15206071	15206287	SRR8284516_trimmed.fq.sort.sort.q10.rmdup.narrowPeak_peak_113	28	.	3.87064	5.41182	2.86017	136
chr1	15366240	15366388	SRR8284516_trimmed.fq.sort.sort.q10.rmdup.narrowPeak_peak_114	51	.	4.92627	7.97021	5.11222	75
chr1	15500997	15501227	SRR8284516_trimmed.fq.sort.sort.q10.rmdup.narrowPeak_peak_115	28	.	3.87064	5.41182	2.86017	146
chr1	15644365	15644514	SRR8284516_trimmed.fq.sort.sort.q10.rmdup.narrowPeak_peak_116	43	.	4.5744	7.08511	4.31344	69
chr1	15651811	15651965	SRR8284516_trimmed.fq.sort.sort.q10.rmdup.narrowPeak_peak_117	68	.	5.63003	9.82682	6.82275	108
chr1	15758643	15758890	SRR8284516_trimmed.fq.sort.sort.q10.rmdup.narrowPeak_peak_118	51	.	4.92627	7.97021	5.11222	110
chr1	15805609	15806418	SRR8284516_trimmed.fq.sort.sort.q10.rmdup.narrowPeak_peak_119	312	.	9.72006	35.3751	31.219	211
chr1	15806597	15806745	SRR8284516_trimmed.fq.sort.sort.q10.rmdup.narrowPeak_peak_120	42	.	3.64124	6.93846	4.2007	94
chr1	15907740	15907993	SRR8284516_trimmed.fq.sort.sort.q10.rmdup.narrowPeak_peak_121	43	.	4.5744	7.08511	4.31344	135
chr1	16008180	16008331	SRR8284516_trimmed.fq.sort.sort.q10.rmdup.narrowPeak_peak_122	96	.	6.68566	12.8032	9.61536	11
chr1	16103728	16104372	SRR8284516_trimmed.fq.sort.sort.q10.rmdup.narrowPeak_peak_123	325	.	7.37628	36.7172	32.5109	505
chr1	16104456	16105188	SRR8284516_trimmed.fq.sort.sort.q10.rmdup.narrowPeak_peak_124	466	.	9.08275	51.3701	46.6695	382
chr1	16129345	16129514	SRR8284516_trimmed.fq.sort.sort.q10.rmdup.narrowPeak_peak_125	34	.	3.94657	6.02617	3.408	137
chr1	16227978	16228334	SRR8284516_trimmed.fq.sort.sort.q10.rmdup.narrowPeak_peak_126	96	.	6.23515	12.8256	9.63681	98
chr1	16248593	16248929	SRR8284516_trimmed.fq.sort.sort.q10.rmdup.narrowPeak_peak_127	68	.	4.90388	9.88828	6.88015	200
chr1	16249253	16249401	SRR8284516_trimmed.fq.sort.sort.q10.rmdup.narrowPeak_peak_128	28	.	3.40798	5.29636	2.80403	15
chr1	16503570	16503839	SRR8284516_trimmed.fq.sort.sort.q10.rmdup.narrowPeak_peak_129	60	.	4.77758	8.98267	6.04158	127
chr1	16505440	16505734	SRR8284516_trimmed.fq.sort.sort.q10.rmdup.narrowPeak_peak_130	32	.	3.85986	5.87639	3.27415	179
chr1	16519370	16519636	SRR8284516_trimmed.fq.sort.sort.q10.rmdup.narrowPeak_peak_131	270	.	10.7308	31.0176	27.0274	121
chr1	16519911	16520163	SRR8284516_trimmed.fq.sort.sort.q10.rmdup.narrowPeak_peak_132	241	.	10.1534	28.0367	24.1633	111
chr1	16593235	16593505	SRR8284516_trimmed.fq.sort.sort.q10.rmdup.narrowPeak_peak_133	48	.	4.55373	7.63735	4.81963	107
chr1	16607012	16607189	SRR8284516_trimmed.fq.sort.sort.q10.rmdup.narrowPeak_peak_134	40	.	4.09389	6.81233	4.08653	89
chr1	16608286	16608646	SRR8284516_trimmed.fq.sort.sort.q10.rmdup.narrowPeak_peak_135	62	.	4.87329	9.16434	6.21105	107
chr1	16618442	16618763	SRR8284516_trimmed.fq.sort.sort.q10.rmdup.narrowPeak_peak_136	93	.	6.26881	12.4794	9.31221	258
chr1	16618868	16619287	SRR8284516_trimmed.fq.sort.sort.q10.rmdup.narrowPeak_peak_137	141	.	7.83601	17.5907	14.1629	315
chr1	16656349	16657080	SRR8284516_trimmed.fq.sort.sort.q10.rmdup.narrowPeak_peak_138	363	.	10.3788	40.717	36.3691	385
chr1	16665230	16665680	SRR8284516_trimmed.fq.sort.sort.q10.rmdup.narrowPeak_peak_139	242	.	10.8074	28.0993	24.2233	119
chr1	16665764	16665925	SRR8284516_trimmed.fq.sort.sort.q10.rmdup.narrowPeak_peak_140	60	.	5.13413	8.97293	6.0324	97
chr1	16688442	16688682	SRR8284516_trimmed.fq.sort.sort.q10.rmdup.narrowPeak_peak_141	59	.	5.10986	8.93051	5.99296	116
chr1	17069906	17070192	SRR8284516_trimmed.fq.sort.sort.q10.rmdup.narrowPeak_peak_142	35	.	4.22252	6.23151	3.56051	37
chr1	17091843	17092023	SRR8284516_trimmed.fq.sort.sort.q10.rmdup.narrowPeak_peak_143	43	.	4.5744	7.08511	4.31344	92
chr1	17154138	17154286	SRR8284516_trimmed.fq.sort.sort.q10.rmdup.narrowPeak_peak_144	35	.	4.22252	6.23151	3.56051	36
chr1	17272895	17273043	SRR8284516_trimmed.fq.sort.sort.q10.rmdup.narrowPeak_peak_145	35	.	4.22252	6.23151	3.56051	29
chr1	17647924	17648086	SRR8284516_trimmed.fq.sort.sort.q10.rmdup.narrowPeak_peak_146	77	.	5.9819	10.7949	7.72606	104
chr1	17727051	17727364	SRR8284516_trimmed.fq.sort.sort.q10.rmdup.narrowPeak_peak_147	58	.	5.20906	8.76798	5.85144	232
chr1	17727519	17728004	SRR8284516_trimmed.fq.sort.sort.q10.rmdup.narrowPeak_peak_148	199	.	10.0193	23.6943	19.9974	117
chr1	20721971	20722119	SRR8284516_trimmed.fq.sort.sort.q10.rmdup.narrowPeak_peak_149	16	.	3.16689	3.88574	1.64864	58
chr1	20722711	20722908	SRR8284516_trimmed.fq.sort.sort.q10.rmdup.narrowPeak_peak_150	22	.	3.51877	4.62881	2.22071	82
chr1	20819581	20819729	SRR8284516_trimmed.fq.sort.sort.q10.rmdup.narrowPeak_peak_151	45	.	3.82571	7.34335	4.55031	92
chr1	20819899	20820287	SRR8284516_trimmed.fq.sort.sort.q10.rmdup.narrowPeak_peak_152	321	.	10.0977	36.3256	32.134	248
chr1	20951154	20951471	SRR8284516_trimmed.fq.sort.sort.q10.rmdup.narrowPeak_peak_153	129	.	7.41931	16.341	12.9734	110
chr1	20951799	20952042	SRR8284516_trimmed.fq.sort.sort.q10.rmdup.narrowPeak_peak_154	145	.	7.78816	17.9901	14.5442	141
chr1	21025624	21025829	SRR8284516_trimmed.fq.sort.sort.q10.rmdup.narrowPeak_peak_155	36	.	4.11288	6.31083	3.63247	69
chr1	21078959	21079107	SRR8284516_trimmed.fq.sort.sort.q10.rmdup.narrowPeak_peak_156	46	.	4.45368	7.46036	4.65734	45
chr1	21079498	21079670	SRR8284516_trimmed.fq.sort.sort.q10.rmdup.narrowPeak_peak_157	33	.	3.92892	5.99576	3.38081	69
chr1	21218553	21218900	SRR8284516_trimmed.fq.sort.sort.q10.rmdup.narrowPeak_peak_158	200	.	9.41105	23.7007	20.0034	144
chr1	21661739	21661911	SRR8284516_trimmed.fq.sort.sort.q10.rmdup.narrowPeak_peak_159	68	.	5.63003	9.82682	6.82275	102
chr1	21837637	21837785	SRR8284516_trimmed.fq.sort.sort.q10.rmdup.narrowPeak_peak_160	22	.	3.51877	4.62881	2.22071	62
chr1	22006483	22006921	SRR8284516_trimmed.fq.sort.sort.q10.rmdup.narrowPeak_peak_161	22	.	3.51877	4.62881	2.22071	304
chr1	22320748	22320920	SRR8284516_trimmed.fq.sort.sort.q10.rmdup.narrowPeak_peak_162	35	.	4.22252	6.23151	3.56051	81
chr1	22596353	22596514	SRR8284516_trimmed.fq.sort.sort.q10.rmdup.narrowPeak_peak_163	28	.	3.87064	5.41182	2.86017	135
chr1	23061067	23061240	SRR8284516_trimmed.fq.sort.sort.q10.rmdup.narrowPeak_peak_164	51	.	4.92627	7.97021	5.11222	57
chr1	23256421	23256848	SRR8284516_trimmed.fq.sort.sort.q10.rmdup.narrowPeak_peak_165	136	.	8.09316	17.0767	13.6727	96
chr1	23321385	23321565	SRR8284516_trimmed.fq.sort.sort.q10.rmdup.narrowPeak_peak_166	22	.	3.51877	4.62881	2.22071	53
chr1	23390287	23390435	SRR8284516_trimmed.fq.sort.sort.q10.rmdup.narrowPeak_peak_167	35	.	4.22252	6.23151	3.56051	49
chr1	23654439	23654644	SRR8284516_trimmed.fq.sort.sort.q10.rmdup.narrowPeak_peak_168	49	.	4.78796	7.73807	4.91203	77
chr1	23921619	23921857	SRR8284516_trimmed.fq.sort.sort.q10.rmdup.narrowPeak_peak_169	116	.	7.38941	14.8998	11.6027	110
chr1	23921993	23922194	SRR8284516_trimmed.fq.sort.sort.q10.rmdup.narrowPeak_peak_170	105	.	7.03753	13.841	10.5983	123
chr1	23969340	23969543	SRR8284516_trimmed.fq.sort.sort.q10.rmdup.narrowPeak_peak_171	35	.	4.22252	6.23151	3.56051	141
chr1	23974006	23974213	SRR8284516_trimmed.fq.sort.sort.q10.rmdup.narrowPeak_peak_172	35	.	4.22252	6.23151	3.56051	95
chr1	24005189	24005591	SRR8284516_trimmed.fq.sort.sort.q10.rmdup.narrowPeak_peak_173	90	.	5.7048	12.206	9.05362	95
chr1	24033032	24033180	SRR8284516_trimmed.fq.sort.sort.q10.rmdup.narrowPeak_peak_174	59	.	5.27815	8.88473	5.95035	110
chr1	24069574	24069722	SRR8284516_trimmed.fq.sort.sort.q10.rmdup.narrowPeak_peak_175	51	.	4.92627	7.97021	5.11222	79
chr1	24082626	24082809	SRR8284516_trimmed.fq.sort.sort.q10.rmdup.narrowPeak_peak_176	35	.	4.22252	6.23151	3.56051	137
chr1	24099468	24099796	SRR8284516_trimmed.fq.sort.sort.q10.rmdup.narrowPeak_peak_177	211	.	8.40145	24.8928	21.1465	130
chr1	24099905	24100207	SRR8284516_trimmed.fq.sort.sort.q10.rmdup.narrowPeak_peak_178	161	.	7.1936	19.6663	16.1433	197
chr1	24100620	24100861	SRR8284516_trimmed.fq.sort.sort.q10.rmdup.narrowPeak_peak_179	198	.	8.01282	23.4902	19.8018	141
chr1	24142553	24142754	SRR8284516_trimmed.fq.sort.sort.q10.rmdup.narrowPeak_peak_180	49	.	4.49388	7.8295	4.99605	103
chr1	24143219	24143672	SRR8284516_trimmed.fq.sort.sort.q10.rmdup.narrowPeak_peak_181	64	.	5.2077	9.44235	6.47025	317
chr1	24195534	24195726	SRR8284516_trimmed.fq.sort.sort.q10.rmdup.narrowPeak_peak_182	82	.	5.64079	11.3201	8.22064	96
chr1	24195815	24196070	SRR8284516_trimmed.fq.sort.sort.q10.rmdup.narrowPeak_peak_183	82	.	5.64079	11.3201	8.22064	119
chr1	24265970	24266212	SRR8284516_trimmed.fq.sort.sort.q10.rmdup.narrowPeak_peak_184	77	.	5.9819	10.7949	7.72606	122
chr1	24311016	24311196	SRR8284516_trimmed.fq.sort.sort.q10.rmdup.narrowPeak_peak_185	28	.	3.87064	5.41182	2.86017	89
chr1	24331627	24331835	SRR8284516_trimmed.fq.sort.sort.q10.rmdup.narrowPeak_peak_186	51	.	4.92627	7.97021	5.11222	70
chr1	24380082	24380272	SRR8284516_trimmed.fq.sort.sort.q10.rmdup.narrowPeak_peak_187	59	.	5.27815	8.88473	5.95035	123
chr1	24678205	24678391	SRR8284516_trimmed.fq.sort.sort.q10.rmdup.narrowPeak_peak_188	87	.	5.55556	11.9084	8.77236	75
chr1	24678619	24679118	SRR8284516_trimmed.fq.sort.sort.q10.rmdup.narrowPeak_peak_189	265	.	10.2155	30.5568	26.5843	112
chr1	24734800	24734948	SRR8284516_trimmed.fq.sort.sort.q10.rmdup.narrowPeak_peak_190	58	.	5.20906	8.76798	5.85144	71
chr1	28090249	28090415	SRR8284516_trimmed.fq.sort.sort.q10.rmdup.narrowPeak_peak_195	59	.	5.27815	8.88473	5.95035	43
chr1	30059426	30059753	SRR8284516_trimmed.fq.sort.sort.q10.rmdup.narrowPeak_peak_196	43	.	4.5744	7.08511	4.31344	213
chr1	30537257	30537449	SRR8284516_trimmed.fq.sort.sort.q10.rmdup.narrowPeak_peak_197	26	.	3.72427	5.17442	2.69767	39
chr1	30542003	30542151	SRR8284516_trimmed.fq.sort.sort.q10.rmdup.narrowPeak_peak_198	43	.	4.5744	7.08511	4.31344	46
chr1	30571725	30571873	SRR8284516_trimmed.fq.sort.sort.q10.rmdup.narrowPeak_peak_199	68	.	5.63003	9.82682	6.82275	100
chr1	30808155	30808317	SRR8284516_trimmed.fq.sort.sort.q10.rmdup.narrowPeak_peak_200	43	.	4.5744	7.08511	4.31344	116
chr1	30852058	30852273	SRR8284516_trimmed.fq.sort.sort.q10.rmdup.narrowPeak_peak_201	51	.	4.92627	7.97021	5.11222	81
chr1	30872738	30873132	SRR8284516_trimmed.fq.sort.sort.q10.rmdup.narrowPeak_peak_202	101	.	6.0808	13.346	10.1306	253
chr1	30874040	30874287	SRR8284516_trimmed.fq.sort.sort.q10.rmdup.narrowPeak_peak_203	131	.	7.01111	16.4856	13.1112	123
chr1	30948737	30948885	SRR8284516_trimmed.fq.sort.sort.q10.rmdup.narrowPeak_peak_204	78	.	4.76153	10.9173	7.84093	83
chr1	30949008	30949268	SRR8284516_trimmed.fq.sort.sort.q10.rmdup.narrowPeak_peak_205	102	.	5.42038	13.4994	10.2759	143
chr1	30949463	30949611	SRR8284516_trimmed.fq.sort.sort.q10.rmdup.narrowPeak_peak_206	51	.	4.02706	8.05089	5.18691	52
chr1	30949927	30950445	SRR8284516_trimmed.fq.sort.sort.q10.rmdup.narrowPeak_peak_207	255	.	8.95162	29.4455	25.5166	163
chr1	31149869	31150119	SRR8284516_trimmed.fq.sort.sort.q10.rmdup.narrowPeak_peak_208	54	.	4.79272	8.3698	5.48274	81
chr1	31164626	31164823	SRR8284516_trimmed.fq.sort.sort.q10.rmdup.narrowPeak_peak_209	43	.	4.5744	7.08511	4.31344	104
chr1	31232663	31232912	SRR8284516_trimmed.fq.sort.sort.q10.rmdup.narrowPeak_peak_210	86	.	6.33378	11.7874	8.65746	98
chr1	32363138	32363305	SRR8284516_trimmed.fq.sort.sort.q10.rmdup.narrowPeak_peak_211	43	.	4.5744	7.08511	4.31344	95
chr1	32644959	32645107	SRR8284516_trimmed.fq.sort.sort.q10.rmdup.narrowPeak_peak_212	28	.	3.87064	5.41182	2.86017	75
chr1	33124135	33124348	SRR8284516_trimmed.fq.sort.sort.q10.rmdup.narrowPeak_peak_213	22	.	3.51877	4.62881	2.22071	17
chr1	33281646	33281857	SRR8284516_trimmed.fq.sort.sort.q10.rmdup.narrowPeak_peak_214	51	.	4.92627	7.97021	5.11222	119
chr1	33461867	33462057	SRR8284516_trimmed.fq.sort.sort.q10.rmdup.narrowPeak_peak_215	55	.	4.49506	8.43748	5.54509	85
chr1	33468383	33468547	SRR8284516_trimmed.fq.sort.sort.q10.rmdup.narrowPeak_peak_216	52	.	4.2151	8.17039	5.29713	96
chr1	33522099	33522340	SRR8284516_trimmed.fq.sort.sort.q10.rmdup.narrowPeak_peak_217	84	.	5.55203	11.5256	8.41438	115
chr1	33522433	33522619	SRR8284516_trimmed.fq.sort.sort.q10.rmdup.narrowPeak_peak_218	69	.	5.10314	9.93819	6.92676	68
chr1	33532136	33532291	SRR8284516_trimmed.fq.sort.sort.q10.rmdup.narrowPeak_peak_219	47	.	4.66978	7.53833	4.72871	110
chr1	33553355	33553645	SRR8284516_trimmed.fq.sort.sort.q10.rmdup.narrowPeak_peak_220	40	.	4.23114	6.78397	4.06051	209
chr1	33589714	33590030	SRR8284516_trimmed.fq.sort.sort.q10.rmdup.narrowPeak_peak_221	46	.	4.45368	7.46036	4.65734	56
chr1	33596513	33596661	SRR8284516_trimmed.fq.sort.sort.q10.rmdup.narrowPeak_peak_222	24	.	3.56356	4.91157	2.4684	72
chr1	33624629	33624797	SRR8284516_trimmed.fq.sort.sort.q10.rmdup.narrowPeak_peak_223	51	.	4.92627	7.97021	5.11222	76
chr1	33637974	33638122	SRR8284516_trimmed.fq.sort.sort.q10.rmdup.narrowPeak_peak_224	54	.	4.93032	8.29261	5.41084	76
chr1	33643361	33643509	SRR8284516_trimmed.fq.sort.sort.q10.rmdup.narrowPeak_peak_225	19	.	3.25521	4.20689	1.92411	55
chr1	33669263	33669699	SRR8284516_trimmed.fq.sort.sort.q10.rmdup.narrowPeak_peak_226	149	.	6.85477	18.4423	14.9744	104
chr1	33669895	33670112	SRR8284516_trimmed.fq.sort.sort.q10.rmdup.narrowPeak_peak_227	150	.	6.89993	18.5435	15.0708	100
chr1	33719973	33720121	SRR8284516_trimmed.fq.sort.sort.q10.rmdup.narrowPeak_peak_228	58	.	5.03842	8.80524	5.88637	77
chr1	33720329	33720477	SRR8284516_trimmed.fq.sort.sort.q10.rmdup.narrowPeak_peak_229	62	.	5.09226	9.23506	6.27712	63
chr1	33757127	33757434	SRR8284516_trimmed.fq.sort.sort.q10.rmdup.narrowPeak_peak_230	46	.	4.60163	7.42252	4.62262	63
chr1	33776279	33776489	SRR8284516_trimmed.fq.sort.sort.q10.rmdup.narrowPeak_peak_231	23	.	3.44784	4.7207	2.30069	29
chr1	33794441	33794602	SRR8284516_trimmed.fq.sort.sort.q10.rmdup.narrowPeak_peak_232	22	.	3.51877	4.62881	2.22071	37
chr1	33813499	33814329	SRR8284516_trimmed.fq.sort.sort.q10.rmdup.narrowPeak_peak_233	170	.	7.62486	20.6135	17.048	271
chr1	33920734	33920882	SRR8284516_trimmed.fq.sort.sort.q10.rmdup.narrowPeak_peak_234	43	.	4.5744	7.08511	4.31344	83
chr1	34005521	34005727	SRR8284516_trimmed.fq.sort.sort.q10.rmdup.narrowPeak_peak_235	46	.	4.64684	7.4994	4.69267	119
chr1	34005881	34006036	SRR8284516_trimmed.fq.sort.sort.q10.rmdup.narrowPeak_peak_236	39	.	4.29383	6.61693	3.9091	64
chr1	34017482	34017753	SRR8284516_trimmed.fq.sort.sort.q10.rmdup.narrowPeak_peak_237	40	.	4.40141	6.79731	4.07252	89
chr1	34032309	34032470	SRR8284516_trimmed.fq.sort.sort.q10.rmdup.narrowPeak_peak_238	56	.	4.56251	8.56891	5.66671	47
chr1	34035653	34035801	SRR8284516_trimmed.fq.sort.sort.q10.rmdup.narrowPeak_peak_239	46	.	4.29738	7.46704	4.66325	104
chr1	34052101	34052307	SRR8284516_trimmed.fq.sort.sort.q10.rmdup.narrowPeak_peak_240	31	.	3.65841	5.76063	3.17146	99
chr1	34097337	34097513	SRR8284516_trimmed.fq.sort.sort.q10.rmdup.narrowPeak_peak_241	59	.	5.27815	8.88473	5.95035	136
chr1	34135096	34135316	SRR8284516_trimmed.fq.sort.sort.q10.rmdup.narrowPeak_peak_242	46	.	4.64684	7.4994	4.69267	66
chr1	34143906	34144093	SRR8284516_trimmed.fq.sort.sort.q10.rmdup.narrowPeak_peak_243	48	.	4.24533	7.65555	4.8367	138
chr1	34144397	34144619	SRR8284516_trimmed.fq.sort.sort.q10.rmdup.narrowPeak_peak_244	35	.	3.73209	6.13983	3.50934	81
chr1	34156744	34156956	SRR8284516_trimmed.fq.sort.sort.q10.rmdup.narrowPeak_peak_245	48	.	4.55373	7.63735	4.81963	75
chr1	34223982	34224183	SRR8284516_trimmed.fq.sort.sort.q10.rmdup.narrowPeak_peak_246	33	.	3.87689	5.9059	3.30049	142
chr1	34295359	34295507	SRR8284516_trimmed.fq.sort.sort.q10.rmdup.narrowPeak_peak_247	17	.	3.16376	4.05906	1.79694	28
chr1	34383816	34384067	SRR8284516_trimmed.fq.sort.sort.q10.rmdup.narrowPeak_peak_248	16	.	3.10945	3.79602	1.64864	132
chr1	34434964	34435426	SRR8284516_trimmed.fq.sort.sort.q10.rmdup.narrowPeak_peak_249	151	.	5.88834	18.6202	15.1443	139
chr1	34439122	34439307	SRR8284516_trimmed.fq.sort.sort.q10.rmdup.narrowPeak_peak_250	114	.	4.81086	14.7399	11.4527	101
chr1	34439493	34439745	SRR8284516_trimmed.fq.sort.sort.q10.rmdup.narrowPeak_peak_251	368	.	8.94254	41.2154	36.8507	138
chr1	34439930	34440445	SRR8284516_trimmed.fq.sort.sort.q10.rmdup.narrowPeak_peak_252	221	.	6.89514	25.944	22.1544	114
chr1	34655868	34656034	SRR8284516_trimmed.fq.sort.sort.q10.rmdup.narrowPeak_peak_253	77	.	5.9819	10.7949	7.72606	83
chr1	34831096	34831306	SRR8284516_trimmed.fq.sort.sort.q10.rmdup.narrowPeak_peak_254	36	.	3.86001	6.38022	3.69482	126
chr1	34842150	34842298	SRR8284516_trimmed.fq.sort.sort.q10.rmdup.narrowPeak_peak_255	36	.	3.25966	6.28481	3.60881	54
chr1	34842394	34842649	SRR8284516_trimmed.fq.sort.sort.q10.rmdup.narrowPeak_peak_256	302	.	8.70108	34.3376	30.2204	140
chr1	34843174	34843650	SRR8284516_trimmed.fq.sort.sort.q10.rmdup.narrowPeak_peak_257	183	.	6.64761	22.0156	18.3893	114
chr1	35348535	35348729	SRR8284516_trimmed.fq.sort.sort.q10.rmdup.narrowPeak_peak_258	35	.	4.22252	6.23151	3.56051	58
chr1	35626550	35626698	SRR8284516_trimmed.fq.sort.sort.q10.rmdup.narrowPeak_peak_259	41	.	4.46858	6.90939	4.17412	96
chr1	35766235	35766383	SRR8284516_trimmed.fq.sort.sort.q10.rmdup.narrowPeak_peak_260	22	.	3.51877	4.62881	2.22071	110
chr1	35828473	35828632	SRR8284516_trimmed.fq.sort.sort.q10.rmdup.narrowPeak_peak_261	28	.	3.87064	5.41182	2.86017	74
chr1	35973455	35973696	SRR8284516_trimmed.fq.sort.sort.q10.rmdup.narrowPeak_peak_262	24	.	3.29514	4.87421	2.43593	34
chr1	35974776	35974974	SRR8284516_trimmed.fq.sort.sort.q10.rmdup.narrowPeak_peak_263	42	.	4.0404	6.9834	4.24185	56
chr1	35992163	35992426	SRR8284516_trimmed.fq.sort.sort.q10.rmdup.narrowPeak_peak_264	31	.	3.61645	5.68363	3.10267	142
chr1	36017793	36018029	SRR8284516_trimmed.fq.sort.sort.q10.rmdup.narrowPeak_peak_265	53	.	4.4135	8.27744	5.39649	104
chr1	36024157	36024406	SRR8284516_trimmed.fq.sort.sort.q10.rmdup.narrowPeak_peak_266	78	.	5.61665	10.9005	7.82539	128
chr1	36124218	36124383	SRR8284516_trimmed.fq.sort.sort.q10.rmdup.narrowPeak_peak_267	56	.	4.56251	8.56891	5.66671	53
chr1	36130404	36130569	SRR8284516_trimmed.fq.sort.sort.q10.rmdup.narrowPeak_peak_268	34	.	3.69131	6.06257	3.44005	50
chr1	36192642	36192790	SRR8284516_trimmed.fq.sort.sort.q10.rmdup.narrowPeak_peak_269	41	.	4.28869	6.88423	4.15124	81
chr1	36201179	36201390	SRR8284516_trimmed.fq.sort.sort.q10.rmdup.narrowPeak_peak_270	53	.	4.52995	8.19906	5.32382	140
chr1	36211478	36211721	SRR8284516_trimmed.fq.sort.sort.q10.rmdup.narrowPeak_peak_271	59	.	5.27815	8.88473	5.95035	113
chr1	36239416	36239615	SRR8284516_trimmed.fq.sort.sort.q10.rmdup.narrowPeak_peak_272	47	.	4.05991	7.56848	4.75656	118
chr1	36243607	36244222	SRR8284516_trimmed.fq.sort.sort.q10.rmdup.narrowPeak_peak_273	85	.	5.43371	11.6627	8.54366	288
chr1	36365241	36365401	SRR8284516_trimmed.fq.sort.sort.q10.rmdup.narrowPeak_peak_274	52	.	4.64846	8.11054	5.24186	65
chr1	36368475	36368847	SRR8284516_trimmed.fq.sort.sort.q10.rmdup.narrowPeak_peak_275	52	.	4.64846	8.11054	5.24186	299
chr1	36415925	36416113	SRR8284516_trimmed.fq.sort.sort.q10.rmdup.narrowPeak_peak_276	83	.	5.73658	11.5001	8.39047	67
chr1	36444645	36444883	SRR8284516_trimmed.fq.sort.sort.q10.rmdup.narrowPeak_peak_277	69	.	4.78447	9.97616	6.96273	121
chr1	36444959	36445213	SRR8284516_trimmed.fq.sort.sort.q10.rmdup.narrowPeak_peak_278	220	.	8.57091	25.8113	22.0272	159
chr1	36445536	36445922	SRR8284516_trimmed.fq.sort.sort.q10.rmdup.narrowPeak_peak_279	73	.	4.83304	10.4107	7.3701	154
chr1	36471129	36471368	SRR8284516_trimmed.fq.sort.sort.q10.rmdup.narrowPeak_peak_280	57	.	4.75498	8.61924	5.71326	121
chr1	36471823	36472045	SRR8284516_trimmed.fq.sort.sort.q10.rmdup.narrowPeak_peak_281	86	.	5.66282	11.7409	8.61774	107
chr1	36492322	36492545	SRR8284516_trimmed.fq.sort.sort.q10.rmdup.narrowPeak_peak_282	50	.	4.35808	7.87256	5.03557	132
chr1	36499656	36499843	SRR8284516_trimmed.fq.sort.sort.q10.rmdup.narrowPeak_peak_283	17	.	2.85589	4.0567	1.79593	104
chr1	36505417	36505609	SRR8284516_trimmed.fq.sort.sort.q10.rmdup.narrowPeak_peak_284	40	.	4.06108	6.75226	4.03186	72
chr1	36511938	36512103	SRR8284516_trimmed.fq.sort.sort.q10.rmdup.narrowPeak_peak_285	43	.	4.13309	7.15916	4.38123	105
chr1	36512879	36513193	SRR8284516_trimmed.fq.sort.sort.q10.rmdup.narrowPeak_peak_286	50	.	4.34161	7.841	5.007	253
chr1	36546950	36547140	SRR8284516_trimmed.fq.sort.sort.q10.rmdup.narrowPeak_peak_287	62	.	4.30158	9.23811	6.27995	83
chr1	36547519	36547820	SRR8284516_trimmed.fq.sort.sort.q10.rmdup.narrowPeak_peak_288	47	.	3.80055	7.54687	4.73653	219
chr1	36548381	36548556	SRR8284516_trimmed.fq.sort.sort.q10.rmdup.narrowPeak_peak_289	35	.	3.38244	6.13128	3.50161	133
chr1	36555842	36556576	SRR8284516_trimmed.fq.sort.sort.q10.rmdup.narrowPeak_peak_290	73	.	3.38493	10.433	7.39123	435
chr1	36556799	36557166	SRR8284516_trimmed.fq.sort.sort.q10.rmdup.narrowPeak_peak_291	446	.	7.84236	49.3026	44.6699	193
chr1	36557687	36557930	SRR8284516_trimmed.fq.sort.sort.q10.rmdup.narrowPeak_peak_292	72	.	3.33971	10.2573	7.22612	107
chr1	36573022	36573175	SRR8284516_trimmed.fq.sort.sort.q10.rmdup.narrowPeak_peak_293	70	.	4.69564	10.1139	7.09166	64
chr1	36580859	36581023	SRR8284516_trimmed.fq.sort.sort.q10.rmdup.narrowPeak_peak_294	56	.	3.90891	8.59402	5.69004	87
chr1	36588677	36588963	SRR8284516_trimmed.fq.sort.sort.q10.rmdup.narrowPeak_peak_295	46	.	3.38849	7.4965	4.69082	146
chr1	36595502	36595710	SRR8284516_trimmed.fq.sort.sort.q10.rmdup.narrowPeak_peak_296	71	.	4.88327	10.1818	7.15521	98
chr1	36665978	36666165	SRR8284516_trimmed.fq.sort.sort.q10.rmdup.narrowPeak_peak_297	28	.	3.87064	5.41182	2.86017	130
chr1	36669619	36669767	SRR8284516_trimmed.fq.sort.sort.q10.rmdup.narrowPeak_peak_298	28	.	3.80044	5.29819	2.80461	23
chr1	36691115	36691334	SRR8284516_trimmed.fq.sort.sort.q10.rmdup.narrowPeak_peak_299	100	.	5.1611	13.2484	10.0378	111
chr1	36691640	36692402	SRR8284516_trimmed.fq.sort.sort.q10.rmdup.narrowPeak_peak_300	256	.	8.36485	29.6067	25.6709	419
chr1	36709400	36709953	SRR8284516_trimmed.fq.sort.sort.q10.rmdup.narrowPeak_peak_301	179	.	7.18448	21.5464	17.9406	245
chr1	36723263	36723430	SRR8284516_trimmed.fq.sort.sort.q10.rmdup.narrowPeak_peak_302	27	.	3.1837	5.27643	2.78638	25
chr1	36724541	36724772	SRR8284516_trimmed.fq.sort.sort.q10.rmdup.narrowPeak_peak_303	43	.	3.73663	7.14893	4.37197	129
chr1	36797632	36797825	SRR8284516_trimmed.fq.sort.sort.q10.rmdup.narrowPeak_peak_304	50	.	4.37468	7.90431	5.06481	69
chr1	36874778	36875044	SRR8284516_trimmed.fq.sort.sort.q10.rmdup.narrowPeak_peak_305	31	.	3.65841	5.76063	3.17146	146
chr1	36884021	36884193	SRR8284516_trimmed.fq.sort.sort.q10.rmdup.narrowPeak_peak_306	45	.	4.09402	7.3606	4.56574	99
chr1	36889741	36889893	SRR8284516_trimmed.fq.sort.sort.q10.rmdup.narrowPeak_peak_307	41	.	4.30822	6.91816	4.18199	58
chr1	36913978	36914137	SRR8284516_trimmed.fq.sort.sort.q10.rmdup.narrowPeak_peak_308	28	.	3.6063	5.43248	2.87917	69
chr1	36920261	36920599	SRR8284516_trimmed.fq.sort.sort.q10.rmdup.narrowPeak_peak_309	40	.	3.9374	6.78622	4.06247	249
chr1	36939401	36939603	SRR8284516_trimmed.fq.sort.sort.q10.rmdup.narrowPeak_peak_310	302	.	9.31793	34.3362	30.2191	121
chr1	36939684	36939940	SRR8284516_trimmed.fq.sort.sort.q10.rmdup.narrowPeak_peak_311	422	.	11.4627	46.7767	42.2265	129
chr1	36963247	36963493	SRR8284516_trimmed.fq.sort.sort.q10.rmdup.narrowPeak_peak_312	48	.	4.76385	7.69742	4.87474	167
chr1	36995750	36995957	SRR8284516_trimmed.fq.sort.sort.q10.rmdup.narrowPeak_peak_313	38	.	4.25226	6.54692	3.84566	129
chr1	36996533	36996684	SRR8284516_trimmed.fq.sort.sort.q10.rmdup.narrowPeak_peak_314	41	.	4.42357	6.83434	4.10624	34
chr1	37024336	37024540	SRR8284516_trimmed.fq.sort.sort.q10.rmdup.narrowPeak_peak_315	68	.	5.63003	9.82682	6.82275	84
chr1	37042333	37042488	SRR8284516_trimmed.fq.sort.sort.q10.rmdup.narrowPeak_peak_316	55	.	5.02816	8.46032	5.56614	85
chr1	37059229	37059377	SRR8284516_trimmed.fq.sort.sort.q10.rmdup.narrowPeak_peak_317	29	.	3.63616	5.48524	2.92596	75
chr1	37104491	37104752	SRR8284516_trimmed.fq.sort.sort.q10.rmdup.narrowPeak_peak_318	50	.	4.20011	7.85265	5.01792	124
chr1	37164653	37164801	SRR8284516_trimmed.fq.sort.sort.q10.rmdup.narrowPeak_peak_319	19	.	3.28688	4.2579	1.96725	51
chr1	37232552	37232834	SRR8284516_trimmed.fq.sort.sort.q10.rmdup.narrowPeak_peak_320	23	.	3.24643	4.78532	2.35785	146
chr1	37232911	37233233	SRR8284516_trimmed.fq.sort.sort.q10.rmdup.narrowPeak_peak_321	85	.	5.41392	11.6225	8.50604	195
chr1	37243281	37243472	SRR8284516_trimmed.fq.sort.sort.q10.rmdup.narrowPeak_peak_322	30	.	3.8324	5.58578	3.01546	59
chr1	37335505	37335699	SRR8284516_trimmed.fq.sort.sort.q10.rmdup.narrowPeak_peak_323	60	.	4.98183	9.03516	6.09069	141
chr1	37389633	37389871	SRR8284516_trimmed.fq.sort.sort.q10.rmdup.narrowPeak_peak_324	24	.	3.29514	4.87421	2.43593	17
chr1	37429607	37429951	SRR8284516_trimmed.fq.sort.sort.q10.rmdup.narrowPeak_peak_325	208	.	8.03451	24.5716	20.8385	219
chr1	37430222	37430472	SRR8284516_trimmed.fq.sort.sort.q10.rmdup.narrowPeak_peak_326	118	.	5.97627	15.165	11.8551	147
chr1	37442517	37442767	SRR8284516_trimmed.fq.sort.sort.q10.rmdup.narrowPeak_peak_327	42	.	4.49143	6.94741	4.20873	86
chr1	37451935	37452083	SRR8284516_trimmed.fq.sort.sort.q10.rmdup.narrowPeak_peak_328	35	.	4.22252	6.23151	3.56051	54
chr1	37646725	37646888	SRR8284516_trimmed.fq.sort.sort.q10.rmdup.narrowPeak_peak_329	86	.	6.33378	11.7874	8.65746	109
chr1	37680162	37680310	SRR8284516_trimmed.fq.sort.sort.q10.rmdup.narrowPeak_peak_330	51	.	4.92627	7.97021	5.11222	87
chr1	37698560	37698736	SRR8284516_trimmed.fq.sort.sort.q10.rmdup.narrowPeak_peak_331	64	.	4.85239	9.45365	6.4809	122
chr1	37714801	37714975	SRR8284516_trimmed.fq.sort.sort.q10.rmdup.narrowPeak_peak_332	51	.	4.92627	7.97021	5.11222	92
chr1	37734406	37734569	SRR8284516_trimmed.fq.sort.sort.q10.rmdup.narrowPeak_peak_333	51	.	4.92627	7.97021	5.11222	67
chr1	37850849	37851063	SRR8284516_trimmed.fq.sort.sort.q10.rmdup.narrowPeak_peak_334	96	.	6.68566	12.8032	9.61536	116
chr1	37864462	37864622	SRR8284516_trimmed.fq.sort.sort.q10.rmdup.narrowPeak_peak_335	51	.	4.92627	7.97021	5.11222	104
chr1	37865354	37865592	SRR8284516_trimmed.fq.sort.sort.q10.rmdup.narrowPeak_peak_336	59	.	5.27815	8.88473	5.95035	174
chr1	37872503	37872725	SRR8284516_trimmed.fq.sort.sort.q10.rmdup.narrowPeak_peak_337	132	.	7.55763	16.5963	13.2166	127
chr1	37890145	37890376	SRR8284516_trimmed.fq.sort.sort.q10.rmdup.narrowPeak_peak_338	113	.	6.31313	14.6416	11.3591	146
chr1	37890527	37890815	SRR8284516_trimmed.fq.sort.sort.q10.rmdup.narrowPeak_peak_339	147	.	7.16262	18.1845	14.7297	217
chr1	37996639	37996812	SRR8284516_trimmed.fq.sort.sort.q10.rmdup.narrowPeak_peak_340	37	.	3.31565	6.41956	3.73068	78
chr1	37996913	37997269	SRR8284516_trimmed.fq.sort.sort.q10.rmdup.narrowPeak_peak_341	564	.	12.8282	61.4689	56.4499	185
chr1	37997712	37997916	SRR8284516_trimmed.fq.sort.sort.q10.rmdup.narrowPeak_peak_342	142	.	5.831	17.6508	14.2205	102
chr1	38030419	38030585	SRR8284516_trimmed.fq.sort.sort.q10.rmdup.narrowPeak_peak_343	43	.	4.5744	7.08511	4.31344	128
chr1	38074194	38074371	SRR8284516_trimmed.fq.sort.sort.q10.rmdup.narrowPeak_peak_344	51	.	4.92627	7.97021	5.11222	52
chr1	38077530	38077750	SRR8284516_trimmed.fq.sort.sort.q10.rmdup.narrowPeak_peak_345	40	.	4.37946	6.76061	4.03902	140
chr1	38081156	38081304	SRR8284516_trimmed.fq.sort.sort.q10.rmdup.narrowPeak_peak_346	35	.	4.22252	6.23151	3.56051	90
chr1	38128874	38129045	SRR8284516_trimmed.fq.sort.sort.q10.rmdup.narrowPeak_peak_347	67	.	5.35332	9.70155	6.71233	59
chr1	38130156	38130358	SRR8284516_trimmed.fq.sort.sort.q10.rmdup.narrowPeak_peak_348	43	.	4.42926	7.12741	4.35183	124
chr1	38137103	38137269	SRR8284516_trimmed.fq.sort.sort.q10.rmdup.narrowPeak_peak_349	43	.	4.5744	7.08511	4.31344	45
chr1	38218481	38218642	SRR8284516_trimmed.fq.sort.sort.q10.rmdup.narrowPeak_peak_350	50	.	4.09412	7.91725	5.07697	54
chr1	38250447	38250618	SRR8284516_trimmed.fq.sort.sort.q10.rmdup.narrowPeak_peak_351	49	.	4.49388	7.8295	4.99605	95
chr1	38263475	38263729	SRR8284516_trimmed.fq.sort.sort.q10.rmdup.narrowPeak_peak_352	31	.	3.67261	5.78663	3.19483	112
chr1	38334171	38334463	SRR8284516_trimmed.fq.sort.sort.q10.rmdup.narrowPeak_peak_353	26	.	3.68732	5.1142	2.64502	205
chr1	38394472	38394640	SRR8284516_trimmed.fq.sort.sort.q10.rmdup.narrowPeak_peak_354	76	.	4.67909	10.7275	7.66714	75
chr1	38418804	38419038	SRR8284516_trimmed.fq.sort.sort.q10.rmdup.narrowPeak_peak_355	37	.	3.73343	6.38974	3.70379	144
chr1	38436046	38436418	SRR8284516_trimmed.fq.sort.sort.q10.rmdup.narrowPeak_peak_356	90	.	4.74673	12.2094	9.05669	325
chr1	38436936	38437128	SRR8284516_trimmed.fq.sort.sort.q10.rmdup.narrowPeak_peak_357	48	.	3.62056	7.62627	4.8096	74
chr1	38448894	38449228	SRR8284516_trimmed.fq.sort.sort.q10.rmdup.narrowPeak_peak_358	62	.	4.44012	9.24327	6.28424	199
chr1	38467747	38467895	SRR8284516_trimmed.fq.sort.sort.q10.rmdup.narrowPeak_peak_359	48	.	4.55373	7.63735	4.81963	116
chr1	38487817	38487965	SRR8284516_trimmed.fq.sort.sort.q10.rmdup.narrowPeak_peak_360	44	.	4.16493	7.2192	4.43633	109
chr1	38497590	38497760	SRR8284516_trimmed.fq.sort.sort.q10.rmdup.narrowPeak_peak_361	112	.	5.7059	14.5463	11.2681	113
chr1	38512747	38512932	SRR8284516_trimmed.fq.sort.sort.q10.rmdup.narrowPeak_peak_362	137	.	5.02765	17.1579	13.7503	85
chr1	38513530	38513688	SRR8284516_trimmed.fq.sort.sort.q10.rmdup.narrowPeak_peak_363	79	.	4.00062	11.038	7.95499	74
chr1	38527022	38527313	SRR8284516_trimmed.fq.sort.sort.q10.rmdup.narrowPeak_peak_364	23	.	3.1161	4.74007	2.31876	53
chr1	38540818	38540966	SRR8284516_trimmed.fq.sort.sort.q10.rmdup.narrowPeak_peak_365	27	.	3.3836	5.25054	2.7643	79
chr1	38546713	38546974	SRR8284516_trimmed.fq.sort.sort.q10.rmdup.narrowPeak_peak_366	36	.	3.81641	6.29861	3.62143	180
chr1	38565439	38565604	SRR8284516_trimmed.fq.sort.sort.q10.rmdup.narrowPeak_peak_367	69	.	4.60829	9.92299	6.91293	53
chr1	38571940	38572093	SRR8284516_trimmed.fq.sort.sort.q10.rmdup.narrowPeak_peak_368	54	.	4.75059	8.29439	5.41206	49
chr1	38606697	38606984	SRR8284516_trimmed.fq.sort.sort.q10.rmdup.narrowPeak_peak_369	52	.	3.73062	8.1507	5.27902	126
chr1	38614236	38614399	SRR8284516_trimmed.fq.sort.sort.q10.rmdup.narrowPeak_peak_370	35	.	3.43014	6.23627	3.56501	32
chr1	38626445	38627007	SRR8284516_trimmed.fq.sort.sort.q10.rmdup.narrowPeak_peak_371	228	.	6.96621	26.6297	22.8124	112
chr1	38627712	38628022	SRR8284516_trimmed.fq.sort.sort.q10.rmdup.narrowPeak_peak_372	119	.	4.75676	15.246	11.9321	188
chr1	38631489	38631766	SRR8284516_trimmed.fq.sort.sort.q10.rmdup.narrowPeak_peak_373	80	.	3.86725	11.1622	8.07199	112
chr1	38660945	38661385	SRR8284516_trimmed.fq.sort.sort.q10.rmdup.narrowPeak_peak_374	88	.	4.92686	11.9787	8.83871	247
chr1	38687561	38687773	SRR8284516_trimmed.fq.sort.sort.q10.rmdup.narrowPeak_peak_375	49	.	4.47527	7.79544	4.96486	97
chr1	38729891	38730039	SRR8284516_trimmed.fq.sort.sort.q10.rmdup.narrowPeak_peak_376	38	.	4.10268	6.55861	3.85618	83
chr1	38749130	38749317	SRR8284516_trimmed.fq.sort.sort.q10.rmdup.narrowPeak_peak_377	45	.	4.39573	7.35725	4.56269	52
chr1	38758205	38758413	SRR8284516_trimmed.fq.sort.sort.q10.rmdup.narrowPeak_peak_378	53	.	3.32163	8.19684	5.32207	129
chr1	38758506	38758752	SRR8284516_trimmed.fq.sort.sort.q10.rmdup.narrowPeak_peak_379	69	.	3.67107	10.0075	6.99245	182
chr1	38760199	38760417	SRR8284516_trimmed.fq.sort.sort.q10.rmdup.narrowPeak_peak_380	127	.	4.62817	16.1384	12.7802	119
chr1	38761274	38761502	SRR8284516_trimmed.fq.sort.sort.q10.rmdup.narrowPeak_peak_381	62	.	3.42496	9.20549	6.24957	88
chr1	38766466	38766982	SRR8284516_trimmed.fq.sort.sort.q10.rmdup.narrowPeak_peak_382	143	.	5.87445	17.7677	14.332	374
chr1	38767282	38767552	SRR8284516_trimmed.fq.sort.sort.q10.rmdup.narrowPeak_peak_383	29	.	3.10602	5.51033	2.94872	168
chr1	38987085	38987545	SRR8284516_trimmed.fq.sort.sort.q10.rmdup.narrowPeak_peak_384	95	.	5.11635	12.7817	9.59819	313
chr1	38987885	38988227	SRR8284516_trimmed.fq.sort.sort.q10.rmdup.narrowPeak_peak_385	166	.	6.6357	20.1837	16.6377	225
chr1	39145933	39146237	SRR8284516_trimmed.fq.sort.sort.q10.rmdup.narrowPeak_peak_386	54	.	4.97876	8.37576	5.48743	126
chr1	39186253	39186513	SRR8284516_trimmed.fq.sort.sort.q10.rmdup.narrowPeak_peak_387	35	.	4.22252	6.23151	3.56051	59
chr1	39247520	39247669	SRR8284516_trimmed.fq.sort.sort.q10.rmdup.narrowPeak_peak_388	50	.	4.6799	7.85871	5.02343	58
chr1	39282751	39282899	SRR8284516_trimmed.fq.sort.sort.q10.rmdup.narrowPeak_peak_389	34	.	3.94657	6.02617	3.408	100
chr1	39283638	39283786	SRR8284516_trimmed.fq.sort.sort.q10.rmdup.narrowPeak_peak_390	62	.	5.04751	9.15424	6.20139	26
chr1	39304526	39304696	SRR8284516_trimmed.fq.sort.sort.q10.rmdup.narrowPeak_peak_391	31	.	3.79318	5.76054	3.17146	52
chr1	39318994	39319159	SRR8284516_trimmed.fq.sort.sort.q10.rmdup.narrowPeak_peak_392	54	.	4.95442	8.33401	5.44902	96
chr1	39368045	39369013	SRR8284516_trimmed.fq.sort.sort.q10.rmdup.narrowPeak_peak_393	329	.	8.38364	37.1866	32.9645	107
chr1	39421992	39422140	SRR8284516_trimmed.fq.sort.sort.q10.rmdup.narrowPeak_peak_394	64	.	5.18419	9.40028	6.43101	102
chr1	39433557	39433749	SRR8284516_trimmed.fq.sort.sort.q10.rmdup.narrowPeak_peak_395	91	.	6.18276	12.3233	9.16459	94
chr1	39499710	39499954	SRR8284516_trimmed.fq.sort.sort.q10.rmdup.narrowPeak_peak_396	51	.	4.92627	7.97021	5.11222	134
chr1	39535917	39536180	SRR8284516_trimmed.fq.sort.sort.q10.rmdup.narrowPeak_peak_397	77	.	5.54388	10.7664	7.70358	135
chr1	39569482	39569630	SRR8284516_trimmed.fq.sort.sort.q10.rmdup.narrowPeak_peak_398	33	.	4.06284	5.96895	3.35646	45
chr1	39577048	39577240	SRR8284516_trimmed.fq.sort.sort.q10.rmdup.narrowPeak_peak_399	148	.	7.24203	18.3507	14.887	88
chr1	39577608	39577848	SRR8284516_trimmed.fq.sort.sort.q10.rmdup.narrowPeak_peak_400	35	.	3.73209	6.13983	3.50934	95
chr1	39720557	39720887	SRR8284516_trimmed.fq.sort.sort.q10.rmdup.narrowPeak_peak_401	58	.	5.03842	8.80524	5.88637	116
chr1	39734072	39734341	SRR8284516_trimmed.fq.sort.sort.q10.rmdup.narrowPeak_peak_402	29	.	3.40599	5.51286	2.9505	83
chr1	39756355	39756775	SRR8284516_trimmed.fq.sort.sort.q10.rmdup.narrowPeak_peak_403	27	.	3.25295	5.21098	2.7294	56
chr1	39782855	39783064	SRR8284516_trimmed.fq.sort.sort.q10.rmdup.narrowPeak_peak_404	51	.	4.92627	7.97021	5.11222	101
chr1	39812484	39812772	SRR8284516_trimmed.fq.sort.sort.q10.rmdup.narrowPeak_peak_405	45	.	4.57935	7.38456	4.58787	169
chr1	39824700	39824851	SRR8284516_trimmed.fq.sort.sort.q10.rmdup.narrowPeak_peak_406	52	.	4.83621	8.13037	5.2602	108
chr1	39867516	39867842	SRR8284516_trimmed.fq.sort.sort.q10.rmdup.narrowPeak_peak_407	140	.	6.61201	17.4477	14.0265	117
chr1	39871573	39871721	SRR8284516_trimmed.fq.sort.sort.q10.rmdup.narrowPeak_peak_408	39	.	3.85319	6.62354	3.91487	43
chr1	39881637	39881841	SRR8284516_trimmed.fq.sort.sort.q10.rmdup.narrowPeak_peak_409	48	.	4.59503	7.71001	4.88626	72
chr1	39900195	39900455	SRR8284516_trimmed.fq.sort.sort.q10.rmdup.narrowPeak_peak_410	62	.	3.9323	9.19399	6.23889	146
chr1	39901416	39902166	SRR8284516_trimmed.fq.sort.sort.q10.rmdup.narrowPeak_peak_411	239	.	7.34484	27.7755	23.9122	146
chr1	39918069	39918269	SRR8284516_trimmed.fq.sort.sort.q10.rmdup.narrowPeak_peak_412	40	.	3.92311	6.75871	4.03787	107
chr1	39918699	39918925	SRR8284516_trimmed.fq.sort.sort.q10.rmdup.narrowPeak_peak_413	74	.	5.05732	10.5393	7.49094	105
chr1	39933558	39933706	SRR8284516_trimmed.fq.sort.sort.q10.rmdup.narrowPeak_peak_414	40	.	3.92311	6.75871	4.03787	107
chr1	39947590	39947836	SRR8284516_trimmed.fq.sort.sort.q10.rmdup.narrowPeak_peak_415	105	.	5.73041	13.816	10.5768	106
chr1	39952847	39953176	SRR8284516_trimmed.fq.sort.sort.q10.rmdup.narrowPeak_peak_416	57	.	4.16634	8.64095	5.73371	241
chr1	39953885	39954083	SRR8284516_trimmed.fq.sort.sort.q10.rmdup.narrowPeak_peak_417	69	.	4.48413	9.9596	6.94698	100
chr1	39969113	39969264	SRR8284516_trimmed.fq.sort.sort.q10.rmdup.narrowPeak_peak_418	46	.	4.15323	7.47655	4.67204	77
chr1	39977093	39977241	SRR8284516_trimmed.fq.sort.sort.q10.rmdup.narrowPeak_peak_419	44	.	4.19727	7.27999	4.49166	31
chr1	39982229	39982709	SRR8284516_trimmed.fq.sort.sort.q10.rmdup.narrowPeak_peak_420	114	.	5.98988	14.7872	11.4977	364
chr1	40008192	40008463	SRR8284516_trimmed.fq.sort.sort.q10.rmdup.narrowPeak_peak_421	25	.	3.37102	5.01183	2.55621	22
chr1	40161350	40161498	SRR8284516_trimmed.fq.sort.sort.q10.rmdup.narrowPeak_peak_422	43	.	4.5744	7.08511	4.31344	54
chr1	40184649	40184853	SRR8284516_trimmed.fq.sort.sort.q10.rmdup.narrowPeak_peak_423	154	.	8.59343	18.9655	15.474	83
chr1	40230667	40230875	SRR8284516_trimmed.fq.sort.sort.q10.rmdup.narrowPeak_peak_424	89	.	6.2756	12.0868	8.94087	103
chr1	40436483	40436962	SRR8284516_trimmed.fq.sort.sort.q10.rmdup.narrowPeak_peak_425	43	.	4.4501	7.16326	4.38471	354
chr1	40485514	40485766	SRR8284516_trimmed.fq.sort.sort.q10.rmdup.narrowPeak_peak_426	77	.	5.9819	10.7949	7.72606	142
chr1	40741641	40741879	SRR8284516_trimmed.fq.sort.sort.q10.rmdup.narrowPeak_peak_427	28	.	3.87064	5.41182	2.86017	65
chr1	40879992	40880140	SRR8284516_trimmed.fq.sort.sort.q10.rmdup.narrowPeak_peak_428	56	.	4.87924	8.52399	5.6252	40
chr1	40925792	40926073	SRR8284516_trimmed.fq.sort.sort.q10.rmdup.narrowPeak_peak_429	22	.	3.51877	4.62881	2.22071	24
chr1	40985341	40985503	SRR8284516_trimmed.fq.sort.sort.q10.rmdup.narrowPeak_peak_430	35	.	4.22252	6.23151	3.56051	64
chr1	41033790	41033985	SRR8284516_trimmed.fq.sort.sort.q10.rmdup.narrowPeak_peak_431	80	.	5.76806	11.1775	8.08663	102
chr1	41258561	41258709	SRR8284516_trimmed.fq.sort.sort.q10.rmdup.narrowPeak_peak_432	43	.	4.5744	7.08511	4.31344	65
chr1	41273245	41273476	SRR8284516_trimmed.fq.sort.sort.q10.rmdup.narrowPeak_peak_433	68	.	5.45501	9.88112	6.8734	89
chr1	41278903	41279068	SRR8284516_trimmed.fq.sort.sort.q10.rmdup.narrowPeak_peak_434	43	.	4.5744	7.08511	4.31344	137
chr1	41358583	41358756	SRR8284516_trimmed.fq.sort.sort.q10.rmdup.narrowPeak_peak_435	59	.	5.27815	8.88473	5.95035	79
chr1	41388673	41388897	SRR8284516_trimmed.fq.sort.sort.q10.rmdup.narrowPeak_peak_436	63	.	5.31067	9.27965	6.3182	102
chr1	41390631	41390779	SRR8284516_trimmed.fq.sort.sort.q10.rmdup.narrowPeak_peak_437	50	.	4.8869	7.9043	5.06481	92
chr1	41652698	41652846	SRR8284516_trimmed.fq.sort.sort.q10.rmdup.narrowPeak_peak_438	28	.	3.87064	5.41182	2.86017	26
chr1	41708545	41708693	SRR8284516_trimmed.fq.sort.sort.q10.rmdup.narrowPeak_peak_439	35	.	4.22252	6.23151	3.56051	108
chr1	41959706	41959884	SRR8284516_trimmed.fq.sort.sort.q10.rmdup.narrowPeak_peak_440	43	.	4.5744	7.08511	4.31344	142
chr1	42243196	42243348	SRR8284516_trimmed.fq.sort.sort.q10.rmdup.narrowPeak_peak_441	77	.	5.9819	10.7949	7.72606	86
chr1	42251279	42251427	SRR8284516_trimmed.fq.sort.sort.q10.rmdup.narrowPeak_peak_442	35	.	4.22252	6.23151	3.56051	56
chr1	42429982	42430156	SRR8284516_trimmed.fq.sort.sort.q10.rmdup.narrowPeak_peak_443	35	.	4.22252	6.23151	3.56051	83
chr1	42659213	42659361	SRR8284516_trimmed.fq.sort.sort.q10.rmdup.narrowPeak_peak_444	28	.	3.87064	5.41182	2.86017	24
chr1	42788041	42788197	SRR8284516_trimmed.fq.sort.sort.q10.rmdup.narrowPeak_peak_445	28	.	3.87064	5.41182	2.86017	139
chr1	42810985	42811250	SRR8284516_trimmed.fq.sort.sort.q10.rmdup.narrowPeak_peak_446	77	.	5.9819	10.7949	7.72606	117
chr1	42851283	42851872	SRR8284516_trimmed.fq.sort.sort.q10.rmdup.narrowPeak_peak_447	427	.	13.3885	47.3422	42.7753	133
chr1	42860161	42860332	SRR8284516_trimmed.fq.sort.sort.q10.rmdup.narrowPeak_peak_448	21	.	3.40275	4.44378	2.12511	119
chr1	42889645	42889818	SRR8284516_trimmed.fq.sort.sort.q10.rmdup.narrowPeak_peak_449	21	.	3.41997	4.47132	2.14857	136
chr1	42903242	42903415	SRR8284516_trimmed.fq.sort.sort.q10.rmdup.narrowPeak_peak_450	61	.	5.00353	9.07457	6.12728	123
chr1	43005359	43005559	SRR8284516_trimmed.fq.sort.sort.q10.rmdup.narrowPeak_peak_451	47	.	4.49317	7.53037	4.72182	74
chr1	43010719	43010873	SRR8284516_trimmed.fq.sort.sort.q10.rmdup.narrowPeak_peak_452	26	.	3.5319	5.07723	2.61347	88
chr1	43032734	43032882	SRR8284516_trimmed.fq.sort.sort.q10.rmdup.narrowPeak_peak_453	22	.	3.51877	4.62881	2.22071	58
chr1	43045449	43045605	SRR8284516_trimmed.fq.sort.sort.q10.rmdup.narrowPeak_peak_454	51	.	4.91228	7.9468	5.10364	75
chr1	43046343	43046491	SRR8284516_trimmed.fq.sort.sort.q10.rmdup.narrowPeak_peak_455	48	.	4.76385	7.69742	4.87474	84
chr1	43092648	43092976	SRR8284516_trimmed.fq.sort.sort.q10.rmdup.narrowPeak_peak_456	77	.	5.9819	10.7949	7.72606	91
chr1	43098046	43099166	SRR8284516_trimmed.fq.sort.sort.q10.rmdup.narrowPeak_peak_457	480	.	10.8747	52.8465	48.0982	481
chr1	43131092	43131240	SRR8284516_trimmed.fq.sort.sort.q10.rmdup.narrowPeak_peak_458	27	.	3.49162	5.22856	2.74537	8
chr1	43141780	43141928	SRR8284516_trimmed.fq.sort.sort.q10.rmdup.narrowPeak_peak_459	42	.	4.21301	7.029	4.28231	88
chr1	43163608	43163792	SRR8284516_trimmed.fq.sort.sort.q10.rmdup.narrowPeak_peak_460	51	.	4.92627	7.97021	5.11222	128
chr1	43164084	43164258	SRR8284516_trimmed.fq.sort.sort.q10.rmdup.narrowPeak_peak_461	43	.	4.5744	7.08511	4.31344	103
chr1	43219806	43220023	SRR8284516_trimmed.fq.sort.sort.q10.rmdup.narrowPeak_peak_462	47	.	4.51318	7.56577	4.7541	71
chr1	43311494	43311814	SRR8284516_trimmed.fq.sort.sort.q10.rmdup.narrowPeak_peak_463	73	.	5.51403	10.3459	7.30928	107
chr1	43360399	43360547	SRR8284516_trimmed.fq.sort.sort.q10.rmdup.narrowPeak_peak_464	39	.	4.17512	6.68595	3.97203	81
chr1	43361045	43361297	SRR8284516_trimmed.fq.sort.sort.q10.rmdup.narrowPeak_peak_465	24	.	3.44195	4.92275	2.47826	105
chr1	43445991	43446885	SRR8284516_trimmed.fq.sort.sort.q10.rmdup.narrowPeak_peak_466	145	.	6.46256	17.9844	14.5389	404
chr1	43472134	43472342	SRR8284516_trimmed.fq.sort.sort.q10.rmdup.narrowPeak_peak_467	31	.	3.53673	5.76679	3.17703	81
chr1	43512223	43512395	SRR8284516_trimmed.fq.sort.sort.q10.rmdup.narrowPeak_peak_468	51	.	4.92627	7.97021	5.11222	49
chr1	43583871	43584084	SRR8284516_trimmed.fq.sort.sort.q10.rmdup.narrowPeak_peak_469	35	.	4.22252	6.23151	3.56051	80
chr1	43590880	43591028	SRR8284516_trimmed.fq.sort.sort.q10.rmdup.narrowPeak_peak_470	28	.	3.72671	5.40815	2.86017	14
chr1	43594637	43594845	SRR8284516_trimmed.fq.sort.sort.q10.rmdup.narrowPeak_peak_471	42	.	4.19557	6.99742	4.25382	97
chr1	43731693	43731936	SRR8284516_trimmed.fq.sort.sort.q10.rmdup.narrowPeak_peak_472	51	.	4.92627	7.97021	5.11222	115
chr1	43762431	43762579	SRR8284516_trimmed.fq.sort.sort.q10.rmdup.narrowPeak_peak_473	28	.	3.59156	5.40638	2.86017	31
chr1	43776200	43776374	SRR8284516_trimmed.fq.sort.sort.q10.rmdup.narrowPeak_peak_474	56	.	5.07855	8.54633	5.64581	53
chr1	43827024	43827723	SRR8284516_trimmed.fq.sort.sort.q10.rmdup.narrowPeak_peak_475	283	.	10.7974	32.3937	28.3501	561
chr1	43933403	43933947	SRR8284516_trimmed.fq.sort.sort.q10.rmdup.narrowPeak_peak_476	195	.	7.49507	23.2738	19.5945	408
chr1	43934065	43934637	SRR8284516_trimmed.fq.sort.sort.q10.rmdup.narrowPeak_peak_477	229	.	8.07196	26.7382	22.9165	411
chr1	44101634	44101952	SRR8284516_trimmed.fq.sort.sort.q10.rmdup.narrowPeak_peak_478	84	.	5.37477	11.5428	8.43094	88
chr1	44102055	44102243	SRR8284516_trimmed.fq.sort.sort.q10.rmdup.narrowPeak_peak_479	76	.	5.14908	10.7255	7.66546	88
chr1	44102631	44102820	SRR8284516_trimmed.fq.sort.sort.q10.rmdup.narrowPeak_peak_480	158	.	7.49176	19.3516	15.8417	83
chr1	44102993	44103220	SRR8284516_trimmed.fq.sort.sort.q10.rmdup.narrowPeak_peak_481	78	.	5.24423	10.9169	7.84072	99
chr1	44118359	44118802	SRR8284516_trimmed.fq.sort.sort.q10.rmdup.narrowPeak_peak_482	251	.	8.55365	29.016	25.1035	187
chr1	44118989	44119350	SRR8284516_trimmed.fq.sort.sort.q10.rmdup.narrowPeak_peak_483	182	.	7.11101	21.841	18.2214	155
chr1	44119550	44119732	SRR8284516_trimmed.fq.sort.sort.q10.rmdup.narrowPeak_peak_484	94	.	5.0456	12.6114	9.43699	95
chr1	44147295	44147795	SRR8284516_trimmed.fq.sort.sort.q10.rmdup.narrowPeak_peak_485	311	.	10.6967	35.2883	31.1357	270
chr1	44148071	44148362	SRR8284516_trimmed.fq.sort.sort.q10.rmdup.narrowPeak_peak_486	74	.	5.05732	10.5393	7.49094	172
chr1	44154538	44155054	SRR8284516_trimmed.fq.sort.sort.q10.rmdup.narrowPeak_peak_487	126	.	7.74129	15.9787	12.6278	277
chr1	44461210	44461374	SRR8284516_trimmed.fq.sort.sort.q10.rmdup.narrowPeak_peak_488	51	.	4.92627	7.97021	5.11222	85
chr1	44551729	44552584	SRR8284516_trimmed.fq.sort.sort.q10.rmdup.narrowPeak_peak_489	211	.	7.53676	24.8616	21.1165	522
chr1	44584837	44585034	SRR8284516_trimmed.fq.sort.sort.q10.rmdup.narrowPeak_peak_490	105	.	7.03753	13.841	10.5983	116
chr1	44585615	44585781	SRR8284516_trimmed.fq.sort.sort.q10.rmdup.narrowPeak_peak_491	59	.	5.27815	8.88473	5.95035	103
chr1	44612904	44613073	SRR8284516_trimmed.fq.sort.sort.q10.rmdup.narrowPeak_peak_492	43	.	4.5744	7.08511	4.31344	93
chr1	44618053	44618536	SRR8284516_trimmed.fq.sort.sort.q10.rmdup.narrowPeak_peak_493	53	.	4.90645	8.25155	5.37247	95
chr1	44628397	44628657	SRR8284516_trimmed.fq.sort.sort.q10.rmdup.narrowPeak_peak_494	83	.	6.15595	11.4801	8.37149	142
chr1	44679178	44679326	SRR8284516_trimmed.fq.sort.sort.q10.rmdup.narrowPeak_peak_495	71	.	4.4238	10.1283	7.10549	57
chr1	44750672	44750824	SRR8284516_trimmed.fq.sort.sort.q10.rmdup.narrowPeak_peak_496	59	.	5.27815	8.88473	5.95035	68
chr1	44781719	44781897	SRR8284516_trimmed.fq.sort.sort.q10.rmdup.narrowPeak_peak_497	68	.	5.63003	9.82682	6.82275	94
chr1	44867360	44867566	SRR8284516_trimmed.fq.sort.sort.q10.rmdup.narrowPeak_peak_498	59	.	5.27815	8.88473	5.95035	142
chr1	44872069	44872228	SRR8284516_trimmed.fq.sort.sort.q10.rmdup.narrowPeak_peak_499	33	.	4.0833	6.00272	3.38624	24
chr1	44878193	44878488	SRR8284516_trimmed.fq.sort.sort.q10.rmdup.narrowPeak_peak_500	31	.	3.90625	5.70917	3.1253	133
chr1	44882239	44882398	SRR8284516_trimmed.fq.sort.sort.q10.rmdup.narrowPeak_peak_501	42	.	4.53784	7.02451	4.27852	51
chr1	44987218	44987366	SRR8284516_trimmed.fq.sort.sort.q10.rmdup.narrowPeak_peak_502	35	.	4.22252	6.23151	3.56051	103
chr1	45031249	45031402	SRR8284516_trimmed.fq.sort.sort.q10.rmdup.narrowPeak_peak_503	59	.	5.27815	8.88473	5.95035	93
chr1	45033395	45033679	SRR8284516_trimmed.fq.sort.sort.q10.rmdup.narrowPeak_peak_504	96	.	6.68566	12.8032	9.61536	214
chr1	45043166	45043357	SRR8284516_trimmed.fq.sort.sort.q10.rmdup.narrowPeak_peak_505	28	.	3.87064	5.41182	2.86017	88
chr1	45311416	45311904	SRR8284516_trimmed.fq.sort.sort.q10.rmdup.narrowPeak_peak_506	139	.	7.01825	17.4183	13.9986	407
chr1	45385612	45385786	SRR8284516_trimmed.fq.sort.sort.q10.rmdup.narrowPeak_peak_507	51	.	4.92627	7.97021	5.11222	89
chr1	45448228	45448376	SRR8284516_trimmed.fq.sort.sort.q10.rmdup.narrowPeak_peak_508	68	.	5.63003	9.82682	6.82275	77
chr1	45502759	45502950	SRR8284516_trimmed.fq.sort.sort.q10.rmdup.narrowPeak_peak_509	83	.	5.90062	11.4177	8.31271	94
chr1	45587721	45588020	SRR8284516_trimmed.fq.sort.sort.q10.rmdup.narrowPeak_peak_510	51	.	4.92627	7.97021	5.11222	192
chr1	45672928	45673117	SRR8284516_trimmed.fq.sort.sort.q10.rmdup.narrowPeak_peak_511	45	.	4.24674	7.37262	4.57687	120
chr1	45675207	45675355	SRR8284516_trimmed.fq.sort.sort.q10.rmdup.narrowPeak_peak_512	43	.	4.08622	7.07048	4.31344	61
chr1	45759872	45760126	SRR8284516_trimmed.fq.sort.sort.q10.rmdup.narrowPeak_peak_513	47	.	4.0735	7.59623	4.78198	144
chr1	45761293	45761579	SRR8284516_trimmed.fq.sort.sort.q10.rmdup.narrowPeak_peak_514	56	.	4.12996	8.5595	5.65818	141
chr1	45762175	45762323	SRR8284516_trimmed.fq.sort.sort.q10.rmdup.narrowPeak_peak_515	70	.	4.38789	10.0426	7.02527	77
chr1	45767633	45767941	SRR8284516_trimmed.fq.sort.sort.q10.rmdup.narrowPeak_peak_516	111	.	5.83658	14.4473	11.1744	228
chr1	45795071	45795391	SRR8284516_trimmed.fq.sort.sort.q10.rmdup.narrowPeak_peak_517	111	.	6.65355	14.4543	11.1811	191
chr1	45795736	45795955	SRR8284516_trimmed.fq.sort.sort.q10.rmdup.narrowPeak_peak_518	139	.	7.45755	17.3588	13.9418	107
chr1	45864576	45864789	SRR8284516_trimmed.fq.sort.sort.q10.rmdup.narrowPeak_peak_519	69	.	5.10314	9.93819	6.92676	65
chr1	46066650	46067133	SRR8284516_trimmed.fq.sort.sort.q10.rmdup.narrowPeak_peak_520	711	.	20.3343	76.5888	71.1728	337
chr1	46277813	46277961	SRR8284516_trimmed.fq.sort.sort.q10.rmdup.narrowPeak_peak_521	59	.	5.27815	8.88473	5.95035	86
chr1	46827400	46827548	SRR8284516_trimmed.fq.sort.sort.q10.rmdup.narrowPeak_peak_524	45	.	4.07948	7.33203	4.53967	47
chr1	46829278	46829460	SRR8284516_trimmed.fq.sort.sort.q10.rmdup.narrowPeak_peak_525	61	.	4.69275	9.13954	6.18823	64
chr1	46830882	46831131	SRR8284516_trimmed.fq.sort.sort.q10.rmdup.narrowPeak_peak_526	38	.	3.69855	6.56776	3.86472	92
chr1	46831386	46831537	SRR8284516_trimmed.fq.sort.sort.q10.rmdup.narrowPeak_peak_527	39	.	3.7468	6.66632	3.95382	35
chr1	46852556	46853123	SRR8284516_trimmed.fq.sort.sort.q10.rmdup.narrowPeak_peak_528	207	.	7.60109	24.5291	20.798	92
chr1	47047772	47048029	SRR8284516_trimmed.fq.sort.sort.q10.rmdup.narrowPeak_peak_529	43	.	4.5744	7.08511	4.31344	173
chr1	47090897	47091085	SRR8284516_trimmed.fq.sort.sort.q10.rmdup.narrowPeak_peak_530	43	.	4.5744	7.08511	4.31344	130
chr1	47416778	47416928	SRR8284516_trimmed.fq.sort.sort.q10.rmdup.narrowPeak_peak_531	59	.	5.27815	8.88473	5.95035	42
chr1	47507448	47507676	SRR8284516_trimmed.fq.sort.sort.q10.rmdup.narrowPeak_peak_532	126	.	7.74129	15.9787	12.6278	133
chr1	49407893	49408041	SRR8284516_trimmed.fq.sort.sort.q10.rmdup.narrowPeak_peak_533	51	.	4.92627	7.97021	5.11222	91
chr1	51122274	51122476	SRR8284516_trimmed.fq.sort.sort.q10.rmdup.narrowPeak_peak_534	28	.	3.85965	5.39405	2.86017	7
chr1	51181722	51181923	SRR8284516_trimmed.fq.sort.sort.q10.rmdup.narrowPeak_peak_535	68	.	5.63003	9.82682	6.82275	122
chr1	51265268	51265484	SRR8284516_trimmed.fq.sort.sort.q10.rmdup.narrowPeak_peak_536	81	.	5.7941	11.2249	8.13138	90
chr1	51333719	51333869	SRR8284516_trimmed.fq.sort.sort.q10.rmdup.narrowPeak_peak_537	59	.	5.27815	8.88473	5.95035	94
chr1	51364554	51364711	SRR8284516_trimmed.fq.sort.sort.q10.rmdup.narrowPeak_peak_538	59	.	5.27815	8.88473	5.95035	65
chr1	51383258	51383407	SRR8284516_trimmed.fq.sort.sort.q10.rmdup.narrowPeak_peak_539	77	.	5.9819	10.7949	7.72606	41
chr1	51478649	51478921	SRR8284516_trimmed.fq.sort.sort.q10.rmdup.narrowPeak_peak_540	238	.	11.2601	27.7067	23.8462	112
chr1	51534085	51534236	SRR8284516_trimmed.fq.sort.sort.q10.rmdup.narrowPeak_peak_541	51	.	4.74563	7.9733	5.11434	35
chr1	51584680	51584866	SRR8284516_trimmed.fq.sort.sort.q10.rmdup.narrowPeak_peak_542	51	.	4.92627	7.97021	5.11222	83
chr1	51634263	51634411	SRR8284516_trimmed.fq.sort.sort.q10.rmdup.narrowPeak_peak_543	30	.	3.8506	5.61624	3.04315	109
chr1	51647949	51648120	SRR8284516_trimmed.fq.sort.sort.q10.rmdup.narrowPeak_peak_544	63	.	4.6032	9.27669	6.31578	89
chr1	51649035	51649337	SRR8284516_trimmed.fq.sort.sort.q10.rmdup.narrowPeak_peak_545	39	.	3.86698	6.65026	3.93985	185
chr1	51657304	51657615	SRR8284516_trimmed.fq.sort.sort.q10.rmdup.narrowPeak_peak_546	67	.	5.58503	9.75027	6.75719	129
chr1	51671496	51671843	SRR8284516_trimmed.fq.sort.sort.q10.rmdup.narrowPeak_peak_547	56	.	4.71593	8.5469	5.64612	74
chr1	51673018	51673172	SRR8284516_trimmed.fq.sort.sort.q10.rmdup.narrowPeak_peak_548	43	.	4.26621	7.12508	4.35008	125
chr1	51696480	51696698	SRR8284516_trimmed.fq.sort.sort.q10.rmdup.narrowPeak_peak_549	46	.	4.26348	7.40389	4.60565	128
chr1	51697243	51697429	SRR8284516_trimmed.fq.sort.sort.q10.rmdup.narrowPeak_peak_550	68	.	5.06289	9.8611	6.85477	82
chr1	51707179	51707327	SRR8284516_trimmed.fq.sort.sort.q10.rmdup.narrowPeak_peak_551	42	.	4.3679	7.02156	4.2762	89
chr1	51740604	51740752	SRR8284516_trimmed.fq.sort.sort.q10.rmdup.narrowPeak_peak_552	43	.	4.38816	7.05656	4.30787	66
chr1	51746982	51747130	SRR8284516_trimmed.fq.sort.sort.q10.rmdup.narrowPeak_peak_553	60	.	4.96032	8.99602	6.05391	95
chr1	51749210	51749466	SRR8284516_trimmed.fq.sort.sort.q10.rmdup.narrowPeak_peak_554	31	.	3.7607	5.70389	3.12141	232
chr1	51789345	51789597	SRR8284516_trimmed.fq.sort.sort.q10.rmdup.narrowPeak_peak_555	49	.	4.43853	7.72801	4.90306	143
chr1	51806664	51806855	SRR8284516_trimmed.fq.sort.sort.q10.rmdup.narrowPeak_peak_556	75	.	5.47298	10.635	7.58064	114
chr1	51829466	51829614	SRR8284516_trimmed.fq.sort.sort.q10.rmdup.narrowPeak_peak_557	43	.	4.5744	7.08511	4.31344	55
chr1	51837984	51838213	SRR8284516_trimmed.fq.sort.sort.q10.rmdup.narrowPeak_peak_558	65	.	4.71565	9.50747	6.53106	134
chr1	51842727	51842895	SRR8284516_trimmed.fq.sort.sort.q10.rmdup.narrowPeak_peak_559	49	.	4.29293	7.74745	4.92053	102
chr1	51866166	51866372	SRR8284516_trimmed.fq.sort.sort.q10.rmdup.narrowPeak_peak_560	72	.	5.67045	10.2579	7.22651	84
chr1	51888229	51888414	SRR8284516_trimmed.fq.sort.sort.q10.rmdup.narrowPeak_peak_561	55	.	4.49506	8.43748	5.54509	56
chr1	51896117	51896395	SRR8284516_trimmed.fq.sort.sort.q10.rmdup.narrowPeak_peak_562	36	.	3.70782	6.33937	3.65874	132
chr1	51898810	51899055	SRR8284516_trimmed.fq.sort.sort.q10.rmdup.narrowPeak_peak_563	52	.	4.47698	8.09897	5.23114	168
chr1	51914674	51914823	SRR8284516_trimmed.fq.sort.sort.q10.rmdup.narrowPeak_peak_564	59	.	3.63001	8.8845	5.95035	47
chr1	51915245	51915890	SRR8284516_trimmed.fq.sort.sort.q10.rmdup.narrowPeak_peak_565	625	.	12.3728	67.7054	62.5079	219
chr1	51930035	51930183	SRR8284516_trimmed.fq.sort.sort.q10.rmdup.narrowPeak_peak_566	30	.	3.8324	5.58578	3.01546	79
chr1	52034944	52035092	SRR8284516_trimmed.fq.sort.sort.q10.rmdup.narrowPeak_peak_567	59	.	5.27815	8.88473	5.95035	76
chr1	52113349	52113741	SRR8284516_trimmed.fq.sort.sort.q10.rmdup.narrowPeak_peak_568	268	.	11.9699	30.8788	26.8938	235
chr1	52191951	52192141	SRR8284516_trimmed.fq.sort.sort.q10.rmdup.narrowPeak_peak_569	43	.	4.5744	7.08511	4.31344	63
chr1	52231941	52232314	SRR8284516_trimmed.fq.sort.sort.q10.rmdup.narrowPeak_peak_570	110	.	6.8323	14.3513	11.0828	128
chr1	52232489	52232755	SRR8284516_trimmed.fq.sort.sort.q10.rmdup.narrowPeak_peak_571	142	.	7.87253	17.6582	14.2275	145
chr1	52232931	52233091	SRR8284516_trimmed.fq.sort.sort.q10.rmdup.narrowPeak_peak_572	68	.	5.45501	9.88112	6.8734	71
chr1	52233562	52233725	SRR8284516_trimmed.fq.sort.sort.q10.rmdup.narrowPeak_peak_573	30	.	3.86897	5.64696	3.07047	43
chr1	52262191	52262389	SRR8284516_trimmed.fq.sort.sort.q10.rmdup.narrowPeak_peak_574	22	.	3.51877	4.62881	2.22071	139
chr1	52321201	52321349	SRR8284516_trimmed.fq.sort.sort.q10.rmdup.narrowPeak_peak_575	68	.	5.63003	9.82682	6.82275	72
chr1	52470446	52470594	SRR8284516_trimmed.fq.sort.sort.q10.rmdup.narrowPeak_peak_576	23	.	3.4965	4.80114	2.37133	33
chr1	52578245	52578663	SRR8284516_trimmed.fq.sort.sort.q10.rmdup.narrowPeak_peak_577	98	.	6.34671	13.032	9.8321	131
chr1	52630691	52631208	SRR8284516_trimmed.fq.sort.sort.q10.rmdup.narrowPeak_peak_578	267	.	10.2934	30.7215	26.7427	129
chr1	52652664	52652842	SRR8284516_trimmed.fq.sort.sort.q10.rmdup.narrowPeak_peak_579	79	.	5.13347	11.0457	7.96239	55
chr1	52745427	52745575	SRR8284516_trimmed.fq.sort.sort.q10.rmdup.narrowPeak_peak_580	28	.	3.87064	5.41182	2.86017	58
chr1	52799985	52800133	SRR8284516_trimmed.fq.sort.sort.q10.rmdup.narrowPeak_peak_581	35	.	4.21053	6.21187	3.56051	77
chr1	52817398	52817606	SRR8284516_trimmed.fq.sort.sort.q10.rmdup.narrowPeak_peak_582	55	.	5.00334	8.41786	5.52658	120
chr1	52844463	52844625	SRR8284516_trimmed.fq.sort.sort.q10.rmdup.narrowPeak_peak_583	42	.	4.49143	6.94741	4.20873	36
chr1	52845166	52845401	SRR8284516_trimmed.fq.sort.sort.q10.rmdup.narrowPeak_peak_584	73	.	5.75569	10.4057	7.36561	143
chr1	52871588	52871752	SRR8284516_trimmed.fq.sort.sort.q10.rmdup.narrowPeak_peak_585	68	.	5.63003	9.82682	6.82275	78
chr1	53060612	53060760	SRR8284516_trimmed.fq.sort.sort.q10.rmdup.narrowPeak_peak_586	43	.	4.5744	7.08511	4.31344	93
chr1	53085333	53085481	SRR8284516_trimmed.fq.sort.sort.q10.rmdup.narrowPeak_peak_587	51	.	4.92627	7.97021	5.11222	63
chr1	53119509	53119677	SRR8284516_trimmed.fq.sort.sort.q10.rmdup.narrowPeak_peak_588	28	.	3.87064	5.41182	2.86017	97
chr1	53155792	53156058	SRR8284516_trimmed.fq.sort.sort.q10.rmdup.narrowPeak_peak_589	43	.	4.5744	7.08511	4.31344	119
chr1	53189907	53190104	SRR8284516_trimmed.fq.sort.sort.q10.rmdup.narrowPeak_peak_590	32	.	4.00267	5.86941	3.26777	105
chr1	53200878	53201315	SRR8284516_trimmed.fq.sort.sort.q10.rmdup.narrowPeak_peak_591	38	.	3.68668	6.54343	3.84312	26
chr1	53202704	53202965	SRR8284516_trimmed.fq.sort.sort.q10.rmdup.narrowPeak_peak_592	38	.	3.69855	6.56776	3.86472	165
chr1	53264926	53265221	SRR8284516_trimmed.fq.sort.sort.q10.rmdup.narrowPeak_peak_593	28	.	3.87064	5.41182	2.86017	195
chr1	53296608	53296988	SRR8284516_trimmed.fq.sort.sort.q10.rmdup.narrowPeak_peak_594	160	.	8.34673	19.5421	16.0246	227
chr1	53313283	53313559	SRR8284516_trimmed.fq.sort.sort.q10.rmdup.narrowPeak_peak_595	261	.	9.47311	30.1013	26.1468	147
chr1	53313692	53314057	SRR8284516_trimmed.fq.sort.sort.q10.rmdup.narrowPeak_peak_596	568	.	15.545	61.9208	56.8871	220
chr1	53352266	53352628	SRR8284516_trimmed.fq.sort.sort.q10.rmdup.narrowPeak_peak_597	191	.	9.85255	22.8282	19.1674	182
chr1	53623833	53623996	SRR8284516_trimmed.fq.sort.sort.q10.rmdup.narrowPeak_peak_598	86	.	6.33378	11.7874	8.65746	86
chr1	53706547	53706739	SRR8284516_trimmed.fq.sort.sort.q10.rmdup.narrowPeak_peak_599	59	.	5.27815	8.88473	5.95035	121
chr1	53735940	53736088	SRR8284516_trimmed.fq.sort.sort.q10.rmdup.narrowPeak_peak_600	43	.	4.5744	7.08511	4.31344	104
chr1	53784999	53785157	SRR8284516_trimmed.fq.sort.sort.q10.rmdup.narrowPeak_peak_601	68	.	5.63003	9.82682	6.82275	66
chr1	53914545	53914693	SRR8284516_trimmed.fq.sort.sort.q10.rmdup.narrowPeak_peak_602	28	.	3.87064	5.41182	2.86017	139
chr1	54070878	54071035	SRR8284516_trimmed.fq.sort.sort.q10.rmdup.narrowPeak_peak_603	46	.	4.60163	7.42252	4.62262	80
chr1	54159997	54160145	SRR8284516_trimmed.fq.sort.sort.q10.rmdup.narrowPeak_peak_604	43	.	4.5744	7.08511	4.31344	74
chr1	54250815	54251413	SRR8284516_trimmed.fq.sort.sort.q10.rmdup.narrowPeak_peak_605	190	.	8.89169	22.6971	19.0424	210
chr1	54438511	54438721	SRR8284516_trimmed.fq.sort.sort.q10.rmdup.narrowPeak_peak_606	105	.	7.03753	13.841	10.5983	90
chr1	54438841	54439092	SRR8284516_trimmed.fq.sort.sort.q10.rmdup.narrowPeak_peak_607	43	.	4.5744	7.08511	4.31344	113
chr1	54610327	54610565	SRR8284516_trimmed.fq.sort.sort.q10.rmdup.narrowPeak_peak_608	28	.	3.87064	5.41182	2.86017	37
chr1	54703100	54703249	SRR8284516_trimmed.fq.sort.sort.q10.rmdup.narrowPeak_peak_609	60	.	4.96032	8.99602	6.05391	118
chr1	54713659	54713839	SRR8284516_trimmed.fq.sort.sort.q10.rmdup.narrowPeak_peak_610	42	.	4.49143	6.94741	4.20873	62
chr1	54731960	54732201	SRR8284516_trimmed.fq.sort.sort.q10.rmdup.narrowPeak_peak_611	43	.	4.5744	7.08511	4.31344	145
chr1	54757008	54757199	SRR8284516_trimmed.fq.sort.sort.q10.rmdup.narrowPeak_peak_612	84	.	6.21891	11.5892	8.47448	55
chr1	54785681	54785978	SRR8284516_trimmed.fq.sort.sort.q10.rmdup.narrowPeak_peak_613	46	.	4.60163	7.42252	4.62262	166
chr1	54789360	54789513	SRR8284516_trimmed.fq.sort.sort.q10.rmdup.narrowPeak_peak_614	42	.	4.21301	7.029	4.28231	80
chr1	54798379	54798546	SRR8284516_trimmed.fq.sort.sort.q10.rmdup.narrowPeak_peak_615	48	.	4.59503	7.71001	4.88626	68
chr1	54807971	54808119	SRR8284516_trimmed.fq.sort.sort.q10.rmdup.narrowPeak_peak_616	36	.	3.99863	6.3744	3.69036	39
chr1	54833310	54833510	SRR8284516_trimmed.fq.sort.sort.q10.rmdup.narrowPeak_peak_617	24	.	3.4274	4.89766	2.45639	105
chr1	54843195	54843343	SRR8284516_trimmed.fq.sort.sort.q10.rmdup.narrowPeak_peak_618	32	.	3.70135	5.83914	3.24099	99
chr1	54862798	54863039	SRR8284516_trimmed.fq.sort.sort.q10.rmdup.narrowPeak_peak_619	93	.	5.86229	12.5162	9.34728	126
chr1	54882840	54883057	SRR8284516_trimmed.fq.sort.sort.q10.rmdup.narrowPeak_peak_620	32	.	3.70135	5.83914	3.24099	100
chr1	54906732	54907182	SRR8284516_trimmed.fq.sort.sort.q10.rmdup.narrowPeak_peak_621	126	.	5.24864	16.0309	12.6777	127
chr1	54907538	54907906	SRR8284516_trimmed.fq.sort.sort.q10.rmdup.narrowPeak_peak_622	89	.	4.46907	12.1114	8.964	91
chr1	54916429	54916710	SRR8284516_trimmed.fq.sort.sort.q10.rmdup.narrowPeak_peak_623	26	.	3.11939	5.14152	2.66963	184
chr1	54925539	54925893	SRR8284516_trimmed.fq.sort.sort.q10.rmdup.narrowPeak_peak_624	35	.	3.78788	6.24504	3.57289	231
chr1	54952918	54953154	SRR8284516_trimmed.fq.sort.sort.q10.rmdup.narrowPeak_peak_625	28	.	3.87064	5.41182	2.86017	22
chr1	54960983	54961188	SRR8284516_trimmed.fq.sort.sort.q10.rmdup.narrowPeak_peak_626	29	.	3.65128	5.5119	2.94978	72
chr1	54964647	54964809	SRR8284516_trimmed.fq.sort.sort.q10.rmdup.narrowPeak_peak_627	37	.	3.74637	6.41514	3.72654	116
chr1	54972331	54972633	SRR8284516_trimmed.fq.sort.sort.q10.rmdup.narrowPeak_peak_628	172	.	7.70639	20.7893	17.2166	101
chr1	55026432	55027425	SRR8284516_trimmed.fq.sort.sort.q10.rmdup.narrowPeak_peak_629	494	.	11.5399	54.243	49.4504	861
chr1	55027674	55027828	SRR8284516_trimmed.fq.sort.sort.q10.rmdup.narrowPeak_peak_630	40	.	3.34992	6.72348	4.00595	84
chr1	55052113	55052526	SRR8284516_trimmed.fq.sort.sort.q10.rmdup.narrowPeak_peak_631	305	.	12.2534	34.6723	30.5426	266
chr1	55060686	55060884	SRR8284516_trimmed.fq.sort.sort.q10.rmdup.narrowPeak_peak_632	42	.	4.53784	7.02451	4.27852	98
chr1	55086928	55087747	SRR8284516_trimmed.fq.sort.sort.q10.rmdup.narrowPeak_peak_633	265	.	6.50139	30.5109	26.5402	706
chr1	55088372	55088704	SRR8284516_trimmed.fq.sort.sort.q10.rmdup.narrowPeak_peak_634	101	.	4.11095	13.3839	10.1665	200
chr1	55088804	55089231	SRR8284516_trimmed.fq.sort.sort.q10.rmdup.narrowPeak_peak_635	77	.	3.68412	10.8071	7.73785	279
chr1	55097469	55097729	SRR8284516_trimmed.fq.sort.sort.q10.rmdup.narrowPeak_peak_636	46	.	4.60163	7.42252	4.62262	194
chr1	55131255	55131471	SRR8284516_trimmed.fq.sort.sort.q10.rmdup.narrowPeak_peak_637	329	.	9.93732	37.1242	32.9048	103
chr1	55131546	55131978	SRR8284516_trimmed.fq.sort.sort.q10.rmdup.narrowPeak_peak_638	209	.	7.66577	24.6922	20.9541	281
chr1	55147127	55147343	SRR8284516_trimmed.fq.sort.sort.q10.rmdup.narrowPeak_peak_639	126	.	7.74129	15.9787	12.6278	130
chr1	55176401	55176577	SRR8284516_trimmed.fq.sort.sort.q10.rmdup.narrowPeak_peak_640	18	.	3.17864	4.08317	1.81772	133
chr1	55188761	55189185	SRR8284516_trimmed.fq.sort.sort.q10.rmdup.narrowPeak_peak_641	56	.	4.54545	8.53577	5.63622	318
chr1	55210756	55211095	SRR8284516_trimmed.fq.sort.sort.q10.rmdup.narrowPeak_peak_642	23	.	3.2706	4.82949	2.39632	256
chr1	55224090	55224284	SRR8284516_trimmed.fq.sort.sort.q10.rmdup.narrowPeak_peak_643	32	.	3.48099	5.88703	3.28436	66
chr1	55237285	55237614	SRR8284516_trimmed.fq.sort.sort.q10.rmdup.narrowPeak_peak_644	110	.	6.59706	14.3469	11.0788	204
chr1	55237973	55238121	SRR8284516_trimmed.fq.sort.sort.q10.rmdup.narrowPeak_peak_645	17	.	3.05149	4.05497	1.79457	6
chr1	55434689	55434865	SRR8284516_trimmed.fq.sort.sort.q10.rmdup.narrowPeak_peak_646	65	.	5.25535	9.52745	6.54945	63
chr1	55512396	55512575	SRR8284516_trimmed.fq.sort.sort.q10.rmdup.narrowPeak_peak_647	28	.	3.74392	5.43716	2.88239	93
chr1	55512787	55512935	SRR8284516_trimmed.fq.sort.sort.q10.rmdup.narrowPeak_peak_648	58	.	4.99189	8.72334	5.80989	90
chr1	55715877	55716043	SRR8284516_trimmed.fq.sort.sort.q10.rmdup.narrowPeak_peak_649	35	.	4.22252	6.23151	3.56051	33
chr1	56218600	56218748	SRR8284516_trimmed.fq.sort.sort.q10.rmdup.narrowPeak_peak_650	51	.	4.92627	7.97021	5.11222	89
chr1	56265668	56265838	SRR8284516_trimmed.fq.sort.sort.q10.rmdup.narrowPeak_peak_651	51	.	4.92627	7.97021	5.11222	107
chr1	56542633	56542854	SRR8284516_trimmed.fq.sort.sort.q10.rmdup.narrowPeak_peak_652	86	.	6.33378	11.7874	8.65746	123
chr1	56556328	56556488	SRR8284516_trimmed.fq.sort.sort.q10.rmdup.narrowPeak_peak_653	77	.	5.9819	10.7949	7.72606	52
chr1	56795840	56795988	SRR8284516_trimmed.fq.sort.sort.q10.rmdup.narrowPeak_peak_654	68	.	5.63003	9.82682	6.82275	95
chr1	56972729	56973033	SRR8284516_trimmed.fq.sort.sort.q10.rmdup.narrowPeak_peak_655	51	.	4.92627	7.97021	5.11222	189
chr1	57072347	57072535	SRR8284516_trimmed.fq.sort.sort.q10.rmdup.narrowPeak_peak_656	51	.	4.92627	7.97021	5.11222	117
chr1	57095714	57096036	SRR8284516_trimmed.fq.sort.sort.q10.rmdup.narrowPeak_peak_657	35	.	4.03727	6.18182	3.54585	231
chr1	57097063	57097236	SRR8284516_trimmed.fq.sort.sort.q10.rmdup.narrowPeak_peak_658	46	.	4.4342	7.42574	4.62536	57
chr1	57218735	57218904	SRR8284516_trimmed.fq.sort.sort.q10.rmdup.narrowPeak_peak_659	35	.	4.22252	6.23151	3.56051	79
chr1	57377809	57377966	SRR8284516_trimmed.fq.sort.sort.q10.rmdup.narrowPeak_peak_660	49	.	4.81232	7.77908	4.95001	67
chr1	57406020	57407357	SRR8284516_trimmed.fq.sort.sort.q10.rmdup.narrowPeak_peak_661	299	.	8.59664	34.0369	29.9315	844
chr1	57440760	57441055	SRR8284516_trimmed.fq.sort.sort.q10.rmdup.narrowPeak_peak_662	80	.	5.57103	11.1882	8.09677	212
chr1	57475977	57476431	SRR8284516_trimmed.fq.sort.sort.q10.rmdup.narrowPeak_peak_663	150	.	6.48993	18.4887	15.0184	312
chr1	57477089	57477275	SRR8284516_trimmed.fq.sort.sort.q10.rmdup.narrowPeak_peak_664	44	.	3.78064	7.24525	4.46038	122
chr1	57543846	57543994	SRR8284516_trimmed.fq.sort.sort.q10.rmdup.narrowPeak_peak_665	39	.	4.13858	6.62181	3.91341	94
chr1	57774490	57774732	SRR8284516_trimmed.fq.sort.sort.q10.rmdup.narrowPeak_peak_666	41	.	4.42357	6.83434	4.10624	115
chr1	57826380	57826555	SRR8284516_trimmed.fq.sort.sort.q10.rmdup.narrowPeak_peak_667	47	.	4.66978	7.53833	4.72871	58
chr1	57851422	57851690	SRR8284516_trimmed.fq.sort.sort.q10.rmdup.narrowPeak_peak_668	67	.	5.58503	9.75027	6.75719	98
chr1	57883435	57883611	SRR8284516_trimmed.fq.sort.sort.q10.rmdup.narrowPeak_peak_669	50	.	4.72352	7.9348	5.0933	91
chr1	57919955	57920144	SRR8284516_trimmed.fq.sort.sort.q10.rmdup.narrowPeak_peak_670	59	.	5.27815	8.88473	5.95035	97
chr1	57925653	57925805	SRR8284516_trimmed.fq.sort.sort.q10.rmdup.narrowPeak_peak_671	59	.	5.27815	8.88473	5.95035	54
chr1	57936504	57936676	SRR8284516_trimmed.fq.sort.sort.q10.rmdup.narrowPeak_peak_672	43	.	4.5744	7.08511	4.31344	52
chr1	57943398	57943546	SRR8284516_trimmed.fq.sort.sort.q10.rmdup.narrowPeak_peak_673	25	.	3.63324	5.02584	2.56821	30
chr1	57956249	57956486	SRR8284516_trimmed.fq.sort.sort.q10.rmdup.narrowPeak_peak_674	32	.	3.84297	5.84711	3.24799	28
chr1	57961635	57961846	SRR8284516_trimmed.fq.sort.sort.q10.rmdup.narrowPeak_peak_675	43	.	4.28425	7.15755	4.37991	111
chr1	57969535	57969912	SRR8284516_trimmed.fq.sort.sort.q10.rmdup.narrowPeak_peak_676	83	.	5.92787	11.4669	8.35918	112
chr1	57995702	57995852	SRR8284516_trimmed.fq.sort.sort.q10.rmdup.narrowPeak_peak_677	44	.	4.32077	7.22317	4.43943	118
chr1	57995983	57996606	SRR8284516_trimmed.fq.sort.sort.q10.rmdup.narrowPeak_peak_678	128	.	7.11035	16.2215	12.8592	407
chr1	58215529	58215701	SRR8284516_trimmed.fq.sort.sort.q10.rmdup.narrowPeak_peak_679	65	.	5.05561	9.50642	6.53021	66
chr1	58237631	58237898	SRR8284516_trimmed.fq.sort.sort.q10.rmdup.narrowPeak_peak_680	35	.	4.22252	6.23151	3.56051	62
chr1	58391962	58392438	SRR8284516_trimmed.fq.sort.sort.q10.rmdup.narrowPeak_peak_681	97	.	4.77433	12.9498	9.7546	85
chr1	58392529	58392718	SRR8284516_trimmed.fq.sort.sort.q10.rmdup.narrowPeak_peak_682	169	.	6.2806	20.5564	16.9935	103
chr1	58392829	58393261	SRR8284516_trimmed.fq.sort.sort.q10.rmdup.narrowPeak_peak_683	185	.	6.54033	22.1644	18.5318	126
chr1	58393672	58394008	SRR8284516_trimmed.fq.sort.sort.q10.rmdup.narrowPeak_peak_684	76	.	4.30704	10.7492	7.68821	174
chr1	58423308	58424061	SRR8284516_trimmed.fq.sort.sort.q10.rmdup.narrowPeak_peak_685	340	.	8.907	38.2892	34.0281	612
chr1	58445273	58445529	SRR8284516_trimmed.fq.sort.sort.q10.rmdup.narrowPeak_peak_686	240	.	7.75926	27.9685	24.0979	129
chr1	58445624	58445794	SRR8284516_trimmed.fq.sort.sort.q10.rmdup.narrowPeak_peak_687	69	.	4.22754	9.94947	6.93767	110
chr1	58445992	58446154	SRR8284516_trimmed.fq.sort.sort.q10.rmdup.narrowPeak_peak_688	33	.	3.20491	5.94326	3.3339	63
chr1	58504120	58504793	SRR8284516_trimmed.fq.sort.sort.q10.rmdup.narrowPeak_peak_689	95	.	6.41766	12.7474	9.56571	535
chr1	58585764	58586095	SRR8284516_trimmed.fq.sort.sort.q10.rmdup.narrowPeak_peak_690	159	.	8.03121	19.4492	15.9357	241
chr1	58586335	58586870	SRR8284516_trimmed.fq.sort.sort.q10.rmdup.narrowPeak_peak_691	215	.	9.3933	25.3542	21.5889	121
chr1	58695369	58695519	SRR8284516_trimmed.fq.sort.sort.q10.rmdup.narrowPeak_peak_693	43	.	4.5744	7.08511	4.31344	109
chr1	58711446	58711712	SRR8284516_trimmed.fq.sort.sort.q10.rmdup.narrowPeak_peak_694	190	.	7.65957	22.6765	19.0225	132
chr1	58713330	58713681	SRR8284516_trimmed.fq.sort.sort.q10.rmdup.narrowPeak_peak_695	189	.	7.63553	22.6204	18.9687	122
chr1	58771562	58772015	SRR8284516_trimmed.fq.sort.sort.q10.rmdup.narrowPeak_peak_696	42	.	4.49143	6.94741	4.20873	145
chr1	58801964	58802126	SRR8284516_trimmed.fq.sort.sort.q10.rmdup.narrowPeak_peak_697	46	.	4.62412	7.4608	4.65734	92
chr1	58802549	58802704	SRR8284516_trimmed.fq.sort.sort.q10.rmdup.narrowPeak_peak_698	39	.	4.31492	6.65239	3.94133	44
chr1	58831423	58831603	SRR8284516_trimmed.fq.sort.sort.q10.rmdup.narrowPeak_peak_699	67	.	5.40369	9.79063	6.79521	112
chr1	58846297	58846521	SRR8284516_trimmed.fq.sort.sort.q10.rmdup.narrowPeak_peak_700	32	.	4.02253	5.9023	3.2976	82
chr1	58951930	58952198	SRR8284516_trimmed.fq.sort.sort.q10.rmdup.narrowPeak_peak_701	28	.	3.59156	5.40638	2.86017	78
chr1	58961093	58961291	SRR8284516_trimmed.fq.sort.sort.q10.rmdup.narrowPeak_peak_702	54	.	4.77156	8.33195	5.44749	120
chr1	58972906	58973298	SRR8284516_trimmed.fq.sort.sort.q10.rmdup.narrowPeak_peak_703	162	.	7.46556	19.7813	16.253	169
chr1	58973691	58973978	SRR8284516_trimmed.fq.sort.sort.q10.rmdup.narrowPeak_peak_704	143	.	6.98391	17.807	14.3693	128
chr1	59111276	59111498	SRR8284516_trimmed.fq.sort.sort.q10.rmdup.narrowPeak_peak_705	93	.	6.49795	12.4771	9.31055	83
chr1	59119857	59120372	SRR8284516_trimmed.fq.sort.sort.q10.rmdup.narrowPeak_peak_706	108	.	6.2474	14.0892	10.8335	97
chr1	59166953	59167215	SRR8284516_trimmed.fq.sort.sort.q10.rmdup.narrowPeak_peak_707	43	.	4.42926	7.12741	4.35183	80
chr1	59178794	59178942	SRR8284516_trimmed.fq.sort.sort.q10.rmdup.narrowPeak_peak_708	57	.	5.12996	8.63383	5.72709	26
chr1	59202523	59202799	SRR8284516_trimmed.fq.sort.sort.q10.rmdup.narrowPeak_peak_709	74	.	5.61587	10.5288	7.48105	77
chr1	59237445	59237928	SRR8284516_trimmed.fq.sort.sort.q10.rmdup.narrowPeak_peak_710	210	.	9.09577	24.7512	21.0109	151
chr1	59258127	59258450	SRR8284516_trimmed.fq.sort.sort.q10.rmdup.narrowPeak_peak_711	35	.	4.22252	6.23151	3.56051	270
chr1	59269846	59270203	SRR8284516_trimmed.fq.sort.sort.q10.rmdup.narrowPeak_peak_712	64	.	4.53956	9.4576	6.48463	69
chr1	59270917	59271203	SRR8284516_trimmed.fq.sort.sort.q10.rmdup.narrowPeak_peak_713	74	.	4.72979	10.5157	7.46862	62
chr1	59284560	59284950	SRR8284516_trimmed.fq.sort.sort.q10.rmdup.narrowPeak_peak_714	51	.	4.58926	8.00332	5.14254	139
chr1	59291339	59291526	SRR8284516_trimmed.fq.sort.sort.q10.rmdup.narrowPeak_peak_715	34	.	3.80559	6.02841	3.40984	60
chr1	59302694	59302867	SRR8284516_trimmed.fq.sort.sort.q10.rmdup.narrowPeak_peak_716	59	.	5.08582	8.88842	5.95366	68
chr1	59304875	59305045	SRR8284516_trimmed.fq.sort.sort.q10.rmdup.narrowPeak_peak_717	71	.	5.44004	10.2122	7.18397	67
chr1	59321201	59321385	SRR8284516_trimmed.fq.sort.sort.q10.rmdup.narrowPeak_peak_718	35	.	3.22082	6.19073	3.55462	131
chr1	59322070	59322292	SRR8284516_trimmed.fq.sort.sort.q10.rmdup.narrowPeak_peak_719	89	.	4.69956	12.088	8.94186	138
chr1	59332441	59332656	SRR8284516_trimmed.fq.sort.sort.q10.rmdup.narrowPeak_peak_720	51	.	3.78657	8.03184	5.1693	118
chr1	59394809	59395372	SRR8284516_trimmed.fq.sort.sort.q10.rmdup.narrowPeak_peak_721	84	.	5.20503	11.5519	8.43916	245
chr1	59406659	59406810	SRR8284516_trimmed.fq.sort.sort.q10.rmdup.narrowPeak_peak_722	46	.	4.31453	7.49892	4.69267	86
chr1	59438324	59438721	SRR8284516_trimmed.fq.sort.sort.q10.rmdup.narrowPeak_peak_723	46	.	3.99326	7.43192	4.63113	53
chr1	59458887	59459042	SRR8284516_trimmed.fq.sort.sort.q10.rmdup.narrowPeak_peak_724	56	.	4.69665	8.51109	5.61327	112
chr1	59481478	59481806	SRR8284516_trimmed.fq.sort.sort.q10.rmdup.narrowPeak_peak_725	145	.	5.18226	18.0257	14.5783	181
chr1	59482328	59482695	SRR8284516_trimmed.fq.sort.sort.q10.rmdup.narrowPeak_peak_726	130	.	4.9111	16.4258	13.0545	263
chr1	59483081	59483355	SRR8284516_trimmed.fq.sort.sort.q10.rmdup.narrowPeak_peak_727	95	.	4.2735	12.7554	9.57341	137
chr1	59493253	59493492	SRR8284516_trimmed.fq.sort.sort.q10.rmdup.narrowPeak_peak_728	76	.	5.32935	10.7256	7.66546	101
chr1	59515987	59516147	SRR8284516_trimmed.fq.sort.sort.q10.rmdup.narrowPeak_peak_729	47	.	4.53337	7.60142	4.78656	52
chr1	59516222	59516433	SRR8284516_trimmed.fq.sort.sort.q10.rmdup.narrowPeak_peak_730	98	.	6.34671	13.032	9.8321	119
chr1	59563137	59563335	SRR8284516_trimmed.fq.sort.sort.q10.rmdup.narrowPeak_peak_731	26	.	3.7057	5.14418	2.67112	99
chr1	59601562	59601725	SRR8284516_trimmed.fq.sort.sort.q10.rmdup.narrowPeak_peak_732	59	.	5.27815	8.88473	5.95035	87
chr1	59670124	59670442	SRR8284516_trimmed.fq.sort.sort.q10.rmdup.narrowPeak_peak_733	269	.	8.2653	30.9369	26.9494	178
chr1	59670603	59670796	SRR8284516_trimmed.fq.sort.sort.q10.rmdup.narrowPeak_peak_734	62	.	4.04831	9.21375	6.25692	67
chr1	59670879	59671516	SRR8284516_trimmed.fq.sort.sort.q10.rmdup.narrowPeak_peak_735	298	.	8.7495	33.9226	29.8215	377
chr1	59684475	59684648	SRR8284516_trimmed.fq.sort.sort.q10.rmdup.narrowPeak_peak_736	113	.	5.42613	14.6428	11.3601	101
chr1	59684973	59685655	SRR8284516_trimmed.fq.sort.sort.q10.rmdup.narrowPeak_peak_737	531	.	12.8507	58.0201	53.1091	203
chr1	59685770	59685947	SRR8284516_trimmed.fq.sort.sort.q10.rmdup.narrowPeak_peak_738	68	.	4.29492	9.81905	6.82194	93
chr1	59762374	59763273	SRR8284516_trimmed.fq.sort.sort.q10.rmdup.narrowPeak_peak_739	204	.	6.92476	24.1665	20.4497	782
chr1	59763588	59763869	SRR8284516_trimmed.fq.sort.sort.q10.rmdup.narrowPeak_peak_740	69	.	4.12803	9.98494	6.971	221
chr1	59763965	59764169	SRR8284516_trimmed.fq.sort.sort.q10.rmdup.narrowPeak_peak_741	260	.	7.77412	30.0468	26.0941	87
chr1	59764628	59764778	SRR8284516_trimmed.fq.sort.sort.q10.rmdup.narrowPeak_peak_742	72	.	4.14085	10.3068	7.27243	91
chr1	59775784	59775943	SRR8284516_trimmed.fq.sort.sort.q10.rmdup.narrowPeak_peak_743	59	.	5.27815	8.88473	5.95035	60
chr1	59789121	59789275	SRR8284516_trimmed.fq.sort.sort.q10.rmdup.narrowPeak_peak_744	43	.	4.5744	7.08511	4.31344	68
chr1	59847920	59848108	SRR8284516_trimmed.fq.sort.sort.q10.rmdup.narrowPeak_peak_745	40	.	4.40141	6.79731	4.07252	111
chr1	59848383	59848531	SRR8284516_trimmed.fq.sort.sort.q10.rmdup.narrowPeak_peak_746	56	.	5.07855	8.54633	5.64581	86
chr1	59897889	59898037	SRR8284516_trimmed.fq.sort.sort.q10.rmdup.narrowPeak_peak_747	46	.	4.4342	7.42574	4.62536	32
chr1	59904392	59904565	SRR8284516_trimmed.fq.sort.sort.q10.rmdup.narrowPeak_peak_748	54	.	4.95442	8.33401	5.44902	92
chr1	60097538	60097729	SRR8284516_trimmed.fq.sort.sort.q10.rmdup.narrowPeak_peak_749	48	.	4.08719	7.62412	4.80779	63
chr1	60097989	60098507	SRR8284516_trimmed.fq.sort.sort.q10.rmdup.narrowPeak_peak_750	230	.	8.79646	26.8677	23.0408	378
chr1	60158239	60158484	SRR8284516_trimmed.fq.sort.sort.q10.rmdup.narrowPeak_peak_751	28	.	3.87064	5.41182	2.86017	185
chr1	60180871	60181314	SRR8284516_trimmed.fq.sort.sort.q10.rmdup.narrowPeak_peak_752	291	.	10.6204	33.2565	29.1804	144
chr1	60250083	60250301	SRR8284516_trimmed.fq.sort.sort.q10.rmdup.narrowPeak_peak_753	51	.	4.92627	7.97021	5.11222	88
chr1	60342879	60343189	SRR8284516_trimmed.fq.sort.sort.q10.rmdup.narrowPeak_peak_754	77	.	5.35045	10.7663	7.70358	199
chr1	60343279	60343527	SRR8284516_trimmed.fq.sort.sort.q10.rmdup.narrowPeak_peak_755	199	.	8.82825	23.6561	19.9607	103
chr1	60371497	60371645	SRR8284516_trimmed.fq.sort.sort.q10.rmdup.narrowPeak_peak_756	28	.	3.87064	5.41182	2.86017	77
chr1	60386757	60386984	SRR8284516_trimmed.fq.sort.sort.q10.rmdup.narrowPeak_peak_757	43	.	4.5744	7.08511	4.31344	146
chr1	60402296	60402444	SRR8284516_trimmed.fq.sort.sort.q10.rmdup.narrowPeak_peak_758	28	.	3.87064	5.41182	2.86017	109
chr1	60408953	60409395	SRR8284516_trimmed.fq.sort.sort.q10.rmdup.narrowPeak_peak_759	277	.	9.69761	31.7843	27.7645	303
chr1	60409653	60409864	SRR8284516_trimmed.fq.sort.sort.q10.rmdup.narrowPeak_peak_760	96	.	5.47429	12.869	9.67802	106
chr1	60410128	60410279	SRR8284516_trimmed.fq.sort.sort.q10.rmdup.narrowPeak_peak_761	59	.	4.408	8.86979	5.94604	56
chr1	60488397	60488588	SRR8284516_trimmed.fq.sort.sort.q10.rmdup.narrowPeak_peak_762	26	.	3.56295	5.13028	2.65944	146
chr1	60566219	60566367	SRR8284516_trimmed.fq.sort.sort.q10.rmdup.narrowPeak_peak_763	28	.	3.87064	5.41182	2.86017	35
chr1	60567109	60567376	SRR8284516_trimmed.fq.sort.sort.q10.rmdup.narrowPeak_peak_764	68	.	5.63003	9.82682	6.82275	166
chr1	60733381	60733706	SRR8284516_trimmed.fq.sort.sort.q10.rmdup.narrowPeak_peak_765	35	.	4.22252	6.23151	3.56051	187
chr1	60735085	60735233	SRR8284516_trimmed.fq.sort.sort.q10.rmdup.narrowPeak_peak_766	28	.	3.87064	5.41182	2.86017	108
chr1	60793988	60794136	SRR8284516_trimmed.fq.sort.sort.q10.rmdup.narrowPeak_peak_767	68	.	5.63003	9.82682	6.82275	83
chr1	61101056	61101236	SRR8284516_trimmed.fq.sort.sort.q10.rmdup.narrowPeak_peak_768	28	.	3.85965	5.39405	2.86017	50
chr1	61181863	61182160	SRR8284516_trimmed.fq.sort.sort.q10.rmdup.narrowPeak_peak_769	41	.	4.30822	6.91816	4.18199	81
chr1	61233842	61234101	SRR8284516_trimmed.fq.sort.sort.q10.rmdup.narrowPeak_peak_770	61	.	5.18336	9.05879	6.11267	133
chr1	61234471	61234624	SRR8284516_trimmed.fq.sort.sort.q10.rmdup.narrowPeak_peak_771	25	.	3.63324	5.02584	2.56821	113
chr1	61273060	61273254	SRR8284516_trimmed.fq.sort.sort.q10.rmdup.narrowPeak_peak_772	55	.	5.02816	8.46032	5.56614	101
chr1	61300729	61300907	SRR8284516_trimmed.fq.sort.sort.q10.rmdup.narrowPeak_peak_773	54	.	4.42957	8.30908	5.42589	103
chr1	61301759	61301907	SRR8284516_trimmed.fq.sort.sort.q10.rmdup.narrowPeak_peak_774	33	.	3.61237	5.9121	3.30587	77
chr1	61373317	61373528	SRR8284516_trimmed.fq.sort.sort.q10.rmdup.narrowPeak_peak_775	42	.	4.3679	7.02156	4.2762	165
chr1	61374530	61374678	SRR8284516_trimmed.fq.sort.sort.q10.rmdup.narrowPeak_peak_776	30	.	3.8324	5.58578	3.01546	70
chr1	61406325	61406500	SRR8284516_trimmed.fq.sort.sort.q10.rmdup.narrowPeak_peak_777	39	.	3.72252	6.61678	3.9091	52
chr1	61406603	61406836	SRR8284516_trimmed.fq.sort.sort.q10.rmdup.narrowPeak_peak_778	103	.	5.60248	13.5331	10.308	111
chr1	61407550	61407907	SRR8284516_trimmed.fq.sort.sort.q10.rmdup.narrowPeak_peak_779	59	.	4.408	8.86979	5.94604	262
chr1	61433418	61433647	SRR8284516_trimmed.fq.sort.sort.q10.rmdup.narrowPeak_peak_780	28	.	3.87064	5.41182	2.86017	140
chr1	61439024	61439176	SRR8284516_trimmed.fq.sort.sort.q10.rmdup.narrowPeak_peak_781	50	.	4.86179	7.86219	5.02641	85
chr1	61444159	61444324	SRR8284516_trimmed.fq.sort.sort.q10.rmdup.narrowPeak_peak_782	28	.	3.87064	5.41182	2.86017	55
chr1	61784250	61784442	SRR8284516_trimmed.fq.sort.sort.q10.rmdup.narrowPeak_peak_783	43	.	4.5744	7.08511	4.31344	71
chr1	61889033	61889224	SRR8284516_trimmed.fq.sort.sort.q10.rmdup.narrowPeak_peak_784	59	.	5.27815	8.88473	5.95035	105
chr1	61925719	61925876	SRR8284516_trimmed.fq.sort.sort.q10.rmdup.narrowPeak_peak_785	70	.	5.18559	10.0953	7.0745	101
chr1	62004510	62004866	SRR8284516_trimmed.fq.sort.sort.q10.rmdup.narrowPeak_peak_786	51	.	4.92627	7.97021	5.11222	234
chr1	62016620	62016862	SRR8284516_trimmed.fq.sort.sort.q10.rmdup.narrowPeak_peak_787	81	.	5.05272	11.2252	8.13155	104
chr1	62051478	62051675	SRR8284516_trimmed.fq.sort.sort.q10.rmdup.narrowPeak_peak_788	43	.	4.5614	7.06359	4.31344	74
chr1	62157711	62157859	SRR8284516_trimmed.fq.sort.sort.q10.rmdup.narrowPeak_peak_789	28	.	3.87064	5.41182	2.86017	120
chr1	62181821	62181969	SRR8284516_trimmed.fq.sort.sort.q10.rmdup.narrowPeak_peak_790	28	.	3.87064	5.41182	2.86017	58
chr1	62244657	62244972	SRR8284516_trimmed.fq.sort.sort.q10.rmdup.narrowPeak_peak_791	85	.	6.06796	11.7182	8.59616	88
chr1	62259920	62260103	SRR8284516_trimmed.fq.sort.sort.q10.rmdup.narrowPeak_peak_792	86	.	6.33378	11.7874	8.65746	64
chr1	62294667	62294815	SRR8284516_trimmed.fq.sort.sort.q10.rmdup.narrowPeak_peak_793	35	.	4.22252	6.23151	3.56051	50
chr1	62308404	62308552	SRR8284516_trimmed.fq.sort.sort.q10.rmdup.narrowPeak_peak_794	68	.	5.63003	9.82682	6.82275	86
chr1	62374904	62375052	SRR8284516_trimmed.fq.sort.sort.q10.rmdup.narrowPeak_peak_795	35	.	4.16725	6.14087	3.50934	92
chr1	62382826	62383004	SRR8284516_trimmed.fq.sort.sort.q10.rmdup.narrowPeak_peak_796	59	.	4.91784	8.91858	5.98175	92
chr1	62383323	62383575	SRR8284516_trimmed.fq.sort.sort.q10.rmdup.narrowPeak_peak_797	105	.	6.50349	13.7424	10.5068	113
chr1	62390840	62391003	SRR8284516_trimmed.fq.sort.sort.q10.rmdup.narrowPeak_peak_798	43	.	4.5744	7.08511	4.31344	72
chr1	62423023	62423243	SRR8284516_trimmed.fq.sort.sort.q10.rmdup.narrowPeak_peak_799	43	.	4.5744	7.08511	4.31344	102
chr1	62435848	62436039	SRR8284516_trimmed.fq.sort.sort.q10.rmdup.narrowPeak_peak_800	51	.	4.92627	7.97021	5.11222	100
chr1	62548485	62548633	SRR8284516_trimmed.fq.sort.sort.q10.rmdup.narrowPeak_peak_801	28	.	3.83971	5.36179	2.86017	55
chr1	62579365	62579602	SRR8284516_trimmed.fq.sort.sort.q10.rmdup.narrowPeak_peak_802	40	.	4.40141	6.79731	4.07252	52
chr1	62614360	62614508	SRR8284516_trimmed.fq.sort.sort.q10.rmdup.narrowPeak_peak_803	51	.	4.92627	7.97021	5.11222	45
chr1	62696808	62696980	SRR8284516_trimmed.fq.sort.sort.q10.rmdup.narrowPeak_peak_804	51	.	4.92627	7.97021	5.11222	77
chr1	62702730	62703169	SRR8284516_trimmed.fq.sort.sort.q10.rmdup.narrowPeak_peak_805	160	.	7.36062	19.5557	16.037	140
chr1	62751423	62751571	SRR8284516_trimmed.fq.sort.sort.q10.rmdup.narrowPeak_peak_806	30	.	3.60268	5.65828	3.08031	66
chr1	62760066	62760215	SRR8284516_trimmed.fq.sort.sort.q10.rmdup.narrowPeak_peak_807	55	.	4.51173	8.47005	5.57526	44
chr1	62766668	62766872	SRR8284516_trimmed.fq.sort.sort.q10.rmdup.narrowPeak_peak_808	64	.	4.5107	9.39562	6.42672	118
chr1	62860897	62861045	SRR8284516_trimmed.fq.sort.sort.q10.rmdup.narrowPeak_peak_809	38	.	4.27294	6.58178	3.87716	28
chr1	62887494	62887712	SRR8284516_trimmed.fq.sort.sort.q10.rmdup.narrowPeak_peak_810	75	.	5.66822	10.6223	7.56855	111
chr1	62981944	62982117	SRR8284516_trimmed.fq.sort.sort.q10.rmdup.narrowPeak_peak_811	43	.	4.5744	7.08511	4.31344	121
chr1	63007348	63007502	SRR8284516_trimmed.fq.sort.sort.q10.rmdup.narrowPeak_peak_812	68	.	5.63003	9.82682	6.82275	100
chr1	63058523	63058672	SRR8284516_trimmed.fq.sort.sort.q10.rmdup.narrowPeak_peak_813	26	.	3.7057	5.14418	2.67112	80
chr1	63090260	63090413	SRR8284516_trimmed.fq.sort.sort.q10.rmdup.narrowPeak_peak_814	26	.	3.56295	5.13028	2.65944	89
chr1	63112924	63113286	SRR8284516_trimmed.fq.sort.sort.q10.rmdup.narrowPeak_peak_815	102	.	4.98571	13.5126	10.2886	129
chr1	63114473	63114945	SRR8284516_trimmed.fq.sort.sort.q10.rmdup.narrowPeak_peak_816	130	.	5.66543	16.4131	13.0422	347
chr1	63130180	63130328	SRR8284516_trimmed.fq.sort.sort.q10.rmdup.narrowPeak_peak_817	41	.	4.26933	6.85055	4.12055	85
chr1	63176133	63177090	SRR8284516_trimmed.fq.sort.sort.q10.rmdup.narrowPeak_peak_818	130	.	5.14861	16.4655	13.0923	847
chr1	63177192	63177855	SRR8284516_trimmed.fq.sort.sort.q10.rmdup.narrowPeak_peak_819	117	.	4.92098	15.0711	11.7661	311
chr1	63376019	63376220	SRR8284516_trimmed.fq.sort.sort.q10.rmdup.narrowPeak_peak_820	51	.	4.92627	7.97021	5.11222	99
chr1	63392787	63392935	SRR8284516_trimmed.fq.sort.sort.q10.rmdup.narrowPeak_peak_821	35	.	4.22252	6.23151	3.56051	36
chr1	63430851	63431020	SRR8284516_trimmed.fq.sort.sort.q10.rmdup.narrowPeak_peak_822	50	.	4.86179	7.86219	5.02641	35
chr1	63575954	63576102	SRR8284516_trimmed.fq.sort.sort.q10.rmdup.narrowPeak_peak_823	35	.	4.22252	6.23151	3.56051	48
chr1	63730465	63731048	SRR8284516_trimmed.fq.sort.sort.q10.rmdup.narrowPeak_peak_825	164	.	8.89193	20.0198	16.4808	271
chr1	63744860	63745039	SRR8284516_trimmed.fq.sort.sort.q10.rmdup.narrowPeak_peak_826	28	.	3.87064	5.41182	2.86017	79
chr1	63763659	63763913	SRR8284516_trimmed.fq.sort.sort.q10.rmdup.narrowPeak_peak_827	44	.	4.5138	7.27256	4.48495	125
chr1	64020615	64020872	SRR8284516_trimmed.fq.sort.sort.q10.rmdup.narrowPeak_peak_828	54	.	4.95442	8.33401	5.44902	76
chr1	64042289	64042525	SRR8284516_trimmed.fq.sort.sort.q10.rmdup.narrowPeak_peak_829	29	.	3.62117	5.45877	2.90253	122
chr1	64051651	64051943	SRR8284516_trimmed.fq.sort.sort.q10.rmdup.narrowPeak_peak_830	27	.	3.61054	5.21139	2.7294	64
chr1	64088601	64088847	SRR8284516_trimmed.fq.sort.sort.q10.rmdup.narrowPeak_peak_831	158	.	7.49176	19.3516	15.8417	134
chr1	64120986	64121440	SRR8284516_trimmed.fq.sort.sort.q10.rmdup.narrowPeak_peak_832	115	.	4.85033	14.8591	11.5661	263
chr1	64121915	64122314	SRR8284516_trimmed.fq.sort.sort.q10.rmdup.narrowPeak_peak_833	618	.	12.1702	67.023	61.8407	217
chr1	64122419	64122577	SRR8284516_trimmed.fq.sort.sort.q10.rmdup.narrowPeak_peak_834	40	.	3.18736	6.73313	4.01442	37
chr1	64192808	64192956	SRR8284516_trimmed.fq.sort.sort.q10.rmdup.narrowPeak_peak_835	39	.	4.29383	6.61693	3.9091	78
chr1	64289330	64289502	SRR8284516_trimmed.fq.sort.sort.q10.rmdup.narrowPeak_peak_836	35	.	4.22252	6.23151	3.56051	58
chr1	64308698	64308894	SRR8284516_trimmed.fq.sort.sort.q10.rmdup.narrowPeak_peak_837	122	.	7.52394	15.5961	12.2658	100
chr1	64321560	64321758	SRR8284516_trimmed.fq.sort.sort.q10.rmdup.narrowPeak_peak_838	59	.	5.27815	8.88473	5.95035	125
chr1	64393031	64393179	SRR8284516_trimmed.fq.sort.sort.q10.rmdup.narrowPeak_peak_839	35	.	4.22252	6.23151	3.56051	23
chr1	64410004	64410152	SRR8284516_trimmed.fq.sort.sort.q10.rmdup.narrowPeak_peak_840	35	.	4.22252	6.23151	3.56051	50
chr1	64531949	64532207	SRR8284516_trimmed.fq.sort.sort.q10.rmdup.narrowPeak_peak_841	34	.	3.58487	6.09558	3.46952	77
chr1	64532506	64532670	SRR8284516_trimmed.fq.sort.sort.q10.rmdup.narrowPeak_peak_842	85	.	5.25786	11.6641	8.54494	76
chr1	64532860	64533168	SRR8284516_trimmed.fq.sort.sort.q10.rmdup.narrowPeak_peak_843	274	.	9.79677	31.4241	27.4178	122
chr1	64533561	64533780	SRR8284516_trimmed.fq.sort.sort.q10.rmdup.narrowPeak_peak_844	48	.	4.12882	7.70867	4.88534	122
chr1	64550431	64550579	SRR8284516_trimmed.fq.sort.sort.q10.rmdup.narrowPeak_peak_845	51	.	4.92627	7.97021	5.11222	51
chr1	64580542	64580812	SRR8284516_trimmed.fq.sort.sort.q10.rmdup.narrowPeak_peak_846	59	.	5.27815	8.88473	5.95035	124
chr1	64616781	64617155	SRR8284516_trimmed.fq.sort.sort.q10.rmdup.narrowPeak_peak_847	60	.	3.96904	9.01521	6.07232	115
chr1	64617283	64617688	SRR8284516_trimmed.fq.sort.sort.q10.rmdup.narrowPeak_peak_848	403	.	10.3177	44.8696	40.3817	144
chr1	64641663	64641905	SRR8284516_trimmed.fq.sort.sort.q10.rmdup.narrowPeak_peak_849	48	.	4.73998	7.65713	4.83781	143
chr1	64649046	64649197	SRR8284516_trimmed.fq.sort.sort.q10.rmdup.narrowPeak_peak_850	41	.	4.26933	6.85055	4.12055	62
chr1	64658666	64658814	SRR8284516_trimmed.fq.sort.sort.q10.rmdup.narrowPeak_peak_851	24	.	3.44195	4.92275	2.47826	71
chr1	64689884	64690541	SRR8284516_trimmed.fq.sort.sort.q10.rmdup.narrowPeak_peak_852	63	.	5.31067	9.27965	6.3182	505
chr1	64691301	64691674	SRR8284516_trimmed.fq.sort.sort.q10.rmdup.narrowPeak_peak_853	36	.	4.15176	6.3769	3.69195	242
chr1	64715286	64715467	SRR8284516_trimmed.fq.sort.sort.q10.rmdup.narrowPeak_peak_854	35	.	4.22252	6.23151	3.56051	97
chr1	64795366	64795575	SRR8284516_trimmed.fq.sort.sort.q10.rmdup.narrowPeak_peak_855	23	.	3.38448	4.82347	2.39187	48
chr1	64956881	64957061	SRR8284516_trimmed.fq.sort.sort.q10.rmdup.narrowPeak_peak_856	68	.	5.63003	9.82682	6.82275	119
chr1	64978182	64978330	SRR8284516_trimmed.fq.sort.sort.q10.rmdup.narrowPeak_peak_857	68	.	5.63003	9.82682	6.82275	82
chr1	65024162	65024310	SRR8284516_trimmed.fq.sort.sort.q10.rmdup.narrowPeak_peak_858	35	.	4.22252	6.23151	3.56051	73
chr1	65116268	65116541	SRR8284516_trimmed.fq.sort.sort.q10.rmdup.narrowPeak_peak_859	27	.	3.74302	5.20494	2.72423	243
chr1	65178512	65178957	SRR8284516_trimmed.fq.sort.sort.q10.rmdup.narrowPeak_peak_860	56	.	4.71593	8.5469	5.64612	235
chr1	65179380	65179617	SRR8284516_trimmed.fq.sort.sort.q10.rmdup.narrowPeak_peak_861	85	.	5.83567	11.6851	8.56507	122
chr1	66252096	66252244	SRR8284516_trimmed.fq.sort.sort.q10.rmdup.narrowPeak_peak_862	22	.	3.51877	4.62881	2.22071	35
chr1	66252560	66252721	SRR8284516_trimmed.fq.sort.sort.q10.rmdup.narrowPeak_peak_863	77	.	5.9819	10.7949	7.72606	66
chr1	66320398	66320555	SRR8284516_trimmed.fq.sort.sort.q10.rmdup.narrowPeak_peak_864	35	.	4.22252	6.23151	3.56051	37
chr1	66324165	66324334	SRR8284516_trimmed.fq.sort.sort.q10.rmdup.narrowPeak_peak_865	43	.	4.5744	7.08511	4.31344	78
chr1	66380506	66380672	SRR8284516_trimmed.fq.sort.sort.q10.rmdup.narrowPeak_peak_866	22	.	3.51877	4.62881	2.22071	91
chr1	66634461	66634627	SRR8284516_trimmed.fq.sort.sort.q10.rmdup.narrowPeak_peak_867	77	.	5.9819	10.7949	7.72606	89
chr1	66700870	66701025	SRR8284516_trimmed.fq.sort.sort.q10.rmdup.narrowPeak_peak_868	67	.	5.40369	9.79063	6.79521	82
chr1	66701147	66701490	SRR8284516_trimmed.fq.sort.sort.q10.rmdup.narrowPeak_peak_869	113	.	6.99301	14.6446	11.3618	195
chr1	66815824	66816863	SRR8284516_trimmed.fq.sort.sort.q10.rmdup.narrowPeak_peak_870	333	.	9.90432	37.6379	33.3997	891
chr1	66817122	66817270	SRR8284516_trimmed.fq.sort.sort.q10.rmdup.narrowPeak_peak_871	78	.	4.64615	10.9749	7.89537	93
chr1	67020865	67021013	SRR8284516_trimmed.fq.sort.sort.q10.rmdup.narrowPeak_peak_872	37	.	4.19139	6.44407	3.75256	73
chr1	67038419	67038737	SRR8284516_trimmed.fq.sort.sort.q10.rmdup.narrowPeak_peak_873	38	.	3.83951	6.59697	3.89093	135
chr1	67042109	67042293	SRR8284516_trimmed.fq.sort.sort.q10.rmdup.narrowPeak_peak_874	37	.	4.03272	6.43493	3.74502	131
chr1	67068355	67068503	SRR8284516_trimmed.fq.sort.sort.q10.rmdup.narrowPeak_peak_875	22	.	3.51877	4.62881	2.22071	127
chr1	67172626	67172775	SRR8284516_trimmed.fq.sort.sort.q10.rmdup.narrowPeak_peak_876	35	.	4.22252	6.23151	3.56051	30
chr1	67798023	67798299	SRR8284516_trimmed.fq.sort.sort.q10.rmdup.narrowPeak_peak_877	116	.	7.38941	14.8998	11.6027	137
chr1	69336521	69336761	SRR8284516_trimmed.fq.sort.sort.q10.rmdup.narrowPeak_peak_878	28	.	3.87064	5.41182	2.86017	144
chr1	69369468	69369658	SRR8284516_trimmed.fq.sort.sort.q10.rmdup.narrowPeak_peak_879	28	.	3.87064	5.41182	2.86017	92
chr1	69687037	69687270	SRR8284516_trimmed.fq.sort.sort.q10.rmdup.narrowPeak_peak_880	191	.	9.85255	22.8282	19.1674	120
chr1	69687716	69687905	SRR8284516_trimmed.fq.sort.sort.q10.rmdup.narrowPeak_peak_881	59	.	5.27815	8.88473	5.95035	110
chr1	70363755	70364097	SRR8284516_trimmed.fq.sort.sort.q10.rmdup.narrowPeak_peak_882	43	.	4.5744	7.08511	4.31344	79
chr1	70608250	70608398	SRR8284516_trimmed.fq.sort.sort.q10.rmdup.narrowPeak_peak_883	28	.	3.87064	5.41182	2.86017	75
chr1	70945964	70946179	SRR8284516_trimmed.fq.sort.sort.q10.rmdup.narrowPeak_peak_884	22	.	3.51877	4.62881	2.22071	22
chr1	71050230	71050420	SRR8284516_trimmed.fq.sort.sort.q10.rmdup.narrowPeak_peak_885	105	.	6.98129	13.7431	10.5074	69
chr1	71102212	71102891	SRR8284516_trimmed.fq.sort.sort.q10.rmdup.narrowPeak_peak_886	234	.	8.75887	27.3301	23.4849	482
chr1	71341184	71341340	SRR8284516_trimmed.fq.sort.sort.q10.rmdup.narrowPeak_peak_887	68	.	5.63003	9.82682	6.82275	114
chr1	71496571	71496726	SRR8284516_trimmed.fq.sort.sort.q10.rmdup.narrowPeak_peak_888	43	.	4.5744	7.08511	4.31344	64
chr1	71529412	71529560	SRR8284516_trimmed.fq.sort.sort.q10.rmdup.narrowPeak_peak_889	51	.	4.92627	7.97021	5.11222	93
chr1	71557194	71557692	SRR8284516_trimmed.fq.sort.sort.q10.rmdup.narrowPeak_peak_890	197	.	8.98775	23.4313	19.7453	127
chr1	71625108	71625256	SRR8284516_trimmed.fq.sort.sort.q10.rmdup.narrowPeak_peak_891	57	.	4.597	8.63581	5.72877	36
chr1	71636809	71636957	SRR8284516_trimmed.fq.sort.sort.q10.rmdup.narrowPeak_peak_892	44	.	4.49236	7.23583	4.45134	93
chr1	71652531	71653113	SRR8284516_trimmed.fq.sort.sort.q10.rmdup.narrowPeak_peak_893	133	.	5.6366	16.7293	13.3429	122
chr1	71653401	71653636	SRR8284516_trimmed.fq.sort.sort.q10.rmdup.narrowPeak_peak_894	99	.	4.97871	13.1454	9.93975	104
chr1	71653791	71654215	SRR8284516_trimmed.fq.sort.sort.q10.rmdup.narrowPeak_peak_895	76	.	4.4299	10.7607	7.69914	363
chr1	71736444	71736805	SRR8284516_trimmed.fq.sort.sort.q10.rmdup.narrowPeak_peak_896	33	.	3.92892	5.99576	3.38081	37
chr1	71764488	71764636	SRR8284516_trimmed.fq.sort.sort.q10.rmdup.narrowPeak_peak_897	29	.	3.81437	5.55557	2.98911	71
chr1	71776037	71776185	SRR8284516_trimmed.fq.sort.sort.q10.rmdup.narrowPeak_peak_898	49	.	4.83693	7.82045	4.98828	74
chr1	71799640	71799788	SRR8284516_trimmed.fq.sort.sort.q10.rmdup.narrowPeak_peak_899	30	.	3.88752	5.67794	3.09758	68
chr1	71837101	71837466	SRR8284516_trimmed.fq.sort.sort.q10.rmdup.narrowPeak_peak_900	142	.	6.53402	17.7125	14.2793	103
chr1	71845328	71845484	SRR8284516_trimmed.fq.sort.sort.q10.rmdup.narrowPeak_peak_901	28	.	3.72671	5.40815	2.86017	40
chr1	71854966	71855163	SRR8284516_trimmed.fq.sort.sort.q10.rmdup.narrowPeak_peak_902	63	.	5.31067	9.27965	6.3182	57
chr1	71856073	71856221	SRR8284516_trimmed.fq.sort.sort.q10.rmdup.narrowPeak_peak_903	44	.	4.5138	7.27256	4.48495	56
chr1	71865524	71865728	SRR8284516_trimmed.fq.sort.sort.q10.rmdup.narrowPeak_peak_904	84	.	5.98312	11.5662	8.45298	95
chr1	71866060	71866216	SRR8284516_trimmed.fq.sort.sort.q10.rmdup.narrowPeak_peak_905	43	.	4.42926	7.12741	4.35183	92
chr1	71867007	71867193	SRR8284516_trimmed.fq.sort.sort.q10.rmdup.narrowPeak_peak_906	58	.	5.03842	8.80524	5.88637	64
chr1	71893400	71893607	SRR8284516_trimmed.fq.sort.sort.q10.rmdup.narrowPeak_peak_907	39	.	3.60288	6.61143	3.90453	96
chr1	71894337	71894717	SRR8284516_trimmed.fq.sort.sort.q10.rmdup.narrowPeak_peak_908	72	.	4.61736	10.2631	7.23139	212
chr1	71898261	71898422	SRR8284516_trimmed.fq.sort.sort.q10.rmdup.narrowPeak_peak_909	96	.	5.29834	12.8465	9.65645	88
chr1	71910056	71910221	SRR8284516_trimmed.fq.sort.sort.q10.rmdup.narrowPeak_peak_910	77	.	5.9819	10.7949	7.72606	87
chr1	71921272	71921803	SRR8284516_trimmed.fq.sort.sort.q10.rmdup.narrowPeak_peak_911	37	.	4.21148	6.47806	3.78343	246
chr1	71947350	71947498	SRR8284516_trimmed.fq.sort.sort.q10.rmdup.narrowPeak_peak_912	51	.	4.92627	7.97021	5.11222	60
chr1	72008537	72008696	SRR8284516_trimmed.fq.sort.sort.q10.rmdup.narrowPeak_peak_913	50	.	4.7016	7.89661	5.05807	96
chr1	72009293	72009488	SRR8284516_trimmed.fq.sort.sort.q10.rmdup.narrowPeak_peak_914	41	.	4.26933	6.85055	4.12055	61
chr1	72017669	72017817	SRR8284516_trimmed.fq.sort.sort.q10.rmdup.narrowPeak_peak_915	45	.	4.53544	7.30959	4.51912	48
chr1	72046422	72046665	SRR8284516_trimmed.fq.sort.sort.q10.rmdup.narrowPeak_peak_916	48	.	4.71635	7.61719	4.80138	96
chr1	72059885	72060136	SRR8284516_trimmed.fq.sort.sort.q10.rmdup.narrowPeak_peak_917	88	.	5.5764	11.9502	8.81169	181
chr1	72060309	72060611	SRR8284516_trimmed.fq.sort.sort.q10.rmdup.narrowPeak_peak_918	24	.	3.29514	4.87421	2.43593	63
chr1	72108225	72108421	SRR8284516_trimmed.fq.sort.sort.q10.rmdup.narrowPeak_peak_919	73	.	5.53914	10.3911	7.35178	112
chr1	72141011	72141159	SRR8284516_trimmed.fq.sort.sort.q10.rmdup.narrowPeak_peak_920	28	.	3.81997	5.32984	2.83223	35
chr1	72161257	72161428	SRR8284516_trimmed.fq.sort.sort.q10.rmdup.narrowPeak_peak_921	38	.	4.23177	6.51235	3.81476	76
chr1	72191347	72191509	SRR8284516_trimmed.fq.sort.sort.q10.rmdup.narrowPeak_peak_922	54	.	4.93032	8.29261	5.41084	44
chr1	72197231	72197379	SRR8284516_trimmed.fq.sort.sort.q10.rmdup.narrowPeak_peak_923	40	.	4.23114	6.78397	4.06051	65
chr1	72207113	72207305	SRR8284516_trimmed.fq.sort.sort.q10.rmdup.narrowPeak_peak_924	22	.	3.51877	4.62881	2.22071	51
chr1	72233484	72233671	SRR8284516_trimmed.fq.sort.sort.q10.rmdup.narrowPeak_peak_925	45	.	4.57935	7.38456	4.58787	104
chr1	72233947	72234224	SRR8284516_trimmed.fq.sort.sort.q10.rmdup.narrowPeak_peak_926	63	.	5.31067	9.27965	6.3182	138
chr1	72236517	72236764	SRR8284516_trimmed.fq.sort.sort.q10.rmdup.narrowPeak_peak_927	89	.	6.04449	12.0708	8.92564	110
chr1	72243644	72243792	SRR8284516_trimmed.fq.sort.sort.q10.rmdup.narrowPeak_peak_928	71	.	4.59009	10.2013	7.17399	95
chr1	72243904	72244253	SRR8284516_trimmed.fq.sort.sort.q10.rmdup.narrowPeak_peak_929	1233	.	23.8542	129.821	123.38	189
chr1	72254733	72255042	SRR8284516_trimmed.fq.sort.sort.q10.rmdup.narrowPeak_peak_930	776	.	18.3557	83.2503	77.684	168
chr1	72284000	72284206	SRR8284516_trimmed.fq.sort.sort.q10.rmdup.narrowPeak_peak_931	42	.	4.53784	7.02451	4.27852	75
chr1	72301051	72301205	SRR8284516_trimmed.fq.sort.sort.q10.rmdup.narrowPeak_peak_932	68	.	5.63003	9.82682	6.82275	75
chr1	72307525	72307855	SRR8284516_trimmed.fq.sort.sort.q10.rmdup.narrowPeak_peak_933	157	.	6.82777	19.2941	15.7884	133
chr1	72330249	72330406	SRR8284516_trimmed.fq.sort.sort.q10.rmdup.narrowPeak_peak_934	74	.	5.59006	10.4825	7.43773	77
chr1	72381720	72381903	SRR8284516_trimmed.fq.sort.sort.q10.rmdup.narrowPeak_peak_935	42	.	4.21301	7.029	4.28231	112
chr1	72384794	72384960	SRR8284516_trimmed.fq.sort.sort.q10.rmdup.narrowPeak_peak_936	44	.	4.16493	7.2192	4.43633	58
chr1	72400822	72400977	SRR8284516_trimmed.fq.sort.sort.q10.rmdup.narrowPeak_peak_937	50	.	4.86179	7.86219	5.02641	64
chr1	72427493	72427702	SRR8284516_trimmed.fq.sort.sort.q10.rmdup.narrowPeak_peak_938	75	.	5.64193	10.5754	7.52478	91
chr1	72451442	72451609	SRR8284516_trimmed.fq.sort.sort.q10.rmdup.narrowPeak_peak_939	43	.	4.5744	7.08511	4.31344	86
chr1	72583294	72583829	SRR8284516_trimmed.fq.sort.sort.q10.rmdup.narrowPeak_peak_940	248	.	9.3985	28.7825	24.8802	122
chr1	72591002	72591227	SRR8284516_trimmed.fq.sort.sort.q10.rmdup.narrowPeak_peak_941	49	.	4.47527	7.79544	4.96486	97
chr1	72601918	72602066	SRR8284516_trimmed.fq.sort.sort.q10.rmdup.narrowPeak_peak_942	42	.	4.07083	7.04128	4.29394	82
chr1	72710940	72711145	SRR8284516_trimmed.fq.sort.sort.q10.rmdup.narrowPeak_peak_943	103	.	5.16235	13.6117	10.3828	117
chr1	72711318	72711915	SRR8284516_trimmed.fq.sort.sort.q10.rmdup.narrowPeak_peak_944	336	.	9.56389	37.9063	33.6592	468
chr1	72790835	72790993	SRR8284516_trimmed.fq.sort.sort.q10.rmdup.narrowPeak_peak_945	57	.	4.96894	8.68286	5.77227	92
chr1	72826925	72827073	SRR8284516_trimmed.fq.sort.sort.q10.rmdup.narrowPeak_peak_946	43	.	4.42926	7.12741	4.35183	87
chr1	72832951	72833181	SRR8284516_trimmed.fq.sort.sort.q10.rmdup.narrowPeak_peak_947	36	.	4.11288	6.31083	3.63247	105
chr1	72847245	72847400	SRR8284516_trimmed.fq.sort.sort.q10.rmdup.narrowPeak_peak_948	46	.	4.47334	7.49524	4.68962	129
chr1	72963241	72963396	SRR8284516_trimmed.fq.sort.sort.q10.rmdup.narrowPeak_peak_949	67	.	5.02327	9.78497	6.79012	60
chr1	72977140	72977341	SRR8284516_trimmed.fq.sort.sort.q10.rmdup.narrowPeak_peak_950	28	.	3.87064	5.41182	2.86017	66
chr1	73006361	73006522	SRR8284516_trimmed.fq.sort.sort.q10.rmdup.narrowPeak_peak_951	25	.	3.63324	5.02584	2.56821	50
chr1	73032529	73032747	SRR8284516_trimmed.fq.sort.sort.q10.rmdup.narrowPeak_peak_952	36	.	4.13223	6.34373	3.66216	112
chr1	73039353	73039553	SRR8284516_trimmed.fq.sort.sort.q10.rmdup.narrowPeak_peak_953	36	.	3.81641	6.29861	3.62143	138
chr1	73061897	73062070	SRR8284516_trimmed.fq.sort.sort.q10.rmdup.narrowPeak_peak_954	49	.	4.65839	7.82111	4.98857	62
chr1	73113382	73113533	SRR8284516_trimmed.fq.sort.sort.q10.rmdup.narrowPeak_peak_955	63	.	5.11494	9.27591	6.3154	99
chr1	73142521	73142683	SRR8284516_trimmed.fq.sort.sort.q10.rmdup.narrowPeak_peak_956	46	.	4.62412	7.4608	4.65734	94
chr1	73190860	73191053	SRR8284516_trimmed.fq.sort.sort.q10.rmdup.narrowPeak_peak_957	46	.	4.28036	7.43537	4.6341	99
chr1	73252528	73252753	SRR8284516_trimmed.fq.sort.sort.q10.rmdup.narrowPeak_peak_958	25	.	3.59806	4.96822	2.51794	220
chr1	73306832	73306999	SRR8284516_trimmed.fq.sort.sort.q10.rmdup.narrowPeak_peak_959	42	.	4.3679	7.02156	4.2762	38
chr1	73363126	73363447	SRR8284516_trimmed.fq.sort.sort.q10.rmdup.narrowPeak_peak_960	50	.	4.20011	7.85265	5.01792	119
chr1	73364388	73364562	SRR8284516_trimmed.fq.sort.sort.q10.rmdup.narrowPeak_peak_961	108	.	5.86431	14.1086	10.8521	80
chr1	73537987	73538154	SRR8284516_trimmed.fq.sort.sort.q10.rmdup.narrowPeak_peak_962	51	.	4.60883	8.03881	5.17548	105
chr1	73595050	73595253	SRR8284516_trimmed.fq.sort.sort.q10.rmdup.narrowPeak_peak_963	35	.	4.22252	6.23151	3.56051	131
chr1	73644643	73644791	SRR8284516_trimmed.fq.sort.sort.q10.rmdup.narrowPeak_peak_964	59	.	5.27815	8.88473	5.95035	86
chr1	73685621	73685896	SRR8284516_trimmed.fq.sort.sort.q10.rmdup.narrowPeak_peak_965	51	.	4.92627	7.97021	5.11222	146
chr1	73743791	73744090	SRR8284516_trimmed.fq.sort.sort.q10.rmdup.narrowPeak_peak_966	116	.	6.68524	14.9511	11.6516	158
chr1	73765371	73765519	SRR8284516_trimmed.fq.sort.sort.q10.rmdup.narrowPeak_peak_967	51	.	4.92627	7.97021	5.11222	62
chr1	73797615	73797795	SRR8284516_trimmed.fq.sort.sort.q10.rmdup.narrowPeak_peak_968	68	.	5.61404	9.79963	6.80351	119
chr1	73970629	73970886	SRR8284516_trimmed.fq.sort.sort.q10.rmdup.narrowPeak_peak_970	66	.	4.22773	9.65595	6.66973	118
chr1	73981212	73981381	SRR8284516_trimmed.fq.sort.sort.q10.rmdup.narrowPeak_peak_971	55	.	4.37304	8.49601	5.59952	51
chr1	73988173	73988473	SRR8284516_trimmed.fq.sort.sort.q10.rmdup.narrowPeak_peak_972	57	.	4.2959	8.63234	5.72598	77
chr1	73999392	73999540	SRR8284516_trimmed.fq.sort.sort.q10.rmdup.narrowPeak_peak_973	19	.	2.65542	4.29254	1.99753	108
chr1	74000482	74000701	SRR8284516_trimmed.fq.sort.sort.q10.rmdup.narrowPeak_peak_974	108	.	4.93006	14.0579	10.8041	103
chr1	74015565	74015735	SRR8284516_trimmed.fq.sort.sort.q10.rmdup.narrowPeak_peak_975	29	.	3.09811	5.49224	2.93242	24
chr1	74027623	74027792	SRR8284516_trimmed.fq.sort.sort.q10.rmdup.narrowPeak_peak_976	80	.	3.94867	11.153	8.06371	77
chr1	74030512	74030663	SRR8284516_trimmed.fq.sort.sort.q10.rmdup.narrowPeak_peak_977	60	.	3.52061	9.04353	6.09843	82
chr1	74040919	74041136	SRR8284516_trimmed.fq.sort.sort.q10.rmdup.narrowPeak_peak_978	62	.	3.6483	9.18634	6.23184	94
chr1	74041498	74041811	SRR8284516_trimmed.fq.sort.sort.q10.rmdup.narrowPeak_peak_979	50	.	3.34896	7.8348	5.00128	63
chr1	74041982	74042455	SRR8284516_trimmed.fq.sort.sort.q10.rmdup.narrowPeak_peak_980	78	.	3.97029	10.9451	7.86768	94
chr1	74053446	74053750	SRR8284516_trimmed.fq.sort.sort.q10.rmdup.narrowPeak_peak_981	59	.	3.79962	8.845	5.92293	73
chr1	74081655	74081866	SRR8284516_trimmed.fq.sort.sort.q10.rmdup.narrowPeak_peak_982	33	.	3.51494	5.95546	3.34498	129
chr1	74091525	74091815	SRR8284516_trimmed.fq.sort.sort.q10.rmdup.narrowPeak_peak_983	67	.	3.76408	9.78505	6.79016	47
chr1	74092357	74092718	SRR8284516_trimmed.fq.sort.sort.q10.rmdup.narrowPeak_peak_984	88	.	4.22654	12.0137	8.87199	79
chr1	74236089	74236265	SRR8284516_trimmed.fq.sort.sort.q10.rmdup.narrowPeak_peak_985	31	.	2.94646	5.6977	3.11591	34
chr1	74236668	74237443	SRR8284516_trimmed.fq.sort.sort.q10.rmdup.narrowPeak_peak_986	427	.	9.74062	47.3249	42.7585	420
chr1	74249350	74249498	SRR8284516_trimmed.fq.sort.sort.q10.rmdup.narrowPeak_peak_987	41	.	4.16112	6.93489	4.1973	22
chr1	74249676	74249839	SRR8284516_trimmed.fq.sort.sort.q10.rmdup.narrowPeak_peak_988	52	.	4.64846	8.11054	5.24186	55
chr1	74283961	74284431	SRR8284516_trimmed.fq.sort.sort.q10.rmdup.narrowPeak_peak_989	132	.	5.75314	16.6421	13.2599	210
chr1	74285176	74285372	SRR8284516_trimmed.fq.sort.sort.q10.rmdup.narrowPeak_peak_990	81	.	4.4982	11.2469	8.15192	130
chr1	74335156	74335434	SRR8284516_trimmed.fq.sort.sort.q10.rmdup.narrowPeak_peak_991	49	.	4.01725	7.75466	4.92742	172
chr1	74381263	74381411	SRR8284516_trimmed.fq.sort.sort.q10.rmdup.narrowPeak_peak_992	24	.	3.54656	4.88362	2.44387	71
chr1	74386712	74387139	SRR8284516_trimmed.fq.sort.sort.q10.rmdup.narrowPeak_peak_993	72	.	4.75573	10.2442	7.21408	353
chr1	74392092	74392577	SRR8284516_trimmed.fq.sort.sort.q10.rmdup.narrowPeak_peak_994	131	.	5.28138	16.4951	13.1202	351
chr1	74396996	74397247	SRR8284516_trimmed.fq.sort.sort.q10.rmdup.narrowPeak_peak_995	125	.	5.19103	15.8648	12.5216	146
chr1	74397610	74397867	SRR8284516_trimmed.fq.sort.sort.q10.rmdup.narrowPeak_peak_996	72	.	4.36971	10.3035	7.26944	129
chr1	74397994	74398237	SRR8284516_trimmed.fq.sort.sort.q10.rmdup.narrowPeak_peak_997	49	.	3.78815	7.77695	4.94856	103
chr1	74408536	74408796	SRR8284516_trimmed.fq.sort.sort.q10.rmdup.narrowPeak_peak_998	100	.	6.23088	13.2278	10.018	139
chr1	74432178	74432454	SRR8284516_trimmed.fq.sort.sort.q10.rmdup.narrowPeak_peak_999	29	.	3.68189	5.56578	2.99756	213
chr1	74505259	74505584	SRR8284516_trimmed.fq.sort.sort.q10.rmdup.narrowPeak_peak_1000	210	.	5.69596	24.8393	21.0951	181
chr1	74506020	74507064	SRR8284516_trimmed.fq.sort.sort.q10.rmdup.narrowPeak_peak_1001	485	.	9.00805	53.3471	48.5833	135
chr1	74566938	74567106	SRR8284516_trimmed.fq.sort.sort.q10.rmdup.narrowPeak_peak_1002	28	.	3.87064	5.41182	2.86017	50
chr1	74587295	74588018	SRR8284516_trimmed.fq.sort.sort.q10.rmdup.narrowPeak_peak_1003	289	.	9.25141	33.0159	28.9497	198
chr1	74588464	74588630	SRR8284516_trimmed.fq.sort.sort.q10.rmdup.narrowPeak_peak_1004	69	.	4.48413	9.9596	6.94698	96
chr1	74600913	74601362	SRR8284516_trimmed.fq.sort.sort.q10.rmdup.narrowPeak_peak_1005	522	.	14.4676	57.1034	52.2201	269
chr1	74661719	74662234	SRR8284516_trimmed.fq.sort.sort.q10.rmdup.narrowPeak_peak_1006	171	.	7.91705	20.7333	17.1628	385
chr1	74713535	74713768	SRR8284516_trimmed.fq.sort.sort.q10.rmdup.narrowPeak_peak_1007	209	.	6.937	24.6684	20.9316	118
chr1	74714684	74714835	SRR8284516_trimmed.fq.sort.sort.q10.rmdup.narrowPeak_peak_1008	43	.	3.34516	7.15581	4.37856	70
chr1	74715716	74716191	SRR8284516_trimmed.fq.sort.sort.q10.rmdup.narrowPeak_peak_1009	91	.	4.43237	12.3196	9.16111	92
chr1	74728544	74728748	SRR8284516_trimmed.fq.sort.sort.q10.rmdup.narrowPeak_peak_1010	26	.	3.68732	5.1142	2.64502	89
chr1	74817222	74817516	SRR8284516_trimmed.fq.sort.sort.q10.rmdup.narrowPeak_peak_1011	46	.	4.4342	7.42574	4.62536	240
chr1	75124218	75124454	SRR8284516_trimmed.fq.sort.sort.q10.rmdup.narrowPeak_peak_1012	127	.	6.82057	16.1049	12.7481	115
chr1	75124729	75124966	SRR8284516_trimmed.fq.sort.sort.q10.rmdup.narrowPeak_peak_1013	64	.	4.85239	9.45365	6.4809	112
chr1	75125067	75125281	SRR8284516_trimmed.fq.sort.sort.q10.rmdup.narrowPeak_peak_1014	160	.	7.57576	19.527	16.0098	101
chr1	75142376	75142651	SRR8284516_trimmed.fq.sort.sort.q10.rmdup.narrowPeak_peak_1015	175	.	7.42099	21.1403	17.5523	133
chr1	75142856	75143050	SRR8284516_trimmed.fq.sort.sort.q10.rmdup.narrowPeak_peak_1016	117	.	5.92016	15.0379	11.7342	100
chr1	75143280	75143497	SRR8284516_trimmed.fq.sort.sort.q10.rmdup.narrowPeak_peak_1017	35	.	3.54995	6.26089	3.58697	112
chr1	75168154	75168332	SRR8284516_trimmed.fq.sort.sort.q10.rmdup.narrowPeak_peak_1018	59	.	4.70367	8.84138	5.91972	103
chr1	75169124	75169293	SRR8284516_trimmed.fq.sort.sort.q10.rmdup.narrowPeak_peak_1019	49	.	4.32526	7.80963	4.97818	28
chr1	75179909	75180390	SRR8284516_trimmed.fq.sort.sort.q10.rmdup.narrowPeak_peak_1020	64	.	4.66679	9.40751	6.43789	279
chr1	75192176	75192671	SRR8284516_trimmed.fq.sort.sort.q10.rmdup.narrowPeak_peak_1021	133	.	6.67175	16.69	13.3055	391
chr1	75210347	75210574	SRR8284516_trimmed.fq.sort.sort.q10.rmdup.narrowPeak_peak_1022	93	.	5.01784	12.5442	9.37341	116
chr1	75210850	75211461	SRR8284516_trimmed.fq.sort.sort.q10.rmdup.narrowPeak_peak_1023	405	.	11.0595	45.0534	40.559	136
chr1	75236759	75237116	SRR8284516_trimmed.fq.sort.sort.q10.rmdup.narrowPeak_peak_1024	74	.	5.20616	10.4863	7.44091	220
chr1	75246682	75246830	SRR8284516_trimmed.fq.sort.sort.q10.rmdup.narrowPeak_peak_1025	25	.	3.47142	4.97348	2.52233	97
chr1	75316439	75316869	SRR8284516_trimmed.fq.sort.sort.q10.rmdup.narrowPeak_peak_1026	147	.	6.03948	18.2067	14.7493	176
chr1	75317073	75317340	SRR8284516_trimmed.fq.sort.sort.q10.rmdup.narrowPeak_peak_1027	173	.	6.59081	20.9633	17.3828	119
chr1	75343913	75344088	SRR8284516_trimmed.fq.sort.sort.q10.rmdup.narrowPeak_peak_1028	50	.	4.08111	7.88982	5.05216	71
chr1	75345128	75345340	SRR8284516_trimmed.fq.sort.sort.q10.rmdup.narrowPeak_peak_1029	51	.	4.14702	8.02834	5.16613	158
chr1	75381785	75381934	SRR8284516_trimmed.fq.sort.sort.q10.rmdup.narrowPeak_peak_1030	49	.	4.45682	7.76161	4.93376	24
chr1	75393952	75394149	SRR8284516_trimmed.fq.sort.sort.q10.rmdup.narrowPeak_peak_1031	17	.	3.1344	4.01143	1.75638	147
chr1	75399122	75399363	SRR8284516_trimmed.fq.sort.sort.q10.rmdup.narrowPeak_peak_1032	40	.	3.58031	6.80273	4.07757	101
chr1	75400050	75400229	SRR8284516_trimmed.fq.sort.sort.q10.rmdup.narrowPeak_peak_1033	60	.	4.08352	9.0186	6.07485	123
chr1	75400459	75400639	SRR8284516_trimmed.fq.sort.sort.q10.rmdup.narrowPeak_peak_1034	38	.	3.47375	6.56288	3.86025	134
chr1	75426632	75426898	SRR8284516_trimmed.fq.sort.sort.q10.rmdup.narrowPeak_peak_1035	18	.	3.07675	4.09802	1.83128	145
chr1	75435990	75436166	SRR8284516_trimmed.fq.sort.sort.q10.rmdup.narrowPeak_peak_1036	65	.	4.42977	9.52718	6.54943	74
chr1	75462341	75462489	SRR8284516_trimmed.fq.sort.sort.q10.rmdup.narrowPeak_peak_1037	44	.	4.18104	7.2495	4.46375	57
chr1	75505649	75505889	SRR8284516_trimmed.fq.sort.sort.q10.rmdup.narrowPeak_peak_1038	184	.	7.00435	22.0428	18.4152	121
chr1	75506026	75506366	SRR8284516_trimmed.fq.sort.sort.q10.rmdup.narrowPeak_peak_1039	163	.	6.51136	19.8655	16.3333	120
chr1	75511720	75511905	SRR8284516_trimmed.fq.sort.sort.q10.rmdup.narrowPeak_peak_1040	33	.	3.65141	5.98667	3.37279	93
chr1	75521010	75521312	SRR8284516_trimmed.fq.sort.sort.q10.rmdup.narrowPeak_peak_1041	50	.	4.21467	7.88191	5.04453	179
chr1	75521547	75521783	SRR8284516_trimmed.fq.sort.sort.q10.rmdup.narrowPeak_peak_1042	76	.	4.97873	10.721	7.66159	143
chr1	75558904	75559474	SRR8284516_trimmed.fq.sort.sort.q10.rmdup.narrowPeak_peak_1043	46	.	3.99326	7.43192	4.63113	463
chr1	75582702	75582850	SRR8284516_trimmed.fq.sort.sort.q10.rmdup.narrowPeak_peak_1044	64	.	5.39011	9.41663	6.44645	51
chr1	75593140	75593342	SRR8284516_trimmed.fq.sort.sort.q10.rmdup.narrowPeak_peak_1045	36	.	4.15176	6.3769	3.69195	77
chr1	75654507	75654769	SRR8284516_trimmed.fq.sort.sort.q10.rmdup.narrowPeak_peak_1046	42	.	4.34783	6.98682	4.24389	64
chr1	75669630	75669778	SRR8284516_trimmed.fq.sort.sort.q10.rmdup.narrowPeak_peak_1047	47	.	4.69295	7.57759	4.76468	90
chr1	75693705	75693967	SRR8284516_trimmed.fq.sort.sort.q10.rmdup.narrowPeak_peak_1048	28	.	3.65943	5.2944	2.80275	139
chr1	75772610	75773052	SRR8284516_trimmed.fq.sort.sort.q10.rmdup.narrowPeak_peak_1049	52	.	4.2151	8.17039	5.29713	98
chr1	75798761	75798968	SRR8284516_trimmed.fq.sort.sort.q10.rmdup.narrowPeak_peak_1050	22	.	3.49065	4.58405	2.22071	38
chr1	75803983	75804154	SRR8284516_trimmed.fq.sort.sort.q10.rmdup.narrowPeak_peak_1051	83	.	5.92787	11.4669	8.35918	127
chr1	75805103	75805252	SRR8284516_trimmed.fq.sort.sort.q10.rmdup.narrowPeak_peak_1052	73	.	5.51403	10.3459	7.30928	62
chr1	75833021	75833257	SRR8284516_trimmed.fq.sort.sort.q10.rmdup.narrowPeak_peak_1053	39	.	3.54081	6.7142	3.99801	92
chr1	75833754	75834070	SRR8284516_trimmed.fq.sort.sort.q10.rmdup.narrowPeak_peak_1054	237	.	8.2174	27.6306	23.7738	199
chr1	75937659	75937807	SRR8284516_trimmed.fq.sort.sort.q10.rmdup.narrowPeak_peak_1055	28	.	3.57693	5.38045	2.86017	119
chr1	75939584	75939886	SRR8284516_trimmed.fq.sort.sort.q10.rmdup.narrowPeak_peak_1056	54	.	4.62107	8.37017	5.48283	32
chr1	75958257	75958436	SRR8284516_trimmed.fq.sort.sort.q10.rmdup.narrowPeak_peak_1057	77	.	5.9819	10.7949	7.72606	112
chr1	75975032	75975184	SRR8284516_trimmed.fq.sort.sort.q10.rmdup.narrowPeak_peak_1058	43	.	4.5744	7.08511	4.31344	89
chr1	75983838	75984084	SRR8284516_trimmed.fq.sort.sort.q10.rmdup.narrowPeak_peak_1059	82	.	5.10249	11.3325	8.23244	136
chr1	76010020	76010592	SRR8284516_trimmed.fq.sort.sort.q10.rmdup.narrowPeak_peak_1060	136	.	6.65199	17.0919	13.6873	252
chr1	76039149	76039418	SRR8284516_trimmed.fq.sort.sort.q10.rmdup.narrowPeak_peak_1061	58	.	4.99189	8.72334	5.80989	125
chr1	76066352	76066530	SRR8284516_trimmed.fq.sort.sort.q10.rmdup.narrowPeak_peak_1062	59	.	4.25377	8.8353	5.91447	54
chr1	76130498	76130760	SRR8284516_trimmed.fq.sort.sort.q10.rmdup.narrowPeak_peak_1063	28	.	3.87064	5.41182	2.86017	59
chr1	76199101	76199252	SRR8284516_trimmed.fq.sort.sort.q10.rmdup.narrowPeak_peak_1064	49	.	4.81232	7.77908	4.95001	109
chr1	76224058	76224206	SRR8284516_trimmed.fq.sort.sort.q10.rmdup.narrowPeak_peak_1065	22	.	3.51877	4.62881	2.22071	15
chr1	76323571	76323811	SRR8284516_trimmed.fq.sort.sort.q10.rmdup.narrowPeak_peak_1066	56	.	5.07855	8.54633	5.64581	145
chr1	76535554	76535779	SRR8284516_trimmed.fq.sort.sort.q10.rmdup.narrowPeak_peak_1067	19	.	3.16857	4.25371	1.96486	117
chr1	76730123	76730373	SRR8284516_trimmed.fq.sort.sort.q10.rmdup.narrowPeak_peak_1068	68	.	5.63003	9.82682	6.82275	134
chr1	76836332	76836493	SRR8284516_trimmed.fq.sort.sort.q10.rmdup.narrowPeak_peak_1069	35	.	4.22252	6.23151	3.56051	49
chr1	76866108	76866271	SRR8284516_trimmed.fq.sort.sort.q10.rmdup.narrowPeak_peak_1070	35	.	3.86783	6.14059	3.50934	28
chr1	76866373	76866824	SRR8284516_trimmed.fq.sort.sort.q10.rmdup.narrowPeak_peak_1071	116	.	6.65779	14.8978	11.6027	226
chr1	76886582	76886730	SRR8284516_trimmed.fq.sort.sort.q10.rmdup.narrowPeak_peak_1072	57	.	5.15606	8.67815	5.76821	39
chr1	76895675	76896008	SRR8284516_trimmed.fq.sort.sort.q10.rmdup.narrowPeak_peak_1073	119	.	6.63552	15.2914	11.9753	241
chr1	76896126	76896281	SRR8284516_trimmed.fq.sort.sort.q10.rmdup.narrowPeak_peak_1074	59	.	4.70367	8.84138	5.91972	63
chr1	76896651	76896830	SRR8284516_trimmed.fq.sort.sort.q10.rmdup.narrowPeak_peak_1075	31	.	3.67261	5.78663	3.19483	37
chr1	76906072	76906382	SRR8284516_trimmed.fq.sort.sort.q10.rmdup.narrowPeak_peak_1076	56	.	4.69665	8.51109	5.61327	175
chr1	76907995	76908174	SRR8284516_trimmed.fq.sort.sort.q10.rmdup.narrowPeak_peak_1077	56	.	4.56251	8.56891	5.66671	71
chr1	76970854	76971082	SRR8284516_trimmed.fq.sort.sort.q10.rmdup.narrowPeak_peak_1078	25	.	3.63324	5.02584	2.56821	95
chr1	76973739	76974017	SRR8284516_trimmed.fq.sort.sort.q10.rmdup.narrowPeak_peak_1079	97	.	6.29044	12.9281	9.73381	136
chr1	77131422	77131570	SRR8284516_trimmed.fq.sort.sort.q10.rmdup.narrowPeak_peak_1080	59	.	5.27815	8.88473	5.95035	64
chr1	77140725	77140918	SRR8284516_trimmed.fq.sort.sort.q10.rmdup.narrowPeak_peak_1081	68	.	5.63003	9.82682	6.82275	87
chr1	77163708	77163856	SRR8284516_trimmed.fq.sort.sort.q10.rmdup.narrowPeak_peak_1082	43	.	4.5744	7.08511	4.31344	81
chr1	77204343	77204491	SRR8284516_trimmed.fq.sort.sort.q10.rmdup.narrowPeak_peak_1083	43	.	4.5744	7.08511	4.31344	73
chr1	77220816	77221040	SRR8284516_trimmed.fq.sort.sort.q10.rmdup.narrowPeak_peak_1084	76	.	5.52005	10.7223	7.66271	147
chr1	77257886	77258166	SRR8284516_trimmed.fq.sort.sort.q10.rmdup.narrowPeak_peak_1085	66	.	4.7824	9.6433	6.6579	191
chr1	77265687	77265853	SRR8284516_trimmed.fq.sort.sort.q10.rmdup.narrowPeak_peak_1086	52	.	4.81325	8.09063	5.22352	82
chr1	77369247	77369498	SRR8284516_trimmed.fq.sort.sort.q10.rmdup.narrowPeak_peak_1087	27	.	3.78111	5.26682	2.77755	60
chr1	77388974	77389387	SRR8284516_trimmed.fq.sort.sort.q10.rmdup.narrowPeak_peak_1088	34	.	3.69131	6.06257	3.44005	284
chr1	77404568	77404719	SRR8284516_trimmed.fq.sort.sort.q10.rmdup.narrowPeak_peak_1089	38	.	4.12056	6.5901	3.88466	69
chr1	77466998	77467181	SRR8284516_trimmed.fq.sort.sort.q10.rmdup.narrowPeak_peak_1090	57	.	4.96894	8.68286	5.77227	80
chr1	77472117	77472317	SRR8284516_trimmed.fq.sort.sort.q10.rmdup.narrowPeak_peak_1091	92	.	6.23986	12.427	9.2626	113
chr1	77513730	77514099	SRR8284516_trimmed.fq.sort.sort.q10.rmdup.narrowPeak_peak_1092	101	.	5.53191	13.3756	10.1587	228
chr1	77514683	77514880	SRR8284516_trimmed.fq.sort.sort.q10.rmdup.narrowPeak_peak_1093	27	.	3.25295	5.21098	2.7294	96
chr1	77767462	77767621	SRR8284516_trimmed.fq.sort.sort.q10.rmdup.narrowPeak_peak_1094	59	.	5.27815	8.88473	5.95035	62
chr1	78391481	78391779	SRR8284516_trimmed.fq.sort.sort.q10.rmdup.narrowPeak_peak_1095	62	.	5.28471	9.23475	6.27707	117
chr1	78398203	78398354	SRR8284516_trimmed.fq.sort.sort.q10.rmdup.narrowPeak_peak_1096	43	.	4.5744	7.08511	4.31344	38
chr1	78425735	78425883	SRR8284516_trimmed.fq.sort.sort.q10.rmdup.narrowPeak_peak_1097	35	.	4.22252	6.23151	3.56051	107
chr1	78443193	78443341	SRR8284516_trimmed.fq.sort.sort.q10.rmdup.narrowPeak_peak_1098	25	.	3.34534	4.96537	2.51634	20
chr1	78451081	78451239	SRR8284516_trimmed.fq.sort.sort.q10.rmdup.narrowPeak_peak_1099	35	.	4.03727	6.18182	3.54585	63
chr1	78461481	78461632	SRR8284516_trimmed.fq.sort.sort.q10.rmdup.narrowPeak_peak_1100	58	.	5.20906	8.76798	5.85144	87
chr1	78462842	78462990	SRR8284516_trimmed.fq.sort.sort.q10.rmdup.narrowPeak_peak_1101	40	.	4.40141	6.79731	4.07252	66
chr1	78481023	78481261	SRR8284516_trimmed.fq.sort.sort.q10.rmdup.narrowPeak_peak_1102	46	.	4.64684	7.4994	4.69267	82
chr1	78488212	78489160	SRR8284516_trimmed.fq.sort.sort.q10.rmdup.narrowPeak_peak_1103	293	.	9.20776	33.4752	29.3908	816
chr1	78539634	78539792	SRR8284516_trimmed.fq.sort.sort.q10.rmdup.narrowPeak_peak_1104	67	.	5.40369	9.79063	6.79521	55
chr1	78611647	78611832	SRR8284516_trimmed.fq.sort.sort.q10.rmdup.narrowPeak_peak_1105	59	.	5.27815	8.88473	5.95035	88
chr1	78638619	78638803	SRR8284516_trimmed.fq.sort.sort.q10.rmdup.narrowPeak_peak_1106	68	.	5.63003	9.82682	6.82275	99
chr1	78648777	78648970	SRR8284516_trimmed.fq.sort.sort.q10.rmdup.narrowPeak_peak_1107	84	.	6.21891	11.5892	8.47448	85
chr1	78657980	78658332	SRR8284516_trimmed.fq.sort.sort.q10.rmdup.narrowPeak_peak_1108	103	.	5.46913	13.6124	10.3833	62
chr1	78658429	78658668	SRR8284516_trimmed.fq.sort.sort.q10.rmdup.narrowPeak_peak_1109	40	.	3.67918	6.77468	4.05237	56
chr1	78718840	78718995	SRR8284516_trimmed.fq.sort.sort.q10.rmdup.narrowPeak_peak_1110	14	.	2.97265	3.58142	1.48002	76
chr1	78725785	78726052	SRR8284516_trimmed.fq.sort.sort.q10.rmdup.narrowPeak_peak_1111	96	.	6.68566	12.8032	9.61536	141
chr1	78858198	78858444	SRR8284516_trimmed.fq.sort.sort.q10.rmdup.narrowPeak_peak_1112	31	.	3.92516	5.74067	3.15345	120
chr1	78858911	78859073	SRR8284516_trimmed.fq.sort.sort.q10.rmdup.narrowPeak_peak_1113	64	.	5.39011	9.41663	6.44645	31
chr1	79634640	79634788	SRR8284516_trimmed.fq.sort.sort.q10.rmdup.narrowPeak_peak_1114	51	.	4.76796	8.0121	5.15069	71
chr1	79640244	79640392	SRR8284516_trimmed.fq.sort.sort.q10.rmdup.narrowPeak_peak_1115	43	.	4.5744	7.08511	4.31344	58
chr1	79680884	79681051	SRR8284516_trimmed.fq.sort.sort.q10.rmdup.narrowPeak_peak_1116	59	.	5.27815	8.88473	5.95035	56
chr1	79698675	79698826	SRR8284516_trimmed.fq.sort.sort.q10.rmdup.narrowPeak_peak_1117	37	.	4.19139	6.44407	3.75256	80
chr1	79709699	79709911	SRR8284516_trimmed.fq.sort.sort.q10.rmdup.narrowPeak_peak_1118	41	.	3.9956	6.89789	4.16375	89
chr1	79747285	79747440	SRR8284516_trimmed.fq.sort.sort.q10.rmdup.narrowPeak_peak_1119	63	.	5.31067	9.27965	6.3182	104
chr1	79761402	79761676	SRR8284516_trimmed.fq.sort.sort.q10.rmdup.narrowPeak_peak_1120	114	.	7.05943	14.765	11.4768	135
chr1	79776002	79776584	SRR8284516_trimmed.fq.sort.sort.q10.rmdup.narrowPeak_peak_1121	291	.	11.8397	33.2171	29.1425	358
chr1	79821161	79821396	SRR8284516_trimmed.fq.sort.sort.q10.rmdup.narrowPeak_peak_1122	43	.	4.5614	7.06359	4.31344	117
chr1	79858880	79859085	SRR8284516_trimmed.fq.sort.sort.q10.rmdup.narrowPeak_peak_1123	87	.	5.36681	11.8938	8.75819	90
chr1	79946528	79946701	SRR8284516_trimmed.fq.sort.sort.q10.rmdup.narrowPeak_peak_1124	51	.	4.92627	7.97021	5.11222	99
chr1	79982674	79982961	SRR8284516_trimmed.fq.sort.sort.q10.rmdup.narrowPeak_peak_1125	96	.	6.05327	12.8873	9.69518	146
chr1	80029081	80029229	SRR8284516_trimmed.fq.sort.sort.q10.rmdup.narrowPeak_peak_1126	43	.	4.5744	7.08511	4.31344	81
chr1	80031045	80031273	SRR8284516_trimmed.fq.sort.sort.q10.rmdup.narrowPeak_peak_1127	42	.	4.49143	6.94741	4.20873	105
chr1	80033763	80033913	SRR8284516_trimmed.fq.sort.sort.q10.rmdup.narrowPeak_peak_1128	49	.	4.83693	7.82045	4.98828	57
chr1	80062132	80062372	SRR8284516_trimmed.fq.sort.sort.q10.rmdup.narrowPeak_peak_1129	122	.	7.24273	15.5519	12.2238	106
chr1	80217869	80218181	SRR8284516_trimmed.fq.sort.sort.q10.rmdup.narrowPeak_peak_1130	44	.	4.49236	7.23583	4.45134	165
chr1	80296406	80296566	SRR8284516_trimmed.fq.sort.sort.q10.rmdup.narrowPeak_peak_1131	68	.	5.63003	9.82682	6.82275	54
chr1	80339319	80339982	SRR8284516_trimmed.fq.sort.sort.q10.rmdup.narrowPeak_peak_1132	201	.	7.74372	23.8788	20.1741	507
chr1	80340212	80340360	SRR8284516_trimmed.fq.sort.sort.q10.rmdup.narrowPeak_peak_1133	66	.	4.48321	9.64647	6.66083	73
chr1	80341143	80341394	SRR8284516_trimmed.fq.sort.sort.q10.rmdup.narrowPeak_peak_1134	159	.	6.89108	19.4425	15.9294	109
chr1	80776975	80777446	SRR8284516_trimmed.fq.sort.sort.q10.rmdup.narrowPeak_peak_1135	37	.	4.21148	6.47806	3.78343	334
chr1	80780800	80780948	SRR8284516_trimmed.fq.sort.sort.q10.rmdup.narrowPeak_peak_1136	43	.	4.4501	7.16326	4.38471	64
chr1	80798938	80799086	SRR8284516_trimmed.fq.sort.sort.q10.rmdup.narrowPeak_peak_1137	35	.	4.22252	6.23151	3.56051	116
chr1	81281153	81281370	SRR8284516_trimmed.fq.sort.sort.q10.rmdup.narrowPeak_peak_1138	43	.	4.5744	7.08511	4.31344	145
chr1	81320803	81321005	SRR8284516_trimmed.fq.sort.sort.q10.rmdup.narrowPeak_peak_1139	51	.	4.92627	7.97021	5.11222	99
chr1	81578782	81578930	SRR8284516_trimmed.fq.sort.sort.q10.rmdup.narrowPeak_peak_1140	43	.	4.5744	7.08511	4.31344	71
chr1	81713388	81713690	SRR8284516_trimmed.fq.sort.sort.q10.rmdup.narrowPeak_peak_1141	35	.	4.22252	6.23151	3.56051	223
chr1	81744903	81745072	SRR8284516_trimmed.fq.sort.sort.q10.rmdup.narrowPeak_peak_1142	49	.	4.63707	7.78379	4.95399	53
chr1	81851852	81852000	SRR8284516_trimmed.fq.sort.sort.q10.rmdup.narrowPeak_peak_1143	51	.	4.92627	7.97021	5.11222	78
chr1	81916534	81916730	SRR8284516_trimmed.fq.sort.sort.q10.rmdup.narrowPeak_peak_1144	42	.	4.19557	6.99742	4.25382	129
chr1	82040299	82040506	SRR8284516_trimmed.fq.sort.sort.q10.rmdup.narrowPeak_peak_1145	51	.	4.92627	7.97021	5.11222	109
chr1	82135116	82135290	SRR8284516_trimmed.fq.sort.sort.q10.rmdup.narrowPeak_peak_1146	31	.	3.64432	5.7348	3.14855	142
chr1	82135831	82136135	SRR8284516_trimmed.fq.sort.sort.q10.rmdup.narrowPeak_peak_1147	31	.	3.61645	5.68363	3.10267	205
chr1	82136588	82136761	SRR8284516_trimmed.fq.sort.sort.q10.rmdup.narrowPeak_peak_1148	66	.	4.96498	9.67252	6.68511	76
chr1	82203299	82203545	SRR8284516_trimmed.fq.sort.sort.q10.rmdup.narrowPeak_peak_1149	35	.	4.16725	6.14087	3.50934	61
chr1	82216263	82216491	SRR8284516_trimmed.fq.sort.sort.q10.rmdup.narrowPeak_peak_1150	59	.	5.27815	8.88473	5.95035	66
chr1	82274522	82274791	SRR8284516_trimmed.fq.sort.sort.q10.rmdup.narrowPeak_peak_1151	50	.	4.72352	7.9348	5.0933	110
chr1	82282786	82283101	SRR8284516_trimmed.fq.sort.sort.q10.rmdup.narrowPeak_peak_1152	130	.	6.35018	16.4248	13.0535	209
chr1	82283544	82283747	SRR8284516_trimmed.fq.sort.sort.q10.rmdup.narrowPeak_peak_1153	57	.	4.2959	8.63234	5.72598	73
chr1	82283893	82284167	SRR8284516_trimmed.fq.sort.sort.q10.rmdup.narrowPeak_peak_1154	57	.	4.32339	8.69083	5.77989	75
chr1	82290957	82291481	SRR8284516_trimmed.fq.sort.sort.q10.rmdup.narrowPeak_peak_1155	146	.	7.37385	18.1468	14.6936	206
chr1	82316149	82317216	SRR8284516_trimmed.fq.sort.sort.q10.rmdup.narrowPeak_peak_1156	259	.	9.37919	29.8858	25.9394	145
chr1	82358858	82359097	SRR8284516_trimmed.fq.sort.sort.q10.rmdup.narrowPeak_peak_1157	32	.	3.85986	5.87639	3.27415	114
chr1	82374716	82374871	SRR8284516_trimmed.fq.sort.sort.q10.rmdup.narrowPeak_peak_1158	44	.	4.0083	7.19153	4.41087	123
chr1	82379460	82379767	SRR8284516_trimmed.fq.sort.sort.q10.rmdup.narrowPeak_peak_1159	22	.	3.38503	4.61649	2.22071	96
chr1	82445752	82445900	SRR8284516_trimmed.fq.sort.sort.q10.rmdup.narrowPeak_peak_1160	32	.	4.02253	5.9023	3.2976	28
chr1	82724905	82725395	SRR8284516_trimmed.fq.sort.sort.q10.rmdup.narrowPeak_peak_1161	126	.	7.74129	15.9787	12.6278	301
chr1	82754453	82754668	SRR8284516_trimmed.fq.sort.sort.q10.rmdup.narrowPeak_peak_1162	35	.	4.22252	6.23151	3.56051	75
chr1	82839753	82839963	SRR8284516_trimmed.fq.sort.sort.q10.rmdup.narrowPeak_peak_1163	145	.	7.52089	17.9607	14.5161	88
chr1	82843995	82844152	SRR8284516_trimmed.fq.sort.sort.q10.rmdup.narrowPeak_peak_1164	24	.	3.39866	4.84802	2.41337	17
chr1	82909543	82909698	SRR8284516_trimmed.fq.sort.sort.q10.rmdup.narrowPeak_peak_1165	50	.	4.86179	7.86219	5.02641	54
chr1	83159812	83159993	SRR8284516_trimmed.fq.sort.sort.q10.rmdup.narrowPeak_peak_1166	35	.	4.22252	6.23151	3.56051	87
chr1	83855165	83855365	SRR8284516_trimmed.fq.sort.sort.q10.rmdup.narrowPeak_peak_1167	28	.	3.87064	5.41182	2.86017	14
chr1	84186445	84186593	SRR8284516_trimmed.fq.sort.sort.q10.rmdup.narrowPeak_peak_1168	36	.	4.11288	6.31083	3.63247	111
chr1	84365883	84366041	SRR8284516_trimmed.fq.sort.sort.q10.rmdup.narrowPeak_peak_1169	35	.	4.22252	6.23151	3.56051	39
chr1	84445393	84445553	SRR8284516_trimmed.fq.sort.sort.q10.rmdup.narrowPeak_peak_1170	51	.	4.92627	7.97021	5.11222	114
chr1	84550260	84550487	SRR8284516_trimmed.fq.sort.sort.q10.rmdup.narrowPeak_peak_1171	28	.	3.87064	5.41182	2.86017	98
chr1	84812434	84812616	SRR8284516_trimmed.fq.sort.sort.q10.rmdup.narrowPeak_peak_1172	116	.	7.38941	14.8998	11.6027	75
chr1	84838687	84839137	SRR8284516_trimmed.fq.sort.sort.q10.rmdup.narrowPeak_peak_1173	48	.	3.72843	7.63684	4.81951	317
chr1	84839434	84839720	SRR8284516_trimmed.fq.sort.sort.q10.rmdup.narrowPeak_peak_1174	77	.	4.55838	10.764	7.70199	99
chr1	84839919	84840422	SRR8284516_trimmed.fq.sort.sort.q10.rmdup.narrowPeak_peak_1175	318	.	9.53289	36.0642	31.8819	307
chr1	84881951	84882099	SRR8284516_trimmed.fq.sort.sort.q10.rmdup.narrowPeak_peak_1176	53	.	4.70921	8.22006	5.34307	114
chr1	84895475	84895650	SRR8284516_trimmed.fq.sort.sort.q10.rmdup.narrowPeak_peak_1177	28	.	3.87064	5.41182	2.86017	48
chr1	84911002	84911150	SRR8284516_trimmed.fq.sort.sort.q10.rmdup.narrowPeak_peak_1178	33	.	4.06284	5.96895	3.35646	38
chr1	85720879	85721036	SRR8284516_trimmed.fq.sort.sort.q10.rmdup.narrowPeak_peak_1179	33	.	4.04258	5.93548	3.32673	89
chr1	85750547	85750763	SRR8284516_trimmed.fq.sort.sort.q10.rmdup.narrowPeak_peak_1180	25	.	3.61557	4.99691	2.54314	119
chr1	85751710	85751966	SRR8284516_trimmed.fq.sort.sort.q10.rmdup.narrowPeak_peak_1181	31	.	3.92516	5.74067	3.15345	137
chr1	85793479	85793633	SRR8284516_trimmed.fq.sort.sort.q10.rmdup.narrowPeak_peak_1182	74	.	5.38122	10.464	7.42018	39
chr1	85794268	85794623	SRR8284516_trimmed.fq.sort.sort.q10.rmdup.narrowPeak_peak_1183	54	.	4.62107	8.37017	5.48283	265
chr1	85837742	85837890	SRR8284516_trimmed.fq.sort.sort.q10.rmdup.narrowPeak_peak_1184	45	.	4.53544	7.30959	4.51912	47
chr1	85866058	85866231	SRR8284516_trimmed.fq.sort.sort.q10.rmdup.narrowPeak_peak_1185	43	.	4.5744	7.08511	4.31344	90
chr1	85894865	85895133	SRR8284516_trimmed.fq.sort.sort.q10.rmdup.narrowPeak_peak_1186	274	.	6.73915	31.4242	27.4179	111
chr1	85895273	85895640	SRR8284516_trimmed.fq.sort.sort.q10.rmdup.narrowPeak_peak_1187	261	.	6.51847	30.1304	26.1747	214
chr1	85895815	85895994	SRR8284516_trimmed.fq.sort.sort.q10.rmdup.narrowPeak_peak_1188	96	.	4.03507	12.831	9.64183	94
chr1	85922934	85923106	SRR8284516_trimmed.fq.sort.sort.q10.rmdup.narrowPeak_peak_1189	19	.	3.28688	4.2579	1.96725	7
chr1	85967792	85967949	SRR8284516_trimmed.fq.sort.sort.q10.rmdup.narrowPeak_peak_1190	53	.	4.90645	8.25155	5.37247	70
chr1	86064413	86065425	SRR8284516_trimmed.fq.sort.sort.q10.rmdup.narrowPeak_peak_1191	237	.	7.64475	27.6494	23.7917	752
chr1	86110647	86110893	SRR8284516_trimmed.fq.sort.sort.q10.rmdup.narrowPeak_peak_1192	28	.	3.87064	5.41182	2.86017	34
chr1	86154144	86154679	SRR8284516_trimmed.fq.sort.sort.q10.rmdup.narrowPeak_peak_1193	108	.	5.52268	14.1178	10.861	122
chr1	86186730	86186905	SRR8284516_trimmed.fq.sort.sort.q10.rmdup.narrowPeak_peak_1194	30	.	3.56198	5.58319	3.01384	98
chr1	86194233	86194381	SRR8284516_trimmed.fq.sort.sort.q10.rmdup.narrowPeak_peak_1195	38	.	3.93494	6.51967	3.82102	77
chr1	86232747	86232900	SRR8284516_trimmed.fq.sort.sort.q10.rmdup.narrowPeak_peak_1196	36	.	3.86001	6.38022	3.69482	57
chr1	86278057	86278218	SRR8284516_trimmed.fq.sort.sort.q10.rmdup.narrowPeak_peak_1197	68	.	5.2521	9.86965	6.86287	66
chr1	86358599	86358766	SRR8284516_trimmed.fq.sort.sort.q10.rmdup.narrowPeak_peak_1198	84	.	3.69512	11.606	8.4905	69
chr1	86358862	86359342	SRR8284516_trimmed.fq.sort.sort.q10.rmdup.narrowPeak_peak_1199	327	.	6.97017	37.0054	32.7902	370
chr1	86359703	86360440	SRR8284516_trimmed.fq.sort.sort.q10.rmdup.narrowPeak_peak_1200	395	.	7.80521	43.9877	39.5287	297
chr1	86386350	86386520	SRR8284516_trimmed.fq.sort.sort.q10.rmdup.narrowPeak_peak_1201	69	.	5.50732	9.97305	6.9599	93
chr1	86397931	86398165	SRR8284516_trimmed.fq.sort.sort.q10.rmdup.narrowPeak_peak_1202	95	.	5.10204	12.7474	9.56571	119
chr1	86433965	86434314	SRR8284516_trimmed.fq.sort.sort.q10.rmdup.narrowPeak_peak_1203	232	.	7.10353	27.05	23.2156	201
chr1	86434774	86435068	SRR8284516_trimmed.fq.sort.sort.q10.rmdup.narrowPeak_peak_1204	180	.	6.21559	21.6569	18.0453	161
chr1	86441471	86441697	SRR8284516_trimmed.fq.sort.sort.q10.rmdup.narrowPeak_peak_1205	220	.	6.19048	25.8553	22.0692	80
chr1	86442131	86442532	SRR8284516_trimmed.fq.sort.sort.q10.rmdup.narrowPeak_peak_1206	161	.	5.35124	19.7036	16.179	302
chr1	86442757	86443232	SRR8284516_trimmed.fq.sort.sort.q10.rmdup.narrowPeak_peak_1207	234	.	6.4808	27.3183	23.4738	129
chr1	86453017	86453180	SRR8284516_trimmed.fq.sort.sort.q10.rmdup.narrowPeak_peak_1208	41	.	4.44596	6.8717	4.13988	68
chr1	86464896	86465224	SRR8284516_trimmed.fq.sort.sort.q10.rmdup.narrowPeak_peak_1209	101	.	5.6958	13.3498	10.1342	121
chr1	86465414	86465575	SRR8284516_trimmed.fq.sort.sort.q10.rmdup.narrowPeak_peak_1210	76	.	4.97873	10.721	7.66159	87
chr1	86472497	86472799	SRR8284516_trimmed.fq.sort.sort.q10.rmdup.narrowPeak_peak_1211	69	.	4.95786	9.99624	6.98143	173
chr1	86479196	86479353	SRR8284516_trimmed.fq.sort.sort.q10.rmdup.narrowPeak_peak_1212	45	.	4.41488	7.39137	4.5938	93
chr1	86487056	86487388	SRR8284516_trimmed.fq.sort.sort.q10.rmdup.narrowPeak_peak_1213	269	.	7.42248	30.9642	26.9764	155
chr1	86487821	86488224	SRR8284516_trimmed.fq.sort.sort.q10.rmdup.narrowPeak_peak_1214	482	.	10.3413	52.9889	48.2363	147
chr1	86503200	86503348	SRR8284516_trimmed.fq.sort.sort.q10.rmdup.narrowPeak_peak_1215	43	.	3.18975	7.15699	4.37972	89
chr1	86503629	86504011	SRR8284516_trimmed.fq.sort.sort.q10.rmdup.narrowPeak_peak_1216	96	.	4.31363	12.8823	9.69081	126
chr1	86504443	86504828	SRR8284516_trimmed.fq.sort.sort.q10.rmdup.narrowPeak_peak_1217	37	.	2.95536	6.46842	3.7749	90
chr1	86509571	86509797	SRR8284516_trimmed.fq.sort.sort.q10.rmdup.narrowPeak_peak_1218	36	.	3.19168	6.32788	3.64791	139
chr1	86525483	86526220	SRR8284516_trimmed.fq.sort.sort.q10.rmdup.narrowPeak_peak_1219	573	.	7.31246	62.4314	57.3823	143
chr1	86526831	86527249	SRR8284516_trimmed.fq.sort.sort.q10.rmdup.narrowPeak_peak_1220	105	.	3.29132	13.7763	10.5391	280
chr1	86527779	86527970	SRR8284516_trimmed.fq.sort.sort.q10.rmdup.narrowPeak_peak_1221	58	.	2.69153	8.72544	5.81182	96
chr1	86528833	86528989	SRR8284516_trimmed.fq.sort.sort.q10.rmdup.narrowPeak_peak_1222	33	.	2.30158	5.9951	3.38077	51
chr1	86540288	86540498	SRR8284516_trimmed.fq.sort.sort.q10.rmdup.narrowPeak_peak_1223	35	.	4.22252	6.23151	3.56051	124
chr1	86581754	86581975	SRR8284516_trimmed.fq.sort.sort.q10.rmdup.narrowPeak_peak_1224	44	.	4.33927	7.25633	4.47002	134
chr1	86582344	86582492	SRR8284516_trimmed.fq.sort.sort.q10.rmdup.narrowPeak_peak_1225	37	.	3.62845	6.42364	3.73448	75
chr1	86582681	86582847	SRR8284516_trimmed.fq.sort.sort.q10.rmdup.narrowPeak_peak_1226	79	.	4.80384	11.0141	7.93248	95
chr1	86586811	86587492	SRR8284516_trimmed.fq.sort.sort.q10.rmdup.narrowPeak_peak_1227	209	.	7.87624	24.7066	20.9677	207
chr1	86703331	86703816	SRR8284516_trimmed.fq.sort.sort.q10.rmdup.narrowPeak_peak_1228	144	.	7.26066	17.9169	14.4743	172
chr1	86704019	86704187	SRR8284516_trimmed.fq.sort.sort.q10.rmdup.narrowPeak_peak_1229	84	.	5.59582	11.6109	8.49516	43
chr1	86724031	86724196	SRR8284516_trimmed.fq.sort.sort.q10.rmdup.narrowPeak_peak_1230	35	.	4.22252	6.23151	3.56051	61
chr1	86740740	86740908	SRR8284516_trimmed.fq.sort.sort.q10.rmdup.narrowPeak_peak_1231	43	.	4.5744	7.08511	4.31344	76
chr1	86750442	86750676	SRR8284516_trimmed.fq.sort.sort.q10.rmdup.narrowPeak_peak_1232	43	.	4.5744	7.08511	4.31344	96
chr1	86915322	86915526	SRR8284516_trimmed.fq.sort.sort.q10.rmdup.narrowPeak_peak_1233	84	.	6.18727	11.5344	8.42279	93
chr1	86954997	86955145	SRR8284516_trimmed.fq.sort.sort.q10.rmdup.narrowPeak_peak_1234	43	.	4.5744	7.08511	4.31344	48
chr1	86961233	86961381	SRR8284516_trimmed.fq.sort.sort.q10.rmdup.narrowPeak_peak_1235	35	.	4.16725	6.14087	3.50934	104
chr1	86991407	86991584	SRR8284516_trimmed.fq.sort.sort.q10.rmdup.narrowPeak_peak_1236	59	.	5.08582	8.88842	5.95366	94
chr1	87035637	87036101	SRR8284516_trimmed.fq.sort.sort.q10.rmdup.narrowPeak_peak_1237	110	.	5.60448	14.31	11.0436	233
chr1	87213389	87213797	SRR8284516_trimmed.fq.sort.sort.q10.rmdup.narrowPeak_peak_1238	67	.	4.13442	9.71422	6.72355	64
chr1	87214332	87214723	SRR8284516_trimmed.fq.sort.sort.q10.rmdup.narrowPeak_peak_1239	458	.	11.1636	50.5085	45.8369	124
chr1	87327275	87327711	SRR8284516_trimmed.fq.sort.sort.q10.rmdup.narrowPeak_peak_1240	234	.	9.48523	27.251	23.409	117
chr1	87367747	87367922	SRR8284516_trimmed.fq.sort.sort.q10.rmdup.narrowPeak_peak_1241	51	.	4.92627	7.97021	5.11222	108
chr1	87481662	87481888	SRR8284516_trimmed.fq.sort.sort.q10.rmdup.narrowPeak_peak_1242	35	.	4.0188	6.1502	3.51757	114
chr1	87551033	87551195	SRR8284516_trimmed.fq.sort.sort.q10.rmdup.narrowPeak_peak_1243	58	.	4.83504	8.76687	5.85065	46
chr1	87573938	87574105	SRR8284516_trimmed.fq.sort.sort.q10.rmdup.narrowPeak_peak_1244	77	.	5.9819	10.7949	7.72606	85
chr1	87650892	87651040	SRR8284516_trimmed.fq.sort.sort.q10.rmdup.narrowPeak_peak_1245	43	.	4.5744	7.08511	4.31344	61
chr1	87755511	87755725	SRR8284516_trimmed.fq.sort.sort.q10.rmdup.narrowPeak_peak_1246	55	.	4.3582	8.46563	5.57119	113
chr1	87756086	87756318	SRR8284516_trimmed.fq.sort.sort.q10.rmdup.narrowPeak_peak_1247	135	.	6.60713	16.9938	13.5953	102
chr1	87756413	87756684	SRR8284516_trimmed.fq.sort.sort.q10.rmdup.narrowPeak_peak_1248	241	.	9.05223	28.0037	24.1313	138
chr1	87846769	87846963	SRR8284516_trimmed.fq.sort.sort.q10.rmdup.narrowPeak_peak_1249	48	.	4.40238	7.66147	4.84175	102
chr1	87847177	87847406	SRR8284516_trimmed.fq.sort.sort.q10.rmdup.narrowPeak_peak_1250	27	.	3.4778	5.20384	2.72423	82
chr1	87853771	87853992	SRR8284516_trimmed.fq.sort.sort.q10.rmdup.narrowPeak_peak_1251	49	.	4.49388	7.8295	4.99605	95
chr1	87880193	87880389	SRR8284516_trimmed.fq.sort.sort.q10.rmdup.narrowPeak_peak_1252	59	.	4.89688	8.88026	5.95035	101
chr1	87969043	87969191	SRR8284516_trimmed.fq.sort.sort.q10.rmdup.narrowPeak_peak_1253	32	.	3.96354	5.80449	3.21026	64
chr1	88007970	88008601	SRR8284516_trimmed.fq.sort.sort.q10.rmdup.narrowPeak_peak_1254	483	.	16.1177	53.0975	48.3417	504
chr1	88094972	88095268	SRR8284516_trimmed.fq.sort.sort.q10.rmdup.narrowPeak_peak_1255	126	.	7.48698	15.9963	12.6447	189
chr1	88410822	88411099	SRR8284516_trimmed.fq.sort.sort.q10.rmdup.narrowPeak_peak_1263	18	.	3.19366	4.10749	1.83875	68
chr1	88459832	88459988	SRR8284516_trimmed.fq.sort.sort.q10.rmdup.narrowPeak_peak_1264	36	.	4.11288	6.31083	3.63247	73
chr1	88474446	88474630	SRR8284516_trimmed.fq.sort.sort.q10.rmdup.narrowPeak_peak_1265	38	.	3.82592	6.57055	3.86722	96
chr1	88601194	88601371	SRR8284516_trimmed.fq.sort.sort.q10.rmdup.narrowPeak_peak_1266	43	.	4.5744	7.08511	4.31344	92
chr1	88657381	88657546	SRR8284516_trimmed.fq.sort.sort.q10.rmdup.narrowPeak_peak_1267	36	.	4.13223	6.34373	3.66216	35
chr1	88701341	88701526	SRR8284516_trimmed.fq.sort.sort.q10.rmdup.narrowPeak_peak_1268	31	.	3.79318	5.76054	3.17146	20
chr1	88748388	88748551	SRR8284516_trimmed.fq.sort.sort.q10.rmdup.narrowPeak_peak_1269	42	.	4.05556	7.01225	4.2677	75
chr1	88757181	88757334	SRR8284516_trimmed.fq.sort.sort.q10.rmdup.narrowPeak_peak_1270	44	.	4.30243	7.19024	4.40985	69
chr1	88788572	88788726	SRR8284516_trimmed.fq.sort.sort.q10.rmdup.narrowPeak_peak_1271	43	.	4.4501	7.16326	4.38471	47
chr1	88793729	88793933	SRR8284516_trimmed.fq.sort.sort.q10.rmdup.narrowPeak_peak_1272	38	.	4.23177	6.51235	3.81476	108
chr1	88967017	88967183	SRR8284516_trimmed.fq.sort.sort.q10.rmdup.narrowPeak_peak_1273	35	.	4.22252	6.23151	3.56051	28
chr1	89033526	89033770	SRR8284516_trimmed.fq.sort.sort.q10.rmdup.narrowPeak_peak_1274	151	.	7.3507	18.5766	15.1025	96
chr1	89042826	89043066	SRR8284516_trimmed.fq.sort.sort.q10.rmdup.narrowPeak_peak_1275	63	.	4.76238	9.27712	6.31599	103
chr1	89069579	89069871	SRR8284516_trimmed.fq.sort.sort.q10.rmdup.narrowPeak_peak_1276	81	.	4.92045	11.2786	8.1815	146
chr1	89070505	89070753	SRR8284516_trimmed.fq.sort.sort.q10.rmdup.narrowPeak_peak_1277	76	.	4.69263	10.7587	7.69726	113
chr1	89093190	89093450	SRR8284516_trimmed.fq.sort.sort.q10.rmdup.narrowPeak_peak_1278	71	.	5.0317	10.1431	7.11933	133
chr1	89108684	89108944	SRR8284516_trimmed.fq.sort.sort.q10.rmdup.narrowPeak_peak_1279	50	.	3.45743	7.91559	5.07556	31
chr1	89145408	89145556	SRR8284516_trimmed.fq.sort.sort.q10.rmdup.narrowPeak_peak_1280	51	.	4.14702	8.02834	5.16613	72
chr1	89206489	89206644	SRR8284516_trimmed.fq.sort.sort.q10.rmdup.narrowPeak_peak_1281	51	.	4.92627	7.97021	5.11222	125
chr1	89297867	89298083	SRR8284516_trimmed.fq.sort.sort.q10.rmdup.narrowPeak_peak_1282	33	.	4.0833	6.00272	3.38624	97
chr1	89300328	89300494	SRR8284516_trimmed.fq.sort.sort.q10.rmdup.narrowPeak_peak_1283	52	.	4.81325	8.09063	5.22352	89
chr1	89367443	89367592	SRR8284516_trimmed.fq.sort.sort.q10.rmdup.narrowPeak_peak_1284	51	.	4.91228	7.9468	5.10364	49
chr1	89454262	89454603	SRR8284516_trimmed.fq.sort.sort.q10.rmdup.narrowPeak_peak_1285	48	.	4.42038	7.69463	4.87249	60
chr1	89471844	89472085	SRR8284516_trimmed.fq.sort.sort.q10.rmdup.narrowPeak_peak_1286	35	.	3.54995	6.26089	3.58697	189
chr1	89474737	89474985	SRR8284516_trimmed.fq.sort.sort.q10.rmdup.narrowPeak_peak_1287	35	.	3.52814	6.21541	3.56051	36
chr1	89484891	89485175	SRR8284516_trimmed.fq.sort.sort.q10.rmdup.narrowPeak_peak_1288	43	.	3.72578	7.12512	4.35008	196
chr1	89517522	89517690	SRR8284516_trimmed.fq.sort.sort.q10.rmdup.narrowPeak_peak_1289	32	.	3.2732	5.88848	3.2852	81
chr1	89518097	89518300	SRR8284516_trimmed.fq.sort.sort.q10.rmdup.narrowPeak_peak_1290	78	.	4.62073	10.914	7.83806	103
chr1	89549195	89549345	SRR8284516_trimmed.fq.sort.sort.q10.rmdup.narrowPeak_peak_1291	76	.	4.83275	10.7445	7.68361	71
chr1	89577080	89577228	SRR8284516_trimmed.fq.sort.sort.q10.rmdup.narrowPeak_peak_1292	41	.	4.30822	6.91816	4.18199	48
chr1	89641516	89641677	SRR8284516_trimmed.fq.sort.sort.q10.rmdup.narrowPeak_peak_1293	30	.	3.72877	5.64805	3.07099	78
chr1	89672141	89672335	SRR8284516_trimmed.fq.sort.sort.q10.rmdup.narrowPeak_peak_1294	19	.	3.16857	4.25371	1.96486	46
chr1	89735168	89735346	SRR8284516_trimmed.fq.sort.sort.q10.rmdup.narrowPeak_peak_1295	28	.	3.6063	5.43248	2.87917	133
chr1	89748886	89749034	SRR8284516_trimmed.fq.sort.sort.q10.rmdup.narrowPeak_peak_1296	21	.	3.41997	4.47132	2.14857	103
chr1	89763186	89763608	SRR8284516_trimmed.fq.sort.sort.q10.rmdup.narrowPeak_peak_1297	75	.	5.66822	10.6223	7.56855	72
chr1	89776383	89776568	SRR8284516_trimmed.fq.sort.sort.q10.rmdup.narrowPeak_peak_1298	28	.	3.74392	5.43716	2.88239	92
chr1	89810563	89810769	SRR8284516_trimmed.fq.sort.sort.q10.rmdup.narrowPeak_peak_1299	63	.	4.95267	9.3139	6.3506	113
chr1	89812565	89812731	SRR8284516_trimmed.fq.sort.sort.q10.rmdup.narrowPeak_peak_1300	35	.	3.93214	6.25587	3.58233	77
chr1	89872743	89872891	SRR8284516_trimmed.fq.sort.sort.q10.rmdup.narrowPeak_peak_1301	47	.	4.51318	7.56577	4.7541	50
chr1	89899262	89899559	SRR8284516_trimmed.fq.sort.sort.q10.rmdup.narrowPeak_peak_1302	42	.	4.51452	6.98579	4.24338	204
chr1	90124426	90124713	SRR8284516_trimmed.fq.sort.sort.q10.rmdup.narrowPeak_peak_1303	54	.	4.97876	8.37576	5.48743	58
chr1	90162011	90162296	SRR8284516_trimmed.fq.sort.sort.q10.rmdup.narrowPeak_peak_1304	65	.	5.2795	9.57048	6.58977	146
chr1	90188443	90188748	SRR8284516_trimmed.fq.sort.sort.q10.rmdup.narrowPeak_peak_1305	41	.	4.28869	6.88423	4.15124	19
chr1	90231199	90231468	SRR8284516_trimmed.fq.sort.sort.q10.rmdup.narrowPeak_peak_1306	73	.	5.53914	10.3911	7.35178	130
chr1	90288708	90288889	SRR8284516_trimmed.fq.sort.sort.q10.rmdup.narrowPeak_peak_1307	21	.	3.21027	4.51957	2.19005	54
chr1	90358244	90358472	SRR8284516_trimmed.fq.sort.sort.q10.rmdup.narrowPeak_peak_1308	59	.	5.27815	8.88473	5.95035	123
chr1	90433802	90434017	SRR8284516_trimmed.fq.sort.sort.q10.rmdup.narrowPeak_peak_1309	105	.	5.9152	13.8167	10.5772	132
chr1	90443212	90443403	SRR8284516_trimmed.fq.sort.sort.q10.rmdup.narrowPeak_peak_1310	40	.	4.19363	6.71838	4.00151	107
chr1	90451177	90451462	SRR8284516_trimmed.fq.sort.sort.q10.rmdup.narrowPeak_peak_1311	54	.	4.77156	8.33195	5.44749	211
chr1	90536215	90536421	SRR8284516_trimmed.fq.sort.sort.q10.rmdup.narrowPeak_peak_1312	93	.	6.53101	12.5347	9.36444	111
chr1	90555486	90555725	SRR8284516_trimmed.fq.sort.sort.q10.rmdup.narrowPeak_peak_1313	73	.	5.33648	10.3801	7.34149	99
chr1	90603123	90603303	SRR8284516_trimmed.fq.sort.sort.q10.rmdup.narrowPeak_peak_1314	98	.	5.54619	13.0262	9.82674	93
chr1	90603432	90603861	SRR8284516_trimmed.fq.sort.sort.q10.rmdup.narrowPeak_peak_1315	401	.	12.2016	44.6234	40.1434	146
chr1	90651049	90651598	SRR8284516_trimmed.fq.sort.sort.q10.rmdup.narrowPeak_peak_1316	56	.	4.41819	8.58813	5.6848	215
chr1	90674452	90674630	SRR8284516_trimmed.fq.sort.sort.q10.rmdup.narrowPeak_peak_1317	47	.	4.53337	7.60142	4.78656	105
chr1	90743618	90744030	SRR8284516_trimmed.fq.sort.sort.q10.rmdup.narrowPeak_peak_1318	50	.	4.37468	7.90431	5.06481	71
chr1	90750447	90750642	SRR8284516_trimmed.fq.sort.sort.q10.rmdup.narrowPeak_peak_1319	20	.	3.13578	4.38819	2.07963	68
chr1	90758027	90758274	SRR8284516_trimmed.fq.sort.sort.q10.rmdup.narrowPeak_peak_1320	107	.	6.86903	13.9805	10.7306	128
chr1	90869874	90870036	SRR8284516_trimmed.fq.sort.sort.q10.rmdup.narrowPeak_peak_1321	85	.	6.28316	11.7002	8.57937	73
chr1	90884547	90884781	SRR8284516_trimmed.fq.sort.sort.q10.rmdup.narrowPeak_peak_1322	89	.	5.66135	12.1198	8.97193	107
chr1	90885621	90885775	SRR8284516_trimmed.fq.sort.sort.q10.rmdup.narrowPeak_peak_1323	20	.	3.09981	4.32443	2.02446	120
chr1	90886184	90886389	SRR8284516_trimmed.fq.sort.sort.q10.rmdup.narrowPeak_peak_1324	90	.	5.72678	12.2495	9.09463	117
chr1	90933207	90933369	SRR8284516_trimmed.fq.sort.sort.q10.rmdup.narrowPeak_peak_1325	19	.	3.27097	4.23229	1.94548	51
chr1	91002749	91002897	SRR8284516_trimmed.fq.sort.sort.q10.rmdup.narrowPeak_peak_1326	43	.	4.5744	7.08511	4.31344	76
chr1	91025014	91025162	SRR8284516_trimmed.fq.sort.sort.q10.rmdup.narrowPeak_peak_1327	35	.	4.03727	6.18182	3.54585	99
chr1	91089397	91089572	SRR8284516_trimmed.fq.sort.sort.q10.rmdup.narrowPeak_peak_1328	36	.	3.60567	6.37656	3.69195	67
chr1	91103748	91103931	SRR8284516_trimmed.fq.sort.sort.q10.rmdup.narrowPeak_peak_1329	20	.	3.08801	4.30346	2.0069	11
chr1	91227071	91227238	SRR8284516_trimmed.fq.sort.sort.q10.rmdup.narrowPeak_peak_1330	18	.	3.00782	4.16039	1.88443	50
chr1	91249617	91250053	SRR8284516_trimmed.fq.sort.sort.q10.rmdup.narrowPeak_peak_1331	108	.	5.50661	14.0798	10.8248	331
chr1	91250756	91251072	SRR8284516_trimmed.fq.sort.sort.q10.rmdup.narrowPeak_peak_1332	93	.	5.17351	12.5587	9.38713	72
chr1	91262656	91262817	SRR8284516_trimmed.fq.sort.sort.q10.rmdup.narrowPeak_peak_1333	61	.	5.18336	9.05879	6.11267	58
chr1	91271667	91271817	SRR8284516_trimmed.fq.sort.sort.q10.rmdup.narrowPeak_peak_1334	25	.	3.65109	5.05504	2.5934	29
chr1	91278835	91279035	SRR8284516_trimmed.fq.sort.sort.q10.rmdup.narrowPeak_peak_1335	56	.	5.07855	8.54633	5.64581	103
chr1	91298392	91298654	SRR8284516_trimmed.fq.sort.sort.q10.rmdup.narrowPeak_peak_1336	111	.	6.19732	14.4043	11.1336	81
chr1	91397990	91398623	SRR8284516_trimmed.fq.sort.sort.q10.rmdup.narrowPeak_peak_1337	156	.	7.18391	19.1717	15.6715	427
chr1	91413491	91413674	SRR8284516_trimmed.fq.sort.sort.q10.rmdup.narrowPeak_peak_1338	66	.	4.64355	9.67938	6.69128	98
chr1	91414460	91414677	SRR8284516_trimmed.fq.sort.sort.q10.rmdup.narrowPeak_peak_1339	149	.	6.83241	18.3921	14.9262	100
chr1	91459636	91459929	SRR8284516_trimmed.fq.sort.sort.q10.rmdup.narrowPeak_peak_1340	115	.	6.85912	14.8417	11.5494	92
chr1	91494794	91495290	SRR8284516_trimmed.fq.sort.sort.q10.rmdup.narrowPeak_peak_1341	170	.	8.3535	20.5863	17.0226	117
chr1	91504718	91504903	SRR8284516_trimmed.fq.sort.sort.q10.rmdup.narrowPeak_peak_1342	43	.	4.2306	7.06081	4.31175	80
chr1	91541026	91541286	SRR8284516_trimmed.fq.sort.sort.q10.rmdup.narrowPeak_peak_1343	34	.	4.14594	6.10586	3.47855	115
chr1	91581975	91582165	SRR8284516_trimmed.fq.sort.sort.q10.rmdup.narrowPeak_peak_1344	33	.	3.76021	5.94622	3.33636	135
chr1	91596131	91596289	SRR8284516_trimmed.fq.sort.sort.q10.rmdup.narrowPeak_peak_1345	23	.	3.13676	4.78003	2.35302	22
chr1	91601271	91601428	SRR8284516_trimmed.fq.sort.sort.q10.rmdup.narrowPeak_peak_1346	24	.	3.02343	4.93823	2.49293	144
chr1	91685385	91685564	SRR8284516_trimmed.fq.sort.sort.q10.rmdup.narrowPeak_peak_1347	65	.	4.74879	9.57502	6.59405	78
chr1	91686004	91686376	SRR8284516_trimmed.fq.sort.sort.q10.rmdup.narrowPeak_peak_1348	45	.	4.06504	7.30361	4.5137	289
chr1	91714262	91714410	SRR8284516_trimmed.fq.sort.sort.q10.rmdup.narrowPeak_peak_1349	31	.	3.63033	5.70913	3.1253	130
chr1	91719029	91719254	SRR8284516_trimmed.fq.sort.sort.q10.rmdup.narrowPeak_peak_1350	78	.	5.24423	10.9169	7.84072	140
chr1	91720015	91720163	SRR8284516_trimmed.fq.sort.sort.q10.rmdup.narrowPeak_peak_1351	46	.	4.31453	7.49892	4.69267	77
chr1	91731537	91731685	SRR8284516_trimmed.fq.sort.sort.q10.rmdup.narrowPeak_peak_1352	27	.	3.1837	5.27643	2.78638	100
chr1	91757377	91757549	SRR8284516_trimmed.fq.sort.sort.q10.rmdup.narrowPeak_peak_1353	33	.	3.53794	6.00168	3.38608	89
chr1	91770308	91770456	SRR8284516_trimmed.fq.sort.sort.q10.rmdup.narrowPeak_peak_1354	38	.	3.79903	6.51816	3.82007	67
chr1	91800514	91801268	SRR8284516_trimmed.fq.sort.sort.q10.rmdup.narrowPeak_peak_1355	134	.	5.82833	16.8367	13.4459	192
chr1	91801928	91802144	SRR8284516_trimmed.fq.sort.sort.q10.rmdup.narrowPeak_peak_1356	41	.	3.50484	6.86767	4.13727	127
chr1	91844427	91844733	SRR8284516_trimmed.fq.sort.sort.q10.rmdup.narrowPeak_peak_1357	49	.	3.70171	7.8256	4.99251	36
chr1	91964748	91965297	SRR8284516_trimmed.fq.sort.sort.q10.rmdup.narrowPeak_peak_1358	105	.	4.61706	13.8206	10.5809	111
chr1	92003893	92004074	SRR8284516_trimmed.fq.sort.sort.q10.rmdup.narrowPeak_peak_1359	34	.	3.83646	6.08412	3.45941	94
chr1	92005528	92005676	SRR8284516_trimmed.fq.sort.sort.q10.rmdup.narrowPeak_peak_1360	30	.	3.72877	5.64805	3.07099	13
chr1	92016454	92016621	SRR8284516_trimmed.fq.sort.sort.q10.rmdup.narrowPeak_peak_1361	81	.	5.38351	11.1943	8.10228	98
chr1	92074050	92074234	SRR8284516_trimmed.fq.sort.sort.q10.rmdup.narrowPeak_peak_1362	64	.	4.85239	9.45365	6.4809	102
chr1	92083492	92083640	SRR8284516_trimmed.fq.sort.sort.q10.rmdup.narrowPeak_peak_1363	33	.	3.12402	5.95415	3.34389	53
chr1	92098576	92098724	SRR8284516_trimmed.fq.sort.sort.q10.rmdup.narrowPeak_peak_1364	32	.	3.84297	5.84711	3.24799	86
chr1	92099531	92099693	SRR8284516_trimmed.fq.sort.sort.q10.rmdup.narrowPeak_peak_1365	34	.	3.80559	6.02841	3.40984	35
chr1	92114811	92114965	SRR8284516_trimmed.fq.sort.sort.q10.rmdup.narrowPeak_peak_1366	40	.	3.8216	6.81805	4.09129	56
chr1	92179169	92179375	SRR8284516_trimmed.fq.sort.sort.q10.rmdup.narrowPeak_peak_1367	29	.	3.3206	5.56024	2.99293	118
chr1	92180676	92180876	SRR8284516_trimmed.fq.sort.sort.q10.rmdup.narrowPeak_peak_1368	187	.	7.54085	22.3981	18.7557	97
chr1	92181047	92181316	SRR8284516_trimmed.fq.sort.sort.q10.rmdup.narrowPeak_peak_1369	86	.	5.15508	11.8011	8.67067	106
chr1	92263412	92263640	SRR8284516_trimmed.fq.sort.sort.q10.rmdup.narrowPeak_peak_1370	24	.	3.39866	4.84802	2.41337	100
chr1	92371002	92371277	SRR8284516_trimmed.fq.sort.sort.q10.rmdup.narrowPeak_peak_1371	37	.	3.62845	6.42364	3.73448	187
chr1	92371456	92371604	SRR8284516_trimmed.fq.sort.sort.q10.rmdup.narrowPeak_peak_1372	46	.	3.86022	7.41813	4.61895	98
chr1	92379034	92379388	SRR8284516_trimmed.fq.sort.sort.q10.rmdup.narrowPeak_peak_1373	28	.	3.1931	5.29607	2.80403	211
chr1	92409700	92409849	SRR8284516_trimmed.fq.sort.sort.q10.rmdup.narrowPeak_peak_1374	43	.	4.5744	7.08511	4.31344	54
chr1	92436789	92437000	SRR8284516_trimmed.fq.sort.sort.q10.rmdup.narrowPeak_peak_1375	56	.	4.41819	8.58813	5.6848	119
chr1	92473261	92473815	SRR8284516_trimmed.fq.sort.sort.q10.rmdup.narrowPeak_peak_1376	198	.	8.25238	23.5063	19.8167	203
chr1	92474023	92474232	SRR8284516_trimmed.fq.sort.sort.q10.rmdup.narrowPeak_peak_1377	76	.	5.13046	10.6878	7.63009	89
chr1	92641331	92641894	SRR8284516_trimmed.fq.sort.sort.q10.rmdup.narrowPeak_peak_1378	157	.	6.29239	19.296	15.7902	253
chr1	92642112	92642540	SRR8284516_trimmed.fq.sort.sort.q10.rmdup.narrowPeak_peak_1379	152	.	6.23042	18.7057	15.2258	202
chr1	92743008	92743214	SRR8284516_trimmed.fq.sort.sort.q10.rmdup.narrowPeak_peak_1380	24	.	3.52971	4.85589	2.41942	135
chr1	92755258	92755407	SRR8284516_trimmed.fq.sort.sort.q10.rmdup.narrowPeak_peak_1381	38	.	3.98131	6.60549	3.89901	68
chr1	92780156	92780312	SRR8284516_trimmed.fq.sort.sort.q10.rmdup.narrowPeak_peak_1382	30	.	3.34113	5.6024	3.031	41
chr1	92782578	92782830	SRR8284516_trimmed.fq.sort.sort.q10.rmdup.narrowPeak_peak_1383	24	.	2.98174	4.84916	2.4144	26
chr1	92790600	92791112	SRR8284516_trimmed.fq.sort.sort.q10.rmdup.narrowPeak_peak_1384	86	.	4.14551	11.7661	8.64154	81
chr1	92815630	92815814	SRR8284516_trimmed.fq.sort.sort.q10.rmdup.narrowPeak_peak_1385	26	.	3.45047	5.15488	2.68091	43
chr1	92817056	92817282	SRR8284516_trimmed.fq.sort.sort.q10.rmdup.narrowPeak_peak_1386	47	.	4.36681	7.59581	4.78174	84
chr1	92832175	92832498	SRR8284516_trimmed.fq.sort.sort.q10.rmdup.narrowPeak_peak_1387	114	.	5.47006	14.7526	11.4646	161
chr1	92843540	92843712	SRR8284516_trimmed.fq.sort.sort.q10.rmdup.narrowPeak_peak_1388	24	.	3.29514	4.87421	2.43593	141
chr1	92907084	92907376	SRR8284516_trimmed.fq.sort.sort.q10.rmdup.narrowPeak_peak_1389	61	.	5.23355	9.14605	6.19434	147
chr1	92933954	92934670	SRR8284516_trimmed.fq.sort.sort.q10.rmdup.narrowPeak_peak_1390	254	.	8.27576	29.3707	25.4445	570
chr1	93176032	93176228	SRR8284516_trimmed.fq.sort.sort.q10.rmdup.narrowPeak_peak_1391	83	.	4.13488	11.4445	8.33803	101
chr1	93176905	93177633	SRR8284516_trimmed.fq.sort.sort.q10.rmdup.narrowPeak_peak_1392	276	.	7.32486	31.6237	27.61	280
chr1	93193924	93194072	SRR8284516_trimmed.fq.sort.sort.q10.rmdup.narrowPeak_peak_1393	39	.	4.33622	6.68815	3.97355	93
chr1	93221031	93221303	SRR8284516_trimmed.fq.sort.sort.q10.rmdup.narrowPeak_peak_1394	118	.	4.61322	15.1093	11.8022	145
chr1	93225752	93226000	SRR8284516_trimmed.fq.sort.sort.q10.rmdup.narrowPeak_peak_1395	179	.	6.31663	21.5234	17.9187	114
chr1	93279243	93279450	SRR8284516_trimmed.fq.sort.sort.q10.rmdup.narrowPeak_peak_1396	45	.	4.35793	7.28973	4.50065	138
chr1	93281596	93281778	SRR8284516_trimmed.fq.sort.sort.q10.rmdup.narrowPeak_peak_1397	30	.	3.69738	5.593	3.02203	76
chr1	93305511	93305878	SRR8284516_trimmed.fq.sort.sort.q10.rmdup.narrowPeak_peak_1398	284	.	10.2822	32.5144	28.4665	201
chr1	93342465	93342717	SRR8284516_trimmed.fq.sort.sort.q10.rmdup.narrowPeak_peak_1399	107	.	4.79958	14.0298	10.7776	111
chr1	93342933	93343426	SRR8284516_trimmed.fq.sort.sort.q10.rmdup.narrowPeak_peak_1400	199	.	6.44773	23.6653	19.9695	107
chr1	93343730	93344120	SRR8284516_trimmed.fq.sort.sort.q10.rmdup.narrowPeak_peak_1401	139	.	5.45176	17.3703	13.9527	182
chr1	93407857	93408070	SRR8284516_trimmed.fq.sort.sort.q10.rmdup.narrowPeak_peak_1402	39	.	3.86698	6.65026	3.93985	81
chr1	93444928	93445464	SRR8284516_trimmed.fq.sort.sort.q10.rmdup.narrowPeak_peak_1403	342	.	10.7495	38.5419	34.2718	184
chr1	93477939	93478252	SRR8284516_trimmed.fq.sort.sort.q10.rmdup.narrowPeak_peak_1404	157	.	4.83656	19.255	15.7508	159
chr1	93478513	93478777	SRR8284516_trimmed.fq.sort.sort.q10.rmdup.narrowPeak_peak_1405	387	.	7.72703	43.1459	38.7152	132
chr1	93478998	93479866	SRR8284516_trimmed.fq.sort.sort.q10.rmdup.narrowPeak_peak_1406	381	.	7.71827	42.5993	38.1862	351
chr1	93511427	93511610	SRR8284516_trimmed.fq.sort.sort.q10.rmdup.narrowPeak_peak_1407	115	.	6.43335	14.8858	11.5917	96
chr1	93512254	93512613	SRR8284516_trimmed.fq.sort.sort.q10.rmdup.narrowPeak_peak_1408	180	.	8.14167	21.7109	18.0968	123
chr1	93526306	93526477	SRR8284516_trimmed.fq.sort.sort.q10.rmdup.narrowPeak_peak_1409	43	.	4.2306	7.06081	4.31175	65
chr1	93617594	93617903	SRR8284516_trimmed.fq.sort.sort.q10.rmdup.narrowPeak_peak_1410	16	.	2.69833	3.91221	1.67116	52
chr1	93618392	93618885	SRR8284516_trimmed.fq.sort.sort.q10.rmdup.narrowPeak_peak_1411	106	.	5.25934	13.8543	10.6107	167
chr1	93635207	93635399	SRR8284516_trimmed.fq.sort.sort.q10.rmdup.narrowPeak_peak_1412	97	.	5.36304	12.9943	9.79646	82
chr1	93635514	93635711	SRR8284516_trimmed.fq.sort.sort.q10.rmdup.narrowPeak_peak_1413	48	.	3.96759	7.64888	4.83069	113
chr1	93636017	93636420	SRR8284516_trimmed.fq.sort.sort.q10.rmdup.narrowPeak_peak_1414	236	.	8.58819	27.4738	23.6228	117
chr1	93668922	93669203	SRR8284516_trimmed.fq.sort.sort.q10.rmdup.narrowPeak_peak_1415	194	.	8.84076	23.1385	19.4647	137
chr1	93697500	93697657	SRR8284516_trimmed.fq.sort.sort.q10.rmdup.narrowPeak_peak_1416	72	.	5.10777	10.2934	7.26039	67
chr1	93704409	93704557	SRR8284516_trimmed.fq.sort.sort.q10.rmdup.narrowPeak_peak_1417	25	.	3.65109	5.05504	2.5934	108
chr1	93753932	93754249	SRR8284516_trimmed.fq.sort.sort.q10.rmdup.narrowPeak_peak_1418	83	.	5.13622	11.4049	8.3008	101
chr1	93755364	93755512	SRR8284516_trimmed.fq.sort.sort.q10.rmdup.narrowPeak_peak_1419	49	.	4.15704	7.7658	4.93774	30
chr1	93801616	93801876	SRR8284516_trimmed.fq.sort.sort.q10.rmdup.narrowPeak_peak_1420	319	.	8.74727	36.1317	31.9472	134
chr1	93802106	93802307	SRR8284516_trimmed.fq.sort.sort.q10.rmdup.narrowPeak_peak_1421	48	.	3.53542	7.65333	4.83474	84
chr1	93824664	93825143	SRR8284516_trimmed.fq.sort.sort.q10.rmdup.narrowPeak_peak_1422	57	.	4.15414	8.61368	5.70844	375
chr1	93825231	93825781	SRR8284516_trimmed.fq.sort.sort.q10.rmdup.narrowPeak_peak_1423	272	.	9.02032	31.2953	27.2943	175
chr1	93834794	93835036	SRR8284516_trimmed.fq.sort.sort.q10.rmdup.narrowPeak_peak_1424	36	.	4.09371	6.27819	3.60274	133
chr1	95313830	95314338	SRR8284516_trimmed.fq.sort.sort.q10.rmdup.narrowPeak_peak_1425	105	.	7.03753	13.841	10.5983	410
chr1	96034092	96034245	SRR8284516_trimmed.fq.sort.sort.q10.rmdup.narrowPeak_peak_1426	51	.	4.92627	7.97021	5.11222	81
chr1	96570577	96570904	SRR8284516_trimmed.fq.sort.sort.q10.rmdup.narrowPeak_peak_1427	51	.	4.92627	7.97021	5.11222	139
chr1	97543234	97543405	SRR8284516_trimmed.fq.sort.sort.q10.rmdup.narrowPeak_peak_1428	77	.	5.9819	10.7949	7.72606	58
chr1	97769340	97769555	SRR8284516_trimmed.fq.sort.sort.q10.rmdup.narrowPeak_peak_1429	24	.	3.39866	4.84802	2.41337	107
chr1	97769637	97769953	SRR8284516_trimmed.fq.sort.sort.q10.rmdup.narrowPeak_peak_1430	188	.	8.77988	22.4775	18.8316	175
chr1	97770285	97770477	SRR8284516_trimmed.fq.sort.sort.q10.rmdup.narrowPeak_peak_1431	60	.	4.98183	9.03516	6.09069	110
chr1	97873642	97873821	SRR8284516_trimmed.fq.sort.sort.q10.rmdup.narrowPeak_peak_1432	35	.	4.22252	6.23151	3.56051	62
chr1	97918568	97918758	SRR8284516_trimmed.fq.sort.sort.q10.rmdup.narrowPeak_peak_1433	77	.	5.9819	10.7949	7.72606	89
chr1	97923781	97924024	SRR8284516_trimmed.fq.sort.sort.q10.rmdup.narrowPeak_peak_1434	68	.	5.63003	9.82682	6.82275	135
chr1	97924792	97924999	SRR8284516_trimmed.fq.sort.sort.q10.rmdup.narrowPeak_peak_1435	30	.	3.8324	5.58578	3.01546	119
chr1	98038781	98038929	SRR8284516_trimmed.fq.sort.sort.q10.rmdup.narrowPeak_peak_1436	59	.	5.27815	8.88473	5.95035	109
chr1	98049851	98050142	SRR8284516_trimmed.fq.sort.sort.q10.rmdup.narrowPeak_peak_1437	35	.	4.22252	6.23151	3.56051	79
chr1	98246371	98246523	SRR8284516_trimmed.fq.sort.sort.q10.rmdup.narrowPeak_peak_1438	68	.	5.63003	9.82682	6.82275	84
chr1	100424283	100424631	SRR8284516_trimmed.fq.sort.sort.q10.rmdup.narrowPeak_peak_1439	51	.	4.92627	7.97021	5.11222	90
chr1	105275405	105275553	SRR8284516_trimmed.fq.sort.sort.q10.rmdup.narrowPeak_peak_1440	51	.	4.92627	7.97021	5.11222	70
chr1	105342624	105342836	SRR8284516_trimmed.fq.sort.sort.q10.rmdup.narrowPeak_peak_1441	43	.	4.5744	7.08511	4.31344	136
chr1	105541306	105541454	SRR8284516_trimmed.fq.sort.sort.q10.rmdup.narrowPeak_peak_1442	43	.	4.5744	7.08511	4.31344	92
chr1	105663185	105663602	SRR8284516_trimmed.fq.sort.sort.q10.rmdup.narrowPeak_peak_1443	239	.	9.48956	27.8338	23.9682	298
chr1	105663949	105664293	SRR8284516_trimmed.fq.sort.sort.q10.rmdup.narrowPeak_peak_1444	137	.	6.91563	17.2046	13.7944	134
chr1	105813592	105813740	SRR8284516_trimmed.fq.sort.sort.q10.rmdup.narrowPeak_peak_1445	35	.	4.22252	6.23151	3.56051	50
chr1	105822802	105822950	SRR8284516_trimmed.fq.sort.sort.q10.rmdup.narrowPeak_peak_1446	31	.	3.92516	5.74067	3.15345	64
chr1	105865634	105865829	SRR8284516_trimmed.fq.sort.sort.q10.rmdup.narrowPeak_peak_1447	43	.	4.38816	7.05656	4.30787	123
chr1	105867626	105867874	SRR8284516_trimmed.fq.sort.sort.q10.rmdup.narrowPeak_peak_1448	31	.	3.80964	5.78918	3.19674	110
chr1	105989937	105990240	SRR8284516_trimmed.fq.sort.sort.q10.rmdup.narrowPeak_peak_1449	68	.	5.63003	9.82682	6.82275	100
chr1	105990373	105990580	SRR8284516_trimmed.fq.sort.sort.q10.rmdup.narrowPeak_peak_1450	203	.	10.2044	24.0263	20.3155	84
chr1	105998728	105998950	SRR8284516_trimmed.fq.sort.sort.q10.rmdup.narrowPeak_peak_1451	49	.	4.81232	7.77908	4.95001	134
chr1	106168832	106169085	SRR8284516_trimmed.fq.sort.sort.q10.rmdup.narrowPeak_peak_1452	91	.	5.94766	12.2863	9.12941	124
chr1	106170965	106171224	SRR8284516_trimmed.fq.sort.sort.q10.rmdup.narrowPeak_peak_1453	130	.	7.20129	16.3964	13.0262	159
chr1	106171838	106172049	SRR8284516_trimmed.fq.sort.sort.q10.rmdup.narrowPeak_peak_1454	163	.	8.24111	19.8543	16.3225	124
chr1	106189474	106189679	SRR8284516_trimmed.fq.sort.sort.q10.rmdup.narrowPeak_peak_1455	43	.	4.5744	7.08511	4.31344	132
chr1	106262156	106262324	SRR8284516_trimmed.fq.sort.sort.q10.rmdup.narrowPeak_peak_1456	35	.	4.22252	6.23151	3.56051	105
chr1	106277654	106277804	SRR8284516_trimmed.fq.sort.sort.q10.rmdup.narrowPeak_peak_1457	37	.	4.19139	6.44407	3.75256	106
chr1	106354320	106354495	SRR8284516_trimmed.fq.sort.sort.q10.rmdup.narrowPeak_peak_1458	22	.	3.51877	4.62881	2.22071	70
chr1	106409715	106409868	SRR8284516_trimmed.fq.sort.sort.q10.rmdup.narrowPeak_peak_1459	35	.	4.22252	6.23151	3.56051	105
chr1	106525694	106525858	SRR8284516_trimmed.fq.sort.sort.q10.rmdup.narrowPeak_peak_1460	59	.	5.27815	8.88473	5.95035	47
chr1	106549412	106549589	SRR8284516_trimmed.fq.sort.sort.q10.rmdup.narrowPeak_peak_1461	84	.	5.04286	11.5527	8.4399	56
chr1	106612473	106612621	SRR8284516_trimmed.fq.sort.sort.q10.rmdup.narrowPeak_peak_1462	29	.	3.66652	5.53874	2.97371	106
chr1	106619943	106620112	SRR8284516_trimmed.fq.sort.sort.q10.rmdup.narrowPeak_peak_1463	42	.	4.34783	6.98682	4.24389	61
chr1	106713839	106714028	SRR8284516_trimmed.fq.sort.sort.q10.rmdup.narrowPeak_peak_1464	35	.	4.0188	6.1502	3.51757	109
chr1	106714618	106714871	SRR8284516_trimmed.fq.sort.sort.q10.rmdup.narrowPeak_peak_1465	141	.	7.58637	17.6062	14.1776	116
chr1	106739249	106739408	SRR8284516_trimmed.fq.sort.sort.q10.rmdup.narrowPeak_peak_1466	51	.	4.7905	8.05121	5.18691	110
chr1	106759270	106759660	SRR8284516_trimmed.fq.sort.sort.q10.rmdup.narrowPeak_peak_1467	206	.	8.67625	24.4232	20.6963	281
chr1	106760048	106760332	SRR8284516_trimmed.fq.sort.sort.q10.rmdup.narrowPeak_peak_1468	48	.	4.2297	7.62528	4.8087	141
chr1	106795623	106796591	SRR8284516_trimmed.fq.sort.sort.q10.rmdup.narrowPeak_peak_1469	222	.	9.15937	25.9981	22.2068	848
chr1	107645146	107645294	SRR8284516_trimmed.fq.sort.sort.q10.rmdup.narrowPeak_peak_1470	35	.	4.22252	6.23151	3.56051	19
chr1	107950524	107950721	SRR8284516_trimmed.fq.sort.sort.q10.rmdup.narrowPeak_peak_1471	59	.	5.27815	8.88473	5.95035	114
chr1	110435907	110436070	SRR8284516_trimmed.fq.sort.sort.q10.rmdup.narrowPeak_peak_1472	43	.	4.5744	7.08511	4.31344	43
chr1	111020560	111020792	SRR8284516_trimmed.fq.sort.sort.q10.rmdup.narrowPeak_peak_1473	77	.	5.9819	10.7949	7.72606	98
chr1	111168047	111168223	SRR8284516_trimmed.fq.sort.sort.q10.rmdup.narrowPeak_peak_1474	77	.	5.9819	10.7949	7.72606	84
chr1	111864317	111864872	SRR8284516_trimmed.fq.sort.sort.q10.rmdup.narrowPeak_peak_1475	59	.	5.27815	8.88473	5.95035	384
chr1	115956972	115957120	SRR8284516_trimmed.fq.sort.sort.q10.rmdup.narrowPeak_peak_1476	43	.	4.5744	7.08511	4.31344	31
chr1	117284830	117284986	SRR8284516_trimmed.fq.sort.sort.q10.rmdup.narrowPeak_peak_1477	59	.	5.27815	8.88473	5.95035	73
chr1	118310785	118311199	SRR8284516_trimmed.fq.sort.sort.q10.rmdup.narrowPeak_peak_1478	393	.	12.7501	43.8247	39.3712	230
chr1	118321851	118322377	SRR8284516_trimmed.fq.sort.sort.q10.rmdup.narrowPeak_peak_1479	487	.	13.5752	53.4976	48.7278	246
chr1	118388354	118389044	SRR8284516_trimmed.fq.sort.sort.q10.rmdup.narrowPeak_peak_1480	284	.	8.45491	32.5431	28.494	400
chr1	118389564	118389712	SRR8284516_trimmed.fq.sort.sort.q10.rmdup.narrowPeak_peak_1481	36	.	3.29946	6.38069	3.6952	67
chr1	118389856	118390291	SRR8284516_trimmed.fq.sort.sort.q10.rmdup.narrowPeak_peak_1482	118	.	5.21492	15.2024	11.8906	336
chr1	118459220	118459442	SRR8284516_trimmed.fq.sort.sort.q10.rmdup.narrowPeak_peak_1483	30	.	3.47608	5.64943	3.07212	128
chr1	118475508	118475674	SRR8284516_trimmed.fq.sort.sort.q10.rmdup.narrowPeak_peak_1484	59	.	4.91784	8.91858	5.98175	53
chr1	118476795	118476969	SRR8284516_trimmed.fq.sort.sort.q10.rmdup.narrowPeak_peak_1485	44	.	4.33927	7.25633	4.47002	50
chr1	118482498	118482646	SRR8284516_trimmed.fq.sort.sort.q10.rmdup.narrowPeak_peak_1486	25	.	3.39709	5.05889	2.59671	127
chr1	118485657	118485805	SRR8284516_trimmed.fq.sort.sort.q10.rmdup.narrowPeak_peak_1487	67	.	4.98426	9.70977	6.71983	101
chr1	118494676	118495041	SRR8284516_trimmed.fq.sort.sort.q10.rmdup.narrowPeak_peak_1488	39	.	4.29383	6.61693	3.9091	238
chr1	118504158	118504346	SRR8284516_trimmed.fq.sort.sort.q10.rmdup.narrowPeak_peak_1489	27	.	3.76197	5.23574	2.751	102
chr1	118521829	118522005	SRR8284516_trimmed.fq.sort.sort.q10.rmdup.narrowPeak_peak_1490	21	.	3.3857	4.4165	2.10269	126
chr1	118770735	118770928	SRR8284516_trimmed.fq.sort.sort.q10.rmdup.narrowPeak_peak_1491	64	.	5.03468	9.4674	6.49374	105
chr1	118825051	118825430	SRR8284516_trimmed.fq.sort.sort.q10.rmdup.narrowPeak_peak_1492	43	.	3.73663	7.14893	4.37197	287
chr1	118901819	118902022	SRR8284516_trimmed.fq.sort.sort.q10.rmdup.narrowPeak_peak_1493	97	.	4.42787	12.9287	9.73438	101
chr1	118904830	118905123	SRR8284516_trimmed.fq.sort.sort.q10.rmdup.narrowPeak_peak_1494	81	.	4.07852	11.2747	8.17832	87
chr1	118905306	118905536	SRR8284516_trimmed.fq.sort.sort.q10.rmdup.narrowPeak_peak_1495	88	.	4.22654	12.0137	8.87199	100
chr1	118916520	118916855	SRR8284516_trimmed.fq.sort.sort.q10.rmdup.narrowPeak_peak_1496	37	.	3.23535	6.43789	3.74748	280
chr1	118982340	118982507	SRR8284516_trimmed.fq.sort.sort.q10.rmdup.narrowPeak_peak_1497	79	.	3.82086	11.0098	7.92851	60
chr1	118982718	118982932	SRR8284516_trimmed.fq.sort.sort.q10.rmdup.narrowPeak_peak_1498	16	.	2.30776	3.8323	1.64864	70
chr1	118983020	118983335	SRR8284516_trimmed.fq.sort.sort.q10.rmdup.narrowPeak_peak_1499	73	.	3.71144	10.3912	7.35188	195
chr1	119033306	119033542	SRR8284516_trimmed.fq.sort.sort.q10.rmdup.narrowPeak_peak_1500	31	.	2.90008	5.75755	3.16937	73
chr1	119033737	119033977	SRR8284516_trimmed.fq.sort.sort.q10.rmdup.narrowPeak_peak_1501	109	.	4.63184	14.1916	10.931	123
chr1	119034059	119034368	SRR8284516_trimmed.fq.sort.sort.q10.rmdup.narrowPeak_peak_1502	159	.	5.49364	19.4157	15.9033	161
chr1	119047589	119047780	SRR8284516_trimmed.fq.sort.sort.q10.rmdup.narrowPeak_peak_1503	62	.	3.92317	9.17016	6.21664	97
chr1	119052512	119053227	SRR8284516_trimmed.fq.sort.sort.q10.rmdup.narrowPeak_peak_1504	154	.	5.03761	18.967	15.4755	136
chr1	119053706	119053945	SRR8284516_trimmed.fq.sort.sort.q10.rmdup.narrowPeak_peak_1505	80	.	3.94147	11.1302	8.042	109
chr1	119083589	119083737	SRR8284516_trimmed.fq.sort.sort.q10.rmdup.narrowPeak_peak_1506	28	.	3.87064	5.41182	2.86017	54
chr1	119101749	119101922	SRR8284516_trimmed.fq.sort.sort.q10.rmdup.narrowPeak_peak_1507	28	.	3.65943	5.2944	2.80275	55
chr1	119131589	119131781	SRR8284516_trimmed.fq.sort.sort.q10.rmdup.narrowPeak_peak_1508	66	.	5.49979	9.60479	6.62189	98
chr1	119152252	119152400	SRR8284516_trimmed.fq.sort.sort.q10.rmdup.narrowPeak_peak_1509	46	.	4.62412	7.4608	4.65734	82
chr1	119175224	119175394	SRR8284516_trimmed.fq.sort.sort.q10.rmdup.narrowPeak_peak_1510	42	.	4.21301	7.029	4.28231	70
chr1	119185485	119185723	SRR8284516_trimmed.fq.sort.sort.q10.rmdup.narrowPeak_peak_1511	62	.	5.28471	9.23475	6.27707	145
chr1	119504456	119504631	SRR8284516_trimmed.fq.sort.sort.q10.rmdup.narrowPeak_peak_1512	61	.	4.67566	9.10563	6.15632	64
chr1	119510511	119510777	SRR8284516_trimmed.fq.sort.sort.q10.rmdup.narrowPeak_peak_1513	28	.	3.45781	5.38966	2.86017	200
chr1	119526148	119526679	SRR8284516_trimmed.fq.sort.sort.q10.rmdup.narrowPeak_peak_1514	283	.	10.2459	32.434	28.3893	109
chr1	119607939	119608087	SRR8284516_trimmed.fq.sort.sort.q10.rmdup.narrowPeak_peak_1515	43	.	4.5744	7.08511	4.31344	52
chr1	119642495	119642696	SRR8284516_trimmed.fq.sort.sort.q10.rmdup.narrowPeak_peak_1516	55	.	4.85732	8.48501	5.58914	106
chr1	119643404	119643570	SRR8284516_trimmed.fq.sort.sort.q10.rmdup.narrowPeak_peak_1517	77	.	5.54388	10.7664	7.70358	78
chr1	119648389	119648555	SRR8284516_trimmed.fq.sort.sort.q10.rmdup.narrowPeak_peak_1518	68	.	5.08293	9.89952	6.89071	93
chr1	119649119	119649286	SRR8284516_trimmed.fq.sort.sort.q10.rmdup.narrowPeak_peak_1519	79	.	5.50297	11.0588	7.97457	57
chr1	119820624	119820836	SRR8284516_trimmed.fq.sort.sort.q10.rmdup.narrowPeak_peak_1520	51	.	4.92627	7.97021	5.11222	143
chr1	119836271	119836475	SRR8284516_trimmed.fq.sort.sort.q10.rmdup.narrowPeak_peak_1521	64	.	5.36337	9.37059	6.40345	112
chr1	119837127	119837492	SRR8284516_trimmed.fq.sort.sort.q10.rmdup.narrowPeak_peak_1522	101	.	6.7714	13.3757	10.1587	111
chr1	119837794	119837942	SRR8284516_trimmed.fq.sort.sort.q10.rmdup.narrowPeak_peak_1523	26	.	3.68732	5.1142	2.64502	30
chr1	119848105	119848257	SRR8284516_trimmed.fq.sort.sort.q10.rmdup.narrowPeak_peak_1524	54	.	4.95442	8.33401	5.44902	96
chr1	119885226	119885374	SRR8284516_trimmed.fq.sort.sort.q10.rmdup.narrowPeak_peak_1525	25	.	3.51659	5.051	2.59058	68
chr1	119892418	119892566	SRR8284516_trimmed.fq.sort.sort.q10.rmdup.narrowPeak_peak_1526	36	.	4.13223	6.34373	3.66216	94
chr1	120022869	120023036	SRR8284516_trimmed.fq.sort.sort.q10.rmdup.narrowPeak_peak_1527	33	.	4.04258	5.93548	3.32673	35
chr1	120030643	120030791	SRR8284516_trimmed.fq.sort.sort.q10.rmdup.narrowPeak_peak_1528	44	.	4.5138	7.27256	4.48495	78
chr1	120109693	120109857	SRR8284516_trimmed.fq.sort.sort.q10.rmdup.narrowPeak_peak_1529	23	.	3.44784	4.7207	2.30069	142
chr1	120120079	120120525	SRR8284516_trimmed.fq.sort.sort.q10.rmdup.narrowPeak_peak_1530	45	.	3.59614	7.32269	4.5313	308
chr1	120120666	120121029	SRR8284516_trimmed.fq.sort.sort.q10.rmdup.narrowPeak_peak_1531	140	.	5.89704	17.4206	14.0006	242
chr1	120121543	120121701	SRR8284516_trimmed.fq.sort.sort.q10.rmdup.narrowPeak_peak_1532	34	.	3.24542	6.03801	3.41781	37
chr1	120159718	120159866	SRR8284516_trimmed.fq.sort.sort.q10.rmdup.narrowPeak_peak_1533	41	.	3.96629	6.84173	4.11324	61
chr1	120257993	120258141	SRR8284516_trimmed.fq.sort.sort.q10.rmdup.narrowPeak_peak_1534	24	.	3.39866	4.84802	2.41337	120
chr1	120294223	120294371	SRR8284516_trimmed.fq.sort.sort.q10.rmdup.narrowPeak_peak_1535	28	.	3.87064	5.41182	2.86017	72
chr1	120629697	120629845	SRR8284516_trimmed.fq.sort.sort.q10.rmdup.narrowPeak_peak_1536	51	.	4.92627	7.97021	5.11222	68
chr1	120659915	120660063	SRR8284516_trimmed.fq.sort.sort.q10.rmdup.narrowPeak_peak_1537	43	.	4.5744	7.08511	4.31344	79
chr1	120677533	120677718	SRR8284516_trimmed.fq.sort.sort.q10.rmdup.narrowPeak_peak_1538	32	.	3.98301	5.83681	3.23934	134
chr1	120715031	120715216	SRR8284516_trimmed.fq.sort.sort.q10.rmdup.narrowPeak_peak_1539	56	.	4.87924	8.52399	5.6252	68
chr1	120715852	120716000	SRR8284516_trimmed.fq.sort.sort.q10.rmdup.narrowPeak_peak_1540	58	.	4.99189	8.72334	5.80989	61
chr1	120740692	120741205	SRR8284516_trimmed.fq.sort.sort.q10.rmdup.narrowPeak_peak_1541	112	.	6.04595	14.4999	11.2244	174
chr1	120741699	120741989	SRR8284516_trimmed.fq.sort.sort.q10.rmdup.narrowPeak_peak_1542	99	.	5.77979	13.1362	9.93127	85
chr1	120761036	120761193	SRR8284516_trimmed.fq.sort.sort.q10.rmdup.narrowPeak_peak_1543	69	.	5.1235	9.97709	6.96338	82
chr1	120984411	120984595	SRR8284516_trimmed.fq.sort.sort.q10.rmdup.narrowPeak_peak_1544	35	.	4.22252	6.23151	3.56051	55
chr1	121108915	121109154	SRR8284516_trimmed.fq.sort.sort.q10.rmdup.narrowPeak_peak_1545	51	.	4.92627	7.97021	5.11222	105
chr1	121109450	121109598	SRR8284516_trimmed.fq.sort.sort.q10.rmdup.narrowPeak_peak_1546	35	.	4.22252	6.23151	3.56051	94
chr1	121243616	121243764	SRR8284516_trimmed.fq.sort.sort.q10.rmdup.narrowPeak_peak_1547	51	.	4.92627	7.97021	5.11222	98
chr1	121315493	121315641	SRR8284516_trimmed.fq.sort.sort.q10.rmdup.narrowPeak_peak_1548	36	.	3.96511	6.31472	3.63548	94
chr1	121327330	121327667	SRR8284516_trimmed.fq.sort.sort.q10.rmdup.narrowPeak_peak_1549	48	.	4.38452	7.62853	4.8115	56
chr1	121327794	121328490	SRR8284516_trimmed.fq.sort.sort.q10.rmdup.narrowPeak_peak_1550	105	.	6.32842	13.8307	10.5907	99
chr1	121394568	121394749	SRR8284516_trimmed.fq.sort.sort.q10.rmdup.narrowPeak_peak_1551	73	.	5.75569	10.4057	7.36561	93
chr1	121431154	121431438	SRR8284516_trimmed.fq.sort.sort.q10.rmdup.narrowPeak_peak_1552	50	.	4.86179	7.86219	5.02641	44
chr1	121452402	121452550	SRR8284516_trimmed.fq.sort.sort.q10.rmdup.narrowPeak_peak_1553	35	.	3.33825	6.25326	3.58024	73
chr1	121464058	121464410	SRR8284516_trimmed.fq.sort.sort.q10.rmdup.narrowPeak_peak_1554	39	.	3.73462	6.64149	3.93162	214
chr1	121567282	121567549	SRR8284516_trimmed.fq.sort.sort.q10.rmdup.narrowPeak_peak_1555	33	.	4.0833	6.00272	3.38624	124
chr1	121567717	121567930	SRR8284516_trimmed.fq.sort.sort.q10.rmdup.narrowPeak_peak_1556	103	.	6.90989	13.6186	10.3891	92
chr1	121568186	121568334	SRR8284516_trimmed.fq.sort.sort.q10.rmdup.narrowPeak_peak_1557	35	.	4.21053	6.21187	3.56051	33
chr1	121771048	121771208	SRR8284516_trimmed.fq.sort.sort.q10.rmdup.narrowPeak_peak_1558	61	.	5.18336	9.05879	6.11267	70
chr1	121985160	121985336	SRR8284516_trimmed.fq.sort.sort.q10.rmdup.narrowPeak_peak_1559	35	.	4.22252	6.23151	3.56051	123
chr1	124207951	124208102	SRR8284516_trimmed.fq.sort.sort.q10.rmdup.narrowPeak_peak_1560	59	.	5.27815	8.88473	5.95035	67
chr1	125157582	125157740	SRR8284516_trimmed.fq.sort.sort.q10.rmdup.narrowPeak_peak_1561	51	.	4.92627	7.97021	5.11222	94
chr1	125352249	125352423	SRR8284516_trimmed.fq.sort.sort.q10.rmdup.narrowPeak_peak_1562	35	.	4.22252	6.23151	3.56051	54
chr1	125364073	125364221	SRR8284516_trimmed.fq.sort.sort.q10.rmdup.narrowPeak_peak_1563	28	.	3.87064	5.41182	2.86017	77
chr1	125414451	125414637	SRR8284516_trimmed.fq.sort.sort.q10.rmdup.narrowPeak_peak_1564	68	.	5.63003	9.82682	6.82275	102
chr1	125427063	125427332	SRR8284516_trimmed.fq.sort.sort.q10.rmdup.narrowPeak_peak_1565	58	.	5.18242	8.72287	5.80974	144
chr1	125434398	125434725	SRR8284516_trimmed.fq.sort.sort.q10.rmdup.narrowPeak_peak_1566	33	.	3.38268	5.90909	3.3034	219
chr1	125435029	125435534	SRR8284516_trimmed.fq.sort.sort.q10.rmdup.narrowPeak_peak_1567	318	.	9.97845	36.0279	31.8474	299
chr1	125436061	125436303	SRR8284516_trimmed.fq.sort.sort.q10.rmdup.narrowPeak_peak_1568	103	.	5.46913	13.6124	10.3833	115
chr1	125509224	125509372	SRR8284516_trimmed.fq.sort.sort.q10.rmdup.narrowPeak_peak_1569	51	.	4.92627	7.97021	5.11222	70
chr1	125515947	125516123	SRR8284516_trimmed.fq.sort.sort.q10.rmdup.narrowPeak_peak_1570	77	.	5.9819	10.7949	7.72606	116
chr1	125560152	125560512	SRR8284516_trimmed.fq.sort.sort.q10.rmdup.narrowPeak_peak_1571	253	.	9.10826	29.2566	25.3343	219
chr1	125560667	125560847	SRR8284516_trimmed.fq.sort.sort.q10.rmdup.narrowPeak_peak_1572	77	.	4.84782	10.7778	7.71458	54
chr1	125561126	125561498	SRR8284516_trimmed.fq.sort.sort.q10.rmdup.narrowPeak_peak_1573	193	.	7.60879	23.0545	19.3843	245
chr1	125570240	125570388	SRR8284516_trimmed.fq.sort.sort.q10.rmdup.narrowPeak_peak_1574	43	.	4.5744	7.08511	4.31344	44
chr1	125806745	125806964	SRR8284516_trimmed.fq.sort.sort.q10.rmdup.narrowPeak_peak_1575	77	.	5.9819	10.7949	7.72606	75
chr1	126275598	126275746	SRR8284516_trimmed.fq.sort.sort.q10.rmdup.narrowPeak_peak_1576	43	.	4.5744	7.08511	4.31344	77
chr1	126350879	126351056	SRR8284516_trimmed.fq.sort.sort.q10.rmdup.narrowPeak_peak_1577	56	.	5.05323	8.50314	5.60577	136
chr1	126438884	126439073	SRR8284516_trimmed.fq.sort.sort.q10.rmdup.narrowPeak_peak_1578	28	.	3.87064	5.41182	2.86017	119
chr1	126512123	126512379	SRR8284516_trimmed.fq.sort.sort.q10.rmdup.narrowPeak_peak_1579	158	.	8.23372	19.3299	15.8215	139
chr1	126601395	126601575	SRR8284516_trimmed.fq.sort.sort.q10.rmdup.narrowPeak_peak_1580	86	.	6.09678	11.7696	8.64474	95
chr1	126685902	126686119	SRR8284516_trimmed.fq.sort.sort.q10.rmdup.narrowPeak_peak_1581	27	.	3.78111	5.26682	2.77755	83
chr1	126701877	126702025	SRR8284516_trimmed.fq.sort.sort.q10.rmdup.narrowPeak_peak_1582	35	.	4.22252	6.23151	3.56051	63
chr1	126702388	126702547	SRR8284516_trimmed.fq.sort.sort.q10.rmdup.narrowPeak_peak_1583	77	.	5.9819	10.7949	7.72606	97
chr1	126933650	126933888	SRR8284516_trimmed.fq.sort.sort.q10.rmdup.narrowPeak_peak_1584	28	.	3.87064	5.41182	2.86017	93
chr1	126973957	126974108	SRR8284516_trimmed.fq.sort.sort.q10.rmdup.narrowPeak_peak_1585	59	.	5.27815	8.88473	5.95035	45
chr1	127204951	127205227	SRR8284516_trimmed.fq.sort.sort.q10.rmdup.narrowPeak_peak_1586	317	.	10.9995	35.9679	31.7898	141
chr1	127205387	127205581	SRR8284516_trimmed.fq.sort.sort.q10.rmdup.narrowPeak_peak_1587	87	.	5.34834	11.855	8.72146	83
chr1	127232752	127232916	SRR8284516_trimmed.fq.sort.sort.q10.rmdup.narrowPeak_peak_1588	29	.	3.79651	5.52561	2.96197	22
chr1	127255504	127255708	SRR8284516_trimmed.fq.sort.sort.q10.rmdup.narrowPeak_peak_1589	30	.	3.88752	5.67794	3.09758	120
chr1	127330086	127330237	SRR8284516_trimmed.fq.sort.sort.q10.rmdup.narrowPeak_peak_1590	50	.	4.6799	7.85871	5.02343	60
chr1	127339211	127339359	SRR8284516_trimmed.fq.sort.sort.q10.rmdup.narrowPeak_peak_1591	23	.	3.4965	4.80114	2.37133	39
chr1	127393992	127394207	SRR8284516_trimmed.fq.sort.sort.q10.rmdup.narrowPeak_peak_1592	39	.	4.33622	6.68815	3.97355	76
chr1	127429671	127429819	SRR8284516_trimmed.fq.sort.sort.q10.rmdup.narrowPeak_peak_1593	20	.	3.20962	4.32296	2.02353	123
chr1	127444456	127444604	SRR8284516_trimmed.fq.sort.sort.q10.rmdup.narrowPeak_peak_1594	23	.	3.04754	4.79755	2.36961	40
chr1	127458919	127459117	SRR8284516_trimmed.fq.sort.sort.q10.rmdup.narrowPeak_peak_1595	75	.	5.09363	10.6131	7.56004	98
chr1	127773245	127773852	SRR8284516_trimmed.fq.sort.sort.q10.rmdup.narrowPeak_peak_1596	197	.	6.51157	23.4164	19.7308	481
chr1	127774228	127774928	SRR8284516_trimmed.fq.sort.sort.q10.rmdup.narrowPeak_peak_1597	395	.	9.61937	43.9633	39.5049	124
chr1	127789522	127789702	SRR8284516_trimmed.fq.sort.sort.q10.rmdup.narrowPeak_peak_1598	32	.	3.98301	5.83681	3.23934	76
chr1	127797935	127798083	SRR8284516_trimmed.fq.sort.sort.q10.rmdup.narrowPeak_peak_1599	51	.	4.92627	7.97021	5.11222	81
chr1	127828187	127828352	SRR8284516_trimmed.fq.sort.sort.q10.rmdup.narrowPeak_peak_1600	43	.	4.5744	7.08511	4.31344	104
chr1	127868791	127869320	SRR8284516_trimmed.fq.sort.sort.q10.rmdup.narrowPeak_peak_1601	230	.	10.4895	26.8986	23.0705	173
chr1	127905117	127905265	SRR8284516_trimmed.fq.sort.sort.q10.rmdup.narrowPeak_peak_1602	51	.	4.92627	7.97021	5.11222	77
chr1	127919916	127920137	SRR8284516_trimmed.fq.sort.sort.q10.rmdup.narrowPeak_peak_1603	28	.	3.87064	5.41182	2.86017	91
chr1	127922717	127922954	SRR8284516_trimmed.fq.sort.sort.q10.rmdup.narrowPeak_peak_1604	59	.	5.27815	8.88473	5.95035	140
chr1	128002497	128002668	SRR8284516_trimmed.fq.sort.sort.q10.rmdup.narrowPeak_peak_1605	44	.	4.49236	7.23583	4.45134	114
chr1	128017038	128017193	SRR8284516_trimmed.fq.sort.sort.q10.rmdup.narrowPeak_peak_1606	29	.	3.76128	5.4664	2.90867	11
chr1	128057104	128057294	SRR8284516_trimmed.fq.sort.sort.q10.rmdup.narrowPeak_peak_1607	44	.	4.49236	7.23583	4.45134	115
chr1	128102263	128102943	SRR8284516_trimmed.fq.sort.sort.q10.rmdup.narrowPeak_peak_1608	207	.	7.60109	24.5291	20.798	311
chr1	128103400	128103852	SRR8284516_trimmed.fq.sort.sort.q10.rmdup.narrowPeak_peak_1609	59	.	4.14562	8.88066	5.95035	316
chr1	128243838	128244008	SRR8284516_trimmed.fq.sort.sort.q10.rmdup.narrowPeak_peak_1610	28	.	3.43272	5.34273	2.84423	91
chr1	128244103	128244717	SRR8284516_trimmed.fq.sort.sort.q10.rmdup.narrowPeak_peak_1611	230	.	9.30864	26.8774	23.0499	418
chr1	128323514	128323705	SRR8284516_trimmed.fq.sort.sort.q10.rmdup.narrowPeak_peak_1612	38	.	4.23177	6.51235	3.81476	72
chr1	128359126	128359608	SRR8284516_trimmed.fq.sort.sort.q10.rmdup.narrowPeak_peak_1613	448	.	12.8063	49.5059	44.8667	117
chr1	128416612	128417385	SRR8284516_trimmed.fq.sort.sort.q10.rmdup.narrowPeak_peak_1614	350	.	11.0956	39.3722	35.0726	576
chr1	128571699	128571948	SRR8284516_trimmed.fq.sort.sort.q10.rmdup.narrowPeak_peak_1615	28	.	3.87064	5.41182	2.86017	21
chr1	128578872	128579035	SRR8284516_trimmed.fq.sort.sort.q10.rmdup.narrowPeak_peak_1616	28	.	3.87064	5.41182	2.86017	41
chr1	128706029	128706208	SRR8284516_trimmed.fq.sort.sort.q10.rmdup.narrowPeak_peak_1617	51	.	4.92627	7.97021	5.11222	94
chr1	129525175	129525336	SRR8284516_trimmed.fq.sort.sort.q10.rmdup.narrowPeak_peak_1618	68	.	5.63003	9.82682	6.82275	116
chr1	130167892	130168228	SRR8284516_trimmed.fq.sort.sort.q10.rmdup.narrowPeak_peak_1619	59	.	5.27815	8.88473	5.95035	108
chr1	130507105	130507306	SRR8284516_trimmed.fq.sort.sort.q10.rmdup.narrowPeak_peak_1620	51	.	4.92627	7.97021	5.11222	64
chr1	130706830	130707111	SRR8284516_trimmed.fq.sort.sort.q10.rmdup.narrowPeak_peak_1621	28	.	3.87064	5.41182	2.86017	47
chr1	130716248	130716424	SRR8284516_trimmed.fq.sort.sort.q10.rmdup.narrowPeak_peak_1622	21	.	3.28045	4.44194	2.12474	71
chr1	130716902	130717293	SRR8284516_trimmed.fq.sort.sort.q10.rmdup.narrowPeak_peak_1623	63	.	5.11494	9.27591	6.3154	136
chr1	130717592	130717740	SRR8284516_trimmed.fq.sort.sort.q10.rmdup.narrowPeak_peak_1624	41	.	4.26933	6.85055	4.12055	89
chr1	130797434	130797582	SRR8284516_trimmed.fq.sort.sort.q10.rmdup.narrowPeak_peak_1625	43	.	4.5744	7.08511	4.31344	41
chr1	130823465	130823613	SRR8284516_trimmed.fq.sort.sort.q10.rmdup.narrowPeak_peak_1626	56	.	5.05323	8.50314	5.60577	79
chr1	130850845	130851053	SRR8284516_trimmed.fq.sort.sort.q10.rmdup.narrowPeak_peak_1627	35	.	4.22252	6.23151	3.56051	159
chr1	131004756	131005104	SRR8284516_trimmed.fq.sort.sort.q10.rmdup.narrowPeak_peak_1628	102	.	6.36427	13.4808	10.2583	249
chr1	131059992	131060183	SRR8284516_trimmed.fq.sort.sort.q10.rmdup.narrowPeak_peak_1629	63	.	4.20506	9.30881	6.34631	86
chr1	131096671	131096838	SRR8284516_trimmed.fq.sort.sort.q10.rmdup.narrowPeak_peak_1630	83	.	4.99625	11.4488	8.342	80
chr1	131096991	131097474	SRR8284516_trimmed.fq.sort.sort.q10.rmdup.narrowPeak_peak_1631	266	.	9.21659	30.6464	26.6704	385
chr1	131127580	131127728	SRR8284516_trimmed.fq.sort.sort.q10.rmdup.narrowPeak_peak_1632	67	.	5.55633	9.70135	6.71233	77
chr1	131142872	131143093	SRR8284516_trimmed.fq.sort.sort.q10.rmdup.narrowPeak_peak_1633	41	.	4.44596	6.8717	4.13988	90
chr1	131153263	131153680	SRR8284516_trimmed.fq.sort.sort.q10.rmdup.narrowPeak_peak_1634	602	.	17.7974	65.3352	60.2002	155
chr1	131438122	131438270	SRR8284516_trimmed.fq.sort.sort.q10.rmdup.narrowPeak_peak_1635	51	.	4.92627	7.97021	5.11222	43
chr1	131506287	131506463	SRR8284516_trimmed.fq.sort.sort.q10.rmdup.narrowPeak_peak_1636	58	.	5.18242	8.72287	5.80974	74
chr1	131525320	131525815	SRR8284516_trimmed.fq.sort.sort.q10.rmdup.narrowPeak_peak_1637	40	.	3.37382	6.78249	4.05961	90
chr1	131526341	131526748	SRR8284516_trimmed.fq.sort.sort.q10.rmdup.narrowPeak_peak_1638	25	.	2.8646	4.94969	2.50178	223
chr1	131526843	131527002	SRR8284516_trimmed.fq.sort.sort.q10.rmdup.narrowPeak_peak_1639	50	.	3.63464	7.90777	5.06818	103
chr1	131527082	131527275	SRR8284516_trimmed.fq.sort.sort.q10.rmdup.narrowPeak_peak_1640	87	.	4.51939	11.9347	8.79693	91
chr1	131528021	131528219	SRR8284516_trimmed.fq.sort.sort.q10.rmdup.narrowPeak_peak_1641	127	.	5.3982	16.0794	12.7238	135
chr1	131657957	131658121	SRR8284516_trimmed.fq.sort.sort.q10.rmdup.narrowPeak_peak_1642	86	.	6.33378	11.7874	8.65746	44
chr1	131713179	131713341	SRR8284516_trimmed.fq.sort.sort.q10.rmdup.narrowPeak_peak_1643	68	.	5.63003	9.82682	6.82275	59
chr1	131780641	131780832	SRR8284516_trimmed.fq.sort.sort.q10.rmdup.narrowPeak_peak_1644	35	.	4.22252	6.23151	3.56051	65
chr1	131828030	131828390	SRR8284516_trimmed.fq.sort.sort.q10.rmdup.narrowPeak_peak_1645	374	.	11.6055	41.8796	37.4915	142
chr1	131828589	131828737	SRR8284516_trimmed.fq.sort.sort.q10.rmdup.narrowPeak_peak_1646	43	.	3.81777	7.06756	4.31344	52
chr1	131910495	131910873	SRR8284516_trimmed.fq.sort.sort.q10.rmdup.narrowPeak_peak_1647	155	.	6.91742	19.0429	15.5485	297
chr1	131910961	131911131	SRR8284516_trimmed.fq.sort.sort.q10.rmdup.narrowPeak_peak_1648	144	.	6.59574	17.8545	14.4149	107
chr1	131911261	131911661	SRR8284516_trimmed.fq.sort.sort.q10.rmdup.narrowPeak_peak_1649	185	.	7.47136	22.234	18.5985	172
chr1	131948176	131948346	SRR8284516_trimmed.fq.sort.sort.q10.rmdup.narrowPeak_peak_1650	41	.	4.44596	6.8717	4.13988	57
chr1	132006763	132007034	SRR8284516_trimmed.fq.sort.sort.q10.rmdup.narrowPeak_peak_1651	44	.	3.4685	7.24696	4.46183	102
chr1	132007242	132007490	SRR8284516_trimmed.fq.sort.sort.q10.rmdup.narrowPeak_peak_1652	360	.	9.39379	40.3379	36.0041	110
chr1	132007596	132007998	SRR8284516_trimmed.fq.sort.sort.q10.rmdup.narrowPeak_peak_1653	140	.	5.62324	17.4764	14.0541	74
chr1	132008369	132008593	SRR8284516_trimmed.fq.sort.sort.q10.rmdup.narrowPeak_peak_1654	93	.	4.60094	12.4775	9.31079	90
chr1	132093143	132093310	SRR8284516_trimmed.fq.sort.sort.q10.rmdup.narrowPeak_peak_1655	59	.	5.27815	8.88473	5.95035	29
chr1	132191289	132191437	SRR8284516_trimmed.fq.sort.sort.q10.rmdup.narrowPeak_peak_1656	36	.	4.15176	6.3769	3.69195	89
chr1	132191723	132191929	SRR8284516_trimmed.fq.sort.sort.q10.rmdup.narrowPeak_peak_1657	36	.	4.15176	6.3769	3.69195	80
chr1	132244916	132245177	SRR8284516_trimmed.fq.sort.sort.q10.rmdup.narrowPeak_peak_1658	28	.	3.87064	5.41182	2.86017	116
chr1	132246160	132246504	SRR8284516_trimmed.fq.sort.sort.q10.rmdup.narrowPeak_peak_1659	58	.	5.18242	8.72287	5.80974	117
chr1	132265340	132265580	SRR8284516_trimmed.fq.sort.sort.q10.rmdup.narrowPeak_peak_1660	32	.	3.96354	5.80449	3.21026	93
chr1	132266964	132267112	SRR8284516_trimmed.fq.sort.sort.q10.rmdup.narrowPeak_peak_1661	39	.	4.33622	6.68815	3.97355	63
chr1	132334114	132334379	SRR8284516_trimmed.fq.sort.sort.q10.rmdup.narrowPeak_peak_1662	40	.	3.9374	6.78622	4.06247	133
chr1	132343867	132344028	SRR8284516_trimmed.fq.sort.sort.q10.rmdup.narrowPeak_peak_1663	53	.	4.52995	8.19906	5.32382	107
chr1	132352551	132352699	SRR8284516_trimmed.fq.sort.sort.q10.rmdup.narrowPeak_peak_1664	24	.	3.41297	4.87275	2.43501	78
chr1	132363024	132363208	SRR8284516_trimmed.fq.sort.sort.q10.rmdup.narrowPeak_peak_1665	34	.	3.69131	6.06257	3.44005	118
chr1	132391938	132392086	SRR8284516_trimmed.fq.sort.sort.q10.rmdup.narrowPeak_peak_1666	26	.	3.72427	5.17442	2.69767	72
chr1	132417636	132418074	SRR8284516_trimmed.fq.sort.sort.q10.rmdup.narrowPeak_peak_1667	52	.	4.62856	8.07455	5.20864	65
chr1	132435173	132435344	SRR8284516_trimmed.fq.sort.sort.q10.rmdup.narrowPeak_peak_1668	18	.	3.17864	4.08317	1.81772	59
chr1	132476734	132476954	SRR8284516_trimmed.fq.sort.sort.q10.rmdup.narrowPeak_peak_1669	20	.	3.02297	4.37203	2.06452	95
chr1	132477072	132477294	SRR8284516_trimmed.fq.sort.sort.q10.rmdup.narrowPeak_peak_1670	187	.	7.98872	22.4107	18.7675	97
chr1	132477405	132477891	SRR8284516_trimmed.fq.sort.sort.q10.rmdup.narrowPeak_peak_1671	169	.	7.57146	20.4979	16.9375	129
chr1	132527248	132527471	SRR8284516_trimmed.fq.sort.sort.q10.rmdup.narrowPeak_peak_1672	21	.	3.29499	4.46629	2.14544	184
chr1	132696269	132696556	SRR8284516_trimmed.fq.sort.sort.q10.rmdup.narrowPeak_peak_1673	43	.	4.5744	7.08511	4.31344	206
chr1	132867839	132867987	SRR8284516_trimmed.fq.sort.sort.q10.rmdup.narrowPeak_peak_1674	46	.	4.60163	7.42252	4.62262	55
chr1	132994887	132995051	SRR8284516_trimmed.fq.sort.sort.q10.rmdup.narrowPeak_peak_1675	51	.	4.92627	7.97021	5.11222	84
chr1	133024874	133025383	SRR8284516_trimmed.fq.sort.sort.q10.rmdup.narrowPeak_peak_1676	143	.	6.95911	17.7542	14.3192	369
chr1	133025539	133025729	SRR8284516_trimmed.fq.sort.sort.q10.rmdup.narrowPeak_peak_1677	124	.	6.43347	15.7456	12.4076	103
chr1	133033512	133033864	SRR8284516_trimmed.fq.sort.sort.q10.rmdup.narrowPeak_peak_1678	38	.	4.23177	6.51235	3.81476	101
chr1	133083798	133084008	SRR8284516_trimmed.fq.sort.sort.q10.rmdup.narrowPeak_peak_1679	82	.	5.26064	11.3091	8.21074	66
chr1	133130726	133130931	SRR8284516_trimmed.fq.sort.sort.q10.rmdup.narrowPeak_peak_1680	114	.	4.40977	14.735	11.4483	124
chr1	133131349	133132095	SRR8284516_trimmed.fq.sort.sort.q10.rmdup.narrowPeak_peak_1681	366	.	7.96831	41.0216	36.6634	294
chr1	133146570	133146718	SRR8284516_trimmed.fq.sort.sort.q10.rmdup.narrowPeak_peak_1682	35	.	4.22252	6.23151	3.56051	21
chr1	133187522	133187855	SRR8284516_trimmed.fq.sort.sort.q10.rmdup.narrowPeak_peak_1683	105	.	7.03753	13.841	10.5983	210
chr1	133213451	133213666	SRR8284516_trimmed.fq.sort.sort.q10.rmdup.narrowPeak_peak_1684	22	.	3.33941	4.5405	2.20789	133
chr1	133323269	133323417	SRR8284516_trimmed.fq.sort.sort.q10.rmdup.narrowPeak_peak_1685	42	.	4.53784	7.02451	4.27852	82
chr1	133397846	133398237	SRR8284516_trimmed.fq.sort.sort.q10.rmdup.narrowPeak_peak_1686	116	.	6.0696	14.9621	11.662	265
chr1	133444543	133444742	SRR8284516_trimmed.fq.sort.sort.q10.rmdup.narrowPeak_peak_1687	30	.	3.86897	5.64696	3.07047	89
chr1	133501179	133501355	SRR8284516_trimmed.fq.sort.sort.q10.rmdup.narrowPeak_peak_1688	50	.	4.86179	7.86219	5.02641	94
chr1	133525077	133525297	SRR8284516_trimmed.fq.sort.sort.q10.rmdup.narrowPeak_peak_1689	23	.	3.22261	4.7417	2.32002	139
chr1	133660403	133660898	SRR8284516_trimmed.fq.sort.sort.q10.rmdup.narrowPeak_peak_1693	171	.	7.25689	20.7628	17.1912	338
chr1	133661165	133661416	SRR8284516_trimmed.fq.sort.sort.q10.rmdup.narrowPeak_peak_1694	265	.	9.1598	30.5096	26.539	129
chr1	133719369	133719521	SRR8284516_trimmed.fq.sort.sort.q10.rmdup.narrowPeak_peak_1695	36	.	3.96511	6.31472	3.63548	62
chr1	133740486	133740720	SRR8284516_trimmed.fq.sort.sort.q10.rmdup.narrowPeak_peak_1696	47	.	4.18348	7.53552	4.72636	109
chr1	133741963	133742111	SRR8284516_trimmed.fq.sort.sort.q10.rmdup.narrowPeak_peak_1697	29	.	3.50912	5.48524	2.92596	52
chr1	133763454	133763604	SRR8284516_trimmed.fq.sort.sort.q10.rmdup.narrowPeak_peak_1698	29	.	3.30033	5.5185	2.95583	56
chr1	133766416	133766613	SRR8284516_trimmed.fq.sort.sort.q10.rmdup.narrowPeak_peak_1699	25	.	3.14202	4.98892	2.53652	55
chr1	133777704	133777852	SRR8284516_trimmed.fq.sort.sort.q10.rmdup.narrowPeak_peak_1700	38	.	4.23177	6.51235	3.81476	68
chr1	133807791	133808075	SRR8284516_trimmed.fq.sort.sort.q10.rmdup.narrowPeak_peak_1701	43	.	4.5744	7.08511	4.31344	74
chr1	133840826	133841092	SRR8284516_trimmed.fq.sort.sort.q10.rmdup.narrowPeak_peak_1702	54	.	4.95442	8.33401	5.44902	182
chr1	133925759	133925954	SRR8284516_trimmed.fq.sort.sort.q10.rmdup.narrowPeak_peak_1703	31	.	3.92516	5.74067	3.15345	91
chr1	133933388	133933674	SRR8284516_trimmed.fq.sort.sort.q10.rmdup.narrowPeak_peak_1704	55	.	4.65856	8.44017	5.54745	212
chr1	134061358	134061611	SRR8284516_trimmed.fq.sort.sort.q10.rmdup.narrowPeak_peak_1705	64	.	4.81598	9.38241	6.41437	121
chr1	134078846	134079007	SRR8284516_trimmed.fq.sort.sort.q10.rmdup.narrowPeak_peak_1706	65	.	4.58355	9.55171	6.57242	102
chr1	134079387	134079645	SRR8284516_trimmed.fq.sort.sort.q10.rmdup.narrowPeak_peak_1707	121	.	6.13121	15.5127	12.1861	111
chr1	134092721	134092884	SRR8284516_trimmed.fq.sort.sort.q10.rmdup.narrowPeak_peak_1708	39	.	3.7468	6.66632	3.95382	108
chr1	134093281	134093839	SRR8284516_trimmed.fq.sort.sort.q10.rmdup.narrowPeak_peak_1709	114	.	5.81106	14.7888	11.499	78
chr1	134098977	134099289	SRR8284516_trimmed.fq.sort.sort.q10.rmdup.narrowPeak_peak_1710	157	.	6.62871	19.2697	15.765	197
chr1	134119343	134119498	SRR8284516_trimmed.fq.sort.sort.q10.rmdup.narrowPeak_peak_1711	43	.	4.5744	7.08511	4.31344	75
chr1	134344869	134345218	SRR8284516_trimmed.fq.sort.sort.q10.rmdup.narrowPeak_peak_1712	96	.	6.68566	12.8032	9.61536	92
chr1	134361159	134361678	SRR8284516_trimmed.fq.sort.sort.q10.rmdup.narrowPeak_peak_1713	311	.	10.1807	35.3161	31.1624	409
chr1	134362095	134362477	SRR8284516_trimmed.fq.sort.sort.q10.rmdup.narrowPeak_peak_1714	95	.	5.40424	12.7149	9.53478	285
chr1	134405593	134405835	SRR8284516_trimmed.fq.sort.sort.q10.rmdup.narrowPeak_peak_1715	42	.	4.32793	6.95236	4.21285	159
chr1	134406021	134406474	SRR8284516_trimmed.fq.sort.sort.q10.rmdup.narrowPeak_peak_1716	196	.	9.20428	23.3043	19.6236	126
chr1	134414944	134415117	SRR8284516_trimmed.fq.sort.sort.q10.rmdup.narrowPeak_peak_1717	35	.	3.42049	6.21509	3.56051	131
chr1	134415820	134416062	SRR8284516_trimmed.fq.sort.sort.q10.rmdup.narrowPeak_peak_1718	244	.	8.07436	28.3086	24.4239	98
chr1	134455652	134455820	SRR8284516_trimmed.fq.sort.sort.q10.rmdup.narrowPeak_peak_1719	62	.	5.25901	9.19022	6.23528	63
chr1	134462536	134462780	SRR8284516_trimmed.fq.sort.sort.q10.rmdup.narrowPeak_peak_1720	26	.	3.7057	5.14418	2.67112	211
chr1	134473303	134473470	SRR8284516_trimmed.fq.sort.sort.q10.rmdup.narrowPeak_peak_1721	68	.	5.63003	9.82682	6.82275	78
chr1	134494259	134494461	SRR8284516_trimmed.fq.sort.sort.q10.rmdup.narrowPeak_peak_1722	99	.	5.10539	13.1115	9.90773	105
chr1	134494690	134495387	SRR8284516_trimmed.fq.sort.sort.q10.rmdup.narrowPeak_peak_1723	102	.	5.24698	13.4579	10.2365	350
chr1	134556559	134556780	SRR8284516_trimmed.fq.sort.sort.q10.rmdup.narrowPeak_peak_1724	26	.	3.41028	5.08265	2.61823	79
chr1	134560229	134560694	SRR8284516_trimmed.fq.sort.sort.q10.rmdup.narrowPeak_peak_1725	166	.	7.41565	20.1578	16.6127	274
chr1	134561057	134561205	SRR8284516_trimmed.fq.sort.sort.q10.rmdup.narrowPeak_peak_1726	43	.	3.95312	7.08191	4.31344	80
chr1	134668065	134668226	SRR8284516_trimmed.fq.sort.sort.q10.rmdup.narrowPeak_peak_1727	39	.	4.29383	6.61693	3.9091	33
chr1	134693871	134694096	SRR8284516_trimmed.fq.sort.sort.q10.rmdup.narrowPeak_peak_1728	19	.	3.27097	4.23229	1.94548	34
chr1	134704665	134704813	SRR8284516_trimmed.fq.sort.sort.q10.rmdup.narrowPeak_peak_1729	28	.	3.87064	5.41182	2.86017	99
chr1	134737780	134737943	SRR8284516_trimmed.fq.sort.sort.q10.rmdup.narrowPeak_peak_1730	35	.	4.03727	6.18182	3.54585	59
chr1	134739204	134739352	SRR8284516_trimmed.fq.sort.sort.q10.rmdup.narrowPeak_peak_1731	64	.	5.18419	9.40028	6.43101	69
chr1	134799114	134799816	SRR8284516_trimmed.fq.sort.sort.q10.rmdup.narrowPeak_peak_1732	110	.	6.15218	14.3112	11.0445	108
chr1	134874443	134874725	SRR8284516_trimmed.fq.sort.sort.q10.rmdup.narrowPeak_peak_1733	45	.	4.53544	7.30959	4.51912	104
chr1	134949336	134949576	SRR8284516_trimmed.fq.sort.sort.q10.rmdup.narrowPeak_peak_1734	57	.	5.12996	8.63383	5.72709	95
chr1	134955354	134955550	SRR8284516_trimmed.fq.sort.sort.q10.rmdup.narrowPeak_peak_1735	61	.	5.18336	9.05879	6.11267	142
chr1	134955634	134955891	SRR8284516_trimmed.fq.sort.sort.q10.rmdup.narrowPeak_peak_1736	149	.	8.29793	18.4349	14.9673	159
chr1	134962152	134962325	SRR8284516_trimmed.fq.sort.sort.q10.rmdup.narrowPeak_peak_1737	51	.	4.92627	7.97021	5.11222	93
chr1	134962634	134962887	SRR8284516_trimmed.fq.sort.sort.q10.rmdup.narrowPeak_peak_1738	158	.	8.79692	19.3271	15.8187	121
chr1	135046802	135047274	SRR8284516_trimmed.fq.sort.sort.q10.rmdup.narrowPeak_peak_1739	67	.	5.18493	9.74608	6.75384	210
chr1	135119116	135119306	SRR8284516_trimmed.fq.sort.sort.q10.rmdup.narrowPeak_peak_1740	28	.	3.56242	5.3547	2.85465	74
chr1	135126377	135126779	SRR8284516_trimmed.fq.sort.sort.q10.rmdup.narrowPeak_peak_1741	33	.	3.66461	6.01182	3.39479	87
chr1	135127166	135127464	SRR8284516_trimmed.fq.sort.sort.q10.rmdup.narrowPeak_peak_1742	45	.	4.09402	7.3606	4.56574	95
chr1	135146978	135147137	SRR8284516_trimmed.fq.sort.sort.q10.rmdup.narrowPeak_peak_1743	39	.	4.29383	6.61693	3.9091	109
chr1	135154027	135154277	SRR8284516_trimmed.fq.sort.sort.q10.rmdup.narrowPeak_peak_1744	117	.	6.30639	15.0506	11.7464	144
chr1	135154674	135154899	SRR8284516_trimmed.fq.sort.sort.q10.rmdup.narrowPeak_peak_1745	67	.	4.81649	9.71232	6.7218	84
chr1	135199525	135199673	SRR8284516_trimmed.fq.sort.sort.q10.rmdup.narrowPeak_peak_1746	30	.	3.86897	5.64696	3.07047	62
chr1	135258845	135259172	SRR8284516_trimmed.fq.sort.sort.q10.rmdup.narrowPeak_peak_1747	103	.	5.63845	13.613	10.3837	242
chr1	135283819	135284048	SRR8284516_trimmed.fq.sort.sort.q10.rmdup.narrowPeak_peak_1748	63	.	4.93259	9.27615	6.31543	108
chr1	135284147	135284299	SRR8284516_trimmed.fq.sort.sort.q10.rmdup.narrowPeak_peak_1749	78	.	5.41477	10.8901	7.81541	40
chr1	135313159	135313717	SRR8284516_trimmed.fq.sort.sort.q10.rmdup.narrowPeak_peak_1750	507	.	12.2203	55.5563	50.7214	411
chr1	135313956	135314119	SRR8284516_trimmed.fq.sort.sort.q10.rmdup.narrowPeak_peak_1751	78	.	4.48647	10.903	7.82767	71
chr1	135374734	135374935	SRR8284516_trimmed.fq.sort.sort.q10.rmdup.narrowPeak_peak_1752	187	.	7.51754	22.3432	18.703	94
chr1	135375275	135375576	SRR8284516_trimmed.fq.sort.sort.q10.rmdup.narrowPeak_peak_1753	42	.	3.77042	6.96803	4.22734	181
chr1	135429682	135430405	SRR8284516_trimmed.fq.sort.sort.q10.rmdup.narrowPeak_peak_1754	253	.	7.36994	29.3209	25.3965	527
chr1	135430645	135430904	SRR8284516_trimmed.fq.sort.sort.q10.rmdup.narrowPeak_peak_1755	190	.	6.27782	22.7055	19.0503	124
chr1	135524228	135524376	SRR8284516_trimmed.fq.sort.sort.q10.rmdup.narrowPeak_peak_1756	30	.	3.58901	5.63309	3.05809	58
chr1	135534235	135534386	SRR8284516_trimmed.fq.sort.sort.q10.rmdup.narrowPeak_peak_1757	54	.	4.13805	8.29305	5.41114	72
chr1	135554069	135554394	SRR8284516_trimmed.fq.sort.sort.q10.rmdup.narrowPeak_peak_1758	53	.	3.96825	8.19329	5.31864	257
chr1	135563961	135564157	SRR8284516_trimmed.fq.sort.sort.q10.rmdup.narrowPeak_peak_1759	75	.	4.48575	10.5879	7.53648	84
chr1	135566612	135566760	SRR8284516_trimmed.fq.sort.sort.q10.rmdup.narrowPeak_peak_1760	28	.	3.05147	5.38518	2.86017	124
chr1	135583530	135583678	SRR8284516_trimmed.fq.sort.sort.q10.rmdup.narrowPeak_peak_1761	72	.	4.23756	10.2698	7.23796	52
chr1	135659483	135659633	SRR8284516_trimmed.fq.sort.sort.q10.rmdup.narrowPeak_peak_1762	51	.	3.35004	8.06131	5.19629	96
chr1	135659903	135660399	SRR8284516_trimmed.fq.sort.sort.q10.rmdup.narrowPeak_peak_1763	56	.	3.42382	8.5114	5.61354	266
chr1	135728752	135728976	SRR8284516_trimmed.fq.sort.sort.q10.rmdup.narrowPeak_peak_1764	65	.	4.17333	9.5229	6.54558	187
chr1	135752866	135753022	SRR8284516_trimmed.fq.sort.sort.q10.rmdup.narrowPeak_peak_1765	46	.	4.29738	7.46704	4.66325	59
chr1	135876882	135877053	SRR8284516_trimmed.fq.sort.sort.q10.rmdup.narrowPeak_peak_1766	46	.	4.62412	7.4608	4.65734	102
chr1	135982306	135982468	SRR8284516_trimmed.fq.sort.sort.q10.rmdup.narrowPeak_peak_1767	38	.	4.25226	6.54692	3.84566	55
chr1	136017367	136017613	SRR8284516_trimmed.fq.sort.sort.q10.rmdup.narrowPeak_peak_1768	51	.	4.1204	7.97252	5.11398	133
chr1	136018096	136018599	SRR8284516_trimmed.fq.sort.sort.q10.rmdup.narrowPeak_peak_1769	228	.	8.48392	26.6864	22.8665	126
chr1	136090667	136090887	SRR8284516_trimmed.fq.sort.sort.q10.rmdup.narrowPeak_peak_1770	15	.	3.002	3.62758	1.51856	125
chr1	136095587	136095806	SRR8284516_trimmed.fq.sort.sort.q10.rmdup.narrowPeak_peak_1771	31	.	3.92516	5.74067	3.15345	85
chr1	136119286	136119434	SRR8284516_trimmed.fq.sort.sort.q10.rmdup.narrowPeak_peak_1772	32	.	3.5868	5.86311	3.26334	80
chr1	136120281	136120472	SRR8284516_trimmed.fq.sort.sort.q10.rmdup.narrowPeak_peak_1773	43	.	3.96677	7.10909	4.33494	106
chr1	136131653	136131836	SRR8284516_trimmed.fq.sort.sort.q10.rmdup.narrowPeak_peak_1774	60	.	4.75888	8.94702	6.00828	83
chr1	136136992	136137168	SRR8284516_trimmed.fq.sort.sort.q10.rmdup.narrowPeak_peak_1775	25	.	2.8646	4.94969	2.50178	108
chr1	136137601	136137938	SRR8284516_trimmed.fq.sort.sort.q10.rmdup.narrowPeak_peak_1776	75	.	4.24689	10.5901	7.53856	79
chr1	136140160	136140582	SRR8284516_trimmed.fq.sort.sort.q10.rmdup.narrowPeak_peak_1777	163	.	6.03603	19.8636	16.3316	100
chr1	136152970	136153123	SRR8284516_trimmed.fq.sort.sort.q10.rmdup.narrowPeak_peak_1778	38	.	3.82592	6.57055	3.86722	66
chr1	136192485	136192692	SRR8284516_trimmed.fq.sort.sort.q10.rmdup.narrowPeak_peak_1779	25	.	3.61557	4.99691	2.54314	136
chr1	136198724	136198884	SRR8284516_trimmed.fq.sort.sort.q10.rmdup.narrowPeak_peak_1780	33	.	4.0833	6.00272	3.38624	102
chr1	136208502	136208688	SRR8284516_trimmed.fq.sort.sort.q10.rmdup.narrowPeak_peak_1781	22	.	3.33941	4.5405	2.20789	48
chr1	136234074	136234332	SRR8284516_trimmed.fq.sort.sort.q10.rmdup.narrowPeak_peak_1782	418	.	11.5643	46.3854	41.8481	131
chr1	136234458	136234778	SRR8284516_trimmed.fq.sort.sort.q10.rmdup.narrowPeak_peak_1783	114	.	5.62146	14.7382	11.4512	135
chr1	136267744	136267921	SRR8284516_trimmed.fq.sort.sort.q10.rmdup.narrowPeak_peak_1784	35	.	4.22252	6.23151	3.56051	33
chr1	136284236	136284403	SRR8284516_trimmed.fq.sort.sort.q10.rmdup.narrowPeak_peak_1785	47	.	4.66978	7.53833	4.72871	47
chr1	136326000	136326328	SRR8284516_trimmed.fq.sort.sort.q10.rmdup.narrowPeak_peak_1786	89	.	5.14107	12.1263	8.97796	102
chr1	136328338	136328785	SRR8284516_trimmed.fq.sort.sort.q10.rmdup.narrowPeak_peak_1787	69	.	4.62263	9.95443	6.9422	326
chr1	136345120	136345519	SRR8284516_trimmed.fq.sort.sort.q10.rmdup.narrowPeak_peak_1788	113	.	5.91224	14.6156	11.3344	136
chr1	136346329	136346522	SRR8284516_trimmed.fq.sort.sort.q10.rmdup.narrowPeak_peak_1789	53	.	4.24297	8.22822	5.35091	97
chr1	136414851	136415191	SRR8284516_trimmed.fq.sort.sort.q10.rmdup.narrowPeak_peak_1790	51	.	4.76796	8.0121	5.15069	222
chr1	136428696	136428854	SRR8284516_trimmed.fq.sort.sort.q10.rmdup.narrowPeak_peak_1791	38	.	3.98131	6.60549	3.89901	48
chr1	136466396	136466736	SRR8284516_trimmed.fq.sort.sort.q10.rmdup.narrowPeak_peak_1792	126	.	7.74129	15.9787	12.6278	178
chr1	136483948	136484305	SRR8284516_trimmed.fq.sort.sort.q10.rmdup.narrowPeak_peak_1793	54	.	4.58419	8.30107	5.41816	267
chr1	136572521	136572669	SRR8284516_trimmed.fq.sort.sort.q10.rmdup.narrowPeak_peak_1794	43	.	4.5744	7.08511	4.31344	67
chr1	136625240	136625420	SRR8284516_trimmed.fq.sort.sort.q10.rmdup.narrowPeak_peak_1795	105	.	6.50349	13.7424	10.5068	122
chr1	136625649	136625956	SRR8284516_trimmed.fq.sort.sort.q10.rmdup.narrowPeak_peak_1796	158	.	8.23372	19.3299	15.8215	161
chr1	136736351	136736591	SRR8284516_trimmed.fq.sort.sort.q10.rmdup.narrowPeak_peak_1797	34	.	4.12485	6.07117	3.44752	123
chr1	136767186	136767573	SRR8284516_trimmed.fq.sort.sort.q10.rmdup.narrowPeak_peak_1798	58	.	4.47986	8.71328	5.80094	190
chr1	136769673	136769852	SRR8284516_trimmed.fq.sort.sort.q10.rmdup.narrowPeak_peak_1799	91	.	5.37731	12.285	9.12824	99
chr1	136803744	136803892	SRR8284516_trimmed.fq.sort.sort.q10.rmdup.narrowPeak_peak_1800	43	.	4.5744	7.08511	4.31344	33
chr1	136858812	136858960	SRR8284516_trimmed.fq.sort.sort.q10.rmdup.narrowPeak_peak_1801	22	.	3.51877	4.62881	2.22071	51
chr1	137086081	137086229	SRR8284516_trimmed.fq.sort.sort.q10.rmdup.narrowPeak_peak_1802	22	.	3.51877	4.62881	2.22071	15
chr1	137098029	137098208	SRR8284516_trimmed.fq.sort.sort.q10.rmdup.narrowPeak_peak_1803	43	.	4.5744	7.08511	4.31344	88
chr1	137178829	137178983	SRR8284516_trimmed.fq.sort.sort.q10.rmdup.narrowPeak_peak_1804	51	.	4.92627	7.97021	5.11222	36
chr1	137323466	137324053	SRR8284516_trimmed.fq.sort.sort.q10.rmdup.narrowPeak_peak_1805	149	.	7.77739	18.46	14.9909	455
chr1	137370348	137370534	SRR8284516_trimmed.fq.sort.sort.q10.rmdup.narrowPeak_peak_1806	43	.	4.24833	7.09283	4.31987	82
chr1	137453962	137454120	SRR8284516_trimmed.fq.sort.sort.q10.rmdup.narrowPeak_peak_1807	43	.	4.5744	7.08511	4.31344	103
chr1	137650783	137650982	SRR8284516_trimmed.fq.sort.sort.q10.rmdup.narrowPeak_peak_1808	116	.	7.38941	14.8998	11.6027	94
chr1	137767815	137767995	SRR8284516_trimmed.fq.sort.sort.q10.rmdup.narrowPeak_peak_1809	37	.	4.19139	6.44407	3.75256	109
chr1	137774285	137774696	SRR8284516_trimmed.fq.sort.sort.q10.rmdup.narrowPeak_peak_1810	86	.	6.33378	11.7874	8.65746	114
chr1	137839344	137839492	SRR8284516_trimmed.fq.sort.sort.q10.rmdup.narrowPeak_peak_1811	51	.	4.92627	7.97021	5.11222	118
chr1	137898582	137898779	SRR8284516_trimmed.fq.sort.sort.q10.rmdup.narrowPeak_peak_1812	78	.	4.63341	10.9444	7.86697	102
chr1	137899043	137899205	SRR8284516_trimmed.fq.sort.sort.q10.rmdup.narrowPeak_peak_1813	52	.	3.95719	8.16797	5.29519	98
chr1	137900443	137900633	SRR8284516_trimmed.fq.sort.sort.q10.rmdup.narrowPeak_peak_1814	67	.	4.38296	9.72608	6.73509	79
chr1	137900807	137901044	SRR8284516_trimmed.fq.sort.sort.q10.rmdup.narrowPeak_peak_1815	77	.	4.58312	10.8237	7.7531	75
chr1	137907017	137907182	SRR8284516_trimmed.fq.sort.sort.q10.rmdup.narrowPeak_peak_1816	29	.	3.77881	5.49588	2.93522	34
chr1	137928682	137928904	SRR8284516_trimmed.fq.sort.sort.q10.rmdup.narrowPeak_peak_1817	91	.	5.74893	12.2933	9.13593	119
chr1	137942126	137942413	SRR8284516_trimmed.fq.sort.sort.q10.rmdup.narrowPeak_peak_1818	25	.	3.59806	4.96822	2.51794	220
chr1	137952906	137953218	SRR8284516_trimmed.fq.sort.sort.q10.rmdup.narrowPeak_peak_1819	43	.	4.5744	7.08511	4.31344	68
chr1	137973671	137974006	SRR8284516_trimmed.fq.sort.sort.q10.rmdup.narrowPeak_peak_1820	65	.	5.47196	9.55714	6.57725	259
chr1	138010998	138011324	SRR8284516_trimmed.fq.sort.sort.q10.rmdup.narrowPeak_peak_1821	96	.	6.68566	12.8032	9.61536	120
chr1	138080137	138080319	SRR8284516_trimmed.fq.sort.sort.q10.rmdup.narrowPeak_peak_1822	59	.	5.27815	8.88473	5.95035	101
chr1	138131262	138131460	SRR8284516_trimmed.fq.sort.sort.q10.rmdup.narrowPeak_peak_1823	86	.	6.33378	11.7874	8.65746	84
chr1	138160390	138160545	SRR8284516_trimmed.fq.sort.sort.q10.rmdup.narrowPeak_peak_1824	87	.	5.93824	11.8752	8.74045	72
chr1	138162034	138162333	SRR8284516_trimmed.fq.sort.sort.q10.rmdup.narrowPeak_peak_1825	106	.	6.58998	13.9038	10.6575	204
chr1	138205500	138205820	SRR8284516_trimmed.fq.sort.sort.q10.rmdup.narrowPeak_peak_1826	28	.	3.87064	5.41182	2.86017	50
chr1	138248008	138248401	SRR8284516_trimmed.fq.sort.sort.q10.rmdup.narrowPeak_peak_1827	104	.	6.27729	13.7313	10.4963	111
chr1	138344380	138344582	SRR8284516_trimmed.fq.sort.sort.q10.rmdup.narrowPeak_peak_1828	71	.	4.32496	10.1927	7.16561	114
chr1	138345533	138345773	SRR8284516_trimmed.fq.sort.sort.q10.rmdup.narrowPeak_peak_1829	42	.	3.48143	7.04594	4.29831	105
chr1	138348477	138348625	SRR8284516_trimmed.fq.sort.sort.q10.rmdup.narrowPeak_peak_1830	40	.	3.58031	6.80273	4.07757	86
chr1	138384808	138385036	SRR8284516_trimmed.fq.sort.sort.q10.rmdup.narrowPeak_peak_1831	96	.	6.26267	12.8766	9.68534	100
chr1	138414810	138414958	SRR8284516_trimmed.fq.sort.sort.q10.rmdup.narrowPeak_peak_1832	39	.	4.29383	6.61693	3.9091	46
chr1	138420322	138420521	SRR8284516_trimmed.fq.sort.sort.q10.rmdup.narrowPeak_peak_1833	91	.	5.77125	12.3374	9.17772	83
chr1	138489635	138489811	SRR8284516_trimmed.fq.sort.sort.q10.rmdup.narrowPeak_peak_1834	51	.	4.92627	7.97021	5.11222	119
chr1	138492914	138493062	SRR8284516_trimmed.fq.sort.sort.q10.rmdup.narrowPeak_peak_1835	35	.	4.16725	6.14087	3.50934	41
chr1	138495419	138495671	SRR8284516_trimmed.fq.sort.sort.q10.rmdup.narrowPeak_peak_1836	45	.	4.53544	7.30959	4.51912	41
chr1	138499550	138499778	SRR8284516_trimmed.fq.sort.sort.q10.rmdup.narrowPeak_peak_1837	81	.	6.004	11.2154	8.12243	108
chr1	138516131	138516283	SRR8284516_trimmed.fq.sort.sort.q10.rmdup.narrowPeak_peak_1838	53	.	4.70921	8.22006	5.34307	103
chr1	138517000	138517219	SRR8284516_trimmed.fq.sort.sort.q10.rmdup.narrowPeak_peak_1839	70	.	5.53385	10.0196	7.00326	90
chr1	138524189	138524381	SRR8284516_trimmed.fq.sort.sort.q10.rmdup.narrowPeak_peak_1840	88	.	6.21484	11.9794	8.83932	84
chr1	138524892	138525043	SRR8284516_trimmed.fq.sort.sort.q10.rmdup.narrowPeak_peak_1841	45	.	4.55729	7.34692	4.55326	93
chr1	138525498	138525646	SRR8284516_trimmed.fq.sort.sort.q10.rmdup.narrowPeak_peak_1842	32	.	3.96354	5.80449	3.21026	93
chr1	138539814	138539962	SRR8284516_trimmed.fq.sort.sort.q10.rmdup.narrowPeak_peak_1843	43	.	4.5744	7.08511	4.31344	45
chr1	138597969	138598187	SRR8284516_trimmed.fq.sort.sort.q10.rmdup.narrowPeak_peak_1844	40	.	4.35774	6.72422	4.00602	144
chr1	138606845	138607001	SRR8284516_trimmed.fq.sort.sort.q10.rmdup.narrowPeak_peak_1845	51	.	4.92627	7.97021	5.11222	31
chr1	138617919	138618114	SRR8284516_trimmed.fq.sort.sort.q10.rmdup.narrowPeak_peak_1846	36	.	3.60567	6.37656	3.69195	49
chr1	138618257	138618409	SRR8284516_trimmed.fq.sort.sort.q10.rmdup.narrowPeak_peak_1847	70	.	4.65156	10.0178	7.0018	50
chr1	138619019	138619202	SRR8284516_trimmed.fq.sort.sort.q10.rmdup.narrowPeak_peak_1848	79	.	4.95604	11.0152	7.93341	62
chr1	138619875	138620057	SRR8284516_trimmed.fq.sort.sort.q10.rmdup.narrowPeak_peak_1849	52	.	4.20131	8.14169	5.27078	70
chr1	138700701	138701086	SRR8284516_trimmed.fq.sort.sort.q10.rmdup.narrowPeak_peak_1850	86	.	6.33378	11.7874	8.65746	202
chr1	138783602	138783750	SRR8284516_trimmed.fq.sort.sort.q10.rmdup.narrowPeak_peak_1851	43	.	4.40862	7.09185	4.31946	64
chr1	138783900	138784116	SRR8284516_trimmed.fq.sort.sort.q10.rmdup.narrowPeak_peak_1852	89	.	6.2756	12.0868	8.94087	99
chr1	138837266	138837595	SRR8284516_trimmed.fq.sort.sort.q10.rmdup.narrowPeak_peak_1853	36	.	2.64429	6.30118	3.62382	137
chr1	138838473	138838626	SRR8284516_trimmed.fq.sort.sort.q10.rmdup.narrowPeak_peak_1854	53	.	2.92476	8.2186	5.3421	72
chr1	138840029	138840184	SRR8284516_trimmed.fq.sort.sort.q10.rmdup.narrowPeak_peak_1855	39	.	2.61838	6.66864	3.9561	57
chr1	138841284	138841996	SRR8284516_trimmed.fq.sort.sort.q10.rmdup.narrowPeak_peak_1856	168	.	4.3613	20.3994	16.8444	585
chr1	138847061	138847268	SRR8284516_trimmed.fq.sort.sort.q10.rmdup.narrowPeak_peak_1857	68	.	3.80059	9.89405	6.88561	70
chr1	138847424	138847588	SRR8284516_trimmed.fq.sort.sort.q10.rmdup.narrowPeak_peak_1858	59	.	3.64451	8.92626	5.98909	100
chr1	138848265	138848437	SRR8284516_trimmed.fq.sort.sort.q10.rmdup.narrowPeak_peak_1859	49	.	3.4906	7.77234	4.9441	100
chr1	138854675	138854964	SRR8284516_trimmed.fq.sort.sort.q10.rmdup.narrowPeak_peak_1860	29	.	3.81437	5.55557	2.98911	71
chr1	138876754	138877016	SRR8284516_trimmed.fq.sort.sort.q10.rmdup.narrowPeak_peak_1861	77	.	5.74859	10.7653	7.70307	122
chr1	138964106	138964254	SRR8284516_trimmed.fq.sort.sort.q10.rmdup.narrowPeak_peak_1862	59	.	5.27815	8.88473	5.95035	83
chr1	138982755	138982947	SRR8284516_trimmed.fq.sort.sort.q10.rmdup.narrowPeak_peak_1863	106	.	6.12933	13.8519	10.6084	93
chr1	139016135	139016283	SRR8284516_trimmed.fq.sort.sort.q10.rmdup.narrowPeak_peak_1864	42	.	4.49143	6.94741	4.20873	80
chr1	139035014	139035202	SRR8284516_trimmed.fq.sort.sort.q10.rmdup.narrowPeak_peak_1865	20	.	3.22354	4.34639	2.04273	132
chr1	139038888	139039041	SRR8284516_trimmed.fq.sort.sort.q10.rmdup.narrowPeak_peak_1866	47	.	4.53337	7.60142	4.78656	86
chr1	139049901	139050066	SRR8284516_trimmed.fq.sort.sort.q10.rmdup.narrowPeak_peak_1867	63	.	5.33689	9.32493	6.36062	62
chr1	139091795	139092104	SRR8284516_trimmed.fq.sort.sort.q10.rmdup.narrowPeak_peak_1868	40	.	3.66808	6.75103	4.03097	198
chr1	139093924	139094143	SRR8284516_trimmed.fq.sort.sort.q10.rmdup.narrowPeak_peak_1869	74	.	4.59946	10.5424	7.49389	88
chr1	139153529	139153698	SRR8284516_trimmed.fq.sort.sort.q10.rmdup.narrowPeak_peak_1870	96	.	6.68566	12.8032	9.61536	73
chr1	139167789	139167998	SRR8284516_trimmed.fq.sort.sort.q10.rmdup.narrowPeak_peak_1871	52	.	4.66853	8.14679	5.27532	131
chr1	139194725	139194925	SRR8284516_trimmed.fq.sort.sort.q10.rmdup.narrowPeak_peak_1872	115	.	6.40894	14.8364	11.5445	108
chr1	139195150	139195457	SRR8284516_trimmed.fq.sort.sort.q10.rmdup.narrowPeak_peak_1873	66	.	4.92687	9.59868	6.61624	90
chr1	139215435	139215645	SRR8284516_trimmed.fq.sort.sort.q10.rmdup.narrowPeak_peak_1874	34	.	3.96438	6.05682	3.43495	70
chr1	139248111	139248344	SRR8284516_trimmed.fq.sort.sort.q10.rmdup.narrowPeak_peak_1875	48	.	4.73998	7.65713	4.83781	109
chr1	139345232	139345714	SRR8284516_trimmed.fq.sort.sort.q10.rmdup.narrowPeak_peak_1876	59	.	5.27815	8.88473	5.95035	292
chr1	139347005	139347190	SRR8284516_trimmed.fq.sort.sort.q10.rmdup.narrowPeak_peak_1877	28	.	3.87064	5.41182	2.86017	52
chr1	139421769	139422114	SRR8284516_trimmed.fq.sort.sort.q10.rmdup.narrowPeak_peak_1878	203	.	8.04978	24.0905	20.3768	224
chr1	139422447	139422938	SRR8284516_trimmed.fq.sort.sort.q10.rmdup.narrowPeak_peak_1879	417	.	12.0372	46.2513	41.7192	195
chr1	139454170	139454570	SRR8284516_trimmed.fq.sort.sort.q10.rmdup.narrowPeak_peak_1880	445	.	11.6381	49.2256	44.5952	263
chr1	139454893	139455342	SRR8284516_trimmed.fq.sort.sort.q10.rmdup.narrowPeak_peak_1881	55	.	3.93701	8.39204	5.50305	219
chr1	140180539	140180692	SRR8284516_trimmed.fq.sort.sort.q10.rmdup.narrowPeak_peak_1882	51	.	4.92627	7.97021	5.11222	101
chr1	140398207	140398535	SRR8284516_trimmed.fq.sort.sort.q10.rmdup.narrowPeak_peak_1883	35	.	4.22252	6.23151	3.56051	136
chr1	140590830	140590978	SRR8284516_trimmed.fq.sort.sort.q10.rmdup.narrowPeak_peak_1884	68	.	5.63003	9.82682	6.82275	60
chr1	140941267	140941536	SRR8284516_trimmed.fq.sort.sort.q10.rmdup.narrowPeak_peak_1885	59	.	5.27815	8.88473	5.95035	121
chr1	141304881	141305052	SRR8284516_trimmed.fq.sort.sort.q10.rmdup.narrowPeak_peak_1886	68	.	5.63003	9.82682	6.82275	59
chr1	141482622	141482779	SRR8284516_trimmed.fq.sort.sort.q10.rmdup.narrowPeak_peak_1887	35	.	4.22252	6.23151	3.56051	71
chr1	143631513	143631690	SRR8284516_trimmed.fq.sort.sort.q10.rmdup.narrowPeak_peak_1888	68	.	5.63003	9.82682	6.82275	75
chr1	143702129	143702629	SRR8284516_trimmed.fq.sort.sort.q10.rmdup.narrowPeak_peak_1889	284	.	11.8012	32.4958	28.4486	370
chr1	143776815	143776963	SRR8284516_trimmed.fq.sort.sort.q10.rmdup.narrowPeak_peak_1890	59	.	5.08582	8.88842	5.95366	95
chr1	143777335	143777926	SRR8284516_trimmed.fq.sort.sort.q10.rmdup.narrowPeak_peak_1891	165	.	8.66384	20.131	16.5873	360
chr1	144004493	144004646	SRR8284516_trimmed.fq.sort.sort.q10.rmdup.narrowPeak_peak_1892	43	.	4.5744	7.08511	4.31344	37
chr1	149961017	149961208	SRR8284516_trimmed.fq.sort.sort.q10.rmdup.narrowPeak_peak_1893	86	.	6.33378	11.7874	8.65746	96
chr1	150313496	150313720	SRR8284516_trimmed.fq.sort.sort.q10.rmdup.narrowPeak_peak_1894	22	.	3.51877	4.62881	2.22071	125
chr1	150392395	150392741	SRR8284516_trimmed.fq.sort.sort.q10.rmdup.narrowPeak_peak_1895	136	.	6.42343	17.0218	13.6222	96
chr1	150392833	150393096	SRR8284516_trimmed.fq.sort.sort.q10.rmdup.narrowPeak_peak_1896	185	.	7.66401	22.1884	18.5546	147
chr1	150393493	150394172	SRR8284516_trimmed.fq.sort.sort.q10.rmdup.narrowPeak_peak_1897	114	.	5.95081	14.701	11.4158	228
chr1	150470882	150471107	SRR8284516_trimmed.fq.sort.sort.q10.rmdup.narrowPeak_peak_1898	15	.	3.03194	3.67459	1.55751	103
chr1	150481129	150481327	SRR8284516_trimmed.fq.sort.sort.q10.rmdup.narrowPeak_peak_1899	39	.	4.02879	6.69297	3.97766	88
chr1	150488312	150488612	SRR8284516_trimmed.fq.sort.sort.q10.rmdup.narrowPeak_peak_1900	36	.	4.13223	6.34373	3.66216	41
chr1	150537987	150538222	SRR8284516_trimmed.fq.sort.sort.q10.rmdup.narrowPeak_peak_1901	321	.	9.63748	36.3411	32.1488	112
chr1	150538683	150538882	SRR8284516_trimmed.fq.sort.sort.q10.rmdup.narrowPeak_peak_1902	142	.	6.14983	17.6526	14.2221	71
chr1	150575658	150575806	SRR8284516_trimmed.fq.sort.sort.q10.rmdup.narrowPeak_peak_1903	29	.	3.77881	5.49588	2.93522	39
chr1	150582877	150583056	SRR8284516_trimmed.fq.sort.sort.q10.rmdup.narrowPeak_peak_1904	33	.	3.91142	5.96558	3.35407	44
chr1	150593122	150593299	SRR8284516_trimmed.fq.sort.sort.q10.rmdup.narrowPeak_peak_1905	24	.	3.44195	4.92275	2.47826	117
chr1	150593835	150594107	SRR8284516_trimmed.fq.sort.sort.q10.rmdup.narrowPeak_peak_1906	63	.	4.93259	9.27615	6.31543	106
chr1	150610044	150610245	SRR8284516_trimmed.fq.sort.sort.q10.rmdup.narrowPeak_peak_1907	88	.	6.21484	11.9794	8.83932	67
chr1	150627151	150627412	SRR8284516_trimmed.fq.sort.sort.q10.rmdup.narrowPeak_peak_1908	43	.	4.5744	7.08511	4.31344	90
chr1	150682614	150682762	SRR8284516_trimmed.fq.sort.sort.q10.rmdup.narrowPeak_peak_1909	37	.	3.7594	6.44068	3.74989	25
chr1	150706526	150706674	SRR8284516_trimmed.fq.sort.sort.q10.rmdup.narrowPeak_peak_1910	33	.	4.06284	5.96895	3.35646	112
chr1	150707655	150707805	SRR8284516_trimmed.fq.sort.sort.q10.rmdup.narrowPeak_peak_1911	68	.	5.63003	9.82682	6.82275	63
chr1	150729468	150729616	SRR8284516_trimmed.fq.sort.sort.q10.rmdup.narrowPeak_peak_1912	22	.	3.51877	4.62881	2.22071	61
chr1	150743608	150743789	SRR8284516_trimmed.fq.sort.sort.q10.rmdup.narrowPeak_peak_1913	64	.	4.85239	9.45365	6.4809	119
chr1	150760865	150761170	SRR8284516_trimmed.fq.sort.sort.q10.rmdup.narrowPeak_peak_1914	54	.	4.95442	8.33401	5.44902	118
chr1	150769628	150769810	SRR8284516_trimmed.fq.sort.sort.q10.rmdup.narrowPeak_peak_1915	30	.	3.72877	5.64805	3.07099	36
chr1	150805460	150805662	SRR8284516_trimmed.fq.sort.sort.q10.rmdup.narrowPeak_peak_1916	74	.	5.78467	10.4558	7.41253	117
chr1	150816601	150816823	SRR8284516_trimmed.fq.sort.sort.q10.rmdup.narrowPeak_peak_1917	59	.	5.26316	8.85943	5.93636	86
chr1	150896719	150896881	SRR8284516_trimmed.fq.sort.sort.q10.rmdup.narrowPeak_peak_1918	48	.	4.73998	7.65713	4.83781	52
chr1	150944848	150944996	SRR8284516_trimmed.fq.sort.sort.q10.rmdup.narrowPeak_peak_1919	39	.	4.15677	6.65377	3.94225	73
chr1	150948958	150949106	SRR8284516_trimmed.fq.sort.sort.q10.rmdup.narrowPeak_peak_1920	42	.	4.17827	6.96605	4.22553	114
chr1	150981586	150981862	SRR8284516_trimmed.fq.sort.sort.q10.rmdup.narrowPeak_peak_1921	77	.	5.9819	10.7949	7.72606	179
chr1	150992205	150992354	SRR8284516_trimmed.fq.sort.sort.q10.rmdup.narrowPeak_peak_1922	47	.	4.05991	7.56848	4.75656	133
chr1	150992999	150993243	SRR8284516_trimmed.fq.sort.sort.q10.rmdup.narrowPeak_peak_1923	64	.	4.65073	9.37455	6.40716	98
chr1	151047824	151048287	SRR8284516_trimmed.fq.sort.sort.q10.rmdup.narrowPeak_peak_1924	59	.	5.27815	8.88473	5.95035	199
chr1	151080609	151080820	SRR8284516_trimmed.fq.sort.sort.q10.rmdup.narrowPeak_peak_1925	45	.	4.57935	7.38456	4.58787	147
chr1	151105481	151105839	SRR8284516_trimmed.fq.sort.sort.q10.rmdup.narrowPeak_peak_1926	24	.	3.54656	4.88362	2.44387	93
chr1	151118741	151118966	SRR8284516_trimmed.fq.sort.sort.q10.rmdup.narrowPeak_peak_1927	106	.	6.83594	13.9213	10.6741	117
chr1	151165360	151165579	SRR8284516_trimmed.fq.sort.sort.q10.rmdup.narrowPeak_peak_1928	57	.	4.96894	8.68286	5.77227	137
chr1	151177873	151178074	SRR8284516_trimmed.fq.sort.sort.q10.rmdup.narrowPeak_peak_1929	59	.	5.27815	8.88473	5.95035	97
chr1	151236772	151236929	SRR8284516_trimmed.fq.sort.sort.q10.rmdup.narrowPeak_peak_1930	35	.	4.22252	6.23151	3.56051	64
chr1	151287576	151287789	SRR8284516_trimmed.fq.sort.sort.q10.rmdup.narrowPeak_peak_1931	81	.	5.7941	11.2249	8.13138	102
chr1	151344037	151344267	SRR8284516_trimmed.fq.sort.sort.q10.rmdup.narrowPeak_peak_1932	253	.	8.25379	29.3122	25.3881	89
chr1	151344613	151345281	SRR8284516_trimmed.fq.sort.sort.q10.rmdup.narrowPeak_peak_1933	271	.	8.75885	31.1835	27.1863	527
chr1	151373589	151373739	SRR8284516_trimmed.fq.sort.sort.q10.rmdup.narrowPeak_peak_1934	35	.	4.22252	6.23151	3.56051	69
chr1	151428153	151428301	SRR8284516_trimmed.fq.sort.sort.q10.rmdup.narrowPeak_peak_1935	32	.	3.45871	5.84201	3.24364	95
chr1	151428602	151429343	SRR8284516_trimmed.fq.sort.sort.q10.rmdup.narrowPeak_peak_1936	274	.	9.57271	31.4922	27.4836	201
chr1	151447933	151448104	SRR8284516_trimmed.fq.sort.sort.q10.rmdup.narrowPeak_peak_1937	59	.	5.27815	8.88473	5.95035	41
chr1	151499848	151500493	SRR8284516_trimmed.fq.sort.sort.q10.rmdup.narrowPeak_peak_1938	102	.	5.754	13.4746	10.2525	266
chr1	151500662	151500843	SRR8284516_trimmed.fq.sort.sort.q10.rmdup.narrowPeak_peak_1939	184	.	7.82545	22.0507	18.4227	73
chr1	151501143	151501329	SRR8284516_trimmed.fq.sort.sort.q10.rmdup.narrowPeak_peak_1940	92	.	5.43134	12.401	9.23813	110
chr1	151527192	151527364	SRR8284516_trimmed.fq.sort.sort.q10.rmdup.narrowPeak_peak_1941	41	.	4.42357	6.83434	4.10624	129
chr1	151560534	151560709	SRR8284516_trimmed.fq.sort.sort.q10.rmdup.narrowPeak_peak_1942	35	.	4.22252	6.23151	3.56051	135
chr1	151637969	151638401	SRR8284516_trimmed.fq.sort.sort.q10.rmdup.narrowPeak_peak_1943	36	.	4.15176	6.3769	3.69195	112
chr1	151693299	151693482	SRR8284516_trimmed.fq.sort.sort.q10.rmdup.narrowPeak_peak_1944	35	.	4.22252	6.23151	3.56051	124
chr1	151723648	151723824	SRR8284516_trimmed.fq.sort.sort.q10.rmdup.narrowPeak_peak_1945	51	.	4.92627	7.97021	5.11222	61
chr1	151754728	151754953	SRR8284516_trimmed.fq.sort.sort.q10.rmdup.narrowPeak_peak_1946	67	.	5.35332	9.70155	6.71233	115
chr1	151755145	151755299	SRR8284516_trimmed.fq.sort.sort.q10.rmdup.narrowPeak_peak_1947	40	.	4.25015	6.81714	4.09059	67
chr1	151755393	151755638	SRR8284516_trimmed.fq.sort.sort.q10.rmdup.narrowPeak_peak_1948	78	.	5.64133	10.9459	7.86817	113
chr1	151765020	151765177	SRR8284516_trimmed.fq.sort.sort.q10.rmdup.narrowPeak_peak_1949	40	.	4.23114	6.78397	4.06051	66
chr1	151810735	151810891	SRR8284516_trimmed.fq.sort.sort.q10.rmdup.narrowPeak_peak_1950	51	.	4.92627	7.97021	5.11222	120
chr1	151872941	151873384	SRR8284516_trimmed.fq.sort.sort.q10.rmdup.narrowPeak_peak_1951	105	.	7.03753	13.841	10.5983	339
chr1	151948174	151948322	SRR8284516_trimmed.fq.sort.sort.q10.rmdup.narrowPeak_peak_1952	25	.	3.48635	4.99913	2.5446	47
chr1	151989088	151989236	SRR8284516_trimmed.fq.sort.sort.q10.rmdup.narrowPeak_peak_1953	34	.	3.85208	6.11226	3.48436	35
chr1	151994351	151994499	SRR8284516_trimmed.fq.sort.sort.q10.rmdup.narrowPeak_peak_1954	34	.	3.80559	6.02841	3.40984	37
chr1	151997386	151997617	SRR8284516_trimmed.fq.sort.sort.q10.rmdup.narrowPeak_peak_1955	57	.	4.79468	8.69255	5.78128	121
chr1	152169500	152169663	SRR8284516_trimmed.fq.sort.sort.q10.rmdup.narrowPeak_peak_1956	90	.	5.89821	12.1924	9.04069	77
chr1	152386013	152386208	SRR8284516_trimmed.fq.sort.sort.q10.rmdup.narrowPeak_peak_1957	77	.	5.9819	10.7949	7.72606	110
chr1	152537369	152537525	SRR8284516_trimmed.fq.sort.sort.q10.rmdup.narrowPeak_peak_1958	69	.	4.78447	9.97616	6.96273	58
chr1	152567362	152567577	SRR8284516_trimmed.fq.sort.sort.q10.rmdup.narrowPeak_peak_1959	67	.	4.51042	9.70693	6.71721	127
chr1	152570415	152570587	SRR8284516_trimmed.fq.sort.sort.q10.rmdup.narrowPeak_peak_1960	55	.	4.2155	8.46026	5.56614	94
chr1	152576377	152576626	SRR8284516_trimmed.fq.sort.sort.q10.rmdup.narrowPeak_peak_1961	72	.	4.63112	10.2942	7.26102	128
chr1	152586562	152586774	SRR8284516_trimmed.fq.sort.sort.q10.rmdup.narrowPeak_peak_1962	43	.	3.59816	7.08473	4.31344	95
chr1	152590101	152590253	SRR8284516_trimmed.fq.sort.sort.q10.rmdup.narrowPeak_peak_1963	97	.	4.76311	12.9195	9.72622	72
chr1	152623358	152623519	SRR8284516_trimmed.fq.sort.sort.q10.rmdup.narrowPeak_peak_1964	28	.	3.0997	5.29755	2.80461	115
chr1	152624650	152625036	SRR8284516_trimmed.fq.sort.sort.q10.rmdup.narrowPeak_peak_1965	278	.	8.82353	31.9066	27.8827	136
chr1	152687132	152687756	SRR8284516_trimmed.fq.sort.sort.q10.rmdup.narrowPeak_peak_1966	170	.	7.0056	20.6419	17.0755	166
chr1	152693875	152694082	SRR8284516_trimmed.fq.sort.sort.q10.rmdup.narrowPeak_peak_1967	51	.	4.58926	8.00332	5.14254	85
chr1	152713958	152714159	SRR8284516_trimmed.fq.sort.sort.q10.rmdup.narrowPeak_peak_1968	37	.	3.61702	6.40004	3.71355	98
chr1	152714867	152715051	SRR8284516_trimmed.fq.sort.sort.q10.rmdup.narrowPeak_peak_1969	56	.	4.26876	8.57442	5.67196	93
chr1	152727746	152727895	SRR8284516_trimmed.fq.sort.sort.q10.rmdup.narrowPeak_peak_1970	58	.	5.18242	8.72287	5.80974	81
chr1	152766646	152766920	SRR8284516_trimmed.fq.sort.sort.q10.rmdup.narrowPeak_peak_1971	323	.	12.5253	36.5356	32.336	129
chr1	152767059	152767211	SRR8284516_trimmed.fq.sort.sort.q10.rmdup.narrowPeak_peak_1972	62	.	5.09226	9.23506	6.27712	107
chr1	152818297	152818445	SRR8284516_trimmed.fq.sort.sort.q10.rmdup.narrowPeak_peak_1973	38	.	4.23177	6.51235	3.81476	102
chr1	152830660	152830906	SRR8284516_trimmed.fq.sort.sort.q10.rmdup.narrowPeak_peak_1974	29	.	3.52219	5.5095	2.948	133
chr1	152847489	152847637	SRR8284516_trimmed.fq.sort.sort.q10.rmdup.narrowPeak_peak_1975	35	.	4.22252	6.23151	3.56051	81
chr1	152848559	152848846	SRR8284516_trimmed.fq.sort.sort.q10.rmdup.narrowPeak_peak_1976	43	.	4.5744	7.08511	4.31344	103
chr1	152901597	152902189	SRR8284516_trimmed.fq.sort.sort.q10.rmdup.narrowPeak_peak_1977	176	.	6.71141	21.2824	17.6881	451
chr1	152902391	152902627	SRR8284516_trimmed.fq.sort.sort.q10.rmdup.narrowPeak_peak_1978	272	.	8.56715	31.2251	27.2267	123
chr1	152902863	152903093	SRR8284516_trimmed.fq.sort.sort.q10.rmdup.narrowPeak_peak_1979	171	.	6.67436	20.7331	17.1627	128
chr1	153048559	153048714	SRR8284516_trimmed.fq.sort.sort.q10.rmdup.narrowPeak_peak_1980	43	.	4.5744	7.08511	4.31344	103
chr1	153085161	153085356	SRR8284516_trimmed.fq.sort.sort.q10.rmdup.narrowPeak_peak_1981	43	.	4.5744	7.08511	4.31344	75
chr1	153096672	153096920	SRR8284516_trimmed.fq.sort.sort.q10.rmdup.narrowPeak_peak_1982	35	.	3.89972	6.19784	3.56033	117
chr1	153097216	153097472	SRR8284516_trimmed.fq.sort.sort.q10.rmdup.narrowPeak_peak_1983	18	.	3.06407	4.07642	1.81265	49
chr1	153235931	153236086	SRR8284516_trimmed.fq.sort.sort.q10.rmdup.narrowPeak_peak_1984	73	.	5.53914	10.3911	7.35178	60
chr1	153282713	153282969	SRR8284516_trimmed.fq.sort.sort.q10.rmdup.narrowPeak_peak_1985	44	.	4.14895	7.18909	4.4091	111
chr1	153308750	153308898	SRR8284516_trimmed.fq.sort.sort.q10.rmdup.narrowPeak_peak_1986	41	.	4.42357	6.83434	4.10624	73
chr1	153332177	153332371	SRR8284516_trimmed.fq.sort.sort.q10.rmdup.narrowPeak_peak_1987	31	.	3.94425	5.77245	3.18171	111
chr1	153332623	153332813	SRR8284516_trimmed.fq.sort.sort.q10.rmdup.narrowPeak_peak_1988	44	.	4.5138	7.27256	4.48495	78
chr1	153333358	153333566	SRR8284516_trimmed.fq.sort.sort.q10.rmdup.narrowPeak_peak_1989	48	.	4.73998	7.65713	4.83781	116
chr1	153486792	153487650	SRR8284516_trimmed.fq.sort.sort.q10.rmdup.narrowPeak_peak_1990	304	.	8.39695	34.5327	30.4081	750
chr1	153487819	153488023	SRR8284516_trimmed.fq.sort.sort.q10.rmdup.narrowPeak_peak_1991	115	.	5.07255	14.8069	11.5164	110
chr1	153532480	153532740	SRR8284516_trimmed.fq.sort.sort.q10.rmdup.narrowPeak_peak_1992	105	.	7.03753	13.841	10.5983	81
chr1	153565301	153565493	SRR8284516_trimmed.fq.sort.sort.q10.rmdup.narrowPeak_peak_1993	68	.	5.63003	9.82682	6.82275	59
chr1	153599515	153599669	SRR8284516_trimmed.fq.sort.sort.q10.rmdup.narrowPeak_peak_1994	51	.	4.92627	7.97021	5.11222	76
chr1	153646323	153646471	SRR8284516_trimmed.fq.sort.sort.q10.rmdup.narrowPeak_peak_1995	43	.	4.5744	7.08511	4.31344	93
chr1	153682055	153682280	SRR8284516_trimmed.fq.sort.sort.q10.rmdup.narrowPeak_peak_1996	38	.	4.27294	6.58178	3.87716	141
chr1	153749143	153749291	SRR8284516_trimmed.fq.sort.sort.q10.rmdup.narrowPeak_peak_1997	28	.	3.67602	5.3225	2.82665	112
chr1	153749468	153749866	SRR8284516_trimmed.fq.sort.sort.q10.rmdup.narrowPeak_peak_1998	92	.	6.23986	12.427	9.2626	88
chr1	153761340	153761488	SRR8284516_trimmed.fq.sort.sort.q10.rmdup.narrowPeak_peak_1999	35	.	4.22252	6.23151	3.56051	21
chr1	153899080	153899245	SRR8284516_trimmed.fq.sort.sort.q10.rmdup.narrowPeak_peak_2000	61	.	4.22817	9.07066	6.12395	93
chr1	153900009	153900183	SRR8284516_trimmed.fq.sort.sort.q10.rmdup.narrowPeak_peak_2001	89	.	4.96866	12.078	8.93244	51
chr1	153900661	153900854	SRR8284516_trimmed.fq.sort.sort.q10.rmdup.narrowPeak_peak_2002	40	.	3.58031	6.80273	4.07757	65
chr1	153963882	153964097	SRR8284516_trimmed.fq.sort.sort.q10.rmdup.narrowPeak_peak_2003	37	.	4.19139	6.44407	3.75256	75
chr1	153964172	153964406	SRR8284516_trimmed.fq.sort.sort.q10.rmdup.narrowPeak_peak_2004	51	.	4.74563	7.9733	5.11434	119
chr1	154010278	154010426	SRR8284516_trimmed.fq.sort.sort.q10.rmdup.narrowPeak_peak_2005	33	.	4.06284	5.96895	3.35646	41
chr1	154034287	154034572	SRR8284516_trimmed.fq.sort.sort.q10.rmdup.narrowPeak_peak_2006	56	.	5.05323	8.50314	5.60577	29
chr1	154178125	154178273	SRR8284516_trimmed.fq.sort.sort.q10.rmdup.narrowPeak_peak_2007	18	.	3.10244	4.14169	1.8682	43
chr1	154893495	154893688	SRR8284516_trimmed.fq.sort.sort.q10.rmdup.narrowPeak_peak_2008	32	.	3.98301	5.83681	3.23934	122
chr1	155082279	155082524	SRR8284516_trimmed.fq.sort.sort.q10.rmdup.narrowPeak_peak_2009	281	.	8.33224	32.1934	28.1578	115
chr1	155082867	155083163	SRR8284516_trimmed.fq.sort.sort.q10.rmdup.narrowPeak_peak_2010	238	.	7.6636	27.7021	23.8423	185
chr1	155083751	155084248	SRR8284516_trimmed.fq.sort.sort.q10.rmdup.narrowPeak_peak_2011	125	.	5.47082	15.8974	12.5524	340
chr1	155092092	155092289	SRR8284516_trimmed.fq.sort.sort.q10.rmdup.narrowPeak_peak_2012	44	.	4.5138	7.27256	4.48495	112
chr1	155098623	155098804	SRR8284516_trimmed.fq.sort.sort.q10.rmdup.narrowPeak_peak_2013	60	.	4.62512	9.00507	6.06262	130
chr1	155099210	155099543	SRR8284516_trimmed.fq.sort.sort.q10.rmdup.narrowPeak_peak_2014	302	.	10.8278	34.3303	30.2136	219
chr1	155158171	155158404	SRR8284516_trimmed.fq.sort.sort.q10.rmdup.narrowPeak_peak_2015	48	.	4.2297	7.62528	4.8087	136
chr1	155158841	155159196	SRR8284516_trimmed.fq.sort.sort.q10.rmdup.narrowPeak_peak_2016	114	.	6.17343	14.7709	11.4824	114
chr1	155172873	155173432	SRR8284516_trimmed.fq.sort.sort.q10.rmdup.narrowPeak_peak_2017	68	.	4.56583	9.82954	6.82501	376
chr1	155173524	155173845	SRR8284516_trimmed.fq.sort.sort.q10.rmdup.narrowPeak_peak_2018	48	.	3.99227	7.70152	4.87865	228
chr1	155211061	155211209	SRR8284516_trimmed.fq.sort.sort.q10.rmdup.narrowPeak_peak_2019	45	.	3.40378	7.31047	4.51982	78
[truncated: 43,448 more rows]
