# Supplementary material for: A gene desert required for regulatory control of pleiotropic Shox2 expression and embryonic survival
Source: Nat Commun. 2024 Oct 10;15:8793. doi: 10.1038/s41467-024-53009-7 (PMC11467299; doi:10.1038/s41467-024-53009-7)
Supplement: Supplementary file 8 — Supplementary Data 5 [file 41467_2024_53009_MOESM8_ESM.zip › Paliou_2019_H3K27ac_r2.narrowPeak]

chr1	3227956	3228105	SRR8284517_trimmed.fq.sort.sort.q10.rmdup.narrowPeak_peak_1	18	.	3.18831	4.28705	1.81142	13
chr1	4257285	4257583	SRR8284517_trimmed.fq.sort.sort.q10.rmdup.narrowPeak_peak_2	50	.	4.60644	8.03448	5.08014	179
chr1	4257847	4258065	SRR8284517_trimmed.fq.sort.sort.q10.rmdup.narrowPeak_peak_3	64	.	5.05221	9.50007	6.43057	123
chr1	4608895	4609056	SRR8284517_trimmed.fq.sort.sort.q10.rmdup.narrowPeak_peak_4	36	.	4.05785	6.47944	3.66461	127
chr1	4774868	4775048	SRR8284517_trimmed.fq.sort.sort.q10.rmdup.narrowPeak_peak_5	29	.	3.76801	5.71664	2.99513	63
chr1	4785470	4785681	SRR8284517_trimmed.fq.sort.sort.q10.rmdup.narrowPeak_peak_6	59	.	4.92739	8.93601	5.90323	116
chr1	4785841	4786227	SRR8284517_trimmed.fq.sort.sort.q10.rmdup.narrowPeak_peak_7	170	.	8.40555	20.6874	17.0094	144
chr1	4847046	4847302	SRR8284517_trimmed.fq.sort.sort.q10.rmdup.narrowPeak_peak_8	43	.	4.31854	7.21916	4.34048	144
chr1	4857465	4857630	SRR8284517_trimmed.fq.sort.sort.q10.rmdup.narrowPeak_peak_9	59	.	4.20521	9.01801	5.97976	92
chr1	4857795	4857993	SRR8284517_trimmed.fq.sort.sort.q10.rmdup.narrowPeak_peak_10	238	.	8.29012	27.8148	23.8335	74
chr1	4858143	4858494	SRR8284517_trimmed.fq.sort.sort.q10.rmdup.narrowPeak_peak_11	142	.	6.20184	17.7822	14.2401	234
chr1	5083103	5083257	SRR8284517_trimmed.fq.sort.sort.q10.rmdup.narrowPeak_peak_12	43	.	4.3477	7.27142	4.3766	46
chr1	5142760	5142959	SRR8284517_trimmed.fq.sort.sort.q10.rmdup.narrowPeak_peak_13	43	.	4.3477	7.27142	4.3766	76
chr1	6213997	6214545	SRR8284517_trimmed.fq.sort.sort.q10.rmdup.narrowPeak_peak_14	123	.	6.24081	15.7557	12.314	204
chr1	6215169	6215576	SRR8284517_trimmed.fq.sort.sort.q10.rmdup.narrowPeak_peak_15	74	.	4.93628	10.631	7.48529	291
chr1	7087987	7088677	SRR8284517_trimmed.fq.sort.sort.q10.rmdup.narrowPeak_peak_16	99	.	5.66624	13.2862	9.97884	448
chr1	7089199	7089395	SRR8284517_trimmed.fq.sort.sort.q10.rmdup.narrowPeak_peak_17	101	.	5.5908	13.5071	10.1851	105
chr1	7104101	7104250	SRR8284517_trimmed.fq.sort.sort.q10.rmdup.narrowPeak_peak_18	51	.	4.63755	8.09081	5.1241	64
chr1	7118952	7119268	SRR8284517_trimmed.fq.sort.sort.q10.rmdup.narrowPeak_peak_19	108	.	6.28914	14.1725	10.8153	197
chr1	7397131	7397436	SRR8284517_trimmed.fq.sort.sort.q10.rmdup.narrowPeak_peak_20	212	.	9.56494	25.1273	21.257	106
chr1	7397659	7397911	SRR8284517_trimmed.fq.sort.sort.q10.rmdup.narrowPeak_peak_21	75	.	5.50709	10.6983	7.54446	125
chr1	7777756	7777932	SRR8284517_trimmed.fq.sort.sort.q10.rmdup.narrowPeak_peak_22	50	.	4.56725	7.96333	5.01449	75
chr1	9544814	9545143	SRR8284517_trimmed.fq.sort.sort.q10.rmdup.narrowPeak_peak_23	163	.	6.07136	19.9648	16.3205	193
chr1	9545440	9545613	SRR8284517_trimmed.fq.sort.sort.q10.rmdup.narrowPeak_peak_24	106	.	4.90204	13.9799	10.6331	99
chr1	9545893	9546164	SRR8284517_trimmed.fq.sort.sort.q10.rmdup.narrowPeak_peak_25	77	.	4.24088	10.8703	7.706	60
chr1	9546366	9546531	SRR8284517_trimmed.fq.sort.sort.q10.rmdup.narrowPeak_peak_26	51	.	3.60252	8.07024	5.11326	103
chr1	9563769	9563918	SRR8284517_trimmed.fq.sort.sort.q10.rmdup.narrowPeak_peak_27	23	.	3.47816	4.98507	2.37407	33
chr1	9577469	9577618	SRR8284517_trimmed.fq.sort.sort.q10.rmdup.narrowPeak_peak_28	36	.	4.05785	6.47944	3.66461	53
chr1	9578467	9578616	SRR8284517_trimmed.fq.sort.sort.q10.rmdup.narrowPeak_peak_29	29	.	3.76801	5.71664	2.99513	98
chr1	9637149	9637470	SRR8284517_trimmed.fq.sort.sort.q10.rmdup.narrowPeak_peak_30	45	.	4.14715	7.46467	4.55436	116
chr1	9689727	9689876	SRR8284517_trimmed.fq.sort.sort.q10.rmdup.narrowPeak_peak_31	36	.	4.05785	6.47944	3.66461	70
chr1	9747356	9747993	SRR8284517_trimmed.fq.sort.sort.q10.rmdup.narrowPeak_peak_32	60	.	3.99574	9.0823	6.0401	523
chr1	9748159	9748403	SRR8284517_trimmed.fq.sort.sort.q10.rmdup.narrowPeak_peak_33	211	.	7.21271	24.9721	21.1088	133
chr1	9748623	9748866	SRR8284517_trimmed.fq.sort.sort.q10.rmdup.narrowPeak_peak_34	184	.	6.72631	22.2314	18.485	144
chr1	9784350	9784703	SRR8284517_trimmed.fq.sort.sort.q10.rmdup.narrowPeak_peak_35	83	.	5.78285	11.5867	8.38017	225
chr1	9942835	9943506	SRR8284517_trimmed.fq.sort.sort.q10.rmdup.narrowPeak_peak_36	115	.	5.72252	14.9791	11.5785	247
chr1	9943783	9944068	SRR8284517_trimmed.fq.sort.sort.q10.rmdup.narrowPeak_peak_37	108	.	5.54148	14.1621	10.8058	121
chr1	10037428	10038242	SRR8284517_trimmed.fq.sort.sort.q10.rmdup.narrowPeak_peak_38	1238	.	15.103	130.149	123.82	628
chr1	10061878	10062027	SRR8284517_trimmed.fq.sort.sort.q10.rmdup.narrowPeak_peak_39	29	.	3.76801	5.71664	2.99513	21
chr1	10149246	10149495	SRR8284517_trimmed.fq.sort.sort.q10.rmdup.narrowPeak_peak_40	29	.	3.57106	5.59998	2.9192	131
chr1	10164981	10165204	SRR8284517_trimmed.fq.sort.sort.q10.rmdup.narrowPeak_peak_41	29	.	3.76801	5.71664	2.99513	100
chr1	10232047	10232198	SRR8284517_trimmed.fq.sort.sort.q10.rmdup.narrowPeak_peak_42	50	.	4.28215	8.01702	5.06424	92
chr1	10232422	10232585	SRR8284517_trimmed.fq.sort.sort.q10.rmdup.narrowPeak_peak_43	58	.	4.53612	8.82678	5.808	81
chr1	10248773	10248922	SRR8284517_trimmed.fq.sort.sort.q10.rmdup.narrowPeak_peak_44	43	.	4.3477	7.27142	4.3766	114
chr1	10346590	10346750	SRR8284517_trimmed.fq.sort.sort.q10.rmdup.narrowPeak_peak_45	36	.	4.05785	6.47944	3.66461	25
chr1	10877778	10877932	SRR8284517_trimmed.fq.sort.sort.q10.rmdup.narrowPeak_peak_46	43	.	4.3477	7.27142	4.3766	80
chr1	10933479	10933702	SRR8284517_trimmed.fq.sort.sort.q10.rmdup.narrowPeak_peak_47	36	.	4.05785	6.47944	3.66461	102
chr1	10993154	10993433	SRR8284517_trimmed.fq.sort.sort.q10.rmdup.narrowPeak_peak_48	31	.	3.29068	5.92754	3.18523	145
chr1	10993785	10994253	SRR8284517_trimmed.fq.sort.sort.q10.rmdup.narrowPeak_peak_49	56	.	4.04397	8.6441	5.63861	139
chr1	10994383	10994637	SRR8284517_trimmed.fq.sort.sort.q10.rmdup.narrowPeak_peak_50	66	.	4.27122	9.76167	6.67458	88
chr1	11002892	11003041	SRR8284517_trimmed.fq.sort.sort.q10.rmdup.narrowPeak_peak_51	28	.	3.66414	5.53456	2.86124	21
chr1	11035091	11035375	SRR8284517_trimmed.fq.sort.sort.q10.rmdup.narrowPeak_peak_52	51	.	4.63755	8.09081	5.1241	181
chr1	11060660	11060811	SRR8284517_trimmed.fq.sort.sort.q10.rmdup.narrowPeak_peak_53	59	.	4.92739	8.93601	5.90323	89
chr1	11097914	11098092	SRR8284517_trimmed.fq.sort.sort.q10.rmdup.narrowPeak_peak_54	36	.	4.05785	6.47944	3.66461	60
chr1	11329473	11329745	SRR8284517_trimmed.fq.sort.sort.q10.rmdup.narrowPeak_peak_55	111	.	6.66647	14.4788	11.1034	145
chr1	11330044	11330222	SRR8284517_trimmed.fq.sort.sort.q10.rmdup.narrowPeak_peak_56	75	.	5.50709	10.6983	7.54446	91
chr1	11990098	11990314	SRR8284517_trimmed.fq.sort.sort.q10.rmdup.narrowPeak_peak_57	18	.	3.18831	4.28705	1.81142	117
chr1	12032455	12032644	SRR8284517_trimmed.fq.sort.sort.q10.rmdup.narrowPeak_peak_58	84	.	5.79693	11.613	8.40152	96
chr1	12051832	12051981	SRR8284517_trimmed.fq.sort.sort.q10.rmdup.narrowPeak_peak_59	29	.	3.76801	5.71664	2.99513	121
chr1	12398136	12398722	SRR8284517_trimmed.fq.sort.sort.q10.rmdup.narrowPeak_peak_60	67	.	5.21724	9.8056	6.71097	439
chr1	12472567	12472848	SRR8284517_trimmed.fq.sort.sort.q10.rmdup.narrowPeak_peak_61	75	.	5.50709	10.6983	7.54446	148
chr1	12479142	12479327	SRR8284517_trimmed.fq.sort.sort.q10.rmdup.narrowPeak_peak_62	51	.	4.63755	8.09081	5.1241	95
chr1	12510595	12510744	SRR8284517_trimmed.fq.sort.sort.q10.rmdup.narrowPeak_peak_63	28	.	3.67959	5.56174	2.88547	107
chr1	12569028	12569188	SRR8284517_trimmed.fq.sort.sort.q10.rmdup.narrowPeak_peak_64	43	.	4.3477	7.27142	4.3766	91
chr1	12795257	12795410	SRR8284517_trimmed.fq.sort.sort.q10.rmdup.narrowPeak_peak_65	28	.	3.63362	5.48075	2.81335	29
chr1	13145668	13145833	SRR8284517_trimmed.fq.sort.sort.q10.rmdup.narrowPeak_peak_66	18	.	3.10816	4.33926	1.85676	72
chr1	13191490	13191647	SRR8284517_trimmed.fq.sort.sort.q10.rmdup.narrowPeak_peak_67	52	.	4.11599	8.24516	5.26708	56
chr1	13216129	13216278	SRR8284517_trimmed.fq.sort.sort.q10.rmdup.narrowPeak_peak_68	35	.	3.97942	6.34022	3.55749	70
chr1	13246143	13246297	SRR8284517_trimmed.fq.sort.sort.q10.rmdup.narrowPeak_peak_69	30	.	3.45155	5.8275	3.09535	38
chr1	13254949	13255263	SRR8284517_trimmed.fq.sort.sort.q10.rmdup.narrowPeak_peak_70	45	.	3.7482	7.42843	4.52082	176
chr1	13287701	13287884	SRR8284517_trimmed.fq.sort.sort.q10.rmdup.narrowPeak_peak_71	41	.	3.78565	7.0001	4.14036	66
chr1	13332510	13332719	SRR8284517_trimmed.fq.sort.sort.q10.rmdup.narrowPeak_peak_72	65	.	4.92126	9.58778	6.51227	116
chr1	13342492	13342735	SRR8284517_trimmed.fq.sort.sort.q10.rmdup.narrowPeak_peak_73	41	.	4.06576	7.03165	4.16934	42
chr1	13372674	13372882	SRR8284517_trimmed.fq.sort.sort.q10.rmdup.narrowPeak_peak_74	74	.	5.42361	10.5431	7.40279	106
chr1	13490895	13491044	SRR8284517_trimmed.fq.sort.sort.q10.rmdup.narrowPeak_peak_75	36	.	4.05785	6.47944	3.66461	28
chr1	13573890	13574040	SRR8284517_trimmed.fq.sort.sort.q10.rmdup.narrowPeak_peak_76	40	.	4.0201	6.9447	4.08982	76
chr1	13589575	13589751	SRR8284517_trimmed.fq.sort.sort.q10.rmdup.narrowPeak_peak_77	119	.	6.65513	15.3304	11.9114	86
chr1	13627500	13627653	SRR8284517_trimmed.fq.sort.sort.q10.rmdup.narrowPeak_peak_78	59	.	4.92739	8.93601	5.90323	98
chr1	13659988	13660480	SRR8284517_trimmed.fq.sort.sort.q10.rmdup.narrowPeak_peak_79	121	.	6.17924	15.6195	12.1843	140
chr1	13660660	13660908	SRR8284517_trimmed.fq.sort.sort.q10.rmdup.narrowPeak_peak_80	40	.	3.8661	6.90774	4.0561	57
chr1	13862063	13862282	SRR8284517_trimmed.fq.sort.sort.q10.rmdup.narrowPeak_peak_81	65	.	4.77487	9.62801	6.54936	90
chr1	13881695	13881942	SRR8284517_trimmed.fq.sort.sort.q10.rmdup.narrowPeak_peak_82	51	.	4.63755	8.09081	5.1241	131
chr1	14185520	14185719	SRR8284517_trimmed.fq.sort.sort.q10.rmdup.narrowPeak_peak_83	107	.	6.07666	14.1546	10.7986	75
chr1	14218970	14219119	SRR8284517_trimmed.fq.sort.sort.q10.rmdup.narrowPeak_peak_84	29	.	3.75886	5.70066	2.99513	22
chr1	14465235	14465424	SRR8284517_trimmed.fq.sort.sort.q10.rmdup.narrowPeak_peak_85	23	.	3.47816	4.98507	2.37407	56
chr1	15122565	15122714	SRR8284517_trimmed.fq.sort.sort.q10.rmdup.narrowPeak_peak_86	18	.	3.18831	4.28705	1.81142	10
chr1	15127518	15127774	SRR8284517_trimmed.fq.sort.sort.q10.rmdup.narrowPeak_peak_87	92	.	6.08678	12.5486	9.28124	139
chr1	15805106	15805390	SRR8284517_trimmed.fq.sort.sort.q10.rmdup.narrowPeak_peak_88	56	.	3.91669	8.61316	5.60978	219
chr1	15805617	15806384	SRR8284517_trimmed.fq.sort.sort.q10.rmdup.narrowPeak_peak_89	428	.	11.0104	47.4873	42.8107	182
chr1	16045264	16045451	SRR8284517_trimmed.fq.sort.sort.q10.rmdup.narrowPeak_peak_90	65	.	5.09482	9.57933	6.50421	103
chr1	16103724	16104569	SRR8284517_trimmed.fq.sort.sort.q10.rmdup.narrowPeak_peak_91	226	.	6.16234	26.6075	22.6759	534
chr1	16104686	16105162	SRR8284517_trimmed.fq.sort.sort.q10.rmdup.narrowPeak_peak_92	451	.	8.99998	49.9075	45.164	156
chr1	16157926	16158169	SRR8284517_trimmed.fq.sort.sort.q10.rmdup.narrowPeak_peak_93	23	.	3.47816	4.98507	2.37407	63
chr1	16228101	16228250	SRR8284517_trimmed.fq.sort.sort.q10.rmdup.narrowPeak_peak_94	29	.	3.75886	5.70066	2.99513	35
chr1	16228494	16228709	SRR8284517_trimmed.fq.sort.sort.q10.rmdup.narrowPeak_peak_95	23	.	3.46971	4.97055	2.37407	84
chr1	16228900	16229049	SRR8284517_trimmed.fq.sort.sort.q10.rmdup.narrowPeak_peak_96	51	.	4.63755	8.09081	5.1241	51
chr1	16248557	16248873	SRR8284517_trimmed.fq.sort.sort.q10.rmdup.narrowPeak_peak_97	50	.	4.42029	7.99133	5.04042	94
chr1	16462790	16463011	SRR8284517_trimmed.fq.sort.sort.q10.rmdup.narrowPeak_peak_98	43	.	4.3477	7.27142	4.3766	130
chr1	16492708	16492898	SRR8284517_trimmed.fq.sort.sort.q10.rmdup.narrowPeak_peak_99	36	.	4.05785	6.47944	3.66461	129
chr1	16503383	16503603	SRR8284517_trimmed.fq.sort.sort.q10.rmdup.narrowPeak_peak_100	48	.	4.33629	7.8308	4.89242	88
chr1	16519372	16519654	SRR8284517_trimmed.fq.sort.sort.q10.rmdup.narrowPeak_peak_101	665	.	18.138	71.856	66.5334	124
chr1	16519983	16520151	SRR8284517_trimmed.fq.sort.sort.q10.rmdup.narrowPeak_peak_102	71	.	5.0822	10.243	7.12112	77
chr1	16586028	16586194	SRR8284517_trimmed.fq.sort.sort.q10.rmdup.narrowPeak_peak_103	65	.	5.13816	9.65968	6.57929	106
chr1	16607008	16607352	SRR8284517_trimmed.fq.sort.sort.q10.rmdup.narrowPeak_peak_104	112	.	5.76238	14.6768	11.2918	136
chr1	16618554	16618775	SRR8284517_trimmed.fq.sort.sort.q10.rmdup.narrowPeak_peak_105	183	.	8.59321	22.1077	18.3661	127
chr1	16618930	16619269	SRR8284517_trimmed.fq.sort.sort.q10.rmdup.narrowPeak_peak_106	50	.	4.58676	7.99878	5.04734	259
chr1	16640352	16640541	SRR8284517_trimmed.fq.sort.sort.q10.rmdup.narrowPeak_peak_107	29	.	3.76801	5.71664	2.99513	104
chr1	16656181	16657097	SRR8284517_trimmed.fq.sort.sort.q10.rmdup.narrowPeak_peak_108	214	.	7.16554	25.3203	21.4423	666
chr1	16665246	16665754	SRR8284517_trimmed.fq.sort.sort.q10.rmdup.narrowPeak_peak_109	48	.	4.30358	7.76795	4.83432	449
chr1	16688060	16688274	SRR8284517_trimmed.fq.sort.sort.q10.rmdup.narrowPeak_peak_110	54	.	4.489	8.42564	5.43535	129
chr1	16688411	16688717	SRR8284517_trimmed.fq.sort.sort.q10.rmdup.narrowPeak_peak_111	84	.	5.42607	11.6472	8.43356	135
chr1	17069983	17070187	SRR8284517_trimmed.fq.sort.sort.q10.rmdup.narrowPeak_peak_112	36	.	4.05785	6.47944	3.66461	70
chr1	17727087	17727326	SRR8284517_trimmed.fq.sort.sort.q10.rmdup.narrowPeak_peak_113	18	.	3.18831	4.28705	1.81142	190
chr1	17727565	17727948	SRR8284517_trimmed.fq.sort.sort.q10.rmdup.narrowPeak_peak_114	43	.	4.3477	7.27142	4.3766	121
chr1	20721844	20722104	SRR8284517_trimmed.fq.sort.sort.q10.rmdup.narrowPeak_peak_115	36	.	4.05785	6.47944	3.66461	79
chr1	20722542	20722723	SRR8284517_trimmed.fq.sort.sort.q10.rmdup.narrowPeak_peak_116	36	.	4.05785	6.47944	3.66461	52
chr1	20819580	20819809	SRR8284517_trimmed.fq.sort.sort.q10.rmdup.narrowPeak_peak_117	203	.	6.91874	24.1494	20.3205	112
chr1	20820050	20820314	SRR8284517_trimmed.fq.sort.sort.q10.rmdup.narrowPeak_peak_118	345	.	9.30994	38.9296	34.5286	133
chr1	20951141	20951419	SRR8284517_trimmed.fq.sort.sort.q10.rmdup.narrowPeak_peak_119	43	.	4.16027	7.21043	4.33259	88
chr1	20951705	20952107	SRR8284517_trimmed.fq.sort.sort.q10.rmdup.narrowPeak_peak_120	95	.	5.84454	12.875	9.58973	261
chr1	21071420	21071569	SRR8284517_trimmed.fq.sort.sort.q10.rmdup.narrowPeak_peak_121	35	.	3.58657	6.337	3.55486	80
chr1	21078916	21079074	SRR8284517_trimmed.fq.sort.sort.q10.rmdup.narrowPeak_peak_122	70	.	5.06303	10.2051	7.0859	85
chr1	21079573	21079868	SRR8284517_trimmed.fq.sort.sort.q10.rmdup.narrowPeak_peak_123	47	.	4.39887	7.655	4.73032	241
chr1	21218601	21218944	SRR8284517_trimmed.fq.sort.sort.q10.rmdup.narrowPeak_peak_124	127	.	7.10611	16.2134	12.7491	100
chr1	21483616	21483765	SRR8284517_trimmed.fq.sort.sort.q10.rmdup.narrowPeak_peak_125	36	.	4.05785	6.47944	3.66461	84
chr1	22620789	22620989	SRR8284517_trimmed.fq.sort.sort.q10.rmdup.narrowPeak_peak_126	23	.	3.47816	4.98507	2.37407	81
chr1	23256447	23256603	SRR8284517_trimmed.fq.sort.sort.q10.rmdup.narrowPeak_peak_127	101	.	6.37663	13.5041	10.1827	47
chr1	23846337	23846513	SRR8284517_trimmed.fq.sort.sort.q10.rmdup.narrowPeak_peak_128	59	.	4.6016	8.95809	5.92398	107
chr1	23897308	23897461	SRR8284517_trimmed.fq.sort.sort.q10.rmdup.narrowPeak_peak_129	43	.	4.3477	7.27142	4.3766	78
chr1	23921604	23921753	SRR8284517_trimmed.fq.sort.sort.q10.rmdup.narrowPeak_peak_130	51	.	4.63755	8.09081	5.1241	76
chr1	23973934	23974144	SRR8284517_trimmed.fq.sort.sort.q10.rmdup.narrowPeak_peak_131	42	.	4.24568	7.08806	4.22089	86
chr1	23974693	23974953	SRR8284517_trimmed.fq.sort.sort.q10.rmdup.narrowPeak_peak_132	23	.	3.47816	4.98507	2.37407	233
chr1	24005109	24005571	SRR8284517_trimmed.fq.sort.sort.q10.rmdup.narrowPeak_peak_133	221	.	8.70083	26.1046	22.1944	204
chr1	24032959	24033142	SRR8284517_trimmed.fq.sort.sort.q10.rmdup.narrowPeak_peak_134	43	.	4.33714	7.25251	4.37135	102
chr1	24041128	24041277	SRR8284517_trimmed.fq.sort.sort.q10.rmdup.narrowPeak_peak_135	29	.	3.74273	5.67247	2.98362	29
chr1	24099287	24099772	SRR8284517_trimmed.fq.sort.sort.q10.rmdup.narrowPeak_peak_136	123	.	6.65728	15.7745	12.332	267
chr1	24100650	24100809	SRR8284517_trimmed.fq.sort.sort.q10.rmdup.narrowPeak_peak_137	70	.	5.06303	10.2051	7.0859	44
chr1	24143168	24143634	SRR8284517_trimmed.fq.sort.sort.q10.rmdup.narrowPeak_peak_138	79	.	5.37703	11.1815	7.9985	256
chr1	24225839	24226064	SRR8284517_trimmed.fq.sort.sort.q10.rmdup.narrowPeak_peak_139	44	.	4.24246	7.36463	4.46215	123
chr1	24310043	24310192	SRR8284517_trimmed.fq.sort.sort.q10.rmdup.narrowPeak_peak_140	23	.	3.47816	4.98507	2.37407	107
chr1	24678625	24679094	SRR8284517_trimmed.fq.sort.sort.q10.rmdup.narrowPeak_peak_141	245	.	9.54876	28.5372	24.5268	121
chr1	24719030	24719199	SRR8284517_trimmed.fq.sort.sort.q10.rmdup.narrowPeak_peak_142	23	.	3.47816	4.98507	2.37407	129
chr1	28090257	28090675	SRR8284517_trimmed.fq.sort.sort.q10.rmdup.narrowPeak_peak_145	59	.	4.92739	8.93601	5.90323	236
chr1	30778548	30778759	SRR8284517_trimmed.fq.sort.sort.q10.rmdup.narrowPeak_peak_146	51	.	4.63755	8.09081	5.1241	128
chr1	30834273	30834499	SRR8284517_trimmed.fq.sort.sort.q10.rmdup.narrowPeak_peak_147	39	.	3.96079	6.83118	3.98616	78
chr1	30872767	30873099	SRR8284517_trimmed.fq.sort.sort.q10.rmdup.narrowPeak_peak_148	106	.	5.98989	13.9736	10.6271	221
chr1	30874032	30874234	SRR8284517_trimmed.fq.sort.sort.q10.rmdup.narrowPeak_peak_149	51	.	4.31272	8.07794	5.12019	64
chr1	30949941	30950457	SRR8284517_trimmed.fq.sort.sort.q10.rmdup.narrowPeak_peak_150	148	.	6.28419	18.4151	14.8434	412
chr1	30950541	30950745	SRR8284517_trimmed.fq.sort.sort.q10.rmdup.narrowPeak_peak_151	57	.	4.07747	8.72238	5.71135	143
chr1	31059120	31059269	SRR8284517_trimmed.fq.sort.sort.q10.rmdup.narrowPeak_peak_152	29	.	3.76801	5.71664	2.99513	99
chr1	31149884	31150096	SRR8284517_trimmed.fq.sort.sort.q10.rmdup.narrowPeak_peak_153	46	.	4.20834	7.58385	4.66431	120
chr1	32961253	32961402	SRR8284517_trimmed.fq.sort.sort.q10.rmdup.narrowPeak_peak_154	18	.	3.18831	4.28705	1.81142	38
chr1	33176474	33176624	SRR8284517_trimmed.fq.sort.sort.q10.rmdup.narrowPeak_peak_155	51	.	4.63755	8.09081	5.1241	70
chr1	33502979	33503249	SRR8284517_trimmed.fq.sort.sort.q10.rmdup.narrowPeak_peak_156	28	.	3.32336	5.56591	2.88904	51
chr1	33512970	33513119	SRR8284517_trimmed.fq.sort.sort.q10.rmdup.narrowPeak_peak_157	31	.	3.61978	5.92628	3.18414	71
chr1	33543942	33544097	SRR8284517_trimmed.fq.sort.sort.q10.rmdup.narrowPeak_peak_158	43	.	4.3477	7.27142	4.3766	29
chr1	33553609	33553806	SRR8284517_trimmed.fq.sort.sort.q10.rmdup.narrowPeak_peak_159	32	.	3.65925	6.00161	3.25188	97
chr1	33608806	33609073	SRR8284517_trimmed.fq.sort.sort.q10.rmdup.narrowPeak_peak_160	37	.	3.94612	6.54039	3.72031	164
chr1	33614569	33614718	SRR8284517_trimmed.fq.sort.sort.q10.rmdup.narrowPeak_peak_161	32	.	3.77175	5.96717	3.22087	29
chr1	33625090	33625239	SRR8284517_trimmed.fq.sort.sort.q10.rmdup.narrowPeak_peak_162	35	.	3.72708	6.37727	3.59035	127
chr1	33629974	33630192	SRR8284517_trimmed.fq.sort.sort.q10.rmdup.narrowPeak_peak_163	32	.	3.43538	6.02068	3.26958	114
chr1	33630760	33630958	SRR8284517_trimmed.fq.sort.sort.q10.rmdup.narrowPeak_peak_164	32	.	3.51942	5.96448	3.2188	52
chr1	33669262	33669682	SRR8284517_trimmed.fq.sort.sort.q10.rmdup.narrowPeak_peak_165	160	.	6.789	19.6583	16.0275	118
chr1	33669917	33670214	SRR8284517_trimmed.fq.sort.sort.q10.rmdup.narrowPeak_peak_166	109	.	5.59094	14.2783	10.9156	79
chr1	33776236	33776385	SRR8284517_trimmed.fq.sort.sort.q10.rmdup.narrowPeak_peak_167	29	.	3.76801	5.71664	2.99513	43
chr1	33813434	33813889	SRR8284517_trimmed.fq.sort.sort.q10.rmdup.narrowPeak_peak_168	98	.	5.45108	13.1939	9.8916	114
chr1	33813964	33814218	SRR8284517_trimmed.fq.sort.sort.q10.rmdup.narrowPeak_peak_169	189	.	7.69181	22.7517	18.983	119
chr1	33851736	33851885	SRR8284517_trimmed.fq.sort.sort.q10.rmdup.narrowPeak_peak_170	36	.	4.05785	6.47944	3.66461	54
chr1	34005892	34006130	SRR8284517_trimmed.fq.sort.sort.q10.rmdup.narrowPeak_peak_171	29	.	3.76801	5.71664	2.99513	108
chr1	34044590	34044744	SRR8284517_trimmed.fq.sort.sort.q10.rmdup.narrowPeak_peak_172	59	.	4.92739	8.93601	5.90323	131
chr1	34143911	34144099	SRR8284517_trimmed.fq.sort.sort.q10.rmdup.narrowPeak_peak_173	48	.	4.31987	7.79928	4.86307	97
chr1	34434947	34435224	SRR8284517_trimmed.fq.sort.sort.q10.rmdup.narrowPeak_peak_174	236	.	7.13184	27.6141	23.6408	146
chr1	34439169	34439318	SRR8284517_trimmed.fq.sort.sort.q10.rmdup.narrowPeak_peak_175	62	.	3.59022	9.25816	6.20482	66
chr1	34439493	34439750	SRR8284517_trimmed.fq.sort.sort.q10.rmdup.narrowPeak_peak_176	460	.	9.55027	50.8177	46.0492	112
chr1	34439883	34440368	SRR8284517_trimmed.fq.sort.sort.q10.rmdup.narrowPeak_peak_177	238	.	6.76194	27.8312	23.8491	157
chr1	34793131	34793293	SRR8284517_trimmed.fq.sort.sort.q10.rmdup.narrowPeak_peak_178	76	.	5.38822	10.8391	7.67675	53
chr1	34841733	34841897	SRR8284517_trimmed.fq.sort.sort.q10.rmdup.narrowPeak_peak_179	71	.	4.1173	10.2433	7.12132	71
chr1	34842134	34842309	SRR8284517_trimmed.fq.sort.sort.q10.rmdup.narrowPeak_peak_180	59	.	3.83848	8.94783	5.91427	103
chr1	34842393	34842635	SRR8284517_trimmed.fq.sort.sort.q10.rmdup.narrowPeak_peak_181	195	.	6.64781	23.3709	19.5754	121
chr1	34843167	34843486	SRR8284517_trimmed.fq.sort.sort.q10.rmdup.narrowPeak_peak_182	195	.	6.64781	23.3709	19.5754	112
chr1	35106779	35106948	SRR8284517_trimmed.fq.sort.sort.q10.rmdup.narrowPeak_peak_183	36	.	4.05785	6.47944	3.66461	72
chr1	35516794	35516943	SRR8284517_trimmed.fq.sort.sort.q10.rmdup.narrowPeak_peak_184	13	.	2.89847	3.62526	1.31491	111
chr1	35702561	35702861	SRR8284517_trimmed.fq.sort.sort.q10.rmdup.narrowPeak_peak_185	29	.	3.76801	5.71664	2.99513	72
chr1	35973549	35973698	SRR8284517_trimmed.fq.sort.sort.q10.rmdup.narrowPeak_peak_186	29	.	3.50631	5.70801	2.99513	106
chr1	36163481	36163670	SRR8284517_trimmed.fq.sort.sort.q10.rmdup.narrowPeak_peak_187	38	.	3.77652	6.72675	3.89065	80
chr1	36243824	36244138	SRR8284517_trimmed.fq.sort.sort.q10.rmdup.narrowPeak_peak_188	41	.	3.79755	7.02512	4.16332	85
chr1	36340407	36340568	SRR8284517_trimmed.fq.sort.sort.q10.rmdup.narrowPeak_peak_189	24	.	3.40662	5.07605	2.45482	38
chr1	36368452	36368809	SRR8284517_trimmed.fq.sort.sort.q10.rmdup.narrowPeak_peak_190	112	.	6.30501	14.6251	11.2428	74
chr1	36444623	36444845	SRR8284517_trimmed.fq.sort.sort.q10.rmdup.narrowPeak_peak_191	53	.	4.14139	8.30029	5.31838	137
chr1	36445010	36445220	SRR8284517_trimmed.fq.sort.sort.q10.rmdup.narrowPeak_peak_192	183	.	7.43157	22.1395	18.397	96
chr1	36445540	36445872	SRR8284517_trimmed.fq.sort.sort.q10.rmdup.narrowPeak_peak_193	128	.	6.1177	16.3163	12.8469	144
chr1	36471112	36471334	SRR8284517_trimmed.fq.sort.sort.q10.rmdup.narrowPeak_peak_194	80	.	5.41838	11.2632	8.07554	127
chr1	36471835	36472069	SRR8284517_trimmed.fq.sort.sort.q10.rmdup.narrowPeak_peak_195	63	.	4.84644	9.44204	6.37619	87
chr1	36512888	36513116	SRR8284517_trimmed.fq.sort.sort.q10.rmdup.narrowPeak_peak_196	59	.	4.47257	9.00529	5.96822	117
chr1	36539257	36539406	SRR8284517_trimmed.fq.sort.sort.q10.rmdup.narrowPeak_peak_197	27	.	3.2333	5.37979	2.72435	43
chr1	36546854	36547048	SRR8284517_trimmed.fq.sort.sort.q10.rmdup.narrowPeak_peak_198	57	.	3.8896	8.81423	5.79623	84
chr1	36547538	36547842	SRR8284517_trimmed.fq.sort.sort.q10.rmdup.narrowPeak_peak_199	72	.	4.29674	10.4221	7.28877	232
chr1	36555829	36556034	SRR8284517_trimmed.fq.sort.sort.q10.rmdup.narrowPeak_peak_200	63	.	3.47269	9.3633	6.3026	99
chr1	36556200	36556570	SRR8284517_trimmed.fq.sort.sort.q10.rmdup.narrowPeak_peak_201	70	.	3.63323	10.1343	7.01925	22
chr1	36556779	36557149	SRR8284517_trimmed.fq.sort.sort.q10.rmdup.narrowPeak_peak_202	388	.	8.17762	43.4096	38.8568	224
chr1	36580577	36581011	SRR8284517_trimmed.fq.sort.sort.q10.rmdup.narrowPeak_peak_203	49	.	3.83912	7.89571	4.9524	99
chr1	36588350	36588550	SRR8284517_trimmed.fq.sort.sort.q10.rmdup.narrowPeak_peak_204	64	.	3.75753	9.50706	6.43664	120
chr1	36588728	36589016	SRR8284517_trimmed.fq.sort.sort.q10.rmdup.narrowPeak_peak_205	89	.	4.28575	12.193	8.9485	199
chr1	36691042	36691316	SRR8284517_trimmed.fq.sort.sort.q10.rmdup.narrowPeak_peak_206	46	.	3.69809	7.56527	4.64717	101
chr1	36691648	36692282	SRR8284517_trimmed.fq.sort.sort.q10.rmdup.narrowPeak_peak_207	260	.	8.17397	30.1533	26.0774	368
chr1	36708843	36709266	SRR8284517_trimmed.fq.sort.sort.q10.rmdup.narrowPeak_peak_208	43	.	3.79385	7.27406	4.37883	105
chr1	36709417	36709677	SRR8284517_trimmed.fq.sort.sort.q10.rmdup.narrowPeak_peak_209	93	.	5.22267	12.6725	9.39828	138
chr1	36721899	36722048	SRR8284517_trimmed.fq.sort.sort.q10.rmdup.narrowPeak_peak_210	26	.	3.18535	5.27987	2.63592	106
chr1	36723241	36723502	SRR8284517_trimmed.fq.sort.sort.q10.rmdup.narrowPeak_peak_211	30	.	3.4295	5.78278	3.0544	23
chr1	36723686	36723902	SRR8284517_trimmed.fq.sort.sort.q10.rmdup.narrowPeak_peak_212	61	.	4.44444	9.25263	6.1996	125
chr1	36861714	36861921	SRR8284517_trimmed.fq.sort.sort.q10.rmdup.narrowPeak_peak_213	38	.	3.42319	6.67563	3.84412	124
chr1	36939434	36939583	SRR8284517_trimmed.fq.sort.sort.q10.rmdup.narrowPeak_peak_214	82	.	4.68933	11.4052	8.20918	56
chr1	36939709	36939924	SRR8284517_trimmed.fq.sort.sort.q10.rmdup.narrowPeak_peak_215	199	.	7.29275	23.7391	19.9277	110
chr1	36940093	36940327	SRR8284517_trimmed.fq.sort.sort.q10.rmdup.narrowPeak_peak_216	64	.	4.27462	9.473	6.40522	99
chr1	36995195	36995415	SRR8284517_trimmed.fq.sort.sort.q10.rmdup.narrowPeak_peak_217	23	.	3.47816	4.98507	2.37407	73
chr1	37045755	37045919	SRR8284517_trimmed.fq.sort.sort.q10.rmdup.narrowPeak_peak_218	29	.	3.76801	5.71664	2.99513	32
chr1	37178501	37178730	SRR8284517_trimmed.fq.sort.sort.q10.rmdup.narrowPeak_peak_219	59	.	4.77276	8.9735	5.93837	84
chr1	37232599	37233149	SRR8284517_trimmed.fq.sort.sort.q10.rmdup.narrowPeak_peak_220	74	.	5.1044	10.635	7.48875	441
chr1	37297466	37297652	SRR8284517_trimmed.fq.sort.sort.q10.rmdup.narrowPeak_peak_221	23	.	3.47816	4.98507	2.37407	72
chr1	37325673	37325831	SRR8284517_trimmed.fq.sort.sort.q10.rmdup.narrowPeak_peak_222	29	.	3.72674	5.64449	2.95866	39
chr1	37429417	37429982	SRR8284517_trimmed.fq.sort.sort.q10.rmdup.narrowPeak_peak_223	171	.	6.90091	20.8504	17.1653	470
chr1	37430267	37430429	SRR8284517_trimmed.fq.sort.sort.q10.rmdup.narrowPeak_peak_224	29	.	3.28693	5.70453	2.99513	55
chr1	37523832	37524173	SRR8284517_trimmed.fq.sort.sort.q10.rmdup.narrowPeak_peak_225	34	.	3.79728	6.2627	3.48762	193
chr1	37617880	37618046	SRR8284517_trimmed.fq.sort.sort.q10.rmdup.narrowPeak_peak_226	43	.	4.3477	7.27142	4.3766	131
chr1	37697900	37698109	SRR8284517_trimmed.fq.sort.sort.q10.rmdup.narrowPeak_peak_227	50	.	4.1521	8.03897	5.08436	60
chr1	37830059	37830208	SRR8284517_trimmed.fq.sort.sort.q10.rmdup.narrowPeak_peak_228	29	.	3.71089	5.61671	2.93404	74
chr1	37864491	37864658	SRR8284517_trimmed.fq.sort.sort.q10.rmdup.narrowPeak_peak_229	51	.	4.63755	8.09081	5.1241	112
chr1	37865416	37865580	SRR8284517_trimmed.fq.sort.sort.q10.rmdup.narrowPeak_peak_230	51	.	4.63755	8.09081	5.1241	68
chr1	37871791	37872019	SRR8284517_trimmed.fq.sort.sort.q10.rmdup.narrowPeak_peak_231	51	.	4.63755	8.09081	5.1241	89
chr1	37872374	37872751	SRR8284517_trimmed.fq.sort.sort.q10.rmdup.narrowPeak_peak_232	139	.	7.53601	17.5097	13.9806	266
chr1	37889898	37890356	SRR8284517_trimmed.fq.sort.sort.q10.rmdup.narrowPeak_peak_233	137	.	5.98401	17.2351	13.7203	335
chr1	37890570	37890810	SRR8284517_trimmed.fq.sort.sort.q10.rmdup.narrowPeak_peak_234	144	.	6.1322	18.0292	14.4756	129
chr1	37996962	37997251	SRR8284517_trimmed.fq.sort.sort.q10.rmdup.narrowPeak_peak_235	359	.	8.86201	40.3907	35.9382	143
chr1	37997734	37997897	SRR8284517_trimmed.fq.sort.sort.q10.rmdup.narrowPeak_peak_236	68	.	3.92223	9.98156	6.8765	102
chr1	38086733	38086892	SRR8284517_trimmed.fq.sort.sort.q10.rmdup.narrowPeak_peak_237	36	.	4.05785	6.47944	3.66461	102
chr1	38093226	38093410	SRR8284517_trimmed.fq.sort.sort.q10.rmdup.narrowPeak_peak_238	24	.	3.43343	5.12429	2.49795	81
chr1	38130194	38130384	SRR8284517_trimmed.fq.sort.sort.q10.rmdup.narrowPeak_peak_239	131	.	6.8351	16.5841	13.1005	95
chr1	38194223	38194372	SRR8284517_trimmed.fq.sort.sort.q10.rmdup.narrowPeak_peak_240	23	.	3.42544	4.89428	2.33771	22
chr1	38207834	38208154	SRR8284517_trimmed.fq.sort.sort.q10.rmdup.narrowPeak_peak_241	29	.	3.62619	5.70153	2.99513	81
chr1	38216974	38217123	SRR8284517_trimmed.fq.sort.sort.q10.rmdup.narrowPeak_peak_242	31	.	3.59393	5.87679	3.13945	39
chr1	38251923	38252111	SRR8284517_trimmed.fq.sort.sort.q10.rmdup.narrowPeak_peak_243	59	.	4.45772	8.9742	5.93891	52
chr1	38298942	38299131	SRR8284517_trimmed.fq.sort.sort.q10.rmdup.narrowPeak_peak_244	51	.	4.63755	8.09081	5.1241	107
chr1	38353022	38353171	SRR8284517_trimmed.fq.sort.sort.q10.rmdup.narrowPeak_peak_245	30	.	3.68305	5.80571	3.07487	117
chr1	38368305	38368474	SRR8284517_trimmed.fq.sort.sort.q10.rmdup.narrowPeak_peak_246	37	.	3.83353	6.58535	3.76139	61
chr1	38394451	38394600	SRR8284517_trimmed.fq.sort.sort.q10.rmdup.narrowPeak_peak_247	24	.	2.97807	5.02801	2.41256	113
chr1	38417258	38417427	SRR8284517_trimmed.fq.sort.sort.q10.rmdup.narrowPeak_peak_248	48	.	4.14976	7.75107	4.81889	66
chr1	38423307	38423456	SRR8284517_trimmed.fq.sort.sort.q10.rmdup.narrowPeak_peak_249	39	.	3.94623	6.80322	3.96102	83
chr1	38436091	38436439	SRR8284517_trimmed.fq.sort.sort.q10.rmdup.narrowPeak_peak_250	115	.	4.8824	14.9556	11.5563	218
chr1	38436912	38437085	SRR8284517_trimmed.fq.sort.sort.q10.rmdup.narrowPeak_peak_251	28	.	2.88743	5.54281	2.86916	84
chr1	38497557	38497722	SRR8284517_trimmed.fq.sort.sort.q10.rmdup.narrowPeak_peak_252	24	.	3.11151	5.1249	2.49837	25
chr1	38511535	38511768	SRR8284517_trimmed.fq.sort.sort.q10.rmdup.narrowPeak_peak_253	28	.	2.80112	5.486	2.8182	37
chr1	38527045	38527418	SRR8284517_trimmed.fq.sort.sort.q10.rmdup.narrowPeak_peak_254	44	.	3.73776	7.40473	4.49915	181
chr1	38537531	38537788	SRR8284517_trimmed.fq.sort.sort.q10.rmdup.narrowPeak_peak_255	51	.	3.91375	8.06825	5.11146	121
chr1	38606701	38606968	SRR8284517_trimmed.fq.sort.sort.q10.rmdup.narrowPeak_peak_256	104	.	4.61812	13.8238	10.4854	186
chr1	38607202	38607382	SRR8284517_trimmed.fq.sort.sort.q10.rmdup.narrowPeak_peak_257	55	.	3.59702	8.54451	5.54568	115
chr1	38626393	38626897	SRR8284517_trimmed.fq.sort.sort.q10.rmdup.narrowPeak_peak_258	89	.	4.40685	12.2458	8.99836	194
chr1	38627753	38628069	SRR8284517_trimmed.fq.sort.sort.q10.rmdup.narrowPeak_peak_259	32	.	2.93401	6.0346	3.28176	198
chr1	38631520	38631760	SRR8284517_trimmed.fq.sort.sort.q10.rmdup.narrowPeak_peak_260	36	.	2.94818	6.44696	3.65385	38
chr1	38661104	38661273	SRR8284517_trimmed.fq.sort.sort.q10.rmdup.narrowPeak_peak_261	39	.	3.69307	6.80425	3.96142	70
chr1	38757665	38757888	SRR8284517_trimmed.fq.sort.sort.q10.rmdup.narrowPeak_peak_262	88	.	3.98733	12.1073	8.86759	104
chr1	38758191	38758376	SRR8284517_trimmed.fq.sort.sort.q10.rmdup.narrowPeak_peak_263	37	.	2.94204	6.61441	3.78811	88
chr1	38758596	38758802	SRR8284517_trimmed.fq.sort.sort.q10.rmdup.narrowPeak_peak_264	63	.	3.4785	9.38242	6.32088	122
chr1	38760230	38760439	SRR8284517_trimmed.fq.sort.sort.q10.rmdup.narrowPeak_peak_265	147	.	4.85463	18.297	14.731	95
chr1	38766755	38766909	SRR8284517_trimmed.fq.sort.sort.q10.rmdup.narrowPeak_peak_266	56	.	3.91669	8.61316	5.60978	72
chr1	38767251	38767638	SRR8284517_trimmed.fq.sort.sort.q10.rmdup.narrowPeak_peak_267	89	.	4.75608	12.2334	8.98673	270
chr1	38987123	38987560	SRR8284517_trimmed.fq.sort.sort.q10.rmdup.narrowPeak_peak_268	87	.	4.91382	11.9476	8.71707	317
chr1	38988047	38988469	SRR8284517_trimmed.fq.sort.sort.q10.rmdup.narrowPeak_peak_269	73	.	4.58751	10.5145	7.37559	91
chr1	39254346	39254607	SRR8284517_trimmed.fq.sort.sort.q10.rmdup.narrowPeak_peak_270	23	.	3.47816	4.98507	2.37407	241
chr1	39368033	39368941	SRR8284517_trimmed.fq.sort.sort.q10.rmdup.narrowPeak_peak_271	279	.	7.47025	32.1111	27.9595	113
chr1	39396535	39396738	SRR8284517_trimmed.fq.sort.sort.q10.rmdup.narrowPeak_peak_272	31	.	3.72687	5.88564	3.14738	120
chr1	39577068	39577254	SRR8284517_trimmed.fq.sort.sort.q10.rmdup.narrowPeak_peak_273	100	.	5.70477	13.3691	10.0575	85
chr1	39645491	39645725	SRR8284517_trimmed.fq.sort.sort.q10.rmdup.narrowPeak_peak_274	23	.	3.47816	4.98507	2.37407	90
chr1	39701520	39701779	SRR8284517_trimmed.fq.sort.sort.q10.rmdup.narrowPeak_peak_275	29	.	3.35451	5.62983	2.94568	233
chr1	39720603	39720870	SRR8284517_trimmed.fq.sort.sort.q10.rmdup.narrowPeak_peak_276	54	.	4.65473	8.43303	5.4423	165
chr1	39735694	39735843	SRR8284517_trimmed.fq.sort.sort.q10.rmdup.narrowPeak_peak_277	29	.	3.38624	5.69471	2.99513	23
chr1	39836438	39836589	SRR8284517_trimmed.fq.sort.sort.q10.rmdup.narrowPeak_peak_278	23	.	3.47816	4.98507	2.37407	32
chr1	39858853	39859068	SRR8284517_trimmed.fq.sort.sort.q10.rmdup.narrowPeak_peak_279	18	.	3.18831	4.28705	1.81142	97
chr1	39867575	39867836	SRR8284517_trimmed.fq.sort.sort.q10.rmdup.narrowPeak_peak_280	118	.	5.84277	15.2626	11.8474	130
chr1	39901484	39901642	SRR8284517_trimmed.fq.sort.sort.q10.rmdup.narrowPeak_peak_281	73	.	3.89358	10.4388	7.30451	59
chr1	39901798	39902225	SRR8284517_trimmed.fq.sort.sort.q10.rmdup.narrowPeak_peak_282	116	.	4.68432	15.014	11.6118	307
chr1	39982316	39982501	SRR8284517_trimmed.fq.sort.sort.q10.rmdup.narrowPeak_peak_283	49	.	4.08558	7.89925	4.9551	103
chr1	39984586	39984802	SRR8284517_trimmed.fq.sort.sort.q10.rmdup.narrowPeak_peak_284	22	.	3.14127	4.78873	2.2471	131
chr1	40085600	40085836	SRR8284517_trimmed.fq.sort.sort.q10.rmdup.narrowPeak_peak_285	67	.	5.21724	9.8056	6.71097	121
chr1	40184805	40185047	SRR8284517_trimmed.fq.sort.sort.q10.rmdup.narrowPeak_peak_286	59	.	4.92739	8.93601	5.90323	168
chr1	40243457	40243641	SRR8284517_trimmed.fq.sort.sort.q10.rmdup.narrowPeak_peak_287	29	.	3.76801	5.71664	2.99513	72
chr1	40413454	40413603	SRR8284517_trimmed.fq.sort.sort.q10.rmdup.narrowPeak_peak_288	43	.	4.3477	7.27142	4.3766	54
chr1	40485644	40485829	SRR8284517_trimmed.fq.sort.sort.q10.rmdup.narrowPeak_peak_289	23	.	3.47816	4.98507	2.37407	96
chr1	40869914	40870075	SRR8284517_trimmed.fq.sort.sort.q10.rmdup.narrowPeak_peak_290	29	.	3.76801	5.71664	2.99513	92
chr1	40994149	40994372	SRR8284517_trimmed.fq.sort.sort.q10.rmdup.narrowPeak_peak_291	18	.	3.18831	4.28705	1.81142	143
chr1	41035030	41035267	SRR8284517_trimmed.fq.sort.sort.q10.rmdup.narrowPeak_peak_292	23	.	3.42544	4.89428	2.33771	112
chr1	41174250	41174557	SRR8284517_trimmed.fq.sort.sort.q10.rmdup.narrowPeak_peak_293	29	.	3.76801	5.71664	2.99513	76
chr1	41279027	41279178	SRR8284517_trimmed.fq.sort.sort.q10.rmdup.narrowPeak_peak_294	51	.	4.63755	8.09081	5.1241	53
chr1	41374902	41375053	SRR8284517_trimmed.fq.sort.sort.q10.rmdup.narrowPeak_peak_295	23	.	3.47816	4.98507	2.37407	52
chr1	41389401	41389551	SRR8284517_trimmed.fq.sort.sort.q10.rmdup.narrowPeak_peak_296	50	.	4.56725	7.96333	5.01449	95
chr1	41434742	41434891	SRR8284517_trimmed.fq.sort.sort.q10.rmdup.narrowPeak_peak_297	29	.	3.76801	5.71664	2.99513	59
chr1	41708617	41708870	SRR8284517_trimmed.fq.sort.sort.q10.rmdup.narrowPeak_peak_298	23	.	3.47816	4.98507	2.37407	28
chr1	42261919	42262090	SRR8284517_trimmed.fq.sort.sort.q10.rmdup.narrowPeak_peak_299	43	.	4.3477	7.27142	4.3766	66
chr1	42326624	42326814	SRR8284517_trimmed.fq.sort.sort.q10.rmdup.narrowPeak_peak_300	43	.	4.3477	7.27142	4.3766	68
chr1	42360625	42360817	SRR8284517_trimmed.fq.sort.sort.q10.rmdup.narrowPeak_peak_301	23	.	3.47816	4.98507	2.37407	89
chr1	42529117	42529305	SRR8284517_trimmed.fq.sort.sort.q10.rmdup.narrowPeak_peak_302	23	.	3.47816	4.98507	2.37407	76
chr1	42787927	42788184	SRR8284517_trimmed.fq.sort.sort.q10.rmdup.narrowPeak_peak_303	59	.	4.92739	8.93601	5.90323	123
chr1	42811053	42811203	SRR8284517_trimmed.fq.sort.sort.q10.rmdup.narrowPeak_peak_304	29	.	3.76801	5.71664	2.99513	52
chr1	42851290	42851840	SRR8284517_trimmed.fq.sort.sort.q10.rmdup.narrowPeak_peak_305	464	.	12.6549	51.2162	46.4365	169
chr1	43092698	43093007	SRR8284517_trimmed.fq.sort.sort.q10.rmdup.narrowPeak_peak_306	41	.	4.17525	6.96056	4.10431	232
chr1	43098053	43098721	SRR8284517_trimmed.fq.sort.sort.q10.rmdup.narrowPeak_peak_307	508	.	9.92752	55.7992	50.8877	509
chr1	43098811	43099212	SRR8284517_trimmed.fq.sort.sort.q10.rmdup.narrowPeak_peak_308	59	.	3.49984	8.97904	5.9436	267
chr1	43311661	43311825	SRR8284517_trimmed.fq.sort.sort.q10.rmdup.narrowPeak_peak_309	44	.	4.2092	7.30236	4.40487	117
chr1	43446257	43446969	SRR8284517_trimmed.fq.sort.sort.q10.rmdup.narrowPeak_peak_310	92	.	4.87958	12.5478	9.28124	135
chr1	43590458	43590607	SRR8284517_trimmed.fq.sort.sort.q10.rmdup.narrowPeak_peak_311	23	.	3.36718	5.00488	2.39162	25
chr1	43595706	43595855	SRR8284517_trimmed.fq.sort.sort.q10.rmdup.narrowPeak_peak_312	39	.	3.96079	6.83118	3.98616	93
chr1	43827246	43827494	SRR8284517_trimmed.fq.sort.sort.q10.rmdup.narrowPeak_peak_313	44	.	3.93357	7.30878	4.41096	103
chr1	43828172	43828321	SRR8284517_trimmed.fq.sort.sort.q10.rmdup.narrowPeak_peak_314	29	.	3.45813	5.61455	2.93259	71
chr1	43859845	43859994	SRR8284517_trimmed.fq.sort.sort.q10.rmdup.narrowPeak_peak_315	36	.	4.05785	6.47944	3.66461	118
chr1	43933361	43933542	SRR8284517_trimmed.fq.sort.sort.q10.rmdup.narrowPeak_peak_316	47	.	3.6357	7.66361	4.73831	92
chr1	43933668	43933898	SRR8284517_trimmed.fq.sort.sort.q10.rmdup.narrowPeak_peak_317	130	.	5.57761	16.57	13.0871	123
chr1	43934049	43934658	SRR8284517_trimmed.fq.sort.sort.q10.rmdup.narrowPeak_peak_318	280	.	8.32572	32.1747	28.0204	418
chr1	43935036	43935228	SRR8284517_trimmed.fq.sort.sort.q10.rmdup.narrowPeak_peak_319	70	.	4.19348	10.1556	7.03979	81
chr1	43982077	43982280	SRR8284517_trimmed.fq.sort.sort.q10.rmdup.narrowPeak_peak_320	36	.	4.05785	6.47944	3.66461	114
chr1	44101673	44101931	SRR8284517_trimmed.fq.sort.sort.q10.rmdup.narrowPeak_peak_321	44	.	3.93357	7.30878	4.41096	55
chr1	44102618	44102842	SRR8284517_trimmed.fq.sort.sort.q10.rmdup.narrowPeak_peak_322	121	.	6.15899	15.5745	12.1416	104
chr1	44102951	44103269	SRR8284517_trimmed.fq.sort.sort.q10.rmdup.narrowPeak_peak_323	79	.	5.00991	11.1325	7.95229	121
chr1	44118378	44118834	SRR8284517_trimmed.fq.sort.sort.q10.rmdup.narrowPeak_peak_324	130	.	5.55048	16.4964	13.0166	92
chr1	44119003	44119308	SRR8284517_trimmed.fq.sort.sort.q10.rmdup.narrowPeak_peak_325	65	.	4.09118	9.60406	6.52716	132
chr1	44147170	44147831	SRR8284517_trimmed.fq.sort.sort.q10.rmdup.narrowPeak_peak_326	238	.	8.29012	27.8148	23.8335	426
chr1	44148050	44148359	SRR8284517_trimmed.fq.sort.sort.q10.rmdup.narrowPeak_peak_327	59	.	4.20521	9.01801	5.97976	64
chr1	44154540	44154985	SRR8284517_trimmed.fq.sort.sort.q10.rmdup.narrowPeak_peak_328	40	.	4.158	6.92922	4.07569	412
chr1	44551767	44552445	SRR8284517_trimmed.fq.sort.sort.q10.rmdup.narrowPeak_peak_329	155	.	5.94326	19.1846	15.5762	368
chr1	44619101	44619428	SRR8284517_trimmed.fq.sort.sort.q10.rmdup.narrowPeak_peak_330	53	.	4.45589	8.36078	5.37501	121
chr1	44678161	44678452	SRR8284517_trimmed.fq.sort.sort.q10.rmdup.narrowPeak_peak_331	18	.	2.60854	4.33548	1.85405	148
chr1	44679739	44680058	SRR8284517_trimmed.fq.sort.sort.q10.rmdup.narrowPeak_peak_332	83	.	4.28284	11.584	8.37757	220
chr1	44720732	44721023	SRR8284517_trimmed.fq.sort.sort.q10.rmdup.narrowPeak_peak_333	51	.	4.63755	8.09081	5.1241	52
chr1	44721130	44721398	SRR8284517_trimmed.fq.sort.sort.q10.rmdup.narrowPeak_peak_334	23	.	3.47816	4.98507	2.37407	42
chr1	44849628	44849809	SRR8284517_trimmed.fq.sort.sort.q10.rmdup.narrowPeak_peak_335	59	.	4.92739	8.93601	5.90323	48
chr1	44867307	44867456	SRR8284517_trimmed.fq.sort.sort.q10.rmdup.narrowPeak_peak_336	29	.	3.76801	5.71664	2.99513	99
chr1	44871430	44871627	SRR8284517_trimmed.fq.sort.sort.q10.rmdup.narrowPeak_peak_337	32	.	3.80228	6.02243	3.2708	184
chr1	44877655	44877805	SRR8284517_trimmed.fq.sort.sort.q10.rmdup.narrowPeak_peak_338	46	.	4.03877	7.52529	4.60996	120
chr1	44878213	44878467	SRR8284517_trimmed.fq.sort.sort.q10.rmdup.narrowPeak_peak_339	123	.	6.2616	15.8016	12.3579	145
chr1	44878844	44879108	SRR8284517_trimmed.fq.sort.sort.q10.rmdup.narrowPeak_peak_340	74	.	4.93628	10.631	7.48529	120
chr1	45031222	45031371	SRR8284517_trimmed.fq.sort.sort.q10.rmdup.narrowPeak_peak_341	36	.	4.05785	6.47944	3.66461	109
chr1	45033372	45033700	SRR8284517_trimmed.fq.sort.sort.q10.rmdup.narrowPeak_peak_342	84	.	5.79693	11.613	8.40152	108
chr1	45041853	45042041	SRR8284517_trimmed.fq.sort.sort.q10.rmdup.narrowPeak_peak_343	36	.	4.05785	6.47944	3.66461	56
chr1	45043745	45043930	SRR8284517_trimmed.fq.sort.sort.q10.rmdup.narrowPeak_peak_344	43	.	4.3477	7.27142	4.3766	101
chr1	45115921	45116359	SRR8284517_trimmed.fq.sort.sort.q10.rmdup.narrowPeak_peak_345	41	.	3.89248	6.9607	4.10431	307
chr1	45288815	45289082	SRR8284517_trimmed.fq.sort.sort.q10.rmdup.narrowPeak_peak_346	101	.	6.37663	13.5041	10.1827	125
chr1	45311669	45311925	SRR8284517_trimmed.fq.sort.sort.q10.rmdup.narrowPeak_peak_347	138	.	5.8794	17.3743	13.8529	146
chr1	45313459	45313734	SRR8284517_trimmed.fq.sort.sort.q10.rmdup.narrowPeak_peak_348	34	.	3.23353	6.22155	3.45054	42
chr1	45321453	45321639	SRR8284517_trimmed.fq.sort.sort.q10.rmdup.narrowPeak_peak_349	18	.	3.18831	4.28705	1.81142	37
chr1	45419958	45420154	SRR8284517_trimmed.fq.sort.sort.q10.rmdup.narrowPeak_peak_350	92	.	6.08678	12.5486	9.28124	118
chr1	45426602	45426830	SRR8284517_trimmed.fq.sort.sort.q10.rmdup.narrowPeak_peak_351	74	.	5.44678	10.5863	7.44339	142
chr1	45460400	45460549	SRR8284517_trimmed.fq.sort.sort.q10.rmdup.narrowPeak_peak_352	55	.	4.69302	8.50434	5.50866	104
chr1	45463267	45463416	SRR8284517_trimmed.fq.sort.sort.q10.rmdup.narrowPeak_peak_353	26	.	3.51646	5.2729	2.62948	11
chr1	45501966	45502333	SRR8284517_trimmed.fq.sort.sort.q10.rmdup.narrowPeak_peak_354	152	.	7.02613	18.8244	15.2329	103
chr1	45502723	45502906	SRR8284517_trimmed.fq.sort.sort.q10.rmdup.narrowPeak_peak_355	127	.	6.43308	16.1767	12.7141	71
chr1	45675125	45675332	SRR8284517_trimmed.fq.sort.sort.q10.rmdup.narrowPeak_peak_356	63	.	4.67508	9.42451	6.35974	107
chr1	45767647	45767898	SRR8284517_trimmed.fq.sort.sort.q10.rmdup.narrowPeak_peak_357	49	.	3.81832	7.84734	4.90783	107
chr1	45794872	45795397	SRR8284517_trimmed.fq.sort.sort.q10.rmdup.narrowPeak_peak_358	117	.	6.16115	15.1615	11.7514	394
chr1	45795775	45795959	SRR8284517_trimmed.fq.sort.sort.q10.rmdup.narrowPeak_peak_359	87	.	5.24476	11.9976	8.76395	74
chr1	46024046	46024195	SRR8284517_trimmed.fq.sort.sort.q10.rmdup.narrowPeak_peak_360	26	.	3.51646	5.2729	2.62948	98
chr1	46066618	46067129	SRR8284517_trimmed.fq.sort.sort.q10.rmdup.narrowPeak_peak_361	533	.	15.3341	58.3598	53.3803	373
chr1	46811980	46812135	SRR8284517_trimmed.fq.sort.sort.q10.rmdup.narrowPeak_peak_362	36	.	4.05785	6.47944	3.66461	68
chr1	46829310	46829508	SRR8284517_trimmed.fq.sort.sort.q10.rmdup.narrowPeak_peak_363	51	.	3.80432	8.07469	5.11733	131
chr1	46830803	46831500	SRR8284517_trimmed.fq.sort.sort.q10.rmdup.narrowPeak_peak_364	60	.	4.01566	9.13222	6.08665	275
chr1	46852523	46852870	SRR8284517_trimmed.fq.sort.sort.q10.rmdup.narrowPeak_peak_365	210	.	7.0124	24.885	21.0253	131
chr1	46894638	46894787	SRR8284517_trimmed.fq.sort.sort.q10.rmdup.narrowPeak_peak_366	43	.	4.3477	7.27142	4.3766	118
chr1	47334250	47334467	SRR8284517_trimmed.fq.sort.sort.q10.rmdup.narrowPeak_peak_367	43	.	4.3477	7.27142	4.3766	95
chr1	47507438	47507635	SRR8284517_trimmed.fq.sort.sort.q10.rmdup.narrowPeak_peak_368	29	.	3.76801	5.71664	2.99513	137
chr1	47551386	47551602	SRR8284517_trimmed.fq.sort.sort.q10.rmdup.narrowPeak_peak_369	29	.	3.76801	5.71664	2.99513	135
chr1	51265269	51265456	SRR8284517_trimmed.fq.sort.sort.q10.rmdup.narrowPeak_peak_370	84	.	5.63501	11.687	8.47116	124
chr1	51478635	51478910	SRR8284517_trimmed.fq.sort.sort.q10.rmdup.narrowPeak_peak_371	280	.	11.304	32.1681	28.0142	132
chr1	51572742	51573014	SRR8284517_trimmed.fq.sort.sort.q10.rmdup.narrowPeak_peak_372	23	.	3.47816	4.98507	2.37407	194
chr1	51649142	51649306	SRR8284517_trimmed.fq.sort.sort.q10.rmdup.narrowPeak_peak_373	44	.	3.85114	7.39849	4.49329	83
chr1	51650396	51650552	SRR8284517_trimmed.fq.sort.sort.q10.rmdup.narrowPeak_peak_374	29	.	3.3756	5.67298	2.98383	20
chr1	51670083	51670285	SRR8284517_trimmed.fq.sort.sort.q10.rmdup.narrowPeak_peak_375	20	.	3.11474	4.5429	2.03365	112
chr1	51673044	51673193	SRR8284517_trimmed.fq.sort.sort.q10.rmdup.narrowPeak_peak_376	36	.	3.75314	6.42841	3.63699	71
chr1	51789315	51789588	SRR8284517_trimmed.fq.sort.sort.q10.rmdup.narrowPeak_peak_377	36	.	3.79291	6.50621	3.68898	64
chr1	51796170	51796331	SRR8284517_trimmed.fq.sort.sort.q10.rmdup.narrowPeak_peak_378	40	.	4.0201	6.9447	4.08982	53
chr1	51837980	51838183	SRR8284517_trimmed.fq.sort.sort.q10.rmdup.narrowPeak_peak_379	28	.	3.42286	5.54581	2.87115	102
chr1	51888036	51888411	SRR8284517_trimmed.fq.sort.sort.q10.rmdup.narrowPeak_peak_380	25	.	3.14799	5.20165	2.56607	210
chr1	51915285	51915680	SRR8284517_trimmed.fq.sort.sort.q10.rmdup.narrowPeak_peak_381	322	.	8.69207	36.5187	32.2034	209
chr1	52113252	52113714	SRR8284517_trimmed.fq.sort.sort.q10.rmdup.narrowPeak_peak_382	201	.	9.25257	23.9529	20.1328	272
chr1	52225616	52225795	SRR8284517_trimmed.fq.sort.sort.q10.rmdup.narrowPeak_peak_383	36	.	4.05785	6.47944	3.66461	76
chr1	52231329	52231478	SRR8284517_trimmed.fq.sort.sort.q10.rmdup.narrowPeak_peak_384	50	.	4.60644	8.03448	5.08014	59
chr1	52231915	52232332	SRR8284517_trimmed.fq.sort.sort.q10.rmdup.narrowPeak_peak_385	75	.	5.50709	10.6983	7.54446	239
chr1	52233532	52233681	SRR8284517_trimmed.fq.sort.sort.q10.rmdup.narrowPeak_peak_386	36	.	4.05785	6.47944	3.66461	49
chr1	52323790	52323939	SRR8284517_trimmed.fq.sort.sort.q10.rmdup.narrowPeak_peak_387	36	.	4.05785	6.47944	3.66461	108
chr1	52422177	52422326	SRR8284517_trimmed.fq.sort.sort.q10.rmdup.narrowPeak_peak_388	43	.	4.3477	7.27142	4.3766	78
chr1	52442290	52442478	SRR8284517_trimmed.fq.sort.sort.q10.rmdup.narrowPeak_peak_389	50	.	4.56725	7.96333	5.01449	70
chr1	52503704	52503853	SRR8284517_trimmed.fq.sort.sort.q10.rmdup.narrowPeak_peak_390	36	.	4.05785	6.47944	3.66461	47
chr1	52571313	52571560	SRR8284517_trimmed.fq.sort.sort.q10.rmdup.narrowPeak_peak_391	43	.	4.3477	7.27142	4.3766	186
chr1	52578353	52578688	SRR8284517_trimmed.fq.sort.sort.q10.rmdup.narrowPeak_peak_392	49	.	4.22228	7.8972	4.95363	235
chr1	52630699	52630862	SRR8284517_trimmed.fq.sort.sort.q10.rmdup.narrowPeak_peak_393	111	.	5.8812	14.5467	11.1681	100
chr1	52631040	52631273	SRR8284517_trimmed.fq.sort.sort.q10.rmdup.narrowPeak_peak_394	43	.	3.88299	7.20381	4.32683	123
chr1	52651987	52652186	SRR8284517_trimmed.fq.sort.sort.q10.rmdup.narrowPeak_peak_395	51	.	3.92465	8.09332	5.12635	79
chr1	52652666	52652962	SRR8284517_trimmed.fq.sort.sort.q10.rmdup.narrowPeak_peak_396	24	.	3.09358	5.08706	2.46472	87
chr1	52817484	52817633	SRR8284517_trimmed.fq.sort.sort.q10.rmdup.narrowPeak_peak_397	36	.	4.05785	6.47944	3.66461	38
chr1	52844449	52844690	SRR8284517_trimmed.fq.sort.sort.q10.rmdup.narrowPeak_peak_398	66	.	4.97891	9.69943	6.61616	121
chr1	52845200	52845488	SRR8284517_trimmed.fq.sort.sort.q10.rmdup.narrowPeak_peak_399	30	.	3.64024	5.72733	3.00464	245
chr1	52873622	52873785	SRR8284517_trimmed.fq.sort.sort.q10.rmdup.narrowPeak_peak_400	61	.	4.86894	9.15611	6.10943	87
chr1	53062895	53063108	SRR8284517_trimmed.fq.sort.sort.q10.rmdup.narrowPeak_peak_401	29	.	3.76801	5.71664	2.99513	33
chr1	53124098	53124304	SRR8284517_trimmed.fq.sort.sort.q10.rmdup.narrowPeak_peak_402	18	.	3.18831	4.28705	1.81142	77
chr1	53155790	53156003	SRR8284517_trimmed.fq.sort.sort.q10.rmdup.narrowPeak_peak_403	36	.	4.05785	6.47944	3.66461	130
chr1	53201517	53201722	SRR8284517_trimmed.fq.sort.sort.q10.rmdup.narrowPeak_peak_404	58	.	4.42831	8.91249	5.88754	77
chr1	53264848	53265230	SRR8284517_trimmed.fq.sort.sort.q10.rmdup.narrowPeak_peak_405	84	.	5.79693	11.613	8.40152	235
chr1	53296611	53296984	SRR8284517_trimmed.fq.sort.sort.q10.rmdup.narrowPeak_peak_406	120	.	6.11888	15.4852	12.0567	286
chr1	53313201	53313574	SRR8284517_trimmed.fq.sort.sort.q10.rmdup.narrowPeak_peak_407	203	.	7.45476	24.1567	20.3272	267
chr1	53313700	53314078	SRR8284517_trimmed.fq.sort.sort.q10.rmdup.narrowPeak_peak_408	421	.	11.464	46.7801	42.1246	148
chr1	53352264	53352575	SRR8284517_trimmed.fq.sort.sort.q10.rmdup.narrowPeak_peak_409	84	.	5.79693	11.613	8.40152	110
chr1	53536597	53536753	SRR8284517_trimmed.fq.sort.sort.q10.rmdup.narrowPeak_peak_410	18	.	3.18831	4.28705	1.81142	19
chr1	53706543	53706748	SRR8284517_trimmed.fq.sort.sort.q10.rmdup.narrowPeak_peak_411	75	.	5.50709	10.6983	7.54446	121
chr1	53765504	53765653	SRR8284517_trimmed.fq.sort.sort.q10.rmdup.narrowPeak_peak_412	29	.	3.76801	5.71664	2.99513	48
chr1	53773597	53773776	SRR8284517_trimmed.fq.sort.sort.q10.rmdup.narrowPeak_peak_413	29	.	3.76801	5.71664	2.99513	97
chr1	53824129	53824302	SRR8284517_trimmed.fq.sort.sort.q10.rmdup.narrowPeak_peak_414	22	.	3.35411	4.77082	2.23114	74
chr1	54250264	54250602	SRR8284517_trimmed.fq.sort.sort.q10.rmdup.narrowPeak_peak_415	79	.	5.5212	11.0935	7.9159	223
chr1	54250851	54251491	SRR8284517_trimmed.fq.sort.sort.q10.rmdup.narrowPeak_peak_416	241	.	9.92835	28.1721	24.1771	172
chr1	54438500	54439002	SRR8284517_trimmed.fq.sort.sort.q10.rmdup.narrowPeak_peak_417	142	.	7.2245	17.843	14.2982	137
chr1	54439191	54439355	SRR8284517_trimmed.fq.sort.sort.q10.rmdup.narrowPeak_peak_418	51	.	4.45481	8.05694	5.10082	92
chr1	54493701	54493850	SRR8284517_trimmed.fq.sort.sort.q10.rmdup.narrowPeak_peak_419	29	.	3.76801	5.71664	2.99513	30
chr1	54703093	54703347	SRR8284517_trimmed.fq.sort.sort.q10.rmdup.narrowPeak_peak_420	51	.	4.07847	8.16344	5.19132	136
chr1	54704196	54704497	SRR8284517_trimmed.fq.sort.sort.q10.rmdup.narrowPeak_peak_421	85	.	4.99191	11.7857	8.56382	111
chr1	54731913	54732192	SRR8284517_trimmed.fq.sort.sort.q10.rmdup.narrowPeak_peak_422	76	.	5.36668	10.7976	7.63755	118
chr1	54753122	54753281	SRR8284517_trimmed.fq.sort.sort.q10.rmdup.narrowPeak_peak_423	23	.	3.47816	4.98507	2.37407	48
chr1	54785947	54786187	SRR8284517_trimmed.fq.sort.sort.q10.rmdup.narrowPeak_peak_424	50	.	4.58676	7.99878	5.04734	130
chr1	54807986	54808177	SRR8284517_trimmed.fq.sort.sort.q10.rmdup.narrowPeak_peak_425	48	.	4.33629	7.8308	4.89242	80
chr1	54882780	54883137	SRR8284517_trimmed.fq.sort.sort.q10.rmdup.narrowPeak_peak_426	96	.	5.51718	12.9629	9.6731	148
chr1	54906786	54907183	SRR8284517_trimmed.fq.sort.sort.q10.rmdup.narrowPeak_peak_427	99	.	4.51888	13.2031	9.90057	82
chr1	54907541	54907754	SRR8284517_trimmed.fq.sort.sort.q10.rmdup.narrowPeak_peak_428	87	.	4.31545	11.9797	8.74727	115
chr1	54907839	54908004	SRR8284517_trimmed.fq.sort.sort.q10.rmdup.narrowPeak_peak_429	42	.	3.25985	7.14337	4.27186	42
chr1	54972140	54972572	SRR8284517_trimmed.fq.sort.sort.q10.rmdup.narrowPeak_peak_430	56	.	4.30061	8.64238	5.6371	233
chr1	54990850	54991002	SRR8284517_trimmed.fq.sort.sort.q10.rmdup.narrowPeak_peak_431	51	.	4.63755	8.09081	5.1241	101
chr1	55026411	55027419	SRR8284517_trimmed.fq.sort.sort.q10.rmdup.narrowPeak_peak_432	359	.	8.53511	40.4067	35.9536	899
chr1	55052120	55052576	SRR8284517_trimmed.fq.sort.sort.q10.rmdup.narrowPeak_peak_433	262	.	9.82342	30.3045	26.2229	235
chr1	55087020	55087657	SRR8284517_trimmed.fq.sort.sort.q10.rmdup.narrowPeak_peak_434	139	.	4.55942	17.5033	13.9758	98
chr1	55088409	55088683	SRR8284517_trimmed.fq.sort.sort.q10.rmdup.narrowPeak_peak_435	78	.	3.61631	11.0662	7.88995	184
chr1	55088799	55089226	SRR8284517_trimmed.fq.sort.sort.q10.rmdup.narrowPeak_peak_436	115	.	4.21272	14.9254	11.5276	235
chr1	55089530	55089719	SRR8284517_trimmed.fq.sort.sort.q10.rmdup.narrowPeak_peak_437	37	.	2.82963	6.61437	3.78809	135
chr1	55097347	55097602	SRR8284517_trimmed.fq.sort.sort.q10.rmdup.narrowPeak_peak_438	39	.	4.09043	6.806	3.96269	229
chr1	55131269	55131460	SRR8284517_trimmed.fq.sort.sort.q10.rmdup.narrowPeak_peak_439	136	.	6.30248	17.173	13.6612	86
chr1	55131713	55132008	SRR8284517_trimmed.fq.sort.sort.q10.rmdup.narrowPeak_peak_440	226	.	8.21117	26.5612	22.6313	139
chr1	55144342	55144528	SRR8284517_trimmed.fq.sort.sort.q10.rmdup.narrowPeak_peak_441	23	.	3.47816	4.98507	2.37407	40
chr1	55181761	55181975	SRR8284517_trimmed.fq.sort.sort.q10.rmdup.narrowPeak_peak_442	88	.	5.63308	12.0635	8.82625	105
chr1	55189095	55189278	SRR8284517_trimmed.fq.sort.sort.q10.rmdup.narrowPeak_peak_443	19	.	3.04942	4.42145	1.92876	51
chr1	55193116	55193383	SRR8284517_trimmed.fq.sort.sort.q10.rmdup.narrowPeak_peak_444	42	.	3.82157	7.07554	4.20961	128
chr1	55210623	55210979	SRR8284517_trimmed.fq.sort.sort.q10.rmdup.narrowPeak_peak_445	33	.	3.61419	6.154	3.38961	74
chr1	55226732	55226905	SRR8284517_trimmed.fq.sort.sort.q10.rmdup.narrowPeak_peak_446	69	.	4.65608	10.0277	6.91925	60
chr1	55680870	55681023	SRR8284517_trimmed.fq.sort.sort.q10.rmdup.narrowPeak_peak_447	23	.	3.47816	4.98507	2.37407	38
chr1	56018869	56019028	SRR8284517_trimmed.fq.sort.sort.q10.rmdup.narrowPeak_peak_448	43	.	4.3477	7.27142	4.3766	97
chr1	56673885	56674046	SRR8284517_trimmed.fq.sort.sort.q10.rmdup.narrowPeak_peak_449	43	.	4.3477	7.27142	4.3766	69
chr1	57044239	57044388	SRR8284517_trimmed.fq.sort.sort.q10.rmdup.narrowPeak_peak_450	18	.	3.18831	4.28705	1.81142	96
chr1	57072316	57072487	SRR8284517_trimmed.fq.sort.sort.q10.rmdup.narrowPeak_peak_451	18	.	3.18831	4.28705	1.81142	77
chr1	57095847	57096014	SRR8284517_trimmed.fq.sort.sort.q10.rmdup.narrowPeak_peak_452	90	.	5.76505	12.3251	9.07354	82
chr1	57121683	57121873	SRR8284517_trimmed.fq.sort.sort.q10.rmdup.narrowPeak_peak_453	43	.	4.3477	7.27142	4.3766	94
chr1	57377026	57377432	SRR8284517_trimmed.fq.sort.sort.q10.rmdup.narrowPeak_peak_454	57	.	4.83215	8.76156	5.74744	299
chr1	57406063	57407409	SRR8284517_trimmed.fq.sort.sort.q10.rmdup.narrowPeak_peak_455	208	.	6.78508	24.6868	20.8355	991
chr1	57440869	57441045	SRR8284517_trimmed.fq.sort.sort.q10.rmdup.narrowPeak_peak_456	56	.	4.59137	8.62491	5.62069	70
chr1	57476031	57476369	SRR8284517_trimmed.fq.sort.sort.q10.rmdup.narrowPeak_peak_457	97	.	5.3838	13.0415	9.74755	211
chr1	57477112	57477287	SRR8284517_trimmed.fq.sort.sort.q10.rmdup.narrowPeak_peak_458	67	.	4.58381	9.86916	6.77068	72
chr1	57517808	57517957	SRR8284517_trimmed.fq.sort.sort.q10.rmdup.narrowPeak_peak_459	51	.	4.63755	8.09081	5.1241	79
chr1	57851498	57851668	SRR8284517_trimmed.fq.sort.sort.q10.rmdup.narrowPeak_peak_460	33	.	3.8808	6.1639	3.39821	23
chr1	57969426	57969742	SRR8284517_trimmed.fq.sort.sort.q10.rmdup.narrowPeak_peak_461	109	.	6.36368	14.3208	10.9557	180
chr1	57996258	57996694	SRR8284517_trimmed.fq.sort.sort.q10.rmdup.narrowPeak_peak_462	96	.	5.68936	12.9476	9.65839	86
chr1	58215470	58215622	SRR8284517_trimmed.fq.sort.sort.q10.rmdup.narrowPeak_peak_463	52	.	4.52549	8.19065	5.21645	59
chr1	58252173	58252348	SRR8284517_trimmed.fq.sort.sort.q10.rmdup.narrowPeak_peak_464	51	.	4.63755	8.09081	5.1241	47
chr1	58391970	58392460	SRR8284517_trimmed.fq.sort.sort.q10.rmdup.narrowPeak_peak_465	103	.	4.79264	13.6726	10.3418	162
chr1	58392579	58392743	SRR8284517_trimmed.fq.sort.sort.q10.rmdup.narrowPeak_peak_466	68	.	4.02583	9.99494	6.88896	106
chr1	58392860	58393202	SRR8284517_trimmed.fq.sort.sort.q10.rmdup.narrowPeak_peak_467	155	.	5.80219	19.1845	15.5762	117
chr1	58393709	58394032	SRR8284517_trimmed.fq.sort.sort.q10.rmdup.narrowPeak_peak_468	103	.	4.78197	13.6424	10.3133	199
chr1	58402661	58402828	SRR8284517_trimmed.fq.sort.sort.q10.rmdup.narrowPeak_peak_469	51	.	4.63755	8.09081	5.1241	49
chr1	58422921	58423092	SRR8284517_trimmed.fq.sort.sort.q10.rmdup.narrowPeak_peak_470	72	.	3.80275	10.425	7.29131	100
chr1	58423292	58424064	SRR8284517_trimmed.fq.sort.sort.q10.rmdup.narrowPeak_peak_471	382	.	8.57388	42.7328	38.2023	209
chr1	58445035	58445801	SRR8284517_trimmed.fq.sort.sort.q10.rmdup.narrowPeak_peak_472	125	.	5.36769	15.995	12.5414	327
chr1	58446066	58446249	SRR8284517_trimmed.fq.sort.sort.q10.rmdup.narrowPeak_peak_473	88	.	4.55688	12.036	8.80006	76
chr1	58504224	58504894	SRR8284517_trimmed.fq.sort.sort.q10.rmdup.narrowPeak_peak_474	74	.	5.44678	10.5863	7.44339	382
chr1	58585800	58586116	SRR8284517_trimmed.fq.sort.sort.q10.rmdup.narrowPeak_peak_475	154	.	6.9031	19.0102	15.4099	170
chr1	58586334	58586821	SRR8284517_trimmed.fq.sort.sort.q10.rmdup.narrowPeak_peak_476	352	.	10.9707	39.7104	35.2819	141
chr1	58711361	58711684	SRR8284517_trimmed.fq.sort.sort.q10.rmdup.narrowPeak_peak_478	105	.	5.28724	13.9236	10.5799	193
chr1	58713278	58713600	SRR8284517_trimmed.fq.sort.sort.q10.rmdup.narrowPeak_peak_479	127	.	5.74063	16.2119	12.7479	215
chr1	58771722	58771919	SRR8284517_trimmed.fq.sort.sort.q10.rmdup.narrowPeak_peak_480	36	.	4.05785	6.47944	3.66461	77
chr1	58951981	58952147	SRR8284517_trimmed.fq.sort.sort.q10.rmdup.narrowPeak_peak_481	67	.	4.44702	9.87426	6.775	65
chr1	58972913	58973320	SRR8284517_trimmed.fq.sort.sort.q10.rmdup.narrowPeak_peak_482	196	.	7.5652	23.4457	19.6471	187
chr1	58973761	58973933	SRR8284517_trimmed.fq.sort.sort.q10.rmdup.narrowPeak_peak_483	42	.	3.71645	7.10462	4.23599	40
chr1	59119878	59120054	SRR8284517_trimmed.fq.sort.sort.q10.rmdup.narrowPeak_peak_484	62	.	4.75606	9.26467	6.21074	87
chr1	59120526	59120683	SRR8284517_trimmed.fq.sort.sort.q10.rmdup.narrowPeak_peak_485	54	.	4.489	8.42564	5.43535	53
chr1	59131145	59131392	SRR8284517_trimmed.fq.sort.sort.q10.rmdup.narrowPeak_peak_486	25	.	3.46067	5.17316	2.54091	27
chr1	59180782	59180943	SRR8284517_trimmed.fq.sort.sort.q10.rmdup.narrowPeak_peak_487	29	.	3.71089	5.61671	2.93404	46
chr1	59237382	59237934	SRR8284517_trimmed.fq.sort.sort.q10.rmdup.narrowPeak_peak_488	253	.	9.65274	29.3437	25.3003	286
chr1	59258126	59258340	SRR8284517_trimmed.fq.sort.sort.q10.rmdup.narrowPeak_peak_489	67	.	5.21724	9.8056	6.71097	76
chr1	59269803	59270092	SRR8284517_trimmed.fq.sort.sort.q10.rmdup.narrowPeak_peak_490	46	.	3.81207	7.57283	4.65444	84
chr1	59271273	59271422	SRR8284517_trimmed.fq.sort.sort.q10.rmdup.narrowPeak_peak_491	45	.	3.65968	7.47425	4.56327	38
chr1	59284653	59284826	SRR8284517_trimmed.fq.sort.sort.q10.rmdup.narrowPeak_peak_492	36	.	4.05785	6.47944	3.66461	56
chr1	59292077	59292259	SRR8284517_trimmed.fq.sort.sort.q10.rmdup.narrowPeak_peak_493	35	.	3.96264	6.31032	3.53076	37
chr1	59304788	59305046	SRR8284517_trimmed.fq.sort.sort.q10.rmdup.narrowPeak_peak_494	26	.	3.51646	5.2729	2.62948	95
chr1	59321185	59321475	SRR8284517_trimmed.fq.sort.sort.q10.rmdup.narrowPeak_peak_495	38	.	3.23007	6.6364	3.80827	68
chr1	59322102	59322305	SRR8284517_trimmed.fq.sort.sort.q10.rmdup.narrowPeak_peak_496	124	.	5.20709	15.9112	12.4619	128
chr1	59322447	59322598	SRR8284517_trimmed.fq.sort.sort.q10.rmdup.narrowPeak_peak_497	87	.	4.40464	11.9304	8.70034	83
chr1	59371542	59371736	SRR8284517_trimmed.fq.sort.sort.q10.rmdup.narrowPeak_peak_498	70	.	5.02513	10.1301	7.01519	67
chr1	59383547	59383696	SRR8284517_trimmed.fq.sort.sort.q10.rmdup.narrowPeak_peak_499	43	.	4.3477	7.27142	4.3766	47
chr1	59394800	59395212	SRR8284517_trimmed.fq.sort.sort.q10.rmdup.narrowPeak_peak_500	51	.	4.16566	8.06733	5.11071	251
chr1	59406409	59406674	SRR8284517_trimmed.fq.sort.sort.q10.rmdup.narrowPeak_peak_501	20	.	3.01043	4.53434	2.02697	138
chr1	59438350	59438618	SRR8284517_trimmed.fq.sort.sort.q10.rmdup.narrowPeak_peak_502	73	.	4.85512	10.458	7.32252	164
chr1	59451001	59451173	SRR8284517_trimmed.fq.sort.sort.q10.rmdup.narrowPeak_peak_503	64	.	4.90234	9.55101	6.47797	57
chr1	59480792	59480942	SRR8284517_trimmed.fq.sort.sort.q10.rmdup.narrowPeak_peak_504	57	.	3.51176	8.7784	5.76319	75
chr1	59481521	59481800	SRR8284517_trimmed.fq.sort.sort.q10.rmdup.narrowPeak_peak_505	76	.	3.85496	10.8551	7.69183	165
chr1	59483087	59483250	SRR8284517_trimmed.fq.sort.sort.q10.rmdup.narrowPeak_peak_506	51	.	3.28465	8.08185	5.12389	40
chr1	59493225	59493396	SRR8284517_trimmed.fq.sort.sort.q10.rmdup.narrowPeak_peak_507	72	.	4.97819	10.3775	7.24686	71
chr1	59516228	59516377	SRR8284517_trimmed.fq.sort.sort.q10.rmdup.narrowPeak_peak_508	55	.	4.69302	8.50434	5.50866	87
chr1	59670121	59670425	SRR8284517_trimmed.fq.sort.sort.q10.rmdup.narrowPeak_peak_509	298	.	7.46938	34.0937	29.8667	193
chr1	59670667	59671566	SRR8284517_trimmed.fq.sort.sort.q10.rmdup.narrowPeak_peak_510	290	.	7.37224	33.2579	29.0628	346
chr1	59684491	59684673	SRR8284517_trimmed.fq.sort.sort.q10.rmdup.narrowPeak_peak_511	122	.	4.89677	15.6886	12.25	85
chr1	59684967	59685669	SRR8284517_trimmed.fq.sort.sort.q10.rmdup.narrowPeak_peak_512	464	.	9.82572	51.2079	46.4285	237
chr1	59685764	59685914	SRR8284517_trimmed.fq.sort.sort.q10.rmdup.narrowPeak_peak_513	59	.	3.59232	9.02004	5.98155	80
chr1	59762625	59762952	SRR8284517_trimmed.fq.sort.sort.q10.rmdup.narrowPeak_peak_514	39	.	3.30971	6.84256	3.99678	123
chr1	59763045	59763293	SRR8284517_trimmed.fq.sort.sort.q10.rmdup.narrowPeak_peak_515	304	.	8.27631	34.6997	30.4496	121
chr1	59763973	59764168	SRR8284517_trimmed.fq.sort.sort.q10.rmdup.narrowPeak_peak_516	230	.	6.92169	26.9597	23.0136	128
chr1	59764625	59764936	SRR8284517_trimmed.fq.sort.sort.q10.rmdup.narrowPeak_peak_517	44	.	3.34099	7.36685	4.46426	70
chr1	59802950	59803137	SRR8284517_trimmed.fq.sort.sort.q10.rmdup.narrowPeak_peak_518	36	.	4.05785	6.47944	3.66461	105
chr1	59847899	59848079	SRR8284517_trimmed.fq.sort.sort.q10.rmdup.narrowPeak_peak_519	47	.	4.41696	7.68834	4.76078	87
chr1	59849894	59850099	SRR8284517_trimmed.fq.sort.sort.q10.rmdup.narrowPeak_peak_520	50	.	4.56725	7.96333	5.01449	85
chr1	59868146	59868348	SRR8284517_trimmed.fq.sort.sort.q10.rmdup.narrowPeak_peak_521	41	.	4.21017	7.02387	4.16229	68
chr1	59899201	59899350	SRR8284517_trimmed.fq.sort.sort.q10.rmdup.narrowPeak_peak_522	29	.	3.58469	5.62513	2.94141	56
chr1	59912500	59912730	SRR8284517_trimmed.fq.sort.sort.q10.rmdup.narrowPeak_peak_523	34	.	3.91313	6.22186	3.45054	128
chr1	59913951	59914100	SRR8284517_trimmed.fq.sort.sort.q10.rmdup.narrowPeak_peak_524	28	.	3.66414	5.53456	2.86124	60
chr1	59927134	59927292	SRR8284517_trimmed.fq.sort.sort.q10.rmdup.narrowPeak_peak_525	42	.	4.12829	7.1501	4.27815	83
chr1	59981624	59981784	SRR8284517_trimmed.fq.sort.sort.q10.rmdup.narrowPeak_peak_526	40	.	4.1409	6.89811	4.04737	87
chr1	60070820	60071135	SRR8284517_trimmed.fq.sort.sort.q10.rmdup.narrowPeak_peak_527	29	.	3.76801	5.71664	2.99513	283
chr1	60097472	60097838	SRR8284517_trimmed.fq.sort.sort.q10.rmdup.narrowPeak_peak_528	81	.	5.12638	11.3838	8.18908	177
chr1	60097928	60098147	SRR8284517_trimmed.fq.sort.sort.q10.rmdup.narrowPeak_peak_529	88	.	5.27913	12.0725	8.83446	131
chr1	60098264	60098422	SRR8284517_trimmed.fq.sort.sort.q10.rmdup.narrowPeak_peak_530	50	.	4.1521	8.03897	5.08436	94
chr1	60158088	60158490	SRR8284517_trimmed.fq.sort.sort.q10.rmdup.narrowPeak_peak_531	45	.	4.13213	7.43531	4.52717	161
chr1	60179992	60180173	SRR8284517_trimmed.fq.sort.sort.q10.rmdup.narrowPeak_peak_532	77	.	5.23717	10.9028	7.73623	82
chr1	60180894	60181237	SRR8284517_trimmed.fq.sort.sort.q10.rmdup.narrowPeak_peak_533	215	.	8.87902	25.4019	21.5207	121
chr1	60250110	60250274	SRR8284517_trimmed.fq.sort.sort.q10.rmdup.narrowPeak_peak_534	51	.	4.63755	8.09081	5.1241	71
chr1	60282883	60283032	SRR8284517_trimmed.fq.sort.sort.q10.rmdup.narrowPeak_peak_535	36	.	4.05785	6.47944	3.66461	83
chr1	60342930	60343109	SRR8284517_trimmed.fq.sort.sort.q10.rmdup.narrowPeak_peak_536	73	.	5.01361	10.4501	7.31507	113
chr1	60343810	60344090	SRR8284517_trimmed.fq.sort.sort.q10.rmdup.narrowPeak_peak_537	71	.	4.94327	10.3057	7.17961	139
chr1	60408928	60409380	SRR8284517_trimmed.fq.sort.sort.q10.rmdup.narrowPeak_peak_538	255	.	8.55286	29.5565	25.5045	320
chr1	60409718	60409880	SRR8284517_trimmed.fq.sort.sort.q10.rmdup.narrowPeak_peak_539	45	.	3.77986	7.50016	4.58673	45
chr1	60421080	60421260	SRR8284517_trimmed.fq.sort.sort.q10.rmdup.narrowPeak_peak_540	59	.	4.92739	8.93601	5.90323	67
chr1	60434285	60434434	SRR8284517_trimmed.fq.sort.sort.q10.rmdup.narrowPeak_peak_541	29	.	3.76801	5.71664	2.99513	112
chr1	60502004	60502164	SRR8284517_trimmed.fq.sort.sort.q10.rmdup.narrowPeak_peak_542	43	.	4.3477	7.27142	4.3766	135
chr1	60519597	60519760	SRR8284517_trimmed.fq.sort.sort.q10.rmdup.narrowPeak_peak_543	29	.	3.76801	5.71664	2.99513	45
chr1	60567246	60567414	SRR8284517_trimmed.fq.sort.sort.q10.rmdup.narrowPeak_peak_544	36	.	4.05785	6.47944	3.66461	60
chr1	60873283	60873432	SRR8284517_trimmed.fq.sort.sort.q10.rmdup.narrowPeak_peak_545	29	.	3.76801	5.71664	2.99513	53
chr1	61141589	61141762	SRR8284517_trimmed.fq.sort.sort.q10.rmdup.narrowPeak_peak_546	76	.	4.86772	10.8217	7.66036	111
chr1	61298358	61298510	SRR8284517_trimmed.fq.sort.sort.q10.rmdup.narrowPeak_peak_547	52	.	4.3752	8.20185	5.22684	73
chr1	61332382	61332595	SRR8284517_trimmed.fq.sort.sort.q10.rmdup.narrowPeak_peak_548	18	.	3.18831	4.28705	1.81142	136
chr1	61373281	61373470	SRR8284517_trimmed.fq.sort.sort.q10.rmdup.narrowPeak_peak_549	47	.	4.23961	7.64449	4.72044	56
chr1	61406639	61406794	SRR8284517_trimmed.fq.sort.sort.q10.rmdup.narrowPeak_peak_550	65	.	4.3225	9.58524	6.50991	95
chr1	61407546	61407849	SRR8284517_trimmed.fq.sort.sort.q10.rmdup.narrowPeak_peak_551	73	.	4.57448	10.484	7.34723	68
chr1	61740139	61740337	SRR8284517_trimmed.fq.sort.sort.q10.rmdup.narrowPeak_peak_552	75	.	5.50709	10.6983	7.54446	96
chr1	61851504	61851653	SRR8284517_trimmed.fq.sort.sort.q10.rmdup.narrowPeak_peak_553	36	.	4.05785	6.47944	3.66461	87
chr1	61925811	61925960	SRR8284517_trimmed.fq.sort.sort.q10.rmdup.narrowPeak_peak_554	24	.	3.40662	5.07605	2.45482	115
chr1	62016614	62016851	SRR8284517_trimmed.fq.sort.sort.q10.rmdup.narrowPeak_peak_555	53	.	4.04866	8.37626	5.38945	91
chr1	62210547	62210794	SRR8284517_trimmed.fq.sort.sort.q10.rmdup.narrowPeak_peak_556	75	.	5.50709	10.6983	7.54446	110
chr1	62259945	62260097	SRR8284517_trimmed.fq.sort.sort.q10.rmdup.narrowPeak_peak_557	36	.	4.05785	6.47944	3.66461	109
chr1	62308447	62308682	SRR8284517_trimmed.fq.sort.sort.q10.rmdup.narrowPeak_peak_558	29	.	3.76801	5.71664	2.99513	105
chr1	62346169	62346360	SRR8284517_trimmed.fq.sort.sort.q10.rmdup.narrowPeak_peak_559	58	.	4.91543	8.91416	5.88881	102
chr1	62356818	62356989	SRR8284517_trimmed.fq.sort.sort.q10.rmdup.narrowPeak_peak_560	59	.	4.92739	8.93601	5.90323	65
chr1	62383268	62383681	SRR8284517_trimmed.fq.sort.sort.q10.rmdup.narrowPeak_peak_561	85	.	5.65763	11.7309	8.51228	234
chr1	62702866	62703052	SRR8284517_trimmed.fq.sort.sort.q10.rmdup.narrowPeak_peak_562	29	.	3.76801	5.71664	2.99513	67
chr1	62766646	62766797	SRR8284517_trimmed.fq.sort.sort.q10.rmdup.narrowPeak_peak_563	61	.	4.41659	9.19221	6.14312	63
chr1	62887526	62887794	SRR8284517_trimmed.fq.sort.sort.q10.rmdup.narrowPeak_peak_564	43	.	4.33714	7.25251	4.37135	194
chr1	63048310	63048474	SRR8284517_trimmed.fq.sort.sort.q10.rmdup.narrowPeak_peak_565	29	.	3.76801	5.71664	2.99513	39
chr1	63058439	63058604	SRR8284517_trimmed.fq.sort.sort.q10.rmdup.narrowPeak_peak_566	36	.	3.90026	6.45524	3.661	64
chr1	63112839	63113344	SRR8284517_trimmed.fq.sort.sort.q10.rmdup.narrowPeak_peak_567	89	.	4.50315	12.2066	8.96152	304
chr1	63114424	63114983	SRR8284517_trimmed.fq.sort.sort.q10.rmdup.narrowPeak_peak_568	107	.	4.93583	14.074	10.7223	447
chr1	63120136	63120285	SRR8284517_trimmed.fq.sort.sort.q10.rmdup.narrowPeak_peak_569	24	.	3.29551	5.08403	2.46193	108
chr1	63130140	63130355	SRR8284517_trimmed.fq.sort.sort.q10.rmdup.narrowPeak_peak_570	114	.	6.40123	14.8208	11.4284	86
chr1	63156496	63156780	SRR8284517_trimmed.fq.sort.sort.q10.rmdup.narrowPeak_peak_571	29	.	3.76801	5.71664	2.99513	139
chr1	63176118	63177058	SRR8284517_trimmed.fq.sort.sort.q10.rmdup.narrowPeak_peak_572	72	.	3.80275	10.425	7.29131	489
chr1	63177175	63177868	SRR8284517_trimmed.fq.sort.sort.q10.rmdup.narrowPeak_peak_573	106	.	4.46506	13.9837	10.6368	560
chr1	63247027	63247176	SRR8284517_trimmed.fq.sort.sort.q10.rmdup.narrowPeak_peak_574	23	.	3.47816	4.98507	2.37407	22
chr1	63729938	63730276	SRR8284517_trimmed.fq.sort.sort.q10.rmdup.narrowPeak_peak_576	52	.	4.11599	8.24516	5.26708	255
chr1	63730421	63731153	SRR8284517_trimmed.fq.sort.sort.q10.rmdup.narrowPeak_peak_577	122	.	6.0423	15.7261	12.2856	348
chr1	63731284	63731462	SRR8284517_trimmed.fq.sort.sort.q10.rmdup.narrowPeak_peak_578	24	.	3.16462	5.0344	2.41788	137
chr1	63945514	63945730	SRR8284517_trimmed.fq.sort.sort.q10.rmdup.narrowPeak_peak_579	36	.	4.05785	6.47944	3.66461	80
chr1	64121021	64121381	SRR8284517_trimmed.fq.sort.sort.q10.rmdup.narrowPeak_peak_580	156	.	5.97109	19.2635	15.6516	180
chr1	64121968	64122311	SRR8284517_trimmed.fq.sort.sort.q10.rmdup.narrowPeak_peak_581	533	.	11.9984	58.3036	53.3253	177
chr1	64122400	64122652	SRR8284517_trimmed.fq.sort.sort.q10.rmdup.narrowPeak_peak_582	42	.	3.43283	7.15688	4.2835	95
chr1	64308706	64308891	SRR8284517_trimmed.fq.sort.sort.q10.rmdup.narrowPeak_peak_583	67	.	5.21724	9.8056	6.71097	75
chr1	64532009	64532312	SRR8284517_trimmed.fq.sort.sort.q10.rmdup.narrowPeak_peak_584	62	.	4.18197	9.25401	6.20085	201
chr1	64532534	64532704	SRR8284517_trimmed.fq.sort.sort.q10.rmdup.narrowPeak_peak_585	106	.	5.30165	13.9593	10.6138	68
chr1	64532857	64533071	SRR8284517_trimmed.fq.sort.sort.q10.rmdup.narrowPeak_peak_586	152	.	6.29564	18.874	15.2803	72
chr1	64561798	64562012	SRR8284517_trimmed.fq.sort.sort.q10.rmdup.narrowPeak_peak_587	49	.	4.52873	7.89317	4.95028	128
chr1	64580641	64580790	SRR8284517_trimmed.fq.sort.sort.q10.rmdup.narrowPeak_peak_588	37	.	3.94612	6.54039	3.72031	67
chr1	64582003	64582152	SRR8284517_trimmed.fq.sort.sort.q10.rmdup.narrowPeak_peak_589	23	.	3.46971	4.97055	2.37407	74
chr1	64603226	64603375	SRR8284517_trimmed.fq.sort.sort.q10.rmdup.narrowPeak_peak_590	28	.	3.50447	5.47658	2.81018	25
chr1	64610638	64610789	SRR8284517_trimmed.fq.sort.sort.q10.rmdup.narrowPeak_peak_591	35	.	3.68868	6.30161	3.5229	94
chr1	64616784	64616984	SRR8284517_trimmed.fq.sort.sort.q10.rmdup.narrowPeak_peak_592	98	.	4.83863	13.1225	9.82388	118
chr1	64617305	64617597	SRR8284517_trimmed.fq.sort.sort.q10.rmdup.narrowPeak_peak_593	463	.	11.1557	51.133	46.3554	139
chr1	64641630	64641803	SRR8284517_trimmed.fq.sort.sort.q10.rmdup.narrowPeak_peak_594	30	.	3.68305	5.80571	3.07487	122
chr1	64690264	64690520	SRR8284517_trimmed.fq.sort.sort.q10.rmdup.narrowPeak_peak_595	154	.	7.37209	19.1	15.4956	147
chr1	64777224	64777600	SRR8284517_trimmed.fq.sort.sort.q10.rmdup.narrowPeak_peak_596	50	.	4.43748	8.02403	5.07065	136
chr1	64956919	64957197	SRR8284517_trimmed.fq.sort.sort.q10.rmdup.narrowPeak_peak_597	51	.	4.63755	8.09081	5.1241	107
chr1	65037961	65038110	SRR8284517_trimmed.fq.sort.sort.q10.rmdup.narrowPeak_peak_598	29	.	3.76801	5.71664	2.99513	98
chr1	65061477	65061626	SRR8284517_trimmed.fq.sort.sort.q10.rmdup.narrowPeak_peak_599	23	.	3.47816	4.98507	2.37407	84
chr1	65163496	65163680	SRR8284517_trimmed.fq.sort.sort.q10.rmdup.narrowPeak_peak_600	34	.	3.91313	6.22186	3.45054	40
chr1	65179425	65179836	SRR8284517_trimmed.fq.sort.sort.q10.rmdup.narrowPeak_peak_601	55	.	4.55673	8.55769	5.55821	369
chr1	65186249	65186440	SRR8284517_trimmed.fq.sort.sort.q10.rmdup.narrowPeak_peak_602	89	.	5.89424	12.1849	8.94087	94
chr1	65271680	65271868	SRR8284517_trimmed.fq.sort.sort.q10.rmdup.narrowPeak_peak_603	23	.	3.47816	4.98507	2.37407	119
chr1	66251748	66252255	SRR8284517_trimmed.fq.sort.sort.q10.rmdup.narrowPeak_peak_604	36	.	4.05785	6.47944	3.66461	132
chr1	66260883	66261048	SRR8284517_trimmed.fq.sort.sort.q10.rmdup.narrowPeak_peak_605	29	.	3.76801	5.71664	2.99513	61
chr1	66407753	66407904	SRR8284517_trimmed.fq.sort.sort.q10.rmdup.narrowPeak_peak_606	43	.	4.3477	7.27142	4.3766	69
chr1	66701181	66701527	SRR8284517_trimmed.fq.sort.sort.q10.rmdup.narrowPeak_peak_607	159	.	8.11571	19.6129	15.9839	158
chr1	66815816	66816875	SRR8284517_trimmed.fq.sort.sort.q10.rmdup.narrowPeak_peak_608	327	.	9.91137	37.057	32.722	906
chr1	67038395	67038622	SRR8284517_trimmed.fq.sort.sort.q10.rmdup.narrowPeak_peak_609	75	.	4.83722	10.7544	7.59735	130
chr1	67798029	67798279	SRR8284517_trimmed.fq.sort.sort.q10.rmdup.narrowPeak_peak_610	67	.	5.21724	9.8056	6.71097	169
chr1	68501766	68501915	SRR8284517_trimmed.fq.sort.sort.q10.rmdup.narrowPeak_peak_611	51	.	4.63755	8.09081	5.1241	84
chr1	69277051	69277200	SRR8284517_trimmed.fq.sort.sort.q10.rmdup.narrowPeak_peak_612	23	.	3.47816	4.98507	2.37407	98
chr1	69387814	69387982	SRR8284517_trimmed.fq.sort.sort.q10.rmdup.narrowPeak_peak_613	59	.	4.92739	8.93601	5.90323	72
chr1	69687032	69687252	SRR8284517_trimmed.fq.sort.sort.q10.rmdup.narrowPeak_peak_614	180	.	8.6954	21.7766	18.0501	101
chr1	69886257	69886406	SRR8284517_trimmed.fq.sort.sort.q10.rmdup.narrowPeak_peak_615	23	.	3.47816	4.98507	2.37407	27
chr1	71071994	71072166	SRR8284517_trimmed.fq.sort.sort.q10.rmdup.narrowPeak_peak_616	29	.	3.76801	5.71664	2.99513	104
chr1	71102211	71102917	SRR8284517_trimmed.fq.sort.sort.q10.rmdup.narrowPeak_peak_617	101	.	5.42354	13.5068	10.185	148
chr1	71337805	71337973	SRR8284517_trimmed.fq.sort.sort.q10.rmdup.narrowPeak_peak_618	36	.	4.05785	6.47944	3.66461	97
chr1	71557233	71557691	SRR8284517_trimmed.fq.sort.sort.q10.rmdup.narrowPeak_peak_619	100	.	5.89768	13.3799	10.0675	371
chr1	71625890	71626039	SRR8284517_trimmed.fq.sort.sort.q10.rmdup.narrowPeak_peak_620	43	.	4.01578	7.20635	4.32905	56
chr1	71636781	71637005	SRR8284517_trimmed.fq.sort.sort.q10.rmdup.narrowPeak_peak_621	35	.	3.84074	6.34419	3.56091	88
chr1	71638255	71638584	SRR8284517_trimmed.fq.sort.sort.q10.rmdup.narrowPeak_peak_622	38	.	3.88906	6.69301	3.85965	62
chr1	71652514	71652755	SRR8284517_trimmed.fq.sort.sort.q10.rmdup.narrowPeak_peak_623	93	.	4.638	12.5793	9.31013	105
chr1	71652923	71653159	SRR8284517_trimmed.fq.sort.sort.q10.rmdup.narrowPeak_peak_624	125	.	5.38034	16.03	12.5749	139
chr1	71653440	71653704	SRR8284517_trimmed.fq.sort.sort.q10.rmdup.narrowPeak_peak_625	134	.	5.59132	16.9966	13.4932	132
chr1	71653942	71654185	SRR8284517_trimmed.fq.sort.sort.q10.rmdup.narrowPeak_peak_626	74	.	4.26257	10.6317	7.48589	99
chr1	71800327	71800476	SRR8284517_trimmed.fq.sort.sort.q10.rmdup.narrowPeak_peak_627	36	.	4.05785	6.47944	3.66461	56
chr1	71837105	71837273	SRR8284517_trimmed.fq.sort.sort.q10.rmdup.narrowPeak_peak_628	59	.	4.29544	8.92727	5.90127	42
chr1	71838281	71838443	SRR8284517_trimmed.fq.sort.sort.q10.rmdup.narrowPeak_peak_629	44	.	3.81656	7.32349	4.42443	69
chr1	71856077	71856257	SRR8284517_trimmed.fq.sort.sort.q10.rmdup.narrowPeak_peak_630	55	.	4.53961	8.52439	5.52712	79
chr1	71866074	71866261	SRR8284517_trimmed.fq.sort.sort.q10.rmdup.narrowPeak_peak_631	67	.	5.21724	9.8056	6.71097	84
chr1	72059948	72060151	SRR8284517_trimmed.fq.sort.sort.q10.rmdup.narrowPeak_peak_632	42	.	3.94633	7.06838	4.20277	82
chr1	72060297	72060684	SRR8284517_trimmed.fq.sort.sort.q10.rmdup.narrowPeak_peak_633	29	.	3.50631	5.70801	2.99513	86
chr1	72098650	72098799	SRR8284517_trimmed.fq.sort.sort.q10.rmdup.narrowPeak_peak_634	33	.	3.86484	6.13522	3.3722	65
chr1	72142097	72142267	SRR8284517_trimmed.fq.sort.sort.q10.rmdup.narrowPeak_peak_635	101	.	6.37663	13.5041	10.1827	76
chr1	72236542	72236721	SRR8284517_trimmed.fq.sort.sort.q10.rmdup.narrowPeak_peak_636	67	.	5.21724	9.8056	6.71097	92
chr1	72243912	72244256	SRR8284517_trimmed.fq.sort.sort.q10.rmdup.narrowPeak_peak_637	1307	.	23.766	137.197	130.774	196
chr1	72254745	72255027	SRR8284517_trimmed.fq.sort.sort.q10.rmdup.narrowPeak_peak_638	524	.	13.4184	57.4168	52.4622	146
chr1	72261918	72262105	SRR8284517_trimmed.fq.sort.sort.q10.rmdup.narrowPeak_peak_639	28	.	3.50447	5.47658	2.81018	111
chr1	72283987	72284245	SRR8284517_trimmed.fq.sort.sort.q10.rmdup.narrowPeak_peak_640	67	.	5.21724	9.8056	6.71097	120
chr1	72307210	72307359	SRR8284517_trimmed.fq.sort.sort.q10.rmdup.narrowPeak_peak_641	45	.	3.55688	7.46834	4.55783	52
chr1	72307522	72307859	SRR8284517_trimmed.fq.sort.sort.q10.rmdup.narrowPeak_peak_642	185	.	6.59694	22.3245	18.5742	118
chr1	72316645	72316881	SRR8284517_trimmed.fq.sort.sort.q10.rmdup.narrowPeak_peak_643	23	.	3.31599	4.91211	2.35375	100
chr1	72457511	72457785	SRR8284517_trimmed.fq.sort.sort.q10.rmdup.narrowPeak_peak_644	36	.	4.05785	6.47944	3.66461	231
chr1	72469311	72469460	SRR8284517_trimmed.fq.sort.sort.q10.rmdup.narrowPeak_peak_645	29	.	3.76801	5.71664	2.99513	55
chr1	72583315	72583750	SRR8284517_trimmed.fq.sort.sort.q10.rmdup.narrowPeak_peak_646	212	.	8.02618	25.0687	21.2016	107
chr1	72640874	72641096	SRR8284517_trimmed.fq.sort.sort.q10.rmdup.narrowPeak_peak_647	36	.	4.05785	6.47944	3.66461	110
chr1	72710981	72711169	SRR8284517_trimmed.fq.sort.sort.q10.rmdup.narrowPeak_peak_648	103	.	4.90561	13.6452	10.3158	92
chr1	72711509	72711925	SRR8284517_trimmed.fq.sort.sort.q10.rmdup.narrowPeak_peak_649	326	.	8.85299	37.0047	32.6713	149
chr1	72835490	72835654	SRR8284517_trimmed.fq.sort.sort.q10.rmdup.narrowPeak_peak_650	23	.	3.42544	4.89428	2.33771	115
chr1	72972759	72972908	SRR8284517_trimmed.fq.sort.sort.q10.rmdup.narrowPeak_peak_651	37	.	3.9773	6.59808	3.77316	120
chr1	73025168	73025317	SRR8284517_trimmed.fq.sort.sort.q10.rmdup.narrowPeak_peak_652	29	.	3.76801	5.71664	2.99513	36
chr1	73252660	73252841	SRR8284517_trimmed.fq.sort.sort.q10.rmdup.narrowPeak_peak_653	43	.	4.3477	7.27142	4.3766	109
chr1	73280922	73281184	SRR8284517_trimmed.fq.sort.sort.q10.rmdup.narrowPeak_peak_654	51	.	4.63755	8.09081	5.1241	143
chr1	73299880	73300037	SRR8284517_trimmed.fq.sort.sort.q10.rmdup.narrowPeak_peak_655	75	.	5.50709	10.6983	7.54446	87
chr1	73363273	73363529	SRR8284517_trimmed.fq.sort.sort.q10.rmdup.narrowPeak_peak_656	66	.	4.66511	9.72506	6.64044	126
chr1	73381772	73381921	SRR8284517_trimmed.fq.sort.sort.q10.rmdup.narrowPeak_peak_657	36	.	4.048	6.46199	3.66461	16
chr1	73902680	73902829	SRR8284517_trimmed.fq.sort.sort.q10.rmdup.narrowPeak_peak_659	43	.	4.33714	7.25251	4.37135	79
chr1	74015455	74015665	SRR8284517_trimmed.fq.sort.sort.q10.rmdup.narrowPeak_peak_660	53	.	3.89463	8.29126	5.31046	69
chr1	74040917	74041118	SRR8284517_trimmed.fq.sort.sort.q10.rmdup.narrowPeak_peak_661	75	.	3.88803	10.6913	7.54162	77
chr1	74041565	74041889	SRR8284517_trimmed.fq.sort.sort.q10.rmdup.narrowPeak_peak_662	30	.	2.82656	5.7307	3.00792	31
chr1	74041975	74042239	SRR8284517_trimmed.fq.sort.sort.q10.rmdup.narrowPeak_peak_663	68	.	3.74859	9.99641	6.89019	127
chr1	74090208	74090586	SRR8284517_trimmed.fq.sort.sort.q10.rmdup.narrowPeak_peak_664	54	.	3.47732	8.43963	5.44874	67
chr1	74091479	74091733	SRR8284517_trimmed.fq.sort.sort.q10.rmdup.narrowPeak_peak_665	89	.	4.30293	12.2447	8.99736	106
chr1	74104249	74104438	SRR8284517_trimmed.fq.sort.sort.q10.rmdup.narrowPeak_peak_666	37	.	3.94612	6.54039	3.72031	50
chr1	74236685	74237480	SRR8284517_trimmed.fq.sort.sort.q10.rmdup.narrowPeak_peak_667	393	.	8.76303	43.9632	39.394	386
chr1	74249715	74249930	SRR8284517_trimmed.fq.sort.sort.q10.rmdup.narrowPeak_peak_668	34	.	3.66351	6.25187	3.47759	124
chr1	74256809	74256961	SRR8284517_trimmed.fq.sort.sort.q10.rmdup.narrowPeak_peak_669	37	.	3.81989	6.55882	3.7372	112
chr1	74262580	74262752	SRR8284517_trimmed.fq.sort.sort.q10.rmdup.narrowPeak_peak_670	46	.	4.07969	7.60883	4.68769	94
chr1	74283906	74284360	SRR8284517_trimmed.fq.sort.sort.q10.rmdup.narrowPeak_peak_671	161	.	5.87285	19.7992	16.1621	338
chr1	74310093	74310242	SRR8284517_trimmed.fq.sort.sort.q10.rmdup.narrowPeak_peak_672	43	.	4.3477	7.27142	4.3766	83
chr1	74332769	74332960	SRR8284517_trimmed.fq.sort.sort.q10.rmdup.narrowPeak_peak_673	65	.	4.63443	9.66002	6.57945	91
chr1	74373998	74374164	SRR8284517_trimmed.fq.sort.sort.q10.rmdup.narrowPeak_peak_674	51	.	4.62628	8.07043	5.11326	74
chr1	74386707	74387337	SRR8284517_trimmed.fq.sort.sort.q10.rmdup.narrowPeak_peak_675	61	.	4.73839	9.22981	6.17807	72
chr1	74392143	74392526	SRR8284517_trimmed.fq.sort.sort.q10.rmdup.narrowPeak_peak_676	38	.	3.54101	6.71464	3.88	317
chr1	74396998	74397241	SRR8284517_trimmed.fq.sort.sort.q10.rmdup.narrowPeak_peak_677	133	.	5.68885	16.8695	13.3722	108
chr1	74397608	74397790	SRR8284517_trimmed.fq.sort.sort.q10.rmdup.narrowPeak_peak_678	68	.	4.3638	9.9849	6.87947	79
chr1	74397971	74398266	SRR8284517_trimmed.fq.sort.sort.q10.rmdup.narrowPeak_peak_679	50	.	3.87075	7.96904	5.01975	182
chr1	74408551	74408711	SRR8284517_trimmed.fq.sort.sort.q10.rmdup.narrowPeak_peak_680	61	.	4.88865	9.19334	6.144	106
chr1	74445625	74445802	SRR8284517_trimmed.fq.sort.sort.q10.rmdup.narrowPeak_peak_681	59	.	4.92739	8.93601	5.90323	97
chr1	74461755	74461941	SRR8284517_trimmed.fq.sort.sort.q10.rmdup.narrowPeak_peak_682	18	.	3.18831	4.28705	1.81142	139
chr1	74505229	74505488	SRR8284517_trimmed.fq.sort.sort.q10.rmdup.narrowPeak_peak_683	120	.	4.05622	15.4551	12.03	140
chr1	74506032	74506276	SRR8284517_trimmed.fq.sort.sort.q10.rmdup.narrowPeak_peak_684	411	.	7.41676	45.7794	41.1542	99
chr1	74506393	74506580	SRR8284517_trimmed.fq.sort.sort.q10.rmdup.narrowPeak_peak_685	97	.	3.74285	13.0704	9.77487	96
chr1	74506656	74507176	SRR8284517_trimmed.fq.sort.sort.q10.rmdup.narrowPeak_peak_686	346	.	6.79081	39.0136	34.6095	198
chr1	74587341	74587806	SRR8284517_trimmed.fq.sort.sort.q10.rmdup.narrowPeak_peak_687	230	.	7.41924	27.0116	23.0633	283
chr1	74600869	74601374	SRR8284517_trimmed.fq.sort.sort.q10.rmdup.narrowPeak_peak_688	624	.	13.2302	67.6397	62.4219	345
chr1	74601588	74601858	SRR8284517_trimmed.fq.sort.sort.q10.rmdup.narrowPeak_peak_689	57	.	3.86162	8.74296	5.73013	140
chr1	74661696	74661922	SRR8284517_trimmed.fq.sort.sort.q10.rmdup.narrowPeak_peak_690	58	.	4.25653	8.8414	5.82127	109
chr1	74662030	74662574	SRR8284517_trimmed.fq.sort.sort.q10.rmdup.narrowPeak_peak_691	132	.	6.13521	16.7762	13.2831	104
chr1	74712837	74712994	SRR8284517_trimmed.fq.sort.sort.q10.rmdup.narrowPeak_peak_692	55	.	3.78006	8.53368	5.536	61
chr1	74713212	74713428	SRR8284517_trimmed.fq.sort.sort.q10.rmdup.narrowPeak_peak_693	32	.	3.15005	6.01807	3.26735	80
chr1	74713508	74713729	SRR8284517_trimmed.fq.sort.sort.q10.rmdup.narrowPeak_peak_694	94	.	4.70301	12.7567	9.47747	126
chr1	74715718	74716128	SRR8284517_trimmed.fq.sort.sort.q10.rmdup.narrowPeak_peak_695	87	.	4.40464	11.9304	8.70034	266
chr1	74817293	74817471	SRR8284517_trimmed.fq.sort.sort.q10.rmdup.narrowPeak_peak_696	19	.	3.19446	4.49176	1.98954	92
chr1	75124228	75124506	SRR8284517_trimmed.fq.sort.sort.q10.rmdup.narrowPeak_peak_697	107	.	5.87305	14.1276	10.773	134
chr1	75124779	75125258	SRR8284517_trimmed.fq.sort.sort.q10.rmdup.narrowPeak_peak_698	264	.	9.39685	30.5014	26.4125	358
chr1	75142367	75142678	SRR8284517_trimmed.fq.sort.sort.q10.rmdup.narrowPeak_peak_699	165	.	7.21154	20.1815	16.5273	174
chr1	75168067	75168488	SRR8284517_trimmed.fq.sort.sort.q10.rmdup.narrowPeak_peak_700	64	.	4.72445	9.52543	6.45419	287
chr1	75180156	75180340	SRR8284517_trimmed.fq.sort.sort.q10.rmdup.narrowPeak_peak_701	59	.	4.61826	8.99139	5.95497	87
chr1	75192164	75192715	SRR8284517_trimmed.fq.sort.sort.q10.rmdup.narrowPeak_peak_702	119	.	5.87806	15.3452	11.9258	286
chr1	75210887	75211579	SRR8284517_trimmed.fq.sort.sort.q10.rmdup.narrowPeak_peak_703	404	.	9.98004	45.0826	40.4782	148
chr1	75236009	75236289	SRR8284517_trimmed.fq.sort.sort.q10.rmdup.narrowPeak_peak_704	50	.	4.40323	7.95883	5.01032	141
chr1	75236833	75237073	SRR8284517_trimmed.fq.sort.sort.q10.rmdup.narrowPeak_peak_705	44	.	4.07312	7.31953	4.42086	115
chr1	75316510	75316831	SRR8284517_trimmed.fq.sort.sort.q10.rmdup.narrowPeak_peak_706	41	.	3.56882	7.01676	4.15584	264
chr1	75317030	75317320	SRR8284517_trimmed.fq.sort.sort.q10.rmdup.narrowPeak_peak_707	206	.	7.41464	24.5437	20.6984	135
chr1	75381714	75381925	SRR8284517_trimmed.fq.sort.sort.q10.rmdup.narrowPeak_peak_708	51	.	4.63755	8.09081	5.1241	112
chr1	75393506	75393708	SRR8284517_trimmed.fq.sort.sort.q10.rmdup.narrowPeak_peak_709	19	.	3.04942	4.42145	1.92876	157
chr1	75400163	75400323	SRR8284517_trimmed.fq.sort.sort.q10.rmdup.narrowPeak_peak_710	56	.	3.94674	8.6868	5.67823	33
chr1	75409922	75410109	SRR8284517_trimmed.fq.sort.sort.q10.rmdup.narrowPeak_peak_711	39	.	3.96079	6.83118	3.98616	74
chr1	75436095	75436311	SRR8284517_trimmed.fq.sort.sort.q10.rmdup.narrowPeak_peak_712	31	.	3.3945	5.93418	3.19134	79
chr1	75462546	75462695	SRR8284517_trimmed.fq.sort.sort.q10.rmdup.narrowPeak_peak_713	29	.	3.76801	5.71664	2.99513	49
chr1	75505658	75505817	SRR8284517_trimmed.fq.sort.sort.q10.rmdup.narrowPeak_peak_714	79	.	5.17866	11.1397	7.959	90
chr1	75506046	75506216	SRR8284517_trimmed.fq.sort.sort.q10.rmdup.narrowPeak_peak_715	69	.	4.82481	10.0604	6.94993	82
chr1	75506596	75506860	SRR8284517_trimmed.fq.sort.sort.q10.rmdup.narrowPeak_peak_716	63	.	4.69142	9.45797	6.39113	125
chr1	75521035	75521304	SRR8284517_trimmed.fq.sort.sort.q10.rmdup.narrowPeak_peak_717	83	.	5.19539	11.5314	8.32789	191
chr1	75559240	75559482	SRR8284517_trimmed.fq.sort.sort.q10.rmdup.narrowPeak_peak_718	159	.	6.74884	19.5615	15.9362	117
chr1	75774056	75774235	SRR8284517_trimmed.fq.sort.sort.q10.rmdup.narrowPeak_peak_719	30	.	3.54333	5.77951	3.05151	84
chr1	75833026	75833392	SRR8284517_trimmed.fq.sort.sort.q10.rmdup.narrowPeak_peak_720	64	.	4.31043	9.55701	6.48355	100
chr1	75833836	75834032	SRR8284517_trimmed.fq.sort.sort.q10.rmdup.narrowPeak_peak_721	191	.	7.16885	22.9383	19.1607	115
chr1	75967083	75967232	SRR8284517_trimmed.fq.sort.sort.q10.rmdup.narrowPeak_peak_722	43	.	4.3477	7.27142	4.3766	61
chr1	75983946	75984124	SRR8284517_trimmed.fq.sort.sort.q10.rmdup.narrowPeak_peak_723	38	.	3.63747	6.68562	3.85332	83
chr1	76010012	76010454	SRR8284517_trimmed.fq.sort.sort.q10.rmdup.narrowPeak_peak_724	58	.	4.42831	8.91249	5.88754	311
chr1	76061213	76061376	SRR8284517_trimmed.fq.sort.sort.q10.rmdup.narrowPeak_peak_725	43	.	4.3477	7.27142	4.3766	115
chr1	76066410	76066763	SRR8284517_trimmed.fq.sort.sort.q10.rmdup.narrowPeak_peak_726	45	.	4.01195	7.47031	4.55954	104
chr1	76080604	76080804	SRR8284517_trimmed.fq.sort.sort.q10.rmdup.narrowPeak_peak_727	18	.	3.18057	4.27398	1.81142	73
chr1	76199108	76199360	SRR8284517_trimmed.fq.sort.sort.q10.rmdup.narrowPeak_peak_728	37	.	3.94612	6.54039	3.72031	143
chr1	76229685	76229834	SRR8284517_trimmed.fq.sort.sort.q10.rmdup.narrowPeak_peak_729	29	.	3.76801	5.71664	2.99513	107
chr1	76531566	76531715	SRR8284517_trimmed.fq.sort.sort.q10.rmdup.narrowPeak_peak_730	28	.	3.67959	5.56174	2.88547	98
chr1	76832117	76832274	SRR8284517_trimmed.fq.sort.sort.q10.rmdup.narrowPeak_peak_731	22	.	3.35411	4.77082	2.23114	75
chr1	76843800	76844052	SRR8284517_trimmed.fq.sort.sort.q10.rmdup.narrowPeak_peak_732	33	.	3.86484	6.13522	3.3722	142
chr1	76866084	76866827	SRR8284517_trimmed.fq.sort.sort.q10.rmdup.narrowPeak_peak_733	82	.	5.14346	11.4204	8.22352	469
chr1	76895807	76896358	SRR8284517_trimmed.fq.sort.sort.q10.rmdup.narrowPeak_peak_734	108	.	5.93296	14.2572	10.8954	385
chr1	76896626	76896793	SRR8284517_trimmed.fq.sort.sort.q10.rmdup.narrowPeak_peak_735	35	.	3.68868	6.30161	3.5229	65
chr1	76906234	76906416	SRR8284517_trimmed.fq.sort.sort.q10.rmdup.narrowPeak_peak_736	33	.	3.60206	6.12986	3.36829	133
chr1	76907539	76907698	SRR8284517_trimmed.fq.sort.sort.q10.rmdup.narrowPeak_peak_737	31	.	3.50793	5.94135	3.19749	61
chr1	77220754	77221012	SRR8284517_trimmed.fq.sort.sort.q10.rmdup.narrowPeak_peak_738	23	.	3.31599	4.91211	2.35375	229
chr1	77254663	77254812	SRR8284517_trimmed.fq.sort.sort.q10.rmdup.narrowPeak_peak_739	24	.	3.29551	5.08403	2.46193	95
chr1	77303675	77303828	SRR8284517_trimmed.fq.sort.sort.q10.rmdup.narrowPeak_peak_740	23	.	3.47816	4.98507	2.37407	27
chr1	77388952	77389415	SRR8284517_trimmed.fq.sort.sort.q10.rmdup.narrowPeak_peak_741	100	.	5.72423	13.4108	10.0967	113
chr1	77404747	77404896	SRR8284517_trimmed.fq.sort.sort.q10.rmdup.narrowPeak_peak_742	28	.	3.50447	5.47658	2.81018	51
chr1	77446398	77446547	SRR8284517_trimmed.fq.sort.sort.q10.rmdup.narrowPeak_peak_743	29	.	3.76801	5.71664	2.99513	70
chr1	77513653	77514119	SRR8284517_trimmed.fq.sort.sort.q10.rmdup.narrowPeak_peak_744	62	.	4.64274	9.35813	6.29807	109
chr1	77537032	77537326	SRR8284517_trimmed.fq.sort.sort.q10.rmdup.narrowPeak_peak_745	23	.	3.47816	4.98507	2.37407	187
chr1	77635204	77635353	SRR8284517_trimmed.fq.sort.sort.q10.rmdup.narrowPeak_peak_746	29	.	3.76801	5.71664	2.99513	126
chr1	78189039	78189251	SRR8284517_trimmed.fq.sort.sort.q10.rmdup.narrowPeak_peak_747	29	.	3.76801	5.71664	2.99513	147
chr1	78362957	78363157	SRR8284517_trimmed.fq.sort.sort.q10.rmdup.narrowPeak_peak_748	18	.	3.18831	4.28705	1.81142	77
chr1	78447232	78447381	SRR8284517_trimmed.fq.sort.sort.q10.rmdup.narrowPeak_peak_749	13	.	2.63499	3.63106	1.3196	59
chr1	78488195	78489130	SRR8284517_trimmed.fq.sort.sort.q10.rmdup.narrowPeak_peak_750	489	.	10.9607	53.7595	48.9068	821
chr1	78638620	78638850	SRR8284517_trimmed.fq.sort.sort.q10.rmdup.narrowPeak_peak_751	84	.	5.79693	11.613	8.40152	137
chr1	78649735	78649884	SRR8284517_trimmed.fq.sort.sort.q10.rmdup.narrowPeak_peak_752	23	.	3.45483	4.94494	2.37407	121
chr1	78718796	78719001	SRR8284517_trimmed.fq.sort.sort.q10.rmdup.narrowPeak_peak_753	29	.	3.76801	5.71664	2.99513	89
chr1	79672008	79672163	SRR8284517_trimmed.fq.sort.sort.q10.rmdup.narrowPeak_peak_754	51	.	4.63755	8.09081	5.1241	74
chr1	79761468	79761643	SRR8284517_trimmed.fq.sort.sort.q10.rmdup.narrowPeak_peak_755	111	.	6.66647	14.4788	11.1034	101
chr1	79776033	79776577	SRR8284517_trimmed.fq.sort.sort.q10.rmdup.narrowPeak_peak_756	180	.	8.41934	21.7597	18.0348	368
chr1	79796172	79796340	SRR8284517_trimmed.fq.sort.sort.q10.rmdup.narrowPeak_peak_757	18	.	3.18831	4.28705	1.81142	38
chr1	79805543	79805701	SRR8284517_trimmed.fq.sort.sort.q10.rmdup.narrowPeak_peak_758	28	.	3.67959	5.56174	2.88547	109
chr1	79858866	79859079	SRR8284517_trimmed.fq.sort.sort.q10.rmdup.narrowPeak_peak_759	64	.	4.70788	9.49161	6.42269	68
chr1	79982767	79982916	SRR8284517_trimmed.fq.sort.sort.q10.rmdup.narrowPeak_peak_760	34	.	3.76884	6.20921	3.43943	120
chr1	80041836	80042004	SRR8284517_trimmed.fq.sort.sort.q10.rmdup.narrowPeak_peak_761	29	.	3.76801	5.71664	2.99513	97
chr1	80055861	80056069	SRR8284517_trimmed.fq.sort.sort.q10.rmdup.narrowPeak_peak_762	75	.	5.50709	10.6983	7.54446	89
chr1	80062163	80062432	SRR8284517_trimmed.fq.sort.sort.q10.rmdup.narrowPeak_peak_763	104	.	6.12182	13.8367	10.4973	128
chr1	80308991	80309188	SRR8284517_trimmed.fq.sort.sort.q10.rmdup.narrowPeak_peak_764	36	.	4.05785	6.47944	3.66461	56
chr1	80339392	80339970	SRR8284517_trimmed.fq.sort.sort.q10.rmdup.narrowPeak_peak_765	192	.	6.84303	23.01	19.2293	442
chr1	80340565	80340734	SRR8284517_trimmed.fq.sort.sort.q10.rmdup.narrowPeak_peak_766	135	.	5.76066	17.0609	13.5547	90
chr1	80341154	80341342	SRR8284517_trimmed.fq.sort.sort.q10.rmdup.narrowPeak_peak_767	131	.	5.73604	16.5976	13.1136	93
chr1	81320771	81320942	SRR8284517_trimmed.fq.sort.sort.q10.rmdup.narrowPeak_peak_768	43	.	4.3477	7.27142	4.3766	99
chr1	81609404	81609553	SRR8284517_trimmed.fq.sort.sort.q10.rmdup.narrowPeak_peak_769	39	.	4.10711	6.83649	3.99084	121
chr1	81619644	81619802	SRR8284517_trimmed.fq.sort.sort.q10.rmdup.narrowPeak_peak_770	67	.	5.21724	9.8056	6.71097	58
chr1	81686010	81686229	SRR8284517_trimmed.fq.sort.sort.q10.rmdup.narrowPeak_peak_771	43	.	4.3477	7.27142	4.3766	93
chr1	81713427	81713599	SRR8284517_trimmed.fq.sort.sort.q10.rmdup.narrowPeak_peak_772	43	.	4.3477	7.27142	4.3766	64
chr1	81744853	81745004	SRR8284517_trimmed.fq.sort.sort.q10.rmdup.narrowPeak_peak_773	68	.	5.09834	9.92902	6.82677	102
chr1	81917249	81917435	SRR8284517_trimmed.fq.sort.sort.q10.rmdup.narrowPeak_peak_774	59	.	4.61826	8.99139	5.95497	105
chr1	82136543	82136741	SRR8284517_trimmed.fq.sort.sort.q10.rmdup.narrowPeak_peak_775	38	.	3.8611	6.63887	3.81015	61
chr1	82150876	82151025	SRR8284517_trimmed.fq.sort.sort.q10.rmdup.narrowPeak_peak_776	24	.	3.38022	5.02845	2.41256	24
chr1	82203360	82203509	SRR8284517_trimmed.fq.sort.sort.q10.rmdup.narrowPeak_peak_777	36	.	4.05785	6.47944	3.66461	70
chr1	82282904	82283124	SRR8284517_trimmed.fq.sort.sort.q10.rmdup.narrowPeak_peak_778	115	.	5.52965	14.9007	11.5039	115
chr1	82283572	82283787	SRR8284517_trimmed.fq.sort.sort.q10.rmdup.narrowPeak_peak_779	109	.	5.46541	14.3613	10.9942	113
chr1	82283935	82284178	SRR8284517_trimmed.fq.sort.sort.q10.rmdup.narrowPeak_peak_780	152	.	6.44391	18.8147	15.2236	121
chr1	82291118	82291267	SRR8284517_trimmed.fq.sort.sort.q10.rmdup.narrowPeak_peak_781	51	.	4.63755	8.09081	5.1241	87
chr1	82316150	82316755	SRR8284517_trimmed.fq.sort.sort.q10.rmdup.narrowPeak_peak_782	177	.	7.79534	21.4813	17.7684	496
chr1	82316921	82317204	SRR8284517_trimmed.fq.sort.sort.q10.rmdup.narrowPeak_peak_783	137	.	6.70877	17.2156	13.7018	143
chr1	82373424	82373638	SRR8284517_trimmed.fq.sort.sort.q10.rmdup.narrowPeak_peak_784	69	.	4.80835	10.026	6.91785	116
chr1	82472556	82472857	SRR8284517_trimmed.fq.sort.sort.q10.rmdup.narrowPeak_peak_785	29	.	3.49414	5.68445	2.99388	257
chr1	82506204	82506381	SRR8284517_trimmed.fq.sort.sort.q10.rmdup.narrowPeak_peak_786	29	.	3.76801	5.71664	2.99513	77
chr1	82725039	82725717	SRR8284517_trimmed.fq.sort.sort.q10.rmdup.narrowPeak_peak_787	84	.	5.79693	11.613	8.40152	281
chr1	82815941	82816124	SRR8284517_trimmed.fq.sort.sort.q10.rmdup.narrowPeak_peak_788	18	.	3.18831	4.28705	1.81142	72
chr1	82839760	82839941	SRR8284517_trimmed.fq.sort.sort.q10.rmdup.narrowPeak_peak_789	84	.	5.61257	11.6435	8.43027	70
chr1	83159762	83160347	SRR8284517_trimmed.fq.sort.sort.q10.rmdup.narrowPeak_peak_790	43	.	4.33714	7.25251	4.37135	79
chr1	83796934	83797117	SRR8284517_trimmed.fq.sort.sort.q10.rmdup.narrowPeak_peak_791	29	.	3.76801	5.71664	2.99513	42
chr1	84186424	84186583	SRR8284517_trimmed.fq.sort.sort.q10.rmdup.narrowPeak_peak_792	59	.	4.92739	8.93601	5.90323	93
chr1	84838626	84838810	SRR8284517_trimmed.fq.sort.sort.q10.rmdup.narrowPeak_peak_793	75	.	4.16567	10.6639	7.51623	83
chr1	84839422	84839693	SRR8284517_trimmed.fq.sort.sort.q10.rmdup.narrowPeak_peak_794	166	.	6.0584	20.3462	16.6843	115
chr1	84839885	84840461	SRR8284517_trimmed.fq.sort.sort.q10.rmdup.narrowPeak_peak_795	170	.	6.19828	20.7516	17.0712	344
chr1	85687636	85687823	SRR8284517_trimmed.fq.sort.sort.q10.rmdup.narrowPeak_peak_796	51	.	4.63755	8.09081	5.1241	58
chr1	85794063	85794695	SRR8284517_trimmed.fq.sort.sort.q10.rmdup.narrowPeak_peak_797	86	.	5.52764	11.8523	8.62679	450
chr1	85887360	85887509	SRR8284517_trimmed.fq.sort.sort.q10.rmdup.narrowPeak_peak_798	59	.	4.92739	8.93601	5.90323	89
chr1	85894223	85894423	SRR8284517_trimmed.fq.sort.sort.q10.rmdup.narrowPeak_peak_799	83	.	3.98257	11.5368	8.33296	94
chr1	85894891	85895132	SRR8284517_trimmed.fq.sort.sort.q10.rmdup.narrowPeak_peak_800	161	.	5.26969	19.7946	16.1578	105
chr1	85895273	85895624	SRR8284517_trimmed.fq.sort.sort.q10.rmdup.narrowPeak_peak_801	263	.	6.71009	30.3991	26.3141	213
chr1	86064432	86065724	SRR8284517_trimmed.fq.sort.sort.q10.rmdup.narrowPeak_peak_802	192	.	6.52751	23.0186	19.2374	314
chr1	86110603	86110810	SRR8284517_trimmed.fq.sort.sort.q10.rmdup.narrowPeak_peak_803	23	.	3.31599	4.91211	2.35375	127
chr1	86143869	86144070	SRR8284517_trimmed.fq.sort.sort.q10.rmdup.narrowPeak_peak_804	76	.	5.0202	10.8085	7.64794	101
chr1	86154139	86154361	SRR8284517_trimmed.fq.sort.sort.q10.rmdup.narrowPeak_peak_805	97	.	4.67417	13.0065	9.71437	119
chr1	86154439	86154637	SRR8284517_trimmed.fq.sort.sort.q10.rmdup.narrowPeak_peak_806	127	.	5.3011	16.1812	12.7183	117
chr1	86155116	86155363	SRR8284517_trimmed.fq.sort.sort.q10.rmdup.narrowPeak_peak_807	23	.	2.83505	4.87985	2.32576	199
chr1	86266809	86266963	SRR8284517_trimmed.fq.sort.sort.q10.rmdup.narrowPeak_peak_808	49	.	4.54791	7.92813	4.98177	94
chr1	86358593	86358758	SRR8284517_trimmed.fq.sort.sort.q10.rmdup.narrowPeak_peak_809	96	.	3.76368	12.8959	9.60933	58
chr1	86358900	86359365	SRR8284517_trimmed.fq.sort.sort.q10.rmdup.narrowPeak_peak_810	248	.	5.79113	28.8488	24.8257	344
chr1	86359715	86360424	SRR8284517_trimmed.fq.sort.sort.q10.rmdup.narrowPeak_peak_811	236	.	5.69306	27.6173	23.644	269
chr1	86397939	86398177	SRR8284517_trimmed.fq.sort.sort.q10.rmdup.narrowPeak_peak_812	65	.	4.48632	9.65339	6.57351	140
chr1	86406696	86406878	SRR8284517_trimmed.fq.sort.sort.q10.rmdup.narrowPeak_peak_813	29	.	3.76801	5.71664	2.99513	93
chr1	86433983	86434360	SRR8284517_trimmed.fq.sort.sort.q10.rmdup.narrowPeak_peak_814	311	.	7.86318	35.4571	31.1802	129
chr1	86434838	86435035	SRR8284517_trimmed.fq.sort.sort.q10.rmdup.narrowPeak_peak_815	101	.	4.50863	13.4896	10.1713	82
chr1	86441468	86441752	SRR8284517_trimmed.fq.sort.sort.q10.rmdup.narrowPeak_peak_816	167	.	5.56005	20.408	16.7437	120
chr1	86442369	86442528	SRR8284517_trimmed.fq.sort.sort.q10.rmdup.narrowPeak_peak_817	72	.	3.87112	10.3708	7.24066	93
chr1	86442781	86443235	SRR8284517_trimmed.fq.sort.sort.q10.rmdup.narrowPeak_peak_818	92	.	4.30793	12.5619	9.29412	103
chr1	86464638	86465173	SRR8284517_trimmed.fq.sort.sort.q10.rmdup.narrowPeak_peak_819	46	.	4.07969	7.60883	4.68769	360
chr1	86472541	86472749	SRR8284517_trimmed.fq.sort.sort.q10.rmdup.narrowPeak_peak_820	59	.	4.77276	8.9735	5.93837	123
chr1	86479065	86479323	SRR8284517_trimmed.fq.sort.sort.q10.rmdup.narrowPeak_peak_821	52	.	4.52549	8.19065	5.21645	123
chr1	86487047	86487442	SRR8284517_trimmed.fq.sort.sort.q10.rmdup.narrowPeak_peak_822	202	.	7.04497	24.0329	20.2087	148
chr1	86487801	86488176	SRR8284517_trimmed.fq.sort.sort.q10.rmdup.narrowPeak_peak_823	225	.	7.40022	26.4664	22.5402	198
chr1	86503626	86503983	SRR8284517_trimmed.fq.sort.sort.q10.rmdup.narrowPeak_peak_824	80	.	4.07857	11.2749	8.08642	125
chr1	86504487	86504854	SRR8284517_trimmed.fq.sort.sort.q10.rmdup.narrowPeak_peak_825	91	.	4.0632	12.3623	9.10819	255
chr1	86509624	86509832	SRR8284517_trimmed.fq.sort.sort.q10.rmdup.narrowPeak_peak_826	64	.	4.07133	9.55327	6.48	87
chr1	86525478	86526217	SRR8284517_trimmed.fq.sort.sort.q10.rmdup.narrowPeak_peak_827	728	.	8.90185	78.2957	72.8218	159
chr1	86527781	86527948	SRR8284517_trimmed.fq.sort.sort.q10.rmdup.narrowPeak_peak_828	50	.	2.65065	8.05035	5.09501	90
chr1	86528790	86529015	SRR8284517_trimmed.fq.sort.sort.q10.rmdup.narrowPeak_peak_829	33	.	2.35574	6.11953	3.35872	77
chr1	86549825	86549985	SRR8284517_trimmed.fq.sort.sort.q10.rmdup.narrowPeak_peak_830	26	.	3.51646	5.2729	2.62948	21
chr1	86581765	86581967	SRR8284517_trimmed.fq.sort.sort.q10.rmdup.narrowPeak_peak_831	58	.	4.58505	8.92499	5.89918	138
chr1	86586837	86587091	SRR8284517_trimmed.fq.sort.sort.q10.rmdup.narrowPeak_peak_832	104	.	5.21639	13.7472	10.4126	112
chr1	86587193	86587829	SRR8284517_trimmed.fq.sort.sort.q10.rmdup.narrowPeak_peak_833	153	.	6.51753	18.9968	15.3973	283
chr1	86703348	86703619	SRR8284517_trimmed.fq.sort.sort.q10.rmdup.narrowPeak_peak_834	136	.	6.88062	17.1313	13.6214	126
chr1	86704039	86704326	SRR8284517_trimmed.fq.sort.sort.q10.rmdup.narrowPeak_peak_835	105	.	5.94742	13.8845	10.5429	94
chr1	86723963	86724255	SRR8284517_trimmed.fq.sort.sort.q10.rmdup.narrowPeak_peak_836	36	.	4.05785	6.47944	3.66461	208
chr1	86756271	86756420	SRR8284517_trimmed.fq.sort.sort.q10.rmdup.narrowPeak_peak_837	29	.	3.76801	5.71664	2.99513	66
chr1	86986381	86986550	SRR8284517_trimmed.fq.sort.sort.q10.rmdup.narrowPeak_peak_838	29	.	3.69518	5.58913	2.90959	31
chr1	87035800	87036054	SRR8284517_trimmed.fq.sort.sort.q10.rmdup.narrowPeak_peak_839	76	.	4.86772	10.8217	7.66036	71
chr1	87213233	87213787	SRR8284517_trimmed.fq.sort.sort.q10.rmdup.narrowPeak_peak_840	140	.	5.40195	17.6022	14.0684	420
chr1	87214350	87214645	SRR8284517_trimmed.fq.sort.sort.q10.rmdup.narrowPeak_peak_841	343	.	8.5423	38.7914	34.3949	98
chr1	87214836	87215060	SRR8284517_trimmed.fq.sort.sort.q10.rmdup.narrowPeak_peak_842	55	.	3.59702	8.54451	5.54568	135
chr1	87327293	87327955	SRR8284517_trimmed.fq.sort.sort.q10.rmdup.narrowPeak_peak_843	111	.	5.86217	14.5044	11.1278	301
chr1	87397895	87398044	SRR8284517_trimmed.fq.sort.sort.q10.rmdup.narrowPeak_peak_844	29	.	3.76801	5.71664	2.99513	74
chr1	87620425	87620574	SRR8284517_trimmed.fq.sort.sort.q10.rmdup.narrowPeak_peak_845	31	.	3.74171	5.91264	3.17175	19
chr1	87756104	87756291	SRR8284517_trimmed.fq.sort.sort.q10.rmdup.narrowPeak_peak_846	71	.	4.76118	10.256	7.13318	106
chr1	87756397	87756680	SRR8284517_trimmed.fq.sort.sort.q10.rmdup.narrowPeak_peak_847	282	.	9.70748	32.3951	28.2328	134
chr1	87756814	87757010	SRR8284517_trimmed.fq.sort.sort.q10.rmdup.narrowPeak_peak_848	86	.	5.17732	11.85	8.62466	128
chr1	87847118	87847443	SRR8284517_trimmed.fq.sort.sort.q10.rmdup.narrowPeak_peak_849	48	.	4.33629	7.8308	4.89242	255
chr1	87852842	87853047	SRR8284517_trimmed.fq.sort.sort.q10.rmdup.narrowPeak_peak_850	33	.	3.71324	6.10416	3.34503	126
chr1	87853874	87854061	SRR8284517_trimmed.fq.sort.sort.q10.rmdup.narrowPeak_peak_851	33	.	3.69959	6.07829	3.32124	45
chr1	87901237	87901449	SRR8284517_trimmed.fq.sort.sort.q10.rmdup.narrowPeak_peak_852	35	.	3.81165	6.2897	3.51212	117
chr1	88007951	88008202	SRR8284517_trimmed.fq.sort.sort.q10.rmdup.narrowPeak_peak_853	74	.	5.06769	10.5604	7.41874	145
chr1	88008343	88008649	SRR8284517_trimmed.fq.sort.sort.q10.rmdup.narrowPeak_peak_854	430	.	13.5652	47.7342	43.0503	137
chr1	88094874	88095249	SRR8284517_trimmed.fq.sort.sort.q10.rmdup.narrowPeak_peak_855	60	.	4.8494	9.11912	6.0748	261
chr1	88126746	88126918	SRR8284517_trimmed.fq.sort.sort.q10.rmdup.narrowPeak_peak_856	59	.	4.92739	8.93601	5.90323	63
chr1	88385957	88386263	SRR8284517_trimmed.fq.sort.sort.q10.rmdup.narrowPeak_peak_863	23	.	3.47816	4.98507	2.37407	77
chr1	88700247	88700450	SRR8284517_trimmed.fq.sort.sort.q10.rmdup.narrowPeak_peak_864	42	.	4.24568	7.08806	4.22089	97
chr1	88701122	88701382	SRR8284517_trimmed.fq.sort.sort.q10.rmdup.narrowPeak_peak_865	34	.	3.92949	6.25114	3.47716	25
chr1	88788529	88788681	SRR8284517_trimmed.fq.sort.sort.q10.rmdup.narrowPeak_peak_866	52	.	4.52549	8.19065	5.21645	54
chr1	88878007	88878168	SRR8284517_trimmed.fq.sort.sort.q10.rmdup.narrowPeak_peak_867	50	.	4.43748	8.02403	5.07065	96
chr1	88912051	88912208	SRR8284517_trimmed.fq.sort.sort.q10.rmdup.narrowPeak_peak_868	36	.	3.87027	6.39937	3.61097	120
chr1	88976715	88976864	SRR8284517_trimmed.fq.sort.sort.q10.rmdup.narrowPeak_peak_869	23	.	3.47816	4.98507	2.37407	66
chr1	89032714	89032863	SRR8284517_trimmed.fq.sort.sort.q10.rmdup.narrowPeak_peak_870	28	.	3.3883	5.47821	2.81146	55
chr1	89033628	89033833	SRR8284517_trimmed.fq.sort.sort.q10.rmdup.narrowPeak_peak_871	101	.	5.76356	13.495	10.1762	132
chr1	89040145	89040461	SRR8284517_trimmed.fq.sort.sort.q10.rmdup.narrowPeak_peak_872	37	.	3.6049	6.61578	3.78926	71
chr1	89069641	89069957	SRR8284517_trimmed.fq.sort.sort.q10.rmdup.narrowPeak_peak_873	132	.	5.81129	16.7928	13.2991	139
chr1	89093171	89093329	SRR8284517_trimmed.fq.sort.sort.q10.rmdup.narrowPeak_peak_874	29	.	3.50631	5.70801	2.99513	134
chr1	89108676	89108970	SRR8284517_trimmed.fq.sort.sort.q10.rmdup.narrowPeak_peak_875	25	.	2.86481	5.12754	2.50087	104
chr1	89109566	89109715	SRR8284517_trimmed.fq.sort.sort.q10.rmdup.narrowPeak_peak_876	29	.	3.01559	5.68546	2.99475	45
chr1	89138287	89138436	SRR8284517_trimmed.fq.sort.sort.q10.rmdup.narrowPeak_peak_877	38	.	3.62655	6.66223	3.83167	96
chr1	89297868	89298063	SRR8284517_trimmed.fq.sort.sort.q10.rmdup.narrowPeak_peak_878	29	.	3.76801	5.71664	2.99513	126
chr1	89454241	89454390	SRR8284517_trimmed.fq.sort.sort.q10.rmdup.narrowPeak_peak_879	69	.	5.13944	10.0075	6.90063	78
chr1	89475522	89475740	SRR8284517_trimmed.fq.sort.sort.q10.rmdup.narrowPeak_peak_880	18	.	2.76482	4.21203	1.81107	114
chr1	89527574	89527723	SRR8284517_trimmed.fq.sort.sort.q10.rmdup.narrowPeak_peak_881	32	.	3.55437	6.0346	3.28176	79
chr1	89569088	89569256	SRR8284517_trimmed.fq.sort.sort.q10.rmdup.narrowPeak_peak_882	37	.	3.56238	6.52417	3.70557	53
chr1	89617199	89617373	SRR8284517_trimmed.fq.sort.sort.q10.rmdup.narrowPeak_peak_883	87	.	4.91382	11.9476	8.71707	99
chr1	89644104	89644268	SRR8284517_trimmed.fq.sort.sort.q10.rmdup.narrowPeak_peak_884	51	.	4.45481	8.05694	5.10082	80
chr1	89646957	89647148	SRR8284517_trimmed.fq.sort.sort.q10.rmdup.narrowPeak_peak_885	35	.	3.97942	6.34022	3.55749	95
chr1	89723490	89723655	SRR8284517_trimmed.fq.sort.sort.q10.rmdup.narrowPeak_peak_886	36	.	3.7663	6.4542	3.66053	80
chr1	89743011	89743163	SRR8284517_trimmed.fq.sort.sort.q10.rmdup.narrowPeak_peak_887	29	.	3.76801	5.71664	2.99513	81
chr1	89763454	89763661	SRR8284517_trimmed.fq.sort.sort.q10.rmdup.narrowPeak_peak_888	43	.	4.3477	7.27142	4.3766	110
chr1	89899407	89899615	SRR8284517_trimmed.fq.sort.sort.q10.rmdup.narrowPeak_peak_889	59	.	4.92739	8.93601	5.90323	116
chr1	90162104	90162326	SRR8284517_trimmed.fq.sort.sort.q10.rmdup.narrowPeak_peak_890	29	.	3.76801	5.71664	2.99513	110
chr1	90188469	90188666	SRR8284517_trimmed.fq.sort.sort.q10.rmdup.narrowPeak_peak_891	36	.	4.05785	6.47944	3.66461	54
chr1	90346634	90346821	SRR8284517_trimmed.fq.sort.sort.q10.rmdup.narrowPeak_peak_892	67	.	5.21724	9.8056	6.71097	106
chr1	90374376	90374553	SRR8284517_trimmed.fq.sort.sort.q10.rmdup.narrowPeak_peak_893	55	.	4.69302	8.50434	5.50866	128
chr1	90441989	90442143	SRR8284517_trimmed.fq.sort.sort.q10.rmdup.narrowPeak_peak_894	31	.	3.72687	5.88564	3.14738	93
chr1	90519916	90520111	SRR8284517_trimmed.fq.sort.sort.q10.rmdup.narrowPeak_peak_895	62	.	4.79181	9.33499	6.2765	72
chr1	90536288	90536484	SRR8284517_trimmed.fq.sort.sort.q10.rmdup.narrowPeak_peak_896	37	.	3.99308	6.6272	3.79952	90
chr1	90555402	90555606	SRR8284517_trimmed.fq.sort.sort.q10.rmdup.narrowPeak_peak_897	29	.	3.74273	5.67247	2.98362	111
chr1	90588058	90588315	SRR8284517_trimmed.fq.sort.sort.q10.rmdup.narrowPeak_peak_898	36	.	4.05785	6.47944	3.66461	120
chr1	90603062	90603284	SRR8284517_trimmed.fq.sort.sort.q10.rmdup.narrowPeak_peak_899	68	.	4.48579	9.96341	6.85926	135
chr1	90603435	90603840	SRR8284517_trimmed.fq.sort.sort.q10.rmdup.narrowPeak_peak_900	210	.	7.7563	24.9191	21.0582	90
chr1	90651138	90651416	SRR8284517_trimmed.fq.sort.sort.q10.rmdup.narrowPeak_peak_901	26	.	3.27797	5.26069	2.6188	178
chr1	90662707	90662859	SRR8284517_trimmed.fq.sort.sort.q10.rmdup.narrowPeak_peak_902	36	.	4.05785	6.47944	3.66461	116
chr1	90743672	90743969	SRR8284517_trimmed.fq.sort.sort.q10.rmdup.narrowPeak_peak_903	56	.	4.30061	8.64238	5.6371	129
chr1	90838386	90838540	SRR8284517_trimmed.fq.sort.sort.q10.rmdup.narrowPeak_peak_904	54	.	4.50574	8.45836	5.46591	40
chr1	90885640	90885909	SRR8284517_trimmed.fq.sort.sort.q10.rmdup.narrowPeak_peak_905	52	.	4.26315	8.27001	5.29034	101
chr1	90886182	90886379	SRR8284517_trimmed.fq.sort.sort.q10.rmdup.narrowPeak_peak_906	54	.	4.32093	8.38916	5.40174	105
chr1	90945988	90946184	SRR8284517_trimmed.fq.sort.sort.q10.rmdup.narrowPeak_peak_907	36	.	4.048	6.46199	3.66461	109
chr1	91053161	91053330	SRR8284517_trimmed.fq.sort.sort.q10.rmdup.narrowPeak_peak_908	79	.	5.33632	11.1007	7.92244	80
chr1	91249648	91250043	SRR8284517_trimmed.fq.sort.sort.q10.rmdup.narrowPeak_peak_909	82	.	4.68933	11.4052	8.20918	305
chr1	91250826	91251084	SRR8284517_trimmed.fq.sort.sort.q10.rmdup.narrowPeak_peak_910	91	.	4.9495	12.3779	9.12319	130
chr1	91298340	91298589	SRR8284517_trimmed.fq.sort.sort.q10.rmdup.narrowPeak_peak_911	130	.	6.78392	16.4787	13.0016	115
chr1	91397690	91398550	SRR8284517_trimmed.fq.sort.sort.q10.rmdup.narrowPeak_peak_912	50	.	3.98168	7.95099	5.00352	634
chr1	91398940	91399219	SRR8284517_trimmed.fq.sort.sort.q10.rmdup.narrowPeak_peak_913	145	.	6.50578	18.0868	14.5305	71
chr1	91413456	91413631	SRR8284517_trimmed.fq.sort.sort.q10.rmdup.narrowPeak_peak_914	83	.	5.56822	11.5572	8.35246	81
chr1	91414480	91414643	SRR8284517_trimmed.fq.sort.sort.q10.rmdup.narrowPeak_peak_915	65	.	4.94033	9.62477	6.54678	87
chr1	91459632	91460053	SRR8284517_trimmed.fq.sort.sort.q10.rmdup.narrowPeak_peak_916	108	.	6.28914	14.1725	10.8153	111
chr1	91494847	91495067	SRR8284517_trimmed.fq.sort.sort.q10.rmdup.narrowPeak_peak_917	52	.	4.3911	8.23327	5.25624	92
chr1	91541067	91541344	SRR8284517_trimmed.fq.sort.sort.q10.rmdup.narrowPeak_peak_918	43	.	4.3477	7.27142	4.3766	189
chr1	91559635	91559845	SRR8284517_trimmed.fq.sort.sort.q10.rmdup.narrowPeak_peak_919	36	.	3.7663	6.4542	3.66053	111
chr1	91596124	91596273	SRR8284517_trimmed.fq.sort.sort.q10.rmdup.narrowPeak_peak_920	25	.	3.34241	5.17286	2.54091	58
chr1	91618729	91619039	SRR8284517_trimmed.fq.sort.sort.q10.rmdup.narrowPeak_peak_921	28	.	3.66414	5.53456	2.86124	234
chr1	91686555	91686704	SRR8284517_trimmed.fq.sort.sort.q10.rmdup.narrowPeak_peak_922	44	.	4.22576	7.33339	4.43372	46
chr1	91794664	91794813	SRR8284517_trimmed.fq.sort.sort.q10.rmdup.narrowPeak_peak_923	24	.	3.43343	5.12429	2.49795	59
chr1	91800524	91800769	SRR8284517_trimmed.fq.sort.sort.q10.rmdup.narrowPeak_peak_924	79	.	4.8646	11.1523	7.97106	114
chr1	91801010	91801210	SRR8284517_trimmed.fq.sort.sort.q10.rmdup.narrowPeak_peak_925	38	.	3.63747	6.68562	3.85332	63
chr1	91844386	91844647	SRR8284517_trimmed.fq.sort.sort.q10.rmdup.narrowPeak_peak_926	38	.	3.5312	6.6926	3.85951	54
chr1	91964292	91964493	SRR8284517_trimmed.fq.sort.sort.q10.rmdup.narrowPeak_peak_927	52	.	3.65982	8.22101	5.24469	125
chr1	91964745	91965190	SRR8284517_trimmed.fq.sort.sort.q10.rmdup.narrowPeak_peak_928	106	.	4.92452	14.0425	10.6925	98
chr1	92003979	92004192	SRR8284517_trimmed.fq.sort.sort.q10.rmdup.narrowPeak_peak_929	26	.	3.28868	5.28192	2.63752	108
chr1	92083652	92083904	SRR8284517_trimmed.fq.sort.sort.q10.rmdup.narrowPeak_peak_930	66	.	4.16223	9.78475	6.69622	121
chr1	92091430	92091612	SRR8284517_trimmed.fq.sort.sort.q10.rmdup.narrowPeak_peak_931	26	.	3.54504	5.3238	2.67462	110
chr1	92118339	92118534	SRR8284517_trimmed.fq.sort.sort.q10.rmdup.narrowPeak_peak_932	30	.	3.53091	5.75554	3.02981	81
chr1	92124005	92124154	SRR8284517_trimmed.fq.sort.sort.q10.rmdup.narrowPeak_peak_933	47	.	4.4352	7.7219	4.79201	71
chr1	92144865	92145079	SRR8284517_trimmed.fq.sort.sort.q10.rmdup.narrowPeak_peak_934	33	.	3.35464	6.0698	3.31392	113
chr1	92179191	92179362	SRR8284517_trimmed.fq.sort.sort.q10.rmdup.narrowPeak_peak_935	43	.	3.64637	7.19588	4.31961	95
chr1	92180665	92180880	SRR8284517_trimmed.fq.sort.sort.q10.rmdup.narrowPeak_peak_936	230	.	8.16771	26.979	23.032	118
chr1	92181038	92181426	SRR8284517_trimmed.fq.sort.sort.q10.rmdup.narrowPeak_peak_937	122	.	5.83408	15.6437	12.2073	287
chr1	92338029	92338190	SRR8284517_trimmed.fq.sort.sort.q10.rmdup.narrowPeak_peak_938	48	.	4.04669	7.81708	4.87994	51
chr1	92370982	92371223	SRR8284517_trimmed.fq.sort.sort.q10.rmdup.narrowPeak_peak_939	47	.	3.87815	7.72107	4.7915	161
chr1	92371448	92371597	SRR8284517_trimmed.fq.sort.sort.q10.rmdup.narrowPeak_peak_940	27	.	3.1421	5.39053	2.73367	85
chr1	92379047	92379204	SRR8284517_trimmed.fq.sort.sort.q10.rmdup.narrowPeak_peak_941	44	.	3.80518	7.29872	4.40169	94
chr1	92392778	92392978	SRR8284517_trimmed.fq.sort.sort.q10.rmdup.narrowPeak_peak_942	27	.	3.57408	5.37539	2.7202	58
chr1	92398171	92398321	SRR8284517_trimmed.fq.sort.sort.q10.rmdup.narrowPeak_peak_943	30	.	3.64024	5.72733	3.00464	54
chr1	92472980	92473647	SRR8284517_trimmed.fq.sort.sort.q10.rmdup.narrowPeak_peak_944	250	.	9.03129	29.0758	25.0431	439
chr1	92474000	92474190	SRR8284517_trimmed.fq.sort.sort.q10.rmdup.narrowPeak_peak_945	65	.	4.60415	9.59564	6.51929	69
chr1	92641292	92641919	SRR8284517_trimmed.fq.sort.sort.q10.rmdup.narrowPeak_peak_946	233	.	7.70218	27.3046	23.344	329
chr1	92642105	92642427	SRR8284517_trimmed.fq.sort.sort.q10.rmdup.narrowPeak_peak_947	106	.	5.17438	14.0035	10.6558	108
chr1	92648249	92648483	SRR8284517_trimmed.fq.sort.sort.q10.rmdup.narrowPeak_peak_948	18	.	3.18831	4.28705	1.81142	191
chr1	92697907	92698060	SRR8284517_trimmed.fq.sort.sort.q10.rmdup.narrowPeak_peak_949	29	.	3.76801	5.71664	2.99513	38
chr1	92790543	92790783	SRR8284517_trimmed.fq.sort.sort.q10.rmdup.narrowPeak_peak_950	123	.	5.44016	15.8152	12.3706	125
chr1	92790959	92791156	SRR8284517_trimmed.fq.sort.sort.q10.rmdup.narrowPeak_peak_951	74	.	4.3721	10.6144	7.46956	102
chr1	92794098	92794247	SRR8284517_trimmed.fq.sort.sort.q10.rmdup.narrowPeak_peak_952	46	.	3.68842	7.54238	4.62615	35
chr1	92832199	92832435	SRR8284517_trimmed.fq.sort.sort.q10.rmdup.narrowPeak_peak_953	156	.	5.97109	19.2635	15.6516	142
chr1	92906652	92906830	SRR8284517_trimmed.fq.sort.sort.q10.rmdup.narrowPeak_peak_954	23	.	3.47816	4.98507	2.37407	148
chr1	92907163	92907320	SRR8284517_trimmed.fq.sort.sort.q10.rmdup.narrowPeak_peak_955	59	.	4.92739	8.93601	5.90323	59
chr1	92933934	92934646	SRR8284517_trimmed.fq.sort.sort.q10.rmdup.narrowPeak_peak_956	183	.	7.19536	22.0502	18.3114	118
chr1	93034767	93034916	SRR8284517_trimmed.fq.sort.sort.q10.rmdup.narrowPeak_peak_957	27	.	3.34329	5.38979	2.73317	88
chr1	93176854	93177558	SRR8284517_trimmed.fq.sort.sort.q10.rmdup.narrowPeak_peak_958	162	.	5.91165	19.9145	16.2724	273
chr1	93219827	93219976	SRR8284517_trimmed.fq.sort.sort.q10.rmdup.narrowPeak_peak_959	34	.	2.99086	6.19353	3.42506	41
chr1	93220982	93221441	SRR8284517_trimmed.fq.sort.sort.q10.rmdup.narrowPeak_peak_960	205	.	6.01258	24.3799	20.5414	146
chr1	93225750	93225992	SRR8284517_trimmed.fq.sort.sort.q10.rmdup.narrowPeak_peak_961	116	.	4.90278	15.0167	11.6142	114
chr1	93305430	93305857	SRR8284517_trimmed.fq.sort.sort.q10.rmdup.narrowPeak_peak_962	279	.	9.32382	32.0507	27.9013	296
chr1	93342444	93342718	SRR8284517_trimmed.fq.sort.sort.q10.rmdup.narrowPeak_peak_963	50	.	3.27321	8.04614	5.09112	82
chr1	93342948	93343292	SRR8284517_trimmed.fq.sort.sort.q10.rmdup.narrowPeak_peak_964	207	.	5.95155	24.5783	20.7318	125
chr1	93343756	93344367	SRR8284517_trimmed.fq.sort.sort.q10.rmdup.narrowPeak_peak_965	176	.	5.49431	21.3443	17.6372	228
chr1	93444812	93445186	SRR8284517_trimmed.fq.sort.sort.q10.rmdup.narrowPeak_peak_966	253	.	8.48081	29.3716	25.3273	289
chr1	93470345	93470494	SRR8284517_trimmed.fq.sort.sort.q10.rmdup.narrowPeak_peak_967	23	.	3.29097	4.86661	2.31472	109
chr1	93477911	93478243	SRR8284517_trimmed.fq.sort.sort.q10.rmdup.narrowPeak_peak_968	143	.	4.28863	17.9271	14.378	84
chr1	93478519	93478806	SRR8284517_trimmed.fq.sort.sort.q10.rmdup.narrowPeak_peak_969	525	.	8.34547	57.5402	52.5816	143
chr1	93479037	93480018	SRR8284517_trimmed.fq.sort.sort.q10.rmdup.narrowPeak_peak_970	344	.	6.64997	38.8109	34.4135	448
chr1	93511357	93511591	SRR8284517_trimmed.fq.sort.sort.q10.rmdup.narrowPeak_peak_971	78	.	5.10702	10.9905	7.81866	130
chr1	93512297	93512526	SRR8284517_trimmed.fq.sort.sort.q10.rmdup.narrowPeak_peak_972	90	.	5.36709	12.2629	9.01476	87
chr1	93595142	93595324	SRR8284517_trimmed.fq.sort.sort.q10.rmdup.narrowPeak_peak_973	23	.	3.29097	4.86661	2.31472	116
chr1	93617661	93617817	SRR8284517_trimmed.fq.sort.sort.q10.rmdup.narrowPeak_peak_974	37	.	3.49252	6.60537	3.77964	110
chr1	93636013	93636366	SRR8284517_trimmed.fq.sort.sort.q10.rmdup.narrowPeak_peak_975	292	.	9.89141	33.4227	29.2209	143
chr1	93668944	93669187	SRR8284517_trimmed.fq.sort.sort.q10.rmdup.narrowPeak_peak_976	182	.	8.0212	21.9695	18.2346	113
chr1	93714928	93715077	SRR8284517_trimmed.fq.sort.sort.q10.rmdup.narrowPeak_peak_977	52	.	4.10341	8.21779	5.24205	85
chr1	93755346	93755561	SRR8284517_trimmed.fq.sort.sort.q10.rmdup.narrowPeak_peak_978	111	.	5.8812	14.5467	11.1681	115
chr1	93801508	93801834	SRR8284517_trimmed.fq.sort.sort.q10.rmdup.narrowPeak_peak_979	66	.	3.7349	9.69751	6.61473	232
chr1	93802088	93802307	SRR8284517_trimmed.fq.sort.sort.q10.rmdup.narrowPeak_peak_980	126	.	4.92234	16.1155	12.656	101
chr1	93824013	93824199	SRR8284517_trimmed.fq.sort.sort.q10.rmdup.narrowPeak_peak_981	34	.	3.31114	6.19066	3.42286	70
chr1	93824903	93825128	SRR8284517_trimmed.fq.sort.sort.q10.rmdup.narrowPeak_peak_982	140	.	5.95614	17.5748	14.0422	135
chr1	93825273	93825550	SRR8284517_trimmed.fq.sort.sort.q10.rmdup.narrowPeak_peak_983	183	.	6.83204	22.0581	18.319	138
chr1	94035111	94035290	SRR8284517_trimmed.fq.sort.sort.q10.rmdup.narrowPeak_peak_984	84	.	5.79693	11.613	8.40152	94
chr1	95314123	95314514	SRR8284517_trimmed.fq.sort.sort.q10.rmdup.narrowPeak_peak_985	67	.	5.21724	9.8056	6.71097	88
chr1	95414555	95414761	SRR8284517_trimmed.fq.sort.sort.q10.rmdup.narrowPeak_peak_986	23	.	3.47816	4.98507	2.37407	72
chr1	97769240	97769966	SRR8284517_trimmed.fq.sort.sort.q10.rmdup.narrowPeak_peak_987	90	.	5.76505	12.3251	9.07354	620
chr1	97770264	97770413	SRR8284517_trimmed.fq.sort.sort.q10.rmdup.narrowPeak_peak_988	45	.	4.27625	7.42769	4.52025	90
chr1	97910917	97911072	SRR8284517_trimmed.fq.sort.sort.q10.rmdup.narrowPeak_peak_989	36	.	4.05785	6.47944	3.66461	32
chr1	97958056	97958205	SRR8284517_trimmed.fq.sort.sort.q10.rmdup.narrowPeak_peak_990	36	.	4.05785	6.47944	3.66461	73
chr1	105135475	105135713	SRR8284517_trimmed.fq.sort.sort.q10.rmdup.narrowPeak_peak_991	18	.	3.18831	4.28705	1.81142	105
chr1	105165680	105165864	SRR8284517_trimmed.fq.sort.sort.q10.rmdup.narrowPeak_peak_992	23	.	3.47816	4.98507	2.37407	77
chr1	105662996	105663639	SRR8284517_trimmed.fq.sort.sort.q10.rmdup.narrowPeak_peak_993	226	.	8.66378	26.5647	22.6346	442
chr1	105663983	105664241	SRR8284517_trimmed.fq.sort.sort.q10.rmdup.narrowPeak_peak_994	77	.	4.92991	10.9581	7.78801	105
chr1	105989993	105990193	SRR8284517_trimmed.fq.sort.sort.q10.rmdup.narrowPeak_peak_995	92	.	6.08678	12.5486	9.28124	123
chr1	105990416	105990573	SRR8284517_trimmed.fq.sort.sort.q10.rmdup.narrowPeak_peak_996	75	.	5.50709	10.6983	7.54446	43
chr1	106170937	106171306	SRR8284517_trimmed.fq.sort.sort.q10.rmdup.narrowPeak_peak_997	224	.	9.09225	26.4143	22.4908	171
chr1	106549438	106549621	SRR8284517_trimmed.fq.sort.sort.q10.rmdup.narrowPeak_peak_998	30	.	3.53091	5.75554	3.02981	60
chr1	106557443	106557667	SRR8284517_trimmed.fq.sort.sort.q10.rmdup.narrowPeak_peak_999	36	.	4.048	6.46199	3.66461	108
chr1	106619960	106620169	SRR8284517_trimmed.fq.sort.sort.q10.rmdup.narrowPeak_peak_1000	77	.	5.2567	10.9419	7.77333	97
chr1	106637755	106637915	SRR8284517_trimmed.fq.sort.sort.q10.rmdup.narrowPeak_peak_1001	65	.	4.94033	9.62477	6.54678	54
chr1	106714691	106714887	SRR8284517_trimmed.fq.sort.sort.q10.rmdup.narrowPeak_peak_1002	75	.	5.50709	10.6983	7.54446	91
chr1	106759191	106759612	SRR8284517_trimmed.fq.sort.sort.q10.rmdup.narrowPeak_peak_1003	102	.	5.47268	13.6206	10.2928	318
chr1	106760035	106760339	SRR8284517_trimmed.fq.sort.sort.q10.rmdup.narrowPeak_peak_1004	44	.	3.85114	7.39849	4.49329	68
chr1	106795645	106796247	SRR8284517_trimmed.fq.sort.sort.q10.rmdup.narrowPeak_peak_1005	117	.	5.79062	15.1401	11.7309	123
chr1	106796334	106796500	SRR8284517_trimmed.fq.sort.sort.q10.rmdup.narrowPeak_peak_1006	57	.	4.24371	8.81304	5.79517	97
chr1	108496696	108496845	SRR8284517_trimmed.fq.sort.sort.q10.rmdup.narrowPeak_peak_1007	29	.	3.76801	5.71664	2.99513	56
chr1	111019530	111019759	SRR8284517_trimmed.fq.sort.sort.q10.rmdup.narrowPeak_peak_1008	32	.	3.80228	6.02243	3.2708	86
chr1	111864236	111864781	SRR8284517_trimmed.fq.sort.sort.q10.rmdup.narrowPeak_peak_1009	59	.	4.92739	8.93601	5.90323	411
chr1	118310763	118311191	SRR8284517_trimmed.fq.sort.sort.q10.rmdup.narrowPeak_peak_1010	317	.	10.7616	36.0607	31.7616	190
chr1	118321872	118322375	SRR8284517_trimmed.fq.sort.sort.q10.rmdup.narrowPeak_peak_1011	352	.	9.99268	39.6788	35.2514	225
chr1	118322757	118322910	SRR8284517_trimmed.fq.sort.sort.q10.rmdup.narrowPeak_peak_1012	46	.	3.69809	7.56527	4.64717	112
chr1	118388332	118388884	SRR8284517_trimmed.fq.sort.sort.q10.rmdup.narrowPeak_peak_1013	141	.	5.41341	17.6368	14.1013	405
chr1	118389889	118390229	SRR8284517_trimmed.fq.sort.sort.q10.rmdup.narrowPeak_peak_1014	91	.	4.34647	12.3753	9.12088	68
chr1	118459200	118459412	SRR8284517_trimmed.fq.sort.sort.q10.rmdup.narrowPeak_peak_1015	77	.	4.48446	10.8979	7.73176	107
chr1	118494411	118494562	SRR8284517_trimmed.fq.sort.sort.q10.rmdup.narrowPeak_peak_1016	47	.	3.95875	7.62998	4.70711	93
chr1	118559164	118559363	SRR8284517_trimmed.fq.sort.sort.q10.rmdup.narrowPeak_peak_1017	66	.	5.01809	9.77501	6.68718	115
chr1	118673352	118673501	SRR8284517_trimmed.fq.sort.sort.q10.rmdup.narrowPeak_peak_1018	18	.	2.98679	4.30421	1.82619	100
chr1	118759416	118759668	SRR8284517_trimmed.fq.sort.sort.q10.rmdup.narrowPeak_peak_1019	42	.	4.2818	7.15314	4.27992	124
chr1	118777012	118777369	SRR8284517_trimmed.fq.sort.sort.q10.rmdup.narrowPeak_peak_1020	33	.	3.74083	6.15637	3.3915	272
chr1	118800196	118800414	SRR8284517_trimmed.fq.sort.sort.q10.rmdup.narrowPeak_peak_1021	49	.	4.36951	7.89442	4.95127	109
chr1	118879442	118879619	SRR8284517_trimmed.fq.sort.sort.q10.rmdup.narrowPeak_peak_1022	37	.	3.46406	6.54092	3.72063	99
chr1	118904830	118905005	SRR8284517_trimmed.fq.sort.sort.q10.rmdup.narrowPeak_peak_1023	25	.	2.7629	5.21188	2.57583	86
chr1	118905345	118905532	SRR8284517_trimmed.fq.sort.sort.q10.rmdup.narrowPeak_peak_1024	25	.	2.73609	5.13986	2.51186	135
chr1	118916296	118916678	SRR8284517_trimmed.fq.sort.sort.q10.rmdup.narrowPeak_peak_1025	37	.	3.22302	6.61804	3.79142	266
chr1	118982391	118982601	SRR8284517_trimmed.fq.sort.sort.q10.rmdup.narrowPeak_peak_1026	38	.	3.04447	6.73296	3.89646	84
chr1	118982688	118983060	SRR8284517_trimmed.fq.sort.sort.q10.rmdup.narrowPeak_peak_1027	38	.	3.03896	6.71668	3.88149	107
chr1	119033336	119033558	SRR8284517_trimmed.fq.sort.sort.q10.rmdup.narrowPeak_peak_1028	79	.	3.95433	11.1708	7.98853	136
chr1	119033850	119034339	SRR8284517_trimmed.fq.sort.sort.q10.rmdup.narrowPeak_peak_1029	111	.	4.54707	14.5683	11.1885	314
chr1	119052481	119052739	SRR8284517_trimmed.fq.sort.sort.q10.rmdup.narrowPeak_peak_1030	45	.	3.15082	7.45497	4.54551	116
chr1	119052975	119053222	SRR8284517_trimmed.fq.sort.sort.q10.rmdup.narrowPeak_peak_1031	126	.	4.80165	16.0661	12.609	116
chr1	119053759	119053960	SRR8284517_trimmed.fq.sort.sort.q10.rmdup.narrowPeak_peak_1032	57	.	3.51176	8.7784	5.76319	101
chr1	119152629	119153008	SRR8284517_trimmed.fq.sort.sort.q10.rmdup.narrowPeak_peak_1033	59	.	4.92739	8.93601	5.90323	276
chr1	119338105	119338266	SRR8284517_trimmed.fq.sort.sort.q10.rmdup.narrowPeak_peak_1034	29	.	3.76801	5.71664	2.99513	57
chr1	119526174	119526604	SRR8284517_trimmed.fq.sort.sort.q10.rmdup.narrowPeak_peak_1035	167	.	7.75989	20.4053	16.7411	90
chr1	119609293	119609461	SRR8284517_trimmed.fq.sort.sort.q10.rmdup.narrowPeak_peak_1036	35	.	3.99635	6.37034	3.58466	99
chr1	119642362	119642634	SRR8284517_trimmed.fq.sort.sort.q10.rmdup.narrowPeak_peak_1037	36	.	4.05785	6.47944	3.66461	90
chr1	119648421	119648577	SRR8284517_trimmed.fq.sort.sort.q10.rmdup.narrowPeak_peak_1038	73	.	5.03151	10.4866	7.34961	86
chr1	119789772	119789939	SRR8284517_trimmed.fq.sort.sort.q10.rmdup.narrowPeak_peak_1039	36	.	4.05785	6.47944	3.66461	100
chr1	119837193	119837542	SRR8284517_trimmed.fq.sort.sort.q10.rmdup.narrowPeak_peak_1040	147	.	7.20551	18.2744	14.7094	210
chr1	119902545	119902757	SRR8284517_trimmed.fq.sort.sort.q10.rmdup.narrowPeak_peak_1041	44	.	3.95935	7.36207	4.46016	116
chr1	119968298	119968451	SRR8284517_trimmed.fq.sort.sort.q10.rmdup.narrowPeak_peak_1042	43	.	4.3477	7.27142	4.3766	117
chr1	120120304	120121039	SRR8284517_trimmed.fq.sort.sort.q10.rmdup.narrowPeak_peak_1043	135	.	5.47728	17.0621	13.5557	442
chr1	120121271	120121664	SRR8284517_trimmed.fq.sort.sort.q10.rmdup.narrowPeak_peak_1044	78	.	4.29909	11.0287	7.85467	101
chr1	120143268	120143484	SRR8284517_trimmed.fq.sort.sort.q10.rmdup.narrowPeak_peak_1045	58	.	4.89434	8.87561	5.85332	111
chr1	120228784	120228933	SRR8284517_trimmed.fq.sort.sort.q10.rmdup.narrowPeak_peak_1046	36	.	4.05785	6.47944	3.66461	86
chr1	120257947	120258184	SRR8284517_trimmed.fq.sort.sort.q10.rmdup.narrowPeak_peak_1047	41	.	4.05043	7.00249	4.14241	71
chr1	120294267	120294417	SRR8284517_trimmed.fq.sort.sort.q10.rmdup.narrowPeak_peak_1048	48	.	4.4536	7.75569	4.82289	46
chr1	120379499	120379648	SRR8284517_trimmed.fq.sort.sort.q10.rmdup.narrowPeak_peak_1049	18	.	3.18831	4.28705	1.81142	5
chr1	120740654	120741057	SRR8284517_trimmed.fq.sort.sort.q10.rmdup.narrowPeak_peak_1050	126	.	6.41114	16.129	12.6688	106
chr1	120741647	120741946	SRR8284517_trimmed.fq.sort.sort.q10.rmdup.narrowPeak_peak_1051	100	.	5.68544	13.3275	10.018	120
chr1	120761051	120761358	SRR8284517_trimmed.fq.sort.sort.q10.rmdup.narrowPeak_peak_1052	46	.	4.36312	7.58898	4.66898	222
chr1	120977019	120977230	SRR8284517_trimmed.fq.sort.sort.q10.rmdup.narrowPeak_peak_1053	36	.	4.05785	6.47944	3.66461	141
chr1	121327412	121327653	SRR8284517_trimmed.fq.sort.sort.q10.rmdup.narrowPeak_peak_1054	49	.	4.36951	7.89442	4.95127	157
chr1	121327857	121328477	SRR8284517_trimmed.fq.sort.sort.q10.rmdup.narrowPeak_peak_1055	121	.	6.58194	15.6207	12.1854	114
chr1	121431120	121431387	SRR8284517_trimmed.fq.sort.sort.q10.rmdup.narrowPeak_peak_1056	92	.	6.08678	12.5486	9.28124	111
chr1	121454730	121454983	SRR8284517_trimmed.fq.sort.sort.q10.rmdup.narrowPeak_peak_1057	52	.	3.99133	8.24599	5.26769	117
chr1	121567060	121567337	SRR8284517_trimmed.fq.sort.sort.q10.rmdup.narrowPeak_peak_1058	39	.	4.07387	6.7757	3.93548	252
chr1	121567730	121567954	SRR8284517_trimmed.fq.sort.sort.q10.rmdup.narrowPeak_peak_1059	109	.	6.59347	14.3401	10.9738	114
chr1	121568136	121568325	SRR8284517_trimmed.fq.sort.sort.q10.rmdup.narrowPeak_peak_1060	101	.	6.36114	13.4749	10.1572	96
chr1	121785321	121785470	SRR8284517_trimmed.fq.sort.sort.q10.rmdup.narrowPeak_peak_1061	29	.	3.76801	5.71664	2.99513	58
chr1	125414364	125414600	SRR8284517_trimmed.fq.sort.sort.q10.rmdup.narrowPeak_peak_1062	49	.	4.50971	7.85844	4.91816	180
chr1	125434430	125435482	SRR8284517_trimmed.fq.sort.sort.q10.rmdup.narrowPeak_peak_1063	169	.	6.29022	20.5833	16.9109	950
chr1	125436038	125436215	SRR8284517_trimmed.fq.sort.sort.q10.rmdup.narrowPeak_peak_1064	101	.	4.95778	13.439	10.123	62
chr1	125489471	125489776	SRR8284517_trimmed.fq.sort.sort.q10.rmdup.narrowPeak_peak_1065	29	.	3.76801	5.71664	2.99513	255
chr1	125526661	125526878	SRR8284517_trimmed.fq.sort.sort.q10.rmdup.narrowPeak_peak_1066	23	.	3.47816	4.98507	2.37407	90
chr1	125559984	125560478	SRR8284517_trimmed.fq.sort.sort.q10.rmdup.narrowPeak_peak_1067	256	.	8.83836	29.7255	25.6679	283
chr1	125561253	125561403	SRR8284517_trimmed.fq.sort.sort.q10.rmdup.narrowPeak_peak_1068	53	.	4.03706	8.34998	5.36521	89
chr1	126512109	126512279	SRR8284517_trimmed.fq.sort.sort.q10.rmdup.narrowPeak_peak_1069	53	.	4.42326	8.29666	5.31537	48
chr1	126557080	126557243	SRR8284517_trimmed.fq.sort.sort.q10.rmdup.narrowPeak_peak_1070	51	.	4.63755	8.09081	5.1241	83
chr1	126583878	126584027	SRR8284517_trimmed.fq.sort.sort.q10.rmdup.narrowPeak_peak_1071	43	.	4.3477	7.27142	4.3766	52
chr1	126601482	126601631	SRR8284517_trimmed.fq.sort.sort.q10.rmdup.narrowPeak_peak_1072	13	.	2.89847	3.62526	1.31491	35
chr1	127041058	127041304	SRR8284517_trimmed.fq.sort.sort.q10.rmdup.narrowPeak_peak_1073	29	.	3.76801	5.71664	2.99513	42
chr1	127204983	127205218	SRR8284517_trimmed.fq.sort.sort.q10.rmdup.narrowPeak_peak_1074	270	.	9.68054	31.1583	27.0434	105
chr1	127339037	127339271	SRR8284517_trimmed.fq.sort.sort.q10.rmdup.narrowPeak_peak_1075	29	.	3.76801	5.71664	2.99513	94
chr1	127360966	127361187	SRR8284517_trimmed.fq.sort.sort.q10.rmdup.narrowPeak_peak_1076	28	.	3.67959	5.56174	2.88547	18
chr1	127425047	127425196	SRR8284517_trimmed.fq.sort.sort.q10.rmdup.narrowPeak_peak_1077	34	.	3.78301	6.23588	3.46336	78
chr1	127451826	127451983	SRR8284517_trimmed.fq.sort.sort.q10.rmdup.narrowPeak_peak_1078	51	.	4.63755	8.09081	5.1241	88
chr1	127598253	127598446	SRR8284517_trimmed.fq.sort.sort.q10.rmdup.narrowPeak_peak_1079	18	.	3.18831	4.28705	1.81142	100
chr1	127610605	127610764	SRR8284517_trimmed.fq.sort.sort.q10.rmdup.narrowPeak_peak_1080	29	.	3.76801	5.71664	2.99513	51
chr1	127773248	127773834	SRR8284517_trimmed.fq.sort.sort.q10.rmdup.narrowPeak_peak_1081	110	.	4.31841	14.4145	11.0447	136
chr1	127774241	127774973	SRR8284517_trimmed.fq.sort.sort.q10.rmdup.narrowPeak_peak_1082	459	.	8.92483	50.7435	45.977	98
chr1	127868825	127869303	SRR8284517_trimmed.fq.sort.sort.q10.rmdup.narrowPeak_peak_1083	383	.	12.0124	42.8343	38.3007	123
chr1	127907505	127907695	SRR8284517_trimmed.fq.sort.sort.q10.rmdup.narrowPeak_peak_1084	29	.	3.76801	5.71664	2.99513	128
chr1	127928669	127928892	SRR8284517_trimmed.fq.sort.sort.q10.rmdup.narrowPeak_peak_1085	74	.	5.42361	10.5431	7.40279	123
chr1	128064887	128065036	SRR8284517_trimmed.fq.sort.sort.q10.rmdup.narrowPeak_peak_1086	33	.	3.84901	6.10673	3.34679	16
chr1	128066656	128066836	SRR8284517_trimmed.fq.sort.sort.q10.rmdup.narrowPeak_peak_1087	57	.	4.83215	8.76156	5.74744	118
chr1	128102484	128103041	SRR8284517_trimmed.fq.sort.sort.q10.rmdup.narrowPeak_peak_1088	212	.	7.2672	25.1222	21.2528	111
chr1	128103723	128104079	SRR8284517_trimmed.fq.sort.sort.q10.rmdup.narrowPeak_peak_1089	62	.	4.09738	9.33566	6.27687	263
chr1	128244157	128244727	SRR8284517_trimmed.fq.sort.sort.q10.rmdup.narrowPeak_peak_1090	151	.	7.21362	18.7633	15.1746	431
chr1	128359120	128359495	SRR8284517_trimmed.fq.sort.sort.q10.rmdup.narrowPeak_peak_1091	292	.	8.387	33.4258	29.224	108
chr1	128359968	128360231	SRR8284517_trimmed.fq.sort.sort.q10.rmdup.narrowPeak_peak_1092	108	.	4.99321	14.2329	10.8726	148
chr1	128416601	128417370	SRR8284517_trimmed.fq.sort.sort.q10.rmdup.narrowPeak_peak_1093	348	.	9.83578	39.2491	34.8369	628
chr1	129525239	129525388	SRR8284517_trimmed.fq.sort.sort.q10.rmdup.narrowPeak_peak_1094	29	.	3.76801	5.71664	2.99513	54
chr1	130508750	130508905	SRR8284517_trimmed.fq.sort.sort.q10.rmdup.narrowPeak_peak_1095	51	.	4.47227	8.09005	5.1241	73
chr1	130717580	130717888	SRR8284517_trimmed.fq.sort.sort.q10.rmdup.narrowPeak_peak_1096	46	.	4.38092	7.62188	4.69942	72
chr1	130944221	130944400	SRR8284517_trimmed.fq.sort.sort.q10.rmdup.narrowPeak_peak_1097	43	.	4.3477	7.27142	4.3766	73
chr1	131004824	131004988	SRR8284517_trimmed.fq.sort.sort.q10.rmdup.narrowPeak_peak_1098	43	.	4.05864	7.29099	4.39454	55
chr1	131036004	131036153	SRR8284517_trimmed.fq.sort.sort.q10.rmdup.narrowPeak_peak_1099	23	.	3.47816	4.98507	2.37407	130
chr1	131083811	131084064	SRR8284517_trimmed.fq.sort.sort.q10.rmdup.narrowPeak_peak_1100	66	.	4.38387	9.72822	6.64338	56
chr1	131096989	131097459	SRR8284517_trimmed.fq.sort.sort.q10.rmdup.narrowPeak_peak_1101	108	.	6.121	14.2467	10.8857	356
chr1	131138453	131138769	SRR8284517_trimmed.fq.sort.sort.q10.rmdup.narrowPeak_peak_1102	67	.	5.21724	9.8056	6.71097	86
chr1	131153241	131153764	SRR8284517_trimmed.fq.sort.sort.q10.rmdup.narrowPeak_peak_1103	479	.	14.8509	52.7443	47.9213	131
chr1	131310060	131310222	SRR8284517_trimmed.fq.sort.sort.q10.rmdup.narrowPeak_peak_1104	43	.	4.3477	7.27142	4.3766	75
chr1	131310498	131310686	SRR8284517_trimmed.fq.sort.sort.q10.rmdup.narrowPeak_peak_1105	59	.	4.92739	8.93601	5.90323	83
chr1	131378136	131378285	SRR8284517_trimmed.fq.sort.sort.q10.rmdup.narrowPeak_peak_1106	18	.	3.18831	4.28705	1.81142	111
chr1	131526876	131527278	SRR8284517_trimmed.fq.sort.sort.q10.rmdup.narrowPeak_peak_1107	78	.	4.29909	11.0287	7.85467	330
chr1	131527964	131528132	SRR8284517_trimmed.fq.sort.sort.q10.rmdup.narrowPeak_peak_1108	55	.	3.70294	8.58677	5.58542	60
chr1	131795739	131795906	SRR8284517_trimmed.fq.sort.sort.q10.rmdup.narrowPeak_peak_1109	36	.	4.05785	6.47944	3.66461	82
chr1	131827987	131828384	SRR8284517_trimmed.fq.sort.sort.q10.rmdup.narrowPeak_peak_1110	381	.	10.6614	42.7163	38.1863	186
chr1	131911274	131911775	SRR8284517_trimmed.fq.sort.sort.q10.rmdup.narrowPeak_peak_1111	175	.	7.06229	21.2486	17.5457	93
chr1	132007233	132007496	SRR8284517_trimmed.fq.sort.sort.q10.rmdup.narrowPeak_peak_1112	427	.	9.78515	47.4721	42.7962	151
chr1	132008207	132008577	SRR8284517_trimmed.fq.sort.sort.q10.rmdup.narrowPeak_peak_1113	141	.	5.29726	17.6569	14.1205	248
chr1	132156272	132156421	SRR8284517_trimmed.fq.sort.sort.q10.rmdup.narrowPeak_peak_1114	23	.	3.47816	4.98507	2.37407	11
chr1	132334282	132334431	SRR8284517_trimmed.fq.sort.sort.q10.rmdup.narrowPeak_peak_1115	75	.	4.95284	10.6662	7.51826	69
chr1	132361134	132361326	SRR8284517_trimmed.fq.sort.sort.q10.rmdup.narrowPeak_peak_1116	28	.	3.50447	5.47658	2.81018	25
chr1	132476649	132477009	SRR8284517_trimmed.fq.sort.sort.q10.rmdup.narrowPeak_peak_1117	204	.	6.81811	24.3237	20.4876	254
chr1	132477107	132477322	SRR8284517_trimmed.fq.sort.sort.q10.rmdup.narrowPeak_peak_1118	262	.	7.85669	30.29	26.2091	100
chr1	132477417	132477796	SRR8284517_trimmed.fq.sort.sort.q10.rmdup.narrowPeak_peak_1119	215	.	7.05451	25.4788	21.594	142
chr1	132526153	132526329	SRR8284517_trimmed.fq.sort.sort.q10.rmdup.narrowPeak_peak_1120	28	.	3.67959	5.56174	2.88547	92
chr1	133024451	133024663	SRR8284517_trimmed.fq.sort.sort.q10.rmdup.narrowPeak_peak_1121	69	.	4.17342	10.1035	6.99052	146
chr1	133024889	133025345	SRR8284517_trimmed.fq.sort.sort.q10.rmdup.narrowPeak_peak_1122	238	.	7.54426	27.8648	23.8815	118
chr1	133025504	133025726	SRR8284517_trimmed.fq.sort.sort.q10.rmdup.narrowPeak_peak_1123	310	.	8.83696	35.2826	31.0121	106
chr1	133033398	133033653	SRR8284517_trimmed.fq.sort.sort.q10.rmdup.narrowPeak_peak_1124	30	.	3.64024	5.72733	3.00464	145
chr1	133130774	133130937	SRR8284517_trimmed.fq.sort.sort.q10.rmdup.narrowPeak_peak_1125	80	.	3.74572	11.2764	8.08767	88
chr1	133131390	133132148	SRR8284517_trimmed.fq.sort.sort.q10.rmdup.narrowPeak_peak_1126	407	.	8.13678	45.3675	40.7534	269
chr1	133187605	133187824	SRR8284517_trimmed.fq.sort.sort.q10.rmdup.narrowPeak_peak_1127	23	.	3.47816	4.98507	2.37407	108
chr1	133238056	133238205	SRR8284517_trimmed.fq.sort.sort.q10.rmdup.narrowPeak_peak_1128	23	.	3.47816	4.98507	2.37407	72
chr1	133397891	133398190	SRR8284517_trimmed.fq.sort.sort.q10.rmdup.narrowPeak_peak_1129	29	.	3.24026	5.60395	2.92286	26
chr1	133423051	133423279	SRR8284517_trimmed.fq.sort.sort.q10.rmdup.narrowPeak_peak_1130	43	.	4.17646	7.24088	4.36056	191
chr1	133493149	133493413	SRR8284517_trimmed.fq.sort.sort.q10.rmdup.narrowPeak_peak_1131	36	.	3.91543	6.48344	3.66784	180
chr1	133525106	133525298	SRR8284517_trimmed.fq.sort.sort.q10.rmdup.narrowPeak_peak_1132	25	.	3.35434	5.19539	2.56115	137
chr1	133529808	133530056	SRR8284517_trimmed.fq.sort.sort.q10.rmdup.narrowPeak_peak_1133	30	.	3.68305	5.80571	3.07487	217
chr1	133660348	133660856	SRR8284517_trimmed.fq.sort.sort.q10.rmdup.narrowPeak_peak_1137	204	.	6.65061	24.2837	20.4492	276
chr1	133661186	133661421	SRR8284517_trimmed.fq.sort.sort.q10.rmdup.narrowPeak_peak_1138	376	.	9.43552	42.2134	37.6987	122
chr1	133740526	133740704	SRR8284517_trimmed.fq.sort.sort.q10.rmdup.narrowPeak_peak_1139	54	.	4.50574	8.45836	5.46591	78
chr1	133747489	133747663	SRR8284517_trimmed.fq.sort.sort.q10.rmdup.narrowPeak_peak_1140	51	.	4.63755	8.09081	5.1241	66
chr1	134061074	134061600	SRR8284517_trimmed.fq.sort.sort.q10.rmdup.narrowPeak_peak_1141	46	.	4.38092	7.62188	4.69942	113
chr1	134078892	134079059	SRR8284517_trimmed.fq.sort.sort.q10.rmdup.narrowPeak_peak_1142	76	.	5.03732	10.8445	7.68173	68
chr1	134079451	134079888	SRR8284517_trimmed.fq.sort.sort.q10.rmdup.narrowPeak_peak_1143	55	.	4.3954	8.54168	5.54305	98
chr1	134093282	134093639	SRR8284517_trimmed.fq.sort.sort.q10.rmdup.narrowPeak_peak_1144	142	.	6.97317	17.7841	14.2419	119
chr1	134098858	134099292	SRR8284517_trimmed.fq.sort.sort.q10.rmdup.narrowPeak_peak_1145	193	.	7.66157	23.1804	19.3928	293
chr1	134099452	134099705	SRR8284517_trimmed.fq.sort.sort.q10.rmdup.narrowPeak_peak_1146	59	.	4.32179	8.98518	5.94933	114
chr1	134262218	134262368	SRR8284517_trimmed.fq.sort.sort.q10.rmdup.narrowPeak_peak_1147	36	.	4.05785	6.47944	3.66461	45
chr1	134269330	134269508	SRR8284517_trimmed.fq.sort.sort.q10.rmdup.narrowPeak_peak_1148	23	.	3.47816	4.98507	2.37407	147
chr1	134344906	134345165	SRR8284517_trimmed.fq.sort.sort.q10.rmdup.narrowPeak_peak_1149	130	.	7.24617	16.4823	13.0035	119
chr1	134361236	134361682	SRR8284517_trimmed.fq.sort.sort.q10.rmdup.narrowPeak_peak_1150	361	.	9.87688	40.5612	36.1029	328
chr1	134362076	134362506	SRR8284517_trimmed.fq.sort.sort.q10.rmdup.narrowPeak_peak_1151	188	.	6.88148	22.6522	18.8876	106
chr1	134406038	134406648	SRR8284517_trimmed.fq.sort.sort.q10.rmdup.narrowPeak_peak_1152	147	.	7.45375	18.308	14.7418	72
chr1	134414990	134415197	SRR8284517_trimmed.fq.sort.sort.q10.rmdup.narrowPeak_peak_1153	84	.	4.53787	11.6665	8.45187	105
chr1	134415885	134416120	SRR8284517_trimmed.fq.sort.sort.q10.rmdup.narrowPeak_peak_1154	91	.	4.69993	12.4185	9.16149	116
chr1	134454996	134455238	SRR8284517_trimmed.fq.sort.sort.q10.rmdup.narrowPeak_peak_1155	51	.	4.45481	8.05694	5.10082	133
chr1	134455715	134455954	SRR8284517_trimmed.fq.sort.sort.q10.rmdup.narrowPeak_peak_1156	23	.	3.35423	4.98146	2.37407	193
chr1	134473249	134473445	SRR8284517_trimmed.fq.sort.sort.q10.rmdup.narrowPeak_peak_1157	29	.	3.76801	5.71664	2.99513	119
chr1	134494025	134494484	SRR8284517_trimmed.fq.sort.sort.q10.rmdup.narrowPeak_peak_1158	329	.	9.55955	37.3076	32.9633	359
chr1	134495036	134495291	SRR8284517_trimmed.fq.sort.sort.q10.rmdup.narrowPeak_peak_1159	61	.	4.13714	9.14716	6.10088	112
chr1	134503482	134503631	SRR8284517_trimmed.fq.sort.sort.q10.rmdup.narrowPeak_peak_1160	19	.	3.08174	4.48163	1.98061	12
chr1	134506460	134506621	SRR8284517_trimmed.fq.sort.sort.q10.rmdup.narrowPeak_peak_1161	56	.	4.62654	8.69293	5.68389	103
chr1	134556547	134556767	SRR8284517_trimmed.fq.sort.sort.q10.rmdup.narrowPeak_peak_1162	76	.	5.03732	10.8445	7.68173	113
chr1	134596219	134596368	SRR8284517_trimmed.fq.sort.sort.q10.rmdup.narrowPeak_peak_1163	34	.	3.92949	6.25114	3.47716	96
chr1	134611684	134611851	SRR8284517_trimmed.fq.sort.sort.q10.rmdup.narrowPeak_peak_1164	35	.	3.96264	6.31032	3.53076	93
chr1	134809121	134809402	SRR8284517_trimmed.fq.sort.sort.q10.rmdup.narrowPeak_peak_1165	23	.	3.47816	4.98507	2.37407	261
chr1	134819240	134819439	SRR8284517_trimmed.fq.sort.sort.q10.rmdup.narrowPeak_peak_1166	80	.	5.04264	11.2034	8.01918	124
chr1	134955407	134955585	SRR8284517_trimmed.fq.sort.sort.q10.rmdup.narrowPeak_peak_1167	59	.	4.92739	8.93601	5.90323	98
chr1	134955734	134955904	SRR8284517_trimmed.fq.sort.sort.q10.rmdup.narrowPeak_peak_1168	111	.	6.66647	14.4788	11.1034	79
chr1	134962146	134962319	SRR8284517_trimmed.fq.sort.sort.q10.rmdup.narrowPeak_peak_1169	92	.	6.08678	12.5486	9.28124	100
chr1	134962653	134962991	SRR8284517_trimmed.fq.sort.sort.q10.rmdup.narrowPeak_peak_1170	130	.	7.24617	16.4823	13.0035	122
chr1	135146460	135146612	SRR8284517_trimmed.fq.sort.sort.q10.rmdup.narrowPeak_peak_1171	67	.	5.21724	9.8056	6.71097	70
chr1	135154048	135154279	SRR8284517_trimmed.fq.sort.sort.q10.rmdup.narrowPeak_peak_1172	197	.	7.80607	23.5223	19.7203	126
chr1	135154676	135154848	SRR8284517_trimmed.fq.sort.sort.q10.rmdup.narrowPeak_peak_1173	60	.	4.38908	9.13236	6.08665	65
chr1	135230178	135230537	SRR8284517_trimmed.fq.sort.sort.q10.rmdup.narrowPeak_peak_1174	43	.	4.3477	7.27142	4.3766	236
chr1	135258947	135259163	SRR8284517_trimmed.fq.sort.sort.q10.rmdup.narrowPeak_peak_1175	121	.	5.80046	15.5628	12.1308	104
chr1	135284182	135284453	SRR8284517_trimmed.fq.sort.sort.q10.rmdup.narrowPeak_peak_1176	58	.	4.58505	8.92499	5.89918	99
chr1	135313059	135313728	SRR8284517_trimmed.fq.sort.sort.q10.rmdup.narrowPeak_peak_1177	476	.	10.5643	52.4828	47.669	499
chr1	135313931	135314100	SRR8284517_trimmed.fq.sort.sort.q10.rmdup.narrowPeak_peak_1178	93	.	4.53163	12.6041	9.33402	67
chr1	135374589	135374894	SRR8284517_trimmed.fq.sort.sort.q10.rmdup.narrowPeak_peak_1179	114	.	5.83394	14.8412	11.4478	214
chr1	135375222	135375509	SRR8284517_trimmed.fq.sort.sort.q10.rmdup.narrowPeak_peak_1180	60	.	4.36191	9.07307	6.03148	73
chr1	135429660	135430004	SRR8284517_trimmed.fq.sort.sort.q10.rmdup.narrowPeak_peak_1181	218	.	6.29063	25.7768	21.8796	233
chr1	135430097	135430379	SRR8284517_trimmed.fq.sort.sort.q10.rmdup.narrowPeak_peak_1182	406	.	8.66963	45.2867	40.6751	143
chr1	135430648	135430905	SRR8284517_trimmed.fq.sort.sort.q10.rmdup.narrowPeak_peak_1183	148	.	5.08876	18.4338	14.8614	118
chr1	135489246	135489401	SRR8284517_trimmed.fq.sort.sort.q10.rmdup.narrowPeak_peak_1184	32	.	3.42507	5.9989	3.24974	85
chr1	135540885	135541036	SRR8284517_trimmed.fq.sort.sort.q10.rmdup.narrowPeak_peak_1185	35	.	3.82614	6.31686	3.53627	106
chr1	135554085	135554378	SRR8284517_trimmed.fq.sort.sort.q10.rmdup.narrowPeak_peak_1186	106	.	5.62559	13.9715	10.6255	163
chr1	135646012	135646179	SRR8284517_trimmed.fq.sort.sort.q10.rmdup.narrowPeak_peak_1187	42	.	4.26367	7.12049	4.25054	49
chr1	135660544	135660848	SRR8284517_trimmed.fq.sort.sort.q10.rmdup.narrowPeak_peak_1188	46	.	3.19527	7.59177	4.67164	247
chr1	135661324	135661496	SRR8284517_trimmed.fq.sort.sort.q10.rmdup.narrowPeak_peak_1189	33	.	2.90163	6.12536	3.36441	66
chr1	135713234	135713443	SRR8284517_trimmed.fq.sort.sort.q10.rmdup.narrowPeak_peak_1190	29	.	3.69518	5.58913	2.90959	147
chr1	135728858	135729029	SRR8284517_trimmed.fq.sort.sort.q10.rmdup.narrowPeak_peak_1191	53	.	4.03706	8.34998	5.36521	84
chr1	135752764	135752918	SRR8284517_trimmed.fq.sort.sort.q10.rmdup.narrowPeak_peak_1192	37	.	3.96165	6.56914	3.74663	46
chr1	135864962	135865193	SRR8284517_trimmed.fq.sort.sort.q10.rmdup.narrowPeak_peak_1193	23	.	3.47816	4.98507	2.37407	90
chr1	136018078	136018637	SRR8284517_trimmed.fq.sort.sort.q10.rmdup.narrowPeak_peak_1194	141	.	5.85617	17.7186	14.1796	125
chr1	136119931	136120089	SRR8284517_trimmed.fq.sort.sort.q10.rmdup.narrowPeak_peak_1195	28	.	3.54412	5.55016	2.87498	20
chr1	136120199	136120486	SRR8284517_trimmed.fq.sort.sort.q10.rmdup.narrowPeak_peak_1196	28	.	3.55754	5.57499	2.89706	193
chr1	136140183	136140619	SRR8284517_trimmed.fq.sort.sort.q10.rmdup.narrowPeak_peak_1197	222	.	7.12803	26.1688	22.2564	122
chr1	136198709	136198932	SRR8284517_trimmed.fq.sort.sort.q10.rmdup.narrowPeak_peak_1198	57	.	4.85271	8.79932	5.78236	116
chr1	136234072	136234326	SRR8284517_trimmed.fq.sort.sort.q10.rmdup.narrowPeak_peak_1199	277	.	8.8232	31.9058	27.7623	118
chr1	136234576	136234838	SRR8284517_trimmed.fq.sort.sort.q10.rmdup.narrowPeak_peak_1200	34	.	3.44063	6.25928	3.48471	144
chr1	136325965	136326248	SRR8284517_trimmed.fq.sort.sort.q10.rmdup.narrowPeak_peak_1201	35	.	3.29707	6.37494	3.58836	35
chr1	136328281	136328759	SRR8284517_trimmed.fq.sort.sort.q10.rmdup.narrowPeak_peak_1202	50	.	3.75593	7.95763	5.00951	308
chr1	136345133	136345498	SRR8284517_trimmed.fq.sort.sort.q10.rmdup.narrowPeak_peak_1203	132	.	5.78095	16.7143	13.2244	245
chr1	136414897	136415099	SRR8284517_trimmed.fq.sort.sort.q10.rmdup.narrowPeak_peak_1204	93	.	5.73595	12.6554	9.38223	96
chr1	136425037	136425190	SRR8284517_trimmed.fq.sort.sort.q10.rmdup.narrowPeak_peak_1205	25	.	3.447	5.14864	2.5194	11
chr1	136466545	136466863	SRR8284517_trimmed.fq.sort.sort.q10.rmdup.narrowPeak_peak_1206	50	.	4.60644	8.03448	5.08014	242
chr1	136482346	136482513	SRR8284517_trimmed.fq.sort.sort.q10.rmdup.narrowPeak_peak_1207	49	.	4.20757	7.86766	4.92645	66
chr1	136572556	136572705	SRR8284517_trimmed.fq.sort.sort.q10.rmdup.narrowPeak_peak_1208	51	.	4.63755	8.09081	5.1241	96
chr1	136624418	136624567	SRR8284517_trimmed.fq.sort.sort.q10.rmdup.narrowPeak_peak_1209	38	.	3.8611	6.63887	3.81015	114
chr1	136625635	136626199	SRR8284517_trimmed.fq.sort.sort.q10.rmdup.narrowPeak_peak_1210	121	.	6.55721	15.57	12.1374	258
chr1	136751041	136751190	SRR8284517_trimmed.fq.sort.sort.q10.rmdup.narrowPeak_peak_1211	36	.	4.05785	6.47944	3.66461	65
chr1	136767137	136767405	SRR8284517_trimmed.fq.sort.sort.q10.rmdup.narrowPeak_peak_1212	24	.	3.19475	5.09483	2.47201	32
chr1	136769624	136769828	SRR8284517_trimmed.fq.sort.sort.q10.rmdup.narrowPeak_peak_1213	94	.	5.42794	12.7671	9.48772	118
chr1	137054272	137054535	SRR8284517_trimmed.fq.sort.sort.q10.rmdup.narrowPeak_peak_1214	23	.	3.47816	4.98507	2.37407	86
chr1	137098039	137098248	SRR8284517_trimmed.fq.sort.sort.q10.rmdup.narrowPeak_peak_1215	36	.	4.05785	6.47944	3.66461	63
chr1	137282461	137282618	SRR8284517_trimmed.fq.sort.sort.q10.rmdup.narrowPeak_peak_1216	42	.	4.24568	7.08806	4.22089	87
chr1	137323122	137323300	SRR8284517_trimmed.fq.sort.sort.q10.rmdup.narrowPeak_peak_1217	47	.	4.4352	7.7219	4.79201	47
chr1	137323802	137324065	SRR8284517_trimmed.fq.sort.sort.q10.rmdup.narrowPeak_peak_1218	53	.	4.61706	8.36265	5.37658	141
chr1	137360844	137360993	SRR8284517_trimmed.fq.sort.sort.q10.rmdup.narrowPeak_peak_1219	43	.	4.3477	7.27142	4.3766	40
chr1	137503779	137503950	SRR8284517_trimmed.fq.sort.sort.q10.rmdup.narrowPeak_peak_1220	51	.	4.63755	8.09081	5.1241	94
chr1	137539804	137539975	SRR8284517_trimmed.fq.sort.sort.q10.rmdup.narrowPeak_peak_1221	28	.	3.54412	5.55016	2.87498	110
chr1	137540140	137540389	SRR8284517_trimmed.fq.sort.sort.q10.rmdup.narrowPeak_peak_1222	34	.	3.75479	6.18271	3.41526	101
chr1	137560786	137561037	SRR8284517_trimmed.fq.sort.sort.q10.rmdup.narrowPeak_peak_1223	43	.	4.3477	7.27142	4.3766	193
chr1	137650816	137650989	SRR8284517_trimmed.fq.sort.sort.q10.rmdup.narrowPeak_peak_1224	61	.	4.90851	9.23081	6.1788	125
chr1	137767593	137767765	SRR8284517_trimmed.fq.sort.sort.q10.rmdup.narrowPeak_peak_1225	20	.	3.20718	4.51414	2.0089	94
chr1	137774254	137774544	SRR8284517_trimmed.fq.sort.sort.q10.rmdup.narrowPeak_peak_1226	81	.	5.63714	11.3132	8.12245	201
chr1	137774650	137774803	SRR8284517_trimmed.fq.sort.sort.q10.rmdup.narrowPeak_peak_1227	34	.	3.8969	6.19278	3.42437	83
chr1	137789629	137789778	SRR8284517_trimmed.fq.sort.sort.q10.rmdup.narrowPeak_peak_1228	36	.	4.05785	6.47944	3.66461	59
chr1	137888605	137888773	SRR8284517_trimmed.fq.sort.sort.q10.rmdup.narrowPeak_peak_1229	36	.	4.05785	6.47944	3.66461	62
chr1	137898942	137899212	SRR8284517_trimmed.fq.sort.sort.q10.rmdup.narrowPeak_peak_1230	41	.	3.35483	6.95836	4.10263	144
chr1	137899803	137900060	SRR8284517_trimmed.fq.sort.sort.q10.rmdup.narrowPeak_peak_1231	76	.	4.21236	10.7923	7.63288	74
chr1	137905671	137905836	SRR8284517_trimmed.fq.sort.sort.q10.rmdup.narrowPeak_peak_1232	51	.	4.0295	8.05624	5.10038	68
chr1	137906596	137906756	SRR8284517_trimmed.fq.sort.sort.q10.rmdup.narrowPeak_peak_1233	35	.	3.71419	6.35191	3.56797	91
chr1	137928673	137928895	SRR8284517_trimmed.fq.sort.sort.q10.rmdup.narrowPeak_peak_1234	35	.	3.56417	6.29047	3.51266	102
chr1	137941761	137941910	SRR8284517_trimmed.fq.sort.sort.q10.rmdup.narrowPeak_peak_1235	43	.	4.19276	7.27152	4.3766	66
chr1	137972819	137973010	SRR8284517_trimmed.fq.sort.sort.q10.rmdup.narrowPeak_peak_1236	36	.	4.05785	6.47944	3.66461	50
chr1	138023728	138023941	SRR8284517_trimmed.fq.sort.sort.q10.rmdup.narrowPeak_peak_1237	38	.	4.04117	6.71572	3.88067	89
chr1	138044310	138044490	SRR8284517_trimmed.fq.sort.sort.q10.rmdup.narrowPeak_peak_1238	59	.	4.92739	8.93601	5.90323	112
chr1	138144473	138144622	SRR8284517_trimmed.fq.sort.sort.q10.rmdup.narrowPeak_peak_1239	18	.	3.18831	4.28705	1.81142	95
chr1	138160359	138160561	SRR8284517_trimmed.fq.sort.sort.q10.rmdup.narrowPeak_peak_1240	47	.	4.23961	7.64449	4.72044	70
chr1	138199385	138199542	SRR8284517_trimmed.fq.sort.sort.q10.rmdup.narrowPeak_peak_1241	43	.	4.3477	7.27142	4.3766	50
chr1	138247397	138247546	SRR8284517_trimmed.fq.sort.sort.q10.rmdup.narrowPeak_peak_1242	21	.	3.28569	4.6517	2.12775	3
chr1	138248002	138248236	SRR8284517_trimmed.fq.sort.sort.q10.rmdup.narrowPeak_peak_1243	66	.	4.99842	9.7371	6.65138	110
chr1	138321331	138321485	SRR8284517_trimmed.fq.sort.sort.q10.rmdup.narrowPeak_peak_1244	51	.	4.63755	8.09081	5.1241	62
chr1	138344399	138344782	SRR8284517_trimmed.fq.sort.sort.q10.rmdup.narrowPeak_peak_1245	76	.	4.31331	10.7657	7.60764	122
chr1	138345504	138345681	SRR8284517_trimmed.fq.sort.sort.q10.rmdup.narrowPeak_peak_1246	63	.	3.91148	9.4098	6.34613	76
chr1	138504672	138504821	SRR8284517_trimmed.fq.sort.sort.q10.rmdup.narrowPeak_peak_1247	44	.	4.2092	7.30236	4.40487	112
chr1	138517043	138517196	SRR8284517_trimmed.fq.sort.sort.q10.rmdup.narrowPeak_peak_1248	55	.	4.57398	8.5912	5.58918	23
chr1	138523642	138523804	SRR8284517_trimmed.fq.sort.sort.q10.rmdup.narrowPeak_peak_1249	51	.	4.63755	8.09081	5.1241	78
chr1	138533576	138533781	SRR8284517_trimmed.fq.sort.sort.q10.rmdup.narrowPeak_peak_1250	17	.	3.01508	4.17338	1.77858	35
chr1	138560819	138561072	SRR8284517_trimmed.fq.sort.sort.q10.rmdup.narrowPeak_peak_1251	40	.	4.0201	6.9447	4.08982	136
chr1	138588719	138588905	SRR8284517_trimmed.fq.sort.sort.q10.rmdup.narrowPeak_peak_1252	41	.	3.89248	6.9607	4.10431	108
chr1	138618265	138618450	SRR8284517_trimmed.fq.sort.sort.q10.rmdup.narrowPeak_peak_1253	56	.	4.15611	8.61809	5.61443	85
chr1	138619836	138620037	SRR8284517_trimmed.fq.sort.sort.q10.rmdup.narrowPeak_peak_1254	61	.	4.44444	9.25263	6.1996	88
chr1	138700816	138700972	SRR8284517_trimmed.fq.sort.sort.q10.rmdup.narrowPeak_peak_1255	29	.	3.76801	5.71664	2.99513	60
chr1	138718939	138719088	SRR8284517_trimmed.fq.sort.sort.q10.rmdup.narrowPeak_peak_1256	36	.	4.05785	6.47944	3.66461	15
chr1	138763144	138763293	SRR8284517_trimmed.fq.sort.sort.q10.rmdup.narrowPeak_peak_1257	29	.	3.76801	5.71664	2.99513	80
chr1	138783928	138784100	SRR8284517_trimmed.fq.sort.sort.q10.rmdup.narrowPeak_peak_1258	59	.	4.92739	8.93601	5.90323	81
chr1	138838464	138838617	SRR8284517_trimmed.fq.sort.sort.q10.rmdup.narrowPeak_peak_1259	91	.	3.48187	12.4528	9.19375	70
chr1	138840013	138840290	SRR8284517_trimmed.fq.sort.sort.q10.rmdup.narrowPeak_peak_1260	29	.	2.41007	5.70268	2.99513	72
chr1	138841243	138841414	SRR8284517_trimmed.fq.sort.sort.q10.rmdup.narrowPeak_peak_1261	60	.	2.9472	9.05205	6.0118	111
chr1	138854627	138854776	SRR8284517_trimmed.fq.sort.sort.q10.rmdup.narrowPeak_peak_1262	23	.	3.47816	4.98507	2.37407	60
chr1	138876535	138876995	SRR8284517_trimmed.fq.sort.sort.q10.rmdup.narrowPeak_peak_1263	62	.	4.96908	9.34469	6.28521	131
chr1	139015443	139015592	SRR8284517_trimmed.fq.sort.sort.q10.rmdup.narrowPeak_peak_1264	23	.	3.47816	4.98507	2.37407	111
chr1	139049324	139049497	SRR8284517_trimmed.fq.sort.sort.q10.rmdup.narrowPeak_peak_1265	30	.	3.55585	5.80362	3.07392	49
chr1	139049920	139050105	SRR8284517_trimmed.fq.sort.sort.q10.rmdup.narrowPeak_peak_1266	39	.	3.94623	6.80322	3.96102	127
chr1	139067345	139067588	SRR8284517_trimmed.fq.sort.sort.q10.rmdup.narrowPeak_peak_1267	42	.	4.24568	7.08806	4.22089	121
chr1	139093265	139093604	SRR8284517_trimmed.fq.sort.sort.q10.rmdup.narrowPeak_peak_1268	85	.	4.45263	11.7531	8.53326	247
chr1	139150998	139151147	SRR8284517_trimmed.fq.sort.sort.q10.rmdup.narrowPeak_peak_1269	43	.	4.31854	7.21916	4.34048	66
chr1	139193579	139193856	SRR8284517_trimmed.fq.sort.sort.q10.rmdup.narrowPeak_peak_1270	19	.	2.94439	4.40453	1.91316	255
chr1	139195192	139195420	SRR8284517_trimmed.fq.sort.sort.q10.rmdup.narrowPeak_peak_1271	34	.	3.50935	6.17613	3.40955	130
chr1	139212453	139212693	SRR8284517_trimmed.fq.sort.sort.q10.rmdup.narrowPeak_peak_1272	32	.	3.77175	5.96717	3.22087	124
chr1	139345285	139345678	SRR8284517_trimmed.fq.sort.sort.q10.rmdup.narrowPeak_peak_1273	67	.	5.21724	9.8056	6.71097	277
chr1	139421697	139422110	SRR8284517_trimmed.fq.sort.sort.q10.rmdup.narrowPeak_peak_1274	189	.	7.47701	22.7381	18.97	302
chr1	139422532	139422879	SRR8284517_trimmed.fq.sort.sort.q10.rmdup.narrowPeak_peak_1275	214	.	7.93982	25.3742	21.494	119
chr1	139453891	139454577	SRR8284517_trimmed.fq.sort.sort.q10.rmdup.narrowPeak_peak_1276	763	.	13.2166	81.9303	76.3766	529
chr1	140408957	140409163	SRR8284517_trimmed.fq.sort.sort.q10.rmdup.narrowPeak_peak_1277	36	.	4.05785	6.47944	3.66461	119
chr1	142248455	142248617	SRR8284517_trimmed.fq.sort.sort.q10.rmdup.narrowPeak_peak_1278	29	.	3.76801	5.71664	2.99513	102
chr1	143624913	143625062	SRR8284517_trimmed.fq.sort.sort.q10.rmdup.narrowPeak_peak_1279	29	.	3.76801	5.71664	2.99513	91
chr1	143702158	143702633	SRR8284517_trimmed.fq.sort.sort.q10.rmdup.narrowPeak_peak_1280	290	.	10.9207	33.2767	29.081	345
chr1	143739840	143740059	SRR8284517_trimmed.fq.sort.sort.q10.rmdup.narrowPeak_peak_1281	67	.	5.21724	9.8056	6.71097	104
chr1	143777559	143777893	SRR8284517_trimmed.fq.sort.sort.q10.rmdup.narrowPeak_peak_1282	167	.	7.78894	20.4662	16.799	186
chr1	143837198	143837382	SRR8284517_trimmed.fq.sort.sort.q10.rmdup.narrowPeak_peak_1283	75	.	5.50709	10.6983	7.54446	74
chr1	144004459	144004628	SRR8284517_trimmed.fq.sort.sort.q10.rmdup.narrowPeak_peak_1284	59	.	4.92739	8.93601	5.90323	58
chr1	144026786	144026976	SRR8284517_trimmed.fq.sort.sort.q10.rmdup.narrowPeak_peak_1285	36	.	4.05785	6.47944	3.66461	63
chr1	144104828	144104977	SRR8284517_trimmed.fq.sort.sort.q10.rmdup.narrowPeak_peak_1286	36	.	4.05785	6.47944	3.66461	53
chr1	149923912	149924174	SRR8284517_trimmed.fq.sort.sort.q10.rmdup.narrowPeak_peak_1287	23	.	3.45483	4.94494	2.37407	116
chr1	149961028	149961206	SRR8284517_trimmed.fq.sort.sort.q10.rmdup.narrowPeak_peak_1288	51	.	4.63755	8.09081	5.1241	71
chr1	150161570	150161727	SRR8284517_trimmed.fq.sort.sort.q10.rmdup.narrowPeak_peak_1289	36	.	4.05785	6.47944	3.66461	65
chr1	150392351	150392750	SRR8284517_trimmed.fq.sort.sort.q10.rmdup.narrowPeak_peak_1290	197	.	6.87319	23.5563	19.7528	173
chr1	150392880	150393076	SRR8284517_trimmed.fq.sort.sort.q10.rmdup.narrowPeak_peak_1291	109	.	5.174	14.3644	10.997	126
chr1	150393504	150393928	SRR8284517_trimmed.fq.sort.sort.q10.rmdup.narrowPeak_peak_1292	55	.	3.8871	8.54036	5.54206	54
chr1	150444870	150445024	SRR8284517_trimmed.fq.sort.sort.q10.rmdup.narrowPeak_peak_1293	51	.	4.63755	8.09081	5.1241	106
chr1	150480107	150480285	SRR8284517_trimmed.fq.sort.sort.q10.rmdup.narrowPeak_peak_1294	43	.	4.00169	7.17845	4.30356	106
chr1	150481025	150481326	SRR8284517_trimmed.fq.sort.sort.q10.rmdup.narrowPeak_peak_1295	61	.	4.57938	9.22747	6.17604	161
chr1	150537967	150538262	SRR8284517_trimmed.fq.sort.sort.q10.rmdup.narrowPeak_peak_1296	131	.	6.27012	16.6704	13.1827	147
chr1	150571234	150571455	SRR8284517_trimmed.fq.sort.sort.q10.rmdup.narrowPeak_peak_1297	71	.	5.10152	10.2811	7.15675	130
chr1	150593841	150594000	SRR8284517_trimmed.fq.sort.sort.q10.rmdup.narrowPeak_peak_1298	41	.	3.89248	6.9607	4.10431	105
chr1	150627165	150627432	SRR8284517_trimmed.fq.sort.sort.q10.rmdup.narrowPeak_peak_1299	41	.	4.19264	6.9921	4.13314	163
chr1	150631143	150631292	SRR8284517_trimmed.fq.sort.sort.q10.rmdup.narrowPeak_peak_1300	51	.	4.63755	8.09081	5.1241	96
chr1	150682605	150682754	SRR8284517_trimmed.fq.sort.sort.q10.rmdup.narrowPeak_peak_1301	39	.	3.48541	6.82217	3.97831	74
chr1	150704541	150704718	SRR8284517_trimmed.fq.sort.sort.q10.rmdup.narrowPeak_peak_1302	26	.	3.54504	5.3238	2.67462	118
chr1	150769593	150769883	SRR8284517_trimmed.fq.sort.sort.q10.rmdup.narrowPeak_peak_1303	46	.	4.03877	7.52529	4.60996	227
chr1	150777946	150778228	SRR8284517_trimmed.fq.sort.sort.q10.rmdup.narrowPeak_peak_1304	30	.	3.64024	5.72733	3.00464	208
chr1	150891627	150891850	SRR8284517_trimmed.fq.sort.sort.q10.rmdup.narrowPeak_peak_1305	29	.	3.76801	5.71664	2.99513	97
chr1	150917264	150917520	SRR8284517_trimmed.fq.sort.sort.q10.rmdup.narrowPeak_peak_1306	84	.	5.79693	11.613	8.40152	117
chr1	150963639	150963788	SRR8284517_trimmed.fq.sort.sort.q10.rmdup.narrowPeak_peak_1307	18	.	3.16693	4.25094	1.81142	131
chr1	151080591	151080785	SRR8284517_trimmed.fq.sort.sort.q10.rmdup.narrowPeak_peak_1308	36	.	4.05785	6.47944	3.66461	89
chr1	151118721	151118966	SRR8284517_trimmed.fq.sort.sort.q10.rmdup.narrowPeak_peak_1309	80	.	5.41838	11.2632	8.07554	109
chr1	151287585	151287823	SRR8284517_trimmed.fq.sort.sort.q10.rmdup.narrowPeak_peak_1311	40	.	4.1409	6.89811	4.04737	58
chr1	151344054	151344254	SRR8284517_trimmed.fq.sort.sort.q10.rmdup.narrowPeak_peak_1312	97	.	4.58788	13.0863	9.78979	88
chr1	151344663	151344864	SRR8284517_trimmed.fq.sort.sort.q10.rmdup.narrowPeak_peak_1313	68	.	3.93043	10.0049	6.89832	95
chr1	151345009	151345269	SRR8284517_trimmed.fq.sort.sort.q10.rmdup.narrowPeak_peak_1314	111	.	4.84358	14.4977	11.1215	131
chr1	151345584	151345779	SRR8284517_trimmed.fq.sort.sort.q10.rmdup.narrowPeak_peak_1315	51	.	3.53147	8.12041	5.15147	103
chr1	151373539	151373700	SRR8284517_trimmed.fq.sort.sort.q10.rmdup.narrowPeak_peak_1316	51	.	4.63755	8.09081	5.1241	68
chr1	151380590	151381056	SRR8284517_trimmed.fq.sort.sort.q10.rmdup.narrowPeak_peak_1317	51	.	4.63755	8.09081	5.1241	48
chr1	151396626	151396796	SRR8284517_trimmed.fq.sort.sort.q10.rmdup.narrowPeak_peak_1318	36	.	4.05785	6.47944	3.66461	96
chr1	151428602	151428931	SRR8284517_trimmed.fq.sort.sort.q10.rmdup.narrowPeak_peak_1319	403	.	10.335	44.9199	40.3202	192
chr1	151429034	151429494	SRR8284517_trimmed.fq.sort.sort.q10.rmdup.narrowPeak_peak_1320	126	.	5.39306	16.0652	12.6083	292
chr1	151435450	151435659	SRR8284517_trimmed.fq.sort.sort.q10.rmdup.narrowPeak_peak_1321	13	.	2.76382	3.55829	1.31491	91
chr1	151456965	151457276	SRR8284517_trimmed.fq.sort.sort.q10.rmdup.narrowPeak_peak_1322	36	.	4.05785	6.47944	3.66461	265
chr1	151487229	151487378	SRR8284517_trimmed.fq.sort.sort.q10.rmdup.narrowPeak_peak_1323	56	.	4.77153	8.64983	5.64375	61
chr1	151499786	151499935	SRR8284517_trimmed.fq.sort.sort.q10.rmdup.narrowPeak_peak_1324	55	.	4.3954	8.54168	5.54305	65
chr1	151500704	151500853	SRR8284517_trimmed.fq.sort.sort.q10.rmdup.narrowPeak_peak_1325	71	.	5.12098	10.3194	7.19266	60
chr1	151526894	151527111	SRR8284517_trimmed.fq.sort.sort.q10.rmdup.narrowPeak_peak_1326	29	.	3.76801	5.71664	2.99513	125
chr1	151725336	151725542	SRR8284517_trimmed.fq.sort.sort.q10.rmdup.narrowPeak_peak_1327	67	.	5.21724	9.8056	6.71097	114
chr1	151754779	151755041	SRR8284517_trimmed.fq.sort.sort.q10.rmdup.narrowPeak_peak_1328	48	.	4.33629	7.8308	4.89242	118
chr1	151764960	151765211	SRR8284517_trimmed.fq.sort.sort.q10.rmdup.narrowPeak_peak_1329	45	.	4.01195	7.47031	4.55954	128
chr1	151872898	151873146	SRR8284517_trimmed.fq.sort.sort.q10.rmdup.narrowPeak_peak_1330	67	.	5.21724	9.8056	6.71097	119
chr1	151997363	151997584	SRR8284517_trimmed.fq.sort.sort.q10.rmdup.narrowPeak_peak_1331	53	.	4.42326	8.29666	5.31537	117
chr1	152006593	152006742	SRR8284517_trimmed.fq.sort.sort.q10.rmdup.narrowPeak_peak_1332	23	.	3.47816	4.98507	2.37407	32
chr1	152149485	152149694	SRR8284517_trimmed.fq.sort.sort.q10.rmdup.narrowPeak_peak_1333	36	.	4.05785	6.47944	3.66461	135
chr1	152263032	152263208	SRR8284517_trimmed.fq.sort.sort.q10.rmdup.narrowPeak_peak_1334	24	.	3.39337	5.05217	2.43377	49
chr1	152386027	152386179	SRR8284517_trimmed.fq.sort.sort.q10.rmdup.narrowPeak_peak_1335	36	.	4.05785	6.47944	3.66461	62
chr1	152423355	152423504	SRR8284517_trimmed.fq.sort.sort.q10.rmdup.narrowPeak_peak_1336	59	.	4.92739	8.93601	5.90323	59
chr1	152497606	152497864	SRR8284517_trimmed.fq.sort.sort.q10.rmdup.narrowPeak_peak_1337	42	.	4.24568	7.08806	4.22089	65
chr1	152586538	152586727	SRR8284517_trimmed.fq.sort.sort.q10.rmdup.narrowPeak_peak_1338	45	.	3.56547	7.48972	4.57779	66
chr1	152590106	152590255	SRR8284517_trimmed.fq.sort.sort.q10.rmdup.narrowPeak_peak_1339	39	.	3.30971	6.84256	3.99678	56
chr1	152624694	152625009	SRR8284517_trimmed.fq.sort.sort.q10.rmdup.narrowPeak_peak_1340	158	.	6.35627	19.4634	15.8422	127
chr1	152687185	152687744	SRR8284517_trimmed.fq.sort.sort.q10.rmdup.narrowPeak_peak_1341	95	.	5.00966	12.8743	9.58915	110
chr1	152714013	152714162	SRR8284517_trimmed.fq.sort.sort.q10.rmdup.narrowPeak_peak_1342	25	.	3.12965	5.16309	2.53227	121
chr1	152766648	152766904	SRR8284517_trimmed.fq.sort.sort.q10.rmdup.narrowPeak_peak_1343	305	.	11.0553	34.8236	30.5689	115
chr1	152809923	152810105	SRR8284517_trimmed.fq.sort.sort.q10.rmdup.narrowPeak_peak_1344	24	.	3.41997	5.10009	2.47621	52
chr1	152901528	152902136	SRR8284517_trimmed.fq.sort.sort.q10.rmdup.narrowPeak_peak_1345	183	.	6.36132	22.0886	18.3485	226
chr1	152903546	152903763	SRR8284517_trimmed.fq.sort.sort.q10.rmdup.narrowPeak_peak_1346	78	.	4.41848	11.0408	7.86609	107
chr1	153245328	153245477	SRR8284517_trimmed.fq.sort.sort.q10.rmdup.narrowPeak_peak_1347	45	.	3.87455	7.44908	4.54009	82
chr1	153291835	153291984	SRR8284517_trimmed.fq.sort.sort.q10.rmdup.narrowPeak_peak_1348	48	.	4.17847	7.80905	4.87232	85
chr1	153333356	153333661	SRR8284517_trimmed.fq.sort.sort.q10.rmdup.narrowPeak_peak_1349	72	.	5.31067	10.3317	7.20429	217
chr1	153486556	153487356	SRR8284517_trimmed.fq.sort.sort.q10.rmdup.narrowPeak_peak_1350	193	.	6.41802	23.1339	19.3485	392
chr1	153487490	153487642	SRR8284517_trimmed.fq.sort.sort.q10.rmdup.narrowPeak_peak_1351	73	.	4.10202	10.4876	7.35048	64
chr1	153487822	153488008	SRR8284517_trimmed.fq.sort.sort.q10.rmdup.narrowPeak_peak_1352	168	.	5.98042	20.5319	16.8617	82
chr1	153522168	153522317	SRR8284517_trimmed.fq.sort.sort.q10.rmdup.narrowPeak_peak_1353	23	.	3.47816	4.98507	2.37407	44
chr1	153531969	153532118	SRR8284517_trimmed.fq.sort.sort.q10.rmdup.narrowPeak_peak_1354	13	.	2.89847	3.62526	1.31491	96
chr1	153532501	153532703	SRR8284517_trimmed.fq.sort.sort.q10.rmdup.narrowPeak_peak_1355	36	.	4.05785	6.47944	3.66461	134
chr1	153599441	153599600	SRR8284517_trimmed.fq.sort.sort.q10.rmdup.narrowPeak_peak_1356	29	.	3.71089	5.61671	2.93404	50
chr1	153701957	153702184	SRR8284517_trimmed.fq.sort.sort.q10.rmdup.narrowPeak_peak_1357	78	.	5.12474	11.0275	7.85357	162
chr1	153749156	153749321	SRR8284517_trimmed.fq.sort.sort.q10.rmdup.narrowPeak_peak_1358	41	.	4.08122	7.06099	4.19583	45
chr1	153749480	153749671	SRR8284517_trimmed.fq.sort.sort.q10.rmdup.narrowPeak_peak_1359	112	.	6.30501	14.6251	11.2428	134
chr1	153899201	153899465	SRR8284517_trimmed.fq.sort.sort.q10.rmdup.narrowPeak_peak_1360	24	.	3.08469	5.06828	2.44836	110
chr1	153899980	153900158	SRR8284517_trimmed.fq.sort.sort.q10.rmdup.narrowPeak_peak_1361	96	.	5.16095	12.8884	9.60237	100
chr1	153900720	153901077	SRR8284517_trimmed.fq.sort.sort.q10.rmdup.narrowPeak_peak_1362	71	.	4.49784	10.3039	7.17795	271
chr1	154182988	154183137	SRR8284517_trimmed.fq.sort.sort.q10.rmdup.narrowPeak_peak_1363	52	.	4.52549	8.19065	5.21645	82
chr1	154495983	154496132	SRR8284517_trimmed.fq.sort.sort.q10.rmdup.narrowPeak_peak_1364	23	.	3.47816	4.98507	2.37407	99
chr1	154917324	154917511	SRR8284517_trimmed.fq.sort.sort.q10.rmdup.narrowPeak_peak_1365	49	.	4.52873	7.89317	4.95028	55
chr1	155050503	155050693	SRR8284517_trimmed.fq.sort.sort.q10.rmdup.narrowPeak_peak_1366	49	.	4.07253	7.87173	4.9301	82
chr1	155082288	155082562	SRR8284517_trimmed.fq.sort.sort.q10.rmdup.narrowPeak_peak_1367	97	.	4.804	13.0296	9.73635	92
chr1	155082742	155083123	SRR8284517_trimmed.fq.sort.sort.q10.rmdup.narrowPeak_peak_1368	133	.	5.53859	16.8504	13.3543	255
chr1	155083931	155084199	SRR8284517_trimmed.fq.sort.sort.q10.rmdup.narrowPeak_peak_1369	128	.	5.3616	16.3533	12.882	130
chr1	155099311	155099558	SRR8284517_trimmed.fq.sort.sort.q10.rmdup.narrowPeak_peak_1370	202	.	8.77261	24.0847	20.2581	115
chr1	155153023	155153187	SRR8284517_trimmed.fq.sort.sort.q10.rmdup.narrowPeak_peak_1371	67	.	5.21724	9.8056	6.71097	65
chr1	155158150	155158448	SRR8284517_trimmed.fq.sort.sort.q10.rmdup.narrowPeak_peak_1372	125	.	6.34618	15.9873	12.5341	195
chr1	155172962	155173572	SRR8284517_trimmed.fq.sort.sort.q10.rmdup.narrowPeak_peak_1373	59	.	4.06095	8.96424	5.92956	282
chr1	155281048	155281221	SRR8284517_trimmed.fq.sort.sort.q10.rmdup.narrowPeak_peak_1374	65	.	4.79191	9.66258	6.58142	99
chr1	155384070	155384226	SRR8284517_trimmed.fq.sort.sort.q10.rmdup.narrowPeak_peak_1375	29	.	3.76801	5.71664	2.99513	114
chr1	155417125	155417278	SRR8284517_trimmed.fq.sort.sort.q10.rmdup.narrowPeak_peak_1376	72	.	5.16036	10.3967	7.26458	84
chr1	155533032	155533332	SRR8284517_trimmed.fq.sort.sort.q10.rmdup.narrowPeak_peak_1377	31	.	3.71215	5.85883	3.12302	16
chr1	155557726	155558208	SRR8284517_trimmed.fq.sort.sort.q10.rmdup.narrowPeak_peak_1378	103	.	5.17478	13.643	10.3137	289
chr1	155558511	155558923	SRR8284517_trimmed.fq.sort.sort.q10.rmdup.narrowPeak_peak_1379	120	.	5.60619	15.4784	12.0505	132
chr1	155584037	155584299	SRR8284517_trimmed.fq.sort.sort.q10.rmdup.narrowPeak_peak_1380	36	.	4.03063	6.43122	3.63915	175
chr1	155605460	155605649	SRR8284517_trimmed.fq.sort.sort.q10.rmdup.narrowPeak_peak_1381	59	.	4.61826	8.99139	5.95497	93
chr1	155620574	155620725	SRR8284517_trimmed.fq.sort.sort.q10.rmdup.narrowPeak_peak_1382	29	.	3.76801	5.71664	2.99513	82
chr1	155692312	155692585	SRR8284517_trimmed.fq.sort.sort.q10.rmdup.narrowPeak_peak_1383	68	.	5.09834	9.92902	6.82677	84
chr1	155812500	155812692	SRR8284517_trimmed.fq.sort.sort.q10.rmdup.narrowPeak_peak_1384	75	.	5.50709	10.6983	7.54446	130
chr1	155849571	155849724	SRR8284517_trimmed.fq.sort.sort.q10.rmdup.narrowPeak_peak_1385	63	.	4.80988	9.37046	6.30949	76
chr1	155972469	155972913	SRR8284517_trimmed.fq.sort.sort.q10.rmdup.narrowPeak_peak_1386	78	.	4.79224	10.9876	7.81603	100
chr1	155973388	155973798	SRR8284517_trimmed.fq.sort.sort.q10.rmdup.narrowPeak_peak_1387	200	.	7.74909	23.8917	20.0739	131
chr1	156035779	156035945	SRR8284517_trimmed.fq.sort.sort.q10.rmdup.narrowPeak_peak_1388	115	.	4.45816	14.9032	11.5063	68
chr1	156036187	156036684	SRR8284517_trimmed.fq.sort.sort.q10.rmdup.narrowPeak_peak_1389	578	.	10.0439	62.9446	57.8483	312
chr1	156473899	156474234	SRR8284517_trimmed.fq.sort.sort.q10.rmdup.narrowPeak_peak_1390	203	.	8.84058	24.2259	20.3938	253
chr1	156553384	156553563	SRR8284517_trimmed.fq.sort.sort.q10.rmdup.narrowPeak_peak_1391	35	.	3.946	6.28063	3.50375	82
chr1	156558364	156558619	SRR8284517_trimmed.fq.sort.sort.q10.rmdup.narrowPeak_peak_1392	66	.	4.51375	9.71432	6.63016	156
chr1	156559398	156559745	SRR8284517_trimmed.fq.sort.sort.q10.rmdup.narrowPeak_peak_1393	201	.	7.77271	23.9485	20.1285	112
chr1	156614166	156614315	SRR8284517_trimmed.fq.sort.sort.q10.rmdup.narrowPeak_peak_1394	52	.	4.0909	8.19055	5.21645	68
chr1	156615418	156615591	SRR8284517_trimmed.fq.sort.sort.q10.rmdup.narrowPeak_peak_1395	31	.	3.37442	5.89153	3.15284	106
chr1	156617262	156617476	SRR8284517_trimmed.fq.sort.sort.q10.rmdup.narrowPeak_peak_1396	67	.	4.28258	9.78919	6.70036	127
chr1	156669240	156669487	SRR8284517_trimmed.fq.sort.sort.q10.rmdup.narrowPeak_peak_1397	23	.	3.47816	4.98507	2.37407	143
chr1	156718173	156718513	SRR8284517_trimmed.fq.sort.sort.q10.rmdup.narrowPeak_peak_1398	59	.	4.92739	8.93601	5.90323	229
chr1	156744222	156744397	SRR8284517_trimmed.fq.sort.sort.q10.rmdup.narrowPeak_peak_1399	40	.	3.8661	6.90774	4.0561	102
chr1	156752139	156752494	SRR8284517_trimmed.fq.sort.sort.q10.rmdup.narrowPeak_peak_1400	218	.	7.49364	25.7382	21.8426	210
chr1	156760865	156761050	SRR8284517_trimmed.fq.sort.sort.q10.rmdup.narrowPeak_peak_1401	51	.	4.05383	8.10959	5.14133	139
chr1	156761443	156761592	SRR8284517_trimmed.fq.sort.sort.q10.rmdup.narrowPeak_peak_1402	28	.	3.31311	5.54482	2.87056	98
chr1	156781258	156781510	SRR8284517_trimmed.fq.sort.sort.q10.rmdup.narrowPeak_peak_1403	18	.	2.94644	4.22829	1.81142	39
chr1	156838217	156838463	SRR8284517_trimmed.fq.sort.sort.q10.rmdup.narrowPeak_peak_1404	27	.	3.13347	5.37164	2.71738	38
chr1	156846063	156846244	SRR8284517_trimmed.fq.sort.sort.q10.rmdup.narrowPeak_peak_1405	32	.	3.77175	5.96717	3.22087	43
chr1	156852235	156852384	SRR8284517_trimmed.fq.sort.sort.q10.rmdup.narrowPeak_peak_1406	29	.	3.45813	5.61455	2.93259	112
chr1	156852589	156852834	SRR8284517_trimmed.fq.sort.sort.q10.rmdup.narrowPeak_peak_1407	132	.	6.68481	16.7178	13.2276	128
chr1	156853018	156853167	SRR8284517_trimmed.fq.sort.sort.q10.rmdup.narrowPeak_peak_1408	43	.	4.05864	7.29099	4.39454	82
chr1	156938869	156939049	SRR8284517_trimmed.fq.sort.sort.q10.rmdup.narrowPeak_peak_1409	75	.	5.50709	10.6983	7.54446	119
chr1	157158887	157159036	SRR8284517_trimmed.fq.sort.sort.q10.rmdup.narrowPeak_peak_1410	18	.	3.18831	4.28705	1.81142	66
chr1	157414069	157414226	SRR8284517_trimmed.fq.sort.sort.q10.rmdup.narrowPeak_peak_1411	67	.	5.21724	9.8056	6.71097	69
chr1	157486178	157486363	SRR8284517_trimmed.fq.sort.sort.q10.rmdup.narrowPeak_peak_1412	29	.	3.76801	5.71664	2.99513	43
chr1	157500258	157500482	SRR8284517_trimmed.fq.sort.sort.q10.rmdup.narrowPeak_peak_1413	50	.	4.60644	8.03448	5.08014	82
chr1	157706846	157707047	SRR8284517_trimmed.fq.sort.sort.q10.rmdup.narrowPeak_peak_1414	18	.	3.18831	4.28705	1.81142	103
chr1	157977609	157977789	SRR8284517_trimmed.fq.sort.sort.q10.rmdup.narrowPeak_peak_1415	67	.	5.21724	9.8056	6.71097	104
chr1	158812208	158812416	SRR8284517_trimmed.fq.sort.sort.q10.rmdup.narrowPeak_peak_1416	18	.	3.1534	4.22807	1.81142	162
chr1	159065050	159065261	SRR8284517_trimmed.fq.sort.sort.q10.rmdup.narrowPeak_peak_1417	36	.	4.03063	6.43122	3.63915	44
chr1	159231825	159232080	SRR8284517_trimmed.fq.sort.sort.q10.rmdup.narrowPeak_peak_1418	324	.	10.29	36.8006	32.4751	121
chr1	159232811	159233133	SRR8284517_trimmed.fq.sort.sort.q10.rmdup.narrowPeak_peak_1419	61	.	4.30326	9.24194	6.1894	201
chr1	159757452	159757629	SRR8284517_trimmed.fq.sort.sort.q10.rmdup.narrowPeak_peak_1420	29	.	3.76801	5.71664	2.99513	94
chr1	159757707	159757856	SRR8284517_trimmed.fq.sort.sort.q10.rmdup.narrowPeak_peak_1421	43	.	4.3477	7.27142	4.3766	77
chr1	159813299	159813478	SRR8284517_trimmed.fq.sort.sort.q10.rmdup.narrowPeak_peak_1422	76	.	5.38822	10.8391	7.67675	64
chr1	159889225	159889374	SRR8284517_trimmed.fq.sort.sort.q10.rmdup.narrowPeak_peak_1423	23	.	3.47816	4.98507	2.37407	94
chr1	160066282	160066431	SRR8284517_trimmed.fq.sort.sort.q10.rmdup.narrowPeak_peak_1424	29	.	3.76801	5.71664	2.99513	46
chr1	160195266	160195810	SRR8284517_trimmed.fq.sort.sort.q10.rmdup.narrowPeak_peak_1425	908	.	18.3473	96.7348	90.8943	165
chr1	160212290	160212482	SRR8284517_trimmed.fq.sort.sort.q10.rmdup.narrowPeak_peak_1426	44	.	3.25724	7.351	4.44968	99
chr1	160213089	160213551	SRR8284517_trimmed.fq.sort.sort.q10.rmdup.narrowPeak_peak_1427	593	.	11.6287	64.4897	59.3526	180
chr1	160213635	160213810	SRR8284517_trimmed.fq.sort.sort.q10.rmdup.narrowPeak_peak_1428	101	.	4.51755	13.517	10.1946	114
chr1	160278360	160278509	SRR8284517_trimmed.fq.sort.sort.q10.rmdup.narrowPeak_peak_1429	32	.	3.77175	5.96717	3.22087	109
chr1	160376983	160377189	SRR8284517_trimmed.fq.sort.sort.q10.rmdup.narrowPeak_peak_1430	33	.	3.83331	6.07844	3.32124	142
chr1	160408455	160408614	SRR8284517_trimmed.fq.sort.sort.q10.rmdup.narrowPeak_peak_1431	25	.	3.31879	5.12818	2.501	35
chr1	160414330	160414479	SRR8284517_trimmed.fq.sort.sort.q10.rmdup.narrowPeak_peak_1432	29	.	3.76801	5.71664	2.99513	97
chr1	160472904	160473136	SRR8284517_trimmed.fq.sort.sort.q10.rmdup.narrowPeak_peak_1433	43	.	4.3477	7.27142	4.3766	106
chr1	160611748	160611897	SRR8284517_trimmed.fq.sort.sort.q10.rmdup.narrowPeak_peak_1434	29	.	3.69518	5.58913	2.90959	91
chr1	160766614	160766822	SRR8284517_trimmed.fq.sort.sort.q10.rmdup.narrowPeak_peak_1435	29	.	3.76801	5.71664	2.99513	91
chr1	160793138	160793375	SRR8284517_trimmed.fq.sort.sort.q10.rmdup.narrowPeak_peak_1436	36	.	4.05785	6.47944	3.66461	90
chr1	160905867	160906115	SRR8284517_trimmed.fq.sort.sort.q10.rmdup.narrowPeak_peak_1437	62	.	4.4585	9.28306	6.22785	144
chr1	160906679	160906851	SRR8284517_trimmed.fq.sort.sort.q10.rmdup.narrowPeak_peak_1438	61	.	4.40279	9.16221	6.1146	77
chr1	160907024	160907577	SRR8284517_trimmed.fq.sort.sort.q10.rmdup.narrowPeak_peak_1439	90	.	5.2251	12.3159	9.06493	369
chr1	160971370	160971604	SRR8284517_trimmed.fq.sort.sort.q10.rmdup.narrowPeak_peak_1440	18	.	3.18831	4.28705	1.81142	164
chr1	160998524	160998681	SRR8284517_trimmed.fq.sort.sort.q10.rmdup.narrowPeak_peak_1441	40	.	3.99022	6.8876	4.0377	45
chr1	161004722	161004932	SRR8284517_trimmed.fq.sort.sort.q10.rmdup.narrowPeak_peak_1442	31	.	3.50793	5.94135	3.19749	165
chr1	161005411	161005560	SRR8284517_trimmed.fq.sort.sort.q10.rmdup.narrowPeak_peak_1443	37	.	3.72717	6.62628	3.7992	22
chr1	161035269	161036447	SRR8284517_trimmed.fq.sort.sort.q10.rmdup.narrowPeak_peak_1444	495	.	7.36	54.3715	49.5005	224
chr1	161046272	161046494	SRR8284517_trimmed.fq.sort.sort.q10.rmdup.narrowPeak_peak_1445	41	.	4.06576	7.03165	4.16934	103
chr1	161070209	161070594	SRR8284517_trimmed.fq.sort.sort.q10.rmdup.narrowPeak_peak_1446	72	.	3.97113	10.396	7.26421	73
chr1	161071087	161071646	SRR8284517_trimmed.fq.sort.sort.q10.rmdup.narrowPeak_peak_1447	121	.	4.85845	15.5682	12.1358	416
chr1	161131019	161131504	SRR8284517_trimmed.fq.sort.sort.q10.rmdup.narrowPeak_peak_1448	144	.	7.3088	18.0149	14.4621	238
chr1	161195730	161196086	SRR8284517_trimmed.fq.sort.sort.q10.rmdup.narrowPeak_peak_1449	111	.	6.66647	14.4788	11.1034	74
chr1	161249844	161250319	SRR8284517_trimmed.fq.sort.sort.q10.rmdup.narrowPeak_peak_1450	111	.	4.63643	14.5325	11.1546	350
chr1	161250494	161251118	SRR8284517_trimmed.fq.sort.sort.q10.rmdup.narrowPeak_peak_1451	155	.	5.41956	19.1753	15.5674	274
chr1	161411389	161411551	SRR8284517_trimmed.fq.sort.sort.q10.rmdup.narrowPeak_peak_1452	36	.	4.05785	6.47944	3.66461	49
chr1	161822371	161822554	SRR8284517_trimmed.fq.sort.sort.q10.rmdup.narrowPeak_peak_1453	23	.	3.47816	4.98507	2.37407	101
chr1	161875572	161876211	SRR8284517_trimmed.fq.sort.sort.q10.rmdup.narrowPeak_peak_1454	79	.	4.31885	11.0822	7.90527	495
chr1	161876309	161876587	SRR8284517_trimmed.fq.sort.sort.q10.rmdup.narrowPeak_peak_1455	379	.	9.69689	42.4241	37.9034	140
chr1	161969420	161969921	SRR8284517_trimmed.fq.sort.sort.q10.rmdup.narrowPeak_peak_1456	160	.	7.00622	19.7102	16.077	109
chr1	161983416	161983674	SRR8284517_trimmed.fq.sort.sort.q10.rmdup.narrowPeak_peak_1457	46	.	3.07418	7.61372	4.69224	163
chr1	161984434	161984773	SRR8284517_trimmed.fq.sort.sort.q10.rmdup.narrowPeak_peak_1458	191	.	5.50191	22.9157	19.1392	138
chr1	161985004	161985230	SRR8284517_trimmed.fq.sort.sort.q10.rmdup.narrowPeak_peak_1459	191	.	5.40979	22.9442	19.1664	105
chr1	161989771	161989962	SRR8284517_trimmed.fq.sort.sort.q10.rmdup.narrowPeak_peak_1460	53	.	3.52437	8.33922	5.35499	121
chr1	162000535	162000936	SRR8284517_trimmed.fq.sort.sort.q10.rmdup.narrowPeak_peak_1461	294	.	6.02435	33.6307	29.421	254
chr1	162008675	162008856	SRR8284517_trimmed.fq.sort.sort.q10.rmdup.narrowPeak_peak_1462	93	.	3.63662	12.6327	9.36098	79
chr1	162009166	162009334	SRR8284517_trimmed.fq.sort.sort.q10.rmdup.narrowPeak_peak_1463	38	.	2.69111	6.63166	3.80388	92
chr1	162016637	162016847	SRR8284517_trimmed.fq.sort.sort.q10.rmdup.narrowPeak_peak_1464	146	.	3.73823	18.1953	14.6342	82
chr1	162019445	162019780	SRR8284517_trimmed.fq.sort.sort.q10.rmdup.narrowPeak_peak_1465	52	.	2.56789	8.24829	5.26998	205
chr1	162035997	162036295	SRR8284517_trimmed.fq.sort.sort.q10.rmdup.narrowPeak_peak_1466	156	.	5.44049	19.2434	15.6324	173
chr1	162036471	162036653	SRR8284517_trimmed.fq.sort.sort.q10.rmdup.narrowPeak_peak_1467	60	.	3.60611	9.06112	6.02037	103
chr1	162052713	162053055	SRR8284517_trimmed.fq.sort.sort.q10.rmdup.narrowPeak_peak_1468	56	.	3.91669	8.61316	5.60978	203
chr1	162074011	162074319	SRR8284517_trimmed.fq.sort.sort.q10.rmdup.narrowPeak_peak_1469	131	.	4.20496	16.6661	13.179	220
chr1	162075050	162075249	SRR8284517_trimmed.fq.sort.sort.q10.rmdup.narrowPeak_peak_1470	69	.	3.2319	10.0464	6.93749	67
chr1	162075378	162075717	SRR8284517_trimmed.fq.sort.sort.q10.rmdup.narrowPeak_peak_1471	158	.	4.49625	19.4746	15.853	242
chr1	162076682	162076834	SRR8284517_trimmed.fq.sort.sort.q10.rmdup.narrowPeak_peak_1472	21	.	2.3169	4.71861	2.18664	8
chr1	162100701	162100937	SRR8284517_trimmed.fq.sort.sort.q10.rmdup.narrowPeak_peak_1473	35	.	3.70139	6.32669	3.54537	167
chr1	162165162	162165313	SRR8284517_trimmed.fq.sort.sort.q10.rmdup.narrowPeak_peak_1474	57	.	4.23097	8.78481	5.7693	54
chr1	162186031	162186248	SRR8284517_trimmed.fq.sort.sort.q10.rmdup.narrowPeak_peak_1475	46	.	3.11066	7.53235	4.61675	79
chr1	162186723	162186902	SRR8284517_trimmed.fq.sort.sort.q10.rmdup.narrowPeak_peak_1476	46	.	3.10552	7.51589	4.60203	63
chr1	162187758	162188034	SRR8284517_trimmed.fq.sort.sort.q10.rmdup.narrowPeak_peak_1477	97	.	4.10372	13.0712	9.77559	73
chr1	162188349	162188498	SRR8284517_trimmed.fq.sort.sort.q10.rmdup.narrowPeak_peak_1478	51	.	3.21643	8.07959	5.12176	56
chr1	162207275	162207574	SRR8284517_trimmed.fq.sort.sort.q10.rmdup.narrowPeak_peak_1479	64	.	3.94687	9.5049	6.4346	66
chr1	162215859	162216056	SRR8284517_trimmed.fq.sort.sort.q10.rmdup.narrowPeak_peak_1480	61	.	2.89616	9.19208	6.14312	87
chr1	162216494	162216831	SRR8284517_trimmed.fq.sort.sort.q10.rmdup.narrowPeak_peak_1481	138	.	3.87018	17.3414	13.8218	250
chr1	162217677	162218257	SRR8284517_trimmed.fq.sort.sort.q10.rmdup.narrowPeak_peak_1482	170	.	4.13671	20.7174	17.0381	233
chr1	162237333	162237550	SRR8284517_trimmed.fq.sort.sort.q10.rmdup.narrowPeak_peak_1483	28	.	3.18597	5.48623	2.81824	138
chr1	162253770	162254106	SRR8284517_trimmed.fq.sort.sort.q10.rmdup.narrowPeak_peak_1484	112	.	5.02084	14.6616	11.2775	103
chr1	162313438	162313689	SRR8284517_trimmed.fq.sort.sort.q10.rmdup.narrowPeak_peak_1485	37	.	3.2921	6.57991	3.75654	82
chr1	162336045	162336253	SRR8284517_trimmed.fq.sort.sort.q10.rmdup.narrowPeak_peak_1486	161	.	7.71089	19.807	16.1694	90
chr1	162336345	162336494	SRR8284517_trimmed.fq.sort.sort.q10.rmdup.narrowPeak_peak_1487	57	.	4.66225	8.76178	5.74747	70
chr1	162359903	162360091	SRR8284517_trimmed.fq.sort.sort.q10.rmdup.narrowPeak_peak_1488	42	.	4.2818	7.15314	4.27992	111
chr1	162547976	162548477	SRR8284517_trimmed.fq.sort.sort.q10.rmdup.narrowPeak_peak_1489	87	.	5.09809	12.0287	8.79332	418
chr1	162570074	162570489	SRR8284517_trimmed.fq.sort.sort.q10.rmdup.narrowPeak_peak_1490	97	.	5.72984	13.0322	9.73856	288
chr1	162571017	162571261	SRR8284517_trimmed.fq.sort.sort.q10.rmdup.narrowPeak_peak_1491	67	.	4.86133	9.80278	6.71097	70
chr1	162589524	162589848	SRR8284517_trimmed.fq.sort.sort.q10.rmdup.narrowPeak_peak_1492	73	.	5.22057	10.5144	7.37559	210
chr1	162710671	162710820	SRR8284517_trimmed.fq.sort.sort.q10.rmdup.narrowPeak_peak_1493	43	.	4.3477	7.27142	4.3766	95
chr1	162739364	162739513	SRR8284517_trimmed.fq.sort.sort.q10.rmdup.narrowPeak_peak_1494	25	.	2.57671	5.15603	2.52598	25
chr1	162739627	162740091	SRR8284517_trimmed.fq.sort.sort.q10.rmdup.narrowPeak_peak_1495	193	.	5.5555	23.1185	19.3335	288
chr1	162740203	162740530	SRR8284517_trimmed.fq.sort.sort.q10.rmdup.narrowPeak_peak_1496	818	.	12.6503	87.5301	81.8752	184
chr1	162831904	162832053	SRR8284517_trimmed.fq.sort.sort.q10.rmdup.narrowPeak_peak_1497	41	.	3.9058	6.9874	4.1289	66
chr1	162832542	162832904	SRR8284517_trimmed.fq.sort.sort.q10.rmdup.narrowPeak_peak_1498	157	.	7.29721	19.4184	15.7995	128
chr1	162872170	162872458	SRR8284517_trimmed.fq.sort.sort.q10.rmdup.narrowPeak_peak_1499	145	.	6.89259	18.0691	14.5136	141
chr1	162928266	162928415	SRR8284517_trimmed.fq.sort.sort.q10.rmdup.narrowPeak_peak_1500	36	.	4.05785	6.47944	3.66461	21
chr1	162931386	162931537	SRR8284517_trimmed.fq.sort.sort.q10.rmdup.narrowPeak_peak_1501	51	.	4.63755	8.09081	5.1241	77
chr1	163151959	163152108	SRR8284517_trimmed.fq.sort.sort.q10.rmdup.narrowPeak_peak_1502	43	.	4.3477	7.27142	4.3766	25
chr1	163160315	163160464	SRR8284517_trimmed.fq.sort.sort.q10.rmdup.narrowPeak_peak_1503	36	.	3.77956	6.48013	3.66495	35
chr1	163239281	163239453	SRR8284517_trimmed.fq.sort.sort.q10.rmdup.narrowPeak_peak_1504	33	.	3.86484	6.13522	3.3722	64
chr1	163243985	163244240	SRR8284517_trimmed.fq.sort.sort.q10.rmdup.narrowPeak_peak_1505	120	.	6.53266	15.5196	12.0897	143
chr1	163254034	163254192	SRR8284517_trimmed.fq.sort.sort.q10.rmdup.narrowPeak_peak_1506	34	.	3.79728	6.2627	3.48762	85
chr1	163290882	163291091	SRR8284517_trimmed.fq.sort.sort.q10.rmdup.narrowPeak_peak_1507	44	.	3.61278	7.3625	4.46042	101
chr1	163303338	163303565	SRR8284517_trimmed.fq.sort.sort.q10.rmdup.narrowPeak_peak_1508	20	.	2.7618	4.53838	2.02996	160
chr1	163308516	163308730	SRR8284517_trimmed.fq.sort.sort.q10.rmdup.narrowPeak_peak_1509	46	.	2.79261	7.51845	4.60451	112
chr1	163311815	163312024	SRR8284517_trimmed.fq.sort.sort.q10.rmdup.narrowPeak_peak_1510	95	.	3.31473	12.8038	9.52245	129
chr1	163312290	163312548	SRR8284517_trimmed.fq.sort.sort.q10.rmdup.narrowPeak_peak_1511	107	.	3.47454	14.062	10.7114	188
chr1	163315124	163315508	SRR8284517_trimmed.fq.sort.sort.q10.rmdup.narrowPeak_peak_1512	160	.	4.4148	19.7297	16.0959	290
chr1	163358829	163359094	SRR8284517_trimmed.fq.sort.sort.q10.rmdup.narrowPeak_peak_1513	96	.	4.88882	12.9136	9.62626	53
chr1	163359614	163359768	SRR8284517_trimmed.fq.sort.sort.q10.rmdup.narrowPeak_peak_1514	57	.	3.96702	8.73636	5.72391	62
chr1	163374462	163374628	SRR8284517_trimmed.fq.sort.sort.q10.rmdup.narrowPeak_peak_1515	37	.	3.38862	6.59371	3.76924	56
chr1	163374833	163375306	SRR8284517_trimmed.fq.sort.sort.q10.rmdup.narrowPeak_peak_1516	82	.	4.58622	11.4722	8.27219	204
chr1	163403396	163404058	SRR8284517_trimmed.fq.sort.sort.q10.rmdup.narrowPeak_peak_1517	576	.	13.7863	62.7416	57.6505	464
chr1	163423891	163424040	SRR8284517_trimmed.fq.sort.sort.q10.rmdup.narrowPeak_peak_1518	35	.	3.96264	6.31032	3.53076	39
chr1	163460976	163461125	SRR8284517_trimmed.fq.sort.sort.q10.rmdup.narrowPeak_peak_1519	40	.	4.0201	6.9447	4.08982	52
chr1	163461541	163462190	SRR8284517_trimmed.fq.sort.sort.q10.rmdup.narrowPeak_peak_1520	123	.	6.65728	15.7745	12.332	479
chr1	163574886	163575093	SRR8284517_trimmed.fq.sort.sort.q10.rmdup.narrowPeak_peak_1521	53	.	4.29185	8.32927	5.34533	93
chr1	163618065	163618330	SRR8284517_trimmed.fq.sort.sort.q10.rmdup.narrowPeak_peak_1522	84	.	5.79693	11.613	8.40152	131
chr1	163651456	163651729	SRR8284517_trimmed.fq.sort.sort.q10.rmdup.narrowPeak_peak_1523	59	.	4.47257	9.00529	5.96822	133
chr1	163657490	163657687	SRR8284517_trimmed.fq.sort.sort.q10.rmdup.narrowPeak_peak_1524	91	.	5.45802	12.4582	9.19889	83
chr1	163670384	163670832	SRR8284517_trimmed.fq.sort.sort.q10.rmdup.narrowPeak_peak_1525	155	.	7.19625	19.1987	15.59	104
chr1	163682515	163682942	SRR8284517_trimmed.fq.sort.sort.q10.rmdup.narrowPeak_peak_1526	85	.	4.85909	11.8166	8.59309	311
chr1	163683676	163683935	SRR8284517_trimmed.fq.sort.sort.q10.rmdup.narrowPeak_peak_1527	71	.	4.34548	10.2436	7.12146	187
chr1	163779805	163780204	SRR8284517_trimmed.fq.sort.sort.q10.rmdup.narrowPeak_peak_1528	101	.	6.37663	13.5041	10.1827	145
chr1	163844564	163844771	SRR8284517_trimmed.fq.sort.sort.q10.rmdup.narrowPeak_peak_1529	22	.	2.61428	4.80948	2.26487	134
chr1	163845084	163845239	SRR8284517_trimmed.fq.sort.sort.q10.rmdup.narrowPeak_peak_1530	58	.	3.53156	8.83805	5.81828	95
chr1	163852797	163852981	SRR8284517_trimmed.fq.sort.sort.q10.rmdup.narrowPeak_peak_1531	27	.	3.12489	5.35284	2.70042	63
chr1	163853155	163853304	SRR8284517_trimmed.fq.sort.sort.q10.rmdup.narrowPeak_peak_1532	56	.	4.05508	8.67009	5.66282	52
chr1	163865396	163865545	SRR8284517_trimmed.fq.sort.sort.q10.rmdup.narrowPeak_peak_1533	24	.	3.43343	5.12429	2.49795	109
chr1	163873068	163873274	SRR8284517_trimmed.fq.sort.sort.q10.rmdup.narrowPeak_peak_1534	83	.	5.4062	11.6068	8.39898	118
chr1	163908067	163908228	SRR8284517_trimmed.fq.sort.sort.q10.rmdup.narrowPeak_peak_1535	33	.	3.2687	6.09224	3.33381	101
chr1	163929433	163929674	SRR8284517_trimmed.fq.sort.sort.q10.rmdup.narrowPeak_peak_1536	49	.	4.07253	7.87173	4.9301	106
chr1	163950555	163950736	SRR8284517_trimmed.fq.sort.sort.q10.rmdup.narrowPeak_peak_1537	35	.	3.84074	6.34419	3.56091	74
chr1	163992408	163992631	SRR8284517_trimmed.fq.sort.sort.q10.rmdup.narrowPeak_peak_1538	57	.	3.77798	8.78748	5.77163	116
chr1	163994186	163994774	SRR8284517_trimmed.fq.sort.sort.q10.rmdup.narrowPeak_peak_1539	131	.	5.32049	16.6093	13.1245	497
chr1	163994938	163995316	SRR8284517_trimmed.fq.sort.sort.q10.rmdup.narrowPeak_peak_1540	187	.	6.34106	22.4642	18.7079	107
chr1	164043964	164044143	SRR8284517_trimmed.fq.sort.sort.q10.rmdup.narrowPeak_peak_1541	59	.	4.92739	8.93601	5.90323	80
chr1	164135864	164136126	SRR8284517_trimmed.fq.sort.sort.q10.rmdup.narrowPeak_peak_1542	23	.	3.47816	4.98507	2.37407	117
chr1	164248502	164248748	SRR8284517_trimmed.fq.sort.sort.q10.rmdup.narrowPeak_peak_1543	139	.	7.53601	17.5097	13.9806	139
chr1	164275685	164275868	SRR8284517_trimmed.fq.sort.sort.q10.rmdup.narrowPeak_peak_1544	74	.	4.91983	10.5961	7.45219	104
chr1	164306692	164307495	SRR8284517_trimmed.fq.sort.sort.q10.rmdup.narrowPeak_peak_1545	227	.	7.47347	26.6717	22.7375	655
chr1	164307772	164307987	SRR8284517_trimmed.fq.sort.sort.q10.rmdup.narrowPeak_peak_1546	187	.	6.66082	22.504	18.7461	85
chr1	164328607	164329172	SRR8284517_trimmed.fq.sort.sort.q10.rmdup.narrowPeak_peak_1547	71	.	4.90884	10.2347	7.11336	456
chr1	164704579	164704728	SRR8284517_trimmed.fq.sort.sort.q10.rmdup.narrowPeak_peak_1548	36	.	4.05785	6.47944	3.66461	87
chr1	164781680	164781866	SRR8284517_trimmed.fq.sort.sort.q10.rmdup.narrowPeak_peak_1549	23	.	3.47816	4.98507	2.37407	72
chr1	165236280	165236799	SRR8284517_trimmed.fq.sort.sort.q10.rmdup.narrowPeak_peak_1550	126	.	6.00817	16.0587	12.602	252
chr1	165237130	165237370	SRR8284517_trimmed.fq.sort.sort.q10.rmdup.narrowPeak_peak_1551	361	.	10.8147	40.5935	36.1334	100
chr1	165281201	165281654	SRR8284517_trimmed.fq.sort.sort.q10.rmdup.narrowPeak_peak_1552	292	.	10.7237	33.4804	29.2768	309
chr1	165327975	165328166	SRR8284517_trimmed.fq.sort.sort.q10.rmdup.narrowPeak_peak_1553	51	.	4.16566	8.06733	5.11071	125
chr1	165328309	165328458	SRR8284517_trimmed.fq.sort.sort.q10.rmdup.narrowPeak_peak_1554	51	.	4.19306	8.1245	5.15485	86
chr1	165353529	165353687	SRR8284517_trimmed.fq.sort.sort.q10.rmdup.narrowPeak_peak_1555	67	.	5.21724	9.8056	6.71097	107
chr1	165460576	165460942	SRR8284517_trimmed.fq.sort.sort.q10.rmdup.narrowPeak_peak_1556	391	.	11.5602	43.742	39.1793	223
chr1	165461502	165461651	SRR8284517_trimmed.fq.sort.sort.q10.rmdup.narrowPeak_peak_1557	41	.	3.77382	6.9752	4.11768	69
chr1	165484864	165485113	SRR8284517_trimmed.fq.sort.sort.q10.rmdup.narrowPeak_peak_1558	23	.	3.47816	4.98507	2.37407	51
chr1	165557026	165557175	SRR8284517_trimmed.fq.sort.sort.q10.rmdup.narrowPeak_peak_1559	43	.	4.3477	7.27142	4.3766	44
chr1	165618493	165618642	SRR8284517_trimmed.fq.sort.sort.q10.rmdup.narrowPeak_peak_1560	43	.	3.58521	7.2965	4.39981	53
chr1	165634867	165635288	SRR8284517_trimmed.fq.sort.sort.q10.rmdup.narrowPeak_peak_1561	39	.	3.8144	6.80349	3.96104	337
chr1	165641767	165642037	SRR8284517_trimmed.fq.sort.sort.q10.rmdup.narrowPeak_peak_1562	77	.	4.92991	10.9581	7.78801	83
chr1	165642375	165642820	SRR8284517_trimmed.fq.sort.sort.q10.rmdup.narrowPeak_peak_1563	97	.	5.36724	13.0039	9.71185	117
chr1	165642992	165643219	SRR8284517_trimmed.fq.sort.sort.q10.rmdup.narrowPeak_peak_1564	95	.	5.28595	12.8181	9.53595	116
chr1	165759223	165759576	SRR8284517_trimmed.fq.sort.sort.q10.rmdup.narrowPeak_peak_1565	58	.	4.69851	8.83148	5.81231	72
chr1	165759758	165759920	SRR8284517_trimmed.fq.sort.sort.q10.rmdup.narrowPeak_peak_1566	28	.	3.53081	5.52548	2.85302	122
chr1	165780197	165780538	SRR8284517_trimmed.fq.sort.sort.q10.rmdup.narrowPeak_peak_1567	67	.	5.21724	9.8056	6.71097	106
chr1	165786590	165786756	SRR8284517_trimmed.fq.sort.sort.q10.rmdup.narrowPeak_peak_1568	68	.	4.792	9.99191	6.88624	97
chr1	165787586	165787757	SRR8284517_trimmed.fq.sort.sort.q10.rmdup.narrowPeak_peak_1569	45	.	4.02531	7.49773	4.58477	58
chr1	165814206	165814478	SRR8284517_trimmed.fq.sort.sort.q10.rmdup.narrowPeak_peak_1570	22	.	3.27861	4.84408	2.29446	25
chr1	166001281	166001810	SRR8284517_trimmed.fq.sort.sort.q10.rmdup.narrowPeak_peak_1571	141	.	6.1673	17.6962	14.1582	106
chr1	166002420	166002600	SRR8284517_trimmed.fq.sort.sort.q10.rmdup.narrowPeak_peak_1572	115	.	5.56019	14.9763	11.5759	99
chr1	166003008	166003250	SRR8284517_trimmed.fq.sort.sort.q10.rmdup.narrowPeak_peak_1573	175	.	6.85757	21.2032	17.5023	114
chr1	166058817	166059069	SRR8284517_trimmed.fq.sort.sort.q10.rmdup.narrowPeak_peak_1574	43	.	4.3477	7.27142	4.3766	142
chr1	166103508	166103737	SRR8284517_trimmed.fq.sort.sort.q10.rmdup.narrowPeak_peak_1575	57	.	4.50408	8.7622	5.74764	108
chr1	166189356	166189563	SRR8284517_trimmed.fq.sort.sort.q10.rmdup.narrowPeak_peak_1576	39	.	4.05745	6.74561	3.90806	102
chr1	166202732	166203107	SRR8284517_trimmed.fq.sort.sort.q10.rmdup.narrowPeak_peak_1577	67	.	5.21724	9.8056	6.71097	96
chr1	166231508	166231820	SRR8284517_trimmed.fq.sort.sort.q10.rmdup.narrowPeak_peak_1578	72	.	4.97819	10.3775	7.24686	182
chr1	166232385	166232628	SRR8284517_trimmed.fq.sort.sort.q10.rmdup.narrowPeak_peak_1579	38	.	3.8611	6.63887	3.81015	128
chr1	166280003	166280187	SRR8284517_trimmed.fq.sort.sort.q10.rmdup.narrowPeak_peak_1580	23	.	3.19467	4.89152	2.33594	38
chr1	166349271	166349430	SRR8284517_trimmed.fq.sort.sort.q10.rmdup.narrowPeak_peak_1581	66	.	4.39636	9.75718	6.67054	72
chr1	166350257	166350542	SRR8284517_trimmed.fq.sort.sort.q10.rmdup.narrowPeak_peak_1582	61	.	4.43047	9.22235	6.17139	146
chr1	166350842	166351101	SRR8284517_trimmed.fq.sort.sort.q10.rmdup.narrowPeak_peak_1583	73	.	4.85512	10.458	7.32252	126
chr1	166378599	166378783	SRR8284517_trimmed.fq.sort.sort.q10.rmdup.narrowPeak_peak_1584	18	.	2.99705	4.32347	1.84286	124
chr1	166379303	166379559	SRR8284517_trimmed.fq.sort.sort.q10.rmdup.narrowPeak_peak_1585	98	.	5.60941	13.1635	9.8628	111
chr1	166410014	166410211	SRR8284517_trimmed.fq.sort.sort.q10.rmdup.narrowPeak_peak_1586	36	.	4.05785	6.47944	3.66461	102
chr1	166463139	166463316	SRR8284517_trimmed.fq.sort.sort.q10.rmdup.narrowPeak_peak_1587	23	.	3.47816	4.98507	2.37407	64
chr1	167121647	167121796	SRR8284517_trimmed.fq.sort.sort.q10.rmdup.narrowPeak_peak_1588	29	.	3.76801	5.71664	2.99513	50
chr1	167182045	167182240	SRR8284517_trimmed.fq.sort.sort.q10.rmdup.narrowPeak_peak_1589	36	.	4.05785	6.47944	3.66461	70
chr1	167283581	167283767	SRR8284517_trimmed.fq.sort.sort.q10.rmdup.narrowPeak_peak_1590	52	.	4.11599	8.24516	5.26708	105
chr1	167284012	167284188	SRR8284517_trimmed.fq.sort.sort.q10.rmdup.narrowPeak_peak_1591	123	.	6.08005	15.8128	12.3684	66
chr1	167308170	167308597	SRR8284517_trimmed.fq.sort.sort.q10.rmdup.narrowPeak_peak_1592	278	.	8.65159	31.9993	27.8521	287
chr1	167308813	167309319	SRR8284517_trimmed.fq.sort.sort.q10.rmdup.narrowPeak_peak_1593	230	.	7.76877	26.9785	23.0315	135
chr1	167350121	167350270	SRR8284517_trimmed.fq.sort.sort.q10.rmdup.narrowPeak_peak_1594	36	.	4.05785	6.47944	3.66461	57
chr1	167394098	167394420	SRR8284517_trimmed.fq.sort.sort.q10.rmdup.narrowPeak_peak_1595	67	.	5.21724	9.8056	6.71097	138
chr1	167770259	167770465	SRR8284517_trimmed.fq.sort.sort.q10.rmdup.narrowPeak_peak_1596	23	.	3.47816	4.98507	2.37407	117
chr1	168229065	168229259	SRR8284517_trimmed.fq.sort.sort.q10.rmdup.narrowPeak_peak_1597	51	.	3.73656	8.16564	5.19337	73
chr1	168230733	168230895	SRR8284517_trimmed.fq.sort.sort.q10.rmdup.narrowPeak_peak_1598	20	.	2.7485	4.50781	2.00395	14
chr1	168252603	168252758	SRR8284517_trimmed.fq.sort.sort.q10.rmdup.narrowPeak_peak_1599	49	.	4.23709	7.92691	4.98087	108
chr1	168268874	168269053	SRR8284517_trimmed.fq.sort.sort.q10.rmdup.narrowPeak_peak_1600	57	.	4.34235	8.73107	5.71887	107
chr1	168291501	168291650	SRR8284517_trimmed.fq.sort.sort.q10.rmdup.narrowPeak_peak_1601	25	.	3.04158	5.16927	2.53823	69
chr1	168325056	168325343	SRR8284517_trimmed.fq.sort.sort.q10.rmdup.narrowPeak_peak_1602	162	.	5.91165	19.9145	16.2724	124
chr1	168383766	168383995	SRR8284517_trimmed.fq.sort.sort.q10.rmdup.narrowPeak_peak_1603	37	.	3.07326	6.61959	3.79281	144
chr1	168391860	168392009	SRR8284517_trimmed.fq.sort.sort.q10.rmdup.narrowPeak_peak_1604	46	.	3.43357	7.61877	4.69688	27
chr1	168393208	168393360	SRR8284517_trimmed.fq.sort.sort.q10.rmdup.narrowPeak_peak_1605	49	.	3.54699	7.923	4.97785	31
chr1	168415287	168415452	SRR8284517_trimmed.fq.sort.sort.q10.rmdup.narrowPeak_peak_1606	39	.	3.56079	6.75902	3.91992	99
chr1	168423427	168423627	SRR8284517_trimmed.fq.sort.sort.q10.rmdup.narrowPeak_peak_1607	23	.	2.74431	4.99568	2.38374	142
chr1	168430906	168431265	SRR8284517_trimmed.fq.sort.sort.q10.rmdup.narrowPeak_peak_1608	97	.	4.00295	12.9968	9.70532	216
chr1	168432594	168432826	SRR8284517_trimmed.fq.sort.sort.q10.rmdup.narrowPeak_peak_1609	165	.	5.26732	20.157	16.5037	98
chr1	168598685	168599134	SRR8284517_trimmed.fq.sort.sort.q10.rmdup.narrowPeak_peak_1610	51	.	4.48987	8.12337	5.15395	160
chr1	168753911	168754233	SRR8284517_trimmed.fq.sort.sort.q10.rmdup.narrowPeak_peak_1611	71	.	4.49784	10.3039	7.17795	85
chr1	168754687	168754977	SRR8284517_trimmed.fq.sort.sort.q10.rmdup.narrowPeak_peak_1612	127	.	5.9087	16.2288	12.7637	172
chr1	168786467	168786616	SRR8284517_trimmed.fq.sort.sort.q10.rmdup.narrowPeak_peak_1613	29	.	3.76801	5.71664	2.99513	34
chr1	168964432	168964694	SRR8284517_trimmed.fq.sort.sort.q10.rmdup.narrowPeak_peak_1614	115	.	6.07848	14.9816	11.5808	170
chr1	169027838	169028243	SRR8284517_trimmed.fq.sort.sort.q10.rmdup.narrowPeak_peak_1615	40	.	3.8661	6.90774	4.0561	33
chr1	169154531	169154723	SRR8284517_trimmed.fq.sort.sort.q10.rmdup.narrowPeak_peak_1616	43	.	4.17646	7.24088	4.36056	125
chr1	169238006	169238405	SRR8284517_trimmed.fq.sort.sort.q10.rmdup.narrowPeak_peak_1617	45	.	3.46016	7.45807	4.54851	296
chr1	169239604	169239839	SRR8284517_trimmed.fq.sort.sort.q10.rmdup.narrowPeak_peak_1618	39	.	3.28761	6.78556	3.94428	179
chr1	169239973	169240138	SRR8284517_trimmed.fq.sort.sort.q10.rmdup.narrowPeak_peak_1619	56	.	3.74425	8.69753	5.68807	82
chr1	169247147	169247484	SRR8284517_trimmed.fq.sort.sort.q10.rmdup.narrowPeak_peak_1620	22	.	3.04959	4.80172	2.25792	229
chr1	169256506	169256655	SRR8284517_trimmed.fq.sort.sort.q10.rmdup.narrowPeak_peak_1621	33	.	3.8808	6.1639	3.39821	88
chr1	169264111	169264286	SRR8284517_trimmed.fq.sort.sort.q10.rmdup.narrowPeak_peak_1622	45	.	4.13213	7.43531	4.52717	106
chr1	169327881	169328030	SRR8284517_trimmed.fq.sort.sort.q10.rmdup.narrowPeak_peak_1623	36	.	4.05785	6.47944	3.66461	57
chr1	169451165	169451388	SRR8284517_trimmed.fq.sort.sort.q10.rmdup.narrowPeak_peak_1624	55	.	4.3803	8.51085	5.51449	145
chr1	169458589	169458881	SRR8284517_trimmed.fq.sort.sort.q10.rmdup.narrowPeak_peak_1625	48	.	4.03388	7.78996	4.85467	181
chr1	169459630	169459808	SRR8284517_trimmed.fq.sort.sort.q10.rmdup.narrowPeak_peak_1626	127	.	6.27611	16.2584	12.7919	85
chr1	169515285	169515440	SRR8284517_trimmed.fq.sort.sort.q10.rmdup.narrowPeak_peak_1627	51	.	4.63755	8.09081	5.1241	114
chr1	169530699	169530982	SRR8284517_trimmed.fq.sort.sort.q10.rmdup.narrowPeak_peak_1628	41	.	4.05043	7.00249	4.14241	136
chr1	169531185	169531379	SRR8284517_trimmed.fq.sort.sort.q10.rmdup.narrowPeak_peak_1629	99	.	6.0271	13.2397	9.93498	110
chr1	169531641	169531997	SRR8284517_trimmed.fq.sort.sort.q10.rmdup.narrowPeak_peak_1630	46	.	4.34546	7.5563	4.63862	93
chr1	169910902	169911142	SRR8284517_trimmed.fq.sort.sort.q10.rmdup.narrowPeak_peak_1631	17	.	3.12669	4.18284	1.78626	100
chr1	169968655	169969106	SRR8284517_trimmed.fq.sort.sort.q10.rmdup.narrowPeak_peak_1632	99	.	5.14687	13.2135	9.91006	304
chr1	169969471	169969731	SRR8284517_trimmed.fq.sort.sort.q10.rmdup.narrowPeak_peak_1633	114	.	5.5145	14.8632	11.4685	104
chr1	170109993	170110805	SRR8284517_trimmed.fq.sort.sort.q10.rmdup.narrowPeak_peak_1634	304	.	7.65394	34.7389	30.4874	345
chr1	170111012	170111331	SRR8284517_trimmed.fq.sort.sort.q10.rmdup.narrowPeak_peak_1635	102	.	4.43948	13.5883	10.2619	127
chr1	170141600	170141823	SRR8284517_trimmed.fq.sort.sort.q10.rmdup.narrowPeak_peak_1636	26	.	3.5595	5.3495	2.69727	125
chr1	170144304	170144453	SRR8284517_trimmed.fq.sort.sort.q10.rmdup.narrowPeak_peak_1637	17	.	3.00383	4.15325	1.76218	26
chr1	170174290	170174485	SRR8284517_trimmed.fq.sort.sort.q10.rmdup.narrowPeak_peak_1638	40	.	3.76207	6.95042	4.09521	128
chr1	170175210	170175509	SRR8284517_trimmed.fq.sort.sort.q10.rmdup.narrowPeak_peak_1639	191	.	7.76599	22.9239	19.1469	93
chr1	170208923	170209172	SRR8284517_trimmed.fq.sort.sort.q10.rmdup.narrowPeak_peak_1640	36	.	4.05785	6.47944	3.66461	69
chr1	170214747	170215145	SRR8284517_trimmed.fq.sort.sort.q10.rmdup.narrowPeak_peak_1641	158	.	8.02683	19.4407	15.8209	148
chr1	170255276	170255455	SRR8284517_trimmed.fq.sort.sort.q10.rmdup.narrowPeak_peak_1642	51	.	4.63755	8.09081	5.1241	99
chr1	170487739	170487896	SRR8284517_trimmed.fq.sort.sort.q10.rmdup.narrowPeak_peak_1643	18	.	3.18831	4.28705	1.81142	124
chr1	170747688	170747849	SRR8284517_trimmed.fq.sort.sort.q10.rmdup.narrowPeak_peak_1644	43	.	4.3477	7.27142	4.3766	58
chr1	170784445	170784630	SRR8284517_trimmed.fq.sort.sort.q10.rmdup.narrowPeak_peak_1645	18	.	3.18831	4.28705	1.81142	128
chr1	170813043	170813192	SRR8284517_trimmed.fq.sort.sort.q10.rmdup.narrowPeak_peak_1646	50	.	4.58676	7.99878	5.04734	108
chr1	170867208	170867384	SRR8284517_trimmed.fq.sort.sort.q10.rmdup.narrowPeak_peak_1647	79	.	5.17866	11.1397	7.959	126
chr1	170868685	170868890	SRR8284517_trimmed.fq.sort.sort.q10.rmdup.narrowPeak_peak_1648	65	.	4.79191	9.66258	6.58142	93
chr1	170885212	170885368	SRR8284517_trimmed.fq.sort.sort.q10.rmdup.narrowPeak_peak_1649	36	.	3.77956	6.48013	3.66495	66
chr1	171113763	171113925	SRR8284517_trimmed.fq.sort.sort.q10.rmdup.narrowPeak_peak_1655	70	.	4.73067	10.19	7.07154	118
chr1	171150109	171150563	SRR8284517_trimmed.fq.sort.sort.q10.rmdup.narrowPeak_peak_1656	234	.	7.93579	27.4228	23.457	308
chr1	171150789	171151298	SRR8284517_trimmed.fq.sort.sort.q10.rmdup.narrowPeak_peak_1657	157	.	6.46902	19.3164	15.7021	368
chr1	171222212	171222457	SRR8284517_trimmed.fq.sort.sort.q10.rmdup.narrowPeak_peak_1658	77	.	5.05457	10.8807	7.71575	135
chr1	171230023	171230345	SRR8284517_trimmed.fq.sort.sort.q10.rmdup.narrowPeak_peak_1659	64	.	4.05167	9.50285	6.43287	138
chr1	171230543	171230958	SRR8284517_trimmed.fq.sort.sort.q10.rmdup.narrowPeak_peak_1660	93	.	4.76903	12.6009	9.33083	98
chr1	171246469	171246699	SRR8284517_trimmed.fq.sort.sort.q10.rmdup.narrowPeak_peak_1661	115	.	4.76443	14.9346	11.5363	98
chr1	171246797	171247028	SRR8284517_trimmed.fq.sort.sort.q10.rmdup.narrowPeak_peak_1662	97	.	4.37885	13.0872	9.79057	163
chr1	171252173	171252433	SRR8284517_trimmed.fq.sort.sort.q10.rmdup.narrowPeak_peak_1663	98	.	4.62742	13.2007	9.89823	146
chr1	171261073	171261298	SRR8284517_trimmed.fq.sort.sort.q10.rmdup.narrowPeak_peak_1664	35	.	3.99635	6.37034	3.58466	91
chr1	171269834	171270179	SRR8284517_trimmed.fq.sort.sort.q10.rmdup.narrowPeak_peak_1665	167	.	7.10613	20.4116	16.7468	126
chr1	171270362	171270789	SRR8284517_trimmed.fq.sort.sort.q10.rmdup.narrowPeak_peak_1666	87	.	5.08264	11.9935	8.76015	118
chr1	171280739	171281088	SRR8284517_trimmed.fq.sort.sort.q10.rmdup.narrowPeak_peak_1667	93	.	4.76903	12.6009	9.33083	170
chr1	171281338	171281809	SRR8284517_trimmed.fq.sort.sort.q10.rmdup.narrowPeak_peak_1668	105	.	5.01196	13.9329	10.5887	343
chr1	171287614	171287900	SRR8284517_trimmed.fq.sort.sort.q10.rmdup.narrowPeak_peak_1669	245	.	7.59578	28.5133	24.5038	147
chr1	171288103	171288399	SRR8284517_trimmed.fq.sort.sort.q10.rmdup.narrowPeak_peak_1670	159	.	6.07058	19.5436	15.9191	148
chr1	171294000	171294899	SRR8284517_trimmed.fq.sort.sort.q10.rmdup.narrowPeak_peak_1671	473	.	11.7286	52.136	47.33	691
chr1	171295083	171295235	SRR8284517_trimmed.fq.sort.sort.q10.rmdup.narrowPeak_peak_1672	59	.	4.07166	8.99006	5.95406	89
chr1	171328356	171328622	SRR8284517_trimmed.fq.sort.sort.q10.rmdup.narrowPeak_peak_1673	121	.	4.38304	15.5673	12.1351	123
chr1	171328714	171329358	SRR8284517_trimmed.fq.sort.sort.q10.rmdup.narrowPeak_peak_1674	327	.	7.11223	37.1225	32.7845	509
chr1	171345398	171345611	SRR8284517_trimmed.fq.sort.sort.q10.rmdup.narrowPeak_peak_1675	79	.	3.94706	11.1479	7.96692	118
chr1	171345783	171346521	SRR8284517_trimmed.fq.sort.sort.q10.rmdup.narrowPeak_peak_1676	294	.	7.36016	33.7066	29.4933	163
chr1	171360422	171360767	SRR8284517_trimmed.fq.sort.sort.q10.rmdup.narrowPeak_peak_1677	39	.	3.69307	6.80425	3.96142	101
chr1	171361002	171361234	SRR8284517_trimmed.fq.sort.sort.q10.rmdup.narrowPeak_peak_1678	58	.	4.28239	8.89851	5.87457	66
chr1	171410953	171411186	SRR8284517_trimmed.fq.sort.sort.q10.rmdup.narrowPeak_peak_1679	94	.	5.95093	12.6891	9.41413	85
chr1	171447812	171448028	SRR8284517_trimmed.fq.sort.sort.q10.rmdup.narrowPeak_peak_1680	29	.	3.76801	5.71664	2.99513	78
chr1	171503176	171503423	SRR8284517_trimmed.fq.sort.sort.q10.rmdup.narrowPeak_peak_1681	332	.	9.87756	37.5675	33.2135	120
chr1	171503738	171504205	SRR8284517_trimmed.fq.sort.sort.q10.rmdup.narrowPeak_peak_1682	91	.	4.96305	12.411	9.1544	333
chr1	171617247	171617407	SRR8284517_trimmed.fq.sort.sort.q10.rmdup.narrowPeak_peak_1683	23	.	3.47816	4.98507	2.37407	116
chr1	172001596	172001861	SRR8284517_trimmed.fq.sort.sort.q10.rmdup.narrowPeak_peak_1684	37	.	3.99308	6.6272	3.79952	195
chr1	172017498	172017698	SRR8284517_trimmed.fq.sort.sort.q10.rmdup.narrowPeak_peak_1685	48	.	3.79774	7.79936	4.86307	53
chr1	172026267	172026614	SRR8284517_trimmed.fq.sort.sort.q10.rmdup.narrowPeak_peak_1686	127	.	5.89197	16.1878	12.7246	246
chr1	172082098	172082645	SRR8284517_trimmed.fq.sort.sort.q10.rmdup.narrowPeak_peak_1687	385	.	8.52453	43.1017	38.5591	266
chr1	172082868	172083282	SRR8284517_trimmed.fq.sort.sort.q10.rmdup.narrowPeak_peak_1688	257	.	6.79496	29.7879	25.7271	113
chr1	172126804	172127810	SRR8284517_trimmed.fq.sort.sort.q10.rmdup.narrowPeak_peak_1689	171	.	6.21263	20.7928	17.1105	910
chr1	172148188	172148897	SRR8284517_trimmed.fq.sort.sort.q10.rmdup.narrowPeak_peak_1690	524	.	9.15493	57.3975	52.4435	188
chr1	172203790	172203978	SRR8284517_trimmed.fq.sort.sort.q10.rmdup.narrowPeak_peak_1691	96	.	4.52029	12.8895	9.60329	109
chr1	172206357	172206652	SRR8284517_trimmed.fq.sort.sort.q10.rmdup.narrowPeak_peak_1692	76	.	4.11383	10.8072	7.64682	208
chr1	172216957	172217206	SRR8284517_trimmed.fq.sort.sort.q10.rmdup.narrowPeak_peak_1693	60	.	4.21723	9.04558	6.00556	115
chr1	172221620	172221769	SRR8284517_trimmed.fq.sort.sort.q10.rmdup.narrowPeak_peak_1694	42	.	3.98771	7.1507	4.27832	96
chr1	172263192	172263387	SRR8284517_trimmed.fq.sort.sort.q10.rmdup.narrowPeak_peak_1695	36	.	4.05785	6.47944	3.66461	55
chr1	172303121	172303450	SRR8284517_trimmed.fq.sort.sort.q10.rmdup.narrowPeak_peak_1696	64	.	4.55947	9.50025	6.43057	128
chr1	172309857	172310211	SRR8284517_trimmed.fq.sort.sort.q10.rmdup.narrowPeak_peak_1697	304	.	8.44465	34.6767	30.4275	206
chr1	172376001	172376328	SRR8284517_trimmed.fq.sort.sort.q10.rmdup.narrowPeak_peak_1698	80	.	4.60275	11.1923	8.00864	67
chr1	172376700	172377319	SRR8284517_trimmed.fq.sort.sort.q10.rmdup.narrowPeak_peak_1699	367	.	10.134	41.28	36.7975	271
chr1	172418303	172418457	SRR8284517_trimmed.fq.sort.sort.q10.rmdup.narrowPeak_peak_1700	23	.	3.47816	4.98507	2.37407	93
chr1	172481823	172481996	SRR8284517_trimmed.fq.sort.sort.q10.rmdup.narrowPeak_peak_1701	103	.	5.68182	13.709	10.3763	81
chr1	172632596	172632982	SRR8284517_trimmed.fq.sort.sort.q10.rmdup.narrowPeak_peak_1702	163	.	7.56245	19.9882	16.3428	72
chr1	175035280	175035442	SRR8284517_trimmed.fq.sort.sort.q10.rmdup.narrowPeak_peak_1703	43	.	4.3477	7.27142	4.3766	49
chr1	175624862	175625312	SRR8284517_trimmed.fq.sort.sort.q10.rmdup.narrowPeak_peak_1704	135	.	6.45092	17.0843	13.5766	314
chr1	175625789	175625984	SRR8284517_trimmed.fq.sort.sort.q10.rmdup.narrowPeak_peak_1705	105	.	5.7568	13.874	10.5328	106
chr1	175691905	175692370	SRR8284517_trimmed.fq.sort.sort.q10.rmdup.narrowPeak_peak_1706	142	.	7.2245	17.843	14.2982	318
chr1	175880492	175880786	SRR8284517_trimmed.fq.sort.sort.q10.rmdup.narrowPeak_peak_1707	931	.	17.1678	99.0784	93.1932	146
chr1	175880940	175881281	SRR8284517_trimmed.fq.sort.sort.q10.rmdup.narrowPeak_peak_1708	225	.	7.22816	26.4612	22.5353	217
chr1	175881567	175881716	SRR8284517_trimmed.fq.sort.sort.q10.rmdup.narrowPeak_peak_1709	33	.	3.18745	6.10953	3.34926	118
chr1	176783528	176783677	SRR8284517_trimmed.fq.sort.sort.q10.rmdup.narrowPeak_peak_1710	36	.	4.05785	6.47944	3.66461	41
chr1	176813107	176813671	SRR8284517_trimmed.fq.sort.sort.q10.rmdup.narrowPeak_peak_1711	194	.	6.31676	23.2593	19.4684	358
chr1	176813945	176814096	SRR8284517_trimmed.fq.sort.sort.q10.rmdup.narrowPeak_peak_1712	76	.	4.01789	10.8111	7.65048	84
chr1	176814453	176814679	SRR8284517_trimmed.fq.sort.sort.q10.rmdup.narrowPeak_peak_1713	105	.	4.63689	13.8807	10.5394	140
chr1	177009015	177009186	SRR8284517_trimmed.fq.sort.sort.q10.rmdup.narrowPeak_peak_1714	29	.	3.58469	5.62513	2.94141	99
chr1	177232241	177232418	SRR8284517_trimmed.fq.sort.sort.q10.rmdup.narrowPeak_peak_1715	29	.	3.76801	5.71664	2.99513	127
chr1	177257067	177257429	SRR8284517_trimmed.fq.sort.sort.q10.rmdup.narrowPeak_peak_1716	92	.	6.08678	12.5486	9.28124	145
chr1	177259054	177259230	SRR8284517_trimmed.fq.sort.sort.q10.rmdup.narrowPeak_peak_1717	51	.	4.63755	8.09081	5.1241	61
chr1	177441191	177441535	SRR8284517_trimmed.fq.sort.sort.q10.rmdup.narrowPeak_peak_1718	75	.	5.50709	10.6983	7.54446	268
chr1	177447037	177447314	SRR8284517_trimmed.fq.sort.sort.q10.rmdup.narrowPeak_peak_1719	28	.	3.54412	5.55016	2.87498	206
chr1	177675442	177675653	SRR8284517_trimmed.fq.sort.sort.q10.rmdup.narrowPeak_peak_1720	18	.	3.18831	4.28705	1.81142	98
chr1	177757078	177757423	SRR8284517_trimmed.fq.sort.sort.q10.rmdup.narrowPeak_peak_1721	31	.	3.74171	5.91264	3.17175	137
chr1	177757628	177757883	SRR8284517_trimmed.fq.sort.sort.q10.rmdup.narrowPeak_peak_1722	59	.	4.77276	8.9735	5.93837	108
chr1	177778370	177778570	SRR8284517_trimmed.fq.sort.sort.q10.rmdup.narrowPeak_peak_1723	29	.	3.76801	5.71664	2.99513	72
chr1	177795771	177796413	SRR8284517_trimmed.fq.sort.sort.q10.rmdup.narrowPeak_peak_1724	119	.	5.87806	15.3452	11.9258	390
chr1	177982901	177983194	SRR8284517_trimmed.fq.sort.sort.q10.rmdup.narrowPeak_peak_1725	51	.	4.63755	8.09081	5.1241	159
chr1	178144963	178145144	SRR8284517_trimmed.fq.sort.sort.q10.rmdup.narrowPeak_peak_1726	29	.	3.76801	5.71664	2.99513	82
chr1	178186622	178186912	SRR8284517_trimmed.fq.sort.sort.q10.rmdup.narrowPeak_peak_1727	29	.	3.76801	5.71664	2.99513	69
chr1	178187002	178187351	SRR8284517_trimmed.fq.sort.sort.q10.rmdup.narrowPeak_peak_1728	59	.	4.92739	8.93601	5.90323	249
chr1	178318087	178318551	SRR8284517_trimmed.fq.sort.sort.q10.rmdup.narrowPeak_peak_1729	141	.	4.44885	17.693	14.1551	369
chr1	178318804	178319077	SRR8284517_trimmed.fq.sort.sort.q10.rmdup.narrowPeak_peak_1730	473	.	8.23754	52.1899	47.383	160
chr1	178319390	178319589	SRR8284517_trimmed.fq.sort.sort.q10.rmdup.narrowPeak_peak_1731	44	.	2.87719	7.31129	4.41324	81
chr1	178335795	178336299	SRR8284517_trimmed.fq.sort.sort.q10.rmdup.narrowPeak_peak_1732	199	.	5.16183	23.7817	19.9687	367
chr1	178336934	178337591	SRR8284517_trimmed.fq.sort.sort.q10.rmdup.narrowPeak_peak_1733	277	.	6.21153	31.9433	27.7983	553
chr1	178338290	178338509	SRR8284517_trimmed.fq.sort.sort.q10.rmdup.narrowPeak_peak_1734	65	.	3.36008	9.66288	6.58171	93
chr1	178347257	178347406	SRR8284517_trimmed.fq.sort.sort.q10.rmdup.narrowPeak_peak_1735	29	.	3.76801	5.71664	2.99513	55
chr1	178368635	178368991	SRR8284517_trimmed.fq.sort.sort.q10.rmdup.narrowPeak_peak_1736	133	.	6.9398	16.7985	13.3046	181
chr1	178369130	178369328	SRR8284517_trimmed.fq.sort.sort.q10.rmdup.narrowPeak_peak_1737	117	.	6.55119	15.1229	11.7148	78
chr1	178405373	178405719	SRR8284517_trimmed.fq.sort.sort.q10.rmdup.narrowPeak_peak_1738	141	.	5.85617	17.7186	14.1796	85
chr1	178405877	178406274	SRR8284517_trimmed.fq.sort.sort.q10.rmdup.narrowPeak_peak_1739	205	.	7.01972	24.4345	20.5938	283
chr1	178406680	178406865	SRR8284517_trimmed.fq.sort.sort.q10.rmdup.narrowPeak_peak_1740	162	.	6.18842	19.8717	16.2315	86
chr1	178493524	178493673	SRR8284517_trimmed.fq.sort.sort.q10.rmdup.narrowPeak_peak_1741	35	.	3.97942	6.34022	3.55749	27
chr1	178527450	178527650	SRR8284517_trimmed.fq.sort.sort.q10.rmdup.narrowPeak_peak_1742	38	.	3.62655	6.66223	3.83167	100
chr1	178529002	178529339	SRR8284517_trimmed.fq.sort.sort.q10.rmdup.narrowPeak_peak_1743	74	.	4.64037	10.6377	7.49117	270
chr1	178543022	178543293	SRR8284517_trimmed.fq.sort.sort.q10.rmdup.narrowPeak_peak_1744	39	.	3.78906	6.75219	3.91394	106
chr1	178549002	178549221	SRR8284517_trimmed.fq.sort.sort.q10.rmdup.narrowPeak_peak_1745	62	.	3.9938	9.35372	6.29406	80
chr1	178568436	178568945	SRR8284517_trimmed.fq.sort.sort.q10.rmdup.narrowPeak_peak_1746	81	.	4.00596	11.3331	8.14108	83
chr1	178590315	178590491	SRR8284517_trimmed.fq.sort.sort.q10.rmdup.narrowPeak_peak_1747	44	.	3.61278	7.3625	4.46042	40
chr1	178623895	178624117	SRR8284517_trimmed.fq.sort.sort.q10.rmdup.narrowPeak_peak_1748	22	.	3.04038	4.78295	2.24188	95
chr1	178651791	178652111	SRR8284517_trimmed.fq.sort.sort.q10.rmdup.narrowPeak_peak_1749	71	.	4.34548	10.2436	7.12146	217
chr1	178800125	178800342	SRR8284517_trimmed.fq.sort.sort.q10.rmdup.narrowPeak_peak_1750	31	.	3.48516	5.89545	3.15637	136
chr1	178801224	178801439	SRR8284517_trimmed.fq.sort.sort.q10.rmdup.narrowPeak_peak_1751	45	.	3.89824	7.50015	4.58673	94
chr1	178867566	178867771	SRR8284517_trimmed.fq.sort.sort.q10.rmdup.narrowPeak_peak_1752	51	.	4.0295	8.05624	5.10038	106
chr1	179060943	179061204	SRR8284517_trimmed.fq.sort.sort.q10.rmdup.narrowPeak_peak_1753	34	.	2.92801	6.2021	3.43312	129
chr1	179131349	179131498	SRR8284517_trimmed.fq.sort.sort.q10.rmdup.narrowPeak_peak_1754	23	.	3.47816	4.98507	2.37407	125
chr1	179143524	179143735	SRR8284517_trimmed.fq.sort.sort.q10.rmdup.narrowPeak_peak_1755	41	.	3.06073	6.97786	4.1201	108
chr1	179144323	179144556	SRR8284517_trimmed.fq.sort.sort.q10.rmdup.narrowPeak_peak_1756	23	.	2.57651	5.00556	2.39228	125
chr1	179155782	179156012	SRR8284517_trimmed.fq.sort.sort.q10.rmdup.narrowPeak_peak_1757	38	.	3.9032	6.72032	3.88461	112
chr1	179198060	179198212	SRR8284517_trimmed.fq.sort.sort.q10.rmdup.narrowPeak_peak_1758	62	.	3.95613	9.25604	6.20277	54
chr1	179198747	179199126	SRR8284517_trimmed.fq.sort.sort.q10.rmdup.narrowPeak_peak_1759	213	.	7.11376	25.1738	21.3017	218
chr1	179217214	179217402	SRR8284517_trimmed.fq.sort.sort.q10.rmdup.narrowPeak_peak_1760	94	.	5.59063	12.74	9.46209	85
chr1	179232344	179232668	SRR8284517_trimmed.fq.sort.sort.q10.rmdup.narrowPeak_peak_1761	81	.	5.12638	11.3838	8.18908	133
chr1	179261501	179261744	SRR8284517_trimmed.fq.sort.sort.q10.rmdup.narrowPeak_peak_1762	23	.	3.34139	4.9582	2.37407	35
chr1	179285549	179285713	SRR8284517_trimmed.fq.sort.sort.q10.rmdup.narrowPeak_peak_1763	43	.	4.3477	7.27142	4.3766	58
chr1	179295944	179296147	SRR8284517_trimmed.fq.sort.sort.q10.rmdup.narrowPeak_peak_1764	43	.	4.3477	7.27142	4.3766	68
chr1	179381257	179381406	SRR8284517_trimmed.fq.sort.sort.q10.rmdup.narrowPeak_peak_1765	51	.	4.63755	8.09081	5.1241	69
chr1	179429252	179429571	SRR8284517_trimmed.fq.sort.sort.q10.rmdup.narrowPeak_peak_1766	39	.	3.82719	6.82934	3.98462	51
chr1	179461106	179461463	SRR8284517_trimmed.fq.sort.sort.q10.rmdup.narrowPeak_peak_1767	35	.	3.58657	6.337	3.55486	116
chr1	179468000	179468160	SRR8284517_trimmed.fq.sort.sort.q10.rmdup.narrowPeak_peak_1768	46	.	4.20834	7.58385	4.66431	57
chr1	179486040	179486209	SRR8284517_trimmed.fq.sort.sort.q10.rmdup.narrowPeak_peak_1769	43	.	4.3477	7.27142	4.3766	44
chr1	179492734	179492901	SRR8284517_trimmed.fq.sort.sort.q10.rmdup.narrowPeak_peak_1770	29	.	3.69518	5.58913	2.90959	75
chr1	179517601	179518007	SRR8284517_trimmed.fq.sort.sort.q10.rmdup.narrowPeak_peak_1771	154	.	7.59938	19.0871	15.4833	310
chr1	179545157	179545316	SRR8284517_trimmed.fq.sort.sort.q10.rmdup.narrowPeak_peak_1772	58	.	4.15785	8.90891	5.88433	95
chr1	179545515	179546182	SRR8284517_trimmed.fq.sort.sort.q10.rmdup.narrowPeak_peak_1773	148	.	6.30155	18.4588	14.885	281
chr1	179610260	179610409	SRR8284517_trimmed.fq.sort.sort.q10.rmdup.narrowPeak_peak_1774	29	.	3.49414	5.68445	2.99388	16
chr1	179619444	179619610	SRR8284517_trimmed.fq.sort.sort.q10.rmdup.narrowPeak_peak_1775	52	.	4.11599	8.24516	5.26708	69
chr1	179650803	179650998	SRR8284517_trimmed.fq.sort.sort.q10.rmdup.narrowPeak_peak_1776	29	.	3.76801	5.71664	2.99513	127
chr1	179744353	179744515	SRR8284517_trimmed.fq.sort.sort.q10.rmdup.narrowPeak_peak_1777	19	.	3.19446	4.49176	1.98954	45
chr1	179802593	179803001	SRR8284517_trimmed.fq.sort.sort.q10.rmdup.narrowPeak_peak_1778	128	.	6.13635	16.3598	12.8884	289
chr1	179803471	179803672	SRR8284517_trimmed.fq.sort.sort.q10.rmdup.narrowPeak_peak_1779	80	.	4.92409	11.2867	8.09762	96
chr1	179848154	179848312	SRR8284517_trimmed.fq.sort.sort.q10.rmdup.narrowPeak_peak_1780	67	.	5.21724	9.8056	6.71097	100
chr1	179959426	179959620	SRR8284517_trimmed.fq.sort.sort.q10.rmdup.narrowPeak_peak_1781	51	.	4.63755	8.09081	5.1241	54
chr1	179975889	179976038	SRR8284517_trimmed.fq.sort.sort.q10.rmdup.narrowPeak_peak_1782	55	.	4.10766	8.50942	5.51345	69
chr1	180029919	180030068	SRR8284517_trimmed.fq.sort.sort.q10.rmdup.narrowPeak_peak_1783	28	.	3.67959	5.56174	2.88547	116
chr1	180139052	180139554	SRR8284517_trimmed.fq.sort.sort.q10.rmdup.narrowPeak_peak_1784	103	.	4.9172	13.6768	10.3456	144
chr1	180139761	180140016	SRR8284517_trimmed.fq.sort.sort.q10.rmdup.narrowPeak_peak_1785	29	.	3.07185	5.62848	2.94464	71
chr1	180160241	180160390	SRR8284517_trimmed.fq.sort.sort.q10.rmdup.narrowPeak_peak_1786	39	.	3.80169	6.77777	3.9373	63
chr1	180163113	180163304	SRR8284517_trimmed.fq.sort.sort.q10.rmdup.narrowPeak_peak_1787	22	.	3.06817	4.83952	2.29138	85
chr1	180286244	180286576	SRR8284517_trimmed.fq.sort.sort.q10.rmdup.narrowPeak_peak_1788	50	.	4.01744	8.02974	5.07584	64
chr1	180330813	180330984	SRR8284517_trimmed.fq.sort.sort.q10.rmdup.narrowPeak_peak_1789	84	.	5.79693	11.613	8.40152	86
chr1	180387152	180387473	SRR8284517_trimmed.fq.sort.sort.q10.rmdup.narrowPeak_peak_1790	160	.	6.61476	19.6827	16.0509	179
chr1	180403783	180403953	SRR8284517_trimmed.fq.sort.sort.q10.rmdup.narrowPeak_peak_1791	41	.	3.65258	6.96361	4.10694	66
chr1	180473185	180473428	SRR8284517_trimmed.fq.sort.sort.q10.rmdup.narrowPeak_peak_1792	29	.	3.76801	5.71664	2.99513	143
chr1	180568347	180568630	SRR8284517_trimmed.fq.sort.sort.q10.rmdup.narrowPeak_peak_1793	76	.	4.72199	10.8265	7.66468	83
chr1	180603170	180603426	SRR8284517_trimmed.fq.sort.sort.q10.rmdup.narrowPeak_peak_1794	24	.	3.40662	5.07605	2.45482	205
chr1	180626820	180626969	SRR8284517_trimmed.fq.sort.sort.q10.rmdup.narrowPeak_peak_1795	81	.	5.28999	11.3694	8.17554	70
chr1	180640592	180640758	SRR8284517_trimmed.fq.sort.sort.q10.rmdup.narrowPeak_peak_1796	122	.	5.12753	15.6804	12.2424	96
chr1	180641401	180641592	SRR8284517_trimmed.fq.sort.sort.q10.rmdup.narrowPeak_peak_1797	37	.	3.20205	6.56333	3.74132	66
chr1	180641813	180642261	SRR8284517_trimmed.fq.sort.sort.q10.rmdup.narrowPeak_peak_1798	206	.	6.58102	24.5219	20.6778	106
chr1	180687887	180688075	SRR8284517_trimmed.fq.sort.sort.q10.rmdup.narrowPeak_peak_1799	65	.	5.1164	9.61937	6.54183	101
chr1	180726476	180726627	SRR8284517_trimmed.fq.sort.sort.q10.rmdup.narrowPeak_peak_1800	57	.	3.97724	8.76129	5.74742	67
chr1	180726721	180727120	SRR8284517_trimmed.fq.sort.sort.q10.rmdup.narrowPeak_peak_1801	131	.	5.75093	16.6364	13.1504	133
chr1	180768241	180768404	SRR8284517_trimmed.fq.sort.sort.q10.rmdup.narrowPeak_peak_1802	35	.	3.96264	6.31032	3.53076	71
chr1	180777887	180778303	SRR8284517_trimmed.fq.sort.sort.q10.rmdup.narrowPeak_peak_1803	73	.	4.85512	10.458	7.32252	113
chr1	180790578	180790727	SRR8284517_trimmed.fq.sort.sort.q10.rmdup.narrowPeak_peak_1804	30	.	3.66867	5.77942	3.05151	111
chr1	180812648	180812865	SRR8284517_trimmed.fq.sort.sort.q10.rmdup.narrowPeak_peak_1805	97	.	4.46423	13.0387	9.74486	118
chr1	180813279	180813455	SRR8284517_trimmed.fq.sort.sort.q10.rmdup.narrowPeak_peak_1806	59	.	3.65993	8.97055	5.93579	76
chr1	180814234	180814628	SRR8284517_trimmed.fq.sort.sort.q10.rmdup.narrowPeak_peak_1807	262	.	7.37802	30.3283	26.2457	228
chr1	180838010	180838424	SRR8284517_trimmed.fq.sort.sort.q10.rmdup.narrowPeak_peak_1808	59	.	4.92739	8.93601	5.90323	74
chr1	180850400	180850700	SRR8284517_trimmed.fq.sort.sort.q10.rmdup.narrowPeak_peak_1809	144	.	4.53656	18.0537	14.499	134
chr1	180851134	180851674	SRR8284517_trimmed.fq.sort.sort.q10.rmdup.narrowPeak_peak_1810	624	.	9.74686	67.6857	62.4656	136
chr1	180903824	180904108	SRR8284517_trimmed.fq.sort.sort.q10.rmdup.narrowPeak_peak_1811	91	.	4.82942	12.4206	9.16333	195
chr1	180904487	180904939	SRR8284517_trimmed.fq.sort.sort.q10.rmdup.narrowPeak_peak_1812	178	.	6.65824	21.5933	17.8758	138
chr1	181000524	181000742	SRR8284517_trimmed.fq.sort.sort.q10.rmdup.narrowPeak_peak_1813	47	.	4.25543	7.67508	4.74873	79
chr1	181065947	181066132	SRR8284517_trimmed.fq.sort.sort.q10.rmdup.narrowPeak_peak_1814	29	.	3.76801	5.71664	2.99513	124
chr1	181143699	181144126	SRR8284517_trimmed.fq.sort.sort.q10.rmdup.narrowPeak_peak_1815	53	.	3.80096	8.32684	5.34383	326
chr1	181144351	181144848	SRR8284517_trimmed.fq.sort.sort.q10.rmdup.narrowPeak_peak_1816	217	.	7.28935	25.6679	21.7752	180
chr1	181150948	181151120	SRR8284517_trimmed.fq.sort.sort.q10.rmdup.narrowPeak_peak_1817	87	.	5.26189	12.035	8.79916	74
chr1	181151295	181151498	SRR8284517_trimmed.fq.sort.sort.q10.rmdup.narrowPeak_peak_1818	132	.	6.50691	16.7733	13.2803	81
chr1	181210064	181210338	SRR8284517_trimmed.fq.sort.sort.q10.rmdup.narrowPeak_peak_1819	27	.	3.13347	5.37164	2.71738	230
chr1	181210488	181210679	SRR8284517_trimmed.fq.sort.sort.q10.rmdup.narrowPeak_peak_1820	49	.	3.84961	7.92005	4.97519	60
chr1	181211008	181211187	SRR8284517_trimmed.fq.sort.sort.q10.rmdup.narrowPeak_peak_1821	107	.	5.37485	14.1398	10.7845	111
chr1	181212471	181212620	SRR8284517_trimmed.fq.sort.sort.q10.rmdup.narrowPeak_peak_1822	56	.	4.03292	8.61823	5.61443	59
chr1	181332664	181332873	SRR8284517_trimmed.fq.sort.sort.q10.rmdup.narrowPeak_peak_1823	13	.	2.87902	3.59316	1.31491	139
chr1	181570078	181570259	SRR8284517_trimmed.fq.sort.sort.q10.rmdup.narrowPeak_peak_1824	36	.	4.05785	6.47944	3.66461	111
chr1	181611186	181611359	SRR8284517_trimmed.fq.sort.sort.q10.rmdup.narrowPeak_peak_1825	66	.	4.99842	9.7371	6.65138	72
chr1	181676656	181676916	SRR8284517_trimmed.fq.sort.sort.q10.rmdup.narrowPeak_peak_1826	29	.	3.76801	5.71664	2.99513	102
chr1	181785165	181785338	SRR8284517_trimmed.fq.sort.sort.q10.rmdup.narrowPeak_peak_1827	67	.	5.21724	9.8056	6.71097	108
chr1	181841548	181841835	SRR8284517_trimmed.fq.sort.sort.q10.rmdup.narrowPeak_peak_1828	62	.	4.20475	9.30808	6.2511	191
chr1	181842853	181843051	SRR8284517_trimmed.fq.sort.sort.q10.rmdup.narrowPeak_peak_1829	135	.	6.08203	17.0654	13.5589	93
chr1	181847974	181848143	SRR8284517_trimmed.fq.sort.sort.q10.rmdup.narrowPeak_peak_1830	59	.	4.92739	8.93601	5.90323	99
chr1	181860521	181860969	SRR8284517_trimmed.fq.sort.sort.q10.rmdup.narrowPeak_peak_1831	84	.	5.61257	11.6435	8.43027	115
chr1	181920908	181921057	SRR8284517_trimmed.fq.sort.sort.q10.rmdup.narrowPeak_peak_1832	18	.	3.06091	4.25524	1.81142	13
chr1	181931965	181932205	SRR8284517_trimmed.fq.sort.sort.q10.rmdup.narrowPeak_peak_1833	112	.	6.32879	14.6736	11.289	138
chr1	181952904	181953062	SRR8284517_trimmed.fq.sort.sort.q10.rmdup.narrowPeak_peak_1834	64	.	4.90234	9.55101	6.47797	118
chr1	181990143	181990292	SRR8284517_trimmed.fq.sort.sort.q10.rmdup.narrowPeak_peak_1835	52	.	4.40712	8.26487	5.28566	86
chr1	181993210	181993377	SRR8284517_trimmed.fq.sort.sort.q10.rmdup.narrowPeak_peak_1836	41	.	3.66307	6.98685	4.12864	64
chr1	182018432	182018582	SRR8284517_trimmed.fq.sort.sort.q10.rmdup.narrowPeak_peak_1837	38	.	3.77652	6.72675	3.89065	77
chr1	182019065	182019279	SRR8284517_trimmed.fq.sort.sort.q10.rmdup.narrowPeak_peak_1838	59	.	4.44296	8.94327	5.90982	138
chr1	182020481	182020655	SRR8284517_trimmed.fq.sort.sort.q10.rmdup.narrowPeak_peak_1839	92	.	5.47658	12.4978	9.23614	76
chr1	182079834	182080091	SRR8284517_trimmed.fq.sort.sort.q10.rmdup.narrowPeak_peak_1840	38	.	4.02501	6.68602	3.85332	146
chr1	182116472	182116739	SRR8284517_trimmed.fq.sort.sort.q10.rmdup.narrowPeak_peak_1841	18	.	3.18831	4.28705	1.81142	109
chr1	182124867	182125235	SRR8284517_trimmed.fq.sort.sort.q10.rmdup.narrowPeak_peak_1842	108	.	5.71429	14.1727	10.8153	183
chr1	182145335	182145668	SRR8284517_trimmed.fq.sort.sort.q10.rmdup.narrowPeak_peak_1843	120	.	5.9318	15.4705	12.0442	201
chr1	182282579	182282734	SRR8284517_trimmed.fq.sort.sort.q10.rmdup.narrowPeak_peak_1844	77	.	5.23717	10.9028	7.73623	74
chr1	182300987	182301165	SRR8284517_trimmed.fq.sort.sort.q10.rmdup.narrowPeak_peak_1845	32	.	3.80228	6.02243	3.2708	86
chr1	182332162	182332558	SRR8284517_trimmed.fq.sort.sort.q10.rmdup.narrowPeak_peak_1846	55	.	4.3803	8.51085	5.51449	259
chr1	182341254	182341453	SRR8284517_trimmed.fq.sort.sort.q10.rmdup.narrowPeak_peak_1847	318	.	10.2732	36.1482	31.8461	106
chr1	182408384	182408883	SRR8284517_trimmed.fq.sort.sort.q10.rmdup.narrowPeak_peak_1848	124	.	5.76144	15.8663	12.4193	266
chr1	182421193	182421457	SRR8284517_trimmed.fq.sort.sort.q10.rmdup.narrowPeak_peak_1849	51	.	4.07847	8.16344	5.19132	69
chr1	182574012	182574332	SRR8284517_trimmed.fq.sort.sort.q10.rmdup.narrowPeak_peak_1850	73	.	4.85512	10.458	7.32252	108
chr1	182599429	182599580	SRR8284517_trimmed.fq.sort.sort.q10.rmdup.narrowPeak_peak_1851	29	.	3.76801	5.71664	2.99513	110
chr1	182676240	182676460	SRR8284517_trimmed.fq.sort.sort.q10.rmdup.narrowPeak_peak_1852	73	.	5.20034	10.4749	7.33848	111
chr1	182881930	182882079	SRR8284517_trimmed.fq.sort.sort.q10.rmdup.narrowPeak_peak_1853	41	.	4.06576	7.03165	4.16934	125
chr1	182983257	182983554	SRR8284517_trimmed.fq.sort.sort.q10.rmdup.narrowPeak_peak_1854	111	.	6.66647	14.4788	11.1034	92
chr1	183101695	183102178	SRR8284517_trimmed.fq.sort.sort.q10.rmdup.narrowPeak_peak_1855	80	.	4.15898	11.2261	8.04027	205
chr1	183102335	183102567	SRR8284517_trimmed.fq.sort.sort.q10.rmdup.narrowPeak_peak_1856	110	.	4.8028	14.3772	11.0094	115
chr1	183139770	183140024	SRR8284517_trimmed.fq.sort.sort.q10.rmdup.narrowPeak_peak_1857	41	.	3.44499	6.95716	4.10155	121
chr1	183140391	183140558	SRR8284517_trimmed.fq.sort.sort.q10.rmdup.narrowPeak_peak_1858	36	.	3.30518	6.39444	3.60643	122
chr1	183146241	183146533	SRR8284517_trimmed.fq.sort.sort.q10.rmdup.narrowPeak_peak_1859	122	.	5.40036	15.708	12.2689	117
chr1	183161969	183162145	SRR8284517_trimmed.fq.sort.sort.q10.rmdup.narrowPeak_peak_1860	35	.	3.20964	6.37318	3.58684	82
chr1	183180749	183180998	SRR8284517_trimmed.fq.sort.sort.q10.rmdup.narrowPeak_peak_1861	146	.	6.03677	18.1996	14.638	112
chr1	183188848	183189099	SRR8284517_trimmed.fq.sort.sort.q10.rmdup.narrowPeak_peak_1862	134	.	4.42227	16.9595	13.458	124
chr1	183190261	183190508	SRR8284517_trimmed.fq.sort.sort.q10.rmdup.narrowPeak_peak_1863	22	.	2.41378	4.78665	2.2454	173
chr1	183208250	183208408	SRR8284517_trimmed.fq.sort.sort.q10.rmdup.narrowPeak_peak_1864	40	.	3.85304	6.88146	4.03213	55
chr1	183221016	183221368	SRR8284517_trimmed.fq.sort.sort.q10.rmdup.narrowPeak_peak_1865	48	.	4.04669	7.81708	4.87994	242
chr1	183247890	183248076	SRR8284517_trimmed.fq.sort.sort.q10.rmdup.narrowPeak_peak_1866	35	.	3.97942	6.34022	3.55749	130
chr1	183266021	183266218	SRR8284517_trimmed.fq.sort.sort.q10.rmdup.narrowPeak_peak_1867	47	.	4.27136	7.70585	4.77702	76
chr1	183296645	183296964	SRR8284517_trimmed.fq.sort.sort.q10.rmdup.narrowPeak_peak_1868	186	.	4.77555	22.3898	18.6369	202
chr1	183345644	183346045	SRR8284517_trimmed.fq.sort.sort.q10.rmdup.narrowPeak_peak_1870	226	.	8.02814	26.6274	22.6949	130
chr1	183369056	183369262	SRR8284517_trimmed.fq.sort.sort.q10.rmdup.narrowPeak_peak_1871	40	.	3.75039	6.92576	4.07276	132
chr1	183369739	183370227	SRR8284517_trimmed.fq.sort.sort.q10.rmdup.narrowPeak_peak_1872	99	.	5.46816	13.2324	9.92808	145
chr1	183388580	183388744	SRR8284517_trimmed.fq.sort.sort.q10.rmdup.narrowPeak_peak_1873	52	.	4.3911	8.23327	5.25624	53
chr1	183388947	183389441	SRR8284517_trimmed.fq.sort.sort.q10.rmdup.narrowPeak_peak_1874	172	.	7.77813	20.9431	17.2541	266
chr1	184018814	184018979	SRR8284517_trimmed.fq.sort.sort.q10.rmdup.narrowPeak_peak_1875	36	.	4.05785	6.47944	3.66461	38
chr1	184033942	184034132	SRR8284517_trimmed.fq.sort.sort.q10.rmdup.narrowPeak_peak_1876	84	.	5.61257	11.6435	8.43027	71
chr1	184034475	184034823	SRR8284517_trimmed.fq.sort.sort.q10.rmdup.narrowPeak_peak_1877	160	.	7.65228	19.6859	16.0539	227
chr1	184045561	184045710	SRR8284517_trimmed.fq.sort.sort.q10.rmdup.narrowPeak_peak_1878	26	.	3.51646	5.2729	2.62948	138
chr1	184341574	184341747	SRR8284517_trimmed.fq.sort.sort.q10.rmdup.narrowPeak_peak_1879	23	.	3.47816	4.98507	2.37407	61
chr1	184411902	184412131	SRR8284517_trimmed.fq.sort.sort.q10.rmdup.narrowPeak_peak_1880	23	.	3.42544	4.89428	2.33771	89
chr1	184814119	184814360	SRR8284517_trimmed.fq.sort.sort.q10.rmdup.narrowPeak_peak_1881	43	.	4.3477	7.27142	4.3766	145
chr1	184814871	184815135	SRR8284517_trimmed.fq.sort.sort.q10.rmdup.narrowPeak_peak_1882	18	.	3.18831	4.28705	1.81142	86
chr1	184821856	184822026	SRR8284517_trimmed.fq.sort.sort.q10.rmdup.narrowPeak_peak_1883	29	.	3.76801	5.71664	2.99513	110
chr1	184834742	184834931	SRR8284517_trimmed.fq.sort.sort.q10.rmdup.narrowPeak_peak_1884	66	.	5.20457	9.78228	6.69396	114
chr1	184991374	184991578	SRR8284517_trimmed.fq.sort.sort.q10.rmdup.narrowPeak_peak_1885	43	.	4.3477	7.27142	4.3766	60
chr1	185054737	185054886	SRR8284517_trimmed.fq.sort.sort.q10.rmdup.narrowPeak_peak_1886	29	.	3.76801	5.71664	2.99513	64
chr1	185055383	185055532	SRR8284517_trimmed.fq.sort.sort.q10.rmdup.narrowPeak_peak_1887	18	.	3.18831	4.28705	1.81142	24
chr1	185197365	185197514	SRR8284517_trimmed.fq.sort.sort.q10.rmdup.narrowPeak_peak_1888	37	.	3.96165	6.56914	3.74663	128
chr1	185203374	185203685	SRR8284517_trimmed.fq.sort.sort.q10.rmdup.narrowPeak_peak_1889	65	.	4.08123	9.57862	6.50366	80
chr1	185203762	185203957	SRR8284517_trimmed.fq.sort.sort.q10.rmdup.narrowPeak_peak_1890	99	.	4.8856	13.2478	9.94222	132
chr1	185204274	185204687	SRR8284517_trimmed.fq.sort.sort.q10.rmdup.narrowPeak_peak_1891	152	.	5.95334	18.8013	15.211	261
chr1	185219337	185219507	SRR8284517_trimmed.fq.sort.sort.q10.rmdup.narrowPeak_peak_1892	48	.	4.04669	7.81708	4.87994	97
chr1	185230004	185230153	SRR8284517_trimmed.fq.sort.sort.q10.rmdup.narrowPeak_peak_1893	51	.	4.34373	8.13955	5.16912	105
chr1	185316227	185316376	SRR8284517_trimmed.fq.sort.sort.q10.rmdup.narrowPeak_peak_1894	30	.	3.51857	5.73171	3.00838	42
chr1	185332270	185332468	SRR8284517_trimmed.fq.sort.sort.q10.rmdup.narrowPeak_peak_1895	58	.	4.13456	8.85506	5.83432	104
chr1	185362507	185362928	SRR8284517_trimmed.fq.sort.sort.q10.rmdup.narrowPeak_peak_1896	551	.	10.7816	60.1878	55.162	267
chr1	185363440	185363764	SRR8284517_trimmed.fq.sort.sort.q10.rmdup.narrowPeak_peak_1897	131	.	4.98454	16.6645	13.1773	206
chr1	185400172	185400321	SRR8284517_trimmed.fq.sort.sort.q10.rmdup.narrowPeak_peak_1898	23	.	3.47816	4.98507	2.37407	107
chr1	185451416	185451565	SRR8284517_trimmed.fq.sort.sort.q10.rmdup.narrowPeak_peak_1899	43	.	4.3477	7.27142	4.3766	20
chr1	185481569	185481906	SRR8284517_trimmed.fq.sort.sort.q10.rmdup.narrowPeak_peak_1900	98	.	5.41723	13.1174	9.81931	124
chr1	185482021	185482306	SRR8284517_trimmed.fq.sort.sort.q10.rmdup.narrowPeak_peak_1901	117	.	5.96354	15.1362	11.7275	89
chr1	185511356	185511531	SRR8284517_trimmed.fq.sort.sort.q10.rmdup.narrowPeak_peak_1902	35	.	3.82614	6.31686	3.53627	139
chr1	185520578	185520776	SRR8284517_trimmed.fq.sort.sort.q10.rmdup.narrowPeak_peak_1903	65	.	4.79191	9.66258	6.58142	90
chr1	185524074	185524223	SRR8284517_trimmed.fq.sort.sort.q10.rmdup.narrowPeak_peak_1904	26	.	3.51646	5.2729	2.62948	85
chr1	185534345	185534498	SRR8284517_trimmed.fq.sort.sort.q10.rmdup.narrowPeak_peak_1905	43	.	4.3477	7.27142	4.3766	44
chr1	185550233	185550384	SRR8284517_trimmed.fq.sort.sort.q10.rmdup.narrowPeak_peak_1906	33	.	3.72699	6.13019	3.36829	91
chr1	185586117	185586337	SRR8284517_trimmed.fq.sort.sort.q10.rmdup.narrowPeak_peak_1907	38	.	4.04117	6.71572	3.88067	88
chr1	185672818	185673014	SRR8284517_trimmed.fq.sort.sort.q10.rmdup.narrowPeak_peak_1908	47	.	3.72744	7.6345	4.71141	55
chr1	185673720	185674235	SRR8284517_trimmed.fq.sort.sort.q10.rmdup.narrowPeak_peak_1909	113	.	5.33315	14.7807	11.3904	175
chr1	185731474	185731885	SRR8284517_trimmed.fq.sort.sort.q10.rmdup.narrowPeak_peak_1910	85	.	5.28432	11.7201	8.50215	279
chr1	185754966	185755195	SRR8284517_trimmed.fq.sort.sort.q10.rmdup.narrowPeak_peak_1911	29	.	3.76801	5.71664	2.99513	111
chr1	185834888	185835137	SRR8284517_trimmed.fq.sort.sort.q10.rmdup.narrowPeak_peak_1912	60	.	4.37546	9.10264	6.0591	102
chr1	185875091	185875303	SRR8284517_trimmed.fq.sort.sort.q10.rmdup.narrowPeak_peak_1913	36	.	4.05785	6.47944	3.66461	134
chr1	185911741	185911900	SRR8284517_trimmed.fq.sort.sort.q10.rmdup.narrowPeak_peak_1914	29	.	3.76801	5.71664	2.99513	142
chr1	185988693	185988845	SRR8284517_trimmed.fq.sort.sort.q10.rmdup.narrowPeak_peak_1915	29	.	3.76801	5.71664	2.99513	67
chr1	186058815	186059013	SRR8284517_trimmed.fq.sort.sort.q10.rmdup.narrowPeak_peak_1916	31	.	3.74171	5.91264	3.17175	146
chr1	186088162	186088318	SRR8284517_trimmed.fq.sort.sort.q10.rmdup.narrowPeak_peak_1917	36	.	4.03063	6.43122	3.63915	106
chr1	186116872	186117259	SRR8284517_trimmed.fq.sort.sort.q10.rmdup.narrowPeak_peak_1918	276	.	10.2459	31.8287	27.6883	273
chr1	186136944	186137147	SRR8284517_trimmed.fq.sort.sort.q10.rmdup.narrowPeak_peak_1919	29	.	3.72674	5.64449	2.95866	62
chr1	186163328	186163630	SRR8284517_trimmed.fq.sort.sort.q10.rmdup.narrowPeak_peak_1920	47	.	4.25543	7.67508	4.74873	82
chr1	186170530	186170802	SRR8284517_trimmed.fq.sort.sort.q10.rmdup.narrowPeak_peak_1921	23	.	3.47816	4.98507	2.37407	143
chr1	186204826	186205010	SRR8284517_trimmed.fq.sort.sort.q10.rmdup.narrowPeak_peak_1922	51	.	4.63755	8.09081	5.1241	129
chr1	186229212	186229361	SRR8284517_trimmed.fq.sort.sort.q10.rmdup.narrowPeak_peak_1923	23	.	3.47816	4.98507	2.37407	105
chr1	186268502	186268722	SRR8284517_trimmed.fq.sort.sort.q10.rmdup.narrowPeak_peak_1924	49	.	4.09871	7.92692	4.98087	105
chr1	186270629	186270945	SRR8284517_trimmed.fq.sort.sort.q10.rmdup.narrowPeak_peak_1925	43	.	3.88299	7.20381	4.32683	210
chr1	186354223	186354381	SRR8284517_trimmed.fq.sort.sort.q10.rmdup.narrowPeak_peak_1926	29	.	3.76801	5.71664	2.99513	58
chr1	186397527	186397904	SRR8284517_trimmed.fq.sort.sort.q10.rmdup.narrowPeak_peak_1927	36	.	4.048	6.46199	3.66461	54
chr1	186436021	186436174	SRR8284517_trimmed.fq.sort.sort.q10.rmdup.narrowPeak_peak_1928	75	.	4.79217	10.6546	7.50734	68
chr1	186481438	186481601	SRR8284517_trimmed.fq.sort.sort.q10.rmdup.narrowPeak_peak_1929	23	.	3.23872	4.97586	2.37407	94
chr1	186485908	186486072	SRR8284517_trimmed.fq.sort.sort.q10.rmdup.narrowPeak_peak_1930	24	.	3.41997	5.10009	2.47621	109
chr1	186506910	186507074	SRR8284517_trimmed.fq.sort.sort.q10.rmdup.narrowPeak_peak_1931	40	.	3.54058	6.9511	4.09575	85
chr1	186611162	186611344	SRR8284517_trimmed.fq.sort.sort.q10.rmdup.narrowPeak_peak_1932	55	.	4.7124	8.54035	5.54206	116
chr1	186640960	186641109	SRR8284517_trimmed.fq.sort.sort.q10.rmdup.narrowPeak_peak_1933	27	.	3.45295	5.38058	2.72463	4
chr1	186734069	186734258	SRR8284517_trimmed.fq.sort.sort.q10.rmdup.narrowPeak_peak_1934	69	.	5.00638	10.0928	6.98072	80
chr1	186740840	186740993	SRR8284517_trimmed.fq.sort.sort.q10.rmdup.narrowPeak_peak_1935	77	.	4.91422	10.9238	7.75594	78
chr1	186742961	186743202	SRR8284517_trimmed.fq.sort.sort.q10.rmdup.narrowPeak_peak_1936	37	.	3.71503	6.60149	3.77609	48
chr1	186748798	186749324	SRR8284517_trimmed.fq.sort.sort.q10.rmdup.narrowPeak_peak_1937	582	.	11.6872	63.3564	58.2505	330
chr1	186749431	186749903	SRR8284517_trimmed.fq.sort.sort.q10.rmdup.narrowPeak_peak_1938	353	.	8.68008	39.795	35.3634	228
chr1	186791978	186792128	SRR8284517_trimmed.fq.sort.sort.q10.rmdup.narrowPeak_peak_1939	45	.	4.31058	7.49158	4.57937	128
chr1	186863554	186863781	SRR8284517_trimmed.fq.sort.sort.q10.rmdup.narrowPeak_peak_1940	36	.	4.05785	6.47944	3.66461	87
chr1	187215204	187215536	SRR8284517_trimmed.fq.sort.sort.q10.rmdup.narrowPeak_peak_1941	421	.	12.2751	46.8353	42.1787	188
chr1	187215799	187216069	SRR8284517_trimmed.fq.sort.sort.q10.rmdup.narrowPeak_peak_1942	69	.	4.67081	10.0598	6.94956	96
chr1	187292443	187292592	SRR8284517_trimmed.fq.sort.sort.q10.rmdup.narrowPeak_peak_1943	40	.	4.158	6.92922	4.07569	27
chr1	187326101	187326250	SRR8284517_trimmed.fq.sort.sort.q10.rmdup.narrowPeak_peak_1944	27	.	3.44031	5.35694	2.70389	98
chr1	187410978	187411188	SRR8284517_trimmed.fq.sort.sort.q10.rmdup.narrowPeak_peak_1945	18	.	3.18831	4.28705	1.81142	5
chr1	187573067	187573225	SRR8284517_trimmed.fq.sort.sort.q10.rmdup.narrowPeak_peak_1946	29	.	3.71089	5.61671	2.93404	114
chr1	187676382	187676669	SRR8284517_trimmed.fq.sort.sort.q10.rmdup.narrowPeak_peak_1947	51	.	4.05383	8.10959	5.14133	205
chr1	187677264	187677424	SRR8284517_trimmed.fq.sort.sort.q10.rmdup.narrowPeak_peak_1948	51	.	4.0295	8.05624	5.10038	105
chr1	187694683	187694848	SRR8284517_trimmed.fq.sort.sort.q10.rmdup.narrowPeak_peak_1949	36	.	4.05785	6.47944	3.66461	95
chr1	187751854	187752128	SRR8284517_trimmed.fq.sort.sort.q10.rmdup.narrowPeak_peak_1950	49	.	4.54791	7.92813	4.98177	107
chr1	187784982	187785131	SRR8284517_trimmed.fq.sort.sort.q10.rmdup.narrowPeak_peak_1951	29	.	3.76801	5.71664	2.99513	62
chr1	187807286	187807496	SRR8284517_trimmed.fq.sort.sort.q10.rmdup.narrowPeak_peak_1952	42	.	4.09679	7.09051	4.22295	119
chr1	187808156	187808468	SRR8284517_trimmed.fq.sort.sort.q10.rmdup.narrowPeak_peak_1953	90	.	5.74263	12.2809	9.03149	203
chr1	187842031	187842261	SRR8284517_trimmed.fq.sort.sort.q10.rmdup.narrowPeak_peak_1954	29	.	3.76801	5.71664	2.99513	122
chr1	188055933	188056190	SRR8284517_trimmed.fq.sort.sort.q10.rmdup.narrowPeak_peak_1955	50	.	3.98168	7.95099	5.00352	44
chr1	188219770	188219919	SRR8284517_trimmed.fq.sort.sort.q10.rmdup.narrowPeak_peak_1956	36	.	4.05785	6.47944	3.66461	42
chr1	188290458	188290607	SRR8284517_trimmed.fq.sort.sort.q10.rmdup.narrowPeak_peak_1957	51	.	4.63755	8.09081	5.1241	90
chr1	188693198	188693562	SRR8284517_trimmed.fq.sort.sort.q10.rmdup.narrowPeak_peak_1958	50	.	4.56725	7.96333	5.01449	263
chr1	188793450	188793683	SRR8284517_trimmed.fq.sort.sort.q10.rmdup.narrowPeak_peak_1959	29	.	3.76801	5.71664	2.99513	166
chr1	188830729	188831017	SRR8284517_trimmed.fq.sort.sort.q10.rmdup.narrowPeak_peak_1960	85	.	5.50702	11.8108	8.58795	139
chr1	189007258	189007478	SRR8284517_trimmed.fq.sort.sort.q10.rmdup.narrowPeak_peak_1961	43	.	3.90812	7.25603	4.37436	134
chr1	189114003	189114155	SRR8284517_trimmed.fq.sort.sort.q10.rmdup.narrowPeak_peak_1962	23	.	3.47816	4.98507	2.37407	112
chr1	189280315	189280464	SRR8284517_trimmed.fq.sort.sort.q10.rmdup.narrowPeak_peak_1963	36	.	4.05785	6.47944	3.66461	65
chr1	189375888	189376068	SRR8284517_trimmed.fq.sort.sort.q10.rmdup.narrowPeak_peak_1964	43	.	4.3477	7.27142	4.3766	65
chr1	189644796	189645009	SRR8284517_trimmed.fq.sort.sort.q10.rmdup.narrowPeak_peak_1965	30	.	3.6544	5.75329	3.02818	134
chr1	189679509	189679752	SRR8284517_trimmed.fq.sort.sort.q10.rmdup.narrowPeak_peak_1966	23	.	3.47816	4.98507	2.37407	46
chr1	189687521	189687968	SRR8284517_trimmed.fq.sort.sort.q10.rmdup.narrowPeak_peak_1967	189	.	7.45457	22.6838	18.9182	308
chr1	189688357	189688506	SRR8284517_trimmed.fq.sort.sort.q10.rmdup.narrowPeak_peak_1968	44	.	3.85114	7.39849	4.49329	89
chr1	189727630	189727980	SRR8284517_trimmed.fq.sort.sort.q10.rmdup.narrowPeak_peak_1969	127	.	6.86686	16.1979	12.7344	270
chr1	189745168	189745461	SRR8284517_trimmed.fq.sort.sort.q10.rmdup.narrowPeak_peak_1970	38	.	3.8611	6.63887	3.81015	217
chr1	189751233	189751458	SRR8284517_trimmed.fq.sort.sort.q10.rmdup.narrowPeak_peak_1971	33	.	3.59002	6.10586	3.34645	147
chr1	189783573	189783770	SRR8284517_trimmed.fq.sort.sort.q10.rmdup.narrowPeak_peak_1972	30	.	3.54333	5.77951	3.05151	83
chr1	189809148	189809308	SRR8284517_trimmed.fq.sort.sort.q10.rmdup.narrowPeak_peak_1973	46	.	4.06596	7.58084	4.66161	98
chr1	189818546	189818710	SRR8284517_trimmed.fq.sort.sort.q10.rmdup.narrowPeak_peak_1974	39	.	3.78906	6.75219	3.91394	92
chr1	189830933	189831133	SRR8284517_trimmed.fq.sort.sort.q10.rmdup.narrowPeak_peak_1975	59	.	4.92739	8.93601	5.90323	94
chr1	189847122	189847459	SRR8284517_trimmed.fq.sort.sort.q10.rmdup.narrowPeak_peak_1976	57	.	3.85239	8.71937	5.70863	132
chr1	189905786	189906143	SRR8284517_trimmed.fq.sort.sort.q10.rmdup.narrowPeak_peak_1977	35	.	3.56417	6.29047	3.51266	89
chr1	189918012	189918161	SRR8284517_trimmed.fq.sort.sort.q10.rmdup.narrowPeak_peak_1978	57	.	4.37063	8.79094	5.77474	71
chr1	189921704	189921989	SRR8284517_trimmed.fq.sort.sort.q10.rmdup.narrowPeak_peak_1979	48	.	4.30358	7.76795	4.83432	179
chr1	189976981	189977130	SRR8284517_trimmed.fq.sort.sort.q10.rmdup.narrowPeak_peak_1980	29	.	3.76801	5.71664	2.99513	29
chr1	190072512	190072684	SRR8284517_trimmed.fq.sort.sort.q10.rmdup.narrowPeak_peak_1981	36	.	4.05785	6.47944	3.66461	76
chr1	190271962	190272179	SRR8284517_trimmed.fq.sort.sort.q10.rmdup.narrowPeak_peak_1982	35	.	3.97942	6.34022	3.55749	94
chr1	190434989	190435223	SRR8284517_trimmed.fq.sort.sort.q10.rmdup.narrowPeak_peak_1983	75	.	5.50709	10.6983	7.54446	126
chr1	190658937	190659086	SRR8284517_trimmed.fq.sort.sort.q10.rmdup.narrowPeak_peak_1984	36	.	4.05785	6.47944	3.66461	122
chr1	190704400	190704725	SRR8284517_trimmed.fq.sort.sort.q10.rmdup.narrowPeak_peak_1985	36	.	4.05785	6.47944	3.66461	36
chr1	190819590	190819748	SRR8284517_trimmed.fq.sort.sort.q10.rmdup.narrowPeak_peak_1986	47	.	4.12145	7.69372	4.7659	107
chr1	190902717	190902969	SRR8284517_trimmed.fq.sort.sort.q10.rmdup.narrowPeak_peak_1987	183	.	7.19536	22.0502	18.3114	113
chr1	190911384	190911727	SRR8284517_trimmed.fq.sort.sort.q10.rmdup.narrowPeak_peak_1988	50	.	4.42029	7.99133	5.04042	272
chr1	190911843	190912291	SRR8284517_trimmed.fq.sort.sort.q10.rmdup.narrowPeak_peak_1989	119	.	6.65513	15.3304	11.9114	337
chr1	190927981	190928407	SRR8284517_trimmed.fq.sort.sort.q10.rmdup.narrowPeak_peak_1990	62	.	4.18197	9.25401	6.20085	286
chr1	190928564	190928736	SRR8284517_trimmed.fq.sort.sort.q10.rmdup.narrowPeak_peak_1991	48	.	3.78754	7.77552	4.84128	132
chr1	190929054	190929263	SRR8284517_trimmed.fq.sort.sort.q10.rmdup.narrowPeak_peak_1992	178	.	6.83527	21.6063	17.888	81
chr1	190978629	190978945	SRR8284517_trimmed.fq.sort.sort.q10.rmdup.narrowPeak_peak_1993	190	.	7.32615	22.8558	19.0827	119
chr1	191025487	191025740	SRR8284517_trimmed.fq.sort.sort.q10.rmdup.narrowPeak_peak_1994	39	.	4.09043	6.806	3.96269	205
chr1	191026461	191026641	SRR8284517_trimmed.fq.sort.sort.q10.rmdup.narrowPeak_peak_1995	65	.	5.1164	9.61937	6.54183	62
chr1	191052365	191052583	SRR8284517_trimmed.fq.sort.sort.q10.rmdup.narrowPeak_peak_1996	63	.	4.51564	9.40626	6.34282	123
chr1	191063017	191063757	SRR8284517_trimmed.fq.sort.sort.q10.rmdup.narrowPeak_peak_1997	431	.	10.6964	47.8544	43.1678	145
chr1	191136783	191136940	SRR8284517_trimmed.fq.sort.sort.q10.rmdup.narrowPeak_peak_1998	29	.	3.76801	5.71664	2.99513	41
chr1	191223851	191224331	SRR8284517_trimmed.fq.sort.sort.q10.rmdup.narrowPeak_peak_1999	117	.	5.3409	15.1737	11.763	144
chr1	191224516	191224833	SRR8284517_trimmed.fq.sort.sort.q10.rmdup.narrowPeak_peak_2000	147	.	5.92018	18.2994	14.7333	113
chr1	191261906	191262056	SRR8284517_trimmed.fq.sort.sort.q10.rmdup.narrowPeak_peak_2001	37	.	3.57292	6.54691	3.72616	49
chr1	191262329	191262593	SRR8284517_trimmed.fq.sort.sort.q10.rmdup.narrowPeak_peak_2002	30	.	3.30598	5.74541	3.02115	74
chr1	191267883	191268050	SRR8284517_trimmed.fq.sort.sort.q10.rmdup.narrowPeak_peak_2003	48	.	3.92349	7.82211	4.88445	37
chr1	191312676	191312944	SRR8284517_trimmed.fq.sort.sort.q10.rmdup.narrowPeak_peak_2004	275	.	10.172	31.6668	27.5325	98
chr1	191318245	191318526	SRR8284517_trimmed.fq.sort.sort.q10.rmdup.narrowPeak_peak_2005	37	.	3.9773	6.59808	3.77316	67
chr1	191354152	191354468	SRR8284517_trimmed.fq.sort.sort.q10.rmdup.narrowPeak_peak_2006	33	.	3.17239	6.07274	3.31662	70
chr1	191397331	191397655	SRR8284517_trimmed.fq.sort.sort.q10.rmdup.narrowPeak_peak_2007	914	.	18.5461	97.2921	91.4416	157
chr1	191397811	191398123	SRR8284517_trimmed.fq.sort.sort.q10.rmdup.narrowPeak_peak_2008	61	.	4.15943	9.20037	6.1503	89
chr1	191461684	191461850	SRR8284517_trimmed.fq.sort.sort.q10.rmdup.narrowPeak_peak_2009	39	.	3.96079	6.83118	3.98616	125
chr1	191498525	191498938	SRR8284517_trimmed.fq.sort.sort.q10.rmdup.narrowPeak_peak_2010	18	.	3.18831	4.28705	1.81142	89
chr1	191574446	191575514	SRR8284517_trimmed.fq.sort.sort.q10.rmdup.narrowPeak_peak_2011	147	.	4.5948	18.2908	14.725	924
chr1	191575762	191576008	SRR8284517_trimmed.fq.sort.sort.q10.rmdup.narrowPeak_peak_2012	538	.	9.102	58.8849	53.8923	114
chr1	191576264	191576498	SRR8284517_trimmed.fq.sort.sort.q10.rmdup.narrowPeak_peak_2013	54	.	3.12561	8.39289	5.40516	70
chr1	191641686	191641869	SRR8284517_trimmed.fq.sort.sort.q10.rmdup.narrowPeak_peak_2014	29	.	3.76801	5.71664	2.99513	56
chr1	191669245	191669483	SRR8284517_trimmed.fq.sort.sort.q10.rmdup.narrowPeak_peak_2015	31	.	3.71215	5.85883	3.12302	132
chr1	191717454	191717799	SRR8284517_trimmed.fq.sort.sort.q10.rmdup.narrowPeak_peak_2016	83	.	5.38648	11.5667	8.3611	96
chr1	191718801	191718966	SRR8284517_trimmed.fq.sort.sort.q10.rmdup.narrowPeak_peak_2017	89	.	5.49109	12.153	8.91035	80
chr1	191756633	191756882	SRR8284517_trimmed.fq.sort.sort.q10.rmdup.narrowPeak_peak_2018	36	.	4.05785	6.47944	3.66461	143
chr1	191762255	191762404	SRR8284517_trimmed.fq.sort.sort.q10.rmdup.narrowPeak_peak_2019	43	.	4.31854	7.21916	4.34048	64
chr1	191768461	191768610	SRR8284517_trimmed.fq.sort.sort.q10.rmdup.narrowPeak_peak_2020	30	.	3.68305	5.80571	3.07487	80
chr1	191778990	191779142	SRR8284517_trimmed.fq.sort.sort.q10.rmdup.narrowPeak_peak_2021	57	.	4.81177	8.72406	5.71279	59
[truncated: 30,080 more rows]
