# Supplementary material for: A gene desert required for regulatory control of pleiotropic Shox2 expression and embryonic survival
Source: Nat Commun. 2024 Oct 10;15:8793. doi: 10.1038/s41467-024-53009-7 (PMC11467299; doi:10.1038/s41467-024-53009-7)
Supplement: Supplementary file 8 — Supplementary Data 5 [file 41467_2024_53009_MOESM8_ESM.zip › Rodriguez-Carballo_H3K27ac_dFL.narrowPeak]

chr1	3399464	3399907	SRR8861850-51_trimmed.fq.sort.sort.q10.rmdup.narrowPeak_peak_1	39	.	2.61279	6.03331	3.99775	275
chr1	3400188	3400626	SRR8861850-51_trimmed.fq.sort.sort.q10.rmdup.narrowPeak_peak_2	64	.	3.06328	8.56443	6.42877	165
chr1	4496661	4496910	SRR8861850-51_trimmed.fq.sort.sort.q10.rmdup.narrowPeak_peak_3	64	.	3.06328	8.56443	6.42877	121
chr1	4543768	4544476	SRR8861850-51_trimmed.fq.sort.sort.q10.rmdup.narrowPeak_peak_4	292	.	5.88652	31.7295	29.2081	521
chr1	4571241	4572407	SRR8861850-51_trimmed.fq.sort.sort.q10.rmdup.narrowPeak_peak_5	1910	.	11.4336	195.518	191.057	364
chr1	4608775	4609180	SRR8861850-51_trimmed.fq.sort.sort.q10.rmdup.narrowPeak_peak_6	74	.	3.24347	9.6653	7.49583	161
chr1	4785063	4786291	SRR8861850-51_trimmed.fq.sort.sort.q10.rmdup.narrowPeak_peak_7	1534	.	11.0725	157.294	153.454	492
chr1	4807372	4808508	SRR8861850-51_trimmed.fq.sort.sort.q10.rmdup.narrowPeak_peak_8	1052	.	10.7462	108.476	105.235	252
chr1	4856978	4858566	SRR8861850-51_trimmed.fq.sort.sort.q10.rmdup.narrowPeak_peak_9	1145	.	7.65087	117.847	114.507	509
chr1	4911169	4911440	SRR8861850-51_trimmed.fq.sort.sort.q10.rmdup.narrowPeak_peak_10	31	.	2.4326	5.11731	3.13091	159
chr1	5082741	5083766	SRR8861850-51_trimmed.fq.sort.sort.q10.rmdup.narrowPeak_peak_11	1099	.	13.0131	113.24	109.949	481
chr1	6214025	6215562	SRR8861850-51_trimmed.fq.sort.sort.q10.rmdup.narrowPeak_peak_12	1334	.	7.91834	136.998	133.434	778
chr1	7087922	7089856	SRR8861850-51_trimmed.fq.sort.sort.q10.rmdup.narrowPeak_peak_13	1930	.	8.45686	197.575	193.075	649
chr1	7118744	7119445	SRR8861850-51_trimmed.fq.sort.sort.q10.rmdup.narrowPeak_peak_14	141	.	4.16175	16.4804	14.1632	187
chr1	7131128	7131615	SRR8861850-51_trimmed.fq.sort.sort.q10.rmdup.narrowPeak_peak_15	35	.	2.5227	5.56799	3.55612	115
chr1	7206500	7207066	SRR8861850-51_trimmed.fq.sort.sort.q10.rmdup.narrowPeak_peak_16	91	.	3.51376	11.4032	9.188	141
chr1	7382087	7382881	SRR8861850-51_trimmed.fq.sort.sort.q10.rmdup.narrowPeak_peak_17	64	.	3.06328	8.56443	6.42877	333
chr1	7397035	7398002	SRR8861850-51_trimmed.fq.sort.sort.q10.rmdup.narrowPeak_peak_18	1643	.	12.4886	168.392	164.386	744
chr1	7398147	7398762	SRR8861850-51_trimmed.fq.sort.sort.q10.rmdup.narrowPeak_peak_19	523	.	6.31644	55.0729	52.3281	358
chr1	7777490	7778194	SRR8861850-51_trimmed.fq.sort.sort.q10.rmdup.narrowPeak_peak_20	103	.	3.69395	12.6162	10.373	362
chr1	9544717	9546631	SRR8861850-51_trimmed.fq.sort.sort.q10.rmdup.narrowPeak_peak_21	773	.	6.53058	80.3688	77.3967	289
chr1	9564185	9565536	SRR8861850-51_trimmed.fq.sort.sort.q10.rmdup.narrowPeak_peak_22	128	.	3.54496	15.1376	12.8447	1110
chr1	9569936	9570180	SRR8861850-51_trimmed.fq.sort.sort.q10.rmdup.narrowPeak_peak_23	59	.	2.87815	8.03323	5.91549	148
chr1	9630285	9630939	SRR8861850-51_trimmed.fq.sort.sort.q10.rmdup.narrowPeak_peak_24	116	.	3.87414	13.8704	11.6009	250
chr1	9699765	9700208	SRR8861850-51_trimmed.fq.sort.sort.q10.rmdup.narrowPeak_peak_25	365	.	5.68968	39.159	36.5612	266
chr1	9700557	9701220	SRR8861850-51_trimmed.fq.sort.sort.q10.rmdup.narrowPeak_peak_26	904	.	9.48281	93.5286	90.4339	271
chr1	9747439	9748958	SRR8861850-51_trimmed.fq.sort.sort.q10.rmdup.narrowPeak_peak_27	1372	.	8.83992	140.848	137.235	735
chr1	9756326	9756654	SRR8861850-51_trimmed.fq.sort.sort.q10.rmdup.narrowPeak_peak_28	122	.	3.96424	14.5124	12.2302	152
chr1	9797741	9798069	SRR8861850-51_trimmed.fq.sort.sort.q10.rmdup.narrowPeak_peak_29	380	.	5.1255	40.6265	38.0141	165
chr1	9798336	9799440	SRR8861850-51_trimmed.fq.sort.sort.q10.rmdup.narrowPeak_peak_30	597	.	6.42891	62.5256	59.7136	276
chr1	9805133	9805520	SRR8861850-51_trimmed.fq.sort.sort.q10.rmdup.narrowPeak_peak_31	89	.	3.2952	11.1765	8.96789	154
chr1	9805661	9806229	SRR8861850-51_trimmed.fq.sort.sort.q10.rmdup.narrowPeak_peak_32	99	.	3.53271	12.1976	9.96426	392
chr1	9823766	9824046	SRR8861850-51_trimmed.fq.sort.sort.q10.rmdup.narrowPeak_peak_33	39	.	2.61279	6.03331	3.99775	231
chr1	9876430	9876838	SRR8861850-51_trimmed.fq.sort.sort.q10.rmdup.narrowPeak_peak_34	35	.	2.5227	5.56799	3.55612	223
chr1	9942763	9944555	SRR8861850-51_trimmed.fq.sort.sort.q10.rmdup.narrowPeak_peak_35	2011	.	8.86032	205.782	201.116	1132
chr1	10008830	10009205	SRR8861850-51_trimmed.fq.sort.sort.q10.rmdup.narrowPeak_peak_36	48	.	2.65016	6.95069	4.87785	241
chr1	10010815	10011144	SRR8861850-51_trimmed.fq.sort.sort.q10.rmdup.narrowPeak_peak_37	61	.	2.73862	8.29881	6.17354	166
chr1	10014520	10014764	SRR8861850-51_trimmed.fq.sort.sort.q10.rmdup.narrowPeak_peak_38	104	.	3.39264	12.7367	10.4911	113
chr1	10037366	10039182	SRR8861850-51_trimmed.fq.sort.sort.q10.rmdup.narrowPeak_peak_39	2115	.	7.96844	216.469	211.594	662
chr1	10039809	10040236	SRR8861850-51_trimmed.fq.sort.sort.q10.rmdup.narrowPeak_peak_40	418	.	3.50742	44.4669	41.8184	123
chr1	10083976	10084620	SRR8861850-51_trimmed.fq.sort.sort.q10.rmdup.narrowPeak_peak_41	80	.	3.33356	10.2333	8.04803	546
chr1	10232053	10233665	SRR8861850-51_trimmed.fq.sort.sort.q10.rmdup.narrowPeak_peak_42	912	.	7.27427	94.392	91.2891	886
chr1	10260632	10261743	SRR8861850-51_trimmed.fq.sort.sort.q10.rmdup.narrowPeak_peak_43	198	.	3.96957	22.2691	19.8624	906
chr1	10284792	10285917	SRR8861850-51_trimmed.fq.sort.sort.q10.rmdup.narrowPeak_peak_44	183	.	4.64249	20.7792	18.3932	677
chr1	10564746	10565368	SRR8861850-51_trimmed.fq.sort.sort.q10.rmdup.narrowPeak_peak_45	260	.	4.67766	28.5397	26.0542	248
chr1	10590891	10591179	SRR8861850-51_trimmed.fq.sort.sort.q10.rmdup.narrowPeak_peak_46	127	.	3.18021	15.0298	12.7387	117
chr1	10591397	10592380	SRR8861850-51_trimmed.fq.sort.sort.q10.rmdup.narrowPeak_peak_47	338	.	4.89136	36.4064	33.8361	392
chr1	10699566	10700014	SRR8861850-51_trimmed.fq.sort.sort.q10.rmdup.narrowPeak_peak_48	49	.	2.62958	7.02251	4.94307	164
chr1	10700596	10701141	SRR8861850-51_trimmed.fq.sort.sort.q10.rmdup.narrowPeak_peak_49	75	.	3.05318	9.70392	7.5335	274
chr1	10719595	10720057	SRR8861850-51_trimmed.fq.sort.sort.q10.rmdup.narrowPeak_peak_50	69	.	3.15337	9.1089	6.95603	278
chr1	10932795	10933124	SRR8861850-51_trimmed.fq.sort.sort.q10.rmdup.narrowPeak_peak_51	59	.	2.97318	8.03224	5.91455	182
chr1	10993297	10994817	SRR8861850-51_trimmed.fq.sort.sort.q10.rmdup.narrowPeak_peak_52	1137	.	8.36423	117.11	113.778	369
chr1	11025524	11025750	SRR8861850-51_trimmed.fq.sort.sort.q10.rmdup.narrowPeak_peak_53	38	.	2.45036	5.86154	3.83817	177
chr1	11026596	11027465	SRR8861850-51_trimmed.fq.sort.sort.q10.rmdup.narrowPeak_peak_54	82	.	3.23373	10.48	8.28902	413
chr1	11033396	11033699	SRR8861850-51_trimmed.fq.sort.sort.q10.rmdup.narrowPeak_peak_55	49	.	2.79299	7.00606	4.92711	117
chr1	11295351	11295681	SRR8861850-51_trimmed.fq.sort.sort.q10.rmdup.narrowPeak_peak_56	31	.	2.4326	5.11731	3.13091	61
chr1	11329151	11330547	SRR8861850-51_trimmed.fq.sort.sort.q10.rmdup.narrowPeak_peak_57	940	.	7.12463	97.207	94.0769	351
chr1	11355020	11355255	SRR8861850-51_trimmed.fq.sort.sort.q10.rmdup.narrowPeak_peak_58	64	.	3.06328	8.56443	6.42877	112
chr1	11414351	11414565	SRR8861850-51_trimmed.fq.sort.sort.q10.rmdup.narrowPeak_peak_59	59	.	2.97318	8.03224	5.91455	102
chr1	11658117	11658524	SRR8861850-51_trimmed.fq.sort.sort.q10.rmdup.narrowPeak_peak_60	44	.	2.70289	6.51281	4.45491	144
chr1	11744504	11744933	SRR8861850-51_trimmed.fq.sort.sort.q10.rmdup.narrowPeak_peak_61	74	.	3.24347	9.6653	7.49583	345
chr1	11745279	11745509	SRR8861850-51_trimmed.fq.sort.sort.q10.rmdup.narrowPeak_peak_62	80	.	3.33356	10.2333	8.04803	104
chr1	11774385	11775347	SRR8861850-51_trimmed.fq.sort.sort.q10.rmdup.narrowPeak_peak_63	80	.	3.33356	10.2333	8.04803	423
chr1	11999775	12000091	SRR8861850-51_trimmed.fq.sort.sort.q10.rmdup.narrowPeak_peak_64	56	.	2.81525	7.781	5.67407	164
chr1	12000486	12001366	SRR8861850-51_trimmed.fq.sort.sort.q10.rmdup.narrowPeak_peak_65	158	.	4.21351	18.1814	15.8352	389
chr1	12032386	12032778	SRR8861850-51_trimmed.fq.sort.sort.q10.rmdup.narrowPeak_peak_66	266	.	5.76617	29.1419	26.6494	201
chr1	12051345	12052374	SRR8861850-51_trimmed.fq.sort.sort.q10.rmdup.narrowPeak_peak_67	269	.	5.49735	29.4636	26.9676	629
chr1	12052573	12052827	SRR8861850-51_trimmed.fq.sort.sort.q10.rmdup.narrowPeak_peak_68	85	.	3.23798	10.7114	8.51507	108
chr1	12178406	12178829	SRR8861850-51_trimmed.fq.sort.sort.q10.rmdup.narrowPeak_peak_69	64	.	3.06328	8.56443	6.42877	107
chr1	12192219	12192858	SRR8861850-51_trimmed.fq.sort.sort.q10.rmdup.narrowPeak_peak_70	112	.	3.45874	13.5159	11.2543	265
chr1	12193017	12193521	SRR8861850-51_trimmed.fq.sort.sort.q10.rmdup.narrowPeak_peak_71	92	.	3.20954	11.431	9.21515	151
chr1	12236035	12236346	SRR8861850-51_trimmed.fq.sort.sort.q10.rmdup.narrowPeak_peak_72	57	.	2.92481	7.85056	5.74148	102
chr1	12398041	12398619	SRR8861850-51_trimmed.fq.sort.sort.q10.rmdup.narrowPeak_peak_73	169	.	4.59491	19.2647	16.9012	259
chr1	12436088	12436508	SRR8861850-51_trimmed.fq.sort.sort.q10.rmdup.narrowPeak_peak_74	59	.	2.97318	8.03224	5.91455	205
chr1	12489178	12489765	SRR8861850-51_trimmed.fq.sort.sort.q10.rmdup.narrowPeak_peak_75	242	.	4.53756	26.7046	24.2411	260
chr1	12490193	12490433	SRR8861850-51_trimmed.fq.sort.sort.q10.rmdup.narrowPeak_peak_76	69	.	2.70771	9.13084	6.97738	132
chr1	12493434	12493729	SRR8861850-51_trimmed.fq.sort.sort.q10.rmdup.narrowPeak_peak_77	51	.	2.39548	7.21019	5.12471	145
chr1	12499865	12500576	SRR8861850-51_trimmed.fq.sort.sort.q10.rmdup.narrowPeak_peak_78	159	.	3.70383	18.2501	15.9029	514
chr1	12500859	12501188	SRR8861850-51_trimmed.fq.sort.sort.q10.rmdup.narrowPeak_peak_79	144	.	3.58472	16.8097	14.4864	156
chr1	12509798	12511036	SRR8861850-51_trimmed.fq.sort.sort.q10.rmdup.narrowPeak_peak_80	263	.	4.43199	28.8669	26.3778	780
chr1	12520268	12521082	SRR8861850-51_trimmed.fq.sort.sort.q10.rmdup.narrowPeak_peak_81	173	.	3.86415	19.7183	17.3483	490
chr1	12521328	12522098	SRR8861850-51_trimmed.fq.sort.sort.q10.rmdup.narrowPeak_peak_82	241	.	4.46812	26.5949	24.1327	323
chr1	12541424	12541791	SRR8861850-51_trimmed.fq.sort.sort.q10.rmdup.narrowPeak_peak_83	98	.	3.57426	12.1291	9.89711	185
chr1	12542688	12542986	SRR8861850-51_trimmed.fq.sort.sort.q10.rmdup.narrowPeak_peak_84	32	.	2.43652	5.26609	3.27336	247
chr1	12576965	12577474	SRR8861850-51_trimmed.fq.sort.sort.q10.rmdup.narrowPeak_peak_85	91	.	3.43699	11.3279	9.116	421
chr1	12615604	12616928	SRR8861850-51_trimmed.fq.sort.sort.q10.rmdup.narrowPeak_peak_86	403	.	5.72188	42.9609	40.3263	348
chr1	12689441	12690269	SRR8861850-51_trimmed.fq.sort.sort.q10.rmdup.narrowPeak_peak_87	187	.	2.40441	21.1098	18.7194	662
chr1	12691958	12693676	SRR8861850-51_trimmed.fq.sort.sort.q10.rmdup.narrowPeak_peak_88	712	.	3.94246	74.2149	71.2983	1113
chr1	12710889	12711151	SRR8861850-51_trimmed.fq.sort.sort.q10.rmdup.narrowPeak_peak_89	54	.	2.88308	7.51267	5.41384	84
chr1	12711450	12711959	SRR8861850-51_trimmed.fq.sort.sort.q10.rmdup.narrowPeak_peak_90	35	.	2.5227	5.56799	3.55612	260
chr1	12717981	12718262	SRR8861850-51_trimmed.fq.sort.sort.q10.rmdup.narrowPeak_peak_91	95	.	3.5518	11.7952	9.57172	165
chr1	12718473	12718694	SRR8861850-51_trimmed.fq.sort.sort.q10.rmdup.narrowPeak_peak_92	57	.	2.92481	7.85056	5.74148	51
chr1	12721718	12721939	SRR8861850-51_trimmed.fq.sort.sort.q10.rmdup.narrowPeak_peak_93	73	.	3.14532	9.48801	7.32539	128
chr1	12776234	12776959	SRR8861850-51_trimmed.fq.sort.sort.q10.rmdup.narrowPeak_peak_94	95	.	3.37366	11.7437	9.52124	190
chr1	12791927	12792248	SRR8861850-51_trimmed.fq.sort.sort.q10.rmdup.narrowPeak_peak_95	63	.	3.00197	8.52279	6.39115	195
chr1	12835262	12835794	SRR8861850-51_trimmed.fq.sort.sort.q10.rmdup.narrowPeak_peak_96	51	.	2.67153	7.1957	5.11072	158
chr1	12836085	12836311	SRR8861850-51_trimmed.fq.sort.sort.q10.rmdup.narrowPeak_peak_97	71	.	3.01047	9.32497	7.16647	109
chr1	12991772	12992236	SRR8861850-51_trimmed.fq.sort.sort.q10.rmdup.narrowPeak_peak_98	31	.	2.4326	5.11731	3.13091	52
chr1	13005045	13005565	SRR8861850-51_trimmed.fq.sort.sort.q10.rmdup.narrowPeak_peak_99	103	.	3.69395	12.6162	10.373	404
chr1	13162078	13162306	SRR8861850-51_trimmed.fq.sort.sort.q10.rmdup.narrowPeak_peak_100	49	.	2.79299	7.00606	4.92711	28
chr1	13188137	13188457	SRR8861850-51_trimmed.fq.sort.sort.q10.rmdup.narrowPeak_peak_101	57	.	2.52174	7.86405	5.75457	144
chr1	13188589	13189482	SRR8861850-51_trimmed.fq.sort.sort.q10.rmdup.narrowPeak_peak_102	134	.	3.40205	15.7444	13.4401	747
chr1	13196812	13197145	SRR8861850-51_trimmed.fq.sort.sort.q10.rmdup.narrowPeak_peak_103	76	.	3.07279	9.78926	7.61678	145
chr1	13234001	13234222	SRR8861850-51_trimmed.fq.sort.sort.q10.rmdup.narrowPeak_peak_104	59	.	2.97318	8.03224	5.91455	69
chr1	13245760	13246434	SRR8861850-51_trimmed.fq.sort.sort.q10.rmdup.narrowPeak_peak_105	112	.	3.36649	13.5113	11.2497	488
chr1	13255703	13256174	SRR8861850-51_trimmed.fq.sort.sort.q10.rmdup.narrowPeak_peak_106	47	.	2.51523	6.83118	4.76238	178
chr1	13322658	13322980	SRR8861850-51_trimmed.fq.sort.sort.q10.rmdup.narrowPeak_peak_107	68	.	3.06576	8.96892	6.82234	149
chr1	13372122	13372388	SRR8861850-51_trimmed.fq.sort.sort.q10.rmdup.narrowPeak_peak_108	20	.	1.58202	3.90618	2.00841	100
chr1	13372499	13373203	SRR8861850-51_trimmed.fq.sort.sort.q10.rmdup.narrowPeak_peak_109	1194	.	6.32906	122.828	119.432	366
chr1	13373291	13374641	SRR8861850-51_trimmed.fq.sort.sort.q10.rmdup.narrowPeak_peak_110	793	.	5.13437	82.311	79.3209	392
chr1	13426425	13426992	SRR8861850-51_trimmed.fq.sort.sort.q10.rmdup.narrowPeak_peak_111	409	.	6.87169	43.5877	40.9473	355
chr1	13588989	13589954	SRR8861850-51_trimmed.fq.sort.sort.q10.rmdup.narrowPeak_peak_112	1606	.	11.5393	164.647	160.698	709
chr1	13659959	13660906	SRR8861850-51_trimmed.fq.sort.sort.q10.rmdup.narrowPeak_peak_113	644	.	7.17282	67.301	64.4463	410
chr1	13860976	13862455	SRR8861850-51_trimmed.fq.sort.sort.q10.rmdup.narrowPeak_peak_114	330	.	4.6953	35.6116	33.0495	756
chr1	14136273	14136500	SRR8861850-51_trimmed.fq.sort.sort.q10.rmdup.narrowPeak_peak_115	44	.	2.70289	6.51281	4.45491	75
chr1	14308925	14310381	SRR8861850-51_trimmed.fq.sort.sort.q10.rmdup.narrowPeak_peak_116	985	.	7.32512	101.767	98.5924	1056
chr1	14356442	14356686	SRR8861850-51_trimmed.fq.sort.sort.q10.rmdup.narrowPeak_peak_117	39	.	2.61279	6.03331	3.99775	156
chr1	14357624	14358343	SRR8861850-51_trimmed.fq.sort.sort.q10.rmdup.narrowPeak_peak_118	212	.	5.13549	23.6666	21.2411	540
chr1	14503958	14504681	SRR8861850-51_trimmed.fq.sort.sort.q10.rmdup.narrowPeak_peak_119	39	.	2.61279	6.03331	3.99775	524
chr1	14506301	14506536	SRR8861850-51_trimmed.fq.sort.sort.q10.rmdup.narrowPeak_peak_120	49	.	2.79299	7.00606	4.92711	173
chr1	14506980	14507382	SRR8861850-51_trimmed.fq.sort.sort.q10.rmdup.narrowPeak_peak_121	35	.	2.42941	5.51014	3.50707	261
chr1	14511888	14512131	SRR8861850-51_trimmed.fq.sort.sort.q10.rmdup.narrowPeak_peak_122	54	.	2.88308	7.51267	5.41384	122
chr1	14716321	14716561	SRR8861850-51_trimmed.fq.sort.sort.q10.rmdup.narrowPeak_peak_123	74	.	3.24347	9.6653	7.49583	137
chr1	14841554	14841812	SRR8861850-51_trimmed.fq.sort.sort.q10.rmdup.narrowPeak_peak_124	69	.	3.15337	9.1089	6.95603	107
chr1	15286946	15287235	SRR8861850-51_trimmed.fq.sort.sort.q10.rmdup.narrowPeak_peak_125	97	.	3.60385	12.0044	9.77505	157
chr1	15805017	15806526	SRR8861850-51_trimmed.fq.sort.sort.q10.rmdup.narrowPeak_peak_126	2218	.	9.88903	226.904	221.816	804
chr1	15875310	15875814	SRR8861850-51_trimmed.fq.sort.sort.q10.rmdup.narrowPeak_peak_127	114	.	3.64489	13.6647	11.4003	113
chr1	15877102	15877374	SRR8861850-51_trimmed.fq.sort.sort.q10.rmdup.narrowPeak_peak_128	27	.	2.18818	4.70485	2.74515	77
chr1	15892438	15893167	SRR8861850-51_trimmed.fq.sort.sort.q10.rmdup.narrowPeak_peak_129	227	.	5.31568	25.1953	22.7502	485
chr1	15908770	15909141	SRR8861850-51_trimmed.fq.sort.sort.q10.rmdup.narrowPeak_peak_130	72	.	3.17306	9.39169	7.23148	200
chr1	15997073	15997306	SRR8861850-51_trimmed.fq.sort.sort.q10.rmdup.narrowPeak_peak_131	25	.	2.24342	4.46253	2.52399	176
chr1	16103519	16105247	SRR8861850-51_trimmed.fq.sort.sort.q10.rmdup.narrowPeak_peak_132	1382	.	5.5187	141.845	138.218	1426
chr1	16105431	16106280	SRR8861850-51_trimmed.fq.sort.sort.q10.rmdup.narrowPeak_peak_133	185	.	2.37244	20.9572	18.5688	565
chr1	16115559	16116103	SRR8861850-51_trimmed.fq.sort.sort.q10.rmdup.narrowPeak_peak_134	79	.	3.10966	10.1506	7.96929	140
chr1	16138921	16139338	SRR8861850-51_trimmed.fq.sort.sort.q10.rmdup.narrowPeak_peak_135	44	.	2.70289	6.51281	4.45491	247
chr1	16212067	16212555	SRR8861850-51_trimmed.fq.sort.sort.q10.rmdup.narrowPeak_peak_136	80	.	2.84645	10.1966	8.01419	247
chr1	16212760	16213711	SRR8861850-51_trimmed.fq.sort.sort.q10.rmdup.narrowPeak_peak_137	81	.	2.84579	10.3689	8.18042	502
chr1	16214136	16214430	SRR8861850-51_trimmed.fq.sort.sort.q10.rmdup.narrowPeak_peak_138	25	.	2.03518	4.46547	2.52683	130
chr1	16227981	16228981	SRR8861850-51_trimmed.fq.sort.sort.q10.rmdup.narrowPeak_peak_139	174	.	4.37924	19.8712	17.4991	236
chr1	16248587	16250282	SRR8861850-51_trimmed.fq.sort.sort.q10.rmdup.narrowPeak_peak_140	323	.	4.64788	34.9177	32.3629	701
chr1	16267459	16267954	SRR8861850-51_trimmed.fq.sort.sort.q10.rmdup.narrowPeak_peak_141	52	.	2.42027	7.33941	5.24974	323
chr1	16268475	16269234	SRR8861850-51_trimmed.fq.sort.sort.q10.rmdup.narrowPeak_peak_142	257	.	4.47091	28.1879	25.7068	342
chr1	16300830	16301047	SRR8861850-51_trimmed.fq.sort.sort.q10.rmdup.narrowPeak_peak_143	27	.	2.3425	4.68172	2.72316	162
chr1	16397725	16397992	SRR8861850-51_trimmed.fq.sort.sort.q10.rmdup.narrowPeak_peak_144	86	.	2.70604	10.9012	8.69868	169
chr1	16398095	16398340	SRR8861850-51_trimmed.fq.sort.sort.q10.rmdup.narrowPeak_peak_145	84	.	2.6933	10.6606	8.46531	151
chr1	16399411	16399744	SRR8861850-51_trimmed.fq.sort.sort.q10.rmdup.narrowPeak_peak_146	96	.	2.82643	11.8275	9.60327	132
chr1	16401334	16401547	SRR8861850-51_trimmed.fq.sort.sort.q10.rmdup.narrowPeak_peak_147	41	.	2.21177	6.24023	4.19712	169
chr1	16431544	16431782	SRR8861850-51_trimmed.fq.sort.sort.q10.rmdup.narrowPeak_peak_148	44	.	2.70289	6.51281	4.45491	68
chr1	16435944	16436192	SRR8861850-51_trimmed.fq.sort.sort.q10.rmdup.narrowPeak_peak_149	39	.	2.61279	6.03331	3.99775	128
chr1	16446032	16446241	SRR8861850-51_trimmed.fq.sort.sort.q10.rmdup.narrowPeak_peak_150	35	.	2.5227	5.56799	3.55612	194
chr1	16519049	16520309	SRR8861850-51_trimmed.fq.sort.sort.q10.rmdup.narrowPeak_peak_151	1657	.	9.71172	169.806	165.779	474
chr1	16533343	16533701	SRR8861850-51_trimmed.fq.sort.sort.q10.rmdup.narrowPeak_peak_152	54	.	2.88308	7.51267	5.41384	180
chr1	16540384	16540636	SRR8861850-51_trimmed.fq.sort.sort.q10.rmdup.narrowPeak_peak_153	49	.	2.66318	7.00306	4.92711	204
chr1	16540736	16541325	SRR8861850-51_trimmed.fq.sort.sort.q10.rmdup.narrowPeak_peak_154	317	.	5.90365	34.2801	31.7317	208
chr1	16593345	16593592	SRR8861850-51_trimmed.fq.sort.sort.q10.rmdup.narrowPeak_peak_155	44	.	2.70289	6.51281	4.45491	71
chr1	16606633	16607616	SRR8861850-51_trimmed.fq.sort.sort.q10.rmdup.narrowPeak_peak_156	189	.	4.25248	21.35	18.9563	478
chr1	16618390	16619363	SRR8861850-51_trimmed.fq.sort.sort.q10.rmdup.narrowPeak_peak_157	1653	.	10.5261	169.398	165.377	753
chr1	16619504	16619797	SRR8861850-51_trimmed.fq.sort.sort.q10.rmdup.narrowPeak_peak_158	216	.	3.63966	24.0771	21.6466	168
chr1	16656072	16657966	SRR8861850-51_trimmed.fq.sort.sort.q10.rmdup.narrowPeak_peak_159	1770	.	8.11686	181.292	177.081	644
chr1	16664885	16665966	SRR8861850-51_trimmed.fq.sort.sort.q10.rmdup.narrowPeak_peak_160	1751	.	11.3978	179.283	175.105	472
chr1	16687883	16689173	SRR8861850-51_trimmed.fq.sort.sort.q10.rmdup.narrowPeak_peak_161	1285	.	9.77463	132.079	128.575	687
chr1	16825018	16825525	SRR8861850-51_trimmed.fq.sort.sort.q10.rmdup.narrowPeak_peak_162	35	.	2.5227	5.56799	3.55612	335
chr1	17009213	17009556	SRR8861850-51_trimmed.fq.sort.sort.q10.rmdup.narrowPeak_peak_163	82	.	2.97087	10.472	8.28116	208
chr1	17009725	17011144	SRR8861850-51_trimmed.fq.sort.sort.q10.rmdup.narrowPeak_peak_164	157	.	3.85732	18.0761	15.7315	138
chr1	17097324	17097857	SRR8861850-51_trimmed.fq.sort.sort.q10.rmdup.narrowPeak_peak_165	128	.	4.05434	15.1639	12.8695	342
chr1	17726841	17728246	SRR8861850-51_trimmed.fq.sort.sort.q10.rmdup.narrowPeak_peak_166	2035	.	8.8082	208.31	203.593	806
chr1	19209139	19211117	SRR8861850-51_trimmed.fq.sort.sort.q10.rmdup.narrowPeak_peak_167	390	.	2.28034	41.7092	39.0865	832
chr1	19211779	19212205	SRR8861850-51_trimmed.fq.sort.sort.q10.rmdup.narrowPeak_peak_168	51	.	1.42612	7.25	5.16321	281
chr1	19212469	19213272	SRR8861850-51_trimmed.fq.sort.sort.q10.rmdup.narrowPeak_peak_169	100	.	1.58184	12.2502	10.0158	328
chr1	19213416	19214409	SRR8861850-51_trimmed.fq.sort.sort.q10.rmdup.narrowPeak_peak_170	184	.	1.79713	20.7875	18.4014	690
chr1	19214726	19214940	SRR8861850-51_trimmed.fq.sort.sort.q10.rmdup.narrowPeak_peak_171	48	.	1.43699	6.90202	4.83079	107
chr1	19231013	19231532	SRR8861850-51_trimmed.fq.sort.sort.q10.rmdup.narrowPeak_peak_172	174	.	3.5683	19.865	17.4929	240
chr1	19233829	19234416	SRR8861850-51_trimmed.fq.sort.sort.q10.rmdup.narrowPeak_peak_173	188	.	3.59596	21.2778	18.8851	224
chr1	19236458	19236727	SRR8861850-51_trimmed.fq.sort.sort.q10.rmdup.narrowPeak_peak_174	64	.	2.4224	8.54455	6.41231	105
chr1	19240899	19241200	SRR8861850-51_trimmed.fq.sort.sort.q10.rmdup.narrowPeak_peak_175	76	.	2.8714	9.79305	7.62045	215
chr1	19241461	19242239	SRR8861850-51_trimmed.fq.sort.sort.q10.rmdup.narrowPeak_peak_176	107	.	3.39316	12.9664	10.7165	260
chr1	19648144	19648353	SRR8861850-51_trimmed.fq.sort.sort.q10.rmdup.narrowPeak_peak_177	54	.	2.88308	7.51267	5.41384	118
chr1	19672691	19673170	SRR8861850-51_trimmed.fq.sort.sort.q10.rmdup.narrowPeak_peak_178	97	.	3.60385	12.0044	9.77505	201
chr1	19699343	19699758	SRR8861850-51_trimmed.fq.sort.sort.q10.rmdup.narrowPeak_peak_179	74	.	3.24347	9.6653	7.49583	197
chr1	19733164	19733636	SRR8861850-51_trimmed.fq.sort.sort.q10.rmdup.narrowPeak_peak_180	69	.	3.09329	9.07804	6.92855	191
chr1	19767337	19767607	SRR8861850-51_trimmed.fq.sort.sort.q10.rmdup.narrowPeak_peak_181	64	.	3.06328	8.56443	6.42877	156
chr1	19969132	19969579	SRR8861850-51_trimmed.fq.sort.sort.q10.rmdup.narrowPeak_peak_182	72	.	3.1848	9.4375	7.27615	286
chr1	20190393	20190701	SRR8861850-51_trimmed.fq.sort.sort.q10.rmdup.narrowPeak_peak_183	86	.	3.42366	10.8127	8.61216	172
chr1	20259013	20259296	SRR8861850-51_trimmed.fq.sort.sort.q10.rmdup.narrowPeak_peak_184	59	.	2.97318	8.03224	5.91455	173
chr1	20801288	20801833	SRR8861850-51_trimmed.fq.sort.sort.q10.rmdup.narrowPeak_peak_185	57	.	2.7539	7.8672	5.75765	134
chr1	20819320	20820362	SRR8861850-51_trimmed.fq.sort.sort.q10.rmdup.narrowPeak_peak_186	1472	.	10.372	150.976	147.226	779
chr1	20890141	20891331	SRR8861850-51_trimmed.fq.sort.sort.q10.rmdup.narrowPeak_peak_187	756	.	8.43066	78.6198	75.6638	568
chr1	20951001	20952246	SRR8861850-51_trimmed.fq.sort.sort.q10.rmdup.narrowPeak_peak_188	1049	.	9.32856	108.232	104.993	878
chr1	21041433	21041773	SRR8861850-51_trimmed.fq.sort.sort.q10.rmdup.narrowPeak_peak_189	59	.	2.85252	8.1078	5.9879	73
chr1	21076135	21076397	SRR8861850-51_trimmed.fq.sort.sort.q10.rmdup.narrowPeak_peak_190	56	.	2.03196	7.71585	5.61086	169
chr1	21078633	21079215	SRR8861850-51_trimmed.fq.sort.sort.q10.rmdup.narrowPeak_peak_191	609	.	5.13023	63.8135	60.99	406
chr1	21079379	21079942	SRR8861850-51_trimmed.fq.sort.sort.q10.rmdup.narrowPeak_peak_192	1408	.	8.18269	144.562	140.898	275
chr1	21166500	21166709	SRR8861850-51_trimmed.fq.sort.sort.q10.rmdup.narrowPeak_peak_193	35	.	2.5227	5.56799	3.55612	145
chr1	21218422	21219265	SRR8861850-51_trimmed.fq.sort.sort.q10.rmdup.narrowPeak_peak_194	2209	.	15.3998	226.057	220.989	267
chr1	21499880	21500246	SRR8861850-51_trimmed.fq.sort.sort.q10.rmdup.narrowPeak_peak_195	59	.	2.97318	8.03224	5.91455	182
chr1	21960216	21961377	SRR8861850-51_trimmed.fq.sort.sort.q10.rmdup.narrowPeak_peak_196	310	.	4.82843	33.5554	31.0146	910
chr1	21961501	21962238	SRR8861850-51_trimmed.fq.sort.sort.q10.rmdup.narrowPeak_peak_197	163	.	3.61476	18.7067	16.352	491
chr1	22201080	22201639	SRR8861850-51_trimmed.fq.sort.sort.q10.rmdup.narrowPeak_peak_198	190	.	4.8652	21.4301	19.0348	298
chr1	22201770	22202438	SRR8861850-51_trimmed.fq.sort.sort.q10.rmdup.narrowPeak_peak_199	69	.	3.09885	9.10005	6.94993	116
chr1	22268797	22269045	SRR8861850-51_trimmed.fq.sort.sort.q10.rmdup.narrowPeak_peak_200	59	.	2.97318	8.03224	5.91455	104
chr1	22320720	22321252	SRR8861850-51_trimmed.fq.sort.sort.q10.rmdup.narrowPeak_peak_201	91	.	3.51376	11.4032	9.188	398
chr1	23255688	23256109	SRR8861850-51_trimmed.fq.sort.sort.q10.rmdup.narrowPeak_peak_202	148	.	3.56617	17.1874	14.8572	224
chr1	23256339	23257105	SRR8861850-51_trimmed.fq.sort.sort.q10.rmdup.narrowPeak_peak_203	1343	.	11.5273	137.926	134.35	247
chr1	23271710	23271960	SRR8861850-51_trimmed.fq.sort.sort.q10.rmdup.narrowPeak_peak_204	97	.	3.60385	12.0044	9.77505	128
chr1	23382509	23383117	SRR8861850-51_trimmed.fq.sort.sort.q10.rmdup.narrowPeak_peak_205	545	.	6.96877	57.2969	54.5321	426
chr1	23383412	23383912	SRR8861850-51_trimmed.fq.sort.sort.q10.rmdup.narrowPeak_peak_206	592	.	7.40638	62.056	59.2483	249
chr1	23873345	23873721	SRR8861850-51_trimmed.fq.sort.sort.q10.rmdup.narrowPeak_peak_207	35	.	2.5227	5.56799	3.55612	129
chr1	23921665	23922221	SRR8861850-51_trimmed.fq.sort.sort.q10.rmdup.narrowPeak_peak_208	739	.	9.0542	76.9351	73.9942	366
chr1	23922438	23922837	SRR8861850-51_trimmed.fq.sort.sort.q10.rmdup.narrowPeak_peak_209	188	.	4.47488	21.2726	18.8799	134
chr1	23935208	23935478	SRR8861850-51_trimmed.fq.sort.sort.q10.rmdup.narrowPeak_peak_210	128	.	4.05434	15.1639	12.8695	132
chr1	23959151	23959629	SRR8861850-51_trimmed.fq.sort.sort.q10.rmdup.narrowPeak_peak_211	103	.	3.69395	12.6162	10.373	321
chr1	23974006	23974221	SRR8861850-51_trimmed.fq.sort.sort.q10.rmdup.narrowPeak_peak_212	54	.	2.88308	7.51267	5.41384	83
chr1	24004988	24006004	SRR8861850-51_trimmed.fq.sort.sort.q10.rmdup.narrowPeak_peak_213	1717	.	12.3823	175.877	171.756	493
chr1	24033834	24034095	SRR8861850-51_trimmed.fq.sort.sort.q10.rmdup.narrowPeak_peak_214	64	.	3.06328	8.56443	6.42877	88
chr1	24099338	24100342	SRR8861850-51_trimmed.fq.sort.sort.q10.rmdup.narrowPeak_peak_215	1461	.	9.0368	149.838	146.104	742
chr1	24100535	24100940	SRR8861850-51_trimmed.fq.sort.sort.q10.rmdup.narrowPeak_peak_216	938	.	6.96741	96.9371	93.8097	219
chr1	24142521	24142730	SRR8861850-51_trimmed.fq.sort.sort.q10.rmdup.narrowPeak_peak_217	26	.	2.30867	4.56798	2.62414	96
chr1	24142853	24143371	SRR8861850-51_trimmed.fq.sort.sort.q10.rmdup.narrowPeak_peak_218	39	.	2.61279	6.03331	3.99775	134
chr1	24177622	24178076	SRR8861850-51_trimmed.fq.sort.sort.q10.rmdup.narrowPeak_peak_219	59	.	2.97318	8.03224	5.91455	154
chr1	24194802	24197368	SRR8861850-51_trimmed.fq.sort.sort.q10.rmdup.narrowPeak_peak_220	1028	.	5.32095	106.092	102.874	896
chr1	24209888	24210122	SRR8861850-51_trimmed.fq.sort.sort.q10.rmdup.narrowPeak_peak_221	44	.	2.70289	6.51281	4.45491	183
chr1	24219180	24219618	SRR8861850-51_trimmed.fq.sort.sort.q10.rmdup.narrowPeak_peak_222	128	.	4.04836	15.1392	12.8462	139
chr1	24225689	24226455	SRR8861850-51_trimmed.fq.sort.sort.q10.rmdup.narrowPeak_peak_223	173	.	3.78104	19.7446	17.3743	471
chr1	24226737	24227407	SRR8861850-51_trimmed.fq.sort.sort.q10.rmdup.narrowPeak_peak_224	74	.	2.74441	9.6527	7.48586	484
chr1	24239537	24240057	SRR8861850-51_trimmed.fq.sort.sort.q10.rmdup.narrowPeak_peak_225	88	.	3.42487	11.0478	8.84207	231
chr1	24248356	24248763	SRR8861850-51_trimmed.fq.sort.sort.q10.rmdup.narrowPeak_peak_226	31	.	2.4326	5.11731	3.13091	326
chr1	24397302	24397839	SRR8861850-51_trimmed.fq.sort.sort.q10.rmdup.narrowPeak_peak_227	169	.	4.59491	19.2647	16.9012	233
chr1	24586285	24587392	SRR8861850-51_trimmed.fq.sort.sort.q10.rmdup.narrowPeak_peak_228	187	.	4.80384	21.1634	18.7722	145
chr1	24678151	24679153	SRR8861850-51_trimmed.fq.sort.sort.q10.rmdup.narrowPeak_peak_229	1514	.	11.9502	155.23	151.419	648
chr1	24719019	24719549	SRR8861850-51_trimmed.fq.sort.sort.q10.rmdup.narrowPeak_peak_230	141	.	4.23453	16.4952	14.1768	214
chr1	24730910	24731312	SRR8861850-51_trimmed.fq.sort.sort.q10.rmdup.narrowPeak_peak_231	97	.	3.60385	12.0044	9.77505	113
chr1	24731826	24732127	SRR8861850-51_trimmed.fq.sort.sort.q10.rmdup.narrowPeak_peak_232	58	.	2.9006	7.94095	5.8292	194
chr1	24766758	24767101	SRR8861850-51_trimmed.fq.sort.sort.q10.rmdup.narrowPeak_peak_233	39	.	2.61279	6.03331	3.99775	158
chr1	24792669	24793774	SRR8861850-51_trimmed.fq.sort.sort.q10.rmdup.narrowPeak_peak_234	238	.	5.08305	26.3078	23.8491	435
chr1	30778470	30778830	SRR8861850-51_trimmed.fq.sort.sort.q10.rmdup.narrowPeak_peak_237	162	.	4.50482	18.5594	16.2068	191
chr1	30872762	30874547	SRR8861850-51_trimmed.fq.sort.sort.q10.rmdup.narrowPeak_peak_238	948	.	6.88988	97.9533	94.8162	1388
chr1	30948736	30949633	SRR8861850-51_trimmed.fq.sort.sort.q10.rmdup.narrowPeak_peak_239	1109	.	5.61535	114.234	110.933	382
chr1	30949789	30950852	SRR8861850-51_trimmed.fq.sort.sort.q10.rmdup.narrowPeak_peak_240	1781	.	7.26081	182.429	178.199	269
chr1	31102843	31103133	SRR8861850-51_trimmed.fq.sort.sort.q10.rmdup.narrowPeak_peak_241	49	.	2.79299	7.00606	4.92711	136
chr1	31149883	31150302	SRR8861850-51_trimmed.fq.sort.sort.q10.rmdup.narrowPeak_peak_242	91	.	3.51376	11.4032	9.188	244
chr1	32362834	32363464	SRR8861850-51_trimmed.fq.sort.sort.q10.rmdup.narrowPeak_peak_243	162	.	4.50482	18.5594	16.2068	473
chr1	32834502	32835020	SRR8861850-51_trimmed.fq.sort.sort.q10.rmdup.narrowPeak_peak_244	49	.	2.79299	7.00606	4.92711	424
chr1	33589421	33590121	SRR8861850-51_trimmed.fq.sort.sort.q10.rmdup.narrowPeak_peak_245	64	.	3.06328	8.56443	6.42877	595
chr1	33669306	33670618	SRR8861850-51_trimmed.fq.sort.sort.q10.rmdup.narrowPeak_peak_246	998	.	8.55735	103.083	99.8957	774
chr1	33688093	33688322	SRR8861850-51_trimmed.fq.sort.sort.q10.rmdup.narrowPeak_peak_247	70	.	3.13267	9.23335	7.07723	96
chr1	33719498	33720753	SRR8861850-51_trimmed.fq.sort.sort.q10.rmdup.narrowPeak_peak_248	1313	.	9.25658	134.911	131.372	539
chr1	33757315	33758094	SRR8861850-51_trimmed.fq.sort.sort.q10.rmdup.narrowPeak_peak_249	373	.	6.02547	39.9213	37.3159	266
chr1	33813467	33814850	SRR8861850-51_trimmed.fq.sort.sort.q10.rmdup.narrowPeak_peak_250	2026	.	10.058	207.377	202.679	662
chr1	34005263	34006634	SRR8861850-51_trimmed.fq.sort.sort.q10.rmdup.narrowPeak_peak_251	883	.	7.48378	91.4744	88.3991	790
chr1	34019492	34019703	SRR8861850-51_trimmed.fq.sort.sort.q10.rmdup.narrowPeak_peak_252	36	.	2.13365	5.61771	3.6039	52
chr1	34020222	34020809	SRR8861850-51_trimmed.fq.sort.sort.q10.rmdup.narrowPeak_peak_253	483	.	5.89293	51.0777	48.3689	287
chr1	34034928	34035710	SRR8861850-51_trimmed.fq.sort.sort.q10.rmdup.narrowPeak_peak_254	92	.	3.46185	11.4298	9.21408	265
chr1	34044254	34044940	SRR8861850-51_trimmed.fq.sort.sort.q10.rmdup.narrowPeak_peak_255	88	.	3.27373	11.0823	8.8758	404
chr1	34045227	34045480	SRR8861850-51_trimmed.fq.sort.sort.q10.rmdup.narrowPeak_peak_256	91	.	3.34456	11.3919	9.17855	93
chr1	34074628	34075255	SRR8861850-51_trimmed.fq.sort.sort.q10.rmdup.narrowPeak_peak_257	211	.	5.10872	23.5492	21.1255	237
chr1	34106738	34107146	SRR8861850-51_trimmed.fq.sort.sort.q10.rmdup.narrowPeak_peak_258	97	.	3.53561	11.9699	9.74269	193
chr1	34116562	34116799	SRR8861850-51_trimmed.fq.sort.sort.q10.rmdup.narrowPeak_peak_259	22	.	2.04913	4.15233	2.24096	112
chr1	34121088	34121652	SRR8861850-51_trimmed.fq.sort.sort.q10.rmdup.narrowPeak_peak_260	112	.	3.37114	13.5352	11.2732	229
chr1	34133773	34134300	SRR8861850-51_trimmed.fq.sort.sort.q10.rmdup.narrowPeak_peak_261	140	.	3.10961	16.3798	14.0642	266
chr1	34137399	34137624	SRR8861850-51_trimmed.fq.sort.sort.q10.rmdup.narrowPeak_peak_262	110	.	2.47557	13.2691	11.012	109
chr1	34139212	34139807	SRR8861850-51_trimmed.fq.sort.sort.q10.rmdup.narrowPeak_peak_263	198	.	3.07467	22.2249	19.8187	386
chr1	34140392	34141047	SRR8861850-51_trimmed.fq.sort.sort.q10.rmdup.narrowPeak_peak_264	137	.	2.72201	16.0439	13.7338	494
chr1	34143495	34143786	SRR8861850-51_trimmed.fq.sort.sort.q10.rmdup.narrowPeak_peak_265	86	.	2.47768	10.8147	8.6141	110
chr1	34150336	34150934	SRR8861850-51_trimmed.fq.sort.sort.q10.rmdup.narrowPeak_peak_266	158	.	3.93162	18.2035	15.857	270
chr1	34160242	34160894	SRR8861850-51_trimmed.fq.sort.sort.q10.rmdup.narrowPeak_peak_267	118	.	3.27619	14.1263	11.8522	475
chr1	34200272	34200648	SRR8861850-51_trimmed.fq.sort.sort.q10.rmdup.narrowPeak_peak_268	35	.	2.45433	5.60307	3.5898	170
chr1	34239311	34239614	SRR8861850-51_trimmed.fq.sort.sort.q10.rmdup.narrowPeak_peak_269	54	.	2.88308	7.51267	5.41384	155
chr1	34276309	34276535	SRR8861850-51_trimmed.fq.sort.sort.q10.rmdup.narrowPeak_peak_270	25	.	2.24342	4.46253	2.52399	112
chr1	34432767	34433408	SRR8861850-51_trimmed.fq.sort.sort.q10.rmdup.narrowPeak_peak_271	302	.	3.73645	32.7962	30.2634	365
chr1	34434204	34434456	SRR8861850-51_trimmed.fq.sort.sort.q10.rmdup.narrowPeak_peak_272	46	.	1.94896	6.69855	4.63425	204
chr1	34434871	34435611	SRR8861850-51_trimmed.fq.sort.sort.q10.rmdup.narrowPeak_peak_273	1257	.	6.50507	129.225	125.754	236
chr1	34439115	34440414	SRR8861850-51_trimmed.fq.sort.sort.q10.rmdup.narrowPeak_peak_274	995	.	6.38963	102.694	99.5102	504
chr1	34472822	34473234	SRR8861850-51_trimmed.fq.sort.sort.q10.rmdup.narrowPeak_peak_275	59	.	2.97318	8.03224	5.91455	245
chr1	34801703	34802271	SRR8861850-51_trimmed.fq.sort.sort.q10.rmdup.narrowPeak_peak_276	219	.	5.21789	24.3934	21.9589	133
chr1	34829768	34829996	SRR8861850-51_trimmed.fq.sort.sort.q10.rmdup.narrowPeak_peak_277	81	.	3.26316	10.3887	8.19974	84
chr1	34830514	34830750	SRR8861850-51_trimmed.fq.sort.sort.q10.rmdup.narrowPeak_peak_278	37	.	2.50574	5.79381	3.77314	47
chr1	34841723	34842739	SRR8861850-51_trimmed.fq.sort.sort.q10.rmdup.narrowPeak_peak_279	1418	.	7.05291	145.505	141.829	800
chr1	34843058	34843741	SRR8861850-51_trimmed.fq.sort.sort.q10.rmdup.narrowPeak_peak_280	1675	.	7.81087	171.649	167.593	257
chr1	34849843	34850158	SRR8861850-51_trimmed.fq.sort.sort.q10.rmdup.narrowPeak_peak_281	91	.	3.51376	11.4032	9.188	186
chr1	35667709	35667943	SRR8861850-51_trimmed.fq.sort.sort.q10.rmdup.narrowPeak_peak_282	57	.	2.9194	7.83017	5.72174	135
chr1	35805950	35806159	SRR8861850-51_trimmed.fq.sort.sort.q10.rmdup.narrowPeak_peak_283	31	.	2.3564	5.10933	3.13091	99
chr1	35824667	35825056	SRR8861850-51_trimmed.fq.sort.sort.q10.rmdup.narrowPeak_peak_284	88	.	3.22052	11.0593	8.85324	180
chr1	35825545	35826113	SRR8861850-51_trimmed.fq.sort.sort.q10.rmdup.narrowPeak_peak_285	130	.	3.7983	15.3947	13.0964	323
chr1	35869558	35869839	SRR8861850-51_trimmed.fq.sort.sort.q10.rmdup.narrowPeak_peak_286	91	.	3.51376	11.4032	9.188	161
chr1	35875065	35875312	SRR8861850-51_trimmed.fq.sort.sort.q10.rmdup.narrowPeak_peak_287	52	.	2.75333	7.36307	5.27262	165
chr1	35875612	35876170	SRR8861850-51_trimmed.fq.sort.sort.q10.rmdup.narrowPeak_peak_288	247	.	5.42299	27.1911	24.7217	263
chr1	35941485	35941702	SRR8861850-51_trimmed.fq.sort.sort.q10.rmdup.narrowPeak_peak_289	38	.	2.57028	5.88232	3.8581	54
chr1	35967777	35968154	SRR8861850-51_trimmed.fq.sort.sort.q10.rmdup.narrowPeak_peak_290	45	.	2.41762	6.66288	4.59981	200
chr1	35968781	35969408	SRR8861850-51_trimmed.fq.sort.sort.q10.rmdup.narrowPeak_peak_291	122	.	3.277	14.5639	12.2809	115
chr1	35973405	35973779	SRR8861850-51_trimmed.fq.sort.sort.q10.rmdup.narrowPeak_peak_292	102	.	3.09312	12.4739	10.2351	172
chr1	35986177	35986630	SRR8861850-51_trimmed.fq.sort.sort.q10.rmdup.narrowPeak_peak_293	46	.	2.56514	6.75441	4.68822	274
chr1	35986730	35987294	SRR8861850-51_trimmed.fq.sort.sort.q10.rmdup.narrowPeak_peak_294	89	.	3.14393	11.1199	8.91259	389
chr1	35992009	35993450	SRR8861850-51_trimmed.fq.sort.sort.q10.rmdup.narrowPeak_peak_295	231	.	4.36641	25.6499	23.1994	582
chr1	36003800	36004045	SRR8861850-51_trimmed.fq.sort.sort.q10.rmdup.narrowPeak_peak_296	46	.	2.48347	6.69067	4.62665	52
chr1	36017354	36018255	SRR8861850-51_trimmed.fq.sort.sort.q10.rmdup.narrowPeak_peak_297	288	.	4.27345	31.3651	28.8479	499
chr1	36030025	36031165	SRR8861850-51_trimmed.fq.sort.sort.q10.rmdup.narrowPeak_peak_298	197	.	4.9553	22.1679	19.7624	804
chr1	36060222	36060836	SRR8861850-51_trimmed.fq.sort.sort.q10.rmdup.narrowPeak_peak_299	73	.	2.50449	9.46949	7.30735	261
chr1	36064462	36065659	SRR8861850-51_trimmed.fq.sort.sort.q10.rmdup.narrowPeak_peak_300	211	.	3.54614	23.5527	21.129	437
chr1	36069643	36069932	SRR8861850-51_trimmed.fq.sort.sort.q10.rmdup.narrowPeak_peak_301	119	.	3.1449	14.1904	11.9151	164
chr1	36087780	36088183	SRR8861850-51_trimmed.fq.sort.sort.q10.rmdup.narrowPeak_peak_302	28	.	2.12695	4.76894	2.80638	200
chr1	36088364	36088803	SRR8861850-51_trimmed.fq.sort.sort.q10.rmdup.narrowPeak_peak_303	69	.	2.77429	9.13759	6.98394	303
chr1	36089135	36089516	SRR8861850-51_trimmed.fq.sort.sort.q10.rmdup.narrowPeak_peak_304	46	.	2.45089	6.68213	4.61842	107
chr1	36089922	36090270	SRR8861850-51_trimmed.fq.sort.sort.q10.rmdup.narrowPeak_peak_305	47	.	2.47423	6.78838	4.72105	100
chr1	36243445	36244372	SRR8861850-51_trimmed.fq.sort.sort.q10.rmdup.narrowPeak_peak_306	862	.	8.19926	89.3279	86.2726	642
chr1	36368220	36369249	SRR8861850-51_trimmed.fq.sort.sort.q10.rmdup.narrowPeak_peak_307	965	.	8.75706	99.7372	96.5828	535
chr1	36444587	36446069	SRR8861850-51_trimmed.fq.sort.sort.q10.rmdup.narrowPeak_peak_308	1219	.	9.98662	125.416	121.991	525
chr1	36457105	36457314	SRR8861850-51_trimmed.fq.sort.sort.q10.rmdup.narrowPeak_peak_309	59	.	2.97318	8.03224	5.91455	98
chr1	36457501	36457788	SRR8861850-51_trimmed.fq.sort.sort.q10.rmdup.narrowPeak_peak_310	39	.	2.61279	6.03331	3.99775	134
chr1	36471085	36471480	SRR8861850-51_trimmed.fq.sort.sort.q10.rmdup.narrowPeak_peak_311	378	.	4.87482	40.4163	37.806	246
chr1	36471810	36472099	SRR8861850-51_trimmed.fq.sort.sort.q10.rmdup.narrowPeak_peak_312	170	.	3.31324	19.3848	17.0196	88
chr1	36474899	36476257	SRR8861850-51_trimmed.fq.sort.sort.q10.rmdup.narrowPeak_peak_313	211	.	3.41803	23.6174	21.1929	1000
chr1	36492300	36492564	SRR8861850-51_trimmed.fq.sort.sort.q10.rmdup.narrowPeak_peak_314	84	.	3.17043	10.6247	8.43029	89
chr1	36511450	36512234	SRR8861850-51_trimmed.fq.sort.sort.q10.rmdup.narrowPeak_peak_315	1763	.	11.1229	180.533	176.335	586
chr1	36512801	36513204	SRR8861850-51_trimmed.fq.sort.sort.q10.rmdup.narrowPeak_peak_316	112	.	2.81733	13.4946	11.2333	195
chr1	36522642	36523639	SRR8861850-51_trimmed.fq.sort.sort.q10.rmdup.narrowPeak_peak_317	360	.	4.19516	38.6646	36.0716	583
chr1	36523851	36524573	SRR8861850-51_trimmed.fq.sort.sort.q10.rmdup.narrowPeak_peak_318	104	.	2.57085	12.6931	10.4484	183
chr1	36546715	36547894	SRR8861850-51_trimmed.fq.sort.sort.q10.rmdup.narrowPeak_peak_319	1008	.	7.26108	104.006	100.81	365
chr1	36548300	36548592	SRR8861850-51_trimmed.fq.sort.sort.q10.rmdup.narrowPeak_peak_320	136	.	2.85899	15.9123	13.6044	143
chr1	36555815	36558314	SRR8861850-51_trimmed.fq.sort.sort.q10.rmdup.narrowPeak_peak_321	1067	.	3.94647	110.013	106.755	1158
chr1	36566448	36566684	SRR8861850-51_trimmed.fq.sort.sort.q10.rmdup.narrowPeak_peak_322	40	.	2.23725	6.0359	4.00017	72
chr1	36569738	36570004	SRR8861850-51_trimmed.fq.sort.sort.q10.rmdup.narrowPeak_peak_323	25	.	2.01209	4.54203	2.59948	164
chr1	36579875	36581224	SRR8861850-51_trimmed.fq.sort.sort.q10.rmdup.narrowPeak_peak_324	674	.	5.45896	70.3259	67.4443	1031
chr1	36587960	36589104	SRR8861850-51_trimmed.fq.sort.sort.q10.rmdup.narrowPeak_peak_325	317	.	3.8294	34.3034	31.7547	951
chr1	36589183	36589864	SRR8861850-51_trimmed.fq.sort.sort.q10.rmdup.narrowPeak_peak_326	249	.	3.48248	27.4685	24.9959	290
chr1	36595537	36595774	SRR8861850-51_trimmed.fq.sort.sort.q10.rmdup.narrowPeak_peak_327	44	.	2.58485	6.53605	4.4773	188
chr1	36596015	36596541	SRR8861850-51_trimmed.fq.sort.sort.q10.rmdup.narrowPeak_peak_328	43	.	2.55556	6.41975	4.37002	374
chr1	36603178	36603475	SRR8861850-51_trimmed.fq.sort.sort.q10.rmdup.narrowPeak_peak_329	54	.	2.79591	7.53149	5.43202	116
chr1	36611438	36612111	SRR8861850-51_trimmed.fq.sort.sort.q10.rmdup.narrowPeak_peak_330	60	.	2.6732	8.157	6.03573	339
chr1	36612349	36612621	SRR8861850-51_trimmed.fq.sort.sort.q10.rmdup.narrowPeak_peak_331	115	.	3.38579	13.8369	11.5692	125
chr1	36628627	36628836	SRR8861850-51_trimmed.fq.sort.sort.q10.rmdup.narrowPeak_peak_332	38	.	2.44645	5.84613	3.82334	90
chr1	36633788	36634246	SRR8861850-51_trimmed.fq.sort.sort.q10.rmdup.narrowPeak_peak_333	33	.	2.26621	5.36306	3.36619	40
chr1	36665591	36666240	SRR8861850-51_trimmed.fq.sort.sort.q10.rmdup.narrowPeak_peak_334	87	.	3.39372	10.9221	8.71915	401
chr1	36667244	36667780	SRR8861850-51_trimmed.fq.sort.sort.q10.rmdup.narrowPeak_peak_335	47	.	2.71065	6.86704	4.79698	271
chr1	36683715	36684229	SRR8861850-51_trimmed.fq.sort.sort.q10.rmdup.narrowPeak_peak_336	64	.	2.83226	8.54937	6.41695	367
chr1	36684310	36684637	SRR8861850-51_trimmed.fq.sort.sort.q10.rmdup.narrowPeak_peak_337	55	.	2.6952	7.61574	5.51375	170
chr1	36690972	36692331	SRR8861850-51_trimmed.fq.sort.sort.q10.rmdup.narrowPeak_peak_338	833	.	7.53171	86.4054	83.3773	771
chr1	36697176	36697428	SRR8861850-51_trimmed.fq.sort.sort.q10.rmdup.narrowPeak_peak_339	37	.	2.45228	5.73229	3.71393	188
chr1	36708969	36710064	SRR8861850-51_trimmed.fq.sort.sort.q10.rmdup.narrowPeak_peak_340	1706	.	9.98721	174.761	170.658	824
chr1	36723023	36724933	SRR8861850-51_trimmed.fq.sort.sort.q10.rmdup.narrowPeak_peak_341	424	.	4.68281	45.0978	42.4433	1581
chr1	36822732	36823346	SRR8861850-51_trimmed.fq.sort.sort.q10.rmdup.narrowPeak_peak_342	287	.	5.63514	31.316	28.7993	241
chr1	36830837	36831796	SRR8861850-51_trimmed.fq.sort.sort.q10.rmdup.narrowPeak_peak_343	641	.	6.93998	66.9924	64.1404	326
chr1	36859809	36862133	SRR8861850-51_trimmed.fq.sort.sort.q10.rmdup.narrowPeak_peak_344	285	.	3.71634	31.0567	28.5427	763
chr1	36868639	36868914	SRR8861850-51_trimmed.fq.sort.sort.q10.rmdup.narrowPeak_peak_345	65	.	3.00165	8.71298	6.57335	104
chr1	36904548	36904834	SRR8861850-51_trimmed.fq.sort.sort.q10.rmdup.narrowPeak_peak_346	53	.	2.82537	7.47289	5.37903	130
chr1	36905222	36905531	SRR8861850-51_trimmed.fq.sort.sort.q10.rmdup.narrowPeak_peak_347	29	.	2.30934	4.9364	2.96596	270
chr1	36910176	36910430	SRR8861850-51_trimmed.fq.sort.sort.q10.rmdup.narrowPeak_peak_348	59	.	2.97318	8.03224	5.91455	149
chr1	36920353	36920618	SRR8861850-51_trimmed.fq.sort.sort.q10.rmdup.narrowPeak_peak_349	49	.	2.62135	6.9884	4.91427	110
chr1	36938746	36939046	SRR8861850-51_trimmed.fq.sort.sort.q10.rmdup.narrowPeak_peak_350	134	.	2.56918	15.7606	13.4561	174
chr1	36939192	36940434	SRR8861850-51_trimmed.fq.sort.sort.q10.rmdup.narrowPeak_peak_351	2036	.	9.36566	208.409	203.691	605
chr1	37028867	37029609	SRR8861850-51_trimmed.fq.sort.sort.q10.rmdup.narrowPeak_peak_352	169	.	4.59491	19.2647	16.9012	246
chr1	37045810	37046140	SRR8861850-51_trimmed.fq.sort.sort.q10.rmdup.narrowPeak_peak_353	80	.	3.33356	10.2333	8.04803	161
chr1	37097589	37098274	SRR8861850-51_trimmed.fq.sort.sort.q10.rmdup.narrowPeak_peak_354	109	.	3.78405	13.2382	10.9818	432
chr1	37121997	37122807	SRR8861850-51_trimmed.fq.sort.sort.q10.rmdup.narrowPeak_peak_355	83	.	3.15055	10.5358	8.34346	324
chr1	37131340	37131680	SRR8861850-51_trimmed.fq.sort.sort.q10.rmdup.narrowPeak_peak_356	59	.	2.97318	8.03224	5.91455	147
chr1	37182726	37183113	SRR8861850-51_trimmed.fq.sort.sort.q10.rmdup.narrowPeak_peak_357	73	.	3.20256	9.50669	7.34358	224
chr1	37299873	37300391	SRR8861850-51_trimmed.fq.sort.sort.q10.rmdup.narrowPeak_peak_358	456	.	7.74829	48.348	45.6638	198
chr1	37336640	37336941	SRR8861850-51_trimmed.fq.sort.sort.q10.rmdup.narrowPeak_peak_359	29	.	2.25471	4.96662	2.99472	130
chr1	37341256	37341557	SRR8861850-51_trimmed.fq.sort.sort.q10.rmdup.narrowPeak_peak_360	68	.	2.96678	8.9488	6.80273	136
chr1	37350359	37351847	SRR8861850-51_trimmed.fq.sort.sort.q10.rmdup.narrowPeak_peak_361	51	.	2.73022	7.27126	5.18377	863
chr1	37409734	37409951	SRR8861850-51_trimmed.fq.sort.sort.q10.rmdup.narrowPeak_peak_362	74	.	3.24347	9.6653	7.49583	88
chr1	37429426	37430811	SRR8861850-51_trimmed.fq.sort.sort.q10.rmdup.narrowPeak_peak_363	1249	.	9.24098	128.388	124.928	908
chr1	37494668	37494878	SRR8861850-51_trimmed.fq.sort.sort.q10.rmdup.narrowPeak_peak_364	46	.	2.67747	6.74091	4.67516	114
chr1	37504845	37505676	SRR8861850-51_trimmed.fq.sort.sort.q10.rmdup.narrowPeak_peak_365	64	.	2.91247	8.53555	6.40352	141
chr1	37511834	37512432	SRR8861850-51_trimmed.fq.sort.sort.q10.rmdup.narrowPeak_peak_366	99	.	3.14846	12.1659	9.93325	409
chr1	37512513	37513403	SRR8861850-51_trimmed.fq.sort.sort.q10.rmdup.narrowPeak_peak_367	156	.	3.75223	18.018	15.6742	479
chr1	37537801	37538017	SRR8861850-51_trimmed.fq.sort.sort.q10.rmdup.narrowPeak_peak_368	48	.	2.72998	6.94025	4.86769	130
chr1	37541219	37541606	SRR8861850-51_trimmed.fq.sort.sort.q10.rmdup.narrowPeak_peak_369	282	.	5.94636	30.7681	28.2573	159
chr1	37687898	37688215	SRR8861850-51_trimmed.fq.sort.sort.q10.rmdup.narrowPeak_peak_370	59	.	2.97318	8.03224	5.91455	169
chr1	37831689	37831975	SRR8861850-51_trimmed.fq.sort.sort.q10.rmdup.narrowPeak_peak_371	97	.	3.60385	12.0044	9.77505	175
chr1	37864369	37865781	SRR8861850-51_trimmed.fq.sort.sort.q10.rmdup.narrowPeak_peak_372	965	.	9.11794	99.6835	96.5296	312
chr1	37871653	37873035	SRR8861850-51_trimmed.fq.sort.sort.q10.rmdup.narrowPeak_peak_373	637	.	7.42592	66.6433	63.7945	975
chr1	37889705	37891040	SRR8861850-51_trimmed.fq.sort.sort.q10.rmdup.narrowPeak_peak_374	691	.	6.98178	72.0394	69.1424	530
chr1	37996639	37998764	SRR8861850-51_trimmed.fq.sort.sort.q10.rmdup.narrowPeak_peak_375	1949	.	8.60921	199.515	194.978	474
chr1	38128911	38129681	SRR8861850-51_trimmed.fq.sort.sort.q10.rmdup.narrowPeak_peak_376	624	.	7.02312	65.2499	62.4134	606
chr1	38130035	38130566	SRR8861850-51_trimmed.fq.sort.sort.q10.rmdup.narrowPeak_peak_377	922	.	8.84581	95.3788	92.2664	272
chr1	38181268	38181513	SRR8861850-51_trimmed.fq.sort.sort.q10.rmdup.narrowPeak_peak_378	59	.	2.97318	8.03224	5.91455	183
chr1	38199910	38200165	SRR8861850-51_trimmed.fq.sort.sort.q10.rmdup.narrowPeak_peak_379	27	.	2.3425	4.68172	2.72316	200
chr1	38217075	38217284	SRR8861850-51_trimmed.fq.sort.sort.q10.rmdup.narrowPeak_peak_380	49	.	2.79299	7.00606	4.92711	119
chr1	38218128	38218665	SRR8861850-51_trimmed.fq.sort.sort.q10.rmdup.narrowPeak_peak_381	128	.	4.05434	15.1639	12.8695	291
chr1	38257459	38257710	SRR8861850-51_trimmed.fq.sort.sort.q10.rmdup.narrowPeak_peak_382	48	.	2.63727	6.89873	4.82758	178
chr1	38262639	38263156	SRR8861850-51_trimmed.fq.sort.sort.q10.rmdup.narrowPeak_peak_383	163	.	3.83345	18.7415	16.3863	264
chr1	38307929	38308291	SRR8861850-51_trimmed.fq.sort.sort.q10.rmdup.narrowPeak_peak_384	44	.	2.53061	6.46505	4.41366	132
chr1	38310640	38310978	SRR8861850-51_trimmed.fq.sort.sort.q10.rmdup.narrowPeak_peak_385	104	.	3.60415	12.7434	10.4978	155
chr1	38320466	38321169	SRR8861850-51_trimmed.fq.sort.sort.q10.rmdup.narrowPeak_peak_386	122	.	3.96424	14.5124	12.2302	184
chr1	38363953	38364261	SRR8861850-51_trimmed.fq.sort.sort.q10.rmdup.narrowPeak_peak_387	54	.	2.88308	7.51267	5.41384	183
chr1	38394452	38395800	SRR8861850-51_trimmed.fq.sort.sort.q10.rmdup.narrowPeak_peak_388	168	.	3.97179	19.2442	16.8816	1007
chr1	38436189	38436681	SRR8861850-51_trimmed.fq.sort.sort.q10.rmdup.narrowPeak_peak_389	80	.	3.21814	10.2022	8.01973	143
chr1	38449024	38449271	SRR8861850-51_trimmed.fq.sort.sort.q10.rmdup.narrowPeak_peak_390	64	.	3.06328	8.56443	6.42877	145
chr1	38450598	38450885	SRR8861850-51_trimmed.fq.sort.sort.q10.rmdup.narrowPeak_peak_391	35	.	2.5227	5.56799	3.55612	38
chr1	38509078	38509692	SRR8861850-51_trimmed.fq.sort.sort.q10.rmdup.narrowPeak_peak_392	61	.	2.57596	8.29026	6.16523	202
chr1	38511516	38511843	SRR8861850-51_trimmed.fq.sort.sort.q10.rmdup.narrowPeak_peak_393	47	.	2.37581	6.8512	4.78167	171
chr1	38512231	38513023	SRR8861850-51_trimmed.fq.sort.sort.q10.rmdup.narrowPeak_peak_394	211	.	4.17145	23.5387	21.1152	184
chr1	38528745	38529622	SRR8861850-51_trimmed.fq.sort.sort.q10.rmdup.narrowPeak_peak_395	169	.	4.04427	19.3576	16.9928	299
chr1	38601644	38602338	SRR8861850-51_trimmed.fq.sort.sort.q10.rmdup.narrowPeak_peak_396	68	.	2.65864	9.0319	6.88358	448
chr1	38606589	38607642	SRR8861850-51_trimmed.fq.sort.sort.q10.rmdup.narrowPeak_peak_397	710	.	6.99152	74.0119	71.0972	284
chr1	38626306	38627163	SRR8861850-51_trimmed.fq.sort.sort.q10.rmdup.narrowPeak_peak_398	788	.	5.66321	81.8276	78.842	616
chr1	38627646	38628452	SRR8861850-51_trimmed.fq.sort.sort.q10.rmdup.narrowPeak_peak_399	1379	.	7.64604	141.601	137.978	232
chr1	38636339	38637093	SRR8861850-51_trimmed.fq.sort.sort.q10.rmdup.narrowPeak_peak_400	127	.	3.95254	15.0142	12.7233	250
chr1	38641683	38643192	SRR8861850-51_trimmed.fq.sort.sort.q10.rmdup.narrowPeak_peak_401	129	.	3.77433	15.2814	12.985	573
chr1	38652062	38652387	SRR8861850-51_trimmed.fq.sort.sort.q10.rmdup.narrowPeak_peak_402	103	.	3.69395	12.6162	10.373	150
chr1	38657400	38658476	SRR8861850-51_trimmed.fq.sort.sort.q10.rmdup.narrowPeak_peak_403	338	.	4.63246	36.4337	33.8632	283
chr1	38659116	38659604	SRR8861850-51_trimmed.fq.sort.sort.q10.rmdup.narrowPeak_peak_404	226	.	3.83186	25.0834	22.6401	240
chr1	38688041	38688510	SRR8861850-51_trimmed.fq.sort.sort.q10.rmdup.narrowPeak_peak_405	39	.	2.61279	6.03331	3.99775	99
chr1	38696100	38696406	SRR8861850-51_trimmed.fq.sort.sort.q10.rmdup.narrowPeak_peak_406	40	.	2.58238	6.07567	4.03847	135
chr1	38699044	38699355	SRR8861850-51_trimmed.fq.sort.sort.q10.rmdup.narrowPeak_peak_407	85	.	3.41862	10.7929	8.59462	157
chr1	38726963	38727176	SRR8861850-51_trimmed.fq.sort.sort.q10.rmdup.narrowPeak_peak_408	31	.	2.4326	5.11731	3.13091	48
chr1	38735182	38736131	SRR8861850-51_trimmed.fq.sort.sort.q10.rmdup.narrowPeak_peak_409	410	.	6.3169	43.7373	41.0955	444
chr1	38757584	38758929	SRR8861850-51_trimmed.fq.sort.sort.q10.rmdup.narrowPeak_peak_410	474	.	4.03501	50.1955	47.4946	226
chr1	38759931	38760487	SRR8861850-51_trimmed.fq.sort.sort.q10.rmdup.narrowPeak_peak_411	293	.	3.16114	31.9048	29.3816	351
chr1	38760807	38761306	SRR8861850-51_trimmed.fq.sort.sort.q10.rmdup.narrowPeak_peak_412	166	.	2.56379	19.0572	16.6974	115
chr1	38766688	38767757	SRR8861850-51_trimmed.fq.sort.sort.q10.rmdup.narrowPeak_peak_413	592	.	5.70508	62.0158	59.2084	604
chr1	38815864	38816112	SRR8861850-51_trimmed.fq.sort.sort.q10.rmdup.narrowPeak_peak_414	59	.	2.68483	8.05174	5.9335	109
chr1	38816377	38817804	SRR8861850-51_trimmed.fq.sort.sort.q10.rmdup.narrowPeak_peak_415	190	.	4.26451	21.4151	19.0205	607
chr1	38866378	38866917	SRR8861850-51_trimmed.fq.sort.sort.q10.rmdup.narrowPeak_peak_416	295	.	4.86571	32.0931	29.5679	300
chr1	38897497	38898237	SRR8861850-51_trimmed.fq.sort.sort.q10.rmdup.narrowPeak_peak_417	350	.	6.40903	37.6487	35.0658	504
chr1	38987097	38988619	SRR8861850-51_trimmed.fq.sort.sort.q10.rmdup.narrowPeak_peak_418	1002	.	7.20773	103.416	100.225	918
chr1	39001511	39001835	SRR8861850-51_trimmed.fq.sort.sort.q10.rmdup.narrowPeak_peak_419	118	.	3.86395	14.0965	11.8229	157
chr1	39046240	39047134	SRR8861850-51_trimmed.fq.sort.sort.q10.rmdup.narrowPeak_peak_420	97	.	3.60385	12.0044	9.77505	201
chr1	39078825	39079220	SRR8861850-51_trimmed.fq.sort.sort.q10.rmdup.narrowPeak_peak_421	54	.	2.88308	7.51267	5.41384	106
chr1	39237433	39237750	SRR8861850-51_trimmed.fq.sort.sort.q10.rmdup.narrowPeak_peak_422	109	.	3.78405	13.2382	10.9818	181
chr1	39238194	39238442	SRR8861850-51_trimmed.fq.sort.sort.q10.rmdup.narrowPeak_peak_423	69	.	3.15337	9.1089	6.95603	111
chr1	39262795	39263131	SRR8861850-51_trimmed.fq.sort.sort.q10.rmdup.narrowPeak_peak_424	35	.	2.5227	5.56799	3.55612	242
chr1	39367315	39367714	SRR8861850-51_trimmed.fq.sort.sort.q10.rmdup.narrowPeak_peak_425	247	.	3.11264	27.2165	24.7468	203
chr1	39367814	39369443	SRR8861850-51_trimmed.fq.sort.sort.q10.rmdup.narrowPeak_peak_426	1392	.	7.09805	142.882	139.241	450
chr1	39394115	39394395	SRR8861850-51_trimmed.fq.sort.sort.q10.rmdup.narrowPeak_peak_427	27	.	2.33467	4.65541	2.70712	173
chr1	39417660	39418295	SRR8861850-51_trimmed.fq.sort.sort.q10.rmdup.narrowPeak_peak_428	215	.	4.74816	23.9398	21.5109	246
chr1	39444925	39445381	SRR8861850-51_trimmed.fq.sort.sort.q10.rmdup.narrowPeak_peak_429	54	.	2.41109	7.55493	5.4548	388
chr1	39449879	39450360	SRR8861850-51_trimmed.fq.sort.sort.q10.rmdup.narrowPeak_peak_430	85	.	2.7841	10.7132	8.51681	323
chr1	39454894	39455164	SRR8861850-51_trimmed.fq.sort.sort.q10.rmdup.narrowPeak_peak_431	43	.	2.49259	6.4497	4.39887	107
chr1	39463832	39464043	SRR8861850-51_trimmed.fq.sort.sort.q10.rmdup.narrowPeak_peak_432	40	.	2.57312	6.04177	4.00582	157
chr1	39464161	39464829	SRR8861850-51_trimmed.fq.sort.sort.q10.rmdup.narrowPeak_peak_433	34	.	2.45652	5.47389	3.47237	179
chr1	39478445	39478710	SRR8861850-51_trimmed.fq.sort.sort.q10.rmdup.narrowPeak_peak_434	200	.	4.64648	22.4387	20.0297	125
chr1	39478819	39479256	SRR8861850-51_trimmed.fq.sort.sort.q10.rmdup.narrowPeak_peak_435	704	.	9.22769	73.3165	70.408	182
chr1	39514974	39515321	SRR8861850-51_trimmed.fq.sort.sort.q10.rmdup.narrowPeak_peak_436	81	.	3.14961	10.3264	8.13891	174
chr1	39515709	39516354	SRR8861850-51_trimmed.fq.sort.sort.q10.rmdup.narrowPeak_peak_437	321	.	5.83086	34.724	32.1711	329
chr1	39535346	39536355	SRR8861850-51_trimmed.fq.sort.sort.q10.rmdup.narrowPeak_peak_438	1244	.	10.5379	127.93	124.475	621
chr1	39551947	39552199	SRR8861850-51_trimmed.fq.sort.sort.q10.rmdup.narrowPeak_peak_439	32	.	2.44096	5.28173	3.2884	178
chr1	39576210	39577319	SRR8861850-51_trimmed.fq.sort.sort.q10.rmdup.narrowPeak_peak_440	917	.	6.58452	94.8941	91.7863	603
chr1	39577496	39578018	SRR8861850-51_trimmed.fq.sort.sort.q10.rmdup.narrowPeak_peak_441	856	.	6.40016	88.7361	85.6863	201
chr1	39614259	39614468	SRR8861850-51_trimmed.fq.sort.sort.q10.rmdup.narrowPeak_peak_442	42	.	2.51486	6.25731	4.21356	91
chr1	39614771	39615044	SRR8861850-51_trimmed.fq.sort.sort.q10.rmdup.narrowPeak_peak_443	89	.	3.24592	11.1739	8.96541	148
chr1	39618708	39618930	SRR8861850-51_trimmed.fq.sort.sort.q10.rmdup.narrowPeak_peak_444	55	.	2.71588	7.70456	5.59992	140
chr1	39622108	39622413	SRR8861850-51_trimmed.fq.sort.sort.q10.rmdup.narrowPeak_peak_445	70	.	3.12132	9.18867	7.03369	120
chr1	39678382	39678884	SRR8861850-51_trimmed.fq.sort.sort.q10.rmdup.narrowPeak_peak_446	44	.	2.61348	6.49599	4.44353	382
chr1	39686419	39686786	SRR8861850-51_trimmed.fq.sort.sort.q10.rmdup.narrowPeak_peak_447	93	.	3.28001	11.5443	9.32606	127
chr1	39700261	39700624	SRR8861850-51_trimmed.fq.sort.sort.q10.rmdup.narrowPeak_peak_448	54	.	2.01151	7.54515	5.44538	263
chr1	39701002	39702528	SRR8861850-51_trimmed.fq.sort.sort.q10.rmdup.narrowPeak_peak_449	331	.	3.6766	35.6681	33.1054	171
chr1	39702834	39703296	SRR8861850-51_trimmed.fq.sort.sort.q10.rmdup.narrowPeak_peak_450	193	.	2.84855	21.7656	19.3659	197
chr1	39707397	39707761	SRR8861850-51_trimmed.fq.sort.sort.q10.rmdup.narrowPeak_peak_451	83	.	2.51438	10.5252	8.33314	166
chr1	39713537	39713984	SRR8861850-51_trimmed.fq.sort.sort.q10.rmdup.narrowPeak_peak_452	67	.	2.66509	8.9085	6.76352	315
chr1	39719483	39720229	SRR8861850-51_trimmed.fq.sort.sort.q10.rmdup.narrowPeak_peak_453	251	.	3.59583	27.6265	25.1517	429
chr1	39720405	39721506	SRR8861850-51_trimmed.fq.sort.sort.q10.rmdup.narrowPeak_peak_454	1284	.	8.53327	131.942	128.439	346
chr1	39734757	39735111	SRR8861850-51_trimmed.fq.sort.sort.q10.rmdup.narrowPeak_peak_455	65	.	2.79111	8.70875	6.56918	166
chr1	39735634	39736004	SRR8861850-51_trimmed.fq.sort.sort.q10.rmdup.narrowPeak_peak_456	72	.	2.85813	9.3726	7.2129	182
chr1	39736096	39736421	SRR8861850-51_trimmed.fq.sort.sort.q10.rmdup.narrowPeak_peak_457	88	.	3.03955	11.0078	8.80291	166
chr1	39749600	39749958	SRR8861850-51_trimmed.fq.sort.sort.q10.rmdup.narrowPeak_peak_458	48	.	2.64156	6.916	4.84431	252
chr1	39761161	39762547	SRR8861850-51_trimmed.fq.sort.sort.q10.rmdup.narrowPeak_peak_459	323	.	5.0198	34.8581	32.3039	724
chr1	39831084	39831314	SRR8861850-51_trimmed.fq.sort.sort.q10.rmdup.narrowPeak_peak_460	46	.	2.71734	6.7286	4.66323	165
chr1	39867547	39868293	SRR8861850-51_trimmed.fq.sort.sort.q10.rmdup.narrowPeak_peak_461	148	.	4.00711	17.203	14.8726	368
chr1	39868387	39868599	SRR8861850-51_trimmed.fq.sort.sort.q10.rmdup.narrowPeak_peak_462	37	.	2.41557	5.7244	3.70639	94
chr1	39900152	39900818	SRR8861850-51_trimmed.fq.sort.sort.q10.rmdup.narrowPeak_peak_463	935	.	4.75101	96.6621	93.5374	392
chr1	39901120	39903319	SRR8861850-51_trimmed.fq.sort.sort.q10.rmdup.narrowPeak_peak_464	1347	.	5.69357	138.349	134.768	429
chr1	39923505	39923803	SRR8861850-51_trimmed.fq.sort.sort.q10.rmdup.narrowPeak_peak_465	41	.	2.57578	6.20108	4.15933	94
chr1	39947157	39947966	SRR8861850-51_trimmed.fq.sort.sort.q10.rmdup.narrowPeak_peak_466	263	.	4.26233	28.8844	26.3951	548
chr1	39956491	39956794	SRR8861850-51_trimmed.fq.sort.sort.q10.rmdup.narrowPeak_peak_467	51	.	2.6758	7.21326	5.12767	114
chr1	39982889	39983118	SRR8861850-51_trimmed.fq.sort.sort.q10.rmdup.narrowPeak_peak_468	48	.	2.57531	6.94614	4.87342	109
chr1	39990004	39990253	SRR8861850-51_trimmed.fq.sort.sort.q10.rmdup.narrowPeak_peak_469	23	.	2.25241	4.26173	2.33338	129
chr1	40018694	40018938	SRR8861850-51_trimmed.fq.sort.sort.q10.rmdup.narrowPeak_peak_470	56	.	2.81052	7.76196	5.65558	130
chr1	40224392	40224756	SRR8861850-51_trimmed.fq.sort.sort.q10.rmdup.narrowPeak_peak_471	44	.	2.70289	6.51281	4.45491	107
chr1	40224962	40225366	SRR8861850-51_trimmed.fq.sort.sort.q10.rmdup.narrowPeak_peak_472	74	.	3.24347	9.6653	7.49583	239
chr1	40243353	40243910	SRR8861850-51_trimmed.fq.sort.sort.q10.rmdup.narrowPeak_peak_473	242	.	5.49588	26.753	24.2887	175
chr1	40266422	40267100	SRR8861850-51_trimmed.fq.sort.sort.q10.rmdup.narrowPeak_peak_474	518	.	7.49408	54.6284	51.8875	279
chr1	40282078	40282287	SRR8861850-51_trimmed.fq.sort.sort.q10.rmdup.narrowPeak_peak_475	28	.	2.26412	4.76934	2.80667	32
chr1	40353223	40353720	SRR8861850-51_trimmed.fq.sort.sort.q10.rmdup.narrowPeak_peak_476	128	.	4.05434	15.1639	12.8695	179
chr1	40435919	40436861	SRR8861850-51_trimmed.fq.sort.sort.q10.rmdup.narrowPeak_peak_477	97	.	3.60385	12.0044	9.77505	624
chr1	40740524	40740756	SRR8861850-51_trimmed.fq.sort.sort.q10.rmdup.narrowPeak_peak_478	31	.	2.4326	5.11731	3.13091	51
chr1	40741190	40741799	SRR8861850-51_trimmed.fq.sort.sort.q10.rmdup.narrowPeak_peak_479	74	.	3.24347	9.6653	7.49583	187
chr1	40790176	40791202	SRR8861850-51_trimmed.fq.sort.sort.q10.rmdup.narrowPeak_peak_480	468	.	7.10397	49.5433	46.8482	359
chr1	40815271	40815843	SRR8861850-51_trimmed.fq.sort.sort.q10.rmdup.narrowPeak_peak_481	59	.	2.97318	8.03224	5.91455	291
chr1	40924211	40925194	SRR8861850-51_trimmed.fq.sort.sort.q10.rmdup.narrowPeak_peak_482	171	.	4.42536	19.4673	17.1009	349
chr1	40963502	40963720	SRR8861850-51_trimmed.fq.sort.sort.q10.rmdup.narrowPeak_peak_483	31	.	2.4326	5.11731	3.13091	124
chr1	41034815	41036079	SRR8861850-51_trimmed.fq.sort.sort.q10.rmdup.narrowPeak_peak_484	190	.	4.45193	21.4728	19.077	323
chr1	41037057	41037382	SRR8861850-51_trimmed.fq.sort.sort.q10.rmdup.narrowPeak_peak_485	52	.	2.7017	7.3196	5.23058	176
chr1	41652528	41652902	SRR8861850-51_trimmed.fq.sort.sort.q10.rmdup.narrowPeak_peak_486	91	.	3.51376	11.4032	9.188	171
chr1	41918842	41919200	SRR8861850-51_trimmed.fq.sort.sort.q10.rmdup.narrowPeak_peak_487	97	.	3.60385	12.0044	9.77505	203
chr1	42064552	42064932	SRR8861850-51_trimmed.fq.sort.sort.q10.rmdup.narrowPeak_peak_488	54	.	2.88308	7.51267	5.41384	105
chr1	42257659	42258002	SRR8861850-51_trimmed.fq.sort.sort.q10.rmdup.narrowPeak_peak_489	69	.	3.15337	9.1089	6.95603	126
chr1	42261747	42262169	SRR8861850-51_trimmed.fq.sort.sort.q10.rmdup.narrowPeak_peak_490	141	.	4.23453	16.4952	14.1768	127
chr1	42362790	42363101	SRR8861850-51_trimmed.fq.sort.sort.q10.rmdup.narrowPeak_peak_491	74	.	3.24347	9.6653	7.49583	174
chr1	42441817	42442031	SRR8861850-51_trimmed.fq.sort.sort.q10.rmdup.narrowPeak_peak_492	44	.	2.70289	6.51281	4.45491	139
chr1	42539612	42540930	SRR8861850-51_trimmed.fq.sort.sort.q10.rmdup.narrowPeak_peak_493	74	.	3.24347	9.6653	7.49583	471
chr1	42629646	42630399	SRR8861850-51_trimmed.fq.sort.sort.q10.rmdup.narrowPeak_peak_494	512	.	7.85385	54.0057	51.2705	523
chr1	42648321	42648612	SRR8861850-51_trimmed.fq.sort.sort.q10.rmdup.narrowPeak_peak_495	69	.	3.15337	9.1089	6.95603	158
chr1	42649497	42649913	SRR8861850-51_trimmed.fq.sort.sort.q10.rmdup.narrowPeak_peak_496	69	.	3.15337	9.1089	6.95603	232
chr1	42686574	42687229	SRR8861850-51_trimmed.fq.sort.sort.q10.rmdup.narrowPeak_peak_497	128	.	4.05434	15.1639	12.8695	189
chr1	42821795	42822204	SRR8861850-51_trimmed.fq.sort.sort.q10.rmdup.narrowPeak_peak_498	39	.	2.61279	6.03331	3.99775	202
chr1	42851176	42852040	SRR8861850-51_trimmed.fq.sort.sort.q10.rmdup.narrowPeak_peak_499	1577	.	12.3355	161.64	157.736	287
chr1	42876542	42876756	SRR8861850-51_trimmed.fq.sort.sort.q10.rmdup.narrowPeak_peak_500	59	.	2.9688	8.01585	5.90181	122
chr1	42889495	42889871	SRR8861850-51_trimmed.fq.sort.sort.q10.rmdup.narrowPeak_peak_501	127	.	3.88497	14.9927	12.7022	171
chr1	42910646	42911207	SRR8861850-51_trimmed.fq.sort.sort.q10.rmdup.narrowPeak_peak_502	49	.	2.75454	7.03294	4.95314	133
chr1	42918465	42918702	SRR8861850-51_trimmed.fq.sort.sort.q10.rmdup.narrowPeak_peak_503	49	.	2.79299	7.00606	4.92711	87
chr1	42952692	42953748	SRR8861850-51_trimmed.fq.sort.sort.q10.rmdup.narrowPeak_peak_504	553	.	7.95072	58.1479	55.3753	433
chr1	43092087	43092395	SRR8861850-51_trimmed.fq.sort.sort.q10.rmdup.narrowPeak_peak_505	175	.	4.38641	19.9055	17.5329	163
chr1	43092570	43093079	SRR8861850-51_trimmed.fq.sort.sort.q10.rmdup.narrowPeak_peak_506	559	.	7.86405	58.7126	55.935	218
chr1	43097984	43099298	SRR8861850-51_trimmed.fq.sort.sort.q10.rmdup.narrowPeak_peak_507	1873	.	8.90314	191.788	187.395	546
chr1	43163418	43163943	SRR8861850-51_trimmed.fq.sort.sort.q10.rmdup.narrowPeak_peak_508	282	.	5.94636	30.7681	28.2573	355
chr1	43224008	43224261	SRR8861850-51_trimmed.fq.sort.sort.q10.rmdup.narrowPeak_peak_509	54	.	2.88308	7.51267	5.41384	117
chr1	43225329	43226179	SRR8861850-51_trimmed.fq.sort.sort.q10.rmdup.narrowPeak_peak_510	109	.	3.78405	13.2382	10.9818	546
chr1	43305633	43306178	SRR8861850-51_trimmed.fq.sort.sort.q10.rmdup.narrowPeak_peak_511	120	.	3.78271	14.2771	12.0002	379
chr1	43310996	43311867	SRR8861850-51_trimmed.fq.sort.sort.q10.rmdup.narrowPeak_peak_512	176	.	4.54205	19.9998	17.6252	176
chr1	43444775	43445706	SRR8861850-51_trimmed.fq.sort.sort.q10.rmdup.narrowPeak_peak_513	901	.	5.3118	93.2233	90.1315	734
chr1	43445812	43447021	SRR8861850-51_trimmed.fq.sort.sort.q10.rmdup.narrowPeak_peak_514	1318	.	6.4763	135.425	131.88	504
chr1	43466745	43467152	SRR8861850-51_trimmed.fq.sort.sort.q10.rmdup.narrowPeak_peak_515	69	.	2.79979	9.09205	6.94218	222
chr1	43474640	43475199	SRR8861850-51_trimmed.fq.sort.sort.q10.rmdup.narrowPeak_peak_516	110	.	3.40846	13.2691	11.012	297
chr1	43514582	43514837	SRR8861850-51_trimmed.fq.sort.sort.q10.rmdup.narrowPeak_peak_517	35	.	2.5227	5.56799	3.55612	89
chr1	43530374	43530647	SRR8861850-51_trimmed.fq.sort.sort.q10.rmdup.narrowPeak_peak_518	28	.	2.33253	4.77281	2.80994	145
chr1	43548585	43549388	SRR8861850-51_trimmed.fq.sort.sort.q10.rmdup.narrowPeak_peak_519	61	.	2.74254	8.31675	6.19096	165
chr1	43554948	43555171	SRR8861850-51_trimmed.fq.sort.sort.q10.rmdup.narrowPeak_peak_520	47	.	2.44614	6.79619	4.72856	55
chr1	43555429	43555912	SRR8861850-51_trimmed.fq.sort.sort.q10.rmdup.narrowPeak_peak_521	30	.	2.15292	4.98516	3.01243	96
chr1	43590293	43591270	SRR8861850-51_trimmed.fq.sort.sort.q10.rmdup.narrowPeak_peak_522	797	.	8.17994	82.7886	79.7939	328
chr1	43694589	43695652	SRR8861850-51_trimmed.fq.sort.sort.q10.rmdup.narrowPeak_peak_523	502	.	5.58586	53.0163	50.2901	343
chr1	43698309	43699169	SRR8861850-51_trimmed.fq.sort.sort.q10.rmdup.narrowPeak_peak_524	172	.	3.46768	19.6318	17.2632	716
chr1	43730500	43731001	SRR8861850-51_trimmed.fq.sort.sort.q10.rmdup.narrowPeak_peak_525	103	.	3.69395	12.6162	10.373	151
chr1	43762272	43762638	SRR8861850-51_trimmed.fq.sort.sort.q10.rmdup.narrowPeak_peak_526	81	.	2.98692	10.3624	8.17414	251
chr1	43765999	43766243	SRR8861850-51_trimmed.fq.sort.sort.q10.rmdup.narrowPeak_peak_527	38	.	2.32189	5.84386	3.82114	114
chr1	43781337	43781647	SRR8861850-51_trimmed.fq.sort.sort.q10.rmdup.narrowPeak_peak_528	46	.	2.67279	6.7231	4.65796	131
chr1	43798353	43798563	SRR8861850-51_trimmed.fq.sort.sort.q10.rmdup.narrowPeak_peak_529	27	.	2.33906	4.67014	2.72117	86
chr1	43819376	43820058	SRR8861850-51_trimmed.fq.sort.sort.q10.rmdup.narrowPeak_peak_530	93	.	3.50625	11.6108	9.3912	304
chr1	43826787	43827765	SRR8861850-51_trimmed.fq.sort.sort.q10.rmdup.narrowPeak_peak_531	1429	.	9.38443	146.69	142.998	782
chr1	43827977	43828535	SRR8861850-51_trimmed.fq.sort.sort.q10.rmdup.narrowPeak_peak_532	640	.	6.00136	66.9209	64.0695	224
chr1	43844380	43845091	SRR8861850-51_trimmed.fq.sort.sort.q10.rmdup.narrowPeak_peak_533	74	.	3.23261	9.62331	7.45718	228
chr1	43845417	43846293	SRR8861850-51_trimmed.fq.sort.sort.q10.rmdup.narrowPeak_peak_534	169	.	4.59491	19.2647	16.9012	475
chr1	43856308	43856538	SRR8861850-51_trimmed.fq.sort.sort.q10.rmdup.narrowPeak_peak_535	49	.	2.79299	7.00606	4.92711	100
chr1	43899279	43899513	SRR8861850-51_trimmed.fq.sort.sort.q10.rmdup.narrowPeak_peak_536	39	.	2.61279	6.03331	3.99775	72
chr1	43933149	43934701	SRR8861850-51_trimmed.fq.sort.sort.q10.rmdup.narrowPeak_peak_537	1321	.	7.32805	135.653	132.105	1073
chr1	44041988	44042562	SRR8861850-51_trimmed.fq.sort.sort.q10.rmdup.narrowPeak_peak_538	169	.	4.59491	19.2647	16.9012	318
chr1	44101669	44103278	SRR8861850-51_trimmed.fq.sort.sort.q10.rmdup.narrowPeak_peak_539	1171	.	8.65916	120.562	117.192	524
chr1	44118049	44120353	SRR8861850-51_trimmed.fq.sort.sort.q10.rmdup.narrowPeak_peak_540	1210	.	5.9084	124.453	121.038	561
chr1	44135250	44135534	SRR8861850-51_trimmed.fq.sort.sort.q10.rmdup.narrowPeak_peak_541	39	.	2.61279	6.03331	3.99775	128
chr1	44147129	44148598	SRR8861850-51_trimmed.fq.sort.sort.q10.rmdup.narrowPeak_peak_542	1368	.	8.28647	140.503	136.893	963
chr1	44180438	44180853	SRR8861850-51_trimmed.fq.sort.sort.q10.rmdup.narrowPeak_peak_543	31	.	2.4326	5.11731	3.13091	328
chr1	44395485	44395748	SRR8861850-51_trimmed.fq.sort.sort.q10.rmdup.narrowPeak_peak_544	49	.	2.79299	7.00606	4.92711	137
chr1	44395887	44396222	SRR8861850-51_trimmed.fq.sort.sort.q10.rmdup.narrowPeak_peak_545	59	.	2.97318	8.03224	5.91455	191
chr1	44551314	44553397	SRR8861850-51_trimmed.fq.sort.sort.q10.rmdup.narrowPeak_peak_546	1555	.	6.2877	159.467	155.595	841
chr1	44584641	44585671	SRR8861850-51_trimmed.fq.sort.sort.q10.rmdup.narrowPeak_peak_547	546	.	7.4538	57.3872	54.6216	320
chr1	44591761	44592102	SRR8861850-51_trimmed.fq.sort.sort.q10.rmdup.narrowPeak_peak_548	73	.	3.20256	9.50669	7.34358	194
chr1	44612773	44613048	SRR8861850-51_trimmed.fq.sort.sort.q10.rmdup.narrowPeak_peak_549	39	.	2.61279	6.03331	3.99775	181
chr1	44619168	44619533	SRR8861850-51_trimmed.fq.sort.sort.q10.rmdup.narrowPeak_peak_550	59	.	2.97318	8.03224	5.91455	204
chr1	44678368	44680457	SRR8861850-51_trimmed.fq.sort.sort.q10.rmdup.narrowPeak_peak_551	186	.	3.25602	21.0789	18.6889	1540
chr1	44683824	44684036	SRR8861850-51_trimmed.fq.sort.sort.q10.rmdup.narrowPeak_peak_552	59	.	2.32591	8.06985	5.95107	105
chr1	44720568	44721589	SRR8861850-51_trimmed.fq.sort.sort.q10.rmdup.narrowPeak_peak_553	227	.	5.31568	25.1953	22.7502	423
chr1	44721827	44722041	SRR8861850-51_trimmed.fq.sort.sort.q10.rmdup.narrowPeak_peak_554	64	.	3.06328	8.56443	6.42877	84
chr1	44750527	44750736	SRR8861850-51_trimmed.fq.sort.sort.q10.rmdup.narrowPeak_peak_555	62	.	2.86997	8.35802	6.23105	82
chr1	44750924	44751701	SRR8861850-51_trimmed.fq.sort.sort.q10.rmdup.narrowPeak_peak_556	85	.	3.2541	10.7811	8.58308	590
chr1	44762812	44763022	SRR8861850-51_trimmed.fq.sort.sort.q10.rmdup.narrowPeak_peak_557	54	.	2.88308	7.51267	5.41384	145
chr1	44773088	44773622	SRR8861850-51_trimmed.fq.sort.sort.q10.rmdup.narrowPeak_peak_558	59	.	2.97318	8.03224	5.91455	440
chr1	44849493	44849858	SRR8861850-51_trimmed.fq.sort.sort.q10.rmdup.narrowPeak_peak_559	49	.	2.79299	7.00606	4.92711	163
chr1	44878077	44879117	SRR8861850-51_trimmed.fq.sort.sort.q10.rmdup.narrowPeak_peak_560	182	.	4.69047	20.6646	18.2808	270
chr1	45031059	45031514	SRR8861850-51_trimmed.fq.sort.sort.q10.rmdup.narrowPeak_peak_561	80	.	3.33356	10.2333	8.04803	339
chr1	45275218	45275472	SRR8861850-51_trimmed.fq.sort.sort.q10.rmdup.narrowPeak_peak_562	35	.	2.5227	5.56799	3.55612	133
chr1	45311334	45312927	SRR8861850-51_trimmed.fq.sort.sort.q10.rmdup.narrowPeak_peak_563	1038	.	5.07258	107.082	103.855	470
chr1	45313290	45314112	SRR8861850-51_trimmed.fq.sort.sort.q10.rmdup.narrowPeak_peak_564	310	.	2.93441	33.5462	31.0055	564
chr1	45320633	45321032	SRR8861850-51_trimmed.fq.sort.sort.q10.rmdup.narrowPeak_peak_565	59	.	2.65871	8.08851	5.96916	88
chr1	45380024	45380290	SRR8861850-51_trimmed.fq.sort.sort.q10.rmdup.narrowPeak_peak_566	44	.	2.70289	6.51281	4.45491	105
chr1	45385324	45386468	SRR8861850-51_trimmed.fq.sort.sort.q10.rmdup.narrowPeak_peak_567	248	.	4.81918	27.3619	24.8905	204
chr1	45393921	45394923	SRR8861850-51_trimmed.fq.sort.sort.q10.rmdup.narrowPeak_peak_568	345	.	5.4907	37.1494	34.5715	279
chr1	45459418	45459627	SRR8861850-51_trimmed.fq.sort.sort.q10.rmdup.narrowPeak_peak_569	31	.	2.4326	5.11731	3.13091	94
chr1	45460411	45460965	SRR8861850-51_trimmed.fq.sort.sort.q10.rmdup.narrowPeak_peak_570	59	.	2.97318	8.03224	5.91455	110
chr1	45501341	45503459	SRR8861850-51_trimmed.fq.sort.sort.q10.rmdup.narrowPeak_peak_571	1346	.	5.99979	138.214	134.634	876
chr1	45587568	45588315	SRR8861850-51_trimmed.fq.sort.sort.q10.rmdup.narrowPeak_peak_572	116	.	3.87414	13.8704	11.6009	474
chr1	45664603	45664909	SRR8861850-51_trimmed.fq.sort.sort.q10.rmdup.narrowPeak_peak_573	69	.	3.15337	9.1089	6.95603	165
chr1	45671937	45672398	SRR8861850-51_trimmed.fq.sort.sort.q10.rmdup.narrowPeak_peak_574	82	.	2.49564	10.3918	8.20282	169
chr1	45672490	45673416	SRR8861850-51_trimmed.fq.sort.sort.q10.rmdup.narrowPeak_peak_575	239	.	3.67509	26.3721	23.9126	698
chr1	45673577	45674101	SRR8861850-51_trimmed.fq.sort.sort.q10.rmdup.narrowPeak_peak_576	205	.	3.44816	22.9616	20.5454	285
chr1	45675646	45676024	SRR8861850-51_trimmed.fq.sort.sort.q10.rmdup.narrowPeak_peak_577	209	.	3.42066	23.4122	20.9904	219
chr1	45760238	45760574	SRR8861850-51_trimmed.fq.sort.sort.q10.rmdup.narrowPeak_peak_578	62	.	2.22159	8.4036	6.27534	164
chr1	45760728	45761879	SRR8861850-51_trimmed.fq.sort.sort.q10.rmdup.narrowPeak_peak_579	504	.	4.64051	53.1865	50.4587	807
chr1	45765841	45766163	SRR8861850-51_trimmed.fq.sort.sort.q10.rmdup.narrowPeak_peak_580	79	.	2.12027	10.1386	7.95756	156
chr1	45766433	45766849	SRR8861850-51_trimmed.fq.sort.sort.q10.rmdup.narrowPeak_peak_581	76	.	2.21294	9.87352	7.69902	170
chr1	45766960	45768235	SRR8861850-51_trimmed.fq.sort.sort.q10.rmdup.narrowPeak_peak_582	953	.	6.69279	98.4442	95.3023	888
chr1	45781806	45782059	SRR8861850-51_trimmed.fq.sort.sort.q10.rmdup.narrowPeak_peak_583	74	.	3.24347	9.6653	7.49583	143
chr1	45794820	45796231	SRR8861850-51_trimmed.fq.sort.sort.q10.rmdup.narrowPeak_peak_584	1932	.	10.2211	197.785	193.281	424
chr1	45864482	45864889	SRR8861850-51_trimmed.fq.sort.sort.q10.rmdup.narrowPeak_peak_585	128	.	3.3808	15.1666	12.8722	202
chr1	45865330	45866471	SRR8861850-51_trimmed.fq.sort.sort.q10.rmdup.narrowPeak_peak_586	101	.	3.15333	12.3966	10.1593	836
chr1	45889453	45889837	SRR8861850-51_trimmed.fq.sort.sort.q10.rmdup.narrowPeak_peak_587	44	.	2.70289	6.51281	4.45491	249
chr1	45894306	45895067	SRR8861850-51_trimmed.fq.sort.sort.q10.rmdup.narrowPeak_peak_588	44	.	2.70289	6.51281	4.45491	592
chr1	45925701	45925929	SRR8861850-51_trimmed.fq.sort.sort.q10.rmdup.narrowPeak_peak_589	59	.	2.97318	8.03224	5.91455	137
chr1	45926012	45926383	SRR8861850-51_trimmed.fq.sort.sort.q10.rmdup.narrowPeak_peak_590	54	.	2.88308	7.51267	5.41384	214
chr1	46066427	46067378	SRR8861850-51_trimmed.fq.sort.sort.q10.rmdup.narrowPeak_peak_591	2132	.	12.5886	218.21	213.3	512
chr1	46209701	46210067	SRR8861850-51_trimmed.fq.sort.sort.q10.rmdup.narrowPeak_peak_592	86	.	3.42366	10.8127	8.61216	185
chr1	46279454	46279805	SRR8861850-51_trimmed.fq.sort.sort.q10.rmdup.narrowPeak_peak_593	64	.	3.06328	8.56443	6.42877	118
chr1	46425295	46425731	SRR8861850-51_trimmed.fq.sort.sort.q10.rmdup.narrowPeak_peak_594	242	.	5.49588	26.753	24.2887	273
chr1	46829151	46829524	SRR8861850-51_trimmed.fq.sort.sort.q10.rmdup.narrowPeak_peak_595	49	.	2.79299	7.00606	4.92711	249
chr1	46843456	46843723	SRR8861850-51_trimmed.fq.sort.sort.q10.rmdup.narrowPeak_peak_596	35	.	2.5227	5.56799	3.55612	148
chr1	46852325	46853587	SRR8861850-51_trimmed.fq.sort.sort.q10.rmdup.narrowPeak_peak_597	1430	.	5.97038	146.756	143.064	698
chr1	46853751	46854728	SRR8861850-51_trimmed.fq.sort.sort.q10.rmdup.narrowPeak_peak_598	864	.	4.61221	89.5436	86.4864	264
chr1	46885151	46885404	SRR8861850-51_trimmed.fq.sort.sort.q10.rmdup.narrowPeak_peak_599	75	.	2.7837	9.69343	7.52326	100
chr1	46886902	46887438	SRR8861850-51_trimmed.fq.sort.sort.q10.rmdup.narrowPeak_peak_600	110	.	3.20226	13.2851	11.0277	95
chr1	46887543	46888237	SRR8861850-51_trimmed.fq.sort.sort.q10.rmdup.narrowPeak_peak_601	153	.	3.64953	17.6792	15.3414	270
chr1	46893989	46894298	SRR8861850-51_trimmed.fq.sort.sort.q10.rmdup.narrowPeak_peak_602	128	.	3.97394	15.1058	12.8134	160
chr1	46894478	46895193	SRR8861850-51_trimmed.fq.sort.sort.q10.rmdup.narrowPeak_peak_603	335	.	6.47003	36.1671	33.5992	193
chr1	47073575	47073808	SRR8861850-51_trimmed.fq.sort.sort.q10.rmdup.narrowPeak_peak_604	109	.	3.78405	13.2382	10.9818	90
chr1	47163750	47164320	SRR8861850-51_trimmed.fq.sort.sort.q10.rmdup.narrowPeak_peak_605	293	.	5.83654	31.9007	29.3775	315
chr1	50927589	50927832	SRR8861850-51_trimmed.fq.sort.sort.q10.rmdup.narrowPeak_peak_606	35	.	2.5227	5.56799	3.55612	172
chr1	50962572	50962981	SRR8861850-51_trimmed.fq.sort.sort.q10.rmdup.narrowPeak_peak_607	141	.	4.23453	16.4952	14.1768	201
chr1	51137468	51137715	SRR8861850-51_trimmed.fq.sort.sort.q10.rmdup.narrowPeak_peak_608	54	.	2.88308	7.51267	5.41384	127
chr1	51288353	51290038	SRR8861850-51_trimmed.fq.sort.sort.q10.rmdup.narrowPeak_peak_609	583	.	6.4845	61.1894	58.3895	1054
chr1	51326578	51326963	SRR8861850-51_trimmed.fq.sort.sort.q10.rmdup.narrowPeak_peak_610	23	.	2.25241	4.26173	2.33338	239
chr1	51333542	51334113	SRR8861850-51_trimmed.fq.sort.sort.q10.rmdup.narrowPeak_peak_611	292	.	5.2794	31.7334	29.212	237
chr1	51334269	51334760	SRR8861850-51_trimmed.fq.sort.sort.q10.rmdup.narrowPeak_peak_612	152	.	3.85836	17.5475	15.2117	285
chr1	51371480	51371910	SRR8861850-51_trimmed.fq.sort.sort.q10.rmdup.narrowPeak_peak_613	39	.	2.61279	6.03331	3.99775	106
chr1	51445473	51445796	SRR8861850-51_trimmed.fq.sort.sort.q10.rmdup.narrowPeak_peak_614	91	.	3.51376	11.4032	9.188	157
chr1	51477892	51479158	SRR8861850-51_trimmed.fq.sort.sort.q10.rmdup.narrowPeak_peak_615	1232	.	11.1504	126.665	123.224	847
chr1	51509071	51509345	SRR8861850-51_trimmed.fq.sort.sort.q10.rmdup.narrowPeak_peak_616	49	.	2.79299	7.00606	4.92711	197
chr1	51529902	51530358	SRR8861850-51_trimmed.fq.sort.sort.q10.rmdup.narrowPeak_peak_617	108	.	3.75728	13.1293	10.8762	280
chr1	51607278	51608477	SRR8861850-51_trimmed.fq.sort.sort.q10.rmdup.narrowPeak_peak_618	134	.	3.71914	15.7856	13.4807	299
chr1	51617028	51618122	SRR8861850-51_trimmed.fq.sort.sort.q10.rmdup.narrowPeak_peak_619	772	.	5.85303	80.1762	77.2058	740
chr1	51618302	51619079	SRR8861850-51_trimmed.fq.sort.sort.q10.rmdup.narrowPeak_peak_620	143	.	2.75713	16.7054	14.3837	262
chr1	51625507	51625875	SRR8861850-51_trimmed.fq.sort.sort.q10.rmdup.narrowPeak_peak_621	70	.	2.7574	9.2211	7.0653	198
chr1	51650130	51650518	SRR8861850-51_trimmed.fq.sort.sort.q10.rmdup.narrowPeak_peak_622	86	.	3.42366	10.8127	8.61216	207
chr1	51650704	51650930	SRR8861850-51_trimmed.fq.sort.sort.q10.rmdup.narrowPeak_peak_623	69	.	3.15337	9.1089	6.95603	88
chr1	51671342	51671741	SRR8861850-51_trimmed.fq.sort.sort.q10.rmdup.narrowPeak_peak_624	176	.	4.68501	19.9783	17.6041	202
chr1	51678737	51679076	SRR8861850-51_trimmed.fq.sort.sort.q10.rmdup.narrowPeak_peak_625	91	.	3.51376	11.4032	9.188	199
chr1	51687639	51688095	SRR8861850-51_trimmed.fq.sort.sort.q10.rmdup.narrowPeak_peak_626	141	.	4.23453	16.4952	14.1768	116
chr1	51697022	51697869	SRR8861850-51_trimmed.fq.sort.sort.q10.rmdup.narrowPeak_peak_627	352	.	6.28051	37.8836	35.2984	538
chr1	51705784	51707088	SRR8861850-51_trimmed.fq.sort.sort.q10.rmdup.narrowPeak_peak_628	323	.	5.14202	34.9463	32.3909	751
chr1	51720035	51720462	SRR8861850-51_trimmed.fq.sort.sort.q10.rmdup.narrowPeak_peak_629	116	.	3.87414	13.8704	11.6009	207
chr1	51758743	51759156	SRR8861850-51_trimmed.fq.sort.sort.q10.rmdup.narrowPeak_peak_630	52	.	2.78059	7.30097	5.21253	62
chr1	51779449	51779754	SRR8861850-51_trimmed.fq.sort.sort.q10.rmdup.narrowPeak_peak_631	70	.	3.06367	9.15793	7.00376	141
chr1	51779873	51780294	SRR8861850-51_trimmed.fq.sort.sort.q10.rmdup.narrowPeak_peak_632	81	.	3.25747	10.3652	8.17679	252
chr1	51786077	51786888	SRR8861850-51_trimmed.fq.sort.sort.q10.rmdup.narrowPeak_peak_633	83	.	3.35553	10.543	8.35052	623
chr1	51789312	51789703	SRR8861850-51_trimmed.fq.sort.sort.q10.rmdup.narrowPeak_peak_634	57	.	2.8699	7.82153	5.71338	106
chr1	51804367	51804857	SRR8861850-51_trimmed.fq.sort.sort.q10.rmdup.narrowPeak_peak_635	54	.	2.88308	7.51267	5.41384	378
chr1	51820934	51821186	SRR8861850-51_trimmed.fq.sort.sort.q10.rmdup.narrowPeak_peak_636	53	.	2.62801	7.47972	5.38559	141
chr1	51821662	51821995	SRR8861850-51_trimmed.fq.sort.sort.q10.rmdup.narrowPeak_peak_637	107	.	3.36444	13.0515	10.7998	205
chr1	51822152	51822772	SRR8861850-51_trimmed.fq.sort.sort.q10.rmdup.narrowPeak_peak_638	133	.	3.69745	15.6763	13.3731	324
chr1	51837609	51838170	SRR8861850-51_trimmed.fq.sort.sort.q10.rmdup.narrowPeak_peak_639	76	.	3.04215	9.85094	7.67699	146
chr1	51855863	51856126	SRR8861850-51_trimmed.fq.sort.sort.q10.rmdup.narrowPeak_peak_640	37	.	2.47272	5.81042	3.78904	165
chr1	51862779	51863152	SRR8861850-51_trimmed.fq.sort.sort.q10.rmdup.narrowPeak_peak_641	116	.	3.58377	13.8771	11.6075	170
chr1	51879297	51879851	SRR8861850-51_trimmed.fq.sort.sort.q10.rmdup.narrowPeak_peak_642	96	.	3.39593	11.8419	9.61738	381
chr1	51893199	51893840	SRR8861850-51_trimmed.fq.sort.sort.q10.rmdup.narrowPeak_peak_643	347	.	4.92474	37.3462	34.7664	402
chr1	51914734	51916223	SRR8861850-51_trimmed.fq.sort.sort.q10.rmdup.narrowPeak_peak_644	2168	.	9.18419	221.831	216.848	696
chr1	51930198	51930649	SRR8861850-51_trimmed.fq.sort.sort.q10.rmdup.narrowPeak_peak_645	68	.	3.01669	8.96609	6.81958	269
chr1	51930750	51931051	SRR8861850-51_trimmed.fq.sort.sort.q10.rmdup.narrowPeak_peak_646	39	.	2.5232	6.00246	3.97352	146
chr1	51996322	51997574	SRR8861850-51_trimmed.fq.sort.sort.q10.rmdup.narrowPeak_peak_647	249	.	4.94836	27.3833	24.9116	668
chr1	52113258	52113838	SRR8861850-51_trimmed.fq.sort.sort.q10.rmdup.narrowPeak_peak_648	1586	.	13.44	162.581	158.662	325
chr1	52118884	52119937	SRR8861850-51_trimmed.fq.sort.sort.q10.rmdup.narrowPeak_peak_649	620	.	7.77841	64.9073	62.0739	670
chr1	52144573	52144860	SRR8861850-51_trimmed.fq.sort.sort.q10.rmdup.narrowPeak_peak_650	46	.	2.51514	6.68781	4.62396	169
chr1	52166716	52167127	SRR8861850-51_trimmed.fq.sort.sort.q10.rmdup.narrowPeak_peak_651	114	.	3.70685	13.6869	11.4221	130
chr1	52176235	52177337	SRR8861850-51_trimmed.fq.sort.sort.q10.rmdup.narrowPeak_peak_652	143	.	3.69626	16.6846	14.3632	867
chr1	52232013	52233823	SRR8861850-51_trimmed.fq.sort.sort.q10.rmdup.narrowPeak_peak_653	1237	.	9.05448	127.194	123.747	638
chr1	52254054	52254264	SRR8861850-51_trimmed.fq.sort.sort.q10.rmdup.narrowPeak_peak_654	54	.	2.88308	7.51267	5.41384	45
chr1	52259798	52260196	SRR8861850-51_trimmed.fq.sort.sort.q10.rmdup.narrowPeak_peak_655	31	.	2.4326	5.11731	3.13091	262
chr1	52265984	52266802	SRR8861850-51_trimmed.fq.sort.sort.q10.rmdup.narrowPeak_peak_656	128	.	4.05434	15.1639	12.8695	617
chr1	52282625	52282836	SRR8861850-51_trimmed.fq.sort.sort.q10.rmdup.narrowPeak_peak_657	39	.	2.61279	6.03331	3.99775	196
chr1	52293181	52293540	SRR8861850-51_trimmed.fq.sort.sort.q10.rmdup.narrowPeak_peak_658	59	.	2.97318	8.03224	5.91455	176
chr1	52302006	52302215	SRR8861850-51_trimmed.fq.sort.sort.q10.rmdup.narrowPeak_peak_659	29	.	2.131	4.88879	2.92064	107
chr1	52305816	52306659	SRR8861850-51_trimmed.fq.sort.sort.q10.rmdup.narrowPeak_peak_660	152	.	3.47462	17.5761	15.2399	661
chr1	52306893	52307656	SRR8861850-51_trimmed.fq.sort.sort.q10.rmdup.narrowPeak_peak_661	261	.	4.4479	28.6626	26.1758	172
chr1	52470950	52471242	SRR8861850-51_trimmed.fq.sort.sort.q10.rmdup.narrowPeak_peak_662	32	.	2.4233	5.21947	3.22871	183
chr1	52471331	52471615	SRR8861850-51_trimmed.fq.sort.sort.q10.rmdup.narrowPeak_peak_663	81	.	3.3007	10.324	8.13659	159
chr1	52499657	52500170	SRR8861850-51_trimmed.fq.sort.sort.q10.rmdup.narrowPeak_peak_664	314	.	5.92237	33.962	31.4171	292
chr1	52500677	52501130	SRR8861850-51_trimmed.fq.sort.sort.q10.rmdup.narrowPeak_peak_665	141	.	4.09271	16.4675	14.1504	163
chr1	52521419	52521684	SRR8861850-51_trimmed.fq.sort.sort.q10.rmdup.narrowPeak_peak_666	103	.	3.69395	12.6162	10.373	159
chr1	52524133	52524424	SRR8861850-51_trimmed.fq.sort.sort.q10.rmdup.narrowPeak_peak_667	31	.	2.4326	5.11731	3.13091	174
chr1	52577894	52579157	SRR8861850-51_trimmed.fq.sort.sort.q10.rmdup.narrowPeak_peak_668	591	.	6.58832	61.9919	59.1848	569
chr1	52579684	52580001	SRR8861850-51_trimmed.fq.sort.sort.q10.rmdup.narrowPeak_peak_669	62	.	2.47873	8.33585	6.20951	197
chr1	52597075	52597563	SRR8861850-51_trimmed.fq.sort.sort.q10.rmdup.narrowPeak_peak_670	80	.	3.33356	10.2333	8.04803	330
chr1	52630441	52631500	SRR8861850-51_trimmed.fq.sort.sort.q10.rmdup.narrowPeak_peak_671	2088	.	11.6348	213.648	208.828	435
chr1	52648526	52648869	SRR8861850-51_trimmed.fq.sort.sort.q10.rmdup.narrowPeak_peak_672	44	.	2.15517	6.45904	4.40798	103
chr1	52651787	52652194	SRR8861850-51_trimmed.fq.sort.sort.q10.rmdup.narrowPeak_peak_673	52	.	2.22671	7.32687	5.2376	286
chr1	52652532	52653056	SRR8861850-51_trimmed.fq.sort.sort.q10.rmdup.narrowPeak_peak_674	239	.	3.82658	26.3624	23.903	248
chr1	52653197	52653661	SRR8861850-51_trimmed.fq.sort.sort.q10.rmdup.narrowPeak_peak_675	223	.	3.66847	24.8113	22.3713	185
chr1	52658257	52658510	SRR8861850-51_trimmed.fq.sort.sort.q10.rmdup.narrowPeak_peak_676	53	.	2.31934	7.42009	5.32787	141
chr1	52660464	52661169	SRR8861850-51_trimmed.fq.sort.sort.q10.rmdup.narrowPeak_peak_677	237	.	4.26699	26.2232	23.7655	389
chr1	52675853	52676066	SRR8861850-51_trimmed.fq.sort.sort.q10.rmdup.narrowPeak_peak_678	56	.	2.72423	7.74039	5.63466	95
chr1	52676257	52676556	SRR8861850-51_trimmed.fq.sort.sort.q10.rmdup.narrowPeak_peak_679	183	.	4.37095	20.755	18.3693	137
chr1	52789923	52790202	SRR8861850-51_trimmed.fq.sort.sort.q10.rmdup.narrowPeak_peak_680	71	.	3.16142	9.34614	7.18712	121
chr1	52794480	52794917	SRR8861850-51_trimmed.fq.sort.sort.q10.rmdup.narrowPeak_peak_681	70	.	2.93608	9.1888	7.03379	120
chr1	52800265	52800575	SRR8861850-51_trimmed.fq.sort.sort.q10.rmdup.narrowPeak_peak_682	33	.	2.35869	5.37189	3.3747	41
chr1	52817039	52818016	SRR8861850-51_trimmed.fq.sort.sort.q10.rmdup.narrowPeak_peak_683	1182	.	9.75188	121.68	118.297	424
chr1	52830372	52830770	SRR8861850-51_trimmed.fq.sort.sort.q10.rmdup.narrowPeak_peak_684	39	.	2.61279	6.03331	3.99775	43
chr1	52844300	52844751	SRR8861850-51_trimmed.fq.sort.sort.q10.rmdup.narrowPeak_peak_685	351	.	5.02654	37.7429	35.1591	246
chr1	52845003	52845752	SRR8861850-51_trimmed.fq.sort.sort.q10.rmdup.narrowPeak_peak_686	1107	.	9.55021	114.091	110.791	255
chr1	53194415	53194835	SRR8861850-51_trimmed.fq.sort.sort.q10.rmdup.narrowPeak_peak_687	39	.	2.61279	6.03331	3.99775	53
chr1	53214304	53214720	SRR8861850-51_trimmed.fq.sort.sort.q10.rmdup.narrowPeak_peak_688	80	.	3.33356	10.2333	8.04803	319
chr1	53296530	53297678	SRR8861850-51_trimmed.fq.sort.sort.q10.rmdup.narrowPeak_peak_689	1647	.	10.5884	168.766	164.755	321
chr1	53313183	53314227	SRR8861850-51_trimmed.fq.sort.sort.q10.rmdup.narrowPeak_peak_690	1864	.	12.0527	190.862	186.486	664
chr1	53351865	53352944	SRR8861850-51_trimmed.fq.sort.sort.q10.rmdup.narrowPeak_peak_691	1797	.	14.3938	184.021	179.763	672
chr1	53393965	53394990	SRR8861850-51_trimmed.fq.sort.sort.q10.rmdup.narrowPeak_peak_692	155	.	4.41472	17.8626	15.5212	435
chr1	53538743	53539097	SRR8861850-51_trimmed.fq.sort.sort.q10.rmdup.narrowPeak_peak_693	49	.	2.79299	7.00606	4.92711	37
chr1	53706447	53707195	SRR8861850-51_trimmed.fq.sort.sort.q10.rmdup.narrowPeak_peak_694	796	.	10.3031	82.6255	79.6325	281
chr1	53715207	53715416	SRR8861850-51_trimmed.fq.sort.sort.q10.rmdup.narrowPeak_peak_695	64	.	3.06328	8.56443	6.42877	59
chr1	53757552	53757779	SRR8861850-51_trimmed.fq.sort.sort.q10.rmdup.narrowPeak_peak_696	44	.	2.70289	6.51281	4.45491	146
chr1	53773809	53774125	SRR8861850-51_trimmed.fq.sort.sort.q10.rmdup.narrowPeak_peak_697	59	.	2.97318	8.03224	5.91455	134
chr1	53774273	53774575	SRR8861850-51_trimmed.fq.sort.sort.q10.rmdup.narrowPeak_peak_698	44	.	2.70289	6.51281	4.45491	164
chr1	53784442	53785248	SRR8861850-51_trimmed.fq.sort.sort.q10.rmdup.narrowPeak_peak_699	925	.	10.1078	95.7144	92.5988	554
chr1	53809600	53809965	SRR8861850-51_trimmed.fq.sort.sort.q10.rmdup.narrowPeak_peak_700	63	.	3.05302	8.5256	6.39389	205
chr1	53823458	53824395	SRR8861850-51_trimmed.fq.sort.sort.q10.rmdup.narrowPeak_peak_701	314	.	5.85549	34.0352	31.4895	295
chr1	53894550	53894792	SRR8861850-51_trimmed.fq.sort.sort.q10.rmdup.narrowPeak_peak_702	23	.	2.25241	4.26173	2.33338	115
chr1	53909935	53910646	SRR8861850-51_trimmed.fq.sort.sort.q10.rmdup.narrowPeak_peak_703	55	.	2.73477	7.62018	5.51808	397
chr1	53912227	53912536	SRR8861850-51_trimmed.fq.sort.sort.q10.rmdup.narrowPeak_peak_704	48	.	2.64585	6.93332	4.86106	153
chr1	53978025	53978520	SRR8861850-51_trimmed.fq.sort.sort.q10.rmdup.narrowPeak_peak_705	189	.	4.36372	21.3331	18.9396	337
chr1	53986235	53986575	SRR8861850-51_trimmed.fq.sort.sort.q10.rmdup.narrowPeak_peak_706	69	.	2.82701	9.04904	6.90029	171
chr1	53987215	53987428	SRR8861850-51_trimmed.fq.sort.sort.q10.rmdup.narrowPeak_peak_707	64	.	2.83226	8.54937	6.41695	98
chr1	53987507	53987829	SRR8861850-51_trimmed.fq.sort.sort.q10.rmdup.narrowPeak_peak_708	57	.	2.74536	7.83075	5.72229	146
chr1	54009511	54009821	SRR8861850-51_trimmed.fq.sort.sort.q10.rmdup.narrowPeak_peak_709	27	.	2.3425	4.68172	2.72316	293
chr1	54118465	54118822	SRR8861850-51_trimmed.fq.sort.sort.q10.rmdup.narrowPeak_peak_710	49	.	2.79299	7.00606	4.92711	276
chr1	54119865	54120112	SRR8861850-51_trimmed.fq.sort.sort.q10.rmdup.narrowPeak_peak_711	64	.	3.06328	8.56443	6.42877	157
chr1	54126871	54127099	SRR8861850-51_trimmed.fq.sort.sort.q10.rmdup.narrowPeak_peak_712	59	.	2.97318	8.03224	5.91455	66
chr1	54127644	54127878	SRR8861850-51_trimmed.fq.sort.sort.q10.rmdup.narrowPeak_peak_713	39	.	2.59917	5.98502	3.95681	91
chr1	54194753	54195118	SRR8861850-51_trimmed.fq.sort.sort.q10.rmdup.narrowPeak_peak_714	74	.	3.24347	9.6653	7.49583	182
chr1	54250201	54250622	SRR8861850-51_trimmed.fq.sort.sort.q10.rmdup.narrowPeak_peak_715	236	.	4.53704	26.0612	23.6053	218
chr1	54250710	54251489	SRR8861850-51_trimmed.fq.sort.sort.q10.rmdup.narrowPeak_peak_716	1721	.	13.9352	176.303	172.175	284
chr1	54323164	54323373	SRR8861850-51_trimmed.fq.sort.sort.q10.rmdup.narrowPeak_peak_717	59	.	2.97318	8.03224	5.91455	96
chr1	54438307	54439370	SRR8861850-51_trimmed.fq.sort.sort.q10.rmdup.narrowPeak_peak_718	1732	.	11.8465	177.416	173.27	512
chr1	54557163	54558462	SRR8861850-51_trimmed.fq.sort.sort.q10.rmdup.narrowPeak_peak_719	571	.	8.38774	59.916	57.1276	964
chr1	54688427	54688862	SRR8861850-51_trimmed.fq.sort.sort.q10.rmdup.narrowPeak_peak_720	161	.	4.35088	18.51	16.1589	256
chr1	54689147	54689636	SRR8861850-51_trimmed.fq.sort.sort.q10.rmdup.narrowPeak_peak_721	41	.	2.57131	6.18427	4.14315	72
chr1	54826905	54827204	SRR8861850-51_trimmed.fq.sort.sort.q10.rmdup.narrowPeak_peak_722	44	.	2.66367	6.52984	4.47139	231
chr1	54846976	54847286	SRR8861850-51_trimmed.fq.sort.sort.q10.rmdup.narrowPeak_peak_723	126	.	3.50647	14.9346	12.6451	153
chr1	54864808	54865040	SRR8861850-51_trimmed.fq.sort.sort.q10.rmdup.narrowPeak_peak_724	37	.	2.33612	5.78237	3.76207	109
chr1	54888371	54888717	SRR8861850-51_trimmed.fq.sort.sort.q10.rmdup.narrowPeak_peak_725	49	.	2.79299	7.00606	4.92711	159
chr1	54896342	54896561	SRR8861850-51_trimmed.fq.sort.sort.q10.rmdup.narrowPeak_peak_726	31	.	2.4326	5.11731	3.13091	198
chr1	54906270	54907882	SRR8861850-51_trimmed.fq.sort.sort.q10.rmdup.narrowPeak_peak_727	1606	.	7.91943	164.562	160.614	743
chr1	54913501	54914284	SRR8861850-51_trimmed.fq.sort.sort.q10.rmdup.narrowPeak_peak_728	164	.	3.36052	18.8548	16.498	362
chr1	54925461	54926443	SRR8861850-51_trimmed.fq.sort.sort.q10.rmdup.narrowPeak_peak_729	911	.	6.97697	94.2074	91.1062	749
chr1	54926539	54926955	SRR8861850-51_trimmed.fq.sort.sort.q10.rmdup.narrowPeak_peak_730	220	.	3.46704	24.5199	22.0834	139
chr1	54952182	54952451	SRR8861850-51_trimmed.fq.sort.sort.q10.rmdup.narrowPeak_peak_731	44	.	2.70289	6.51281	4.45491	157
chr1	54960615	54960832	SRR8861850-51_trimmed.fq.sort.sort.q10.rmdup.narrowPeak_peak_732	49	.	2.74959	7.01429	4.93508	88
chr1	54960980	54961320	SRR8861850-51_trimmed.fq.sort.sort.q10.rmdup.narrowPeak_peak_733	75	.	3.14104	9.67534	7.50564	199
chr1	54971389	54972675	SRR8861850-51_trimmed.fq.sort.sort.q10.rmdup.narrowPeak_peak_734	318	.	4.89856	34.383	31.8335	1028
chr1	55026306	55027927	SRR8861850-51_trimmed.fq.sort.sort.q10.rmdup.narrowPeak_peak_735	2188	.	9.31256	223.91	218.885	898
chr1	55052133	55053479	SRR8861850-51_trimmed.fq.sort.sort.q10.rmdup.narrowPeak_peak_736	925	.	9.27396	95.6166	92.5019	873
chr1	55086924	55087846	SRR8861850-51_trimmed.fq.sort.sort.q10.rmdup.narrowPeak_peak_737	1158	.	6.05839	119.2	115.845	668
chr1	55087975	55089122	SRR8861850-51_trimmed.fq.sort.sort.q10.rmdup.narrowPeak_peak_738	810	.	5.01956	84.0678	81.0613	497
chr1	55130609	55132044	SRR8861850-51_trimmed.fq.sort.sort.q10.rmdup.narrowPeak_peak_739	1584	.	8.84972	162.323	158.408	790
chr1	55192070	55192384	SRR8861850-51_trimmed.fq.sort.sort.q10.rmdup.narrowPeak_peak_740	99	.	2.94169	12.1766	9.94372	172
chr1	55193108	55193444	SRR8861850-51_trimmed.fq.sort.sort.q10.rmdup.narrowPeak_peak_741	92	.	2.89058	11.5096	9.29212	160
chr1	55201534	55202522	SRR8861850-51_trimmed.fq.sort.sort.q10.rmdup.narrowPeak_peak_742	168	.	4.17751	19.1845	16.8229	380
chr1	55210379	55211141	SRR8861850-51_trimmed.fq.sort.sort.q10.rmdup.narrowPeak_peak_743	213	.	4.59491	23.8077	21.3805	199
chr1	55217179	55217431	SRR8861850-51_trimmed.fq.sort.sort.q10.rmdup.narrowPeak_peak_744	24	.	2.20403	4.43525	2.49814	76
chr1	55224577	55227022	SRR8861850-51_trimmed.fq.sort.sort.q10.rmdup.narrowPeak_peak_745	971	.	5.14803	100.283	97.1232	2091
chr1	55236628	55237124	SRR8861850-51_trimmed.fq.sort.sort.q10.rmdup.narrowPeak_peak_746	202	.	4.32087	22.6303	20.2188	327
chr1	55237239	55237774	SRR8861850-51_trimmed.fq.sort.sort.q10.rmdup.narrowPeak_peak_747	135	.	3.59246	15.8758	13.5684	292
chr1	55406099	55406433	SRR8861850-51_trimmed.fq.sort.sort.q10.rmdup.narrowPeak_peak_748	27	.	2.3425	4.68172	2.72316	160
chr1	55731308	55731517	SRR8861850-51_trimmed.fq.sort.sort.q10.rmdup.narrowPeak_peak_749	27	.	2.3425	4.68172	2.72316	71
chr1	55863235	55863461	SRR8861850-51_trimmed.fq.sort.sort.q10.rmdup.narrowPeak_peak_750	54	.	2.88308	7.51267	5.41384	78
chr1	56289739	56290008	SRR8861850-51_trimmed.fq.sort.sort.q10.rmdup.narrowPeak_peak_751	86	.	3.42366	10.8127	8.61216	124
chr1	56800302	56801059	SRR8861850-51_trimmed.fq.sort.sort.q10.rmdup.narrowPeak_peak_752	128	.	4.05434	15.1639	12.8695	368
chr1	56843722	56844439	SRR8861850-51_trimmed.fq.sort.sort.q10.rmdup.narrowPeak_peak_753	103	.	3.69395	12.6162	10.373	530
chr1	56948008	56948232	SRR8861850-51_trimmed.fq.sort.sort.q10.rmdup.narrowPeak_peak_754	39	.	2.61279	6.03331	3.99775	94
chr1	56958026	56958374	SRR8861850-51_trimmed.fq.sort.sort.q10.rmdup.narrowPeak_peak_755	80	.	3.33356	10.2333	8.04803	190
chr1	56972170	56973790	SRR8861850-51_trimmed.fq.sort.sort.q10.rmdup.narrowPeak_peak_756	1634	.	10.2711	167.398	163.407	716
chr1	57095756	57096111	SRR8861850-51_trimmed.fq.sort.sort.q10.rmdup.narrowPeak_peak_757	45	.	2.68294	6.60138	4.5405	164
chr1	57096355	57097191	SRR8861850-51_trimmed.fq.sort.sort.q10.rmdup.narrowPeak_peak_758	110	.	3.72824	13.2671	11.0101	381
chr1	57174456	57174709	SRR8861850-51_trimmed.fq.sort.sort.q10.rmdup.narrowPeak_peak_759	23	.	2.25241	4.26173	2.33338	98
chr1	57218640	57218974	SRR8861850-51_trimmed.fq.sort.sort.q10.rmdup.narrowPeak_peak_760	135	.	4.14443	15.825	13.5184	153
chr1	57219217	57219591	SRR8861850-51_trimmed.fq.sort.sort.q10.rmdup.narrowPeak_peak_761	35	.	2.5227	5.56799	3.55612	266
chr1	57296573	57296859	SRR8861850-51_trimmed.fq.sort.sort.q10.rmdup.narrowPeak_peak_762	49	.	2.79299	7.00606	4.92711	110
chr1	57326230	57326585	SRR8861850-51_trimmed.fq.sort.sort.q10.rmdup.narrowPeak_peak_763	44	.	2.70289	6.51281	4.45491	121
chr1	57376971	57378233	SRR8861850-51_trimmed.fq.sort.sort.q10.rmdup.narrowPeak_peak_764	1335	.	10.4356	137.159	133.593	842
chr1	57405874	57407424	SRR8861850-51_trimmed.fq.sort.sort.q10.rmdup.narrowPeak_peak_765	1852	.	8.10632	189.58	185.226	740
chr1	57428531	57429057	SRR8861850-51_trimmed.fq.sort.sort.q10.rmdup.narrowPeak_peak_766	188	.	4.23455	21.2528	18.8603	333
chr1	57436472	57437753	SRR8861850-51_trimmed.fq.sort.sort.q10.rmdup.narrowPeak_peak_767	284	.	4.2185	30.926	28.4136	629
chr1	57454872	57455324	SRR8861850-51_trimmed.fq.sort.sort.q10.rmdup.narrowPeak_peak_768	35	.	2.5227	5.56799	3.55612	155
chr1	57477100	57477459	SRR8861850-51_trimmed.fq.sort.sort.q10.rmdup.narrowPeak_peak_769	106	.	3.06274	12.8943	10.6457	125
chr1	57477683	57478308	SRR8861850-51_trimmed.fq.sort.sort.q10.rmdup.narrowPeak_peak_770	91	.	2.89535	11.357	9.14447	512
chr1	57479121	57479335	SRR8861850-51_trimmed.fq.sort.sort.q10.rmdup.narrowPeak_peak_771	30	.	2.09989	5.04856	3.073	58
chr1	57479612	57480147	SRR8861850-51_trimmed.fq.sort.sort.q10.rmdup.narrowPeak_peak_772	61	.	2.54491	8.27404	6.14945	140
chr1	57528711	57529279	SRR8861850-51_trimmed.fq.sort.sort.q10.rmdup.narrowPeak_peak_773	67	.	3.03872	8.86127	6.71756	367
chr1	57529373	57529582	SRR8861850-51_trimmed.fq.sort.sort.q10.rmdup.narrowPeak_peak_774	31	.	2.39728	5.1275	3.14067	24
chr1	57535802	57536026	SRR8861850-51_trimmed.fq.sort.sort.q10.rmdup.narrowPeak_peak_775	31	.	2.4326	5.11731	3.13091	193
chr1	57543750	57544323	SRR8861850-51_trimmed.fq.sort.sort.q10.rmdup.narrowPeak_peak_776	103	.	3.63495	12.6257	10.3824	296
chr1	57573772	57574094	SRR8861850-51_trimmed.fq.sort.sort.q10.rmdup.narrowPeak_peak_777	31	.	2.2465	5.16454	3.17622	168
chr1	57578484	57579129	SRR8861850-51_trimmed.fq.sort.sort.q10.rmdup.narrowPeak_peak_778	238	.	4.19507	26.3305	23.8714	445
chr1	57593922	57594777	SRR8861850-51_trimmed.fq.sort.sort.q10.rmdup.narrowPeak_peak_779	211	.	4.49941	23.6156	21.1911	306
chr1	57605353	57606722	SRR8861850-51_trimmed.fq.sort.sort.q10.rmdup.narrowPeak_peak_780	278	.	4.70618	30.3777	27.8714	932
chr1	57607032	57607432	SRR8861850-51_trimmed.fq.sort.sort.q10.rmdup.narrowPeak_peak_781	140	.	3.4301	16.3704	14.0549	266
chr1	57613244	57613461	SRR8861850-51_trimmed.fq.sort.sort.q10.rmdup.narrowPeak_peak_782	46	.	2.65887	6.66995	4.6067	100
chr1	57617451	57617789	SRR8861850-51_trimmed.fq.sort.sort.q10.rmdup.narrowPeak_peak_783	31	.	2.37658	5.18318	3.19397	132
chr1	57618981	57619382	SRR8861850-51_trimmed.fq.sort.sort.q10.rmdup.narrowPeak_peak_784	39	.	2.54574	5.94128	3.91475	143
chr1	57727590	57727871	SRR8861850-51_trimmed.fq.sort.sort.q10.rmdup.narrowPeak_peak_785	54	.	2.88308	7.51267	5.41384	161
chr1	57745940	57746291	SRR8861850-51_trimmed.fq.sort.sort.q10.rmdup.narrowPeak_peak_786	64	.	3.06328	8.56443	6.42877	123
chr1	57763116	57764075	SRR8861850-51_trimmed.fq.sort.sort.q10.rmdup.narrowPeak_peak_787	89	.	3.4502	11.1496	8.94157	185
chr1	57774020	57775755	SRR8861850-51_trimmed.fq.sort.sort.q10.rmdup.narrowPeak_peak_788	933	.	6.35223	96.5016	93.3784	1079
chr1	57806521	57806867	SRR8861850-51_trimmed.fq.sort.sort.q10.rmdup.narrowPeak_peak_789	37	.	2.27302	5.74477	3.72604	166
chr1	57807708	57808139	SRR8861850-51_trimmed.fq.sort.sort.q10.rmdup.narrowPeak_peak_790	39	.	2.30194	5.99678	3.96812	281
chr1	57816193	57816686	SRR8861850-51_trimmed.fq.sort.sort.q10.rmdup.narrowPeak_peak_791	69	.	2.94863	9.05823	6.90922	174
chr1	57846586	57846940	SRR8861850-51_trimmed.fq.sort.sort.q10.rmdup.narrowPeak_peak_792	109	.	3.48735	13.1841	10.93	268
chr1	57871387	57871927	SRR8861850-51_trimmed.fq.sort.sort.q10.rmdup.narrowPeak_peak_793	86	.	2.80256	10.8208	8.6201	431
chr1	57872394	57872606	SRR8861850-51_trimmed.fq.sort.sort.q10.rmdup.narrowPeak_peak_794	39	.	2.20143	5.96613	3.93873	44
chr1	57880876	57881170	SRR8861850-51_trimmed.fq.sort.sort.q10.rmdup.narrowPeak_peak_795	147	.	3.76775	17.0678	14.7403	166
chr1	57899471	57899710	SRR8861850-51_trimmed.fq.sort.sort.q10.rmdup.narrowPeak_peak_796	49	.	2.79299	7.00606	4.92711	108
chr1	57904443	57904655	SRR8861850-51_trimmed.fq.sort.sort.q10.rmdup.narrowPeak_peak_797	61	.	2.63823	8.3021	6.17673	90
chr1	57905458	57906096	SRR8861850-51_trimmed.fq.sort.sort.q10.rmdup.narrowPeak_peak_798	52	.	2.52208	7.29224	5.20408	400
chr1	57906414	57907045	SRR8861850-51_trimmed.fq.sort.sort.q10.rmdup.narrowPeak_peak_799	140	.	3.63711	16.3642	14.0489	338
chr1	57929270	57929489	SRR8861850-51_trimmed.fq.sort.sort.q10.rmdup.narrowPeak_peak_800	59	.	2.97318	8.03224	5.91455	93
chr1	57956148	57956542	SRR8861850-51_trimmed.fq.sort.sort.q10.rmdup.narrowPeak_peak_801	23	.	2.25241	4.26173	2.33338	337
chr1	57963792	57964124	SRR8861850-51_trimmed.fq.sort.sort.q10.rmdup.narrowPeak_peak_802	83	.	3.36173	10.5677	8.37462	170
chr1	57969359	57970157	SRR8861850-51_trimmed.fq.sort.sort.q10.rmdup.narrowPeak_peak_803	1719	.	11.9278	176.105	171.98	516
chr1	57995518	57996896	SRR8861850-51_trimmed.fq.sort.sort.q10.rmdup.narrowPeak_peak_804	1503	.	8.77504	154.108	150.313	663
chr1	58029997	58030883	SRR8861850-51_trimmed.fq.sort.sort.q10.rmdup.narrowPeak_peak_805	86	.	3.38142	10.8723	8.67046	544
chr1	58366667	58367304	SRR8861850-51_trimmed.fq.sort.sort.q10.rmdup.narrowPeak_peak_806	49	.	2.79299	7.00606	4.92711	482
chr1	58392026	58393357	SRR8861850-51_trimmed.fq.sort.sort.q10.rmdup.narrowPeak_peak_807	1991	.	8.87615	203.782	199.158	893
chr1	58393634	58394025	SRR8861850-51_trimmed.fq.sort.sort.q10.rmdup.narrowPeak_peak_808	332	.	3.54638	35.7734	33.2097	137
chr1	58423110	58424344	SRR8861850-51_trimmed.fq.sort.sort.q10.rmdup.narrowPeak_peak_809	2435	.	10.3966	249.298	243.56	689
chr1	58444715	58446367	SRR8861850-51_trimmed.fq.sort.sort.q10.rmdup.narrowPeak_peak_810	1234	.	6.78843	126.843	123.4	605
chr1	58504124	58505520	SRR8861850-51_trimmed.fq.sort.sort.q10.rmdup.narrowPeak_peak_811	1401	.	11.3398	143.8	140.147	598
chr1	58585734	58587107	SRR8861850-51_trimmed.fq.sort.sort.q10.rmdup.narrowPeak_peak_812	2559	.	13.6387	262.094	255.938	762
chr1	58652498	58653025	SRR8861850-51_trimmed.fq.sort.sort.q10.rmdup.narrowPeak_peak_813	503	.	8.19877	53.0764	50.3495	200
chr1	58711078	58712264	SRR8861850-51_trimmed.fq.sort.sort.q10.rmdup.narrowPeak_peak_814	1555	.	6.47368	159.384	155.513	534
chr1	58713255	58713967	SRR8861850-51_trimmed.fq.sort.sort.q10.rmdup.narrowPeak_peak_815	881	.	4.76143	91.1759	88.1035	154
chr1	58727327	58727608	SRR8861850-51_trimmed.fq.sort.sort.q10.rmdup.narrowPeak_peak_816	47	.	2.71065	6.86704	4.79698	185
chr1	58761490	58761713	SRR8861850-51_trimmed.fq.sort.sort.q10.rmdup.narrowPeak_peak_817	39	.	2.61279	6.03331	3.99775	86
chr1	58795067	58796218	SRR8861850-51_trimmed.fq.sort.sort.q10.rmdup.narrowPeak_peak_818	658	.	8.0643	68.7662	65.8985	738
chr1	58802115	58802340	SRR8861850-51_trimmed.fq.sort.sort.q10.rmdup.narrowPeak_peak_819	31	.	2.4326	5.11731	3.13091	74
chr1	58802431	58803127	SRR8861850-51_trimmed.fq.sort.sort.q10.rmdup.narrowPeak_peak_820	54	.	2.88308	7.51267	5.41384	189
chr1	58826143	58826754	SRR8861850-51_trimmed.fq.sort.sort.q10.rmdup.narrowPeak_peak_821	39	.	2.55026	5.95791	3.93072	421
chr1	58901159	58901368	SRR8861850-51_trimmed.fq.sort.sort.q10.rmdup.narrowPeak_peak_822	25	.	2.30013	4.53922	2.59686	162
chr1	58901914	58902397	SRR8861850-51_trimmed.fq.sort.sort.q10.rmdup.narrowPeak_peak_823	102	.	3.66098	12.4829	10.2438	359
chr1	58950983	58951236	SRR8861850-51_trimmed.fq.sort.sort.q10.rmdup.narrowPeak_peak_824	81	.	3.06233	10.3348	8.14713	96
chr1	58964066	58964406	SRR8861850-51_trimmed.fq.sort.sort.q10.rmdup.narrowPeak_peak_825	72	.	3.1848	9.4375	7.27615	152
chr1	58972828	58974157	SRR8861850-51_trimmed.fq.sort.sort.q10.rmdup.narrowPeak_peak_826	1248	.	8.24918	128.271	124.812	981
chr1	59037275	59037484	SRR8861850-51_trimmed.fq.sort.sort.q10.rmdup.narrowPeak_peak_827	31	.	2.4326	5.11731	3.13091	166
chr1	59038005	59038366	SRR8861850-51_trimmed.fq.sort.sort.q10.rmdup.narrowPeak_peak_828	103	.	3.69395	12.6162	10.373	119
chr1	59119794	59120789	SRR8861850-51_trimmed.fq.sort.sort.q10.rmdup.narrowPeak_peak_829	1703	.	10.1227	174.444	170.346	550
chr1	59170325	59170534	SRR8861850-51_trimmed.fq.sort.sort.q10.rmdup.narrowPeak_peak_830	40	.	2.5917	6.10976	4.07137	111
chr1	59172576	59172787	SRR8861850-51_trimmed.fq.sort.sort.q10.rmdup.narrowPeak_peak_831	64	.	3.06328	8.56443	6.42877	132
chr1	59236790	59238051	SRR8861850-51_trimmed.fq.sort.sort.q10.rmdup.narrowPeak_peak_832	583	.	7.11859	61.1437	58.3443	752
chr1	59269572	59271323	SRR8861850-51_trimmed.fq.sort.sort.q10.rmdup.narrowPeak_peak_833	578	.	6.04842	60.6493	57.8544	1083
chr1	59291024	59291635	SRR8861850-51_trimmed.fq.sort.sort.q10.rmdup.narrowPeak_peak_834	52	.	2.74404	7.3262	5.23696	467
chr1	59291958	59292328	SRR8861850-51_trimmed.fq.sort.sort.q10.rmdup.narrowPeak_peak_835	87	.	3.30341	10.9931	8.78854	256
chr1	59321649	59323060	SRR8861850-51_trimmed.fq.sort.sort.q10.rmdup.narrowPeak_peak_836	401	.	5.2152	42.772	40.1392	535
chr1	59334208	59334596	SRR8861850-51_trimmed.fq.sort.sort.q10.rmdup.narrowPeak_peak_837	67	.	2.91182	8.89824	6.75356	337
chr1	59339375	59339584	SRR8861850-51_trimmed.fq.sort.sort.q10.rmdup.narrowPeak_peak_838	43	.	2.60017	6.44474	4.39411	115
chr1	59339818	59340057	SRR8861850-51_trimmed.fq.sort.sort.q10.rmdup.narrowPeak_peak_839	44	.	2.64939	6.47672	4.42498	93
chr1	59383357	59383694	SRR8861850-51_trimmed.fq.sort.sort.q10.rmdup.narrowPeak_peak_840	107	.	3.7156	12.9588	10.709	208
chr1	59387732	59388040	SRR8861850-51_trimmed.fq.sort.sort.q10.rmdup.narrowPeak_peak_841	39	.	2.60895	6.01968	3.99008	100
chr1	59394712	59395769	SRR8861850-51_trimmed.fq.sort.sort.q10.rmdup.narrowPeak_peak_842	522	.	6.49751	55.0414	52.2968	401
chr1	59448136	59449969	SRR8861850-51_trimmed.fq.sort.sort.q10.rmdup.narrowPeak_peak_843	313	.	4.25451	33.899	31.3547	1067
chr1	59457939	59458192	SRR8861850-51_trimmed.fq.sort.sort.q10.rmdup.narrowPeak_peak_844	73	.	3.09295	9.4768	7.31446	129
chr1	59458636	59459210	SRR8861850-51_trimmed.fq.sort.sort.q10.rmdup.narrowPeak_peak_845	527	.	7.93606	55.4655	52.7172	380
chr1	59472503	59472766	SRR8861850-51_trimmed.fq.sort.sort.q10.rmdup.narrowPeak_peak_846	64	.	3.06328	8.56443	6.42877	77
chr1	59480500	59481898	SRR8861850-51_trimmed.fq.sort.sort.q10.rmdup.narrowPeak_peak_847	806	.	3.89498	83.6301	80.6276	492
chr1	59482141	59482773	SRR8861850-51_trimmed.fq.sort.sort.q10.rmdup.narrowPeak_peak_848	810	.	3.90156	84.0669	81.0605	280
chr1	59482907	59483218	SRR8861850-51_trimmed.fq.sort.sort.q10.rmdup.narrowPeak_peak_849	92	.	1.86107	11.5175	9.29989	92
chr1	59515743	59516878	SRR8861850-51_trimmed.fq.sort.sort.q10.rmdup.narrowPeak_peak_850	1679	.	10.2926	171.968	167.908	479
chr1	59548656	59549868	SRR8861850-51_trimmed.fq.sort.sort.q10.rmdup.narrowPeak_peak_851	116	.	3.60063	13.9563	11.6853	874
chr1	59566757	59567218	SRR8861850-51_trimmed.fq.sort.sort.q10.rmdup.narrowPeak_peak_852	37	.	2.5467	5.79815	3.77721	282
chr1	59633046	59633461	SRR8861850-51_trimmed.fq.sort.sort.q10.rmdup.narrowPeak_peak_853	74	.	3.24347	9.6653	7.49583	168
chr1	59634011	59634275	SRR8861850-51_trimmed.fq.sort.sort.q10.rmdup.narrowPeak_peak_854	35	.	2.5227	5.56799	3.55612	187
chr1	59669980	59671560	SRR8861850-51_trimmed.fq.sort.sort.q10.rmdup.narrowPeak_peak_855	1789	.	8.03813	183.17	178.927	1038
chr1	59684401	59684750	SRR8861850-51_trimmed.fq.sort.sort.q10.rmdup.narrowPeak_peak_856	298	.	3.82012	32.3635	29.8355	165
chr1	59684855	59686014	SRR8861850-51_trimmed.fq.sort.sort.q10.rmdup.narrowPeak_peak_857	1679	.	9.4506	172.061	167.999	296
chr1	59762242	59763332	SRR8861850-51_trimmed.fq.sort.sort.q10.rmdup.narrowPeak_peak_858	1282	.	5.22045	131.742	128.242	722
chr1	59763453	59764200	SRR8861850-51_trimmed.fq.sort.sort.q10.rmdup.narrowPeak_peak_859	1072	.	4.77298	110.561	107.299	278
chr1	59764362	59764926	SRR8861850-51_trimmed.fq.sort.sort.q10.rmdup.narrowPeak_peak_860	514	.	3.41035	54.2099	51.4729	298
chr1	59826662	59826947	SRR8861850-51_trimmed.fq.sort.sort.q10.rmdup.narrowPeak_peak_861	64	.	3.06328	8.56443	6.42877	138
chr1	59833677	59834270	SRR8861850-51_trimmed.fq.sort.sort.q10.rmdup.narrowPeak_peak_862	234	.	4.85831	25.8646	23.4114	281
chr1	59856653	59856875	SRR8861850-51_trimmed.fq.sort.sort.q10.rmdup.narrowPeak_peak_863	54	.	2.88308	7.51267	5.41384	140
chr1	59912317	59913813	SRR8861850-51_trimmed.fq.sort.sort.q10.rmdup.narrowPeak_peak_864	1205	.	8.50198	123.944	120.535	834
chr1	59943668	59944080	SRR8861850-51_trimmed.fq.sort.sort.q10.rmdup.narrowPeak_peak_865	49	.	2.79299	7.00606	4.92711	295
chr1	59970643	59970916	SRR8861850-51_trimmed.fq.sort.sort.q10.rmdup.narrowPeak_peak_866	30	.	2.41089	5.04292	3.06758	78
chr1	60097346	60098862	SRR8861850-51_trimmed.fq.sort.sort.q10.rmdup.narrowPeak_peak_867	1387	.	8.09415	142.375	138.741	1064
chr1	60158863	60159217	SRR8861850-51_trimmed.fq.sort.sort.q10.rmdup.narrowPeak_peak_868	31	.	2.4326	5.11731	3.13091	264
chr1	60179608	60181396	SRR8861850-51_trimmed.fq.sort.sort.q10.rmdup.narrowPeak_peak_869	1218	.	7.35716	125.239	121.815	479
chr1	60342741	60344167	SRR8861850-51_trimmed.fq.sort.sort.q10.rmdup.narrowPeak_peak_870	1395	.	8.84424	143.144	139.5	659
chr1	60408872	60410514	SRR8861850-51_trimmed.fq.sort.sort.q10.rmdup.narrowPeak_peak_871	1604	.	8.22742	164.364	160.419	404
chr1	60460441	60460666	SRR8861850-51_trimmed.fq.sort.sort.q10.rmdup.narrowPeak_peak_872	35	.	2.5227	5.56799	3.55612	88
chr1	60460768	60460986	SRR8861850-51_trimmed.fq.sort.sort.q10.rmdup.narrowPeak_peak_873	44	.	2.70289	6.51281	4.45491	56
chr1	60565805	60566790	SRR8861850-51_trimmed.fq.sort.sort.q10.rmdup.narrowPeak_peak_874	1224	.	8.63956	125.902	122.471	731
chr1	60567031	60567501	SRR8861850-51_trimmed.fq.sort.sort.q10.rmdup.narrowPeak_peak_875	590	.	5.73136	61.8693	59.0633	164
chr1	60667879	60668745	SRR8861850-51_trimmed.fq.sort.sort.q10.rmdup.narrowPeak_peak_876	288	.	5.49318	31.3736	28.8563	336
chr1	60695707	60696406	SRR8861850-51_trimmed.fq.sort.sort.q10.rmdup.narrowPeak_peak_877	91	.	3.51376	11.4032	9.188	126
chr1	60715070	60715404	SRR8861850-51_trimmed.fq.sort.sort.q10.rmdup.narrowPeak_peak_878	44	.	2.70289	6.51281	4.45491	264
chr1	60715637	60716042	SRR8861850-51_trimmed.fq.sort.sort.q10.rmdup.narrowPeak_peak_879	59	.	2.97318	8.03224	5.91455	97
chr1	60735118	60735631	SRR8861850-51_trimmed.fq.sort.sort.q10.rmdup.narrowPeak_peak_880	54	.	2.88308	7.51267	5.41384	122
chr1	60745496	60746489	SRR8861850-51_trimmed.fq.sort.sort.q10.rmdup.narrowPeak_peak_881	103	.	3.69395	12.6162	10.373	149
chr1	60851173	60851572	SRR8861850-51_trimmed.fq.sort.sort.q10.rmdup.narrowPeak_peak_882	54	.	2.88308	7.51267	5.41384	111
chr1	60862550	60863990	SRR8861850-51_trimmed.fq.sort.sort.q10.rmdup.narrowPeak_peak_883	146	.	3.70092	16.9636	14.6378	310
chr1	60909012	60909261	SRR8861850-51_trimmed.fq.sort.sort.q10.rmdup.narrowPeak_peak_884	74	.	3.24347	9.6653	7.49583	79
chr1	60916784	60917019	SRR8861850-51_trimmed.fq.sort.sort.q10.rmdup.narrowPeak_peak_885	53	.	2.87343	7.47697	5.38289	146
chr1	60920771	60921091	SRR8861850-51_trimmed.fq.sort.sort.q10.rmdup.narrowPeak_peak_886	26	.	2.32594	4.62608	2.67925	33
chr1	60927110	60928029	SRR8861850-51_trimmed.fq.sort.sort.q10.rmdup.narrowPeak_peak_887	278	.	5.44545	30.3583	27.8522	756
chr1	60974175	60974390	SRR8861850-51_trimmed.fq.sort.sort.q10.rmdup.narrowPeak_peak_888	74	.	3.24347	9.6653	7.49583	140
chr1	61055452	61055722	SRR8861850-51_trimmed.fq.sort.sort.q10.rmdup.narrowPeak_peak_889	69	.	3.15337	9.1089	6.95603	134
chr1	61061796	61062188	SRR8861850-51_trimmed.fq.sort.sort.q10.rmdup.narrowPeak_peak_890	74	.	3.19067	9.66956	7.49999	246
chr1	61064478	61064750	SRR8861850-51_trimmed.fq.sort.sort.q10.rmdup.narrowPeak_peak_891	46	.	2.68216	6.75878	4.69243	191
chr1	61099844	61100087	SRR8861850-51_trimmed.fq.sort.sort.q10.rmdup.narrowPeak_peak_892	93	.	3.38969	11.5873	9.36816	123
chr1	61123493	61123794	SRR8861850-51_trimmed.fq.sort.sort.q10.rmdup.narrowPeak_peak_893	39	.	2.61279	6.03331	3.99775	138
chr1	61139497	61139798	SRR8861850-51_trimmed.fq.sort.sort.q10.rmdup.narrowPeak_peak_894	82	.	2.79567	10.4393	8.24924	109
chr1	61141563	61142908	SRR8861850-51_trimmed.fq.sort.sort.q10.rmdup.narrowPeak_peak_895	195	.	3.91543	21.9219	19.52	763
chr1	61180792	61181275	SRR8861850-51_trimmed.fq.sort.sort.q10.rmdup.narrowPeak_peak_896	146	.	3.8482	16.9613	14.6355	300
chr1	61181394	61182093	SRR8861850-51_trimmed.fq.sort.sort.q10.rmdup.narrowPeak_peak_897	202	.	4.43253	22.6248	20.2133	213
chr1	61189081	61189428	SRR8861850-51_trimmed.fq.sort.sort.q10.rmdup.narrowPeak_peak_898	59	.	2.92144	8.02167	5.90744	192
chr1	61189600	61189848	SRR8861850-51_trimmed.fq.sort.sort.q10.rmdup.narrowPeak_peak_899	78	.	3.23608	10.0634	7.88424	99
chr1	61203087	61203392	SRR8861850-51_trimmed.fq.sort.sort.q10.rmdup.narrowPeak_peak_900	27	.	2.3425	4.68172	2.72316	120
chr1	61203692	61203998	SRR8861850-51_trimmed.fq.sort.sort.q10.rmdup.narrowPeak_peak_901	80	.	3.33356	10.2333	8.04803	106
chr1	61233438	61234664	SRR8861850-51_trimmed.fq.sort.sort.q10.rmdup.narrowPeak_peak_902	152	.	4.21561	17.5994	15.2629	478
chr1	61298300	61298910	SRR8861850-51_trimmed.fq.sort.sort.q10.rmdup.narrowPeak_peak_903	360	.	4.08413	38.6628	36.0698	277
chr1	61301161	61302212	SRR8861850-51_trimmed.fq.sort.sort.q10.rmdup.narrowPeak_peak_904	266	.	3.58163	29.1897	26.6967	287
chr1	61302930	61303333	SRR8861850-51_trimmed.fq.sort.sort.q10.rmdup.narrowPeak_peak_905	193	.	3.1725	21.7864	19.3864	138
chr1	61321617	61322142	SRR8861850-51_trimmed.fq.sort.sort.q10.rmdup.narrowPeak_peak_906	141	.	4.22829	16.469	14.152	341
chr1	61407166	61407860	SRR8861850-51_trimmed.fq.sort.sort.q10.rmdup.narrowPeak_peak_907	122	.	3.96424	14.5124	12.2302	441
chr1	61531387	61531808	SRR8861850-51_trimmed.fq.sort.sort.q10.rmdup.narrowPeak_peak_908	49	.	2.79299	7.00606	4.92711	344
chr1	61638910	61639397	SRR8861850-51_trimmed.fq.sort.sort.q10.rmdup.narrowPeak_peak_909	522	.	8.37896	55.0012	52.257	205
chr1	61836694	61837471	SRR8861850-51_trimmed.fq.sort.sort.q10.rmdup.narrowPeak_peak_910	97	.	3.60385	12.0044	9.77505	382
chr1	61890866	61891316	SRR8861850-51_trimmed.fq.sort.sort.q10.rmdup.narrowPeak_peak_911	39	.	2.61279	6.03331	3.99775	104
chr1	61912990	61913245	SRR8861850-51_trimmed.fq.sort.sort.q10.rmdup.narrowPeak_peak_912	64	.	3.06328	8.56443	6.42877	75
chr1	61927485	61928259	SRR8861850-51_trimmed.fq.sort.sort.q10.rmdup.narrowPeak_peak_913	202	.	4.32087	22.6303	20.2188	283
chr1	61934621	61935068	SRR8861850-51_trimmed.fq.sort.sort.q10.rmdup.narrowPeak_peak_914	40	.	2.55801	6.13412	4.09478	330
chr1	61935205	61935414	SRR8861850-51_trimmed.fq.sort.sort.q10.rmdup.narrowPeak_peak_915	44	.	2.60903	6.47886	4.427	88
chr1	61972861	61973089	SRR8861850-51_trimmed.fq.sort.sort.q10.rmdup.narrowPeak_peak_916	54	.	2.88308	7.51267	5.41384	113
chr1	61983093	61983352	SRR8861850-51_trimmed.fq.sort.sort.q10.rmdup.narrowPeak_peak_917	31	.	2.4326	5.11731	3.13091	105
chr1	62016519	62017053	SRR8861850-51_trimmed.fq.sort.sort.q10.rmdup.narrowPeak_peak_918	119	.	3.70572	14.1911	11.9158	247
chr1	62018184	62018640	SRR8861850-51_trimmed.fq.sort.sort.q10.rmdup.narrowPeak_peak_919	33	.	2.39695	5.38868	3.39077	270
chr1	62244434	62244990	SRR8861850-51_trimmed.fq.sort.sort.q10.rmdup.narrowPeak_peak_920	190	.	4.8652	21.4301	19.0348	348
chr1	62288244	62288556	SRR8861850-51_trimmed.fq.sort.sort.q10.rmdup.narrowPeak_peak_921	34	.	2.46088	5.48964	3.4874	167
chr1	62316038	62316307	SRR8861850-51_trimmed.fq.sort.sort.q10.rmdup.narrowPeak_peak_922	59	.	2.97318	8.03224	5.91455	111
chr1	62316419	62316738	SRR8861850-51_trimmed.fq.sort.sort.q10.rmdup.narrowPeak_peak_923	54	.	2.88308	7.51267	5.41384	148
chr1	62373072	62374137	SRR8861850-51_trimmed.fq.sort.sort.q10.rmdup.narrowPeak_peak_924	114	.	3.78069	13.7464	11.4804	906
chr1	62382750	62384063	SRR8861850-51_trimmed.fq.sort.sort.q10.rmdup.narrowPeak_peak_925	295	.	5.13898	32.0251	29.5006	245
chr1	62393125	62393438	SRR8861850-51_trimmed.fq.sort.sort.q10.rmdup.narrowPeak_peak_926	44	.	2.6888	6.46208	4.4108	143
chr1	62435750	62436334	SRR8861850-51_trimmed.fq.sort.sort.q10.rmdup.narrowPeak_peak_927	247	.	5.05336	27.2313	24.7614	136
chr1	62527868	62528482	SRR8861850-51_trimmed.fq.sort.sort.q10.rmdup.narrowPeak_peak_928	404	.	6.50931	43.0531	40.4177	271
chr1	62562882	62563777	SRR8861850-51_trimmed.fq.sort.sort.q10.rmdup.narrowPeak_peak_929	80	.	3.33356	10.2333	8.04803	718
chr1	62580298	62580718	SRR8861850-51_trimmed.fq.sort.sort.q10.rmdup.narrowPeak_peak_930	139	.	4.10962	16.2548	13.9412	227
chr1	62591151	62592068	SRR8861850-51_trimmed.fq.sort.sort.q10.rmdup.narrowPeak_peak_931	98	.	3.21729	12.1014	9.87002	351
chr1	62644656	62644865	SRR8861850-51_trimmed.fq.sort.sort.q10.rmdup.narrowPeak_peak_932	33	.	2.4307	5.38032	3.38271	107
chr1	62648102	62648389	SRR8861850-51_trimmed.fq.sort.sort.q10.rmdup.narrowPeak_peak_933	44	.	2.70289	6.51281	4.45491	122
chr1	62665269	62665875	SRR8861850-51_trimmed.fq.sort.sort.q10.rmdup.narrowPeak_peak_934	39	.	2.61279	6.03331	3.99775	121
chr1	62696470	62696950	SRR8861850-51_trimmed.fq.sort.sort.q10.rmdup.narrowPeak_peak_935	54	.	2.88308	7.51267	5.41384	160
chr1	62702800	62703184	SRR8861850-51_trimmed.fq.sort.sort.q10.rmdup.narrowPeak_peak_936	280	.	2.50625	30.5716	28.0631	245
chr1	62703434	62707213	SRR8861850-51_trimmed.fq.sort.sort.q10.rmdup.narrowPeak_peak_937	282	.	2.47334	30.7912	28.2801	3250
chr1	62743180	62743651	SRR8861850-51_trimmed.fq.sort.sort.q10.rmdup.narrowPeak_peak_938	39	.	2.44856	5.9908	3.96235	97
chr1	62751271	62752074	SRR8861850-51_trimmed.fq.sort.sort.q10.rmdup.narrowPeak_peak_939	98	.	3.2083	12.0566	9.82612	608
chr1	62759996	62760473	SRR8861850-51_trimmed.fq.sort.sort.q10.rmdup.narrowPeak_peak_940	99	.	3.19916	12.2205	9.98667	179
chr1	62765503	62765712	SRR8861850-51_trimmed.fq.sort.sort.q10.rmdup.narrowPeak_peak_941	49	.	2.17514	7.00164	4.9271	120
chr1	62766662	62767777	SRR8861850-51_trimmed.fq.sort.sort.q10.rmdup.narrowPeak_peak_942	219	.	3.58405	24.3536	21.9196	495
chr1	62773685	62774120	SRR8861850-51_trimmed.fq.sort.sort.q10.rmdup.narrowPeak_peak_943	153	.	3.615	17.7227	15.3842	177
chr1	62794299	62794673	SRR8861850-51_trimmed.fq.sort.sort.q10.rmdup.narrowPeak_peak_944	67	.	2.76591	8.928	6.7825	223
chr1	62795780	62796048	SRR8861850-51_trimmed.fq.sort.sort.q10.rmdup.narrowPeak_peak_945	57	.	2.64039	7.84609	5.7372	151
chr1	62822904	62823206	SRR8861850-51_trimmed.fq.sort.sort.q10.rmdup.narrowPeak_peak_946	49	.	2.74959	7.01429	4.93508	138
chr1	62859057	62859309	SRR8861850-51_trimmed.fq.sort.sort.q10.rmdup.narrowPeak_peak_947	42	.	2.51486	6.25731	4.21356	136
chr1	62859865	62860074	SRR8861850-51_trimmed.fq.sort.sort.q10.rmdup.narrowPeak_peak_948	54	.	2.75958	7.55576	5.45558	128
chr1	62860499	62861004	SRR8861850-51_trimmed.fq.sort.sort.q10.rmdup.narrowPeak_peak_949	108	.	3.63072	13.1046	10.852	300
chr1	62887251	62888606	SRR8861850-51_trimmed.fq.sort.sort.q10.rmdup.narrowPeak_peak_950	322	.	4.72636	34.8486	32.2944	742
chr1	62964721	62965425	SRR8861850-51_trimmed.fq.sort.sort.q10.rmdup.narrowPeak_peak_951	44	.	2.61348	6.49599	4.44353	415
chr1	63112861	63113951	SRR8861850-51_trimmed.fq.sort.sort.q10.rmdup.narrowPeak_peak_952	806	.	4.54087	83.6282	80.6257	683
chr1	63114180	63115342	SRR8861850-51_trimmed.fq.sort.sort.q10.rmdup.narrowPeak_peak_953	1079	.	5.23914	111.187	107.918	658
chr1	63129461	63129965	SRR8861850-51_trimmed.fq.sort.sort.q10.rmdup.narrowPeak_peak_954	183	.	4.20276	20.7849	18.3988	315
chr1	63130098	63130606	SRR8861850-51_trimmed.fq.sort.sort.q10.rmdup.narrowPeak_peak_955	495	.	6.91345	52.2439	49.5246	175
chr1	63176029	63177883	SRR8861850-51_trimmed.fq.sort.sort.q10.rmdup.narrowPeak_peak_956	1630	.	7.0568	167.007	163.022	897
chr1	63272766	63273171	SRR8861850-51_trimmed.fq.sort.sort.q10.rmdup.narrowPeak_peak_957	298	.	6.12655	32.4203	29.8915	211
chr1	63273251	63273591	SRR8861850-51_trimmed.fq.sort.sort.q10.rmdup.narrowPeak_peak_958	74	.	3.24347	9.6653	7.49583	184
chr1	63273753	63274066	SRR8861850-51_trimmed.fq.sort.sort.q10.rmdup.narrowPeak_peak_959	80	.	3.33356	10.2333	8.04803	162
chr1	63705349	63705575	SRR8861850-51_trimmed.fq.sort.sort.q10.rmdup.narrowPeak_peak_961	23	.	2.25241	4.26173	2.33338	123
chr1	63706165	63706414	SRR8861850-51_trimmed.fq.sort.sort.q10.rmdup.narrowPeak_peak_962	64	.	3.06328	8.56443	6.42877	140
chr1	63730122	63731187	SRR8861850-51_trimmed.fq.sort.sort.q10.rmdup.narrowPeak_peak_963	1199	.	10.9557	123.351	119.95	688
chr1	63767926	63768660	SRR8861850-51_trimmed.fq.sort.sort.q10.rmdup.narrowPeak_peak_964	64	.	2.93662	8.63595	6.49833	587
chr1	63819956	63820586	SRR8861850-51_trimmed.fq.sort.sort.q10.rmdup.narrowPeak_peak_965	183	.	4.77511	20.7002	18.3153	487
chr1	64020593	64020919	SRR8861850-51_trimmed.fq.sort.sort.q10.rmdup.narrowPeak_peak_966	120	.	3.85968	14.3461	12.068	151
chr1	64087717	64088064	SRR8861850-51_trimmed.fq.sort.sort.q10.rmdup.narrowPeak_peak_967	120	.	3.74272	14.3584	12.0801	192
chr1	64088152	64088947	SRR8861850-51_trimmed.fq.sort.sort.q10.rmdup.narrowPeak_peak_968	209	.	4.77806	23.4147	20.9929	565
chr1	64120903	64121461	SRR8861850-51_trimmed.fq.sort.sort.q10.rmdup.narrowPeak_peak_969	529	.	4.15794	55.7004	52.95	376
chr1	64121666	64122708	SRR8861850-51_trimmed.fq.sort.sort.q10.rmdup.narrowPeak_peak_970	2340	.	9.23709	239.472	234.052	420
chr1	64305260	64305506	SRR8861850-51_trimmed.fq.sort.sort.q10.rmdup.narrowPeak_peak_971	54	.	2.88308	7.51267	5.41384	141
chr1	64448402	64448926	SRR8861850-51_trimmed.fq.sort.sort.q10.rmdup.narrowPeak_peak_972	91	.	3.51376	11.4032	9.188	338
chr1	64531957	64533286	SRR8861850-51_trimmed.fq.sort.sort.q10.rmdup.narrowPeak_peak_973	1678	.	6.91852	171.93	167.87	1105
chr1	64533466	64534100	SRR8861850-51_trimmed.fq.sort.sort.q10.rmdup.narrowPeak_peak_974	1075	.	5.3926	110.832	107.567	176
chr1	64579100	64579397	SRR8861850-51_trimmed.fq.sort.sort.q10.rmdup.narrowPeak_peak_975	59	.	2.97318	8.03224	5.91455	96
chr1	64616592	64618210	SRR8861850-51_trimmed.fq.sort.sort.q10.rmdup.narrowPeak_peak_976	1516	.	7.02127	155.433	151.62	445
chr1	64648989	64649332	SRR8861850-51_trimmed.fq.sort.sort.q10.rmdup.narrowPeak_peak_977	35	.	2.46525	5.50545	3.50263	155
chr1	64649636	64650178	SRR8861850-51_trimmed.fq.sort.sort.q10.rmdup.narrowPeak_peak_978	106	.	3.70191	12.9025	10.6538	177
chr1	64676969	64677308	SRR8861850-51_trimmed.fq.sort.sort.q10.rmdup.narrowPeak_peak_979	59	.	2.97318	8.03224	5.91455	132
chr1	64689849	64690707	SRR8861850-51_trimmed.fq.sort.sort.q10.rmdup.narrowPeak_peak_980	661	.	6.78818	69.0586	66.1883	613
chr1	64691067	64691769	SRR8861850-51_trimmed.fq.sort.sort.q10.rmdup.narrowPeak_peak_981	438	.	5.50277	46.5023	43.8348	145
chr1	64715076	64715489	SRR8861850-51_trimmed.fq.sort.sort.q10.rmdup.narrowPeak_peak_982	48	.	2.72028	6.90354	4.83226	206
chr1	64717907	64718138	SRR8861850-51_trimmed.fq.sort.sort.q10.rmdup.narrowPeak_peak_983	66	.	2.97612	8.79931	6.65732	145
chr1	64737073	64737560	SRR8861850-51_trimmed.fq.sort.sort.q10.rmdup.narrowPeak_peak_984	128	.	4.05434	15.1639	12.8695	296
chr1	64770141	64770535	SRR8861850-51_trimmed.fq.sort.sort.q10.rmdup.narrowPeak_peak_985	35	.	2.5227	5.56799	3.55612	139
chr1	64779637	64779950	SRR8861850-51_trimmed.fq.sort.sort.q10.rmdup.narrowPeak_peak_986	44	.	2.70289	6.51281	4.45491	165
chr1	64791309	64792884	SRR8861850-51_trimmed.fq.sort.sort.q10.rmdup.narrowPeak_peak_987	286	.	4.07174	31.154	28.6391	629
chr1	64808745	64809575	SRR8861850-51_trimmed.fq.sort.sort.q10.rmdup.narrowPeak_peak_988	187	.	4.44669	21.1329	18.7421	201
chr1	64809922	64810141	SRR8861850-51_trimmed.fq.sort.sort.q10.rmdup.narrowPeak_peak_989	47	.	2.58493	6.83703	4.76804	126
chr1	64823595	64823855	SRR8861850-51_trimmed.fq.sort.sort.q10.rmdup.narrowPeak_peak_990	91	.	3.51376	11.4032	9.188	173
chr1	64847859	64848826	SRR8861850-51_trimmed.fq.sort.sort.q10.rmdup.narrowPeak_peak_991	430	.	5.17456	45.7405	43.08	207
chr1	64868004	64868221	SRR8861850-51_trimmed.fq.sort.sort.q10.rmdup.narrowPeak_peak_992	49	.	2.79299	7.00606	4.92711	114
chr1	64875701	64876081	SRR8861850-51_trimmed.fq.sort.sort.q10.rmdup.narrowPeak_peak_993	49	.	2.79299	7.00606	4.92711	228
chr1	64917218	64917456	SRR8861850-51_trimmed.fq.sort.sort.q10.rmdup.narrowPeak_peak_994	38	.	2.38937	5.88095	3.85683	113
chr1	64918195	64918423	SRR8861850-51_trimmed.fq.sort.sort.q10.rmdup.narrowPeak_peak_995	86	.	3.08979	10.8609	8.65922	124
chr1	64918757	64919028	SRR8861850-51_trimmed.fq.sort.sort.q10.rmdup.narrowPeak_peak_996	109	.	3.35604	13.2337	10.9786	131
chr1	64949250	64949476	SRR8861850-51_trimmed.fq.sort.sort.q10.rmdup.narrowPeak_peak_997	39	.	2.61279	6.03331	3.99775	124
chr1	64956237	64957214	SRR8861850-51_trimmed.fq.sort.sort.q10.rmdup.narrowPeak_peak_998	1064	.	10.9446	109.731	106.477	389
chr1	64975269	64976337	SRR8861850-51_trimmed.fq.sort.sort.q10.rmdup.narrowPeak_peak_999	176	.	4.41532	20.0434	17.6682	537
chr1	65008169	65008411	SRR8861850-51_trimmed.fq.sort.sort.q10.rmdup.narrowPeak_peak_1000	54	.	2.88308	7.51267	5.41384	164
chr1	65166069	65166318	SRR8861850-51_trimmed.fq.sort.sort.q10.rmdup.narrowPeak_peak_1001	64	.	3.06328	8.56443	6.42877	88
chr1	65178383	65179890	SRR8861850-51_trimmed.fq.sort.sort.q10.rmdup.narrowPeak_peak_1002	1737	.	8.92292	177.945	173.791	520
chr1	65185928	65186498	SRR8861850-51_trimmed.fq.sort.sort.q10.rmdup.narrowPeak_peak_1003	498	.	6.39998	52.5937	49.8713	331
chr1	65186626	65187397	SRR8861850-51_trimmed.fq.sort.sort.q10.rmdup.narrowPeak_peak_1004	726	.	7.90861	75.5812	72.6524	250
chr1	66003638	66004183	SRR8861850-51_trimmed.fq.sort.sort.q10.rmdup.narrowPeak_peak_1005	109	.	3.78405	13.2382	10.9818	407
chr1	66174860	66175117	SRR8861850-51_trimmed.fq.sort.sort.q10.rmdup.narrowPeak_peak_1006	51	.	2.69301	7.28397	5.19604	127
chr1	66175334	66175797	SRR8861850-51_trimmed.fq.sort.sort.q10.rmdup.narrowPeak_peak_1007	507	.	7.56476	53.5113	50.7806	178
chr1	66176125	66176571	SRR8861850-51_trimmed.fq.sort.sort.q10.rmdup.narrowPeak_peak_1008	61	.	2.8607	8.31912	6.19328	154
chr1	66223420	66223650	SRR8861850-51_trimmed.fq.sort.sort.q10.rmdup.narrowPeak_peak_1009	49	.	2.79299	7.00606	4.92711	88
chr1	66251497	66252755	SRR8861850-51_trimmed.fq.sort.sort.q10.rmdup.narrowPeak_peak_1010	345	.	5.81579	37.083	34.5058	551
chr1	66321668	66322263	SRR8861850-51_trimmed.fq.sort.sort.q10.rmdup.narrowPeak_peak_1011	410	.	6.97953	43.6591	41.018	334
chr1	66328678	66329177	SRR8861850-51_trimmed.fq.sort.sort.q10.rmdup.narrowPeak_peak_1012	95	.	3.32665	11.7568	9.53409	189
chr1	66329581	66329816	SRR8861850-51_trimmed.fq.sort.sort.q10.rmdup.narrowPeak_peak_1013	63	.	2.88871	8.43642	6.30722	114
chr1	66330770	66331073	SRR8861850-51_trimmed.fq.sort.sort.q10.rmdup.narrowPeak_peak_1014	111	.	3.59137	13.4233	11.1634	122
chr1	66348464	66348790	SRR8861850-51_trimmed.fq.sort.sort.q10.rmdup.narrowPeak_peak_1015	49	.	2.79299	7.00606	4.92711	168
chr1	66386390	66387386	SRR8861850-51_trimmed.fq.sort.sort.q10.rmdup.narrowPeak_peak_1016	169	.	4.45012	19.2672	16.9037	564
chr1	66394944	66395450	SRR8861850-51_trimmed.fq.sort.sort.q10.rmdup.narrowPeak_peak_1017	258	.	5.67607	28.3388	25.8556	299
chr1	66596944	66597285	SRR8861850-51_trimmed.fq.sort.sort.q10.rmdup.narrowPeak_peak_1018	36	.	2.43217	5.65523	3.63984	170
chr1	66597559	66598567	SRR8861850-51_trimmed.fq.sort.sort.q10.rmdup.narrowPeak_peak_1019	281	.	5.57427	30.6199	28.111	423
chr1	66655028	66655708	SRR8861850-51_trimmed.fq.sort.sort.q10.rmdup.narrowPeak_peak_1020	103	.	3.69395	12.6162	10.373	527
chr1	66700377	66701694	SRR8861850-51_trimmed.fq.sort.sort.q10.rmdup.narrowPeak_peak_1021	1114	.	9.56062	114.766	111.459	602
chr1	66815783	66816954	SRR8861850-51_trimmed.fq.sort.sort.q10.rmdup.narrowPeak_peak_1022	1506	.	7.55804	154.439	150.64	885
chr1	66817101	66817598	SRR8861850-51_trimmed.fq.sort.sort.q10.rmdup.narrowPeak_peak_1023	917	.	5.73907	94.8381	91.7309	206
chr1	66817758	66818045	SRR8861850-51_trimmed.fq.sort.sort.q10.rmdup.narrowPeak_peak_1024	235	.	3.079	26.0099	23.5547	161
chr1	66862646	66863639	SRR8861850-51_trimmed.fq.sort.sort.q10.rmdup.narrowPeak_peak_1025	937	.	10.5143	96.9207	93.7935	477
chr1	66895577	66896656	SRR8861850-51_trimmed.fq.sort.sort.q10.rmdup.narrowPeak_peak_1026	249	.	5.30864	27.4084	24.9365	585
chr1	67011036	67011424	SRR8861850-51_trimmed.fq.sort.sort.q10.rmdup.narrowPeak_peak_1027	107	.	3.66841	13.0159	10.7649	190
chr1	67038286	67039332	SRR8861850-51_trimmed.fq.sort.sort.q10.rmdup.narrowPeak_peak_1028	887	.	8.3181	91.8725	88.7936	420
chr1	67045024	67045330	SRR8861850-51_trimmed.fq.sort.sort.q10.rmdup.narrowPeak_peak_1029	46	.	2.71237	6.71026	4.64554	122
chr1	67798008	67798220	SRR8861850-51_trimmed.fq.sort.sort.q10.rmdup.narrowPeak_peak_1030	54	.	2.88308	7.51267	5.41384	140
chr1	69467082	69467316	SRR8861850-51_trimmed.fq.sort.sort.q10.rmdup.narrowPeak_peak_1031	80	.	3.33356	10.2333	8.04803	102
chr1	69488564	69488836	SRR8861850-51_trimmed.fq.sort.sort.q10.rmdup.narrowPeak_peak_1032	27	.	2.3425	4.68172	2.72316	126
chr1	69591615	69591921	SRR8861850-51_trimmed.fq.sort.sort.q10.rmdup.narrowPeak_peak_1033	44	.	2.70289	6.51281	4.45491	110
chr1	69638581	69638803	SRR8861850-51_trimmed.fq.sort.sort.q10.rmdup.narrowPeak_peak_1034	35	.	2.5227	5.56799	3.55612	183
chr1	69685524	69685812	SRR8861850-51_trimmed.fq.sort.sort.q10.rmdup.narrowPeak_peak_1035	54	.	2.80073	7.55046	5.45045	115
chr1	69686870	69687249	SRR8861850-51_trimmed.fq.sort.sort.q10.rmdup.narrowPeak_peak_1036	217	.	5.02025	24.2221	21.7898	171
chr1	69687602	69688059	SRR8861850-51_trimmed.fq.sort.sort.q10.rmdup.narrowPeak_peak_1037	478	.	7.57844	50.565	47.8608	165
chr1	69728137	69728438	SRR8861850-51_trimmed.fq.sort.sort.q10.rmdup.narrowPeak_peak_1038	27	.	2.3425	4.68172	2.72316	226
chr1	70442251	70442840	SRR8861850-51_trimmed.fq.sort.sort.q10.rmdup.narrowPeak_peak_1039	103	.	3.69395	12.6162	10.373	197
chr1	71102129	71103610	SRR8861850-51_trimmed.fq.sort.sort.q10.rmdup.narrowPeak_peak_1040	1239	.	7.68422	127.383	123.934	615
chr1	71109626	71109869	SRR8861850-51_trimmed.fq.sort.sort.q10.rmdup.narrowPeak_peak_1041	43	.	2.50335	6.35318	4.30594	168
chr1	71200842	71201354	SRR8861850-51_trimmed.fq.sort.sort.q10.rmdup.narrowPeak_peak_1042	69	.	3.15337	9.1089	6.95603	369
chr1	71201736	71202037	SRR8861850-51_trimmed.fq.sort.sort.q10.rmdup.narrowPeak_peak_1043	74	.	3.24347	9.6653	7.49583	194
chr1	71343156	71343401	SRR8861850-51_trimmed.fq.sort.sort.q10.rmdup.narrowPeak_peak_1044	64	.	3.06328	8.56443	6.42877	100
chr1	71400802	71401218	SRR8861850-51_trimmed.fq.sort.sort.q10.rmdup.narrowPeak_peak_1045	103	.	3.69395	12.6162	10.373	225
chr1	71414528	71415125	SRR8861850-51_trimmed.fq.sort.sort.q10.rmdup.narrowPeak_peak_1046	154	.	4.40822	17.835	15.4948	271
chr1	71501477	71502161	SRR8861850-51_trimmed.fq.sort.sort.q10.rmdup.narrowPeak_peak_1047	109	.	3.78405	13.2382	10.9818	155
chr1	71556639	71557943	SRR8861850-51_trimmed.fq.sort.sort.q10.rmdup.narrowPeak_peak_1048	1399	.	9.84586	143.574	139.924	734
chr1	71652254	71654278	SRR8861850-51_trimmed.fq.sort.sort.q10.rmdup.narrowPeak_peak_1049	1344	.	5.34137	137.996	134.42	706
chr1	71672567	71672878	SRR8861850-51_trimmed.fq.sort.sort.q10.rmdup.narrowPeak_peak_1050	36	.	2.45853	5.61872	3.60484	252
chr1	71673261	71673866	SRR8861850-51_trimmed.fq.sort.sort.q10.rmdup.narrowPeak_peak_1051	152	.	4.20834	17.5666	15.2306	206
chr1	71681618	71682462	SRR8861850-51_trimmed.fq.sort.sort.q10.rmdup.narrowPeak_peak_1052	138	.	3.69683	16.1805	13.8681	640
chr1	71682597	71683353	SRR8861850-51_trimmed.fq.sort.sort.q10.rmdup.narrowPeak_peak_1053	86	.	3.04485	10.8393	8.63814	551
chr1	71799736	71800042	SRR8861850-51_trimmed.fq.sort.sort.q10.rmdup.narrowPeak_peak_1054	33	.	2.19686	5.39668	3.39839	132
chr1	71800189	71800866	SRR8861850-51_trimmed.fq.sort.sort.q10.rmdup.narrowPeak_peak_1055	94	.	2.99098	11.7117	9.48992	352
chr1	71801955	71802271	SRR8861850-51_trimmed.fq.sort.sort.q10.rmdup.narrowPeak_peak_1056	75	.	2.72665	9.72109	7.55029	151
chr1	71802534	71802758	SRR8861850-51_trimmed.fq.sort.sort.q10.rmdup.narrowPeak_peak_1057	27	.	2.0589	4.75963	2.79739	45
chr1	71837197	71838394	SRR8861850-51_trimmed.fq.sort.sort.q10.rmdup.narrowPeak_peak_1058	326	.	5.62621	35.2168	32.6586	826
chr1	71844682	71845666	SRR8861850-51_trimmed.fq.sort.sort.q10.rmdup.narrowPeak_peak_1059	254	.	5.1904	27.9343	25.4561	626
chr1	71854906	71855391	SRR8861850-51_trimmed.fq.sort.sort.q10.rmdup.narrowPeak_peak_1060	109	.	3.78405	13.2382	10.9818	186
chr1	71885651	71886019	SRR8861850-51_trimmed.fq.sort.sort.q10.rmdup.narrowPeak_peak_1061	103	.	3.46244	12.6001	10.3587	171
chr1	71886228	71886510	SRR8861850-51_trimmed.fq.sort.sort.q10.rmdup.narrowPeak_peak_1062	64	.	2.92691	8.59564	6.45909	188
chr1	71893449	71893926	SRR8861850-51_trimmed.fq.sort.sort.q10.rmdup.narrowPeak_peak_1063	88	.	3.22556	11.0821	8.87559	164
chr1	71894158	71894451	SRR8861850-51_trimmed.fq.sort.sort.q10.rmdup.narrowPeak_peak_1064	61	.	2.80217	8.24436	6.12062	112
chr1	71936299	71937082	SRR8861850-51_trimmed.fq.sort.sort.q10.rmdup.narrowPeak_peak_1065	49	.	2.79299	7.00606	4.92711	201
chr1	71980806	71981146	SRR8861850-51_trimmed.fq.sort.sort.q10.rmdup.narrowPeak_peak_1066	27	.	2.3425	4.68172	2.72316	216
chr1	72002288	72003055	SRR8861850-51_trimmed.fq.sort.sort.q10.rmdup.narrowPeak_peak_1067	69	.	3.15337	9.1089	6.95603	137
chr1	72017535	72018486	SRR8861850-51_trimmed.fq.sort.sort.q10.rmdup.narrowPeak_peak_1068	280	.	4.24765	30.5637	28.0554	203
chr1	72018869	72019674	SRR8861850-51_trimmed.fq.sort.sort.q10.rmdup.narrowPeak_peak_1069	560	.	5.98172	58.8232	56.0446	291
chr1	72038221	72038564	SRR8861850-51_trimmed.fq.sort.sort.q10.rmdup.narrowPeak_peak_1070	64	.	3.06328	8.56443	6.42877	162
chr1	72059810	72061016	SRR8861850-51_trimmed.fq.sort.sort.q10.rmdup.narrowPeak_peak_1071	657	.	6.08535	68.5704	65.7045	925
chr1	72108241	72109209	SRR8861850-51_trimmed.fq.sort.sort.q10.rmdup.narrowPeak_peak_1072	203	.	4.5271	22.8077	20.3939	509
chr1	72141982	72142418	SRR8861850-51_trimmed.fq.sort.sort.q10.rmdup.narrowPeak_peak_1073	274	.	5.85626	29.9517	27.4501	219
chr1	72182440	72182767	SRR8861850-51_trimmed.fq.sort.sort.q10.rmdup.narrowPeak_peak_1074	86	.	3.12425	10.8233	8.6225	152
chr1	72182954	72183249	SRR8861850-51_trimmed.fq.sort.sort.q10.rmdup.narrowPeak_peak_1075	153	.	3.98213	17.6372	15.3	140
chr1	72198029	72199167	SRR8861850-51_trimmed.fq.sort.sort.q10.rmdup.narrowPeak_peak_1076	229	.	4.77865	25.4443	22.9962	290
chr1	72225828	72226378	SRR8861850-51_trimmed.fq.sort.sort.q10.rmdup.narrowPeak_peak_1077	661	.	9.64031	68.9733	66.1037	192
chr1	72236290	72236881	SRR8861850-51_trimmed.fq.sort.sort.q10.rmdup.narrowPeak_peak_1078	741	.	9.28707	77.1221	74.1796	344
chr1	72243577	72244436	SRR8861850-51_trimmed.fq.sort.sort.q10.rmdup.narrowPeak_peak_1079	2996	.	17.1143	308.106	299.624	500
chr1	72254585	72256009	SRR8861850-51_trimmed.fq.sort.sort.q10.rmdup.narrowPeak_peak_1080	1749	.	11.6695	179.173	174.998	298
chr1	72283763	72284508	SRR8861850-51_trimmed.fq.sort.sort.q10.rmdup.narrowPeak_peak_1081	1087	.	11.1122	112.077	108.799	345
chr1	72306753	72308018	SRR8861850-51_trimmed.fq.sort.sort.q10.rmdup.narrowPeak_peak_1082	1422	.	7.29202	145.894	142.212	915
chr1	72366152	72366361	SRR8861850-51_trimmed.fq.sort.sort.q10.rmdup.narrowPeak_peak_1083	27	.	2.3425	4.68172	2.72316	16
chr1	72383593	72383922	SRR8861850-51_trimmed.fq.sort.sort.q10.rmdup.narrowPeak_peak_1084	37	.	2.31565	5.81625	3.79459	155
chr1	72384197	72384543	SRR8861850-51_trimmed.fq.sort.sort.q10.rmdup.narrowPeak_peak_1085	200	.	4.23565	22.448	20.0389	151
chr1	72384716	72385086	SRR8861850-51_trimmed.fq.sort.sort.q10.rmdup.narrowPeak_peak_1086	97	.	3.16035	12.0222	9.79242	164
chr1	72566959	72567397	SRR8861850-51_trimmed.fq.sort.sort.q10.rmdup.narrowPeak_peak_1087	80	.	3.33356	10.2333	8.04803	129
chr1	72582723	72584242	SRR8861850-51_trimmed.fq.sort.sort.q10.rmdup.narrowPeak_peak_1088	2028	.	10.9779	207.511	202.81	720
chr1	72640836	72641145	SRR8861850-51_trimmed.fq.sort.sort.q10.rmdup.narrowPeak_peak_1089	122	.	3.96424	14.5124	12.2302	160
chr1	72710807	72712334	SRR8861850-51_trimmed.fq.sort.sort.q10.rmdup.narrowPeak_peak_1090	1278	.	7.67837	131.376	127.88	751
chr1	72720309	72720619	SRR8861850-51_trimmed.fq.sort.sort.q10.rmdup.narrowPeak_peak_1091	36	.	2.45853	5.61872	3.60484	142
chr1	72729584	72730217	SRR8861850-51_trimmed.fq.sort.sort.q10.rmdup.narrowPeak_peak_1092	88	.	2.72769	11.0376	8.8321	291
chr1	72730298	72731202	SRR8861850-51_trimmed.fq.sort.sort.q10.rmdup.narrowPeak_peak_1093	395	.	5.09882	42.2231	39.5955	396
chr1	72733045	72733309	SRR8861850-51_trimmed.fq.sort.sort.q10.rmdup.narrowPeak_peak_1094	22	.	1.86098	4.2006	2.28643	197
chr1	72739439	72739947	SRR8861850-51_trimmed.fq.sort.sort.q10.rmdup.narrowPeak_peak_1095	108	.	3.2445	13.0917	10.8394	196
chr1	72744683	72745059	SRR8861850-51_trimmed.fq.sort.sort.q10.rmdup.narrowPeak_peak_1096	83	.	2.82153	10.5846	8.39109	182
chr1	72745272	72745756	SRR8861850-51_trimmed.fq.sort.sort.q10.rmdup.narrowPeak_peak_1097	318	.	5.06166	34.4237	31.8738	175
chr1	72755393	72755833	SRR8861850-51_trimmed.fq.sort.sort.q10.rmdup.narrowPeak_peak_1098	68	.	2.72254	9.04417	6.8956	302
chr1	72756243	72756490	SRR8861850-51_trimmed.fq.sort.sort.q10.rmdup.narrowPeak_peak_1099	99	.	3.00487	12.171	9.93815	137
chr1	72760875	72761306	SRR8861850-51_trimmed.fq.sort.sort.q10.rmdup.narrowPeak_peak_1100	109	.	3.1904	13.2191	10.9642	344
chr1	72764609	72764820	SRR8861850-51_trimmed.fq.sort.sort.q10.rmdup.narrowPeak_peak_1101	49	.	2.51879	6.99023	4.91605	99
chr1	72778677	72778886	SRR8861850-51_trimmed.fq.sort.sort.q10.rmdup.narrowPeak_peak_1102	31	.	2.33458	5.15384	3.16586	59
chr1	72779190	72779545	SRR8861850-51_trimmed.fq.sort.sort.q10.rmdup.narrowPeak_peak_1103	68	.	2.94397	9.03806	6.88959	203
chr1	72779954	72780364	SRR8861850-51_trimmed.fq.sort.sort.q10.rmdup.narrowPeak_peak_1104	32	.	2.33272	5.27115	3.27825	63
chr1	72790752	72791060	SRR8861850-51_trimmed.fq.sort.sort.q10.rmdup.narrowPeak_peak_1105	75	.	3.06295	9.74649	7.57503	149
chr1	72791200	72792005	SRR8861850-51_trimmed.fq.sort.sort.q10.rmdup.narrowPeak_peak_1106	196	.	4.51213	22.093	19.689	478
chr1	72805590	72806893	SRR8861850-51_trimmed.fq.sort.sort.q10.rmdup.narrowPeak_peak_1107	407	.	5.55702	43.4086	40.7698	1025
chr1	72814131	72814618	SRR8861850-51_trimmed.fq.sort.sort.q10.rmdup.narrowPeak_peak_1108	68	.	3.03219	9.02953	6.88135	136
chr1	72823877	72824288	SRR8861850-51_trimmed.fq.sort.sort.q10.rmdup.narrowPeak_peak_1109	273	.	3.72337	29.8533	27.353	205
chr1	72824636	72826299	SRR8861850-51_trimmed.fq.sort.sort.q10.rmdup.narrowPeak_peak_1110	316	.	3.97903	34.2173	31.6695	356
chr1	72826768	72827080	SRR8861850-51_trimmed.fq.sort.sort.q10.rmdup.narrowPeak_peak_1111	156	.	2.97133	17.9729	15.6298	170
chr1	72853908	72854557	SRR8861850-51_trimmed.fq.sort.sort.q10.rmdup.narrowPeak_peak_1112	49	.	2.56256	7.03946	4.95947	244
chr1	72873719	72875391	SRR8861850-51_trimmed.fq.sort.sort.q10.rmdup.narrowPeak_peak_1113	445	.	4.76718	47.266	44.5916	245
chr1	72878802	72879139	SRR8861850-51_trimmed.fq.sort.sort.q10.rmdup.narrowPeak_peak_1114	39	.	2.12479	5.97665	3.94874	262
chr1	72944898	72945353	SRR8861850-51_trimmed.fq.sort.sort.q10.rmdup.narrowPeak_peak_1115	86	.	3.42366	10.8127	8.61216	318
chr1	72952856	72953361	SRR8861850-51_trimmed.fq.sort.sort.q10.rmdup.narrowPeak_peak_1116	53	.	2.86269	7.43717	5.34445	334
chr1	72963178	72963965	SRR8861850-51_trimmed.fq.sort.sort.q10.rmdup.narrowPeak_peak_1117	328	.	5.97265	35.46	32.8994	228
chr1	72969030	72969372	SRR8861850-51_trimmed.fq.sort.sort.q10.rmdup.narrowPeak_peak_1118	118	.	3.87819	14.1559	11.8812	163
chr1	72993074	72993397	SRR8861850-51_trimmed.fq.sort.sort.q10.rmdup.narrowPeak_peak_1119	69	.	3.15337	9.1089	6.95603	136
chr1	73061381	73061637	SRR8861850-51_trimmed.fq.sort.sort.q10.rmdup.narrowPeak_peak_1120	44	.	2.66846	6.54764	4.48852	175
chr1	73061807	73062191	SRR8861850-51_trimmed.fq.sort.sort.q10.rmdup.narrowPeak_peak_1121	108	.	3.69476	13.1268	10.8738	197
chr1	73088370	73089993	SRR8861850-51_trimmed.fq.sort.sort.q10.rmdup.narrowPeak_peak_1122	152	.	3.58917	17.5679	15.2319	1368
chr1	73090134	73090495	SRR8861850-51_trimmed.fq.sort.sort.q10.rmdup.narrowPeak_peak_1123	49	.	2.41579	7.05157	4.97124	202
chr1	73098947	73099249	SRR8861850-51_trimmed.fq.sort.sort.q10.rmdup.narrowPeak_peak_1124	71	.	3.15562	9.32345	7.165	156
chr1	73099387	73099947	SRR8861850-51_trimmed.fq.sort.sort.q10.rmdup.narrowPeak_peak_1125	57	.	2.93023	7.87101	5.76136	388
chr1	73111888	73112249	SRR8861850-51_trimmed.fq.sort.sort.q10.rmdup.narrowPeak_peak_1126	42	.	2.64422	6.30093	4.25555	268
chr1	73170043	73170455	SRR8861850-51_trimmed.fq.sort.sort.q10.rmdup.narrowPeak_peak_1127	73	.	3.20256	9.50669	7.34358	246
chr1	73190830	73191531	SRR8861850-51_trimmed.fq.sort.sort.q10.rmdup.narrowPeak_peak_1128	48	.	2.68598	6.93399	4.86165	530
chr1	73251562	73252828	SRR8861850-51_trimmed.fq.sort.sort.q10.rmdup.narrowPeak_peak_1129	385	.	6.01556	41.12	38.5028	312
chr1	73306719	73307013	SRR8861850-51_trimmed.fq.sort.sort.q10.rmdup.narrowPeak_peak_1130	56	.	2.81525	7.781	5.67407	113
chr1	73307103	73307339	SRR8861850-51_trimmed.fq.sort.sort.q10.rmdup.narrowPeak_peak_1131	29	.	2.3055	4.92226	2.95248	123
chr1	73312660	73313900	SRR8861850-51_trimmed.fq.sort.sort.q10.rmdup.narrowPeak_peak_1132	100	.	3.48805	12.2443	10.01	693
chr1	73362772	73364157	SRR8861850-51_trimmed.fq.sort.sort.q10.rmdup.narrowPeak_peak_1133	221	.	4.19785	24.5845	22.1473	526
chr1	73399254	73399695	SRR8861850-51_trimmed.fq.sort.sort.q10.rmdup.narrowPeak_peak_1134	91	.	3.51376	11.4032	9.188	256
chr1	73479473	73479908	SRR8861850-51_trimmed.fq.sort.sort.q10.rmdup.narrowPeak_peak_1135	39	.	2.61279	6.03331	3.99775	252
chr1	73506910	73507282	SRR8861850-51_trimmed.fq.sort.sort.q10.rmdup.narrowPeak_peak_1136	155	.	4.41472	17.8626	15.5212	204
chr1	73513836	73514177	SRR8861850-51_trimmed.fq.sort.sort.q10.rmdup.narrowPeak_peak_1137	64	.	3.06328	8.56443	6.42877	149
chr1	73514685	73514906	SRR8861850-51_trimmed.fq.sort.sort.q10.rmdup.narrowPeak_peak_1138	27	.	2.3425	4.68172	2.72316	52
chr1	73530388	73530908	SRR8861850-51_trimmed.fq.sort.sort.q10.rmdup.narrowPeak_peak_1139	64	.	3.06328	8.56443	6.42877	372
chr1	73537962	73539310	SRR8861850-51_trimmed.fq.sort.sort.q10.rmdup.narrowPeak_peak_1140	158	.	3.73217	18.1603	15.8145	185
chr1	73640671	73640900	SRR8861850-51_trimmed.fq.sort.sort.q10.rmdup.narrowPeak_peak_1141	49	.	2.70903	7.02385	4.94431	74
chr1	73641160	73641520	SRR8861850-51_trimmed.fq.sort.sort.q10.rmdup.narrowPeak_peak_1142	74	.	3.13562	9.65305	7.48619	127
chr1	73644522	73644830	SRR8861850-51_trimmed.fq.sort.sort.q10.rmdup.narrowPeak_peak_1143	64	.	3.06328	8.56443	6.42877	100
chr1	73743771	73745210	SRR8861850-51_trimmed.fq.sort.sort.q10.rmdup.narrowPeak_peak_1144	304	.	5.05649	32.9616	30.4271	223
chr1	73758477	73758955	SRR8861850-51_trimmed.fq.sort.sort.q10.rmdup.narrowPeak_peak_1145	88	.	3.43749	11.0985	8.89164	341
chr1	73797558	73797870	SRR8861850-51_trimmed.fq.sort.sort.q10.rmdup.narrowPeak_peak_1146	86	.	3.36921	10.8228	8.62207	188
chr1	73798114	73798424	SRR8861850-51_trimmed.fq.sort.sort.q10.rmdup.narrowPeak_peak_1147	90	.	3.41247	11.2271	9.0173	196
chr1	73825908	73826511	SRR8861850-51_trimmed.fq.sort.sort.q10.rmdup.narrowPeak_peak_1148	91	.	3.4556	11.4043	9.18905	428
chr1	73902563	73902941	SRR8861850-51_trimmed.fq.sort.sort.q10.rmdup.narrowPeak_peak_1150	259	.	5.5354	28.4828	25.998	176
chr1	73914617	73914968	SRR8861850-51_trimmed.fq.sort.sort.q10.rmdup.narrowPeak_peak_1151	41	.	2.42054	6.14407	4.1044	239
chr1	73942080	73942437	SRR8861850-51_trimmed.fq.sort.sort.q10.rmdup.narrowPeak_peak_1152	57	.	2.44476	7.87218	5.7625	190
chr1	73942596	73942905	SRR8861850-51_trimmed.fq.sort.sort.q10.rmdup.narrowPeak_peak_1153	27	.	2.01766	4.74782	2.7861	103
chr1	73962653	73962986	SRR8861850-51_trimmed.fq.sort.sort.q10.rmdup.narrowPeak_peak_1154	117	.	3.05244	14.0064	11.7345	181
chr1	73963191	73963616	SRR8861850-51_trimmed.fq.sort.sort.q10.rmdup.narrowPeak_peak_1155	211	.	3.91674	23.5602	21.1364	148
chr1	73970527	73970739	SRR8861850-51_trimmed.fq.sort.sort.q10.rmdup.narrowPeak_peak_1156	50	.	2.50862	7.08646	5.00498	74
chr1	73988120	73988411	SRR8861850-51_trimmed.fq.sort.sort.q10.rmdup.narrowPeak_peak_1157	63	.	2.66558	8.43714	6.3079	179
chr1	73994489	73994722	SRR8861850-51_trimmed.fq.sort.sort.q10.rmdup.narrowPeak_peak_1158	23	.	1.88112	4.23082	2.31495	93
chr1	73998674	73999291	SRR8861850-51_trimmed.fq.sort.sort.q10.rmdup.narrowPeak_peak_1159	85	.	2.36826	10.7377	8.54068	162
chr1	73999857	74000308	SRR8861850-51_trimmed.fq.sort.sort.q10.rmdup.narrowPeak_peak_1160	283	.	3.77058	30.8277	28.3163	203
chr1	74000470	74000719	SRR8861850-51_trimmed.fq.sort.sort.q10.rmdup.narrowPeak_peak_1161	188	.	3.20641	21.2714	18.8788	127
chr1	74001454	74001687	SRR8861850-51_trimmed.fq.sort.sort.q10.rmdup.narrowPeak_peak_1162	39	.	1.97766	5.99801	3.96929	52
chr1	74007722	74007996	SRR8861850-51_trimmed.fq.sort.sort.q10.rmdup.narrowPeak_peak_1163	28	.	2.07579	4.83805	2.8722	187
chr1	74008311	74008747	SRR8861850-51_trimmed.fq.sort.sort.q10.rmdup.narrowPeak_peak_1164	85	.	2.8512	10.7505	8.5532	280
chr1	74015180	74016346	SRR8861850-51_trimmed.fq.sort.sort.q10.rmdup.narrowPeak_peak_1165	100	.	2.90028	12.2895	10.0543	967
chr1	74024371	74024602	SRR8861850-51_trimmed.fq.sort.sort.q10.rmdup.narrowPeak_peak_1166	78	.	2.41305	10.0617	7.88261	148
chr1	74025027	74025471	SRR8861850-51_trimmed.fq.sort.sort.q10.rmdup.narrowPeak_peak_1167	108	.	2.63865	13.0984	10.846	136
chr1	74027496	74028140	SRR8861850-51_trimmed.fq.sort.sort.q10.rmdup.narrowPeak_peak_1168	113	.	2.39	13.6075	11.3441	154
chr1	74030774	74031969	SRR8861850-51_trimmed.fq.sort.sort.q10.rmdup.narrowPeak_peak_1169	154	.	2.70651	17.8248	15.4847	726
chr1	74040915	74042605	SRR8861850-51_trimmed.fq.sort.sort.q10.rmdup.narrowPeak_peak_1170	383	.	4.22031	40.9878	38.372	596
chr1	74047812	74048038	SRR8861850-51_trimmed.fq.sort.sort.q10.rmdup.narrowPeak_peak_1171	56	.	2.29316	7.74343	5.63755	149
chr1	74053185	74054910	SRR8861850-51_trimmed.fq.sort.sort.q10.rmdup.narrowPeak_peak_1172	124	.	2.66915	14.7593	12.4728	1517
chr1	74059419	74059687	SRR8861850-51_trimmed.fq.sort.sort.q10.rmdup.narrowPeak_peak_1173	76	.	2.54209	9.85401	7.67995	126
chr1	74059944	74060675	SRR8861850-51_trimmed.fq.sort.sort.q10.rmdup.narrowPeak_peak_1174	112	.	3.03518	13.5074	11.2458	433
chr1	74068121	74069681	SRR8861850-51_trimmed.fq.sort.sort.q10.rmdup.narrowPeak_peak_1175	563	.	5.16051	59.0827	56.3017	304
chr1	74074312	74074564	SRR8861850-51_trimmed.fq.sort.sort.q10.rmdup.narrowPeak_peak_1176	43	.	2.28141	6.37421	4.32611	99
chr1	74081706	74081959	SRR8861850-51_trimmed.fq.sort.sort.q10.rmdup.narrowPeak_peak_1177	47	.	2.35444	6.86951	4.79941	123
chr1	74084399	74084761	SRR8861850-51_trimmed.fq.sort.sort.q10.rmdup.narrowPeak_peak_1178	122	.	3.20458	14.5568	12.2739	180
chr1	74090345	74091994	SRR8861850-51_trimmed.fq.sort.sort.q10.rmdup.narrowPeak_peak_1179	1282	.	5.75784	131.703	128.203	1347
chr1	74092185	74092818	SRR8861850-51_trimmed.fq.sort.sort.q10.rmdup.narrowPeak_peak_1180	303	.	2.98382	32.9047	30.3708	263
chr1	74098283	74098938	SRR8861850-51_trimmed.fq.sort.sort.q10.rmdup.narrowPeak_peak_1181	282	.	5.23988	30.7717	28.2609	354
chr1	74104122	74104413	SRR8861850-51_trimmed.fq.sort.sort.q10.rmdup.narrowPeak_peak_1182	35	.	2.41633	5.59435	3.58141	128
chr1	74111100	74112035	SRR8861850-51_trimmed.fq.sort.sort.q10.rmdup.narrowPeak_peak_1183	169	.	4.13674	19.2695	16.9059	207
chr1	74177536	74177990	SRR8861850-51_trimmed.fq.sort.sort.q10.rmdup.narrowPeak_peak_1184	44	.	2.70289	6.51281	4.45491	133
chr1	74236083	74236340	SRR8861850-51_trimmed.fq.sort.sort.q10.rmdup.narrowPeak_peak_1185	94	.	2.39106	11.697	9.47553	94
chr1	74236461	74237536	SRR8861850-51_trimmed.fq.sort.sort.q10.rmdup.narrowPeak_peak_1186	1324	.	7.75889	135.984	132.432	365
chr1	74249181	74249891	SRR8861850-51_trimmed.fq.sort.sort.q10.rmdup.narrowPeak_peak_1187	54	.	2.79112	7.51258	5.41384	535
chr1	74283907	74284773	SRR8861850-51_trimmed.fq.sort.sort.q10.rmdup.narrowPeak_peak_1188	613	.	5.68435	64.2018	61.3747	669
chr1	74285033	74285593	SRR8861850-51_trimmed.fq.sort.sort.q10.rmdup.narrowPeak_peak_1189	447	.	4.71486	47.4071	44.7314	215
chr1	74295191	74296907	SRR8861850-51_trimmed.fq.sort.sort.q10.rmdup.narrowPeak_peak_1190	365	.	4.27065	39.1292	36.5316	512
chr1	74303517	74304542	SRR8861850-51_trimmed.fq.sort.sort.q10.rmdup.narrowPeak_peak_1191	898	.	7.18183	92.9808	89.8913	475
chr1	74309954	74310274	SRR8861850-51_trimmed.fq.sort.sort.q10.rmdup.narrowPeak_peak_1192	67	.	2.9912	8.86144	6.7177	191
chr1	74317818	74318070	SRR8861850-51_trimmed.fq.sort.sort.q10.rmdup.narrowPeak_peak_1193	46	.	2.71237	6.71026	4.64554	117
chr1	74332124	74332382	SRR8861850-51_trimmed.fq.sort.sort.q10.rmdup.narrowPeak_peak_1194	72	.	2.49982	9.4396	7.27822	159
chr1	74332604	74333381	SRR8861850-51_trimmed.fq.sort.sort.q10.rmdup.narrowPeak_peak_1195	1006	.	8.15735	103.872	100.677	240
chr1	74343302	74343639	SRR8861850-51_trimmed.fq.sort.sort.q10.rmdup.narrowPeak_peak_1196	42	.	2.38961	6.27188	4.22757	72
chr1	74362186	74362814	SRR8861850-51_trimmed.fq.sort.sort.q10.rmdup.narrowPeak_peak_1197	242	.	4.83409	26.7624	24.2979	203
chr1	74375146	74375594	SRR8861850-51_trimmed.fq.sort.sort.q10.rmdup.narrowPeak_peak_1198	33	.	2.47249	5.39254	3.39443	303
chr1	74386517	74387436	SRR8861850-51_trimmed.fq.sort.sort.q10.rmdup.narrowPeak_peak_1199	1422	.	6.35262	145.967	142.285	597
chr1	74391344	74391627	SRR8861850-51_trimmed.fq.sort.sort.q10.rmdup.narrowPeak_peak_1200	149	.	2.18496	17.2346	14.9037	171
chr1	74391825	74392861	SRR8861850-51_trimmed.fq.sort.sort.q10.rmdup.narrowPeak_peak_1201	1070	.	5.07238	110.293	107.033	329
chr1	74396868	74398291	SRR8861850-51_trimmed.fq.sort.sort.q10.rmdup.narrowPeak_peak_1202	980	.	6.51569	101.235	98.0659	896
chr1	74408575	74408943	SRR8861850-51_trimmed.fq.sort.sort.q10.rmdup.narrowPeak_peak_1203	129	.	4.01747	15.2911	12.9945	186
chr1	74505316	74505837	SRR8861850-51_trimmed.fq.sort.sort.q10.rmdup.narrowPeak_peak_1204	162	.	2.5494	18.5839	16.2311	376
chr1	74505974	74507344	SRR8861850-51_trimmed.fq.sort.sort.q10.rmdup.narrowPeak_peak_1205	1530	.	7.05231	156.924	153.089	246
chr1	74587053	74588183	SRR8861850-51_trimmed.fq.sort.sort.q10.rmdup.narrowPeak_peak_1206	1038	.	7.78728	107.08	103.853	745
chr1	74588304	74588691	SRR8861850-51_trimmed.fq.sort.sort.q10.rmdup.narrowPeak_peak_1207	185	.	3.33675	20.8943	18.5067	195
chr1	74600831	74601973	SRR8861850-51_trimmed.fq.sort.sort.q10.rmdup.narrowPeak_peak_1208	928	.	8.62957	95.9564	92.8385	418
chr1	74661672	74662742	SRR8861850-51_trimmed.fq.sort.sort.q10.rmdup.narrowPeak_peak_1209	1736	.	10.8499	177.78	173.628	408
chr1	74712813	74713926	SRR8861850-51_trimmed.fq.sort.sort.q10.rmdup.narrowPeak_peak_1210	340	.	5.66198	36.6079	34.0356	814
chr1	74715731	74716013	SRR8861850-51_trimmed.fq.sort.sort.q10.rmdup.narrowPeak_peak_1211	35	.	2.26689	5.59994	3.58686	127
chr1	74770347	74771350	SRR8861850-51_trimmed.fq.sort.sort.q10.rmdup.narrowPeak_peak_1212	89	.	2.64888	11.1616	8.95326	890
chr1	74772041	74772828	SRR8861850-51_trimmed.fq.sort.sort.q10.rmdup.narrowPeak_peak_1213	308	.	4.26743	33.4125	30.8731	345
chr1	74774049	74774290	SRR8861850-51_trimmed.fq.sort.sort.q10.rmdup.narrowPeak_peak_1214	37	.	2.02767	5.79329	3.7727	56
chr1	74780318	74780580	SRR8861850-51_trimmed.fq.sort.sort.q10.rmdup.narrowPeak_peak_1215	47	.	2.37581	6.8512	4.78167	100
chr1	74782021	74782472	SRR8861850-51_trimmed.fq.sort.sort.q10.rmdup.narrowPeak_peak_1216	29	.	2.19345	4.94439	2.97361	158
chr1	74784180	74784537	SRR8861850-51_trimmed.fq.sort.sort.q10.rmdup.narrowPeak_peak_1217	50	.	2.58879	7.15429	5.07055	193
chr1	74791760	74792259	SRR8861850-51_trimmed.fq.sort.sort.q10.rmdup.narrowPeak_peak_1218	58	.	2.94115	7.9121	5.80127	127
chr1	74803341	74803738	SRR8861850-51_trimmed.fq.sort.sort.q10.rmdup.narrowPeak_peak_1219	45	.	2.47306	6.64449	4.58209	254
chr1	74808436	74808744	SRR8861850-51_trimmed.fq.sort.sort.q10.rmdup.narrowPeak_peak_1220	101	.	3.51187	12.3475	10.1111	193
chr1	74816623	74817608	SRR8861850-51_trimmed.fq.sort.sort.q10.rmdup.narrowPeak_peak_1221	1498	.	11.3313	153.614	149.827	569
chr1	74964685	74965605	SRR8861850-51_trimmed.fq.sort.sort.q10.rmdup.narrowPeak_peak_1222	161	.	4.2847	18.5121	16.1609	575
chr1	74978185	74978647	SRR8861850-51_trimmed.fq.sort.sort.q10.rmdup.narrowPeak_peak_1223	59	.	2.97318	8.03224	5.91455	299
chr1	74978894	74979298	SRR8861850-51_trimmed.fq.sort.sort.q10.rmdup.narrowPeak_peak_1224	64	.	3.06328	8.56443	6.42877	170
chr1	75015535	75016484	SRR8861850-51_trimmed.fq.sort.sort.q10.rmdup.narrowPeak_peak_1225	242	.	5.15894	26.6817	24.2186	277
chr1	75124203	75125556	SRR8861850-51_trimmed.fq.sort.sort.q10.rmdup.narrowPeak_peak_1226	1928	.	10.3894	197.354	192.858	922
chr1	75141254	75142104	SRR8861850-51_trimmed.fq.sort.sort.q10.rmdup.narrowPeak_peak_1227	136	.	2.71149	15.9447	13.6362	400
chr1	75142198	75143458	SRR8861850-51_trimmed.fq.sort.sort.q10.rmdup.narrowPeak_peak_1228	957	.	6.54487	98.9143	95.7679	362
chr1	75168036	75169417	SRR8861850-51_trimmed.fq.sort.sort.q10.rmdup.narrowPeak_peak_1229	636	.	7.05971	66.4708	63.6234	862
chr1	75179580	75180410	SRR8861850-51_trimmed.fq.sort.sort.q10.rmdup.narrowPeak_peak_1230	418	.	6.02817	44.5479	41.8986	609
chr1	75191267	75192979	SRR8861850-51_trimmed.fq.sort.sort.q10.rmdup.narrowPeak_peak_1231	934	.	6.80684	96.5479	93.4242	1143
chr1	75209082	75209372	SRR8861850-51_trimmed.fq.sort.sort.q10.rmdup.narrowPeak_peak_1232	92	.	2.76173	11.4183	9.20272	153
chr1	75210464	75211465	SRR8861850-51_trimmed.fq.sort.sort.q10.rmdup.narrowPeak_peak_1233	1316	.	10.0646	135.233	131.691	538
chr1	75235932	75236339	SRR8861850-51_trimmed.fq.sort.sort.q10.rmdup.narrowPeak_peak_1234	434	.	5.0953	46.1497	43.4855	246
chr1	75236444	75237241	SRR8861850-51_trimmed.fq.sort.sort.q10.rmdup.narrowPeak_peak_1235	672	.	6.3415	70.1286	67.2488	247
chr1	75247965	75248316	SRR8861850-51_trimmed.fq.sort.sort.q10.rmdup.narrowPeak_peak_1236	34	.	2.36999	5.41565	3.41662	174
chr1	75293294	75293530	SRR8861850-51_trimmed.fq.sort.sort.q10.rmdup.narrowPeak_peak_1237	54	.	2.88308	7.51267	5.41384	111
chr1	75316426	75317557	SRR8861850-51_trimmed.fq.sort.sort.q10.rmdup.narrowPeak_peak_1238	827	.	5.97767	85.8212	82.7985	785
chr1	75317978	75318501	SRR8861850-51_trimmed.fq.sort.sort.q10.rmdup.narrowPeak_peak_1239	461	.	4.48417	48.7992	46.1109	240
chr1	75331349	75331586	SRR8861850-51_trimmed.fq.sort.sort.q10.rmdup.narrowPeak_peak_1240	35	.	2.5227	5.56799	3.55612	102
chr1	75337666	75339704	SRR8861850-51_trimmed.fq.sort.sort.q10.rmdup.narrowPeak_peak_1241	381	.	4.49672	40.7136	38.1004	206
chr1	75374974	75375811	SRR8861850-51_trimmed.fq.sort.sort.q10.rmdup.narrowPeak_peak_1242	74	.	3.24347	9.6653	7.49583	477
chr1	75381476	75381999	SRR8861850-51_trimmed.fq.sort.sort.q10.rmdup.narrowPeak_peak_1243	303	.	5.41783	32.8854	30.3517	351
chr1	75382151	75382701	SRR8861850-51_trimmed.fq.sort.sort.q10.rmdup.narrowPeak_peak_1244	328	.	5.66735	35.4475	32.8871	269
chr1	75399057	75400674	SRR8861850-51_trimmed.fq.sort.sort.q10.rmdup.narrowPeak_peak_1245	616	.	6.39288	64.4367	61.6075	1160
chr1	75435564	75436767	SRR8861850-51_trimmed.fq.sort.sort.q10.rmdup.narrowPeak_peak_1246	466	.	5.87692	49.3164	46.6233	589
chr1	75473593	75474094	SRR8861850-51_trimmed.fq.sort.sort.q10.rmdup.narrowPeak_peak_1247	69	.	2.95329	9.07844	6.92893	159
chr1	75474736	75474964	SRR8861850-51_trimmed.fq.sort.sort.q10.rmdup.narrowPeak_peak_1248	44	.	2.40868	6.48921	4.43697	145
chr1	75478850	75479475	SRR8861850-51_trimmed.fq.sort.sort.q10.rmdup.narrowPeak_peak_1249	341	.	6.49847	36.7449	34.1711	348
chr1	75496504	75497130	SRR8861850-51_trimmed.fq.sort.sort.q10.rmdup.narrowPeak_peak_1250	70	.	3.13838	9.25578	7.09909	180
chr1	75505170	75507021	SRR8861850-51_trimmed.fq.sort.sort.q10.rmdup.narrowPeak_peak_1251	1677	.	7.69443	171.785	167.727	1048
chr1	75511675	75511892	SRR8861850-51_trimmed.fq.sort.sort.q10.rmdup.narrowPeak_peak_1252	37	.	2.35138	5.72202	3.70409	24
chr1	75520893	75522010	SRR8861850-51_trimmed.fq.sort.sort.q10.rmdup.narrowPeak_peak_1253	1294	.	8.1436	132.924	129.409	764
chr1	75545921	75546933	SRR8861850-51_trimmed.fq.sort.sort.q10.rmdup.narrowPeak_peak_1254	1089	.	8.4222	112.253	108.973	715
chr1	75558807	75559606	SRR8861850-51_trimmed.fq.sort.sort.q10.rmdup.narrowPeak_peak_1255	470	.	6.05067	49.7371	47.0404	585
chr1	75559834	75560188	SRR8861850-51_trimmed.fq.sort.sort.q10.rmdup.narrowPeak_peak_1256	121	.	3.25777	14.4511	12.1711	136
chr1	75581622	75582041	SRR8861850-51_trimmed.fq.sort.sort.q10.rmdup.narrowPeak_peak_1257	54	.	2.88308	7.51267	5.41384	149
chr1	75582382	75582791	SRR8861850-51_trimmed.fq.sort.sort.q10.rmdup.narrowPeak_peak_1258	103	.	3.69395	12.6162	10.373	123
chr1	75608645	75608908	SRR8861850-51_trimmed.fq.sort.sort.q10.rmdup.narrowPeak_peak_1259	31	.	2.30374	5.15832	3.17014	97
chr1	75609316	75609540	SRR8861850-51_trimmed.fq.sort.sort.q10.rmdup.narrowPeak_peak_1260	29	.	2.24108	4.91315	2.94386	159
chr1	75610798	75611229	SRR8861850-51_trimmed.fq.sort.sort.q10.rmdup.narrowPeak_peak_1261	49	.	2.60255	7.06238	4.98162	319
chr1	75653795	75654059	SRR8861850-51_trimmed.fq.sort.sort.q10.rmdup.narrowPeak_peak_1262	76	.	2.7776	9.83053	7.6571	106
chr1	75656697	75656918	SRR8861850-51_trimmed.fq.sort.sort.q10.rmdup.narrowPeak_peak_1263	24	.	1.98725	4.42627	2.48958	112
chr1	75657249	75657561	SRR8861850-51_trimmed.fq.sort.sort.q10.rmdup.narrowPeak_peak_1264	39	.	2.20385	5.9785	3.95056	123
chr1	75662191	75662415	SRR8861850-51_trimmed.fq.sort.sort.q10.rmdup.narrowPeak_peak_1265	65	.	2.79509	8.72719	6.58714	119
chr1	75662837	75663157	SRR8861850-51_trimmed.fq.sort.sort.q10.rmdup.narrowPeak_peak_1266	34	.	2.3123	5.43581	3.43592	274
chr1	75667781	75668423	SRR8861850-51_trimmed.fq.sort.sort.q10.rmdup.narrowPeak_peak_1267	67	.	2.95233	8.88766	6.74329	168
chr1	75680665	75680943	SRR8861850-51_trimmed.fq.sort.sort.q10.rmdup.narrowPeak_peak_1268	88	.	3.13477	11.0763	8.86988	126
chr1	75693168	75694130	SRR8861850-51_trimmed.fq.sort.sort.q10.rmdup.narrowPeak_peak_1269	77	.	2.68441	9.96741	7.79061	354
chr1	75696498	75696924	SRR8861850-51_trimmed.fq.sort.sort.q10.rmdup.narrowPeak_peak_1270	43	.	2.33728	6.40898	4.35961	270
chr1	75697245	75697634	SRR8861850-51_trimmed.fq.sort.sort.q10.rmdup.narrowPeak_peak_1271	191	.	4.03247	21.5444	19.1476	157
chr1	75704535	75705371	SRR8861850-51_trimmed.fq.sort.sort.q10.rmdup.narrowPeak_peak_1272	169	.	4.59491	19.2647	16.9012	465
chr1	75725421	75725702	SRR8861850-51_trimmed.fq.sort.sort.q10.rmdup.narrowPeak_peak_1273	31	.	2.4326	5.11731	3.13091	87
chr1	75732173	75732781	SRR8861850-51_trimmed.fq.sort.sort.q10.rmdup.narrowPeak_peak_1274	61	.	2.76511	8.25157	6.12759	413
chr1	75733180	75733574	SRR8861850-51_trimmed.fq.sort.sort.q10.rmdup.narrowPeak_peak_1275	77	.	2.98242	9.96192	7.78527	189
chr1	75738321	75738554	SRR8861850-51_trimmed.fq.sort.sort.q10.rmdup.narrowPeak_peak_1276	48	.	2.50146	6.91188	4.84034	98
chr1	75749643	75750237	SRR8861850-51_trimmed.fq.sort.sort.q10.rmdup.narrowPeak_peak_1277	61	.	2.99678	8.31145	6.18583	460
chr1	75760164	75760420	SRR8861850-51_trimmed.fq.sort.sort.q10.rmdup.narrowPeak_peak_1278	43	.	2.55556	6.41975	4.37002	86
chr1	75770428	75770926	SRR8861850-51_trimmed.fq.sort.sort.q10.rmdup.narrowPeak_peak_1279	85	.	2.28414	10.7374	8.5404	113
chr1	75771867	75773149	SRR8861850-51_trimmed.fq.sort.sort.q10.rmdup.narrowPeak_peak_1280	364	.	3.8314	39.0737	36.4767	788
chr1	75773267	75773487	SRR8861850-51_trimmed.fq.sort.sort.q10.rmdup.narrowPeak_peak_1281	103	.	2.37752	12.5902	10.349	127
chr1	75786048	75786886	SRR8861850-51_trimmed.fq.sort.sort.q10.rmdup.narrowPeak_peak_1282	111	.	2.9909	13.4178	11.158	243
chr1	75788717	75789013	SRR8861850-51_trimmed.fq.sort.sort.q10.rmdup.narrowPeak_peak_1283	57	.	2.42558	7.89955	5.78904	181
chr1	75798499	75798907	SRR8861850-51_trimmed.fq.sort.sort.q10.rmdup.narrowPeak_peak_1284	75	.	2.97782	9.75137	7.57982	298
chr1	75803718	75804221	SRR8861850-51_trimmed.fq.sort.sort.q10.rmdup.narrowPeak_peak_1285	79	.	3.00859	10.0845	7.90489	170
chr1	75832803	75834216	SRR8861850-51_trimmed.fq.sort.sort.q10.rmdup.narrowPeak_peak_1286	556	.	4.36094	58.3898	55.6151	1061
chr1	75839191	75840207	SRR8861850-51_trimmed.fq.sort.sort.q10.rmdup.narrowPeak_peak_1287	249	.	3.4542	27.4138	24.9418	813
chr1	75840403	75841047	SRR8861850-51_trimmed.fq.sort.sort.q10.rmdup.narrowPeak_peak_1288	73	.	2.21929	9.48955	7.32688	196
chr1	75844870	75845414	SRR8861850-51_trimmed.fq.sort.sort.q10.rmdup.narrowPeak_peak_1289	154	.	3.08231	17.7614	15.4223	168
chr1	75889874	75890351	SRR8861850-51_trimmed.fq.sort.sort.q10.rmdup.narrowPeak_peak_1290	77	.	2.51188	9.94151	7.76535	150
chr1	75890884	75891489	SRR8861850-51_trimmed.fq.sort.sort.q10.rmdup.narrowPeak_peak_1291	58	.	2.37177	7.97789	5.865	314
chr1	75910401	75910710	SRR8861850-51_trimmed.fq.sort.sort.q10.rmdup.narrowPeak_peak_1292	62	.	3.02464	8.41776	6.28909	136
chr1	75925289	75925762	SRR8861850-51_trimmed.fq.sort.sort.q10.rmdup.narrowPeak_peak_1293	65	.	2.85829	8.66399	6.52567	334
chr1	75926070	75926411	SRR8861850-51_trimmed.fq.sort.sort.q10.rmdup.narrowPeak_peak_1294	92	.	3.18128	11.5054	9.28801	195
chr1	75931651	75931953	SRR8861850-51_trimmed.fq.sort.sort.q10.rmdup.narrowPeak_peak_1295	90	.	3.26653	11.2667	9.05605	151
chr1	75936657	75936929	SRR8861850-51_trimmed.fq.sort.sort.q10.rmdup.narrowPeak_peak_1296	60	.	2.87155	8.18576	6.06369	127
chr1	75937547	75937776	SRR8861850-51_trimmed.fq.sort.sort.q10.rmdup.narrowPeak_peak_1297	35	.	2.45433	5.60307	3.5898	65
chr1	75974964	75975420	SRR8861850-51_trimmed.fq.sort.sort.q10.rmdup.narrowPeak_peak_1298	116	.	3.87414	13.8704	11.6009	191
chr1	75983915	75984463	SRR8861850-51_trimmed.fq.sort.sort.q10.rmdup.narrowPeak_peak_1299	89	.	3.14393	11.1199	8.91259	73
chr1	76024555	76024877	SRR8861850-51_trimmed.fq.sort.sort.q10.rmdup.narrowPeak_peak_1300	97	.	3.06616	11.9298	9.70345	154
chr1	76025235	76025695	SRR8861850-51_trimmed.fq.sort.sort.q10.rmdup.narrowPeak_peak_1301	118	.	3.27219	14.1036	11.83	266
chr1	76049965	76050461	SRR8861850-51_trimmed.fq.sort.sort.q10.rmdup.narrowPeak_peak_1302	106	.	3.1248	12.8521	10.6043	371
chr1	76053800	76054070	SRR8861850-51_trimmed.fq.sort.sort.q10.rmdup.narrowPeak_peak_1303	42	.	2.60747	6.32012	4.27401	135
chr1	76064218	76064653	SRR8861850-51_trimmed.fq.sort.sort.q10.rmdup.narrowPeak_peak_1304	45	.	2.46961	6.62917	4.56728	299
chr1	76065235	76065543	SRR8861850-51_trimmed.fq.sort.sort.q10.rmdup.narrowPeak_peak_1305	104	.	3.20299	12.6598	10.4157	170
chr1	76065926	76066668	SRR8861850-51_trimmed.fq.sort.sort.q10.rmdup.narrowPeak_peak_1306	120	.	3.34872	14.3123	12.0349	420
chr1	76080603	76080840	SRR8861850-51_trimmed.fq.sort.sort.q10.rmdup.narrowPeak_peak_1307	42	.	2.61207	6.33732	4.2906	64
chr1	76110547	76110844	SRR8861850-51_trimmed.fq.sort.sort.q10.rmdup.narrowPeak_peak_1308	76	.	3.12648	9.81851	7.64531	172
chr1	76112034	76112252	SRR8861850-51_trimmed.fq.sort.sort.q10.rmdup.narrowPeak_peak_1309	75	.	3.06295	9.74649	7.57503	123
chr1	76150634	76151294	SRR8861850-51_trimmed.fq.sort.sort.q10.rmdup.narrowPeak_peak_1310	197	.	4.9553	22.1679	19.7624	480
chr1	76169274	76169577	SRR8861850-51_trimmed.fq.sort.sort.q10.rmdup.narrowPeak_peak_1311	39	.	2.61279	6.03331	3.99775	138
chr1	76222047	76222517	SRR8861850-51_trimmed.fq.sort.sort.q10.rmdup.narrowPeak_peak_1312	50	.	2.50862	7.08646	5.00498	141
chr1	76225255	76225838	SRR8861850-51_trimmed.fq.sort.sort.q10.rmdup.narrowPeak_peak_1313	97	.	3.18605	11.9452	9.71856	392
chr1	76529596	76530278	SRR8861850-51_trimmed.fq.sort.sort.q10.rmdup.narrowPeak_peak_1314	56	.	2.64367	7.70534	5.60061	500
chr1	76530554	76531084	SRR8861850-51_trimmed.fq.sort.sort.q10.rmdup.narrowPeak_peak_1315	320	.	5.32444	34.6114	32.0596	259
chr1	76535533	76535751	SRR8861850-51_trimmed.fq.sort.sort.q10.rmdup.narrowPeak_peak_1316	37	.	2.34266	5.81051	3.78909	95
chr1	76536465	76536951	SRR8861850-51_trimmed.fq.sort.sort.q10.rmdup.narrowPeak_peak_1317	42	.	2.56532	6.31013	4.26438	141
chr1	76575350	76575691	SRR8861850-51_trimmed.fq.sort.sort.q10.rmdup.narrowPeak_peak_1318	74	.	3.24347	9.6653	7.49583	184
chr1	76575828	76576037	SRR8861850-51_trimmed.fq.sort.sort.q10.rmdup.narrowPeak_peak_1319	35	.	2.5227	5.56799	3.55612	135
chr1	76716878	76717468	SRR8861850-51_trimmed.fq.sort.sort.q10.rmdup.narrowPeak_peak_1320	86	.	3.42366	10.8127	8.61216	267
chr1	76718101	76718348	SRR8861850-51_trimmed.fq.sort.sort.q10.rmdup.narrowPeak_peak_1321	31	.	2.4326	5.11731	3.13091	78
chr1	76737693	76737982	SRR8861850-51_trimmed.fq.sort.sort.q10.rmdup.narrowPeak_peak_1322	39	.	2.61279	6.03331	3.99775	56
chr1	76829170	76829556	SRR8861850-51_trimmed.fq.sort.sort.q10.rmdup.narrowPeak_peak_1323	59	.	2.97318	8.03224	5.91455	188
chr1	76835018	76835473	SRR8861850-51_trimmed.fq.sort.sort.q10.rmdup.narrowPeak_peak_1324	53	.	2.86805	7.45704	5.36364	262
chr1	76866339	76866795	SRR8861850-51_trimmed.fq.sort.sort.q10.rmdup.narrowPeak_peak_1325	91	.	3.51376	11.4032	9.188	329
chr1	76868146	76869000	SRR8861850-51_trimmed.fq.sort.sort.q10.rmdup.narrowPeak_peak_1326	99	.	3.47626	12.1932	9.9599	553
chr1	76873414	76874474	SRR8861850-51_trimmed.fq.sort.sort.q10.rmdup.narrowPeak_peak_1327	62	.	2.91529	8.36418	6.23706	147
chr1	76880228	76880575	SRR8861850-51_trimmed.fq.sort.sort.q10.rmdup.narrowPeak_peak_1328	54	.	2.88308	7.51267	5.41384	142
chr1	76895498	76896696	SRR8861850-51_trimmed.fq.sort.sort.q10.rmdup.narrowPeak_peak_1329	671	.	5.94006	70.0508	67.1716	738
chr1	76896884	76897437	SRR8861850-51_trimmed.fq.sort.sort.q10.rmdup.narrowPeak_peak_1330	37	.	1.98295	5.77792	3.75788	441
chr1	76924258	76924792	SRR8861850-51_trimmed.fq.sort.sort.q10.rmdup.narrowPeak_peak_1331	53	.	2.72811	7.42761	5.33516	137
chr1	76980714	76981092	SRR8861850-51_trimmed.fq.sort.sort.q10.rmdup.narrowPeak_peak_1332	44	.	2.70289	6.51281	4.45491	137
chr1	77011843	77012483	SRR8861850-51_trimmed.fq.sort.sort.q10.rmdup.narrowPeak_peak_1333	137	.	4.11984	16.0107	13.7011	316
chr1	77038131	77038877	SRR8861850-51_trimmed.fq.sort.sort.q10.rmdup.narrowPeak_peak_1334	164	.	4.41261	18.7866	16.4307	407
chr1	77080805	77081666	SRR8861850-51_trimmed.fq.sort.sort.q10.rmdup.narrowPeak_peak_1335	78	.	3.11784	9.98437	7.80712	700
chr1	77102577	77102814	SRR8861850-51_trimmed.fq.sort.sort.q10.rmdup.narrowPeak_peak_1336	39	.	2.61279	6.03331	3.99775	163
chr1	77140490	77141217	SRR8861850-51_trimmed.fq.sort.sort.q10.rmdup.narrowPeak_peak_1337	128	.	4.05434	15.1639	12.8695	592
chr1	77175364	77175761	SRR8861850-51_trimmed.fq.sort.sort.q10.rmdup.narrowPeak_peak_1338	109	.	3.78405	13.2382	10.9818	218
chr1	77180357	77180616	SRR8861850-51_trimmed.fq.sort.sort.q10.rmdup.narrowPeak_peak_1339	45	.	2.69758	6.65558	4.59279	176
chr1	77213572	77213812	SRR8861850-51_trimmed.fq.sort.sort.q10.rmdup.narrowPeak_peak_1340	29	.	2.3798	4.93606	2.96569	63
chr1	77219719	77220321	SRR8861850-51_trimmed.fq.sort.sort.q10.rmdup.narrowPeak_peak_1341	136	.	3.69714	15.9284	13.6201	172
chr1	77220610	77221187	SRR8861850-51_trimmed.fq.sort.sort.q10.rmdup.narrowPeak_peak_1342	165	.	4.01077	18.8984	16.5409	126
chr1	77257739	77258266	SRR8861850-51_trimmed.fq.sort.sort.q10.rmdup.narrowPeak_peak_1343	203	.	4.14594	22.8001	20.3864	208
chr1	77258732	77259281	SRR8861850-51_trimmed.fq.sort.sort.q10.rmdup.narrowPeak_peak_1344	168	.	3.77962	19.2151	16.8529	292
chr1	77388812	77389114	SRR8861850-51_trimmed.fq.sort.sort.q10.rmdup.narrowPeak_peak_1345	89	.	2.92994	11.1871	8.97824	150
chr1	77396187	77396490	SRR8861850-51_trimmed.fq.sort.sort.q10.rmdup.narrowPeak_peak_1346	70	.	2.98638	9.22137	7.06554	98
chr1	77403991	77404287	SRR8861850-51_trimmed.fq.sort.sort.q10.rmdup.narrowPeak_peak_1347	48	.	2.44476	6.92528	4.85326	108
chr1	77416191	77416529	SRR8861850-51_trimmed.fq.sort.sort.q10.rmdup.narrowPeak_peak_1348	58	.	2.87321	8.01352	5.89959	206
chr1	77448356	77448565	SRR8861850-51_trimmed.fq.sort.sort.q10.rmdup.narrowPeak_peak_1349	41	.	2.53978	6.2111	4.16903	170
chr1	77512439	77513156	SRR8861850-51_trimmed.fq.sort.sort.q10.rmdup.narrowPeak_peak_1350	317	.	2.6858	34.3337	31.7847	517
chr1	77513387	77515018	SRR8861850-51_trimmed.fq.sort.sort.q10.rmdup.narrowPeak_peak_1351	665	.	3.60308	69.4228	66.5492	777
chr1	77515318	77516285	SRR8861850-51_trimmed.fq.sort.sort.q10.rmdup.narrowPeak_peak_1352	259	.	2.51075	28.439	25.9547	166
chr1	77638852	77639166	SRR8861850-51_trimmed.fq.sort.sort.q10.rmdup.narrowPeak_peak_1353	141	.	4.23453	16.4952	14.1768	169
chr1	77727055	77727529	SRR8861850-51_trimmed.fq.sort.sort.q10.rmdup.narrowPeak_peak_1354	182	.	4.68197	20.6269	18.2436	276
chr1	77728195	77728829	SRR8861850-51_trimmed.fq.sort.sort.q10.rmdup.narrowPeak_peak_1355	100	.	3.60712	12.2637	10.029	241
chr1	78008882	78009266	SRR8861850-51_trimmed.fq.sort.sort.q10.rmdup.narrowPeak_peak_1356	39	.	2.61279	6.03331	3.99775	107
chr1	78020877	78022353	SRR8861850-51_trimmed.fq.sort.sort.q10.rmdup.narrowPeak_peak_1357	202	.	4.21533	22.6268	20.2153	393
chr1	78157720	78158079	SRR8861850-51_trimmed.fq.sort.sort.q10.rmdup.narrowPeak_peak_1358	59	.	2.97318	8.03224	5.91455	191
chr1	78224161	78224378	SRR8861850-51_trimmed.fq.sort.sort.q10.rmdup.narrowPeak_peak_1359	64	.	3.06328	8.56443	6.42877	90
chr1	78231649	78232747	SRR8861850-51_trimmed.fq.sort.sort.q10.rmdup.narrowPeak_peak_1360	153	.	4.16864	17.6791	15.3413	772
chr1	78425455	78426168	SRR8861850-51_trimmed.fq.sort.sort.q10.rmdup.narrowPeak_peak_1361	83	.	2.84855	10.5597	8.36678	458
chr1	78430599	78430823	SRR8861850-51_trimmed.fq.sort.sort.q10.rmdup.narrowPeak_peak_1362	67	.	2.72052	8.87038	6.72645	107
chr1	78431574	78431836	SRR8861850-51_trimmed.fq.sort.sort.q10.rmdup.narrowPeak_peak_1363	66	.	2.80708	8.78276	6.64119	117
chr1	78437226	78437448	SRR8861850-51_trimmed.fq.sort.sort.q10.rmdup.narrowPeak_peak_1364	48	.	2.59696	6.8871	4.81636	124
chr1	78442287	78443722	SRR8861850-51_trimmed.fq.sort.sort.q10.rmdup.narrowPeak_peak_1365	209	.	3.64802	23.3985	20.9768	1110
chr1	78462531	78462744	SRR8861850-51_trimmed.fq.sort.sort.q10.rmdup.narrowPeak_peak_1366	55	.	2.74786	7.6748	5.571	154
chr1	78488276	78489704	SRR8861850-51_trimmed.fq.sort.sort.q10.rmdup.narrowPeak_peak_1367	2132	.	10.4521	218.169	213.26	732
chr1	78539353	78540051	SRR8861850-51_trimmed.fq.sort.sort.q10.rmdup.narrowPeak_peak_1368	174	.	4.2508	19.8481	17.4763	167
chr1	78567467	78568594	SRR8861850-51_trimmed.fq.sort.sort.q10.rmdup.narrowPeak_peak_1369	229	.	5.27872	25.404	22.9564	207
chr1	78609553	78609762	SRR8861850-51_trimmed.fq.sort.sort.q10.rmdup.narrowPeak_peak_1370	39	.	2.61279	6.03331	3.99775	110
chr1	78649283	78649513	SRR8861850-51_trimmed.fq.sort.sort.q10.rmdup.narrowPeak_peak_1371	30	.	2.4064	5.02751	3.05286	54
chr1	78657252	78658872	SRR8861850-51_trimmed.fq.sort.sort.q10.rmdup.narrowPeak_peak_1372	1674	.	7.61832	171.526	167.472	831
chr1	78725748	78725975	SRR8861850-51_trimmed.fq.sort.sort.q10.rmdup.narrowPeak_peak_1373	44	.	2.70289	6.51281	4.45491	98
chr1	78820081	78820756	SRR8861850-51_trimmed.fq.sort.sort.q10.rmdup.narrowPeak_peak_1374	87	.	3.11662	10.9895	8.78506	196
chr1	79314845	79315126	SRR8861850-51_trimmed.fq.sort.sort.q10.rmdup.narrowPeak_peak_1375	35	.	2.5227	5.56799	3.55612	47
chr1	79655525	79655744	SRR8861850-51_trimmed.fq.sort.sort.q10.rmdup.narrowPeak_peak_1376	64	.	3.06328	8.56443	6.42877	119
chr1	79671535	79672541	SRR8861850-51_trimmed.fq.sort.sort.q10.rmdup.narrowPeak_peak_1377	307	.	6.21665	33.256	30.7182	605
chr1	79711274	79711621	SRR8861850-51_trimmed.fq.sort.sort.q10.rmdup.narrowPeak_peak_1378	86	.	3.42366	10.8127	8.61216	159
chr1	79730483	79730808	SRR8861850-51_trimmed.fq.sort.sort.q10.rmdup.narrowPeak_peak_1379	64	.	3.06328	8.56443	6.42877	180
chr1	79761255	79762410	SRR8861850-51_trimmed.fq.sort.sort.q10.rmdup.narrowPeak_peak_1380	533	.	7.23266	56.0732	53.3193	309
chr1	79775678	79776619	SRR8861850-51_trimmed.fq.sort.sort.q10.rmdup.narrowPeak_peak_1381	1984	.	13.4171	203.074	198.465	602
chr1	79822118	79822352	SRR8861850-51_trimmed.fq.sort.sort.q10.rmdup.narrowPeak_peak_1382	49	.	2.66755	7.02061	4.94124	189
chr1	79822605	79822859	SRR8861850-51_trimmed.fq.sort.sort.q10.rmdup.narrowPeak_peak_1383	52	.	2.74404	7.3262	5.23696	106
chr1	79824265	79825011	SRR8861850-51_trimmed.fq.sort.sort.q10.rmdup.narrowPeak_peak_1384	51	.	2.75632	7.20731	5.12189	205
chr1	79832269	79832601	SRR8861850-51_trimmed.fq.sort.sort.q10.rmdup.narrowPeak_peak_1385	59	.	2.97318	8.03224	5.91455	134
chr1	79832995	79833425	SRR8861850-51_trimmed.fq.sort.sort.q10.rmdup.narrowPeak_peak_1386	54	.	2.88308	7.51267	5.41384	181
chr1	79839966	79840654	SRR8861850-51_trimmed.fq.sort.sort.q10.rmdup.narrowPeak_peak_1387	88	.	3.22556	11.0821	8.87559	447
chr1	79841145	79841730	SRR8861850-51_trimmed.fq.sort.sort.q10.rmdup.narrowPeak_peak_1388	169	.	4.25409	19.267	16.9034	199
chr1	79857950	79859215	SRR8861850-51_trimmed.fq.sort.sort.q10.rmdup.narrowPeak_peak_1389	1211	.	7.78676	124.535	121.12	502
chr1	79867657	79867866	SRR8861850-51_trimmed.fq.sort.sort.q10.rmdup.narrowPeak_peak_1390	31	.	2.4326	5.11731	3.13091	9
chr1	79955826	79956044	SRR8861850-51_trimmed.fq.sort.sort.q10.rmdup.narrowPeak_peak_1391	44	.	2.58909	6.55285	4.49357	54
chr1	79956332	79956662	SRR8861850-51_trimmed.fq.sort.sort.q10.rmdup.narrowPeak_peak_1392	71	.	3.05142	9.30416	7.14619	207
chr1	79978567	79979411	SRR8861850-51_trimmed.fq.sort.sort.q10.rmdup.narrowPeak_peak_1393	104	.	3.16204	12.649	10.4052	276
chr1	79979928	79980361	SRR8861850-51_trimmed.fq.sort.sort.q10.rmdup.narrowPeak_peak_1394	149	.	3.62635	17.2957	14.9638	184
chr1	79995854	79996471	SRR8861850-51_trimmed.fq.sort.sort.q10.rmdup.narrowPeak_peak_1395	59	.	2.97318	8.03224	5.91455	110
chr1	80014812	80015052	SRR8861850-51_trimmed.fq.sort.sort.q10.rmdup.narrowPeak_peak_1396	27	.	2.3425	4.68172	2.72316	115
chr1	80061384	80061980	SRR8861850-51_trimmed.fq.sort.sort.q10.rmdup.narrowPeak_peak_1397	144	.	3.8572	16.7401	14.4178	203
chr1	80062064	80062732	SRR8861850-51_trimmed.fq.sort.sort.q10.rmdup.narrowPeak_peak_1398	213	.	4.65488	23.7953	21.3682	205
chr1	80213354	80213751	SRR8861850-51_trimmed.fq.sort.sort.q10.rmdup.narrowPeak_peak_1399	105	.	3.56313	12.8105	10.5635	101
chr1	80217904	80218506	SRR8861850-51_trimmed.fq.sort.sort.q10.rmdup.narrowPeak_peak_1400	81	.	2.90977	10.3476	8.15968	408
chr1	80221104	80221337	SRR8861850-51_trimmed.fq.sort.sort.q10.rmdup.narrowPeak_peak_1401	49	.	2.48855	6.99348	4.91916	84
chr1	80221575	80222011	SRR8861850-51_trimmed.fq.sort.sort.q10.rmdup.narrowPeak_peak_1402	42	.	2.38961	6.27188	4.22757	162
chr1	80224897	80225221	SRR8861850-51_trimmed.fq.sort.sort.q10.rmdup.narrowPeak_peak_1403	83	.	3.25021	10.5497	8.35705	184
chr1	80339392	80340754	SRR8861850-51_trimmed.fq.sort.sort.q10.rmdup.narrowPeak_peak_1404	782	.	6.27513	81.2178	78.2378	893
chr1	80340989	80341567	SRR8861850-51_trimmed.fq.sort.sort.q10.rmdup.narrowPeak_peak_1405	749	.	6.16307	77.8558	74.9066	284
chr1	80630099	80630539	SRR8861850-51_trimmed.fq.sort.sort.q10.rmdup.narrowPeak_peak_1406	115	.	2.99386	13.8162	11.549	276
chr1	80630692	80631285	SRR8861850-51_trimmed.fq.sort.sort.q10.rmdup.narrowPeak_peak_1407	255	.	4.14893	28.0437	25.5642	206
chr1	80631425	80631906	SRR8861850-51_trimmed.fq.sort.sort.q10.rmdup.narrowPeak_peak_1408	135	.	3.14707	15.8376	13.5308	300
chr1	80637257	80637891	SRR8861850-51_trimmed.fq.sort.sort.q10.rmdup.narrowPeak_peak_1409	202	.	4.37513	22.6244	20.213	219
chr1	81588135	81588515	SRR8861850-51_trimmed.fq.sort.sort.q10.rmdup.narrowPeak_peak_1410	49	.	2.79299	7.00606	4.92711	252
chr1	81593338	81594361	SRR8861850-51_trimmed.fq.sort.sort.q10.rmdup.narrowPeak_peak_1411	478	.	7.48051	50.5656	47.8614	632
chr1	81678125	81678382	SRR8861850-51_trimmed.fq.sort.sort.q10.rmdup.narrowPeak_peak_1412	59	.	2.97318	8.03224	5.91455	128
chr1	81679082	81679428	SRR8861850-51_trimmed.fq.sort.sort.q10.rmdup.narrowPeak_peak_1413	97	.	3.60385	12.0044	9.77505	159
chr1	81718637	81718940	SRR8861850-51_trimmed.fq.sort.sort.q10.rmdup.narrowPeak_peak_1414	64	.	3.06328	8.56443	6.42877	208
chr1	81744308	81744534	SRR8861850-51_trimmed.fq.sort.sort.q10.rmdup.narrowPeak_peak_1415	43	.	2.15882	6.37597	4.32781	88
chr1	81744744	81745928	SRR8861850-51_trimmed.fq.sort.sort.q10.rmdup.narrowPeak_peak_1416	359	.	4.77637	38.592	35.9996	233
chr1	81913740	81914100	SRR8861850-51_trimmed.fq.sort.sort.q10.rmdup.narrowPeak_peak_1417	172	.	4.33671	19.6671	17.2979	158
chr1	81914232	81914441	SRR8861850-51_trimmed.fq.sort.sort.q10.rmdup.narrowPeak_peak_1418	35	.	2.4124	5.57923	3.56687	93
chr1	81916948	81917465	SRR8861850-51_trimmed.fq.sort.sort.q10.rmdup.narrowPeak_peak_1419	80	.	3.18	10.2513	8.06564	406
chr1	82136156	82137001	SRR8861850-51_trimmed.fq.sort.sort.q10.rmdup.narrowPeak_peak_1420	125	.	3.9104	14.8331	12.5454	404
chr1	82150411	82151342	SRR8861850-51_trimmed.fq.sort.sort.q10.rmdup.narrowPeak_peak_1421	116	.	3.87414	13.8704	11.6009	754
chr1	82189611	82190179	SRR8861850-51_trimmed.fq.sort.sort.q10.rmdup.narrowPeak_peak_1422	91	.	3.51376	11.4032	9.188	339
chr1	82199793	82200091	SRR8861850-51_trimmed.fq.sort.sort.q10.rmdup.narrowPeak_peak_1423	19	.	2.12145	3.82879	1.94853	101
chr1	82203357	82203598	SRR8861850-51_trimmed.fq.sort.sort.q10.rmdup.narrowPeak_peak_1424	82	.	3.23373	10.48	8.28902	150
chr1	82204173	82204455	SRR8861850-51_trimmed.fq.sort.sort.q10.rmdup.narrowPeak_peak_1425	29	.	2.33869	4.91929	2.9497	167
chr1	82235872	82236122	SRR8861850-51_trimmed.fq.sort.sort.q10.rmdup.narrowPeak_peak_1426	91	.	3.51376	11.4032	9.188	77
chr1	82251214	82251431	SRR8861850-51_trimmed.fq.sort.sort.q10.rmdup.narrowPeak_peak_1427	49	.	2.79299	7.00606	4.92711	109
chr1	82258545	82258954	SRR8861850-51_trimmed.fq.sort.sort.q10.rmdup.narrowPeak_peak_1428	187	.	4.15582	21.1137	18.7231	201
chr1	82259144	82259580	SRR8861850-51_trimmed.fq.sort.sort.q10.rmdup.narrowPeak_peak_1429	50	.	2.5256	7.16491	5.08089	365
chr1	82273498	82274123	SRR8861850-51_trimmed.fq.sort.sort.q10.rmdup.narrowPeak_peak_1430	62	.	2.72141	8.38378	6.2561	437
chr1	82274430	82274889	SRR8861850-51_trimmed.fq.sort.sort.q10.rmdup.narrowPeak_peak_1431	189	.	4.25248	21.35	18.9563	279
chr1	82282720	82284700	SRR8861850-51_trimmed.fq.sort.sort.q10.rmdup.narrowPeak_peak_1432	1018	.	5.47271	105.058	101.851	893
chr1	82289789	82291952	SRR8861850-51_trimmed.fq.sort.sort.q10.rmdup.narrowPeak_peak_1433	1146	.	5.50615	118.002	114.661	1378
chr1	82316058	82317255	SRR8861850-51_trimmed.fq.sort.sort.q10.rmdup.narrowPeak_peak_1434	1914	.	10.5331	195.926	191.457	703
chr1	82360502	82361380	SRR8861850-51_trimmed.fq.sort.sort.q10.rmdup.narrowPeak_peak_1435	255	.	4.69907	28.0079	25.5288	510
chr1	82361858	82362415	SRR8861850-51_trimmed.fq.sort.sort.q10.rmdup.narrowPeak_peak_1436	100	.	3.13711	12.3103	10.0746	169
chr1	82406827	82407434	SRR8861850-51_trimmed.fq.sort.sort.q10.rmdup.narrowPeak_peak_1437	88	.	3.27373	11.0823	8.8758	485
chr1	82428451	82428930	SRR8861850-51_trimmed.fq.sort.sort.q10.rmdup.narrowPeak_peak_1438	49	.	2.79299	7.00606	4.92711	193
chr1	82459200	82459522	SRR8861850-51_trimmed.fq.sort.sort.q10.rmdup.narrowPeak_peak_1439	39	.	2.61279	6.03331	3.99775	124
chr1	82476559	82477305	SRR8861850-51_trimmed.fq.sort.sort.q10.rmdup.narrowPeak_peak_1440	265	.	5.33482	29.0372	26.5462	565
chr1	82528143	82528501	SRR8861850-51_trimmed.fq.sort.sort.q10.rmdup.narrowPeak_peak_1441	69	.	3.15337	9.1089	6.95603	181
chr1	82544747	82545127	SRR8861850-51_trimmed.fq.sort.sort.q10.rmdup.narrowPeak_peak_1442	116	.	3.87414	13.8704	11.6009	147
chr1	82724682	82725826	SRR8861850-51_trimmed.fq.sort.sort.q10.rmdup.narrowPeak_peak_1443	1865	.	12.5983	190.976	186.598	378
chr1	82796182	82796413	SRR8861850-51_trimmed.fq.sort.sort.q10.rmdup.narrowPeak_peak_1444	27	.	2.3425	4.68172	2.72316	160
chr1	82819708	82819948	SRR8861850-51_trimmed.fq.sort.sort.q10.rmdup.narrowPeak_peak_1445	49	.	2.79299	7.00606	4.92711	189
chr1	82820177	82820612	SRR8861850-51_trimmed.fq.sort.sort.q10.rmdup.narrowPeak_peak_1446	135	.	4.14443	15.825	13.5184	193
chr1	82839300	82840604	SRR8861850-51_trimmed.fq.sort.sort.q10.rmdup.narrowPeak_peak_1447	769	.	8.54802	79.9444	76.9762	534
chr1	82860260	82861135	SRR8861850-51_trimmed.fq.sort.sort.q10.rmdup.narrowPeak_peak_1448	83	.	3.29776	10.5311	8.33885	697
chr1	83037830	83038855	SRR8861850-51_trimmed.fq.sort.sort.q10.rmdup.narrowPeak_peak_1449	227	.	5.31568	25.1953	22.7502	533
chr1	83097208	83097450	SRR8861850-51_trimmed.fq.sort.sort.q10.rmdup.narrowPeak_peak_1450	49	.	2.79299	7.00606	4.92711	91
chr1	83159599	83160298	SRR8861850-51_trimmed.fq.sort.sort.q10.rmdup.narrowPeak_peak_1451	1379	.	12.7664	141.617	137.993	304
chr1	83169373	83169817	SRR8861850-51_trimmed.fq.sort.sort.q10.rmdup.narrowPeak_peak_1452	64	.	3.06328	8.56443	6.42877	266
chr1	83870708	83871326	SRR8861850-51_trimmed.fq.sort.sort.q10.rmdup.narrowPeak_peak_1453	69	.	3.15337	9.1089	6.95603	432
chr1	83871469	83871857	SRR8861850-51_trimmed.fq.sort.sort.q10.rmdup.narrowPeak_peak_1454	23	.	2.25241	4.26173	2.33338	262
chr1	84012871	84013889	SRR8861850-51_trimmed.fq.sort.sort.q10.rmdup.narrowPeak_peak_1455	169	.	4.59491	19.2647	16.9012	542
chr1	84089175	84089658	SRR8861850-51_trimmed.fq.sort.sort.q10.rmdup.narrowPeak_peak_1456	266	.	5.76617	29.1419	26.6494	227
chr1	84142284	84142702	SRR8861850-51_trimmed.fq.sort.sort.q10.rmdup.narrowPeak_peak_1457	80	.	3.33356	10.2333	8.04803	142
chr1	84182431	84182910	SRR8861850-51_trimmed.fq.sort.sort.q10.rmdup.narrowPeak_peak_1458	31	.	2.4326	5.11731	3.13091	412
chr1	84185791	84186094	SRR8861850-51_trimmed.fq.sort.sort.q10.rmdup.narrowPeak_peak_1459	78	.	3.28541	10.0448	7.866	142
chr1	84186455	84186857	SRR8861850-51_trimmed.fq.sort.sort.q10.rmdup.narrowPeak_peak_1460	91	.	3.51376	11.4032	9.188	298
chr1	84260266	84260858	SRR8861850-51_trimmed.fq.sort.sort.q10.rmdup.narrowPeak_peak_1461	80	.	3.33356	10.2333	8.04803	201
chr1	84284110	84284562	SRR8861850-51_trimmed.fq.sort.sort.q10.rmdup.narrowPeak_peak_1462	227	.	5.31568	25.1953	22.7502	275
chr1	84324922	84325393	SRR8861850-51_trimmed.fq.sort.sort.q10.rmdup.narrowPeak_peak_1463	109	.	3.78405	13.2382	10.9818	279
chr1	84404977	84405253	SRR8861850-51_trimmed.fq.sort.sort.q10.rmdup.narrowPeak_peak_1464	44	.	2.70289	6.51281	4.45491	78
chr1	84838214	84840583	SRR8861850-51_trimmed.fq.sort.sort.q10.rmdup.narrowPeak_peak_1465	1279	.	6.72521	131.397	127.9	1308
chr1	85703430	85703707	SRR8861850-51_trimmed.fq.sort.sort.q10.rmdup.narrowPeak_peak_1466	49	.	2.79299	7.00606	4.92711	92
chr1	85736277	85736613	SRR8861850-51_trimmed.fq.sort.sort.q10.rmdup.narrowPeak_peak_1467	103	.	3.69395	12.6162	10.373	186
chr1	85751380	85752551	SRR8861850-51_trimmed.fq.sort.sort.q10.rmdup.narrowPeak_peak_1468	163	.	4.45415	18.6572	16.3032	355
chr1	85758674	85758927	SRR8861850-51_trimmed.fq.sort.sort.q10.rmdup.narrowPeak_peak_1469	54	.	2.88308	7.51267	5.41384	148
chr1	85793075	85794780	SRR8861850-51_trimmed.fq.sort.sort.q10.rmdup.narrowPeak_peak_1470	636	.	6.53616	66.5235	63.6757	1006
chr1	85894124	85896054	SRR8861850-51_trimmed.fq.sort.sort.q10.rmdup.narrowPeak_peak_1471	1367	.	6.30768	140.318	136.711	895
chr1	85900994	85901257	SRR8861850-51_trimmed.fq.sort.sort.q10.rmdup.narrowPeak_peak_1472	69	.	2.51365	9.10222	6.95206	169
chr1	85928375	85928611	SRR8861850-51_trimmed.fq.sort.sort.q10.rmdup.narrowPeak_peak_1473	31	.	2.4326	5.11731	3.13091	208
chr1	85933462	85933677	SRR8861850-51_trimmed.fq.sort.sort.q10.rmdup.narrowPeak_peak_1474	39	.	2.61279	6.03331	3.99775	146
chr1	85969040	85969680	SRR8861850-51_trimmed.fq.sort.sort.q10.rmdup.narrowPeak_peak_1475	155	.	4.14464	17.8583	15.5178	300
chr1	86059009	86059570	SRR8861850-51_trimmed.fq.sort.sort.q10.rmdup.narrowPeak_peak_1476	256	.	5.02648	28.1572	25.6764	388
chr1	86064251	86065499	SRR8861850-51_trimmed.fq.sort.sort.q10.rmdup.narrowPeak_peak_1477	2023	.	10.1739	207.061	202.369	282
chr1	86103611	86103820	SRR8861850-51_trimmed.fq.sort.sort.q10.rmdup.narrowPeak_peak_1478	27	.	2.3425	4.68172	2.72316	145
chr1	86144002	86144307	SRR8861850-51_trimmed.fq.sort.sort.q10.rmdup.narrowPeak_peak_1479	27	.	2.3425	4.68172	2.72316	147
chr1	86153991	86155384	SRR8861850-51_trimmed.fq.sort.sort.q10.rmdup.narrowPeak_peak_1480	1392	.	8.91979	142.854	139.214	475
chr1	86239509	86239831	SRR8861850-51_trimmed.fq.sort.sort.q10.rmdup.narrowPeak_peak_1481	37	.	2.38928	5.7505	3.73144	281
chr1	86277233	86277477	SRR8861850-51_trimmed.fq.sort.sort.q10.rmdup.narrowPeak_peak_1482	39	.	2.61279	6.03331	3.99775	133
chr1	86294314	86294757	SRR8861850-51_trimmed.fq.sort.sort.q10.rmdup.narrowPeak_peak_1483	54	.	2.88308	7.51267	5.41384	265
chr1	86302954	86303793	SRR8861850-51_trimmed.fq.sort.sort.q10.rmdup.narrowPeak_peak_1484	113	.	3.70048	13.6591	11.3948	642
chr1	86358560	86359503	SRR8861850-51_trimmed.fq.sort.sort.q10.rmdup.narrowPeak_peak_1485	1731	.	7.22302	177.332	173.188	667
chr1	86359611	86360542	SRR8861850-51_trimmed.fq.sort.sort.q10.rmdup.narrowPeak_peak_1486	1337	.	6.26245	137.31	133.742	275
chr1	86378612	86380046	SRR8861850-51_trimmed.fq.sort.sort.q10.rmdup.narrowPeak_peak_1487	271	.	4.69288	29.6281	27.1302	825
chr1	86395113	86395322	SRR8861850-51_trimmed.fq.sort.sort.q10.rmdup.narrowPeak_peak_1488	44	.	2.53455	6.48119	4.42918	80
chr1	86397559	86398537	SRR8861850-51_trimmed.fq.sort.sort.q10.rmdup.narrowPeak_peak_1489	71	.	2.92861	9.33985	7.18097	594
chr1	86420915	86421633	SRR8861850-51_trimmed.fq.sort.sort.q10.rmdup.narrowPeak_peak_1490	230	.	4.25504	25.5464	23.0971	531
chr1	86433897	86434380	SRR8861850-51_trimmed.fq.sort.sort.q10.rmdup.narrowPeak_peak_1491	1329	.	6.51307	136.504	132.946	290
chr1	86434521	86435794	SRR8861850-51_trimmed.fq.sort.sort.q10.rmdup.narrowPeak_peak_1492	1599	.	7.22807	163.838	159.9	347
chr1	86441016	86443666	SRR8861850-51_trimmed.fq.sort.sort.q10.rmdup.narrowPeak_peak_1493	1226	.	4.39482	126.061	122.628	1822
chr1	86448359	86448574	SRR8861850-51_trimmed.fq.sort.sort.q10.rmdup.narrowPeak_peak_1494	48	.	2.24755	6.88772	4.81696	46
chr1	86456760	86457159	SRR8861850-51_trimmed.fq.sort.sort.q10.rmdup.narrowPeak_peak_1495	233	.	5.19668	25.7664	23.3144	152
chr1	86464114	86465327	SRR8861850-51_trimmed.fq.sort.sort.q10.rmdup.narrowPeak_peak_1496	878	.	7.64765	90.9516	87.8813	847
chr1	86471943	86473138	SRR8861850-51_trimmed.fq.sort.sort.q10.rmdup.narrowPeak_peak_1497	723	.	6.75528	75.2381	72.3123	479
chr1	86481114	86482013	SRR8861850-51_trimmed.fq.sort.sort.q10.rmdup.narrowPeak_peak_1498	108	.	2.87946	13.0531	10.8014	193
chr1	86486879	86487537	SRR8861850-51_trimmed.fq.sort.sort.q10.rmdup.narrowPeak_peak_1499	1478	.	5.85614	151.644	147.884	367
chr1	86487656	86488662	SRR8861850-51_trimmed.fq.sort.sort.q10.rmdup.narrowPeak_peak_1500	1735	.	6.42121	177.739	173.588	299
chr1	86502412	86502812	SRR8861850-51_trimmed.fq.sort.sort.q10.rmdup.narrowPeak_peak_1501	173	.	2.04403	19.7256	17.3556	200
chr1	86503005	86505237	SRR8861850-51_trimmed.fq.sort.sort.q10.rmdup.narrowPeak_peak_1502	1052	.	3.94094	108.471	105.229	792
chr1	86509222	86510042	SRR8861850-51_trimmed.fq.sort.sort.q10.rmdup.narrowPeak_peak_1503	581	.	4.28774	60.9293	58.1317	555
chr1	86515946	86516611	SRR8861850-51_trimmed.fq.sort.sort.q10.rmdup.narrowPeak_peak_1504	60	.	2.50188	8.18528	6.06326	468
chr1	86524685	86526262	SRR8861850-51_trimmed.fq.sort.sort.q10.rmdup.narrowPeak_peak_1505	697	.	2.86252	72.6968	69.7938	1334
chr1	86526777	86528734	SRR8861850-51_trimmed.fq.sort.sort.q10.rmdup.narrowPeak_peak_1506	577	.	2.66017	60.5296	57.7357	328
chr1	86581625	86582008	SRR8861850-51_trimmed.fq.sort.sort.q10.rmdup.narrowPeak_peak_1507	177	.	3.10374	20.1313	17.7549	241
chr1	86582117	86583205	SRR8861850-51_trimmed.fq.sort.sort.q10.rmdup.narrowPeak_peak_1508	1116	.	6.79544	114.922	111.614	271
chr1	86586753	86587669	SRR8861850-51_trimmed.fq.sort.sort.q10.rmdup.narrowPeak_peak_1509	558	.	4.95985	58.6096	55.8329	533
chr1	86598790	86599385	SRR8861850-51_trimmed.fq.sort.sort.q10.rmdup.narrowPeak_peak_1510	115	.	3.57819	13.8508	11.5829	360
chr1	86643480	86643861	SRR8861850-51_trimmed.fq.sort.sort.q10.rmdup.narrowPeak_peak_1511	86	.	3.42366	10.8127	8.61216	125
chr1	86703288	86704512	SRR8861850-51_trimmed.fq.sort.sort.q10.rmdup.narrowPeak_peak_1512	1301	.	9.62421	133.709	130.185	766
chr1	86834464	86834702	SRR8861850-51_trimmed.fq.sort.sort.q10.rmdup.narrowPeak_peak_1513	35	.	2.5227	5.56799	3.55612	157
chr1	86863212	86863594	SRR8861850-51_trimmed.fq.sort.sort.q10.rmdup.narrowPeak_peak_1514	64	.	3.06328	8.56443	6.42877	132
chr1	87030955	87031204	SRR8861850-51_trimmed.fq.sort.sort.q10.rmdup.narrowPeak_peak_1515	94	.	2.56826	11.6427	9.42239	121
chr1	87035429	87036893	SRR8861850-51_trimmed.fq.sort.sort.q10.rmdup.narrowPeak_peak_1516	856	.	5.43261	88.71	85.6604	587
chr1	87213297	87214999	SRR8861850-51_trimmed.fq.sort.sort.q10.rmdup.narrowPeak_peak_1517	1068	.	6.64127	110.091	106.833	380
chr1	87270774	87271141	SRR8861850-51_trimmed.fq.sort.sort.q10.rmdup.narrowPeak_peak_1518	97	.	3.60385	12.0044	9.77505	269
chr1	87281881	87282295	SRR8861850-51_trimmed.fq.sort.sort.q10.rmdup.narrowPeak_peak_1519	74	.	3.24347	9.6653	7.49583	108
chr1	87326497	87327982	SRR8861850-51_trimmed.fq.sort.sort.q10.rmdup.narrowPeak_peak_1520	1216	.	8.8942	125.081	121.659	840
chr1	87394531	87394809	SRR8861850-51_trimmed.fq.sort.sort.q10.rmdup.narrowPeak_peak_1521	58	.	2.9162	8.00141	5.8878	113
chr1	87396803	87397165	SRR8861850-51_trimmed.fq.sort.sort.q10.rmdup.narrowPeak_peak_1522	87	.	3.29233	10.9456	8.74208	139
chr1	87574941	87575339	SRR8861850-51_trimmed.fq.sort.sort.q10.rmdup.narrowPeak_peak_1523	169	.	4.59491	19.2647	16.9012	164
chr1	87620192	87621100	SRR8861850-51_trimmed.fq.sort.sort.q10.rmdup.narrowPeak_peak_1524	117	.	3.85687	14.0669	11.7938	347
chr1	87621303	87621600	SRR8861850-51_trimmed.fq.sort.sort.q10.rmdup.narrowPeak_peak_1525	23	.	2.23806	4.32921	2.39739	178
chr1	87639920	87640440	SRR8861850-51_trimmed.fq.sort.sort.q10.rmdup.narrowPeak_peak_1526	85	.	3.20584	10.7824	8.58438	358
chr1	87755462	87756895	SRR8861850-51_trimmed.fq.sort.sort.q10.rmdup.narrowPeak_peak_1527	1508	.	10.5012	154.683	150.881	711
chr1	87830006	87830487	SRR8861850-51_trimmed.fq.sort.sort.q10.rmdup.narrowPeak_peak_1528	75	.	3.20802	9.73866	7.56742	164
chr1	87836518	87836730	SRR8861850-51_trimmed.fq.sort.sort.q10.rmdup.narrowPeak_peak_1529	69	.	3.09329	9.07804	6.92855	85
chr1	87836927	87837510	SRR8861850-51_trimmed.fq.sort.sort.q10.rmdup.narrowPeak_peak_1530	123	.	3.93732	14.6751	12.3902	182
chr1	87846354	87847276	SRR8861850-51_trimmed.fq.sort.sort.q10.rmdup.narrowPeak_peak_1531	390	.	5.6541	41.7138	39.0911	524
chr1	87847391	87847766	SRR8861850-51_trimmed.fq.sort.sort.q10.rmdup.narrowPeak_peak_1532	186	.	3.86375	21.0529	18.6633	206
chr1	87852635	87853140	SRR8861850-51_trimmed.fq.sort.sort.q10.rmdup.narrowPeak_peak_1533	316	.	4.86571	34.1557	31.6086	274
chr1	87853297	87853576	SRR8861850-51_trimmed.fq.sort.sort.q10.rmdup.narrowPeak_peak_1534	444	.	5.85202	47.0908	44.418	121
chr1	87853666	87854227	SRR8861850-51_trimmed.fq.sort.sort.q10.rmdup.narrowPeak_peak_1535	207	.	4.07162	23.2001	20.7809	204
chr1	87879979	87880316	SRR8861850-51_trimmed.fq.sort.sort.q10.rmdup.narrowPeak_peak_1536	63	.	2.90292	8.49575	6.36487	170
chr1	87900936	87901587	SRR8861850-51_trimmed.fq.sort.sort.q10.rmdup.narrowPeak_peak_1537	116	.	3.87414	13.8704	11.6009	485
chr1	87913356	87913594	SRR8861850-51_trimmed.fq.sort.sort.q10.rmdup.narrowPeak_peak_1538	83	.	3.19578	10.5282	8.33603	116
chr1	88007709	88009130	SRR8861850-51_trimmed.fq.sort.sort.q10.rmdup.narrowPeak_peak_1539	1983	.	10.1456	202.999	198.392	753
chr1	88094575	88095825	SRR8861850-51_trimmed.fq.sort.sort.q10.rmdup.narrowPeak_peak_1540	557	.	8.12251	58.5379	55.7618	610
chr1	88134304	88134672	SRR8861850-51_trimmed.fq.sort.sort.q10.rmdup.narrowPeak_peak_1541	54	.	2.88308	7.51267	5.41384	280
chr1	88205218	88205701	SRR8861850-51_trimmed.fq.sort.sort.q10.rmdup.narrowPeak_peak_1542	323	.	6.39684	34.9458	32.3904	338
chr1	88340883	88341209	SRR8861850-51_trimmed.fq.sort.sort.q10.rmdup.narrowPeak_peak_1545	86	.	3.42366	10.8127	8.61216	160
chr1	88357642	88358170	SRR8861850-51_trimmed.fq.sort.sort.q10.rmdup.narrowPeak_peak_1546	244	.	5.20208	26.8926	24.4267	191
chr1	88437010	88437738	SRR8861850-51_trimmed.fq.sort.sort.q10.rmdup.narrowPeak_peak_1547	74	.	3.24347	9.6653	7.49583	600
chr1	88462903	88463252	SRR8861850-51_trimmed.fq.sort.sort.q10.rmdup.narrowPeak_peak_1548	57	.	2.78789	7.8412	5.73248	154
chr1	88479116	88479370	SRR8861850-51_trimmed.fq.sort.sort.q10.rmdup.narrowPeak_peak_1549	70	.	2.88979	9.163	7.00868	178
chr1	88486086	88486520	SRR8861850-51_trimmed.fq.sort.sort.q10.rmdup.narrowPeak_peak_1550	83	.	2.84855	10.5597	8.36678	166
chr1	88491481	88492610	SRR8861850-51_trimmed.fq.sort.sort.q10.rmdup.narrowPeak_peak_1551	241	.	4.23171	26.5817	24.1197	689
chr1	88606024	88606351	SRR8861850-51_trimmed.fq.sort.sort.q10.rmdup.narrowPeak_peak_1552	111	.	3.54228	13.4407	11.1804	168
chr1	88608060	88608321	SRR8861850-51_trimmed.fq.sort.sort.q10.rmdup.narrowPeak_peak_1553	50	.	2.65459	7.12589	5.0431	160
chr1	88639542	88640252	SRR8861850-51_trimmed.fq.sort.sort.q10.rmdup.narrowPeak_peak_1554	188	.	4.66111	21.1929	18.8013	416
chr1	88700110	88700664	SRR8861850-51_trimmed.fq.sort.sort.q10.rmdup.narrowPeak_peak_1555	70	.	2.39672	9.16409	7.00974	248
chr1	88701057	88702601	SRR8861850-51_trimmed.fq.sort.sort.q10.rmdup.narrowPeak_peak_1556	927	.	7.37419	95.8777	92.7606	912
chr1	88707838	88708067	SRR8861850-51_trimmed.fq.sort.sort.q10.rmdup.narrowPeak_peak_1557	31	.	2.4326	5.11731	3.13091	173
chr1	88717081	88717308	SRR8861850-51_trimmed.fq.sort.sort.q10.rmdup.narrowPeak_peak_1558	64	.	3.06328	8.56443	6.42877	150
chr1	88757618	88757854	SRR8861850-51_trimmed.fq.sort.sort.q10.rmdup.narrowPeak_peak_1559	36	.	2.51439	5.68244	3.666	167
chr1	88819841	88820099	SRR8861850-51_trimmed.fq.sort.sort.q10.rmdup.narrowPeak_peak_1560	38	.	2.57505	5.89931	3.87446	144
chr1	88820311	88820896	SRR8861850-51_trimmed.fq.sort.sort.q10.rmdup.narrowPeak_peak_1561	44	.	2.70289	6.51281	4.45491	421
chr1	88865566	88866110	SRR8861850-51_trimmed.fq.sort.sort.q10.rmdup.narrowPeak_peak_1562	43	.	2.54322	6.37057	4.32269	378
chr1	88994538	88995060	SRR8861850-51_trimmed.fq.sort.sort.q10.rmdup.narrowPeak_peak_1563	182	.	4.69047	20.6646	18.2808	316
chr1	89033291	89034304	SRR8861850-51_trimmed.fq.sort.sort.q10.rmdup.narrowPeak_peak_1564	253	.	4.84544	27.852	25.3746	383
chr1	89039536	89039752	SRR8861850-51_trimmed.fq.sort.sort.q10.rmdup.narrowPeak_peak_1565	29	.	2.37106	4.90596	2.93694	36
chr1	89069514	89070013	SRR8861850-51_trimmed.fq.sort.sort.q10.rmdup.narrowPeak_peak_1566	602	.	4.64865	63.1087	60.2914	318
chr1	89070406	89071464	SRR8861850-51_trimmed.fq.sort.sort.q10.rmdup.narrowPeak_peak_1567	1046	.	6.08605	107.848	104.613	238
chr1	89072296	89072552	SRR8861850-51_trimmed.fq.sort.sort.q10.rmdup.narrowPeak_peak_1568	107	.	2.30721	12.9717	10.7217	156
chr1	89091775	89093431	SRR8861850-51_trimmed.fq.sort.sort.q10.rmdup.narrowPeak_peak_1569	691	.	6.00904	72.0085	69.1118	738
chr1	89102370	89102835	SRR8861850-51_trimmed.fq.sort.sort.q10.rmdup.narrowPeak_peak_1570	133	.	3.63472	15.6064	13.3044	106
chr1	89107944	89109135	SRR8861850-51_trimmed.fq.sort.sort.q10.rmdup.narrowPeak_peak_1571	266	.	3.30558	29.143	26.6506	361
chr1	89109416	89110155	SRR8861850-51_trimmed.fq.sort.sort.q10.rmdup.narrowPeak_peak_1572	309	.	3.57222	33.4456	30.9059	292
chr1	89121706	89122109	SRR8861850-51_trimmed.fq.sort.sort.q10.rmdup.narrowPeak_peak_1573	110	.	3.02943	13.2781	11.0208	241
chr1	89183242	89183471	SRR8861850-51_trimmed.fq.sort.sort.q10.rmdup.narrowPeak_peak_1574	35	.	2.5227	5.56799	3.55612	184
chr1	89235544	89235754	SRR8861850-51_trimmed.fq.sort.sort.q10.rmdup.narrowPeak_peak_1575	44	.	2.70289	6.51281	4.45491	39
chr1	89245166	89246057	SRR8861850-51_trimmed.fq.sort.sort.q10.rmdup.narrowPeak_peak_1576	176	.	4.68501	19.9783	17.6041	620
chr1	89308898	89309107	SRR8861850-51_trimmed.fq.sort.sort.q10.rmdup.narrowPeak_peak_1577	59	.	2.97318	8.03224	5.91455	120
chr1	89366299	89367613	SRR8861850-51_trimmed.fq.sort.sort.q10.rmdup.narrowPeak_peak_1578	244	.	4.85511	26.8773	24.4115	497
chr1	89415372	89415594	SRR8861850-51_trimmed.fq.sort.sort.q10.rmdup.narrowPeak_peak_1579	62	.	2.92023	8.38427	6.25656	108
chr1	89439962	89440171	SRR8861850-51_trimmed.fq.sort.sort.q10.rmdup.narrowPeak_peak_1580	35	.	2.3968	5.51918	3.51582	119
chr1	89453820	89454735	SRR8861850-51_trimmed.fq.sort.sort.q10.rmdup.narrowPeak_peak_1581	893	.	7.42623	92.427	89.3428	422
chr1	89454856	89455299	SRR8861850-51_trimmed.fq.sort.sort.q10.rmdup.narrowPeak_peak_1582	244	.	3.86524	26.9425	24.476	306
chr1	89455465	89455810	SRR8861850-51_trimmed.fq.sort.sort.q10.rmdup.narrowPeak_peak_1583	133	.	3.01702	15.6952	13.3917	132
chr1	89461983	89462192	SRR8861850-51_trimmed.fq.sort.sort.q10.rmdup.narrowPeak_peak_1584	32	.	2.31814	5.21443	3.22388	92
chr1	89462736	89463318	SRR8861850-51_trimmed.fq.sort.sort.q10.rmdup.narrowPeak_peak_1585	41	.	2.43816	6.21908	4.17665	438
chr1	89470355	89470758	SRR8861850-51_trimmed.fq.sort.sort.q10.rmdup.narrowPeak_peak_1586	74	.	2.43734	9.57342	7.40862	275
chr1	89471155	89472157	SRR8861850-51_trimmed.fq.sort.sort.q10.rmdup.narrowPeak_peak_1587	398	.	4.72573	42.5164	39.8861	321
chr1	89486698	89486962	SRR8861850-51_trimmed.fq.sort.sort.q10.rmdup.narrowPeak_peak_1588	60	.	2.74075	8.14276	6.02193	113
chr1	89498005	89498299	SRR8861850-51_trimmed.fq.sort.sort.q10.rmdup.narrowPeak_peak_1589	43	.	2.52276	6.43288	4.38269	144
chr1	89517694	89518573	SRR8861850-51_trimmed.fq.sort.sort.q10.rmdup.narrowPeak_peak_1590	144	.	3.53843	16.7825	14.4595	511
chr1	89523535	89523990	SRR8861850-51_trimmed.fq.sort.sort.q10.rmdup.narrowPeak_peak_1591	53	.	2.65877	7.45857	5.36513	340
chr1	89556115	89556817	SRR8861850-51_trimmed.fq.sort.sort.q10.rmdup.narrowPeak_peak_1592	61	.	2.67284	8.31415	6.18847	149
chr1	89566801	89567017	SRR8861850-51_trimmed.fq.sort.sort.q10.rmdup.narrowPeak_peak_1593	41	.	2.30988	6.15497	4.11492	55
chr1	89568731	89569325	SRR8861850-51_trimmed.fq.sort.sort.q10.rmdup.narrowPeak_peak_1594	113	.	3.22954	13.6485	11.3843	468
chr1	89576681	89577334	SRR8861850-51_trimmed.fq.sort.sort.q10.rmdup.narrowPeak_peak_1595	733	.	9.2411	76.2831	73.3481	450
chr1	89620960	89621264	SRR8861850-51_trimmed.fq.sort.sort.q10.rmdup.narrowPeak_peak_1596	99	.	3.4704	12.1677	9.93493	180
chr1	89702089	89702458	SRR8861850-51_trimmed.fq.sort.sort.q10.rmdup.narrowPeak_peak_1597	30	.	2.29354	4.99838	3.02502	298
chr1	89702942	89703219	SRR8861850-51_trimmed.fq.sort.sort.q10.rmdup.narrowPeak_peak_1598	57	.	2.74111	7.81259	5.7047	185
chr1	89708650	89709387	SRR8861850-51_trimmed.fq.sort.sort.q10.rmdup.narrowPeak_peak_1599	106	.	3.20274	12.8682	10.6202	481
chr1	89718115	89718443	SRR8861850-51_trimmed.fq.sort.sort.q10.rmdup.narrowPeak_peak_1600	93	.	3.4486	11.6079	9.38838	141
chr1	89724076	89724293	SRR8861850-51_trimmed.fq.sort.sort.q10.rmdup.narrowPeak_peak_1601	31	.	2.37658	5.18318	3.19397	67
chr1	89734549	89734758	SRR8861850-51_trimmed.fq.sort.sort.q10.rmdup.narrowPeak_peak_1602	28	.	2.31445	4.8327	2.86707	175
chr1	89735086	89735344	SRR8861850-51_trimmed.fq.sort.sort.q10.rmdup.narrowPeak_peak_1603	26	.	2.27103	4.55899	2.61555	198
chr1	89838662	89838873	SRR8861850-51_trimmed.fq.sort.sort.q10.rmdup.narrowPeak_peak_1604	54	.	2.88308	7.51267	5.41384	37
chr1	89859867	89861563	SRR8861850-51_trimmed.fq.sort.sort.q10.rmdup.narrowPeak_peak_1605	244	.	4.41744	26.9006	24.4345	983
chr1	89900108	89900495	SRR8861850-51_trimmed.fq.sort.sort.q10.rmdup.narrowPeak_peak_1606	109	.	3.78405	13.2382	10.9818	143
chr1	90052019	90052312	SRR8861850-51_trimmed.fq.sort.sort.q10.rmdup.narrowPeak_peak_1607	39	.	2.51464	5.97	3.94235	104
chr1	90100282	90100502	SRR8861850-51_trimmed.fq.sort.sort.q10.rmdup.narrowPeak_peak_1608	56	.	2.86485	7.80182	5.69426	133
chr1	90129307	90129639	SRR8861850-51_trimmed.fq.sort.sort.q10.rmdup.narrowPeak_peak_1609	74	.	3.24347	9.6653	7.49583	178
chr1	90129903	90130253	SRR8861850-51_trimmed.fq.sort.sort.q10.rmdup.narrowPeak_peak_1610	116	.	3.87414	13.8704	11.6009	163
chr1	90139057	90139652	SRR8861850-51_trimmed.fq.sort.sort.q10.rmdup.narrowPeak_peak_1611	79	.	3.26514	10.1809	7.99888	393
chr1	90139992	90140241	SRR8861850-51_trimmed.fq.sort.sort.q10.rmdup.narrowPeak_peak_1612	51	.	2.805	7.22236	5.13648	47
chr1	90153120	90154286	SRR8861850-51_trimmed.fq.sort.sort.q10.rmdup.narrowPeak_peak_1613	186	.	4.19916	21.06	18.6702	190
chr1	90163102	90163331	SRR8861850-51_trimmed.fq.sort.sort.q10.rmdup.narrowPeak_peak_1614	31	.	2.40158	5.14271	3.15521	148
chr1	90203964	90205855	SRR8861850-51_trimmed.fq.sort.sort.q10.rmdup.narrowPeak_peak_1615	685	.	5.21401	71.4154	68.524	240
chr1	90220482	90220871	SRR8861850-51_trimmed.fq.sort.sort.q10.rmdup.narrowPeak_peak_1616	33	.	2.45888	5.34476	3.34865	268
chr1	90231221	90231563	SRR8861850-51_trimmed.fq.sort.sort.q10.rmdup.narrowPeak_peak_1617	37	.	2.33612	5.78237	3.76207	167
chr1	90232108	90232395	SRR8861850-51_trimmed.fq.sort.sort.q10.rmdup.narrowPeak_peak_1618	33	.	2.26621	5.36306	3.36619	149
chr1	90273364	90273792	SRR8861850-51_trimmed.fq.sort.sort.q10.rmdup.narrowPeak_peak_1619	55	.	2.53783	7.65663	5.55341	170
chr1	90278846	90279069	SRR8861850-51_trimmed.fq.sort.sort.q10.rmdup.narrowPeak_peak_1620	70	.	2.70014	9.2528	7.09618	146
chr1	90283464	90283683	SRR8861850-51_trimmed.fq.sort.sort.q10.rmdup.narrowPeak_peak_1621	54	.	2.56949	7.51529	5.41634	169
chr1	90288975	90289209	SRR8861850-51_trimmed.fq.sort.sort.q10.rmdup.narrowPeak_peak_1622	49	.	2.5908	7.01232	4.93319	59
chr1	90304028	90305014	SRR8861850-51_trimmed.fq.sort.sort.q10.rmdup.narrowPeak_peak_1623	316	.	6.15343	34.2477	31.6996	781
chr1	90320551	90320768	SRR8861850-51_trimmed.fq.sort.sort.q10.rmdup.narrowPeak_peak_1624	34	.	2.48626	5.44076	3.44069	135
chr1	90335390	90335772	SRR8861850-51_trimmed.fq.sort.sort.q10.rmdup.narrowPeak_peak_1625	49	.	2.74959	7.01429	4.93508	95
chr1	90356861	90357434	SRR8861850-51_trimmed.fq.sort.sort.q10.rmdup.narrowPeak_peak_1626	85	.	2.85454	10.7691	8.57137	338
chr1	90357807	90358428	SRR8861850-51_trimmed.fq.sort.sort.q10.rmdup.narrowPeak_peak_1627	139	.	3.49738	16.3042	13.9898	175
chr1	90364225	90364693	SRR8861850-51_trimmed.fq.sort.sort.q10.rmdup.narrowPeak_peak_1628	96	.	3.3585	11.901	9.67524	265
chr1	90396786	90397173	SRR8861850-51_trimmed.fq.sort.sort.q10.rmdup.narrowPeak_peak_1629	32	.	2.27237	5.27141	3.27846	91
chr1	90397436	90398071	SRR8861850-51_trimmed.fq.sort.sort.q10.rmdup.narrowPeak_peak_1630	333	.	5.54481	35.9247	33.3592	336
chr1	90414985	90415210	SRR8861850-51_trimmed.fq.sort.sort.q10.rmdup.narrowPeak_peak_1631	37	.	2.48837	5.7295	3.71131	111
chr1	90427092	90427307	SRR8861850-51_trimmed.fq.sort.sort.q10.rmdup.narrowPeak_peak_1632	36	.	2.31034	5.67115	3.65516	51
chr1	90433652	90434512	SRR8861850-51_trimmed.fq.sort.sort.q10.rmdup.narrowPeak_peak_1633	203	.	3.56488	22.7421	20.3292	249
chr1	90434707	90435572	SRR8861850-51_trimmed.fq.sort.sort.q10.rmdup.narrowPeak_peak_1634	114	.	2.85191	13.7461	11.4801	326
chr1	90441158	90441469	SRR8861850-51_trimmed.fq.sort.sort.q10.rmdup.narrowPeak_peak_1635	42	.	2.28148	6.25645	4.21276	133
chr1	90442854	90443648	SRR8861850-51_trimmed.fq.sort.sort.q10.rmdup.narrowPeak_peak_1636	66	.	2.70653	8.80051	6.65847	203
chr1	90451507	90453076	SRR8861850-51_trimmed.fq.sort.sort.q10.rmdup.narrowPeak_peak_1637	171	.	3.62537	19.5153	17.1482	614
chr1	90471069	90471390	SRR8861850-51_trimmed.fq.sort.sort.q10.rmdup.narrowPeak_peak_1638	61	.	2.69154	8.24346	6.11978	131
chr1	90480763	90481382	SRR8861850-51_trimmed.fq.sort.sort.q10.rmdup.narrowPeak_peak_1639	255	.	3.77183	27.9897	25.5108	400
chr1	90481521	90482600	SRR8861850-51_trimmed.fq.sort.sort.q10.rmdup.narrowPeak_peak_1640	581	.	5.63428	60.9313	58.1337	284
chr1	90488136	90488546	SRR8861850-51_trimmed.fq.sort.sort.q10.rmdup.narrowPeak_peak_1641	43	.	2.60017	6.44474	4.39411	254
chr1	90493067	90493505	SRR8861850-51_trimmed.fq.sort.sort.q10.rmdup.narrowPeak_peak_1642	55	.	2.78713	7.66749	5.56399	149
chr1	90506800	90507111	SRR8861850-51_trimmed.fq.sort.sort.q10.rmdup.narrowPeak_peak_1643	53	.	2.76268	7.40014	5.30855	144
chr1	90513510	90513760	SRR8861850-51_trimmed.fq.sort.sort.q10.rmdup.narrowPeak_peak_1644	39	.	2.61279	6.03331	3.99775	74
chr1	90518543	90519653	SRR8861850-51_trimmed.fq.sort.sort.q10.rmdup.narrowPeak_peak_1645	155	.	3.52898	17.9215	15.5792	940
chr1	90519956	90520581	SRR8861850-51_trimmed.fq.sort.sort.q10.rmdup.narrowPeak_peak_1646	93	.	2.87025	11.5687	9.34992	367
chr1	90528112	90528374	SRR8861850-51_trimmed.fq.sort.sort.q10.rmdup.narrowPeak_peak_1647	59	.	2.84311	8.06912	5.95036	162
chr1	90533548	90533949	SRR8861850-51_trimmed.fq.sort.sort.q10.rmdup.narrowPeak_peak_1648	50	.	2.7075	7.18066	5.09612	334
chr1	90534142	90534368	SRR8861850-51_trimmed.fq.sort.sort.q10.rmdup.narrowPeak_peak_1649	36	.	2.44018	5.68593	3.66937	93
chr1	90551625	90551883	SRR8861850-51_trimmed.fq.sort.sort.q10.rmdup.narrowPeak_peak_1650	66	.	2.96615	8.75815	6.61728	82
chr1	90554704	90555034	SRR8861850-51_trimmed.fq.sort.sort.q10.rmdup.narrowPeak_peak_1651	52	.	2.73942	7.30783	5.2192	150
chr1	90557943	90558156	SRR8861850-51_trimmed.fq.sort.sort.q10.rmdup.narrowPeak_peak_1652	58	.	2.91098	7.9812	5.86821	102
chr1	90581941	90582328	SRR8861850-51_trimmed.fq.sort.sort.q10.rmdup.narrowPeak_peak_1653	100	.	3.33556	12.2415	10.0073	161
chr1	90587963	90588480	SRR8861850-51_trimmed.fq.sort.sort.q10.rmdup.narrowPeak_peak_1654	258	.	4.87798	28.3811	25.8975	225
chr1	90602740	90604093	SRR8861850-51_trimmed.fq.sort.sort.q10.rmdup.narrowPeak_peak_1655	1291	.	9.08965	132.684	129.172	488
chr1	90650824	90651800	SRR8861850-51_trimmed.fq.sort.sort.q10.rmdup.narrowPeak_peak_1656	760	.	7.29979	78.9876	76.0282	263
chr1	90662633	90662969	SRR8861850-51_trimmed.fq.sort.sort.q10.rmdup.narrowPeak_peak_1657	59	.	2.97318	8.03224	5.91455	148
chr1	90676263	90677011	SRR8861850-51_trimmed.fq.sort.sort.q10.rmdup.narrowPeak_peak_1658	110	.	3.72824	13.2671	11.0101	605
chr1	90729179	90729411	SRR8861850-51_trimmed.fq.sort.sort.q10.rmdup.narrowPeak_peak_1659	44	.	2.70289	6.51281	4.45491	66
chr1	90729635	90729884	SRR8861850-51_trimmed.fq.sort.sort.q10.rmdup.narrowPeak_peak_1660	49	.	2.79299	7.00606	4.92711	100
chr1	90743778	90744639	SRR8861850-51_trimmed.fq.sort.sort.q10.rmdup.narrowPeak_peak_1661	753	.	7.64422	78.2545	75.3018	402
chr1	90750054	90750809	SRR8861850-51_trimmed.fq.sort.sort.q10.rmdup.narrowPeak_peak_1662	79	.	3.26514	10.1809	7.99888	624
chr1	90770617	90770873	SRR8861850-51_trimmed.fq.sort.sort.q10.rmdup.narrowPeak_peak_1663	37	.	2.14125	5.75994	3.7406	129
chr1	90771240	90771509	SRR8861850-51_trimmed.fq.sort.sort.q10.rmdup.narrowPeak_peak_1664	106	.	2.80983	12.925	10.6759	127
chr1	90775200	90775879	SRR8861850-51_trimmed.fq.sort.sort.q10.rmdup.narrowPeak_peak_1665	829	.	7.48144	85.9687	82.9446	444
chr1	90775966	90776299	SRR8861850-51_trimmed.fq.sort.sort.q10.rmdup.narrowPeak_peak_1666	143	.	3.26388	16.6381	14.3174	143
chr1	90790022	90790456	SRR8861850-51_trimmed.fq.sort.sort.q10.rmdup.narrowPeak_peak_1667	40	.	2.46001	6.03697	4.0012	317
chr1	90837691	90839010	SRR8861850-51_trimmed.fq.sort.sort.q10.rmdup.narrowPeak_peak_1668	346	.	4.4264	37.2404	34.6616	843
chr1	90843216	90844510	SRR8861850-51_trimmed.fq.sort.sort.q10.rmdup.narrowPeak_peak_1669	311	.	4.53305	33.7102	31.1678	682
chr1	90876203	90876424	SRR8861850-51_trimmed.fq.sort.sort.q10.rmdup.narrowPeak_peak_1670	44	.	2.70289	6.51281	4.45491	167
chr1	90885165	90885374	SRR8861850-51_trimmed.fq.sort.sort.q10.rmdup.narrowPeak_peak_1671	35	.	2.26689	5.59994	3.58686	35
chr1	90885456	90885978	SRR8861850-51_trimmed.fq.sort.sort.q10.rmdup.narrowPeak_peak_1672	207	.	4.31598	23.2099	20.7906	286
chr1	90886096	90886469	SRR8861850-51_trimmed.fq.sort.sort.q10.rmdup.narrowPeak_peak_1673	326	.	5.42506	35.2158	32.6576	182
chr1	90896772	90897824	SRR8861850-51_trimmed.fq.sort.sort.q10.rmdup.narrowPeak_peak_1674	289	.	4.62773	31.497	28.9784	806
chr1	90914853	90915440	SRR8861850-51_trimmed.fq.sort.sort.q10.rmdup.narrowPeak_peak_1675	235	.	5.16292	25.9725	23.5177	385
chr1	90973499	90973756	SRR8861850-51_trimmed.fq.sort.sort.q10.rmdup.narrowPeak_peak_1676	73	.	3.20853	9.52988	7.36621	84
chr1	90998331	90999285	SRR8861850-51_trimmed.fq.sort.sort.q10.rmdup.narrowPeak_peak_1677	250	.	5.58597	27.5424	25.0686	214
chr1	91017063	91017519	SRR8861850-51_trimmed.fq.sort.sort.q10.rmdup.narrowPeak_peak_1678	57	.	2.88517	7.88099	5.77101	115
chr1	91052692	91053315	SRR8861850-51_trimmed.fq.sort.sort.q10.rmdup.narrowPeak_peak_1679	169	.	3.70672	19.2841	16.9203	469
chr1	91053490	91053995	SRR8861850-51_trimmed.fq.sort.sort.q10.rmdup.narrowPeak_peak_1680	176	.	3.77952	19.9956	17.6211	178
chr1	91064236	91064906	SRR8861850-51_trimmed.fq.sort.sort.q10.rmdup.narrowPeak_peak_1681	61	.	2.48866	8.25268	6.12868	448
chr1	91076421	91076790	SRR8861850-51_trimmed.fq.sort.sort.q10.rmdup.narrowPeak_peak_1682	113	.	3.30259	13.6191	11.3555	178
chr1	91077217	91077665	SRR8861850-51_trimmed.fq.sort.sort.q10.rmdup.narrowPeak_peak_1683	131	.	3.56657	15.4935	13.1934	166
chr1	91085937	91086207	SRR8861850-51_trimmed.fq.sort.sort.q10.rmdup.narrowPeak_peak_1684	91	.	3.02967	11.3453	9.13294	105
chr1	91095882	91096103	SRR8861850-51_trimmed.fq.sort.sort.q10.rmdup.narrowPeak_peak_1685	44	.	2.40231	6.46003	4.4089	77
chr1	91098648	91099084	SRR8861850-51_trimmed.fq.sort.sort.q10.rmdup.narrowPeak_peak_1686	276	.	4.87826	30.1065	27.6032	246
chr1	91192632	91193128	SRR8861850-51_trimmed.fq.sort.sort.q10.rmdup.narrowPeak_peak_1687	44	.	2.64939	6.47672	4.42498	171
chr1	91227140	91228577	SRR8861850-51_trimmed.fq.sort.sort.q10.rmdup.narrowPeak_peak_1688	126	.	3.59104	14.8899	12.6012	144
chr1	91244682	91244931	SRR8861850-51_trimmed.fq.sort.sort.q10.rmdup.narrowPeak_peak_1689	62	.	2.61573	8.34352	6.21697	125
chr1	91245305	91245634	SRR8861850-51_trimmed.fq.sort.sort.q10.rmdup.narrowPeak_peak_1690	120	.	2.9523	14.2831	12.0061	182
chr1	91249540	91250106	SRR8861850-51_trimmed.fq.sort.sort.q10.rmdup.narrowPeak_peak_1691	646	.	5.51627	67.5179	64.6612	259
chr1	91250227	91251181	SRR8861850-51_trimmed.fq.sort.sort.q10.rmdup.narrowPeak_peak_1692	565	.	5.28967	59.363	56.5796	198
chr1	91298281	91298715	SRR8861850-51_trimmed.fq.sort.sort.q10.rmdup.narrowPeak_peak_1693	714	.	8.36522	74.3983	71.4801	205
chr1	91312998	91313721	SRR8861850-51_trimmed.fq.sort.sort.q10.rmdup.narrowPeak_peak_1694	68	.	2.78087	9.00052	6.85311	593
chr1	91366520	91366868	SRR8861850-51_trimmed.fq.sort.sort.q10.rmdup.narrowPeak_peak_1695	140	.	4.19673	16.3364	14.0215	192
chr1	91380279	91380492	SRR8861850-51_trimmed.fq.sort.sort.q10.rmdup.narrowPeak_peak_1696	81	.	3.26316	10.3887	8.19974	143
chr1	91397807	91399297	SRR8861850-51_trimmed.fq.sort.sort.q10.rmdup.narrowPeak_peak_1697	1356	.	8.6939	139.231	135.638	622
chr1	91412750	91414817	SRR8861850-51_trimmed.fq.sort.sort.q10.rmdup.narrowPeak_peak_1698	822	.	4.98306	85.2259	82.2088	321
chr1	91415008	91415343	SRR8861850-51_trimmed.fq.sort.sort.q10.rmdup.narrowPeak_peak_1699	93	.	2.12667	11.5984	9.37901	180
chr1	91423663	91424417	SRR8861850-51_trimmed.fq.sort.sort.q10.rmdup.narrowPeak_peak_1700	177	.	3.7138	20.0926	17.7167	584
chr1	91436194	91436923	SRR8861850-51_trimmed.fq.sort.sort.q10.rmdup.narrowPeak_peak_1701	176	.	3.86596	19.9966	17.6221	307
chr1	91455815	91456406	SRR8861850-51_trimmed.fq.sort.sort.q10.rmdup.narrowPeak_peak_1702	59	.	2.56162	8.0683	5.9496	137
chr1	91459532	91460135	SRR8861850-51_trimmed.fq.sort.sort.q10.rmdup.narrowPeak_peak_1703	448	.	6.30183	47.567	44.8898	264
chr1	91465239	91465491	SRR8861850-51_trimmed.fq.sort.sort.q10.rmdup.narrowPeak_peak_1704	44	.	2.70289	6.51281	4.45491	154
chr1	91494665	91495399	SRR8861850-51_trimmed.fq.sort.sort.q10.rmdup.narrowPeak_peak_1705	502	.	7.11585	52.9672	50.2414	255
chr1	91515318	91515543	SRR8861850-51_trimmed.fq.sort.sort.q10.rmdup.narrowPeak_peak_1706	89	.	2.91594	11.1099	8.90274	140
chr1	91515802	91516043	SRR8861850-51_trimmed.fq.sort.sort.q10.rmdup.narrowPeak_peak_1707	40	.	2.27884	6.12539	4.08647	132
chr1	91532638	91533153	SRR8861850-51_trimmed.fq.sort.sort.q10.rmdup.narrowPeak_peak_1708	64	.	2.83226	8.54937	6.41695	411
chr1	91540438	91541221	SRR8861850-51_trimmed.fq.sort.sort.q10.rmdup.narrowPeak_peak_1709	287	.	5.61651	31.2229	28.7072	391
chr1	91581026	91581249	SRR8861850-51_trimmed.fq.sort.sort.q10.rmdup.narrowPeak_peak_1710	52	.	2.66702	7.33571	5.24623	65
chr1	91585332	91585704	SRR8861850-51_trimmed.fq.sort.sort.q10.rmdup.narrowPeak_peak_1711	50	.	2.66303	7.16071	5.07681	179
chr1	91600214	91601897	SRR8861850-51_trimmed.fq.sort.sort.q10.rmdup.narrowPeak_peak_1712	927	.	5.86459	95.8514	92.7345	613
chr1	91606059	91606299	SRR8861850-51_trimmed.fq.sort.sort.q10.rmdup.narrowPeak_peak_1713	32	.	1.89029	5.25943	3.26697	57
chr1	91610971	91612451	SRR8861850-51_trimmed.fq.sort.sort.q10.rmdup.narrowPeak_peak_1714	253	.	3.32656	27.8527	25.3754	516
chr1	91618122	91619323	SRR8861850-51_trimmed.fq.sort.sort.q10.rmdup.narrowPeak_peak_1715	172	.	3.2618	19.6286	17.2599	743
chr1	91624124	91624381	SRR8861850-51_trimmed.fq.sort.sort.q10.rmdup.narrowPeak_peak_1716	42	.	2.37098	6.31606	4.27016	74
chr1	91624979	91625231	SRR8861850-51_trimmed.fq.sort.sort.q10.rmdup.narrowPeak_peak_1717	46	.	2.48696	6.70614	4.64156	119
chr1	91625798	91626070	SRR8861850-51_trimmed.fq.sort.sort.q10.rmdup.narrowPeak_peak_1718	37	.	2.27594	5.75807	3.73878	175
chr1	91630085	91630379	SRR8861850-51_trimmed.fq.sort.sort.q10.rmdup.narrowPeak_peak_1719	90	.	2.78282	11.2136	9.00421	188
chr1	91630819	91631270	SRR8861850-51_trimmed.fq.sort.sort.q10.rmdup.narrowPeak_peak_1720	75	.	2.67317	9.74344	7.57206	142
chr1	91631381	91631590	SRR8861850-51_trimmed.fq.sort.sort.q10.rmdup.narrowPeak_peak_1721	35	.	2.15564	5.52164	3.51813	95
chr1	91633129	91633589	SRR8861850-51_trimmed.fq.sort.sort.q10.rmdup.narrowPeak_peak_1722	130	.	3.33487	15.3446	13.0471	154
chr1	91652110	91652348	SRR8861850-51_trimmed.fq.sort.sort.q10.rmdup.narrowPeak_peak_1723	49	.	2.76448	7.07039	4.98942	50
chr1	91659665	91659878	SRR8861850-51_trimmed.fq.sort.sort.q10.rmdup.narrowPeak_peak_1724	27	.	2.29071	4.74765	2.78595	197
chr1	91668439	91668876	SRR8861850-51_trimmed.fq.sort.sort.q10.rmdup.narrowPeak_peak_1725	65	.	3.04012	8.67176	6.53319	160
chr1	91685059	91686527	SRR8861850-51_trimmed.fq.sort.sort.q10.rmdup.narrowPeak_peak_1726	183	.	4.30506	20.7255	18.3402	1151
chr1	91709274	91709497	SRR8861850-51_trimmed.fq.sort.sort.q10.rmdup.narrowPeak_peak_1727	72	.	3.1848	9.4375	7.27615	102
chr1	91714732	91715538	SRR8861850-51_trimmed.fq.sort.sort.q10.rmdup.narrowPeak_peak_1728	72	.	2.91307	9.45184	7.29013	600
chr1	91715754	91716152	SRR8861850-51_trimmed.fq.sort.sort.q10.rmdup.narrowPeak_peak_1729	108	.	3.37412	13.0995	10.847	154
chr1	91754723	91755040	SRR8861850-51_trimmed.fq.sort.sort.q10.rmdup.narrowPeak_peak_1730	121	.	3.32911	14.4253	12.1458	176
chr1	91757290	91757741	SRR8861850-51_trimmed.fq.sort.sort.q10.rmdup.narrowPeak_peak_1731	132	.	3.1372	15.5661	13.2648	144
chr1	91760119	91760984	SRR8861850-51_trimmed.fq.sort.sort.q10.rmdup.narrowPeak_peak_1732	141	.	3.30031	16.4479	14.1312	557
chr1	91769964	91771067	SRR8861850-51_trimmed.fq.sort.sort.q10.rmdup.narrowPeak_peak_1733	253	.	4.78568	27.8493	25.372	614
chr1	91799923	91801296	SRR8861850-51_trimmed.fq.sort.sort.q10.rmdup.narrowPeak_peak_1734	1347	.	6.13609	138.358	134.776	1135
chr1	91801587	91802164	SRR8861850-51_trimmed.fq.sort.sort.q10.rmdup.narrowPeak_peak_1735	279	.	2.97361	30.5008	27.9931	255
chr1	91810933	91811150	SRR8861850-51_trimmed.fq.sort.sort.q10.rmdup.narrowPeak_peak_1736	31	.	2.4326	5.11731	3.13091	35
chr1	91826902	91827175	SRR8861850-51_trimmed.fq.sort.sort.q10.rmdup.narrowPeak_peak_1737	64	.	2.77531	8.6354	6.49781	93
chr1	91838953	91839399	SRR8861850-51_trimmed.fq.sort.sort.q10.rmdup.narrowPeak_peak_1738	117	.	3.38639	14.0665	11.7935	303
chr1	91839654	91839949	SRR8861850-51_trimmed.fq.sort.sort.q10.rmdup.narrowPeak_peak_1739	73	.	2.72164	9.5302	7.36652	122
chr1	91844336	91845121	SRR8861850-51_trimmed.fq.sort.sort.q10.rmdup.narrowPeak_peak_1740	188	.	3.73155	21.2323	18.8402	267
chr1	91845348	91845842	SRR8861850-51_trimmed.fq.sort.sort.q10.rmdup.narrowPeak_peak_1741	73	.	2.6953	9.5487	7.38453	336
chr1	91872250	91872493	SRR8861850-51_trimmed.fq.sort.sort.q10.rmdup.narrowPeak_peak_1742	56	.	2.89266	7.72907	5.62364	95
chr1	91878466	91878998	SRR8861850-51_trimmed.fq.sort.sort.q10.rmdup.narrowPeak_peak_1743	35	.	2.5227	5.56799	3.55612	380
chr1	91903703	91903998	SRR8861850-51_trimmed.fq.sort.sort.q10.rmdup.narrowPeak_peak_1744	50	.	2.72775	7.09662	5.01474	193
chr1	91912623	91912898	SRR8861850-51_trimmed.fq.sort.sort.q10.rmdup.narrowPeak_peak_1745	47	.	2.69159	6.79466	4.72713	119
chr1	91916494	91916790	SRR8861850-51_trimmed.fq.sort.sort.q10.rmdup.narrowPeak_peak_1746	26	.	2.16582	4.61645	2.6701	161
chr1	91952632	91954099	SRR8861850-51_trimmed.fq.sort.sort.q10.rmdup.narrowPeak_peak_1747	99	.	2.75574	12.212	9.97842	273
chr1	91962729	91963001	SRR8861850-51_trimmed.fq.sort.sort.q10.rmdup.narrowPeak_peak_1748	50	.	1.85142	7.11925	5.03668	154
chr1	91963296	91963685	SRR8861850-51_trimmed.fq.sort.sort.q10.rmdup.narrowPeak_peak_1749	123	.	2.32366	14.5976	12.314	236
chr1	91963987	91964497	SRR8861850-51_trimmed.fq.sort.sort.q10.rmdup.narrowPeak_peak_1750	149	.	2.42717	17.2861	14.9544	319
chr1	91964733	91965713	SRR8861850-51_trimmed.fq.sort.sort.q10.rmdup.narrowPeak_peak_1751	650	.	4.34631	67.9292	65.0689	230
chr1	91968831	91969091	SRR8861850-51_trimmed.fq.sort.sort.q10.rmdup.narrowPeak_peak_1752	64	.	2.04779	8.58015	6.44405	143
chr1	92005502	92005830	SRR8861850-51_trimmed.fq.sort.sort.q10.rmdup.narrowPeak_peak_1753	55	.	2.78713	7.66749	5.56399	193
chr1	92012565	92012783	SRR8861850-51_trimmed.fq.sort.sort.q10.rmdup.narrowPeak_peak_1754	67	.	2.94754	8.86739	6.72354	166
chr1	92041113	92041531	SRR8861850-51_trimmed.fq.sort.sort.q10.rmdup.narrowPeak_peak_1755	47	.	2.41698	6.79249	4.72508	305
chr1	92044642	92045240	SRR8861850-51_trimmed.fq.sort.sort.q10.rmdup.narrowPeak_peak_1756	34	.	2.26044	5.45497	3.45433	289
chr1	92061277	92061808	SRR8861850-51_trimmed.fq.sort.sort.q10.rmdup.narrowPeak_peak_1757	341	.	4.71604	36.7696	34.1956	181
chr1	92062153	92062627	SRR8861850-51_trimmed.fq.sort.sort.q10.rmdup.narrowPeak_peak_1758	128	.	3.07698	15.1524	12.8592	274
chr1	92083239	92084009	SRR8861850-51_trimmed.fq.sort.sort.q10.rmdup.narrowPeak_peak_1759	197	.	3.79639	22.1944	19.7885	414
chr1	92129916	92131008	SRR8861850-51_trimmed.fq.sort.sort.q10.rmdup.narrowPeak_peak_1760	134	.	3.49139	15.7978	13.4927	644
chr1	92144193	92145525	SRR8861850-51_trimmed.fq.sort.sort.q10.rmdup.narrowPeak_peak_1761	173	.	3.7018	19.761	17.3904	694
chr1	92179064	92179735	SRR8861850-51_trimmed.fq.sort.sort.q10.rmdup.narrowPeak_peak_1762	244	.	3.20623	26.9109	24.4447	242
chr1	92180506	92181390	SRR8861850-51_trimmed.fq.sort.sort.q10.rmdup.narrowPeak_peak_1763	1685	.	8.54286	172.651	168.58	246
chr1	92203078	92203304	SRR8861850-51_trimmed.fq.sort.sort.q10.rmdup.narrowPeak_peak_1764	35	.	2.5227	5.56799	3.55612	110
chr1	92214928	92216155	SRR8861850-51_trimmed.fq.sort.sort.q10.rmdup.narrowPeak_peak_1765	406	.	5.09471	43.2689	40.6314	786
chr1	92216376	92217014	SRR8861850-51_trimmed.fq.sort.sort.q10.rmdup.narrowPeak_peak_1766	151	.	3.29547	17.5054	15.1703	388
chr1	92329655	92329914	SRR8861850-51_trimmed.fq.sort.sort.q10.rmdup.narrowPeak_peak_1767	100	.	3.61377	12.2908	10.0556	118
chr1	92371211	92372525	SRR8861850-51_trimmed.fq.sort.sort.q10.rmdup.narrowPeak_peak_1768	303	.	4.73291	32.8918	30.358	908
chr1	92378704	92380397	SRR8861850-51_trimmed.fq.sort.sort.q10.rmdup.narrowPeak_peak_1769	672	.	5.75613	70.1536	67.2735	1071
chr1	92397334	92397778	SRR8861850-51_trimmed.fq.sort.sort.q10.rmdup.narrowPeak_peak_1770	88	.	3.2631	11.0356	8.8301	283
chr1	92404959	92405193	SRR8861850-51_trimmed.fq.sort.sort.q10.rmdup.narrowPeak_peak_1771	25	.	2.226	4.51473	2.5736	176
chr1	92436743	92437176	SRR8861850-51_trimmed.fq.sort.sort.q10.rmdup.narrowPeak_peak_1772	77	.	2.83279	9.9497	7.77332	168
chr1	92437419	92438276	SRR8861850-51_trimmed.fq.sort.sort.q10.rmdup.narrowPeak_peak_1773	80	.	2.86063	10.2715	8.08534	433
chr1	92473037	92474388	SRR8861850-51_trimmed.fq.sort.sort.q10.rmdup.narrowPeak_peak_1774	1432	.	10.3456	146.993	143.297	491
chr1	92634795	92635161	SRR8861850-51_trimmed.fq.sort.sort.q10.rmdup.narrowPeak_peak_1775	106	.	3.57523	12.8634	10.6154	162
chr1	92635347	92636049	SRR8861850-51_trimmed.fq.sort.sort.q10.rmdup.narrowPeak_peak_1776	94	.	3.41272	11.6865	9.4652	176
chr1	92641207	92642583	SRR8861850-51_trimmed.fq.sort.sort.q10.rmdup.narrowPeak_peak_1777	1044	.	7.65042	107.704	104.471	581
chr1	92687013	92687307	SRR8861850-51_trimmed.fq.sort.sort.q10.rmdup.narrowPeak_peak_1778	54	.	2.88308	7.51267	5.41384	171
chr1	92697108	92697389	SRR8861850-51_trimmed.fq.sort.sort.q10.rmdup.narrowPeak_peak_1779	48	.	2.75776	6.87724	4.80691	121
chr1	92715026	92715378	SRR8861850-51_trimmed.fq.sort.sort.q10.rmdup.narrowPeak_peak_1780	55	.	2.82505	7.64608	5.54319	189
chr1	92751967	92752682	SRR8861850-51_trimmed.fq.sort.sort.q10.rmdup.narrowPeak_peak_1781	57	.	2.83911	7.87698	5.76719	394
chr1	92755215	92755672	SRR8861850-51_trimmed.fq.sort.sort.q10.rmdup.narrowPeak_peak_1782	53	.	2.72811	7.42761	5.33516	264
chr1	92772679	92772888	SRR8861850-51_trimmed.fq.sort.sort.q10.rmdup.narrowPeak_peak_1783	18	.	2.12713	3.74486	1.86975	166
chr1	92790505	92792249	SRR8861850-51_trimmed.fq.sort.sort.q10.rmdup.narrowPeak_peak_1784	917	.	6.06171	94.856	91.7487	510
chr1	92814414	92816105	SRR8861850-51_trimmed.fq.sort.sort.q10.rmdup.narrowPeak_peak_1785	90	.	3.25619	11.2202	9.01063	1283
chr1	92831704	92833240	SRR8861850-51_trimmed.fq.sort.sort.q10.rmdup.narrowPeak_peak_1786	1161	.	6.02478	119.467	116.109	604
chr1	92847910	92848128	SRR8861850-51_trimmed.fq.sort.sort.q10.rmdup.narrowPeak_peak_1787	46	.	2.26472	6.75414	4.68798	75
chr1	92848580	92848998	SRR8861850-51_trimmed.fq.sort.sort.q10.rmdup.narrowPeak_peak_1788	95	.	2.85027	11.8014	9.57773	102
chr1	92906828	92907870	SRR8861850-51_trimmed.fq.sort.sort.q10.rmdup.narrowPeak_peak_1789	1194	.	8.29597	122.879	119.483	422
chr1	92911177	92911587	SRR8861850-51_trimmed.fq.sort.sort.q10.rmdup.narrowPeak_peak_1790	145	.	2.89387	16.9235	14.5983	177
chr1	92933813	92935230	SRR8861850-51_trimmed.fq.sort.sort.q10.rmdup.narrowPeak_peak_1791	1866	.	9.12524	191.019	186.64	729
chr1	93034675	93035042	SRR8861850-51_trimmed.fq.sort.sort.q10.rmdup.narrowPeak_peak_1792	131	.	3.93365	15.4801	13.1803	190
chr1	93063531	93063845	SRR8861850-51_trimmed.fq.sort.sort.q10.rmdup.narrowPeak_peak_1793	46	.	2.59935	6.74528	4.67941	196
chr1	93063996	93064293	SRR8861850-51_trimmed.fq.sort.sort.q10.rmdup.narrowPeak_peak_1794	44	.	2.54645	6.52988	4.4714	207
chr1	93079552	93080471	SRR8861850-51_trimmed.fq.sort.sort.q10.rmdup.narrowPeak_peak_1795	208	.	4.28287	23.32	20.8993	231
chr1	93115277	93115708	SRR8861850-51_trimmed.fq.sort.sort.q10.rmdup.narrowPeak_peak_1796	116	.	3.87414	13.8704	11.6009	137
chr1	93123662	93124136	SRR8861850-51_trimmed.fq.sort.sort.q10.rmdup.narrowPeak_peak_1797	103	.	3.69395	12.6162	10.373	200
chr1	93175948	93176198	SRR8861850-51_trimmed.fq.sort.sort.q10.rmdup.narrowPeak_peak_1798	61	.	2.06111	8.238	6.11444	124
chr1	93176386	93177724	SRR8861850-51_trimmed.fq.sort.sort.q10.rmdup.narrowPeak_peak_1799	1164	.	6.81639	119.842	116.48	766
chr1	93209815	93210737	SRR8861850-51_trimmed.fq.sort.sort.q10.rmdup.narrowPeak_peak_1800	192	.	2.98006	21.6149	19.2172	359
chr1	93219982	93220771	SRR8861850-51_trimmed.fq.sort.sort.q10.rmdup.narrowPeak_peak_1801	224	.	2.67754	24.9057	22.4646	423
chr1	93220947	93221565	SRR8861850-51_trimmed.fq.sort.sort.q10.rmdup.narrowPeak_peak_1802	753	.	4.17338	78.3501	75.3965	283
chr1	93224905	93225427	SRR8861850-51_trimmed.fq.sort.sort.q10.rmdup.narrowPeak_peak_1803	52	.	1.75892	7.35756	5.26732	111
chr1	93225670	93226737	SRR8861850-51_trimmed.fq.sort.sort.q10.rmdup.narrowPeak_peak_1804	639	.	4.2791	66.7849	63.9348	255
chr1	93233004	93233240	SRR8861850-51_trimmed.fq.sort.sort.q10.rmdup.narrowPeak_peak_1805	78	.	2.38018	10.0724	7.89299	165
chr1	93233548	93233857	SRR8861850-51_trimmed.fq.sort.sort.q10.rmdup.narrowPeak_peak_1806	44	.	2.04008	6.50881	4.45491	165
chr1	93235268	93235562	SRR8861850-51_trimmed.fq.sort.sort.q10.rmdup.narrowPeak_peak_1807	84	.	2.46057	10.6851	8.48931	161
chr1	93235852	93236793	SRR8861850-51_trimmed.fq.sort.sort.q10.rmdup.narrowPeak_peak_1808	467	.	4.94898	49.4051	46.7113	425
chr1	93289695	93289974	SRR8861850-51_trimmed.fq.sort.sort.q10.rmdup.narrowPeak_peak_1809	33	.	2.4096	5.30361	3.30926	192
chr1	93305348	93306242	SRR8861850-51_trimmed.fq.sort.sort.q10.rmdup.narrowPeak_peak_1810	1241	.	10.0324	127.623	124.171	401
chr1	93342369	93344181	SRR8861850-51_trimmed.fq.sort.sort.q10.rmdup.narrowPeak_peak_1811	968	.	6.52797	100.048	96.8909	1521
chr1	93369550	93370385	SRR8861850-51_trimmed.fq.sort.sort.q10.rmdup.narrowPeak_peak_1812	171	.	3.92572	19.5355	17.1682	414
chr1	93444325	93446181	SRR8861850-51_trimmed.fq.sort.sort.q10.rmdup.narrowPeak_peak_1813	812	.	6.56368	84.3015	81.2929	746
chr1	93477728	93479997	SRR8861850-51_trimmed.fq.sort.sort.q10.rmdup.narrowPeak_peak_1814	1577	.	6.58828	161.695	157.79	954
chr1	93511286	93511996	SRR8861850-51_trimmed.fq.sort.sort.q10.rmdup.narrowPeak_peak_1815	783	.	7.28413	81.3	78.3193	456
chr1	93512164	93512801	SRR8861850-51_trimmed.fq.sort.sort.q10.rmdup.narrowPeak_peak_1816	700	.	6.81015	72.9464	70.0413	250
chr1	93617577	93619213	SRR8861850-51_trimmed.fq.sort.sort.q10.rmdup.narrowPeak_peak_1817	486	.	5.44182	51.3864	48.6748	1012
chr1	93634873	93635808	SRR8861850-51_trimmed.fq.sort.sort.q10.rmdup.narrowPeak_peak_1818	1167	.	7.80765	120.151	116.786	642
chr1	93635922	93636569	SRR8861850-51_trimmed.fq.sort.sort.q10.rmdup.narrowPeak_peak_1819	853	.	6.57138	88.4353	85.3883	244
chr1	93668504	93669277	SRR8861850-51_trimmed.fq.sort.sort.q10.rmdup.narrowPeak_peak_1820	784	.	8.77693	81.4428	78.4607	561
chr1	93679766	93679991	SRR8861850-51_trimmed.fq.sort.sort.q10.rmdup.narrowPeak_peak_1821	39	.	2.61279	6.03331	3.99775	78
chr1	93685761	93687048	SRR8861850-51_trimmed.fq.sort.sort.q10.rmdup.narrowPeak_peak_1822	411	.	6.39507	43.7482	41.1062	586
chr1	93695161	93695486	SRR8861850-51_trimmed.fq.sort.sort.q10.rmdup.narrowPeak_peak_1823	31	.	2.25544	5.08554	3.10825	55
chr1	93697179	93697559	SRR8861850-51_trimmed.fq.sort.sort.q10.rmdup.narrowPeak_peak_1824	58	.	2.73886	7.96866	5.85608	96
chr1	93712113	93712386	SRR8861850-51_trimmed.fq.sort.sort.q10.rmdup.narrowPeak_peak_1825	47	.	2.70586	6.84887	4.77947	175
chr1	93753701	93755543	SRR8861850-51_trimmed.fq.sort.sort.q10.rmdup.narrowPeak_peak_1826	660	.	5.87147	68.9349	66.0658	558
chr1	93801232	93802602	SRR8861850-51_trimmed.fq.sort.sort.q10.rmdup.narrowPeak_peak_1827	1019	.	5.75935	105.192	101.984	499
chr1	93803381	93804344	SRR8861850-51_trimmed.fq.sort.sort.q10.rmdup.narrowPeak_peak_1828	793	.	5.11521	82.3762	79.3854	253
chr1	93824575	93826117	SRR8861850-51_trimmed.fq.sort.sort.q10.rmdup.narrowPeak_peak_1829	1681	.	8.87134	172.17	168.106	784
chr1	94035013	94035631	SRR8861850-51_trimmed.fq.sort.sort.q10.rmdup.narrowPeak_peak_1830	628	.	8.96846	65.6542	62.8141	256
chr1	94053257	94053522	SRR8861850-51_trimmed.fq.sort.sort.q10.rmdup.narrowPeak_peak_1831	39	.	2.61279	6.03331	3.99775	89
chr1	95313193	95314409	SRR8861850-51_trimmed.fq.sort.sort.q10.rmdup.narrowPeak_peak_1832	631	.	8.2144	65.9576	63.1148	712
chr1	95665236	95665712	SRR8861850-51_trimmed.fq.sort.sort.q10.rmdup.narrowPeak_peak_1833	39	.	2.61279	6.03331	3.99775	131
chr1	97660583	97661270	SRR8861850-51_trimmed.fq.sort.sort.q10.rmdup.narrowPeak_peak_1834	224	.	4.06508	24.8605	22.4199	496
chr1	97661425	97662013	SRR8861850-51_trimmed.fq.sort.sort.q10.rmdup.narrowPeak_peak_1835	1084	.	9.47674	111.738	108.463	350
chr1	97662116	97662355	SRR8861850-51_trimmed.fq.sort.sort.q10.rmdup.narrowPeak_peak_1836	139	.	3.3799	16.2901	13.976	168
chr1	97769202	97770864	SRR8861850-51_trimmed.fq.sort.sort.q10.rmdup.narrowPeak_peak_1837	1301	.	7.19241	133.716	130.192	1179
chr1	97833477	97833797	SRR8861850-51_trimmed.fq.sort.sort.q10.rmdup.narrowPeak_peak_1838	31	.	2.4326	5.11731	3.13091	123
chr1	97915854	97916359	SRR8861850-51_trimmed.fq.sort.sort.q10.rmdup.narrowPeak_peak_1839	49	.	2.79299	7.00606	4.92711	127
chr1	97916592	97916880	SRR8861850-51_trimmed.fq.sort.sort.q10.rmdup.narrowPeak_peak_1840	69	.	3.15337	9.1089	6.95603	149
chr1	97976479	97977538	SRR8861850-51_trimmed.fq.sort.sort.q10.rmdup.narrowPeak_peak_1841	482	.	6.29225	50.9839	48.276	478
chr1	98073099	98073512	SRR8861850-51_trimmed.fq.sort.sort.q10.rmdup.narrowPeak_peak_1842	109	.	3.65594	13.2136	10.9588	252
chr1	98079249	98079530	SRR8861850-51_trimmed.fq.sort.sort.q10.rmdup.narrowPeak_peak_1843	51	.	2.77083	7.26335	5.17614	154
chr1	98079640	98079944	SRR8861850-51_trimmed.fq.sort.sort.q10.rmdup.narrowPeak_peak_1844	46	.	2.66349	6.68762	4.6238	132
chr1	98094614	98096112	SRR8861850-51_trimmed.fq.sort.sort.q10.rmdup.narrowPeak_peak_1845	580	.	6.49565	60.8298	58.0333	1204
chr1	104586470	104586825	SRR8861850-51_trimmed.fq.sort.sort.q10.rmdup.narrowPeak_peak_1846	86	.	3.42366	10.8127	8.61216	182
chr1	104587009	104587362	SRR8861850-51_trimmed.fq.sort.sort.q10.rmdup.narrowPeak_peak_1847	49	.	2.79299	7.00606	4.92711	177
chr1	104969897	104970490	SRR8861850-51_trimmed.fq.sort.sort.q10.rmdup.narrowPeak_peak_1848	49	.	2.79299	7.00606	4.92711	445
chr1	104993967	104994308	SRR8861850-51_trimmed.fq.sort.sort.q10.rmdup.narrowPeak_peak_1849	59	.	2.97318	8.03224	5.91455	155
chr1	105083449	105083961	SRR8861850-51_trimmed.fq.sort.sort.q10.rmdup.narrowPeak_peak_1850	122	.	3.96424	14.5124	12.2302	164
chr1	105089180	105089946	SRR8861850-51_trimmed.fq.sort.sort.q10.rmdup.narrowPeak_peak_1851	140	.	4.00831	16.3703	14.0548	413
chr1	105178460	105179348	SRR8861850-51_trimmed.fq.sort.sort.q10.rmdup.narrowPeak_peak_1852	176	.	4.47664	20.0182	17.6433	485
chr1	105179857	105180200	SRR8861850-51_trimmed.fq.sort.sort.q10.rmdup.narrowPeak_peak_1853	80	.	3.1853	10.2739	8.08772	191
chr1	105216193	105216683	SRR8861850-51_trimmed.fq.sort.sort.q10.rmdup.narrowPeak_peak_1854	59	.	2.97318	8.03224	5.91455	121
chr1	105312399	105312740	SRR8861850-51_trimmed.fq.sort.sort.q10.rmdup.narrowPeak_peak_1855	35	.	2.5227	5.56799	3.55612	206
chr1	105355640	105356641	SRR8861850-51_trimmed.fq.sort.sort.q10.rmdup.narrowPeak_peak_1856	227	.	5.30786	25.1608	22.7165	567
chr1	105424129	105424659	SRR8861850-51_trimmed.fq.sort.sort.q10.rmdup.narrowPeak_peak_1857	95	.	2.93991	11.7965	9.57299	342
chr1	105424900	105425972	SRR8861850-51_trimmed.fq.sort.sort.q10.rmdup.narrowPeak_peak_1858	169	.	3.66872	19.2975	16.9335	510
chr1	105525259	105525498	SRR8861850-51_trimmed.fq.sort.sort.q10.rmdup.narrowPeak_peak_1859	35	.	2.5227	5.56799	3.55612	156
chr1	105560514	105560990	SRR8861850-51_trimmed.fq.sort.sort.q10.rmdup.narrowPeak_peak_1860	86	.	3.42366	10.8127	8.61216	292
chr1	105662982	105664672	SRR8861850-51_trimmed.fq.sort.sort.q10.rmdup.narrowPeak_peak_1861	1108	.	7.92536	114.199	110.898	448
chr1	105680543	105680777	SRR8861850-51_trimmed.fq.sort.sort.q10.rmdup.narrowPeak_peak_1862	80	.	3.33356	10.2333	8.04803	100
chr1	105989809	105990804	SRR8861850-51_trimmed.fq.sort.sort.q10.rmdup.narrowPeak_peak_1863	681	.	7.15249	71.007	68.1192	722
chr1	105991139	105991638	SRR8861850-51_trimmed.fq.sort.sort.q10.rmdup.narrowPeak_peak_1864	191	.	3.7713	21.5018	19.1056	217
chr1	105993629	105994005	SRR8861850-51_trimmed.fq.sort.sort.q10.rmdup.narrowPeak_peak_1865	230	.	4.02881	25.4532	23.005	233
chr1	106067290	106067573	SRR8861850-51_trimmed.fq.sort.sort.q10.rmdup.narrowPeak_peak_1866	49	.	2.79299	7.00606	4.92711	122
chr1	106096696	106097060	SRR8861850-51_trimmed.fq.sort.sort.q10.rmdup.narrowPeak_peak_1867	44	.	2.70289	6.51281	4.45491	206
chr1	106170790	106171428	SRR8861850-51_trimmed.fq.sort.sort.q10.rmdup.narrowPeak_peak_1868	1010	.	8.08248	104.236	101.037	402
chr1	106171619	106172105	SRR8861850-51_trimmed.fq.sort.sort.q10.rmdup.narrowPeak_peak_1869	721	.	6.63691	75.0788	72.1545	305
chr1	106172403	106172760	SRR8861850-51_trimmed.fq.sort.sort.q10.rmdup.narrowPeak_peak_1870	60	.	2.32915	8.21285	6.08999	173
chr1	106185369	106186135	SRR8861850-51_trimmed.fq.sort.sort.q10.rmdup.narrowPeak_peak_1871	204	.	4.671	22.8886	20.4738	240
chr1	106275742	106276087	SRR8861850-51_trimmed.fq.sort.sort.q10.rmdup.narrowPeak_peak_1872	70	.	2.8306	9.24055	7.08421	122
chr1	106277201	106277589	SRR8861850-51_trimmed.fq.sort.sort.q10.rmdup.narrowPeak_peak_1873	30	.	2.20571	4.99536	3.02223	227
chr1	106316776	106317164	SRR8861850-51_trimmed.fq.sort.sort.q10.rmdup.narrowPeak_peak_1874	74	.	3.24347	9.6653	7.49583	197
chr1	106354183	106354888	SRR8861850-51_trimmed.fq.sort.sort.q10.rmdup.narrowPeak_peak_1875	49	.	2.79299	7.00606	4.92711	125
chr1	106407276	106407485	SRR8861850-51_trimmed.fq.sort.sort.q10.rmdup.narrowPeak_peak_1876	39	.	2.61279	6.03331	3.99775	86
chr1	106540887	106541304	SRR8861850-51_trimmed.fq.sort.sort.q10.rmdup.narrowPeak_peak_1877	81	.	2.97865	10.322	8.13468	154
chr1	106541959	106542393	SRR8861850-51_trimmed.fq.sort.sort.q10.rmdup.narrowPeak_peak_1878	57	.	2.65136	7.89698	5.78655	147
chr1	106543295	106543514	SRR8861850-51_trimmed.fq.sort.sort.q10.rmdup.narrowPeak_peak_1879	46	.	2.46084	6.72746	4.66219	69
chr1	106549355	106549720	SRR8861850-51_trimmed.fq.sort.sort.q10.rmdup.narrowPeak_peak_1880	75	.	2.70368	9.75646	7.58478	199
chr1	106583744	106584240	SRR8861850-51_trimmed.fq.sort.sort.q10.rmdup.narrowPeak_peak_1881	66	.	2.72922	8.74936	6.60871	123
chr1	106591074	106591341	SRR8861850-51_trimmed.fq.sort.sort.q10.rmdup.narrowPeak_peak_1882	58	.	2.69328	7.92964	5.81828	112
chr1	106591813	106592038	SRR8861850-51_trimmed.fq.sort.sort.q10.rmdup.narrowPeak_peak_1883	61	.	2.77333	8.28818	6.1632	128
chr1	106597191	106597927	SRR8861850-51_trimmed.fq.sort.sort.q10.rmdup.narrowPeak_peak_1884	258	.	4.14704	28.3195	25.8369	372
chr1	106598401	106599083	SRR8861850-51_trimmed.fq.sort.sort.q10.rmdup.narrowPeak_peak_1885	171	.	3.25099	19.5411	17.1737	504
chr1	106602986	106603209	SRR8861850-51_trimmed.fq.sort.sort.q10.rmdup.narrowPeak_peak_1886	47	.	2.16757	6.84842	4.77907	97
chr1	106603427	106603672	SRR8861850-51_trimmed.fq.sort.sort.q10.rmdup.narrowPeak_peak_1887	42	.	2.11553	6.32458	4.27832	48
chr1	106608666	106609159	SRR8861850-51_trimmed.fq.sort.sort.q10.rmdup.narrowPeak_peak_1888	76	.	2.6076	9.82077	7.64752	191
chr1	106617879	106618198	SRR8861850-51_trimmed.fq.sort.sort.q10.rmdup.narrowPeak_peak_1889	33	.	2.32039	5.34613	3.34996	249
chr1	106619102	106619412	SRR8861850-51_trimmed.fq.sort.sort.q10.rmdup.narrowPeak_peak_1890	31	.	2.32701	5.12521	3.13852	122
chr1	106629125	106630231	SRR8861850-51_trimmed.fq.sort.sort.q10.rmdup.narrowPeak_peak_1891	64	.	2.98087	8.62948	6.492	876
chr1	106630751	106630996	SRR8861850-51_trimmed.fq.sort.sort.q10.rmdup.narrowPeak_peak_1892	61	.	2.88115	8.22505	6.10191	136
chr1	106712305	106712800	SRR8861850-51_trimmed.fq.sort.sort.q10.rmdup.narrowPeak_peak_1893	120	.	2.4606	14.3458	12.0677	305
chr1	106713363	106714307	SRR8861850-51_trimmed.fq.sort.sort.q10.rmdup.narrowPeak_peak_1894	842	.	5.63108	87.3245	84.2877	752
chr1	106714537	106714962	SRR8861850-51_trimmed.fq.sort.sort.q10.rmdup.narrowPeak_peak_1895	450	.	4.14939	47.7563	45.0774	177
chr1	106758881	106759703	SRR8861850-51_trimmed.fq.sort.sort.q10.rmdup.narrowPeak_peak_1896	588	.	5.33209	61.6839	58.8797	621
chr1	106759851	106760530	SRR8861850-51_trimmed.fq.sort.sort.q10.rmdup.narrowPeak_peak_1897	1441	.	8.71579	147.821	144.114	249
chr1	106795657	106797197	SRR8861850-51_trimmed.fq.sort.sort.q10.rmdup.narrowPeak_peak_1898	1797	.	10.5387	184.02	179.762	810
chr1	107909246	107909467	SRR8861850-51_trimmed.fq.sort.sort.q10.rmdup.narrowPeak_peak_1899	54	.	2.88308	7.51267	5.41384	150
chr1	111020484	111021005	SRR8861850-51_trimmed.fq.sort.sort.q10.rmdup.narrowPeak_peak_1900	49	.	2.79299	7.00606	4.92711	444
chr1	111285897	111286307	SRR8861850-51_trimmed.fq.sort.sort.q10.rmdup.narrowPeak_peak_1901	135	.	4.14443	15.825	13.5184	152
chr1	111286749	111287098	SRR8861850-51_trimmed.fq.sort.sort.q10.rmdup.narrowPeak_peak_1902	91	.	3.51376	11.4032	9.188	144
chr1	111858112	111858379	SRR8861850-51_trimmed.fq.sort.sort.q10.rmdup.narrowPeak_peak_1903	64	.	3.06328	8.56443	6.42877	123
chr1	111864090	111865364	SRR8861850-51_trimmed.fq.sort.sort.q10.rmdup.narrowPeak_peak_1904	1899	.	11.0753	194.35	189.91	588
chr1	118310465	118311751	SRR8861850-51_trimmed.fq.sort.sort.q10.rmdup.narrowPeak_peak_1905	1783	.	11.3292	182.576	178.343	566
chr1	118321340	118322573	SRR8861850-51_trimmed.fq.sort.sort.q10.rmdup.narrowPeak_peak_1906	879	.	9.18891	90.9829	87.9124	651
chr1	118343007	118343582	SRR8861850-51_trimmed.fq.sort.sort.q10.rmdup.narrowPeak_peak_1907	169	.	4.45794	19.3025	16.9384	304
chr1	118343874	118344472	SRR8861850-51_trimmed.fq.sort.sort.q10.rmdup.narrowPeak_peak_1908	144	.	4.15068	16.7235	14.4015	428
chr1	118388249	118390372	SRR8861850-51_trimmed.fq.sort.sort.q10.rmdup.narrowPeak_peak_1909	1006	.	5.16337	103.84	100.645	416
chr1	118402733	118402986	SRR8861850-51_trimmed.fq.sort.sort.q10.rmdup.narrowPeak_peak_1910	44	.	2.70289	6.51281	4.45491	80
chr1	118458876	118459892	SRR8861850-51_trimmed.fq.sort.sort.q10.rmdup.narrowPeak_peak_1911	1853	.	11.5842	189.729	185.374	509
chr1	118480883	118481111	SRR8861850-51_trimmed.fq.sort.sort.q10.rmdup.narrowPeak_peak_1912	29	.	2.02271	4.95313	2.98194	103
chr1	118481515	118482773	SRR8861850-51_trimmed.fq.sort.sort.q10.rmdup.narrowPeak_peak_1913	253	.	4.24154	27.8389	25.3618	471
chr1	118487582	118487844	SRR8861850-51_trimmed.fq.sort.sort.q10.rmdup.narrowPeak_peak_1914	51	.	2.7757	7.28213	5.19432	110
chr1	118494371	118495188	SRR8861850-51_trimmed.fq.sort.sort.q10.rmdup.narrowPeak_peak_1915	66	.	3.06797	8.77995	6.63846	182
chr1	118495405	118495850	SRR8861850-51_trimmed.fq.sort.sort.q10.rmdup.narrowPeak_peak_1916	98	.	3.51417	12.1193	9.88754	117
chr1	118559159	118559460	SRR8861850-51_trimmed.fq.sort.sort.q10.rmdup.narrowPeak_peak_1917	70	.	3.13838	9.25578	7.09909	96
chr1	118718372	118718595	SRR8861850-51_trimmed.fq.sort.sort.q10.rmdup.narrowPeak_peak_1918	40	.	2.57774	6.05869	4.02213	138
chr1	118718699	118718939	SRR8861850-51_trimmed.fq.sort.sort.q10.rmdup.narrowPeak_peak_1919	68	.	3.06576	8.96892	6.82234	92
chr1	118759421	118759689	SRR8861850-51_trimmed.fq.sort.sort.q10.rmdup.narrowPeak_peak_1920	64	.	3.06328	8.56443	6.42877	160
chr1	118759783	118760165	SRR8861850-51_trimmed.fq.sort.sort.q10.rmdup.narrowPeak_peak_1921	49	.	2.79299	7.00606	4.92711	199
chr1	118776599	118777142	SRR8861850-51_trimmed.fq.sort.sort.q10.rmdup.narrowPeak_peak_1922	59	.	2.80184	8.07097	5.95216	395
chr1	118789349	118789604	SRR8861850-51_trimmed.fq.sort.sort.q10.rmdup.narrowPeak_peak_1923	45	.	2.33441	6.64269	4.58032	121
chr1	118789787	118790219	SRR8861850-51_trimmed.fq.sort.sort.q10.rmdup.narrowPeak_peak_1924	94	.	2.9561	11.7039	9.48225	172
chr1	118798725	118799501	SRR8861850-51_trimmed.fq.sort.sort.q10.rmdup.narrowPeak_peak_1925	177	.	3.46636	20.0886	17.7128	425
chr1	118799832	118800558	SRR8861850-51_trimmed.fq.sort.sort.q10.rmdup.narrowPeak_peak_1926	337	.	4.58267	36.3545	33.7847	213
chr1	118815657	118815868	SRR8861850-51_trimmed.fq.sort.sort.q10.rmdup.narrowPeak_peak_1927	53	.	2.85735	7.41735	5.32525	117
chr1	118824240	118824518	SRR8861850-51_trimmed.fq.sort.sort.q10.rmdup.narrowPeak_peak_1928	55	.	1.87731	7.66309	5.55973	106
chr1	118824663	118825415	SRR8861850-51_trimmed.fq.sort.sort.q10.rmdup.narrowPeak_peak_1929	315	.	3.22967	34.1374	31.5905	497
chr1	118825824	118826829	SRR8861850-51_trimmed.fq.sort.sort.q10.rmdup.narrowPeak_peak_1930	533	.	4.05691	56.1471	53.3926	232
chr1	118826913	118827431	SRR8861850-51_trimmed.fq.sort.sort.q10.rmdup.narrowPeak_peak_1931	36	.	1.729	5.70287	3.6857	340
chr1	118840190	118840735	SRR8861850-51_trimmed.fq.sort.sort.q10.rmdup.narrowPeak_peak_1932	37	.	2.23786	5.8118	3.79033	275
chr1	118850472	118850701	SRR8861850-51_trimmed.fq.sort.sort.q10.rmdup.narrowPeak_peak_1933	50	.	2.52218	7.14915	5.0656	130
chr1	118873595	118874018	SRR8861850-51_trimmed.fq.sort.sort.q10.rmdup.narrowPeak_peak_1934	38	.	2.28459	5.91612	3.89061	391
chr1	118878580	118878908	SRR8861850-51_trimmed.fq.sort.sort.q10.rmdup.narrowPeak_peak_1935	32	.	2.13691	5.22366	3.23276	204
chr1	118879011	118879589	SRR8861850-51_trimmed.fq.sort.sort.q10.rmdup.narrowPeak_peak_1936	91	.	2.96195	11.3631	9.1504	122
chr1	118901692	118902083	SRR8861850-51_trimmed.fq.sort.sort.q10.rmdup.narrowPeak_peak_1937	179	.	3.56058	20.2946	17.9159	256
chr1	118902317	118902961	SRR8861850-51_trimmed.fq.sort.sort.q10.rmdup.narrowPeak_peak_1938	179	.	3.56411	20.3196	17.9405	228
chr1	118904959	118905539	SRR8861850-51_trimmed.fq.sort.sort.q10.rmdup.narrowPeak_peak_1939	47	.	2.19311	6.79075	4.72339	404
chr1	118916184	118917758	SRR8861850-51_trimmed.fq.sort.sort.q10.rmdup.narrowPeak_peak_1940	55	.	2.44714	7.61452	5.51257	1017
chr1	118923256	118923709	SRR8861850-51_trimmed.fq.sort.sort.q10.rmdup.narrowPeak_peak_1941	162	.	3.4494	18.5736	16.2209	257
chr1	118923947	118924468	SRR8861850-51_trimmed.fq.sort.sort.q10.rmdup.narrowPeak_peak_1942	201	.	3.8066	22.5273	20.1171	242
chr1	118935985	118936699	SRR8861850-51_trimmed.fq.sort.sort.q10.rmdup.narrowPeak_peak_1943	116	.	2.98796	13.9664	11.6952	184
chr1	118940405	118940888	SRR8861850-51_trimmed.fq.sort.sort.q10.rmdup.narrowPeak_peak_1944	121	.	2.92461	14.4533	12.1733	363
chr1	118954601	118954847	SRR8861850-51_trimmed.fq.sort.sort.q10.rmdup.narrowPeak_peak_1945	44	.	2.38975	6.53216	4.47356	109
chr1	118955158	118955399	SRR8861850-51_trimmed.fq.sort.sort.q10.rmdup.narrowPeak_peak_1946	69	.	2.75975	9.06552	6.91638	102
chr1	118969230	118969527	SRR8861850-51_trimmed.fq.sort.sort.q10.rmdup.narrowPeak_peak_1947	54	.	2.65487	7.59894	5.49748	49
chr1	118976760	118977057	SRR8861850-51_trimmed.fq.sort.sort.q10.rmdup.narrowPeak_peak_1948	22	.	1.99155	4.18446	2.27116	109
chr1	118981711	118983661	SRR8861850-51_trimmed.fq.sort.sort.q10.rmdup.narrowPeak_peak_1949	454	.	4.68937	48.1388	45.4565	1201
chr1	119001707	119002375	SRR8861850-51_trimmed.fq.sort.sort.q10.rmdup.narrowPeak_peak_1950	101	.	3.45779	12.3459	10.1096	182
chr1	119025676	119026032	SRR8861850-51_trimmed.fq.sort.sort.q10.rmdup.narrowPeak_peak_1951	74	.	2.88058	9.6593	7.49235	219
chr1	119026601	119027036	SRR8861850-51_trimmed.fq.sort.sort.q10.rmdup.narrowPeak_peak_1952	55	.	2.60445	7.67886	5.57499	149
chr1	119033441	119034953	SRR8861850-51_trimmed.fq.sort.sort.q10.rmdup.narrowPeak_peak_1953	712	.	6.26506	74.1819	71.2656	356
chr1	119047562	119048120	SRR8861850-51_trimmed.fq.sort.sort.q10.rmdup.narrowPeak_peak_1954	575	.	3.59057	60.3827	57.59	385
chr1	119051885	119054530	SRR8861850-51_trimmed.fq.sort.sort.q10.rmdup.narrowPeak_peak_1955	733	.	3.35602	76.3338	73.3984	1996
chr1	119064924	119065391	SRR8861850-51_trimmed.fq.sort.sort.q10.rmdup.narrowPeak_peak_1956	59	.	2.97318	8.03224	5.91455	385
chr1	119083373	119083841	SRR8861850-51_trimmed.fq.sort.sort.q10.rmdup.narrowPeak_peak_1957	570	.	8.59247	59.8554	57.0675	222
chr1	119144175	119144390	SRR8861850-51_trimmed.fq.sort.sort.q10.rmdup.narrowPeak_peak_1958	54	.	2.88308	7.51267	5.41384	102
chr1	119152292	119153222	SRR8861850-51_trimmed.fq.sort.sort.q10.rmdup.narrowPeak_peak_1959	155	.	4.41472	17.8626	15.5212	555
chr1	119153447	119153698	SRR8861850-51_trimmed.fq.sort.sort.q10.rmdup.narrowPeak_peak_1960	116	.	3.87414	13.8704	11.6009	101
chr1	119328788	119329592	SRR8861850-51_trimmed.fq.sort.sort.q10.rmdup.narrowPeak_peak_1961	99	.	3.59391	12.2096	9.97605	541
chr1	119348276	119348607	SRR8861850-51_trimmed.fq.sort.sort.q10.rmdup.narrowPeak_peak_1962	80	.	3.33356	10.2333	8.04803	187
chr1	119348785	119349169	SRR8861850-51_trimmed.fq.sort.sort.q10.rmdup.narrowPeak_peak_1963	49	.	2.79299	7.00606	4.92711	193
chr1	119456059	119457122	SRR8861850-51_trimmed.fq.sort.sort.q10.rmdup.narrowPeak_peak_1964	190	.	3.58677	21.4543	19.0587	578
chr1	119457279	119458184	SRR8861850-51_trimmed.fq.sort.sort.q10.rmdup.narrowPeak_peak_1965	541	.	5.94717	56.8718	54.1108	378
chr1	119487480	119487870	SRR8861850-51_trimmed.fq.sort.sort.q10.rmdup.narrowPeak_peak_1966	50	.	2.41241	7.1666	5.08249	280
chr1	119492003	119492375	SRR8861850-51_trimmed.fq.sort.sort.q10.rmdup.narrowPeak_peak_1967	40	.	2.26804	6.07277	4.0357	282
chr1	119504112	119504815	SRR8861850-51_trimmed.fq.sort.sort.q10.rmdup.narrowPeak_peak_1968	581	.	6.3937	60.92	58.1225	368
chr1	119525527	119526770	SRR8861850-51_trimmed.fq.sort.sort.q10.rmdup.narrowPeak_peak_1969	1113	.	8.73696	114.628	111.323	737
chr1	119533467	119534055	SRR8861850-51_trimmed.fq.sort.sort.q10.rmdup.narrowPeak_peak_1970	53	.	2.85735	7.41735	5.32525	502
chr1	119599506	119599769	SRR8861850-51_trimmed.fq.sort.sort.q10.rmdup.narrowPeak_peak_1971	31	.	2.4326	5.11731	3.13091	132
chr1	119648299	119649296	SRR8861850-51_trimmed.fq.sort.sort.q10.rmdup.narrowPeak_peak_1972	440	.	7.12285	46.7654	44.0954	510
chr1	119836377	119837606	SRR8861850-51_trimmed.fq.sort.sort.q10.rmdup.narrowPeak_peak_1973	1609	.	11.4165	164.904	160.951	917
chr1	119837779	119838008	SRR8861850-51_trimmed.fq.sort.sort.q10.rmdup.narrowPeak_peak_1974	92	.	2.76724	11.4533	9.23701	117
chr1	119885227	119885450	SRR8861850-51_trimmed.fq.sort.sort.q10.rmdup.narrowPeak_peak_1975	31	.	2.4326	5.11731	3.13091	171
chr1	119902475	119903425	SRR8861850-51_trimmed.fq.sort.sort.q10.rmdup.narrowPeak_peak_1976	158	.	3.87852	18.1908	15.8445	598
chr1	119912761	119913597	SRR8861850-51_trimmed.fq.sort.sort.q10.rmdup.narrowPeak_peak_1977	587	.	7.64904	61.5637	58.7605	314
chr1	120120199	120121981	SRR8861850-51_trimmed.fq.sort.sort.q10.rmdup.narrowPeak_peak_1978	902	.	5.5629	93.3857	90.2923	515
chr1	120160020	120160367	SRR8861850-51_trimmed.fq.sort.sort.q10.rmdup.narrowPeak_peak_1979	63	.	2.94017	8.46514	6.3351	172
chr1	120258575	120259041	SRR8861850-51_trimmed.fq.sort.sort.q10.rmdup.narrowPeak_peak_1980	67	.	2.96195	8.92837	6.78284	343
chr1	120596418	120596675	SRR8861850-51_trimmed.fq.sort.sort.q10.rmdup.narrowPeak_peak_1981	58	.	2.48739	7.96653	5.854	98
chr1	120603826	120604195	SRR8861850-51_trimmed.fq.sort.sort.q10.rmdup.narrowPeak_peak_1982	64	.	2.15409	8.6279	6.49058	186
chr1	120604486	120605035	SRR8861850-51_trimmed.fq.sort.sort.q10.rmdup.narrowPeak_peak_1983	127	.	2.70184	15.0523	12.7608	353
chr1	120606976	120607329	SRR8861850-51_trimmed.fq.sort.sort.q10.rmdup.narrowPeak_peak_1984	55	.	2.22019	7.61848	5.51643	161
chr1	120614167	120614489	SRR8861850-51_trimmed.fq.sort.sort.q10.rmdup.narrowPeak_peak_1985	118	.	3.53454	14.124	11.85	194
chr1	120614610	120615311	SRR8861850-51_trimmed.fq.sort.sort.q10.rmdup.narrowPeak_peak_1986	80	.	3.03522	10.2088	8.02616	362
chr1	120615488	120616654	SRR8861850-51_trimmed.fq.sort.sort.q10.rmdup.narrowPeak_peak_1987	65	.	2.79111	8.70875	6.56918	1071
chr1	120698860	120699172	SRR8861850-51_trimmed.fq.sort.sort.q10.rmdup.narrowPeak_peak_1988	35	.	2.5227	5.56799	3.55612	77
chr1	120714674	120715378	SRR8861850-51_trimmed.fq.sort.sort.q10.rmdup.narrowPeak_peak_1989	262	.	5.5851	28.7141	26.2268	495
chr1	120715839	120716327	SRR8861850-51_trimmed.fq.sort.sort.q10.rmdup.narrowPeak_peak_1990	94	.	3.52563	11.6894	9.46809	177
chr1	120740651	120741909	SRR8861850-51_trimmed.fq.sort.sort.q10.rmdup.narrowPeak_peak_1991	260	.	4.83727	28.4893	26.0044	628
chr1	121177827	121178365	SRR8861850-51_trimmed.fq.sort.sort.q10.rmdup.narrowPeak_peak_1992	212	.	5.13549	23.6666	21.2411	333
chr1	121178550	121178782	SRR8861850-51_trimmed.fq.sort.sort.q10.rmdup.narrowPeak_peak_1993	44	.	2.70289	6.51281	4.45491	174
chr1	121327279	121328592	SRR8861850-51_trimmed.fq.sort.sort.q10.rmdup.narrowPeak_peak_1994	1545	.	10.0532	158.379	154.522	716
chr1	121395299	121395578	SRR8861850-51_trimmed.fq.sort.sort.q10.rmdup.narrowPeak_peak_1995	64	.	3.06328	8.56443	6.42877	175
chr1	121430927	121431920	SRR8861850-51_trimmed.fq.sort.sort.q10.rmdup.narrowPeak_peak_1996	872	.	10.2287	90.2732	87.2092	358
chr1	121440685	121441074	SRR8861850-51_trimmed.fq.sort.sort.q10.rmdup.narrowPeak_peak_1997	56	.	2.81999	7.80009	5.69258	284
chr1	121448576	121448930	SRR8861850-51_trimmed.fq.sort.sort.q10.rmdup.narrowPeak_peak_1998	32	.	2.15409	5.20001	3.21012	68
chr1	121452281	121452629	SRR8861850-51_trimmed.fq.sort.sort.q10.rmdup.narrowPeak_peak_1999	124	.	3.26412	14.7037	12.4182	184
chr1	121460155	121460431	SRR8861850-51_trimmed.fq.sort.sort.q10.rmdup.narrowPeak_peak_2000	35	.	2.3245	5.60911	3.59562	138
chr1	121464103	121464424	SRR8861850-51_trimmed.fq.sort.sort.q10.rmdup.narrowPeak_peak_2001	46	.	2.51882	6.70366	4.63925	122
chr1	121566960	121568408	SRR8861850-51_trimmed.fq.sort.sort.q10.rmdup.narrowPeak_peak_2002	1227	.	10.151	126.135	122.701	804
chr1	121709006	121709414	SRR8861850-51_trimmed.fq.sort.sort.q10.rmdup.narrowPeak_peak_2003	97	.	3.47168	11.9388	9.71229	209
chr1	121709594	121710073	SRR8861850-51_trimmed.fq.sort.sort.q10.rmdup.narrowPeak_peak_2004	170	.	4.41025	19.3976	17.0323	169
chr1	121734423	121735300	SRR8861850-51_trimmed.fq.sort.sort.q10.rmdup.narrowPeak_peak_2005	109	.	3.78405	13.2382	10.9818	628
chr1	124662762	124662997	SRR8861850-51_trimmed.fq.sort.sort.q10.rmdup.narrowPeak_peak_2006	44	.	2.70289	6.51281	4.45491	59
[truncated: 54,979 more rows]
