# Supplementary material for: A gene desert required for regulatory control of pleiotropic Shox2 expression and embryonic survival
Source: Nat Commun. 2024 Oct 10;15:8793. doi: 10.1038/s41467-024-53009-7 (PMC11467299; doi:10.1038/s41467-024-53009-7)
Supplement: Supplementary file 8 — Supplementary Data 5 [file 41467_2024_53009_MOESM8_ESM.zip › Rodriguez-Carballo_H3K27ac_pFL.narrowPeak]

chr1	4493094	4493479	SRR8861852-53_trimmed.fq.sort.sort.q10.rmdup.narrowPeak_peak_1	29	.	2.42507	4.82297	2.90264	197
chr1	4496132	4496346	SRR8861852-53_trimmed.fq.sort.sort.q10.rmdup.narrowPeak_peak_2	33	.	2.53258	5.31176	3.36069	59
chr1	4496609	4496861	SRR8861852-53_trimmed.fq.sort.sort.q10.rmdup.narrowPeak_peak_3	43	.	2.74456	6.32895	4.32267	102
chr1	4496949	4497198	SRR8861852-53_trimmed.fq.sort.sort.q10.rmdup.narrowPeak_peak_4	53	.	2.96571	7.43993	5.37986	121
chr1	4543233	4543532	SRR8861852-53_trimmed.fq.sort.sort.q10.rmdup.narrowPeak_peak_5	63	.	3.13664	8.43216	6.33755	183
chr1	4543779	4544585	SRR8861852-53_trimmed.fq.sort.sort.q10.rmdup.narrowPeak_peak_6	111	.	3.95428	13.3707	11.1384	501
chr1	4571211	4572344	SRR8861852-53_trimmed.fq.sort.sort.q10.rmdup.narrowPeak_peak_7	1378	.	11.199	141.394	137.803	395
chr1	4615824	4616471	SRR8861852-53_trimmed.fq.sort.sort.q10.rmdup.narrowPeak_peak_8	75	.	3.36114	9.6667	7.52898	487
chr1	4785141	4786297	SRR8861852-53_trimmed.fq.sort.sort.q10.rmdup.narrowPeak_peak_9	1417	.	10.4443	145.378	141.736	414
chr1	4807358	4808699	SRR8861852-53_trimmed.fq.sort.sort.q10.rmdup.narrowPeak_peak_10	898	.	10.3558	92.8659	89.8003	261
chr1	4829383	4829597	SRR8861852-53_trimmed.fq.sort.sort.q10.rmdup.narrowPeak_peak_11	34	.	2.57028	5.43486	3.47073	157
chr1	4856935	4858648	SRR8861852-53_trimmed.fq.sort.sort.q10.rmdup.narrowPeak_peak_12	1011	.	6.80217	104.366	101.189	483
chr1	4910365	4910675	SRR8861852-53_trimmed.fq.sort.sort.q10.rmdup.narrowPeak_peak_13	58	.	3.06457	7.97688	5.89593	155
chr1	4910938	4911628	SRR8861852-53_trimmed.fq.sort.sort.q10.rmdup.narrowPeak_peak_14	172	.	4.844	19.6264	17.2803	535
chr1	5082678	5083751	SRR8861852-53_trimmed.fq.sort.sort.q10.rmdup.narrowPeak_peak_15	1074	.	12.7982	110.73	107.489	584
chr1	6214035	6215579	SRR8861852-53_trimmed.fq.sort.sort.q10.rmdup.narrowPeak_peak_16	1419	.	7.9359	145.55	141.906	756
chr1	7087927	7089745	SRR8861852-53_trimmed.fq.sort.sort.q10.rmdup.narrowPeak_peak_17	2043	.	8.58355	209.007	204.36	642
chr1	7105047	7105339	SRR8861852-53_trimmed.fq.sort.sort.q10.rmdup.narrowPeak_peak_18	34	.	2.57028	5.43486	3.47073	140
chr1	7139307	7139782	SRR8861852-53_trimmed.fq.sort.sort.q10.rmdup.narrowPeak_peak_19	75	.	3.36114	9.6667	7.52898	332
chr1	7206469	7207038	SRR8861852-53_trimmed.fq.sort.sort.q10.rmdup.narrowPeak_peak_20	137	.	4.34971	16.0552	13.769	290
chr1	7397089	7397476	SRR8861852-53_trimmed.fq.sort.sort.q10.rmdup.narrowPeak_peak_21	334	.	5.24628	35.9858	33.4412	200
chr1	7397555	7398030	SRR8861852-53_trimmed.fq.sort.sort.q10.rmdup.narrowPeak_peak_22	1379	.	11.7446	141.513	137.921	229
chr1	7398193	7398781	SRR8861852-53_trimmed.fq.sort.sort.q10.rmdup.narrowPeak_peak_23	620	.	7.2405	64.8748	62.0642	386
chr1	7777478	7778149	SRR8861852-53_trimmed.fq.sort.sort.q10.rmdup.narrowPeak_peak_24	187	.	5.04171	21.1171	18.7487	420
chr1	9544761	9545266	SRR8861852-53_trimmed.fq.sort.sort.q10.rmdup.narrowPeak_peak_25	554	.	5.81566	58.2071	55.4555	254
chr1	9545345	9546575	SRR8861852-53_trimmed.fq.sort.sort.q10.rmdup.narrowPeak_peak_26	452	.	5.21715	47.9355	45.2761	227
chr1	9563732	9565978	SRR8861852-53_trimmed.fq.sort.sort.q10.rmdup.narrowPeak_peak_27	245	.	4.04226	26.9576	24.5128	1574
chr1	9578598	9579102	SRR8861852-53_trimmed.fq.sort.sort.q10.rmdup.narrowPeak_peak_28	64	.	3.16343	8.52725	6.42641	300
chr1	9630038	9631058	SRR8861852-53_trimmed.fq.sort.sort.q10.rmdup.narrowPeak_peak_29	160	.	4.39921	18.4167	16.09	477
chr1	9699809	9700155	SRR8861852-53_trimmed.fq.sort.sort.q10.rmdup.narrowPeak_peak_30	97	.	3.27808	11.9694	9.7707	207
chr1	9700552	9701259	SRR8861852-53_trimmed.fq.sort.sort.q10.rmdup.narrowPeak_peak_31	1117	.	11.5981	115.069	111.783	203
chr1	9747323	9748937	SRR8861852-53_trimmed.fq.sort.sort.q10.rmdup.narrowPeak_peak_32	1360	.	8.08433	139.611	136.044	893
chr1	9797732	9798061	SRR8861852-53_trimmed.fq.sort.sort.q10.rmdup.narrowPeak_peak_33	377	.	5.49935	40.2942	37.7065	153
chr1	9798366	9799372	SRR8861852-53_trimmed.fq.sort.sort.q10.rmdup.narrowPeak_peak_34	765	.	8.01489	79.4727	76.5318	263
chr1	9805120	9805568	SRR8861852-53_trimmed.fq.sort.sort.q10.rmdup.narrowPeak_peak_35	100	.	3.74424	12.3025	10.0951	272
chr1	9805722	9806260	SRR8861852-53_trimmed.fq.sort.sort.q10.rmdup.narrowPeak_peak_36	124	.	4.152	14.6927	12.4328	294
chr1	9823763	9824110	SRR8861852-53_trimmed.fq.sort.sort.q10.rmdup.narrowPeak_peak_37	64	.	3.16343	8.52725	6.42641	202
chr1	9942724	9944563	SRR8861852-53_trimmed.fq.sort.sort.q10.rmdup.narrowPeak_peak_38	1967	.	8.89721	201.292	196.794	1194
chr1	10008768	10009296	SRR8861852-53_trimmed.fq.sort.sort.q10.rmdup.narrowPeak_peak_39	105	.	3.85543	12.7254	10.5076	167
chr1	10014507	10014744	SRR8861852-53_trimmed.fq.sort.sort.q10.rmdup.narrowPeak_peak_40	72	.	3.28445	9.38768	7.26004	119
chr1	10037378	10039159	SRR8861852-53_trimmed.fq.sort.sort.q10.rmdup.narrowPeak_peak_41	2094	.	7.72635	214.165	209.411	661
chr1	10039806	10040283	SRR8861852-53_trimmed.fq.sort.sort.q10.rmdup.narrowPeak_peak_42	361	.	3.23918	38.7163	36.1441	165
chr1	10084365	10084650	SRR8861852-53_trimmed.fq.sort.sort.q10.rmdup.narrowPeak_peak_43	53	.	2.96571	7.43993	5.37986	124
chr1	10231708	10233649	SRR8861852-53_trimmed.fq.sort.sort.q10.rmdup.narrowPeak_peak_44	872	.	6.57417	90.2678	87.2268	798
chr1	10260413	10261805	SRR8861852-53_trimmed.fq.sort.sort.q10.rmdup.narrowPeak_peak_45	157	.	4.00905	18.0509	15.7305	365
chr1	10279151	10279435	SRR8861852-53_trimmed.fq.sort.sort.q10.rmdup.narrowPeak_peak_46	48	.	2.86685	6.91681	4.87875	92
chr1	10285222	10285627	SRR8861852-53_trimmed.fq.sort.sort.q10.rmdup.narrowPeak_peak_47	137	.	4.34971	16.0552	13.769	273
chr1	10693418	10694946	SRR8861852-53_trimmed.fq.sort.sort.q10.rmdup.narrowPeak_peak_48	87	.	3.50186	10.8817	8.7095	617
chr1	10700891	10701149	SRR8861852-53_trimmed.fq.sort.sort.q10.rmdup.narrowPeak_peak_49	26	.	2.37257	4.5247	2.61861	201
chr1	10719486	10720097	SRR8861852-53_trimmed.fq.sort.sort.q10.rmdup.narrowPeak_peak_50	98	.	3.75657	12.0909	9.88785	368
chr1	10720224	10720543	SRR8861852-53_trimmed.fq.sort.sort.q10.rmdup.narrowPeak_peak_51	26	.	2.37257	4.5247	2.61861	174
chr1	10993341	10994868	SRR8861852-53_trimmed.fq.sort.sort.q10.rmdup.narrowPeak_peak_52	899	.	8.40033	93.0624	89.9949	357
chr1	11024767	11024982	SRR8861852-53_trimmed.fq.sort.sort.q10.rmdup.narrowPeak_peak_53	38	.	2.55336	5.82194	3.84194	150
chr1	11025505	11025740	SRR8861852-53_trimmed.fq.sort.sort.q10.rmdup.narrowPeak_peak_54	34	.	2.48876	5.4495	3.48476	51
chr1	11026652	11027540	SRR8861852-53_trimmed.fq.sort.sort.q10.rmdup.narrowPeak_peak_55	58	.	3.0043	7.95664	5.88012	374
chr1	11033512	11033857	SRR8861852-53_trimmed.fq.sort.sort.q10.rmdup.narrowPeak_peak_56	43	.	2.768	6.40795	4.39301	151
chr1	11035187	11035401	SRR8861852-53_trimmed.fq.sort.sort.q10.rmdup.narrowPeak_peak_57	58	.	3.06457	7.97688	5.89593	88
chr1	11150027	11150267	SRR8861852-53_trimmed.fq.sort.sort.q10.rmdup.narrowPeak_peak_58	26	.	2.3284	4.51017	2.61498	118
chr1	11151601	11152137	SRR8861852-53_trimmed.fq.sort.sort.q10.rmdup.narrowPeak_peak_59	69	.	3.21143	9.11893	6.99848	395
chr1	11329036	11330539	SRR8861852-53_trimmed.fq.sort.sort.q10.rmdup.narrowPeak_peak_60	1363	.	8.24018	139.941	136.369	1111
chr1	11413820	11414579	SRR8861852-53_trimmed.fq.sort.sort.q10.rmdup.narrowPeak_peak_61	144	.	4.44857	16.7509	14.4522	558
chr1	11658135	11658674	SRR8861852-53_trimmed.fq.sort.sort.q10.rmdup.narrowPeak_peak_62	86	.	3.55885	10.8554	8.6839	150
chr1	11774590	11775329	SRR8861852-53_trimmed.fq.sort.sort.q10.rmdup.narrowPeak_peak_63	98	.	3.75657	12.0909	9.88785	401
chr1	11895049	11895371	SRR8861852-53_trimmed.fq.sort.sort.q10.rmdup.narrowPeak_peak_64	48	.	2.86685	6.91681	4.87875	190
chr1	11896061	11896429	SRR8861852-53_trimmed.fq.sort.sort.q10.rmdup.narrowPeak_peak_65	69	.	3.26228	9.09065	6.97096	187
chr1	11983188	11983419	SRR8861852-53_trimmed.fq.sort.sort.q10.rmdup.narrowPeak_peak_66	30	.	2.47143	4.97164	3.03557	47
chr1	11999693	12000156	SRR8861852-53_trimmed.fq.sort.sort.q10.rmdup.narrowPeak_peak_67	66	.	2.7653	8.75696	6.6497	268
chr1	12000731	12001142	SRR8861852-53_trimmed.fq.sort.sort.q10.rmdup.narrowPeak_peak_68	95	.	3.13824	11.7047	9.51191	206
chr1	12051503	12052348	SRR8861852-53_trimmed.fq.sort.sort.q10.rmdup.narrowPeak_peak_69	194	.	5.14057	21.875	19.4959	426
chr1	12178279	12178752	SRR8861852-53_trimmed.fq.sort.sort.q10.rmdup.narrowPeak_peak_70	130	.	4.25085	15.369	13.0958	163
chr1	12192141	12192685	SRR8861852-53_trimmed.fq.sort.sort.q10.rmdup.narrowPeak_peak_71	202	.	4.43896	22.6591	20.2691	205
chr1	12193042	12193572	SRR8861852-53_trimmed.fq.sort.sort.q10.rmdup.narrowPeak_peak_72	32	.	2.2653	5.24224	3.29417	88
chr1	12209031	12209260	SRR8861852-53_trimmed.fq.sort.sort.q10.rmdup.narrowPeak_peak_73	43	.	2.768	6.40795	4.39301	93
chr1	12397930	12398828	SRR8861852-53_trimmed.fq.sort.sort.q10.rmdup.narrowPeak_peak_74	265	.	6.03028	29.0486	26.5788	484
chr1	12437689	12438000	SRR8861852-53_trimmed.fq.sort.sort.q10.rmdup.narrowPeak_peak_75	53	.	2.96571	7.43993	5.37986	103
chr1	12488883	12489755	SRR8861852-53_trimmed.fq.sort.sort.q10.rmdup.narrowPeak_peak_76	152	.	4.48465	17.5244	15.2123	567
chr1	12490146	12490409	SRR8861852-53_trimmed.fq.sort.sort.q10.rmdup.narrowPeak_peak_77	25	.	2.30542	4.43528	2.54395	55
chr1	12499838	12500714	SRR8861852-53_trimmed.fq.sort.sort.q10.rmdup.narrowPeak_peak_78	105	.	3.8012	12.7826	10.5636	471
chr1	12509766	12510055	SRR8861852-53_trimmed.fq.sort.sort.q10.rmdup.narrowPeak_peak_79	32	.	2.38695	5.22105	3.27391	99
chr1	12510262	12511028	SRR8861852-53_trimmed.fq.sort.sort.q10.rmdup.narrowPeak_peak_80	214	.	5.01522	23.8444	21.4388	331
chr1	12520540	12520783	SRR8861852-53_trimmed.fq.sort.sort.q10.rmdup.narrowPeak_peak_81	58	.	3.06457	7.97688	5.89593	130
chr1	12571881	12572125	SRR8861852-53_trimmed.fq.sort.sort.q10.rmdup.narrowPeak_peak_82	39	.	2.66914	5.9138	3.92346	93
chr1	12576937	12577513	SRR8861852-53_trimmed.fq.sort.sort.q10.rmdup.narrowPeak_peak_83	158	.	4.64628	18.1706	15.8477	287
chr1	12615764	12616214	SRR8861852-53_trimmed.fq.sort.sort.q10.rmdup.narrowPeak_peak_84	116	.	3.95108	13.9083	11.6655	159
chr1	12691877	12693682	SRR8861852-53_trimmed.fq.sort.sort.q10.rmdup.narrowPeak_peak_85	917	.	5.40977	94.8247	91.7402	1216
chr1	12717856	12718673	SRR8861852-53_trimmed.fq.sort.sort.q10.rmdup.narrowPeak_peak_86	182	.	4.35045	20.652	18.2905	164
chr1	12721416	12722049	SRR8861852-53_trimmed.fq.sort.sort.q10.rmdup.narrowPeak_peak_87	105	.	3.39595	12.7524	10.534	444
chr1	12744651	12745232	SRR8861852-53_trimmed.fq.sort.sort.q10.rmdup.narrowPeak_peak_88	56	.	2.85379	7.75863	5.68842	203
chr1	12748361	12748709	SRR8861852-53_trimmed.fq.sort.sort.q10.rmdup.narrowPeak_peak_89	64	.	3.00244	8.52461	6.42641	140
chr1	12776395	12776641	SRR8861852-53_trimmed.fq.sort.sort.q10.rmdup.narrowPeak_peak_90	75	.	3.36114	9.6667	7.52898	124
chr1	12791792	12792250	SRR8861852-53_trimmed.fq.sort.sort.q10.rmdup.narrowPeak_peak_91	157	.	4.19251	18.0833	15.7623	323
chr1	12835313	12835905	SRR8861852-53_trimmed.fq.sort.sort.q10.rmdup.narrowPeak_peak_92	84	.	3.13114	10.6522	8.4876	472
chr1	12836091	12836305	SRR8861852-53_trimmed.fq.sort.sort.q10.rmdup.narrowPeak_peak_93	54	.	2.66928	7.504	5.4418	131
chr1	12991923	12992649	SRR8861852-53_trimmed.fq.sort.sort.q10.rmdup.narrowPeak_peak_94	58	.	3.06457	7.97688	5.89593	380
chr1	13005024	13005503	SRR8861852-53_trimmed.fq.sort.sort.q10.rmdup.narrowPeak_peak_95	64	.	3.16343	8.52725	6.42641	178
chr1	13162103	13162363	SRR8861852-53_trimmed.fq.sort.sort.q10.rmdup.narrowPeak_peak_96	43	.	2.768	6.40795	4.39301	155
chr1	13188627	13188859	SRR8861852-53_trimmed.fq.sort.sort.q10.rmdup.narrowPeak_peak_97	53	.	2.86062	7.42948	5.37408	102
chr1	13214587	13214803	SRR8861852-53_trimmed.fq.sort.sort.q10.rmdup.narrowPeak_peak_98	43	.	2.768	6.40795	4.39301	109
chr1	13240014	13240472	SRR8861852-53_trimmed.fq.sort.sort.q10.rmdup.narrowPeak_peak_99	41	.	2.68266	6.11904	4.12079	125
chr1	13372103	13372365	SRR8861852-53_trimmed.fq.sort.sort.q10.rmdup.narrowPeak_peak_100	46	.	1.8442	6.70243	4.67693	124
chr1	13372465	13373199	SRR8861852-53_trimmed.fq.sort.sort.q10.rmdup.narrowPeak_peak_101	1292	.	6.66302	132.69	129.207	337
chr1	13373281	13374667	SRR8861852-53_trimmed.fq.sort.sort.q10.rmdup.narrowPeak_peak_102	776	.	5.11615	80.5888	77.6377	376
chr1	13384990	13385391	SRR8861852-53_trimmed.fq.sort.sort.q10.rmdup.narrowPeak_peak_103	48	.	2.86685	6.91681	4.87875	276
chr1	13426452	13427034	SRR8861852-53_trimmed.fq.sort.sort.q10.rmdup.narrowPeak_peak_104	680	.	8.79809	70.94	68.0752	216
chr1	13428065	13428371	SRR8861852-53_trimmed.fq.sort.sort.q10.rmdup.narrowPeak_peak_105	59	.	2.79439	8.03941	5.95653	194
chr1	13441697	13441915	SRR8861852-53_trimmed.fq.sort.sort.q10.rmdup.narrowPeak_peak_106	43	.	2.768	6.40795	4.39301	110
chr1	13576524	13576765	SRR8861852-53_trimmed.fq.sort.sort.q10.rmdup.narrowPeak_peak_107	34	.	2.57028	5.43486	3.47073	89
chr1	13588941	13589960	SRR8861852-53_trimmed.fq.sort.sort.q10.rmdup.narrowPeak_peak_108	1920	.	13.0662	196.462	192.051	746
chr1	13659861	13660890	SRR8861852-53_trimmed.fq.sort.sort.q10.rmdup.narrowPeak_peak_109	765	.	7.8084	79.5042	76.563	487
chr1	13771307	13771915	SRR8861852-53_trimmed.fq.sort.sort.q10.rmdup.narrowPeak_peak_110	274	.	6.12914	29.8823	27.4031	274
chr1	13772053	13772470	SRR8861852-53_trimmed.fq.sort.sort.q10.rmdup.narrowPeak_peak_111	103	.	3.81478	12.5716	10.3584	175
chr1	13861076	13862134	SRR8861852-53_trimmed.fq.sort.sort.q10.rmdup.narrowPeak_peak_112	106	.	3.4685	12.8616	10.641	199
chr1	14136193	14136740	SRR8861852-53_trimmed.fq.sort.sort.q10.rmdup.narrowPeak_peak_113	75	.	3.36114	9.6667	7.52898	160
chr1	14136951	14137458	SRR8861852-53_trimmed.fq.sort.sort.q10.rmdup.narrowPeak_peak_114	53	.	2.96571	7.43993	5.37986	244
chr1	14161797	14163006	SRR8861852-53_trimmed.fq.sort.sort.q10.rmdup.narrowPeak_peak_115	338	.	6.51332	36.3671	33.8187	896
chr1	14185430	14186294	SRR8861852-53_trimmed.fq.sort.sort.q10.rmdup.narrowPeak_peak_116	64	.	3.11697	8.56448	6.46257	533
chr1	14257404	14257772	SRR8861852-53_trimmed.fq.sort.sort.q10.rmdup.narrowPeak_peak_117	98	.	3.75657	12.0909	9.88785	164
chr1	14307349	14307662	SRR8861852-53_trimmed.fq.sort.sort.q10.rmdup.narrowPeak_peak_118	74	.	2.10161	9.56084	7.42861	106
chr1	14308414	14310364	SRR8861852-53_trimmed.fq.sort.sort.q10.rmdup.narrowPeak_peak_119	746	.	5.37168	77.5943	74.6703	1511
chr1	14422580	14423225	SRR8861852-53_trimmed.fq.sort.sort.q10.rmdup.narrowPeak_peak_120	98	.	3.75657	12.0909	9.88785	462
chr1	14464964	14465446	SRR8861852-53_trimmed.fq.sort.sort.q10.rmdup.narrowPeak_peak_121	39	.	2.66914	5.9138	3.92346	299
chr1	14503861	14504712	SRR8861852-53_trimmed.fq.sort.sort.q10.rmdup.narrowPeak_peak_122	151	.	3.52369	17.4112	15.1017	603
chr1	14506133	14506623	SRR8861852-53_trimmed.fq.sort.sort.q10.rmdup.narrowPeak_peak_123	94	.	2.90801	11.6112	9.42051	330
chr1	14506997	14507295	SRR8861852-53_trimmed.fq.sort.sort.q10.rmdup.narrowPeak_peak_124	69	.	2.60869	9.06818	6.95209	66
chr1	14708043	14708579	SRR8861852-53_trimmed.fq.sort.sort.q10.rmdup.narrowPeak_peak_125	149	.	4.28202	17.2955	14.9879	253
chr1	14716067	14716638	SRR8861852-53_trimmed.fq.sort.sort.q10.rmdup.narrowPeak_peak_126	103	.	3.74035	12.5451	10.3325	203
chr1	14753544	14753922	SRR8861852-53_trimmed.fq.sort.sort.q10.rmdup.narrowPeak_peak_127	41	.	2.32809	6.118	4.11987	173
chr1	14754247	14755951	SRR8861852-53_trimmed.fq.sort.sort.q10.rmdup.narrowPeak_peak_128	222	.	4.40764	24.6648	22.2484	1015
chr1	14840963	14841263	SRR8861852-53_trimmed.fq.sort.sort.q10.rmdup.narrowPeak_peak_129	54	.	2.94593	7.55764	5.49373	167
chr1	14841531	14842141	SRR8861852-53_trimmed.fq.sort.sort.q10.rmdup.narrowPeak_peak_130	109	.	3.89628	13.1494	10.9229	433
chr1	14842775	14843089	SRR8861852-53_trimmed.fq.sort.sort.q10.rmdup.narrowPeak_peak_131	37	.	2.56185	5.704	3.72873	186
chr1	15033946	15034580	SRR8861852-53_trimmed.fq.sort.sort.q10.rmdup.narrowPeak_peak_132	64	.	3.16343	8.52725	6.42641	98
chr1	15286951	15287300	SRR8861852-53_trimmed.fq.sort.sort.q10.rmdup.narrowPeak_peak_133	58	.	3.06457	7.97688	5.89593	156
chr1	15805063	15806562	SRR8861852-53_trimmed.fq.sort.sort.q10.rmdup.narrowPeak_peak_134	2303	.	10.4814	235.51	230.311	746
chr1	15875340	15875774	SRR8861852-53_trimmed.fq.sort.sort.q10.rmdup.narrowPeak_peak_135	53	.	2.96571	7.43993	5.37986	146
chr1	15892500	15893008	SRR8861852-53_trimmed.fq.sort.sort.q10.rmdup.narrowPeak_peak_136	111	.	3.95428	13.3707	11.1384	343
chr1	15908213	15908764	SRR8861852-53_trimmed.fq.sort.sort.q10.rmdup.narrowPeak_peak_137	62	.	3.06737	8.3822	6.28916	456
chr1	15908863	15909230	SRR8861852-53_trimmed.fq.sort.sort.q10.rmdup.narrowPeak_peak_138	118	.	3.94199	14.1464	11.8978	197
chr1	16070016	16070547	SRR8861852-53_trimmed.fq.sort.sort.q10.rmdup.narrowPeak_peak_139	43	.	2.768	6.40795	4.39301	442
chr1	16103490	16105256	SRR8861852-53_trimmed.fq.sort.sort.q10.rmdup.narrowPeak_peak_140	1554	.	5.95449	159.252	155.422	1433
chr1	16105445	16105738	SRR8861852-53_trimmed.fq.sort.sort.q10.rmdup.narrowPeak_peak_141	121	.	2.10553	14.3593	12.1066	161
chr1	16105833	16106165	SRR8861852-53_trimmed.fq.sort.sort.q10.rmdup.narrowPeak_peak_142	104	.	2.02363	12.6866	10.471	168
chr1	16115590	16116162	SRR8861852-53_trimmed.fq.sort.sort.q10.rmdup.narrowPeak_peak_143	75	.	3.36114	9.6667	7.52898	154
chr1	16135328	16135552	SRR8861852-53_trimmed.fq.sort.sort.q10.rmdup.narrowPeak_peak_144	34	.	2.57028	5.43486	3.47073	138
chr1	16212314	16212806	SRR8861852-53_trimmed.fq.sort.sort.q10.rmdup.narrowPeak_peak_145	44	.	2.75027	6.51545	4.49663	95
chr1	16213130	16213400	SRR8861852-53_trimmed.fq.sort.sort.q10.rmdup.narrowPeak_peak_146	28	.	2.38353	4.81899	2.89895	177
chr1	16227995	16228719	SRR8861852-53_trimmed.fq.sort.sort.q10.rmdup.narrowPeak_peak_147	53	.	2.96571	7.43993	5.37986	609
chr1	16248474	16250317	SRR8861852-53_trimmed.fq.sort.sort.q10.rmdup.narrowPeak_peak_148	318	.	4.90054	34.3966	31.8684	882
chr1	16268576	16269103	SRR8861852-53_trimmed.fq.sort.sort.q10.rmdup.narrowPeak_peak_149	75	.	3.36114	9.6667	7.52898	182
chr1	16519071	16520287	SRR8861852-53_trimmed.fq.sort.sort.q10.rmdup.narrowPeak_peak_150	1848	.	10.8326	189.14	184.857	488
chr1	16533362	16533576	SRR8861852-53_trimmed.fq.sort.sort.q10.rmdup.narrowPeak_peak_151	48	.	2.86685	6.91681	4.87875	123
chr1	16540284	16540652	SRR8861852-53_trimmed.fq.sort.sort.q10.rmdup.narrowPeak_peak_152	64	.	3.16343	8.52725	6.42641	157
chr1	16540805	16541296	SRR8861852-53_trimmed.fq.sort.sort.q10.rmdup.narrowPeak_peak_153	265	.	6.03028	29.0486	26.5788	231
chr1	16606625	16607404	SRR8861852-53_trimmed.fq.sort.sort.q10.rmdup.narrowPeak_peak_154	165	.	4.74477	18.8926	16.5586	492
chr1	16618329	16619361	SRR8861852-53_trimmed.fq.sort.sort.q10.rmdup.narrowPeak_peak_155	1685	.	10.8407	172.556	168.534	755
chr1	16619508	16619858	SRR8861852-53_trimmed.fq.sort.sort.q10.rmdup.narrowPeak_peak_156	216	.	3.66674	24.0459	21.6377	146
chr1	16656044	16658000	SRR8861852-53_trimmed.fq.sort.sort.q10.rmdup.narrowPeak_peak_157	1782	.	7.93224	182.45	178.279	638
chr1	16664890	16665956	SRR8861852-53_trimmed.fq.sort.sort.q10.rmdup.narrowPeak_peak_158	1759	.	11.9911	180.066	175.931	473
chr1	16687821	16689152	SRR8861852-53_trimmed.fq.sort.sort.q10.rmdup.narrowPeak_peak_159	1436	.	10.4486	147.297	143.629	725
chr1	16821777	16822066	SRR8861852-53_trimmed.fq.sort.sort.q10.rmdup.narrowPeak_peak_160	64	.	3.11697	8.56448	6.46257	183
chr1	16823988	16824241	SRR8861852-53_trimmed.fq.sort.sort.q10.rmdup.narrowPeak_peak_161	53	.	2.96548	7.43914	5.37986	116
chr1	17008605	17008884	SRR8861852-53_trimmed.fq.sort.sort.q10.rmdup.narrowPeak_peak_162	66	.	2.57895	8.75289	6.6457	142
chr1	17009048	17009578	SRR8861852-53_trimmed.fq.sort.sort.q10.rmdup.narrowPeak_peak_163	68	.	2.60895	8.91765	6.80583	209
chr1	17009728	17011193	SRR8861852-53_trimmed.fq.sort.sort.q10.rmdup.narrowPeak_peak_164	261	.	4.48828	28.6187	26.1541	235
chr1	17085175	17085553	SRR8861852-53_trimmed.fq.sort.sort.q10.rmdup.narrowPeak_peak_165	50	.	2.80884	7.0638	5.02069	187
chr1	17085877	17086484	SRR8861852-53_trimmed.fq.sort.sort.q10.rmdup.narrowPeak_peak_166	121	.	3.92584	14.3538	12.1013	398
chr1	17096540	17097848	SRR8861852-53_trimmed.fq.sort.sort.q10.rmdup.narrowPeak_peak_167	379	.	6.45633	40.5433	37.9531	1050
chr1	17450385	17450813	SRR8861852-53_trimmed.fq.sort.sort.q10.rmdup.narrowPeak_peak_168	64	.	3.16343	8.52725	6.42641	253
chr1	17657448	17657901	SRR8861852-53_trimmed.fq.sort.sort.q10.rmdup.narrowPeak_peak_169	53	.	2.96571	7.43993	5.37986	221
chr1	17726884	17728183	SRR8861852-53_trimmed.fq.sort.sort.q10.rmdup.narrowPeak_peak_170	1935	.	9.67077	197.97	193.532	705
chr1	18463403	18463669	SRR8861852-53_trimmed.fq.sort.sort.q10.rmdup.narrowPeak_peak_171	39	.	2.66914	5.9138	3.92346	91
chr1	19209251	19211083	SRR8861852-53_trimmed.fq.sort.sort.q10.rmdup.narrowPeak_peak_172	162	.	2.56082	18.5831	16.2538	1155
chr1	19211758	19212094	SRR8861852-53_trimmed.fq.sort.sort.q10.rmdup.narrowPeak_peak_173	99	.	2.15036	12.1803	9.97545	142
chr1	19213960	19214359	SRR8861852-53_trimmed.fq.sort.sort.q10.rmdup.narrowPeak_peak_174	63	.	1.89544	8.44479	6.34981	255
chr1	19231030	19231274	SRR8861852-53_trimmed.fq.sort.sort.q10.rmdup.narrowPeak_peak_175	43	.	2.768	6.40795	4.39301	67
chr1	19561796	19562086	SRR8861852-53_trimmed.fq.sort.sort.q10.rmdup.narrowPeak_peak_176	75	.	3.36114	9.6667	7.52898	104
chr1	20654161	20654965	SRR8861852-53_trimmed.fq.sort.sort.q10.rmdup.narrowPeak_peak_177	74	.	3.22436	9.59134	7.45824	468
chr1	20655356	20655910	SRR8861852-53_trimmed.fq.sort.sort.q10.rmdup.narrowPeak_peak_178	63	.	3.0336	8.45185	6.35663	194
chr1	20670091	20671602	SRR8861852-53_trimmed.fq.sort.sort.q10.rmdup.narrowPeak_peak_179	183	.	3.45587	20.7076	18.3454	1186
chr1	20801311	20801806	SRR8861852-53_trimmed.fq.sort.sort.q10.rmdup.narrowPeak_peak_180	43	.	2.63033	6.40562	4.39301	455
chr1	20819452	20820377	SRR8861852-53_trimmed.fq.sort.sort.q10.rmdup.narrowPeak_peak_181	1447	.	10.7167	148.398	144.716	590
chr1	20890122	20891379	SRR8861852-53_trimmed.fq.sort.sort.q10.rmdup.narrowPeak_peak_182	712	.	8.41574	74.1762	71.2826	586
chr1	20923630	20923907	SRR8861852-53_trimmed.fq.sort.sort.q10.rmdup.narrowPeak_peak_183	43	.	2.768	6.40795	4.39301	112
chr1	20950987	20952355	SRR8861852-53_trimmed.fq.sort.sort.q10.rmdup.narrowPeak_peak_184	1319	.	9.82113	135.504	131.987	892
chr1	21010194	21010857	SRR8861852-53_trimmed.fq.sort.sort.q10.rmdup.narrowPeak_peak_185	103	.	3.1085	12.5594	10.3464	129
chr1	21014508	21015025	SRR8861852-53_trimmed.fq.sort.sort.q10.rmdup.narrowPeak_peak_186	61	.	2.87696	8.20792	6.12002	250
chr1	21033802	21034023	SRR8861852-53_trimmed.fq.sort.sort.q10.rmdup.narrowPeak_peak_187	26	.	2.37257	4.5247	2.61861	57
chr1	21040589	21040978	SRR8861852-53_trimmed.fq.sort.sort.q10.rmdup.narrowPeak_peak_188	103	.	3.03174	12.5183	10.3062	155
chr1	21041355	21042052	SRR8861852-53_trimmed.fq.sort.sort.q10.rmdup.narrowPeak_peak_189	297	.	4.84338	32.2897	29.784	208
chr1	21052626	21052889	SRR8861852-53_trimmed.fq.sort.sort.q10.rmdup.narrowPeak_peak_190	30	.	2.37147	5.03597	3.097	172
chr1	21075737	21075977	SRR8861852-53_trimmed.fq.sort.sort.q10.rmdup.narrowPeak_peak_191	84	.	2.13393	10.5786	8.41582	115
chr1	21076103	21076463	SRR8861852-53_trimmed.fq.sort.sort.q10.rmdup.narrowPeak_peak_192	185	.	2.75193	20.946	18.5805	176
chr1	21078578	21079209	SRR8861852-53_trimmed.fq.sort.sort.q10.rmdup.narrowPeak_peak_193	591	.	4.562	61.8908	59.1065	447
chr1	21079371	21079932	SRR8861852-53_trimmed.fq.sort.sort.q10.rmdup.narrowPeak_peak_194	1319	.	7.05255	135.498	131.981	239
chr1	21089504	21090212	SRR8861852-53_trimmed.fq.sort.sort.q10.rmdup.narrowPeak_peak_195	75	.	3.36114	9.6667	7.52898	516
chr1	21101722	21102235	SRR8861852-53_trimmed.fq.sort.sort.q10.rmdup.narrowPeak_peak_196	53	.	2.96571	7.43993	5.37986	197
chr1	21124335	21125392	SRR8861852-53_trimmed.fq.sort.sort.q10.rmdup.narrowPeak_peak_197	117	.	4.05314	14.0266	11.7803	208
chr1	21146765	21147318	SRR8861852-53_trimmed.fq.sort.sort.q10.rmdup.narrowPeak_peak_198	98	.	3.75657	12.0909	9.88785	398
chr1	21147882	21148183	SRR8861852-53_trimmed.fq.sort.sort.q10.rmdup.narrowPeak_peak_199	53	.	2.95922	7.41747	5.36246	108
chr1	21166460	21166844	SRR8861852-53_trimmed.fq.sort.sort.q10.rmdup.narrowPeak_peak_200	92	.	3.65771	11.4675	9.27989	192
chr1	21218417	21219228	SRR8861852-53_trimmed.fq.sort.sort.q10.rmdup.narrowPeak_peak_201	2446	.	16.2469	250.197	244.601	312
chr1	21232645	21232919	SRR8861852-53_trimmed.fq.sort.sort.q10.rmdup.narrowPeak_peak_202	73	.	3.31876	9.5129	7.3819	92
chr1	21252749	21253021	SRR8861852-53_trimmed.fq.sort.sort.q10.rmdup.narrowPeak_peak_203	48	.	2.86685	6.91681	4.87875	173
chr1	21411521	21411884	SRR8861852-53_trimmed.fq.sort.sort.q10.rmdup.narrowPeak_peak_204	43	.	2.768	6.40795	4.39301	131
chr1	21499887	21500193	SRR8861852-53_trimmed.fq.sort.sort.q10.rmdup.narrowPeak_peak_205	69	.	3.26228	9.09065	6.97096	179
chr1	21960327	21961371	SRR8861852-53_trimmed.fq.sort.sort.q10.rmdup.narrowPeak_peak_206	224	.	4.865	24.868	22.4492	598
chr1	21961635	21962260	SRR8861852-53_trimmed.fq.sort.sort.q10.rmdup.narrowPeak_peak_207	62	.	2.85909	8.31234	6.22138	197
chr1	22202222	22202757	SRR8861852-53_trimmed.fq.sort.sort.q10.rmdup.narrowPeak_peak_208	34	.	2.57028	5.43486	3.47073	147
chr1	22268752	22269064	SRR8861852-53_trimmed.fq.sort.sort.q10.rmdup.narrowPeak_peak_209	144	.	4.44857	16.7509	14.4522	119
chr1	22320772	22321223	SRR8861852-53_trimmed.fq.sort.sort.q10.rmdup.narrowPeak_peak_210	92	.	3.65771	11.4675	9.27989	137
chr1	22805514	22805926	SRR8861852-53_trimmed.fq.sort.sort.q10.rmdup.narrowPeak_peak_211	81	.	3.46	10.2551	8.10017	203
chr1	23173727	23174162	SRR8861852-53_trimmed.fq.sort.sort.q10.rmdup.narrowPeak_peak_212	34	.	2.57028	5.43486	3.47073	46
chr1	23187623	23188070	SRR8861852-53_trimmed.fq.sort.sort.q10.rmdup.narrowPeak_peak_213	130	.	4.25085	15.369	13.0958	246
chr1	23188287	23188632	SRR8861852-53_trimmed.fq.sort.sort.q10.rmdup.narrowPeak_peak_214	137	.	4.34971	16.0552	13.769	185
chr1	23255761	23256101	SRR8861852-53_trimmed.fq.sort.sort.q10.rmdup.narrowPeak_peak_215	221	.	4.24429	24.5829	22.1676	160
chr1	23256335	23257191	SRR8861852-53_trimmed.fq.sort.sort.q10.rmdup.narrowPeak_peak_216	1133	.	10.2792	116.612	113.31	240
chr1	23382521	23383125	SRR8861852-53_trimmed.fq.sort.sort.q10.rmdup.narrowPeak_peak_217	460	.	6.87265	48.7291	46.0627	415
chr1	23383369	23383963	SRR8861852-53_trimmed.fq.sort.sort.q10.rmdup.narrowPeak_peak_218	559	.	7.68369	58.7217	55.9655	231
chr1	23855680	23855954	SRR8861852-53_trimmed.fq.sort.sort.q10.rmdup.narrowPeak_peak_219	34	.	2.57028	5.43486	3.47073	167
chr1	23892193	23892418	SRR8861852-53_trimmed.fq.sort.sort.q10.rmdup.narrowPeak_peak_220	34	.	2.57028	5.43486	3.47073	82
chr1	23921613	23922235	SRR8861852-53_trimmed.fq.sort.sort.q10.rmdup.narrowPeak_peak_221	914	.	10.5298	94.4939	91.4126	425
chr1	23922387	23922773	SRR8861852-53_trimmed.fq.sort.sort.q10.rmdup.narrowPeak_peak_222	365	.	6.26384	39.0979	36.522	187
chr1	23955264	23955768	SRR8861852-53_trimmed.fq.sort.sort.q10.rmdup.narrowPeak_peak_223	98	.	3.75657	12.0909	9.88785	192
chr1	23955906	23956210	SRR8861852-53_trimmed.fq.sort.sort.q10.rmdup.narrowPeak_peak_224	34	.	2.57028	5.43486	3.47073	127
chr1	23959262	23959480	SRR8861852-53_trimmed.fq.sort.sort.q10.rmdup.narrowPeak_peak_225	48	.	2.86685	6.91681	4.87875	117
chr1	24004917	24006007	SRR8861852-53_trimmed.fq.sort.sort.q10.rmdup.narrowPeak_peak_226	1546	.	10.914	158.471	154.651	572
chr1	24099318	24100346	SRR8861852-53_trimmed.fq.sort.sort.q10.rmdup.narrowPeak_peak_227	1433	.	8.94161	147.058	143.393	761
chr1	24100529	24101044	SRR8861852-53_trimmed.fq.sort.sort.q10.rmdup.narrowPeak_peak_228	1004	.	7.26729	103.587	100.418	196
chr1	24177640	24179172	SRR8861852-53_trimmed.fq.sort.sort.q10.rmdup.narrowPeak_peak_229	241	.	4.47433	26.6335	24.1924	400
chr1	24194699	24196223	SRR8861852-53_trimmed.fq.sort.sort.q10.rmdup.narrowPeak_peak_230	948	.	5.2825	97.9414	94.8271	912
chr1	24196296	24197364	SRR8861852-53_trimmed.fq.sort.sort.q10.rmdup.narrowPeak_peak_231	184	.	2.61714	20.7973	18.4339	504
chr1	24219156	24219728	SRR8861852-53_trimmed.fq.sort.sort.q10.rmdup.narrowPeak_peak_232	91	.	3.56761	11.3733	9.18971	284
chr1	24225855	24226238	SRR8861852-53_trimmed.fq.sort.sort.q10.rmdup.narrowPeak_peak_233	86	.	3.00147	10.8155	8.64694	195
chr1	24229790	24230045	SRR8861852-53_trimmed.fq.sort.sort.q10.rmdup.narrowPeak_peak_234	42	.	2.3653	6.28988	4.28515	186
chr1	24230934	24231149	SRR8861852-53_trimmed.fq.sort.sort.q10.rmdup.narrowPeak_peak_235	47	.	2.47405	6.78757	4.75912	76
chr1	24239529	24240055	SRR8861852-53_trimmed.fq.sort.sort.q10.rmdup.narrowPeak_peak_236	90	.	3.52511	11.2091	9.02932	408
chr1	24550179	24550798	SRR8861852-53_trimmed.fq.sort.sort.q10.rmdup.narrowPeak_peak_237	267	.	5.96463	29.1895	26.7183	315
chr1	24553779	24553993	SRR8861852-53_trimmed.fq.sort.sort.q10.rmdup.narrowPeak_peak_238	47	.	2.73977	6.8112	4.78185	141
chr1	24586786	24587117	SRR8861852-53_trimmed.fq.sort.sort.q10.rmdup.narrowPeak_peak_239	64	.	3.16343	8.52725	6.42641	149
chr1	24678093	24679155	SRR8861852-53_trimmed.fq.sort.sort.q10.rmdup.narrowPeak_peak_240	1574	.	11.623	161.356	157.496	722
chr1	24741556	24741840	SRR8861852-53_trimmed.fq.sort.sort.q10.rmdup.narrowPeak_peak_241	74	.	3.33969	9.58897	7.45594	168
chr1	24758389	24759159	SRR8861852-53_trimmed.fq.sort.sort.q10.rmdup.narrowPeak_peak_242	39	.	2.66914	5.9138	3.92346	368
chr1	25178376	25178590	SRR8861852-53_trimmed.fq.sort.sort.q10.rmdup.narrowPeak_peak_243	43	.	2.768	6.40795	4.39301	59
chr1	25178712	25179033	SRR8861852-53_trimmed.fq.sort.sort.q10.rmdup.narrowPeak_peak_244	92	.	3.65771	11.4675	9.27989	187
chr1	25188916	25189223	SRR8861852-53_trimmed.fq.sort.sort.q10.rmdup.narrowPeak_peak_245	64	.	3.16343	8.52725	6.42641	135
chr1	25189642	25189856	SRR8861852-53_trimmed.fq.sort.sort.q10.rmdup.narrowPeak_peak_246	39	.	2.66914	5.9138	3.92346	82
chr1	25542984	25543242	SRR8861852-53_trimmed.fq.sort.sort.q10.rmdup.narrowPeak_peak_247	39	.	2.66914	5.9138	3.92346	50
chr1	30537070	30537704	SRR8861852-53_trimmed.fq.sort.sort.q10.rmdup.narrowPeak_peak_250	260	.	4.4188	28.4652	26.0023	307
chr1	30541904	30542511	SRR8861852-53_trimmed.fq.sort.sort.q10.rmdup.narrowPeak_peak_251	263	.	4.89665	28.8339	26.3669	208
chr1	30656233	30656646	SRR8861852-53_trimmed.fq.sort.sort.q10.rmdup.narrowPeak_peak_252	75	.	3.36114	9.6667	7.52898	147
chr1	30778558	30778843	SRR8861852-53_trimmed.fq.sort.sort.q10.rmdup.narrowPeak_peak_253	158	.	4.64628	18.1706	15.8477	129
chr1	30872770	30874632	SRR8861852-53_trimmed.fq.sort.sort.q10.rmdup.narrowPeak_peak_254	1097	.	7.67619	113.057	109.792	1348
chr1	30948716	30949634	SRR8861852-53_trimmed.fq.sort.sort.q10.rmdup.narrowPeak_peak_255	932	.	5.13302	96.388	93.2887	392
chr1	30949765	30950861	SRR8861852-53_trimmed.fq.sort.sort.q10.rmdup.narrowPeak_peak_256	2001	.	7.76589	204.731	200.166	321
chr1	31102441	31103237	SRR8861852-53_trimmed.fq.sort.sort.q10.rmdup.narrowPeak_peak_257	81	.	3.46	10.2551	8.10017	458
chr1	31149830	31150518	SRR8861852-53_trimmed.fq.sort.sort.q10.rmdup.narrowPeak_peak_258	151	.	4.54742	17.4562	15.1452	351
chr1	32362820	32363355	SRR8861852-53_trimmed.fq.sort.sort.q10.rmdup.narrowPeak_peak_259	48	.	2.86685	6.91681	4.87875	323
chr1	33502988	33503298	SRR8861852-53_trimmed.fq.sort.sort.q10.rmdup.narrowPeak_peak_260	39	.	2.66914	5.9138	3.92346	196
chr1	33527555	33527904	SRR8861852-53_trimmed.fq.sort.sort.q10.rmdup.narrowPeak_peak_261	87	.	3.50186	10.8817	8.7095	145
chr1	33589784	33590043	SRR8861852-53_trimmed.fq.sort.sort.q10.rmdup.narrowPeak_peak_262	39	.	2.66914	5.9138	3.92346	91
chr1	33595753	33595968	SRR8861852-53_trimmed.fq.sort.sort.q10.rmdup.narrowPeak_peak_263	64	.	3.16343	8.52725	6.42641	128
chr1	33669266	33670709	SRR8861852-53_trimmed.fq.sort.sort.q10.rmdup.narrowPeak_peak_264	1011	.	8.77651	104.365	101.188	758
chr1	33719507	33720753	SRR8861852-53_trimmed.fq.sort.sort.q10.rmdup.narrowPeak_peak_265	1384	.	9.8816	142.099	138.5	520
chr1	33757162	33758085	SRR8861852-53_trimmed.fq.sort.sort.q10.rmdup.narrowPeak_peak_266	490	.	7.15318	51.7388	49.0452	457
chr1	33766761	33766997	SRR8861852-53_trimmed.fq.sort.sort.q10.rmdup.narrowPeak_peak_267	14	.	2.076	3.28753	1.48691	79
chr1	33813388	33814934	SRR8861852-53_trimmed.fq.sort.sort.q10.rmdup.narrowPeak_peak_268	1999	.	9.93506	204.521	199.96	738
chr1	34005098	34006689	SRR8861852-53_trimmed.fq.sort.sort.q10.rmdup.narrowPeak_peak_269	837	.	6.79637	86.7118	83.7041	980
chr1	34011237	34011493	SRR8861852-53_trimmed.fq.sort.sort.q10.rmdup.narrowPeak_peak_270	91	.	3.13925	11.3017	9.11982	116
chr1	34011709	34012261	SRR8861852-53_trimmed.fq.sort.sort.q10.rmdup.narrowPeak_peak_271	131	.	3.80078	15.4065	13.1325	299
chr1	34016739	34017488	SRR8861852-53_trimmed.fq.sort.sort.q10.rmdup.narrowPeak_peak_272	58	.	2.41601	7.97771	5.89675	596
chr1	34019313	34019586	SRR8861852-53_trimmed.fq.sort.sort.q10.rmdup.narrowPeak_peak_273	50	.	2.27546	7.04776	5.00523	201
chr1	34020003	34020754	SRR8861852-53_trimmed.fq.sort.sort.q10.rmdup.narrowPeak_peak_274	321	.	4.66458	34.7164	32.1849	530
chr1	34034893	34035284	SRR8861852-53_trimmed.fq.sort.sort.q10.rmdup.narrowPeak_peak_275	38	.	2.63548	5.80204	3.82286	134
chr1	34044261	34044846	SRR8861852-53_trimmed.fq.sort.sort.q10.rmdup.narrowPeak_peak_276	145	.	4.05489	16.8658	14.5651	397
chr1	34045232	34045514	SRR8861852-53_trimmed.fq.sort.sort.q10.rmdup.narrowPeak_peak_277	94	.	3.39125	11.594	9.40365	142
chr1	34052017	34052657	SRR8861852-53_trimmed.fq.sort.sort.q10.rmdup.narrowPeak_peak_278	182	.	4.28884	20.6419	18.2807	357
chr1	34074653	34075236	SRR8861852-53_trimmed.fq.sort.sort.q10.rmdup.narrowPeak_peak_279	117	.	4.05314	14.0266	11.7803	168
chr1	34121005	34122060	SRR8861852-53_trimmed.fq.sort.sort.q10.rmdup.narrowPeak_peak_280	133	.	3.85725	15.6718	13.3932	202
chr1	34133938	34134154	SRR8861852-53_trimmed.fq.sort.sort.q10.rmdup.narrowPeak_peak_281	39	.	2.66914	5.9138	3.92346	91
chr1	34143170	34143472	SRR8861852-53_trimmed.fq.sort.sort.q10.rmdup.narrowPeak_peak_282	30	.	2.31755	4.96665	3.03557	205
chr1	34143693	34144008	SRR8861852-53_trimmed.fq.sort.sort.q10.rmdup.narrowPeak_peak_283	52	.	2.73114	7.27492	5.22478	191
chr1	34150229	34150783	SRR8861852-53_trimmed.fq.sort.sort.q10.rmdup.narrowPeak_peak_284	203	.	4.78873	22.7898	20.398	347
chr1	34150882	34151400	SRR8861852-53_trimmed.fq.sort.sort.q10.rmdup.narrowPeak_peak_285	99	.	3.47801	12.2007	9.99539	374
chr1	34160303	34160861	SRR8861852-53_trimmed.fq.sort.sort.q10.rmdup.narrowPeak_peak_286	45	.	2.64319	6.60997	4.58778	155
chr1	34276242	34276507	SRR8861852-53_trimmed.fq.sort.sort.q10.rmdup.narrowPeak_peak_287	77	.	3.35333	9.8624	7.7198	81
chr1	34276655	34277090	SRR8861852-53_trimmed.fq.sort.sort.q10.rmdup.narrowPeak_peak_288	69	.	3.19207	9.0472	6.93166	130
chr1	34299018	34299326	SRR8861852-53_trimmed.fq.sort.sort.q10.rmdup.narrowPeak_peak_289	47	.	2.7192	6.73545	4.70886	153
chr1	34299638	34299852	SRR8861852-53_trimmed.fq.sort.sort.q10.rmdup.narrowPeak_peak_290	55	.	2.86772	7.63444	5.56813	70
chr1	34432745	34433481	SRR8861852-53_trimmed.fq.sort.sort.q10.rmdup.narrowPeak_peak_291	371	.	3.97573	39.7011	37.1192	292
chr1	34433910	34434469	SRR8861852-53_trimmed.fq.sort.sort.q10.rmdup.narrowPeak_peak_292	92	.	2.27916	11.3903	9.20642	499
chr1	34434880	34435606	SRR8861852-53_trimmed.fq.sort.sort.q10.rmdup.narrowPeak_peak_293	1134	.	5.86566	116.715	113.412	223
chr1	34439100	34440473	SRR8861852-53_trimmed.fq.sort.sort.q10.rmdup.narrowPeak_peak_294	1228	.	6.87527	126.269	122.86	513
chr1	34472820	34473457	SRR8861852-53_trimmed.fq.sort.sort.q10.rmdup.narrowPeak_peak_295	81	.	3.46	10.2551	8.10017	498
chr1	34686279	34686649	SRR8861852-53_trimmed.fq.sort.sort.q10.rmdup.narrowPeak_peak_296	69	.	3.26228	9.09065	6.97096	185
chr1	34686940	34687260	SRR8861852-53_trimmed.fq.sort.sort.q10.rmdup.narrowPeak_peak_297	69	.	3.26228	9.09065	6.97096	168
chr1	34801699	34802332	SRR8861852-53_trimmed.fq.sort.sort.q10.rmdup.narrowPeak_peak_298	342	.	6.91999	36.7927	34.2398	185
chr1	34829002	34829343	SRR8861852-53_trimmed.fq.sort.sort.q10.rmdup.narrowPeak_peak_299	59	.	2.83813	8.04866	5.96547	172
chr1	34829888	34830122	SRR8861852-53_trimmed.fq.sort.sort.q10.rmdup.narrowPeak_peak_300	29	.	2.30181	4.90863	2.98427	74
chr1	34841701	34842741	SRR8861852-53_trimmed.fq.sort.sort.q10.rmdup.narrowPeak_peak_301	1338	.	6.75635	137.41	133.869	809
chr1	34843071	34843789	SRR8861852-53_trimmed.fq.sort.sort.q10.rmdup.narrowPeak_peak_302	1759	.	7.91806	180.133	175.997	201
chr1	34849859	34850197	SRR8861852-53_trimmed.fq.sort.sort.q10.rmdup.narrowPeak_peak_303	130	.	4.25085	15.369	13.0958	202
chr1	35574872	35575086	SRR8861852-53_trimmed.fq.sort.sort.q10.rmdup.narrowPeak_peak_304	32	.	2.51164	5.24311	3.29496	137
chr1	35575490	35575973	SRR8861852-53_trimmed.fq.sort.sort.q10.rmdup.narrowPeak_peak_305	52	.	2.82282	7.28889	5.2383	101
chr1	35580305	35580601	SRR8861852-53_trimmed.fq.sort.sort.q10.rmdup.narrowPeak_peak_306	60	.	2.93823	8.08653	6.00224	124
chr1	35685991	35686228	SRR8861852-53_trimmed.fq.sort.sort.q10.rmdup.narrowPeak_peak_307	48	.	2.86685	6.91681	4.87875	103
chr1	35805809	35806809	SRR8861852-53_trimmed.fq.sort.sort.q10.rmdup.narrowPeak_peak_308	292	.	4.57266	31.7575	29.2575	322
chr1	35807036	35807515	SRR8861852-53_trimmed.fq.sort.sort.q10.rmdup.narrowPeak_peak_309	93	.	2.83904	11.5572	9.36763	287
chr1	35825683	35826241	SRR8861852-53_trimmed.fq.sort.sort.q10.rmdup.narrowPeak_peak_310	256	.	4.83812	28.1523	25.6933	205
chr1	35869555	35870260	SRR8861852-53_trimmed.fq.sort.sort.q10.rmdup.narrowPeak_peak_311	81	.	3.46	10.2551	8.10017	198
chr1	35870456	35870807	SRR8861852-53_trimmed.fq.sort.sort.q10.rmdup.narrowPeak_peak_312	48	.	2.79408	6.83856	4.80816	93
chr1	35874952	35875227	SRR8861852-53_trimmed.fq.sort.sort.q10.rmdup.narrowPeak_peak_313	82	.	3.15773	10.362	8.20444	112
chr1	35875662	35876369	SRR8861852-53_trimmed.fq.sort.sort.q10.rmdup.narrowPeak_peak_314	185	.	4.60118	20.9163	18.5512	167
chr1	35926820	35927138	SRR8861852-53_trimmed.fq.sort.sort.q10.rmdup.narrowPeak_peak_315	76	.	3.34646	9.83692	7.69493	177
chr1	35967899	35968263	SRR8861852-53_trimmed.fq.sort.sort.q10.rmdup.narrowPeak_peak_316	44	.	2.34899	6.46556	4.44855	177
chr1	35968778	35969420	SRR8861852-53_trimmed.fq.sort.sort.q10.rmdup.narrowPeak_peak_317	205	.	3.9038	22.9292	20.5357	188
chr1	35973357	35974544	SRR8861852-53_trimmed.fq.sort.sort.q10.rmdup.narrowPeak_peak_318	100	.	2.84433	12.2905	10.0833	195
chr1	35981999	35983104	SRR8861852-53_trimmed.fq.sort.sort.q10.rmdup.narrowPeak_peak_319	111	.	2.98251	13.3639	11.1331	559
chr1	35986306	35986520	SRR8861852-53_trimmed.fq.sort.sort.q10.rmdup.narrowPeak_peak_320	48	.	2.31401	6.90398	4.87132	144
chr1	35986866	35987398	SRR8861852-53_trimmed.fq.sort.sort.q10.rmdup.narrowPeak_peak_321	125	.	3.20375	14.7613	12.5001	153
chr1	35991915	35993547	SRR8861852-53_trimmed.fq.sort.sort.q10.rmdup.narrowPeak_peak_322	147	.	3.66756	17.0317	14.7283	319
chr1	36003697	36003919	SRR8861852-53_trimmed.fq.sort.sort.q10.rmdup.narrowPeak_peak_323	48	.	2.60545	6.92239	4.88412	128
chr1	36008663	36009131	SRR8861852-53_trimmed.fq.sort.sort.q10.rmdup.narrowPeak_peak_324	36	.	2.39356	5.63734	3.66489	375
chr1	36016981	36018248	SRR8861852-53_trimmed.fq.sort.sort.q10.rmdup.narrowPeak_peak_325	334	.	4.57635	35.9801	33.4355	568
chr1	36018779	36019011	SRR8861852-53_trimmed.fq.sort.sort.q10.rmdup.narrowPeak_peak_326	42	.	2.14491	6.29536	4.29046	117
chr1	36024534	36025014	SRR8861852-53_trimmed.fq.sort.sort.q10.rmdup.narrowPeak_peak_327	33	.	2.41244	5.31396	3.36267	374
chr1	36030043	36031241	SRR8861852-53_trimmed.fq.sort.sort.q10.rmdup.narrowPeak_peak_328	366	.	6.92994	39.1836	36.6068	818
chr1	36060088	36061108	SRR8861852-53_trimmed.fq.sort.sort.q10.rmdup.narrowPeak_peak_329	59	.	2.55499	8.03441	5.95166	395
chr1	36064615	36065001	SRR8861852-53_trimmed.fq.sort.sort.q10.rmdup.narrowPeak_peak_330	168	.	3.50201	19.169	16.8302	206
chr1	36065190	36065643	SRR8861852-53_trimmed.fq.sort.sort.q10.rmdup.narrowPeak_peak_331	100	.	2.89335	12.2464	10.0402	150
chr1	36067942	36068243	SRR8861852-53_trimmed.fq.sort.sort.q10.rmdup.narrowPeak_peak_332	124	.	3.33892	14.7025	12.4424	186
chr1	36068713	36069093	SRR8861852-53_trimmed.fq.sort.sort.q10.rmdup.narrowPeak_peak_333	80	.	2.81386	10.1964	8.04528	95
chr1	36079706	36080070	SRR8861852-53_trimmed.fq.sort.sort.q10.rmdup.narrowPeak_peak_334	42	.	2.63644	6.27268	4.26853	212
chr1	36088220	36088801	SRR8861852-53_trimmed.fq.sort.sort.q10.rmdup.narrowPeak_peak_335	92	.	3.29547	11.3963	9.21224	202
chr1	36148908	36149200	SRR8861852-53_trimmed.fq.sort.sort.q10.rmdup.narrowPeak_peak_336	39	.	2.58748	5.94352	3.952	211
chr1	36243521	36244680	SRR8861852-53_trimmed.fq.sort.sort.q10.rmdup.narrowPeak_peak_337	1109	.	9.56699	114.224	110.947	613
chr1	36254594	36255638	SRR8861852-53_trimmed.fq.sort.sort.q10.rmdup.narrowPeak_peak_338	195	.	4.9699	21.8801	19.5008	380
chr1	36264014	36264228	SRR8861852-53_trimmed.fq.sort.sort.q10.rmdup.narrowPeak_peak_339	39	.	2.66914	5.9138	3.92346	105
chr1	36307747	36308593	SRR8861852-53_trimmed.fq.sort.sort.q10.rmdup.narrowPeak_peak_340	317	.	6.15385	34.2496	31.7229	165
chr1	36324284	36324667	SRR8861852-53_trimmed.fq.sort.sort.q10.rmdup.narrowPeak_peak_341	30	.	2.39987	5.0051	3.06753	82
chr1	36332876	36333129	SRR8861852-53_trimmed.fq.sort.sort.q10.rmdup.narrowPeak_peak_342	41	.	2.65855	6.19483	4.19374	92
chr1	36368223	36369298	SRR8861852-53_trimmed.fq.sort.sort.q10.rmdup.narrowPeak_peak_343	891	.	8.72629	92.2525	89.1926	531
chr1	36430085	36430379	SRR8861852-53_trimmed.fq.sort.sort.q10.rmdup.narrowPeak_peak_344	43	.	2.768	6.40795	4.39301	141
chr1	36444654	36445336	SRR8861852-53_trimmed.fq.sort.sort.q10.rmdup.narrowPeak_peak_345	1206	.	10.3633	124.082	120.698	455
chr1	36445452	36445991	SRR8861852-53_trimmed.fq.sort.sort.q10.rmdup.narrowPeak_peak_346	267	.	4.5324	29.2309	26.7591	183
chr1	36457093	36457387	SRR8861852-53_trimmed.fq.sort.sort.q10.rmdup.narrowPeak_peak_347	34	.	2.57028	5.43486	3.47073	160
chr1	36457523	36457815	SRR8861852-53_trimmed.fq.sort.sort.q10.rmdup.narrowPeak_peak_348	48	.	2.86685	6.91681	4.87875	100
chr1	36471084	36471471	SRR8861852-53_trimmed.fq.sort.sort.q10.rmdup.narrowPeak_peak_349	264	.	3.81622	28.9077	26.4399	237
chr1	36471815	36472128	SRR8861852-53_trimmed.fq.sort.sort.q10.rmdup.narrowPeak_peak_350	119	.	2.71818	14.2259	11.9758	105
chr1	36474701	36476603	SRR8861852-53_trimmed.fq.sort.sort.q10.rmdup.narrowPeak_peak_351	222	.	3.31085	24.6176	22.2019	1148
chr1	36492300	36492622	SRR8861852-53_trimmed.fq.sort.sort.q10.rmdup.narrowPeak_peak_352	51	.	2.8419	7.18383	5.13669	162
chr1	36511468	36512236	SRR8861852-53_trimmed.fq.sort.sort.q10.rmdup.narrowPeak_peak_353	1730	.	11.3153	177.174	173.083	571
chr1	36512825	36513255	SRR8861852-53_trimmed.fq.sort.sort.q10.rmdup.narrowPeak_peak_354	213	.	3.69922	23.7984	21.3933	193
chr1	36522410	36523629	SRR8861852-53_trimmed.fq.sort.sort.q10.rmdup.narrowPeak_peak_355	287	.	3.89187	31.1973	28.7035	736
chr1	36523920	36524342	SRR8861852-53_trimmed.fq.sort.sort.q10.rmdup.narrowPeak_peak_356	150	.	2.99187	17.3987	15.0894	211
chr1	36533837	36534467	SRR8861852-53_trimmed.fq.sort.sort.q10.rmdup.narrowPeak_peak_357	35	.	2.29352	5.47852	3.5126	496
chr1	36540499	36540961	SRR8861852-53_trimmed.fq.sort.sort.q10.rmdup.narrowPeak_peak_358	121	.	3.585	14.3712	12.1184	291
chr1	36546658	36547334	SRR8861852-53_trimmed.fq.sort.sort.q10.rmdup.narrowPeak_peak_359	893	.	6.8959	92.4041	89.3429	367
chr1	36547521	36547907	SRR8861852-53_trimmed.fq.sort.sort.q10.rmdup.narrowPeak_peak_360	241	.	3.61496	26.5806	24.1405	194
chr1	36548171	36548526	SRR8861852-53_trimmed.fq.sort.sort.q10.rmdup.narrowPeak_peak_361	45	.	2.06418	6.5791	4.55802	257
chr1	36555838	36558293	SRR8861852-53_trimmed.fq.sort.sort.q10.rmdup.narrowPeak_peak_362	1162	.	4.18838	119.555	116.22	1121
chr1	36566452	36566777	SRR8861852-53_trimmed.fq.sort.sort.q10.rmdup.narrowPeak_peak_363	67	.	2.71347	8.83521	6.72571	175
chr1	36569409	36569919	SRR8861852-53_trimmed.fq.sort.sort.q10.rmdup.narrowPeak_peak_364	44	.	2.3287	6.49068	4.47279	141
chr1	36579850	36581269	SRR8861852-53_trimmed.fq.sort.sort.q10.rmdup.narrowPeak_peak_365	629	.	5.35805	65.7319	62.9138	1066
chr1	36587928	36589853	SRR8861852-53_trimmed.fq.sort.sort.q10.rmdup.narrowPeak_peak_366	442	.	4.48169	46.879	44.2293	933
chr1	36595357	36595793	SRR8861852-53_trimmed.fq.sort.sort.q10.rmdup.narrowPeak_peak_367	136	.	3.97708	15.9502	13.6667	257
chr1	36596112	36596635	SRR8861852-53_trimmed.fq.sort.sort.q10.rmdup.narrowPeak_peak_368	81	.	3.2839	10.2565	8.10153	391
chr1	36603178	36603937	SRR8861852-53_trimmed.fq.sort.sort.q10.rmdup.narrowPeak_peak_369	67	.	3.08164	8.83289	6.72344	547
chr1	36611582	36613101	SRR8861852-53_trimmed.fq.sort.sort.q10.rmdup.narrowPeak_peak_370	152	.	3.80268	17.516	15.2041	1015
chr1	36628268	36628952	SRR8861852-53_trimmed.fq.sort.sort.q10.rmdup.narrowPeak_peak_371	72	.	3.02363	9.38142	7.25394	213
chr1	36665321	36666067	SRR8861852-53_trimmed.fq.sort.sort.q10.rmdup.narrowPeak_peak_372	48	.	2.86685	6.91681	4.87875	480
chr1	36673043	36673319	SRR8861852-53_trimmed.fq.sort.sort.q10.rmdup.narrowPeak_peak_373	64	.	3.16343	8.52725	6.42641	129
chr1	36683944	36684179	SRR8861852-53_trimmed.fq.sort.sort.q10.rmdup.narrowPeak_peak_374	43	.	2.768	6.40795	4.39301	167
chr1	36690948	36692282	SRR8861852-53_trimmed.fq.sort.sort.q10.rmdup.narrowPeak_peak_375	1107	.	8.67039	114.018	110.743	790
chr1	36708905	36710072	SRR8861852-53_trimmed.fq.sort.sort.q10.rmdup.narrowPeak_peak_376	1744	.	10.2678	178.524	174.412	898
chr1	36710181	36710463	SRR8861852-53_trimmed.fq.sort.sort.q10.rmdup.narrowPeak_peak_377	92	.	2.53854	11.4172	9.23268	172
chr1	36723224	36724877	SRR8861852-53_trimmed.fq.sort.sort.q10.rmdup.narrowPeak_peak_378	336	.	5.16857	36.2117	33.6648	338
chr1	36766558	36766914	SRR8861852-53_trimmed.fq.sort.sort.q10.rmdup.narrowPeak_peak_379	53	.	2.96571	7.43993	5.37986	196
chr1	36804222	36804789	SRR8861852-53_trimmed.fq.sort.sort.q10.rmdup.narrowPeak_peak_380	49	.	2.65804	6.98238	4.94203	398
chr1	36822703	36823251	SRR8861852-53_trimmed.fq.sort.sort.q10.rmdup.narrowPeak_peak_381	232	.	5.10452	25.6931	23.264	323
chr1	36830925	36831863	SRR8861852-53_trimmed.fq.sort.sort.q10.rmdup.narrowPeak_peak_382	504	.	6.69568	53.2061	50.4993	206
chr1	36860036	36862177	SRR8861852-53_trimmed.fq.sort.sort.q10.rmdup.narrowPeak_peak_383	176	.	3.45732	20.0219	17.67	597
chr1	36874864	36875212	SRR8861852-53_trimmed.fq.sort.sort.q10.rmdup.narrowPeak_peak_384	32	.	2.47036	5.24614	3.29783	266
chr1	36905213	36905531	SRR8861852-53_trimmed.fq.sort.sort.q10.rmdup.narrowPeak_peak_385	74	.	3.3257	9.53818	7.40645	128
chr1	36910196	36910410	SRR8861852-53_trimmed.fq.sort.sort.q10.rmdup.narrowPeak_peak_386	43	.	2.768	6.40795	4.39301	166
chr1	36920146	36920502	SRR8861852-53_trimmed.fq.sort.sort.q10.rmdup.narrowPeak_peak_387	50	.	2.80884	7.0638	5.02069	177
chr1	36938762	36939036	SRR8861852-53_trimmed.fq.sort.sort.q10.rmdup.narrowPeak_peak_388	114	.	2.43725	13.7037	11.4649	161
chr1	36939270	36940431	SRR8861852-53_trimmed.fq.sort.sort.q10.rmdup.narrowPeak_peak_389	2158	.	9.63468	220.691	215.804	522
chr1	37028873	37029899	SRR8861852-53_trimmed.fq.sort.sort.q10.rmdup.narrowPeak_peak_390	382	.	6.78794	40.8494	38.2562	624
chr1	37045858	37046094	SRR8861852-53_trimmed.fq.sort.sort.q10.rmdup.narrowPeak_peak_391	34	.	2.57028	5.43486	3.47073	183
chr1	37081193	37081624	SRR8861852-53_trimmed.fq.sort.sort.q10.rmdup.narrowPeak_peak_392	130	.	4.16438	15.3241	13.0527	191
chr1	37098002	37098293	SRR8861852-53_trimmed.fq.sort.sort.q10.rmdup.narrowPeak_peak_393	39	.	2.66914	5.9138	3.92346	199
chr1	37113437	37113709	SRR8861852-53_trimmed.fq.sort.sort.q10.rmdup.narrowPeak_peak_394	38	.	2.65769	5.87584	3.89355	177
chr1	37116752	37117039	SRR8861852-53_trimmed.fq.sort.sort.q10.rmdup.narrowPeak_peak_395	37	.	2.60286	5.69322	3.7184	133
chr1	37122094	37122757	SRR8861852-53_trimmed.fq.sort.sort.q10.rmdup.narrowPeak_peak_396	125	.	3.57482	14.8079	12.5458	205
chr1	37123645	37123928	SRR8861852-53_trimmed.fq.sort.sort.q10.rmdup.narrowPeak_peak_397	24	.	2.10893	4.29036	2.40657	80
chr1	37131371	37131694	SRR8861852-53_trimmed.fq.sort.sort.q10.rmdup.narrowPeak_peak_398	69	.	3.26228	9.09065	6.97096	152
chr1	37165731	37166232	SRR8861852-53_trimmed.fq.sort.sort.q10.rmdup.narrowPeak_peak_399	71	.	3.18982	9.24798	7.12407	175
chr1	37232284	37232526	SRR8861852-53_trimmed.fq.sort.sort.q10.rmdup.narrowPeak_peak_400	26	.	2.37257	4.5247	2.61861	173
chr1	37299897	37300540	SRR8861852-53_trimmed.fq.sort.sort.q10.rmdup.narrowPeak_peak_401	610	.	9.68799	63.8323	61.0309	204
chr1	37350742	37350956	SRR8861852-53_trimmed.fq.sort.sort.q10.rmdup.narrowPeak_peak_402	44	.	2.59728	6.4336	4.4178	168
chr1	37351260	37351876	SRR8861852-53_trimmed.fq.sort.sort.q10.rmdup.narrowPeak_peak_403	77	.	3.18381	9.85066	7.70831	435
chr1	37362644	37363641	SRR8861852-53_trimmed.fq.sort.sort.q10.rmdup.narrowPeak_peak_404	102	.	3.4207	12.4103	10.2006	651
chr1	37429432	37431070	SRR8861852-53_trimmed.fq.sort.sort.q10.rmdup.narrowPeak_peak_405	1284	.	9.01644	131.954	128.48	919
chr1	37504373	37505621	SRR8861852-53_trimmed.fq.sort.sort.q10.rmdup.narrowPeak_peak_406	120	.	3.56313	14.2643	12.0135	641
chr1	37511695	37513555	SRR8861852-53_trimmed.fq.sort.sort.q10.rmdup.narrowPeak_peak_407	316	.	4.55335	34.1879	31.6618	1296
chr1	37537630	37538031	SRR8861852-53_trimmed.fq.sort.sort.q10.rmdup.narrowPeak_peak_408	68	.	3.11687	8.96885	6.85548	281
chr1	37541207	37541579	SRR8861852-53_trimmed.fq.sort.sort.q10.rmdup.narrowPeak_peak_409	172	.	4.844	19.6264	17.2803	182
chr1	37616093	37616398	SRR8861852-53_trimmed.fq.sort.sort.q10.rmdup.narrowPeak_peak_410	36	.	2.42756	5.63754	3.66505	169
chr1	37687388	37688503	SRR8861852-53_trimmed.fq.sort.sort.q10.rmdup.narrowPeak_peak_411	69	.	3.26228	9.09065	6.97096	675
chr1	37697735	37697988	SRR8861852-53_trimmed.fq.sort.sort.q10.rmdup.narrowPeak_peak_412	43	.	2.46785	6.34507	4.33824	175
chr1	37698391	37699461	SRR8861852-53_trimmed.fq.sort.sort.q10.rmdup.narrowPeak_peak_413	222	.	4.68903	24.6345	22.2186	295
chr1	37864382	37865809	SRR8861852-53_trimmed.fq.sort.sort.q10.rmdup.narrowPeak_peak_414	935	.	8.65034	96.672	93.5699	1101
chr1	37871568	37872949	SRR8861852-53_trimmed.fq.sort.sort.q10.rmdup.narrowPeak_peak_415	522	.	6.61926	54.9783	52.2557	271
chr1	37889687	37891023	SRR8861852-53_trimmed.fq.sort.sort.q10.rmdup.narrowPeak_peak_416	722	.	7.18735	75.1447	72.2425	550
chr1	37996556	37998730	SRR8861852-53_trimmed.fq.sort.sort.q10.rmdup.narrowPeak_peak_417	1950	.	8.13166	199.543	195.076	532
chr1	38128808	38129691	SRR8861852-53_trimmed.fq.sort.sort.q10.rmdup.narrowPeak_peak_418	573	.	6.51506	60.0847	57.3163	715
chr1	38130051	38130740	SRR8861852-53_trimmed.fq.sort.sort.q10.rmdup.narrowPeak_peak_419	808	.	7.9024	83.8446	80.8636	230
chr1	38191804	38192110	SRR8861852-53_trimmed.fq.sort.sort.q10.rmdup.narrowPeak_peak_420	53	.	2.96571	7.43993	5.37986	62
chr1	38217977	38218758	SRR8861852-53_trimmed.fq.sort.sort.q10.rmdup.narrowPeak_peak_421	194	.	3.98067	21.7861	19.4086	242
chr1	38230083	38230323	SRR8861852-53_trimmed.fq.sort.sort.q10.rmdup.narrowPeak_peak_422	30	.	2.47143	4.97164	3.03557	73
chr1	38237268	38237560	SRR8861852-53_trimmed.fq.sort.sort.q10.rmdup.narrowPeak_peak_423	33	.	2.28884	5.3393	3.38693	93
chr1	38238267	38238644	SRR8861852-53_trimmed.fq.sort.sort.q10.rmdup.narrowPeak_peak_424	27	.	2.18581	4.69547	2.78128	356
chr1	38241863	38242193	SRR8861852-53_trimmed.fq.sort.sort.q10.rmdup.narrowPeak_peak_425	56	.	2.64224	7.69884	5.63048	179
chr1	38248225	38248497	SRR8861852-53_trimmed.fq.sort.sort.q10.rmdup.narrowPeak_peak_426	48	.	2.53616	6.92345	4.88508	179
chr1	38251898	38252262	SRR8861852-53_trimmed.fq.sort.sort.q10.rmdup.narrowPeak_peak_427	79	.	2.9298	10.0822	7.93404	140
chr1	38257476	38258403	SRR8861852-53_trimmed.fq.sort.sort.q10.rmdup.narrowPeak_peak_428	41	.	2.06146	6.1858	4.18506	866
chr1	38262663	38263106	SRR8861852-53_trimmed.fq.sort.sort.q10.rmdup.narrowPeak_peak_429	278	.	3.82572	30.3112	27.8272	245
chr1	38263285	38263968	SRR8861852-53_trimmed.fq.sort.sort.q10.rmdup.narrowPeak_peak_430	158	.	3.03874	18.18	15.8569	182
chr1	38268237	38268566	SRR8861852-53_trimmed.fq.sort.sort.q10.rmdup.narrowPeak_peak_431	97	.	2.97311	11.9884	9.78921	147
chr1	38298038	38298285	SRR8861852-53_trimmed.fq.sort.sort.q10.rmdup.narrowPeak_peak_432	39	.	2.66914	5.9138	3.92346	59
chr1	38304541	38305194	SRR8861852-53_trimmed.fq.sort.sort.q10.rmdup.narrowPeak_peak_433	72	.	2.86342	9.39791	7.26996	454
chr1	38305871	38306231	SRR8861852-53_trimmed.fq.sort.sort.q10.rmdup.narrowPeak_peak_434	87	.	2.94411	10.8945	8.72202	170
chr1	38308216	38308434	SRR8861852-53_trimmed.fq.sort.sort.q10.rmdup.narrowPeak_peak_435	60	.	2.51782	8.12951	6.04397	95
chr1	38320351	38321220	SRR8861852-53_trimmed.fq.sort.sort.q10.rmdup.narrowPeak_peak_436	89	.	2.99025	11.1383	8.96023	179
chr1	38334256	38334527	SRR8861852-53_trimmed.fq.sort.sort.q10.rmdup.narrowPeak_peak_437	27	.	2.30348	4.672	2.75887	175
chr1	38364036	38364306	SRR8861852-53_trimmed.fq.sort.sort.q10.rmdup.narrowPeak_peak_438	64	.	2.96311	8.55789	6.45618	159
chr1	38364491	38364787	SRR8861852-53_trimmed.fq.sort.sort.q10.rmdup.narrowPeak_peak_439	41	.	2.57424	6.19529	4.1941	167
chr1	38392104	38392357	SRR8861852-53_trimmed.fq.sort.sort.q10.rmdup.narrowPeak_peak_440	36	.	2.19377	5.60044	3.62956	85
chr1	38394723	38395120	SRR8861852-53_trimmed.fq.sort.sort.q10.rmdup.narrowPeak_peak_441	41	.	2.16621	6.10233	4.1048	80
chr1	38399119	38399488	SRR8861852-53_trimmed.fq.sort.sort.q10.rmdup.narrowPeak_peak_442	51	.	2.30825	7.23509	5.18628	295
chr1	38410470	38410722	SRR8861852-53_trimmed.fq.sort.sort.q10.rmdup.narrowPeak_peak_443	51	.	2.80166	7.20987	5.16186	109
chr1	38411031	38411377	SRR8861852-53_trimmed.fq.sort.sort.q10.rmdup.narrowPeak_peak_444	48	.	2.71026	6.86556	4.83424	156
chr1	38417217	38417526	SRR8861852-53_trimmed.fq.sort.sort.q10.rmdup.narrowPeak_peak_445	60	.	2.95462	8.1497	6.06356	171
chr1	38417888	38418326	SRR8861852-53_trimmed.fq.sort.sort.q10.rmdup.narrowPeak_peak_446	48	.	2.70535	6.84696	4.81633	323
chr1	38418754	38419052	SRR8861852-53_trimmed.fq.sort.sort.q10.rmdup.narrowPeak_peak_447	28	.	2.29253	4.75418	2.8372	122
chr1	38435909	38436638	SRR8861852-53_trimmed.fq.sort.sort.q10.rmdup.narrowPeak_peak_448	230	.	3.42477	25.5096	23.0827	462
chr1	38436954	38437248	SRR8861852-53_trimmed.fq.sort.sort.q10.rmdup.narrowPeak_peak_449	90	.	2.41691	11.2718	9.09055	132
chr1	38438443	38438936	SRR8861852-53_trimmed.fq.sort.sort.q10.rmdup.narrowPeak_peak_450	49	.	2.04788	7.02232	4.98065	164
chr1	38448902	38449345	SRR8861852-53_trimmed.fq.sort.sort.q10.rmdup.narrowPeak_peak_451	129	.	3.66099	15.2411	12.9711	165
chr1	38450551	38451006	SRR8861852-53_trimmed.fq.sort.sort.q10.rmdup.narrowPeak_peak_452	99	.	3.27444	12.1686	9.964	133
chr1	38461799	38462040	SRR8861852-53_trimmed.fq.sort.sort.q10.rmdup.narrowPeak_peak_453	57	.	3.01962	7.81892	5.74681	110
chr1	38470268	38471178	SRR8861852-53_trimmed.fq.sort.sort.q10.rmdup.narrowPeak_peak_454	113	.	3.81476	13.6265	11.3892	629
chr1	38487487	38488165	SRR8861852-53_trimmed.fq.sort.sort.q10.rmdup.narrowPeak_peak_455	42	.	2.63149	6.25471	4.25127	59
chr1	38497546	38497827	SRR8861852-53_trimmed.fq.sort.sort.q10.rmdup.narrowPeak_peak_456	62	.	3.01632	8.38606	6.29285	102
chr1	38511434	38511871	SRR8861852-53_trimmed.fq.sort.sort.q10.rmdup.narrowPeak_peak_457	77	.	2.41954	9.84641	7.70416	187
chr1	38512059	38512984	SRR8861852-53_trimmed.fq.sort.sort.q10.rmdup.narrowPeak_peak_458	219	.	3.58022	24.3213	21.9093	503
chr1	38513239	38513674	SRR8861852-53_trimmed.fq.sort.sort.q10.rmdup.narrowPeak_peak_459	62	.	2.31265	8.34809	6.25609	86
chr1	38528273	38529526	SRR8861852-53_trimmed.fq.sort.sort.q10.rmdup.narrowPeak_peak_460	61	.	2.73377	8.27662	6.1867	763
chr1	38553942	38554156	SRR8861852-53_trimmed.fq.sort.sort.q10.rmdup.narrowPeak_peak_461	43	.	2.768	6.40795	4.39301	105
chr1	38560729	38561081	SRR8861852-53_trimmed.fq.sort.sort.q10.rmdup.narrowPeak_peak_462	50	.	2.74032	7.14538	5.09956	176
chr1	38565394	38565613	SRR8861852-53_trimmed.fq.sort.sort.q10.rmdup.narrowPeak_peak_463	64	.	2.97358	8.60013	6.49721	129
chr1	38584868	38585105	SRR8861852-53_trimmed.fq.sort.sort.q10.rmdup.narrowPeak_peak_464	37	.	2.61365	5.72925	3.75299	188
chr1	38594875	38595247	SRR8861852-53_trimmed.fq.sort.sort.q10.rmdup.narrowPeak_peak_465	54	.	2.88824	7.53173	5.46868	208
chr1	38601619	38602364	SRR8861852-53_trimmed.fq.sort.sort.q10.rmdup.narrowPeak_peak_466	55	.	2.3515	7.60631	5.54093	631
chr1	38606580	38607790	SRR8861852-53_trimmed.fq.sort.sort.q10.rmdup.narrowPeak_peak_467	476	.	5.40658	50.3194	47.6386	301
chr1	38626048	38627144	SRR8861852-53_trimmed.fq.sort.sort.q10.rmdup.narrowPeak_peak_468	850	.	3.81177	88.0287	85.0087	595
chr1	38627669	38628872	SRR8861852-53_trimmed.fq.sort.sort.q10.rmdup.narrowPeak_peak_469	956	.	3.98181	98.7767	95.6545	212
chr1	38629007	38629341	SRR8861852-53_trimmed.fq.sort.sort.q10.rmdup.narrowPeak_peak_470	37	.	1.52651	5.73049	3.75419	202
chr1	38636297	38636728	SRR8861852-53_trimmed.fq.sort.sort.q10.rmdup.narrowPeak_peak_471	175	.	3.99594	19.9331	17.5825	230
chr1	38642181	38643006	SRR8861852-53_trimmed.fq.sort.sort.q10.rmdup.narrowPeak_peak_472	56	.	2.93934	7.71972	5.65071	492
chr1	38652103	38652353	SRR8861852-53_trimmed.fq.sort.sort.q10.rmdup.narrowPeak_peak_473	36	.	2.41946	5.60638	3.63514	96
chr1	38657458	38658587	SRR8861852-53_trimmed.fq.sort.sort.q10.rmdup.narrowPeak_peak_474	132	.	3.37098	15.56	13.2834	273
chr1	38659227	38659528	SRR8861852-53_trimmed.fq.sort.sort.q10.rmdup.narrowPeak_peak_475	116	.	3.20628	13.9375	11.6941	118
chr1	38665734	38666122	SRR8861852-53_trimmed.fq.sort.sort.q10.rmdup.narrowPeak_peak_476	44	.	2.36763	6.42805	4.41239	54
chr1	38666237	38667278	SRR8861852-53_trimmed.fq.sort.sort.q10.rmdup.narrowPeak_peak_477	326	.	5.41614	35.1625	32.6264	480
chr1	38687982	38688808	SRR8861852-53_trimmed.fq.sort.sort.q10.rmdup.narrowPeak_peak_478	122	.	3.83346	14.4993	12.2441	139
chr1	38698810	38699543	SRR8861852-53_trimmed.fq.sort.sort.q10.rmdup.narrowPeak_peak_479	119	.	3.448	14.1597	11.9108	366
chr1	38699886	38700136	SRR8861852-53_trimmed.fq.sort.sort.q10.rmdup.narrowPeak_peak_480	62	.	2.74986	8.35018	6.25809	117
chr1	38700954	38701220	SRR8861852-53_trimmed.fq.sort.sort.q10.rmdup.narrowPeak_peak_481	32	.	2.31136	5.18804	3.24235	153
chr1	38735208	38736311	SRR8861852-53_trimmed.fq.sort.sort.q10.rmdup.narrowPeak_peak_482	408	.	5.86559	43.5024	40.884	460
chr1	38757393	38758982	SRR8861852-53_trimmed.fq.sort.sort.q10.rmdup.narrowPeak_peak_483	374	.	3.30558	40.0257	37.4406	370
chr1	38759921	38760483	SRR8861852-53_trimmed.fq.sort.sort.q10.rmdup.narrowPeak_peak_484	417	.	3.34187	44.3731	41.7465	370
chr1	38766642	38767815	SRR8861852-53_trimmed.fq.sort.sort.q10.rmdup.narrowPeak_peak_485	504	.	4.12508	53.1941	50.4874	716
chr1	38770162	38770882	SRR8861852-53_trimmed.fq.sort.sort.q10.rmdup.narrowPeak_peak_486	230	.	3.1193	25.4942	23.0674	525
chr1	38777174	38778169	SRR8861852-53_trimmed.fq.sort.sort.q10.rmdup.narrowPeak_peak_487	106	.	3.62875	12.8481	10.6277	187
chr1	38789512	38789967	SRR8861852-53_trimmed.fq.sort.sort.q10.rmdup.narrowPeak_peak_488	85	.	3.33944	10.7017	8.53588	273
chr1	38790052	38790449	SRR8861852-53_trimmed.fq.sort.sort.q10.rmdup.narrowPeak_peak_489	27	.	2.30348	4.672	2.75887	110
chr1	38816308	38817819	SRR8861852-53_trimmed.fq.sort.sort.q10.rmdup.narrowPeak_peak_490	194	.	5.14057	21.875	19.4959	518
chr1	38866416	38866757	SRR8861852-53_trimmed.fq.sort.sort.q10.rmdup.narrowPeak_peak_491	39	.	2.6447	5.9894	3.99619	62
chr1	38885957	38886296	SRR8861852-53_trimmed.fq.sort.sort.q10.rmdup.narrowPeak_peak_492	43	.	2.66652	6.38169	4.37335	247
chr1	38897540	38898195	SRR8861852-53_trimmed.fq.sort.sort.q10.rmdup.narrowPeak_peak_493	217	.	5.43714	24.1974	21.7869	487
chr1	38987164	38988767	SRR8861852-53_trimmed.fq.sort.sort.q10.rmdup.narrowPeak_peak_494	1327	.	8.38185	136.238	132.712	862
chr1	39001429	39001823	SRR8861852-53_trimmed.fq.sort.sort.q10.rmdup.narrowPeak_peak_495	92	.	3.65771	11.4675	9.27989	230
chr1	39046231	39046548	SRR8861852-53_trimmed.fq.sort.sort.q10.rmdup.narrowPeak_peak_496	124	.	4.152	14.6927	12.4328	122
chr1	39078886	39079217	SRR8861852-53_trimmed.fq.sort.sort.q10.rmdup.narrowPeak_peak_497	58	.	3.06457	7.97688	5.89593	123
chr1	39105569	39106044	SRR8861852-53_trimmed.fq.sort.sort.q10.rmdup.narrowPeak_peak_498	43	.	2.76194	6.38756	4.37905	347
chr1	39106208	39106430	SRR8861852-53_trimmed.fq.sort.sort.q10.rmdup.narrowPeak_peak_499	22	.	2.27371	4.09461	2.22077	17
chr1	39134283	39134620	SRR8861852-53_trimmed.fq.sort.sort.q10.rmdup.narrowPeak_peak_500	92	.	3.65771	11.4675	9.27989	148
chr1	39237479	39237737	SRR8861852-53_trimmed.fq.sort.sort.q10.rmdup.narrowPeak_peak_501	43	.	2.768	6.40795	4.39301	93
chr1	39238098	39238338	SRR8861852-53_trimmed.fq.sort.sort.q10.rmdup.narrowPeak_peak_502	34	.	2.57028	5.43486	3.47073	121
chr1	39312462	39313662	SRR8861852-53_trimmed.fq.sort.sort.q10.rmdup.narrowPeak_peak_503	115	.	3.61984	13.7992	11.5585	1025
chr1	39335618	39335832	SRR8861852-53_trimmed.fq.sort.sort.q10.rmdup.narrowPeak_peak_504	53	.	2.96571	7.43993	5.37986	86
chr1	39367277	39367717	SRR8861852-53_trimmed.fq.sort.sort.q10.rmdup.narrowPeak_peak_505	398	.	3.84794	42.4552	39.8466	238
chr1	39367826	39369346	SRR8861852-53_trimmed.fq.sort.sort.q10.rmdup.narrowPeak_peak_506	1471	.	7.45247	150.82	147.105	555
chr1	39395914	39396188	SRR8861852-53_trimmed.fq.sort.sort.q10.rmdup.narrowPeak_peak_507	57	.	3.01334	7.79676	5.72538	116
chr1	39417622	39418149	SRR8861852-53_trimmed.fq.sort.sort.q10.rmdup.narrowPeak_peak_508	98	.	3.75657	12.0909	9.88785	323
chr1	39449680	39450410	SRR8861852-53_trimmed.fq.sort.sort.q10.rmdup.narrowPeak_peak_509	196	.	3.97465	22.0252	19.644	543
chr1	39450697	39450956	SRR8861852-53_trimmed.fq.sort.sort.q10.rmdup.narrowPeak_peak_510	40	.	2.26091	6.03801	4.04292	132
chr1	39457749	39457987	SRR8861852-53_trimmed.fq.sort.sort.q10.rmdup.narrowPeak_peak_511	46	.	2.64787	6.62789	4.60507	198
chr1	39464287	39464903	SRR8861852-53_trimmed.fq.sort.sort.q10.rmdup.narrowPeak_peak_512	82	.	3.3721	10.3833	8.22525	195
chr1	39478111	39478373	SRR8861852-53_trimmed.fq.sort.sort.q10.rmdup.narrowPeak_peak_513	58	.	2.94438	7.92423	5.84875	98
chr1	39478451	39478720	SRR8861852-53_trimmed.fq.sort.sort.q10.rmdup.narrowPeak_peak_514	224	.	5.23421	24.8342	22.4158	156
chr1	39478842	39479258	SRR8861852-53_trimmed.fq.sort.sort.q10.rmdup.narrowPeak_peak_515	555	.	8.60539	58.2657	55.5135	170
chr1	39535207	39536333	SRR8861852-53_trimmed.fq.sort.sort.q10.rmdup.narrowPeak_peak_516	1401	.	11.4251	143.798	140.176	742
chr1	39576186	39577306	SRR8861852-53_trimmed.fq.sort.sort.q10.rmdup.narrowPeak_peak_517	849	.	6.22744	88.0184	84.9985	582
chr1	39577502	39578080	SRR8861852-53_trimmed.fq.sort.sort.q10.rmdup.narrowPeak_peak_518	1027	.	6.93238	105.952	102.759	240
chr1	39612819	39613195	SRR8861852-53_trimmed.fq.sort.sort.q10.rmdup.narrowPeak_peak_519	33	.	2.28884	5.3393	3.38693	213
chr1	39613453	39614512	SRR8861852-53_trimmed.fq.sort.sort.q10.rmdup.narrowPeak_peak_520	132	.	3.58087	15.5696	13.2928	888
chr1	39614654	39615047	SRR8861852-53_trimmed.fq.sort.sort.q10.rmdup.narrowPeak_peak_521	129	.	3.52198	15.2551	12.9849	201
chr1	39645639	39646593	SRR8861852-53_trimmed.fq.sort.sort.q10.rmdup.narrowPeak_peak_522	105	.	3.85543	12.7254	10.5076	313
chr1	39686301	39686515	SRR8861852-53_trimmed.fq.sort.sort.q10.rmdup.narrowPeak_peak_523	27	.	2.2951	4.64285	2.73113	104
chr1	39691012	39692038	SRR8861852-53_trimmed.fq.sort.sort.q10.rmdup.narrowPeak_peak_524	227	.	4.49726	25.19	22.7669	616
chr1	39701016	39702559	SRR8861852-53_trimmed.fq.sort.sort.q10.rmdup.narrowPeak_peak_525	234	.	3.7392	25.9043	23.4722	302
chr1	39702860	39703226	SRR8861852-53_trimmed.fq.sort.sort.q10.rmdup.narrowPeak_peak_526	70	.	2.3766	9.1544	7.03295	216
chr1	39713429	39714266	SRR8861852-53_trimmed.fq.sort.sort.q10.rmdup.narrowPeak_peak_527	84	.	2.93305	10.6514	8.48691	407
chr1	39719752	39719995	SRR8861852-53_trimmed.fq.sort.sort.q10.rmdup.narrowPeak_peak_528	51	.	2.42754	7.24378	5.19468	139
chr1	39720467	39721511	SRR8861852-53_trimmed.fq.sort.sort.q10.rmdup.narrowPeak_peak_529	691	.	8.07489	71.9961	69.1218	326
chr1	39734777	39734991	SRR8861852-53_trimmed.fq.sort.sort.q10.rmdup.narrowPeak_peak_530	39	.	2.34058	5.92638	3.93549	165
chr1	39735568	39736437	SRR8861852-53_trimmed.fq.sort.sort.q10.rmdup.narrowPeak_peak_531	150	.	3.63706	17.3577	15.049	681
chr1	39740835	39741211	SRR8861852-53_trimmed.fq.sort.sort.q10.rmdup.narrowPeak_peak_532	88	.	3.25622	11.0053	8.83024	163
chr1	39741294	39741644	SRR8861852-53_trimmed.fq.sort.sort.q10.rmdup.narrowPeak_peak_533	69	.	3.0939	9.08046	6.96401	189
chr1	39746354	39746926	SRR8861852-53_trimmed.fq.sort.sort.q10.rmdup.narrowPeak_peak_534	144	.	3.85996	16.7539	14.4551	291
chr1	39749512	39750093	SRR8861852-53_trimmed.fq.sort.sort.q10.rmdup.narrowPeak_peak_535	58	.	2.69698	7.94634	5.87013	141
chr1	39751320	39751536	SRR8861852-53_trimmed.fq.sort.sort.q10.rmdup.narrowPeak_peak_536	39	.	2.38507	5.99258	3.99915	62
chr1	39761327	39762574	SRR8861852-53_trimmed.fq.sort.sort.q10.rmdup.narrowPeak_peak_537	508	.	6.41033	53.5472	50.8374	559
chr1	39772161	39772510	SRR8861852-53_trimmed.fq.sort.sort.q10.rmdup.narrowPeak_peak_538	34	.	2.57028	5.43486	3.47073	66
chr1	39772681	39772913	SRR8861852-53_trimmed.fq.sort.sort.q10.rmdup.narrowPeak_peak_539	22	.	2.27371	4.09461	2.22077	153
chr1	39831026	39831263	SRR8861852-53_trimmed.fq.sort.sort.q10.rmdup.narrowPeak_peak_540	69	.	3.26228	9.09065	6.97096	107
chr1	39839304	39839800	SRR8861852-53_trimmed.fq.sort.sort.q10.rmdup.narrowPeak_peak_541	64	.	3.16343	8.52725	6.42641	149
chr1	39867540	39868462	SRR8861852-53_trimmed.fq.sort.sort.q10.rmdup.narrowPeak_peak_542	135	.	3.94284	15.7953	13.5145	596
chr1	39884966	39885261	SRR8861852-53_trimmed.fq.sort.sort.q10.rmdup.narrowPeak_peak_543	39	.	2.66914	5.9138	3.92346	88
chr1	39900178	39900792	SRR8861852-53_trimmed.fq.sort.sort.q10.rmdup.narrowPeak_peak_544	762	.	4.35949	79.154	76.216	377
chr1	39901141	39903274	SRR8861852-53_trimmed.fq.sort.sort.q10.rmdup.narrowPeak_peak_545	1226	.	5.48493	126.048	122.642	427
chr1	39922934	39923170	SRR8861852-53_trimmed.fq.sort.sort.q10.rmdup.narrowPeak_peak_546	42	.	2.4681	6.20788	4.2063	82
chr1	39923512	39923863	SRR8861852-53_trimmed.fq.sort.sort.q10.rmdup.narrowPeak_peak_547	98	.	3.38879	12.0374	9.83719	198
chr1	39947188	39947909	SRR8861852-53_trimmed.fq.sort.sort.q10.rmdup.narrowPeak_peak_548	215	.	3.93673	23.9718	21.5645	277
chr1	39962837	39963086	SRR8861852-53_trimmed.fq.sort.sort.q10.rmdup.narrowPeak_peak_549	35	.	2.50304	5.49943	3.53253	129
chr1	39977125	39977387	SRR8861852-53_trimmed.fq.sort.sort.q10.rmdup.narrowPeak_peak_550	57	.	2.81631	7.78529	5.71419	55
chr1	39982926	39983202	SRR8861852-53_trimmed.fq.sort.sort.q10.rmdup.narrowPeak_peak_551	68	.	3.11687	8.96885	6.85548	110
chr1	40002316	40002621	SRR8861852-53_trimmed.fq.sort.sort.q10.rmdup.narrowPeak_peak_552	30	.	2.30965	4.93755	3.01184	121
chr1	40101503	40101967	SRR8861852-53_trimmed.fq.sort.sort.q10.rmdup.narrowPeak_peak_553	34	.	2.57028	5.43486	3.47073	351
chr1	40106166	40106521	SRR8861852-53_trimmed.fq.sort.sort.q10.rmdup.narrowPeak_peak_554	75	.	3.29257	9.63587	7.50159	151
chr1	40139612	40139871	SRR8861852-53_trimmed.fq.sort.sort.q10.rmdup.narrowPeak_peak_555	34	.	2.57028	5.43486	3.47073	84
chr1	40179592	40179966	SRR8861852-53_trimmed.fq.sort.sort.q10.rmdup.narrowPeak_peak_556	53	.	2.96571	7.43993	5.37986	170
chr1	40224495	40224796	SRR8861852-53_trimmed.fq.sort.sort.q10.rmdup.narrowPeak_peak_557	35	.	2.42652	5.49935	3.53251	174
chr1	40225010	40225369	SRR8861852-53_trimmed.fq.sort.sort.q10.rmdup.narrowPeak_peak_558	167	.	4.41681	19.1166	16.7785	174
chr1	40233215	40233569	SRR8861852-53_trimmed.fq.sort.sort.q10.rmdup.narrowPeak_peak_559	70	.	2.81923	9.18581	7.06359	165
chr1	40233832	40234175	SRR8861852-53_trimmed.fq.sort.sort.q10.rmdup.narrowPeak_peak_560	55	.	2.6308	7.64685	5.58014	145
chr1	40234468	40234790	SRR8861852-53_trimmed.fq.sort.sort.q10.rmdup.narrowPeak_peak_561	46	.	2.52313	6.72222	4.69606	189
chr1	40243307	40243846	SRR8861852-53_trimmed.fq.sort.sort.q10.rmdup.narrowPeak_peak_562	194	.	5.14057	21.875	19.4959	231
chr1	40266320	40267122	SRR8861852-53_trimmed.fq.sort.sort.q10.rmdup.narrowPeak_peak_563	656	.	8.86372	68.4953	65.6523	412
chr1	40274569	40274851	SRR8861852-53_trimmed.fq.sort.sort.q10.rmdup.narrowPeak_peak_564	24	.	2.29942	4.29451	2.41046	69
chr1	40281668	40281965	SRR8861852-53_trimmed.fq.sort.sort.q10.rmdup.narrowPeak_peak_565	38	.	2.60262	5.84484	3.86382	165
chr1	40324513	40324853	SRR8861852-53_trimmed.fq.sort.sort.q10.rmdup.narrowPeak_peak_566	92	.	3.65771	11.4675	9.27989	147
chr1	40353213	40353570	SRR8861852-53_trimmed.fq.sort.sort.q10.rmdup.narrowPeak_peak_567	124	.	4.152	14.6927	12.4328	200
chr1	40436155	40436851	SRR8861852-53_trimmed.fq.sort.sort.q10.rmdup.narrowPeak_peak_568	48	.	2.86685	6.91681	4.87875	163
chr1	40634698	40635459	SRR8861852-53_trimmed.fq.sort.sort.q10.rmdup.narrowPeak_peak_569	107	.	3.78837	12.9943	10.7709	180
chr1	40636233	40636447	SRR8861852-53_trimmed.fq.sort.sort.q10.rmdup.narrowPeak_peak_570	42	.	2.66902	6.23165	4.22913	77
chr1	40790142	40791169	SRR8861852-53_trimmed.fq.sort.sort.q10.rmdup.narrowPeak_peak_571	372	.	6.77825	39.8788	37.2952	382
chr1	40815037	40815841	SRR8861852-53_trimmed.fq.sort.sort.q10.rmdup.narrowPeak_peak_572	86	.	3.55885	10.8554	8.6839	334
chr1	40841324	40841669	SRR8861852-53_trimmed.fq.sort.sort.q10.rmdup.narrowPeak_peak_573	26	.	2.37257	4.5247	2.61861	101
chr1	40879471	40879688	SRR8861852-53_trimmed.fq.sort.sort.q10.rmdup.narrowPeak_peak_574	48	.	2.86685	6.91681	4.87875	102
chr1	40924186	40925199	SRR8861852-53_trimmed.fq.sort.sort.q10.rmdup.narrowPeak_peak_575	117	.	4.05314	14.0266	11.7803	524
chr1	41001726	41002269	SRR8861852-53_trimmed.fq.sort.sort.q10.rmdup.narrowPeak_peak_576	101	.	3.40409	12.3345	10.1263	326
chr1	41002541	41003138	SRR8861852-53_trimmed.fq.sort.sort.q10.rmdup.narrowPeak_peak_577	128	.	3.68497	15.1079	12.8403	120
chr1	41007028	41007286	SRR8861852-53_trimmed.fq.sort.sort.q10.rmdup.narrowPeak_peak_578	30	.	2.34596	4.9452	3.01913	59
chr1	41034798	41036130	SRR8861852-53_trimmed.fq.sort.sort.q10.rmdup.narrowPeak_peak_579	204	.	4.52404	22.7918	20.4	268
chr1	41235369	41235798	SRR8861852-53_trimmed.fq.sort.sort.q10.rmdup.narrowPeak_peak_580	64	.	3.16343	8.52725	6.42641	325
chr1	41390368	41390720	SRR8861852-53_trimmed.fq.sort.sort.q10.rmdup.narrowPeak_peak_581	105	.	3.85543	12.7254	10.5076	189
chr1	41652584	41652918	SRR8861852-53_trimmed.fq.sort.sort.q10.rmdup.narrowPeak_peak_582	75	.	3.36114	9.6667	7.52898	128
chr1	41891119	41891364	SRR8861852-53_trimmed.fq.sort.sort.q10.rmdup.narrowPeak_peak_583	48	.	2.86685	6.91681	4.87875	176
chr1	42098060	42098316	SRR8861852-53_trimmed.fq.sort.sort.q10.rmdup.narrowPeak_peak_584	48	.	2.86685	6.91681	4.87875	175
chr1	42125508	42125768	SRR8861852-53_trimmed.fq.sort.sort.q10.rmdup.narrowPeak_peak_585	69	.	3.26228	9.09065	6.97096	178
chr1	42242507	42242802	SRR8861852-53_trimmed.fq.sort.sort.q10.rmdup.narrowPeak_peak_586	39	.	2.66914	5.9138	3.92346	206
chr1	42257789	42258005	SRR8861852-53_trimmed.fq.sort.sort.q10.rmdup.narrowPeak_peak_587	49	.	2.83935	6.99868	4.9578	111
chr1	42261747	42262186	SRR8861852-53_trimmed.fq.sort.sort.q10.rmdup.narrowPeak_peak_588	244	.	5.5378	26.9386	24.494	268
chr1	42295828	42296260	SRR8861852-53_trimmed.fq.sort.sort.q10.rmdup.narrowPeak_peak_589	158	.	4.64628	18.1706	15.8477	219
chr1	42325687	42326202	SRR8861852-53_trimmed.fq.sort.sort.q10.rmdup.narrowPeak_peak_590	98	.	3.75657	12.0909	9.88785	335
chr1	42351950	42353062	SRR8861852-53_trimmed.fq.sort.sort.q10.rmdup.narrowPeak_peak_591	91	.	3.444	11.3567	9.17352	406
chr1	42362035	42362424	SRR8861852-53_trimmed.fq.sort.sort.q10.rmdup.narrowPeak_peak_592	127	.	3.728	15.0612	12.7945	208
chr1	42362692	42363475	SRR8861852-53_trimmed.fq.sort.sort.q10.rmdup.narrowPeak_peak_593	116	.	3.5961	13.9351	11.6917	350
chr1	42539636	42540079	SRR8861852-53_trimmed.fq.sort.sort.q10.rmdup.narrowPeak_peak_594	75	.	3.36114	9.6667	7.52898	246
chr1	42540358	42540808	SRR8861852-53_trimmed.fq.sort.sort.q10.rmdup.narrowPeak_peak_595	43	.	2.768	6.40795	4.39301	61
chr1	42623523	42623971	SRR8861852-53_trimmed.fq.sort.sort.q10.rmdup.narrowPeak_peak_596	53	.	2.96571	7.43993	5.37986	111
chr1	42624858	42625226	SRR8861852-53_trimmed.fq.sort.sort.q10.rmdup.narrowPeak_peak_597	45	.	2.60162	6.60244	4.58057	271
chr1	42629613	42630504	SRR8861852-53_trimmed.fq.sort.sort.q10.rmdup.narrowPeak_peak_598	540	.	7.44037	56.8118	54.0728	551
chr1	42634995	42635788	SRR8861852-53_trimmed.fq.sort.sort.q10.rmdup.narrowPeak_peak_599	95	.	3.41486	11.6957	9.50307	174
chr1	42649625	42650127	SRR8861852-53_trimmed.fq.sort.sort.q10.rmdup.narrowPeak_peak_600	79	.	3.23603	10.0632	7.91542	197
chr1	42651378	42651752	SRR8861852-53_trimmed.fq.sort.sort.q10.rmdup.narrowPeak_peak_601	115	.	3.72356	13.7598	11.5199	184
chr1	42651974	42652317	SRR8861852-53_trimmed.fq.sort.sort.q10.rmdup.narrowPeak_peak_602	39	.	2.52049	5.99219	3.99879	153
chr1	42685997	42687250	SRR8861852-53_trimmed.fq.sort.sort.q10.rmdup.narrowPeak_peak_603	358	.	6.96552	38.4004	35.8315	946
chr1	42694981	42695352	SRR8861852-53_trimmed.fq.sort.sort.q10.rmdup.narrowPeak_peak_604	86	.	3.55885	10.8554	8.6839	130
chr1	42771830	42772532	SRR8861852-53_trimmed.fq.sort.sort.q10.rmdup.narrowPeak_peak_605	117	.	4.05314	14.0266	11.7803	171
chr1	42821760	42822373	SRR8861852-53_trimmed.fq.sort.sort.q10.rmdup.narrowPeak_peak_606	64	.	3.16343	8.52725	6.42641	108
chr1	42851152	42851953	SRR8861852-53_trimmed.fq.sort.sort.q10.rmdup.narrowPeak_peak_607	1744	.	13.8327	178.53	174.418	296
chr1	42889601	42889861	SRR8861852-53_trimmed.fq.sort.sort.q10.rmdup.narrowPeak_peak_608	75	.	3.36114	9.6667	7.52898	101
chr1	42918405	42918742	SRR8861852-53_trimmed.fq.sort.sort.q10.rmdup.narrowPeak_peak_609	151	.	4.54742	17.4562	15.1452	150
chr1	42952652	42953346	SRR8861852-53_trimmed.fq.sort.sort.q10.rmdup.narrowPeak_peak_610	513	.	7.6614	54.0269	51.3128	481
chr1	42953455	42953840	SRR8861852-53_trimmed.fq.sort.sort.q10.rmdup.narrowPeak_peak_611	240	.	5.1244	26.5121	24.0728	144
chr1	43009812	43010366	SRR8861852-53_trimmed.fq.sort.sort.q10.rmdup.narrowPeak_peak_612	54	.	2.7408	7.47936	5.41795	213
chr1	43010591	43011259	SRR8861852-53_trimmed.fq.sort.sort.q10.rmdup.narrowPeak_peak_613	76	.	3.12205	9.79983	7.65876	103
chr1	43091980	43092363	SRR8861852-53_trimmed.fq.sort.sort.q10.rmdup.narrowPeak_peak_614	134	.	3.99301	15.7437	13.4639	265
chr1	43092572	43093104	SRR8861852-53_trimmed.fq.sort.sort.q10.rmdup.narrowPeak_peak_615	562	.	8.12021	59.0551	56.2959	203
chr1	43097940	43099284	SRR8861852-53_trimmed.fq.sort.sort.q10.rmdup.narrowPeak_peak_616	2089	.	8.93082	213.693	208.951	581
chr1	43163377	43164354	SRR8861852-53_trimmed.fq.sort.sort.q10.rmdup.narrowPeak_peak_617	558	.	8.24059	58.6208	55.8656	399
chr1	43215875	43216445	SRR8861852-53_trimmed.fq.sort.sort.q10.rmdup.narrowPeak_peak_618	280	.	5.2654	30.541	28.0545	283
chr1	43225281	43226196	SRR8861852-53_trimmed.fq.sort.sort.q10.rmdup.narrowPeak_peak_619	187	.	5.04171	21.1171	18.7487	594
chr1	43264619	43264900	SRR8861852-53_trimmed.fq.sort.sort.q10.rmdup.narrowPeak_peak_620	124	.	4.152	14.6927	12.4328	157
chr1	43305784	43306352	SRR8861852-53_trimmed.fq.sort.sort.q10.rmdup.narrowPeak_peak_621	137	.	3.82224	16.0361	13.7511	251
chr1	43310823	43311948	SRR8861852-53_trimmed.fq.sort.sort.q10.rmdup.narrowPeak_peak_622	198	.	4.59834	22.2022	19.8186	519
chr1	43337142	43337356	SRR8861852-53_trimmed.fq.sort.sort.q10.rmdup.narrowPeak_peak_623	26	.	2.37257	4.5247	2.61861	86
chr1	43358402	43358676	SRR8861852-53_trimmed.fq.sort.sort.q10.rmdup.narrowPeak_peak_624	64	.	3.16343	8.52725	6.42641	95
chr1	43360277	43360520	SRR8861852-53_trimmed.fq.sort.sort.q10.rmdup.narrowPeak_peak_625	39	.	2.66914	5.9138	3.92346	36
chr1	43396361	43396660	SRR8861852-53_trimmed.fq.sort.sort.q10.rmdup.narrowPeak_peak_626	28	.	2.3333	4.77546	2.85732	125
chr1	43398472	43398976	SRR8861852-53_trimmed.fq.sort.sort.q10.rmdup.narrowPeak_peak_627	89	.	3.33936	11.1466	8.96838	369
chr1	43409313	43409679	SRR8861852-53_trimmed.fq.sort.sort.q10.rmdup.narrowPeak_peak_628	39	.	2.66914	5.9138	3.92346	251
chr1	43444867	43445710	SRR8861852-53_trimmed.fq.sort.sort.q10.rmdup.narrowPeak_peak_629	1051	.	6.06734	108.405	105.188	661
chr1	43445817	43446911	SRR8861852-53_trimmed.fq.sort.sort.q10.rmdup.narrowPeak_peak_630	1295	.	6.77326	133.073	129.586	519
chr1	43474589	43475247	SRR8861852-53_trimmed.fq.sort.sort.q10.rmdup.narrowPeak_peak_631	69	.	3.00595	9.11382	6.9935	167
chr1	43482797	43483071	SRR8861852-53_trimmed.fq.sort.sort.q10.rmdup.narrowPeak_peak_632	58	.	2.80969	7.93142	5.85565	69
chr1	43548549	43548786	SRR8861852-53_trimmed.fq.sort.sort.q10.rmdup.narrowPeak_peak_633	35	.	2.38755	5.4835	3.51731	52
chr1	43554798	43555363	SRR8861852-53_trimmed.fq.sort.sort.q10.rmdup.narrowPeak_peak_634	39	.	2.43331	5.92913	3.93816	472
chr1	43555440	43555858	SRR8861852-53_trimmed.fq.sort.sort.q10.rmdup.narrowPeak_peak_635	41	.	2.45665	6.16055	4.16076	187
chr1	43568988	43569453	SRR8861852-53_trimmed.fq.sort.sort.q10.rmdup.narrowPeak_peak_636	50	.	2.8684	7.10085	5.05657	97
chr1	43583679	43584220	SRR8861852-53_trimmed.fq.sort.sort.q10.rmdup.narrowPeak_peak_637	86	.	3.55885	10.8554	8.6839	339
chr1	43590308	43591231	SRR8861852-53_trimmed.fq.sort.sort.q10.rmdup.narrowPeak_peak_638	260	.	5.80916	28.5223	26.0589	342
chr1	43595568	43595788	SRR8861852-53_trimmed.fq.sort.sort.q10.rmdup.narrowPeak_peak_639	64	.	3.16343	8.52725	6.42641	135
chr1	43672885	43673175	SRR8861852-53_trimmed.fq.sort.sort.q10.rmdup.narrowPeak_peak_640	22	.	2.27371	4.09461	2.22077	261
chr1	43694434	43695735	SRR8861852-53_trimmed.fq.sort.sort.q10.rmdup.narrowPeak_peak_641	333	.	4.37428	35.8517	33.3086	503
chr1	43698337	43698681	SRR8861852-53_trimmed.fq.sort.sort.q10.rmdup.narrowPeak_peak_642	90	.	2.66466	11.2683	9.08718	183
chr1	43698775	43699196	SRR8861852-53_trimmed.fq.sort.sort.q10.rmdup.narrowPeak_peak_643	222	.	3.80555	24.6183	22.2025	255
chr1	43730129	43731045	SRR8861852-53_trimmed.fq.sort.sort.q10.rmdup.narrowPeak_peak_644	86	.	3.55885	10.8554	8.6839	446
chr1	43762205	43762648	SRR8861852-53_trimmed.fq.sort.sort.q10.rmdup.narrowPeak_peak_645	67	.	3.03255	8.83665	6.72703	172
chr1	43781308	43781906	SRR8861852-53_trimmed.fq.sort.sort.q10.rmdup.narrowPeak_peak_646	39	.	2.66914	5.9138	3.92346	450
chr1	43826810	43827756	SRR8861852-53_trimmed.fq.sort.sort.q10.rmdup.narrowPeak_peak_647	1428	.	9.42614	146.539	142.881	746
chr1	43827999	43828625	SRR8861852-53_trimmed.fq.sort.sort.q10.rmdup.narrowPeak_peak_648	478	.	5.18003	50.5337	47.851	165
chr1	43933129	43934731	SRR8861852-53_trimmed.fq.sort.sort.q10.rmdup.narrowPeak_peak_649	1469	.	7.74874	150.688	146.975	633
chr1	44041932	44042662	SRR8861852-53_trimmed.fq.sort.sort.q10.rmdup.narrowPeak_peak_650	461	.	7.73292	48.7867	46.1197	411
chr1	44101846	44103332	SRR8861852-53_trimmed.fq.sort.sort.q10.rmdup.narrowPeak_peak_651	1074	.	8.61257	110.725	107.484	355
chr1	44118066	44120396	SRR8861852-53_trimmed.fq.sort.sort.q10.rmdup.narrowPeak_peak_652	1278	.	5.90346	131.349	127.882	497
chr1	44147109	44148577	SRR8861852-53_trimmed.fq.sort.sort.q10.rmdup.narrowPeak_peak_653	1493	.	8.07089	153.146	149.4	990
chr1	44551164	44553622	SRR8861852-53_trimmed.fq.sort.sort.q10.rmdup.narrowPeak_peak_654	1425	.	5.70813	146.244	142.59	988
chr1	44584617	44585900	SRR8861852-53_trimmed.fq.sort.sort.q10.rmdup.narrowPeak_peak_655	439	.	6.50398	46.598	43.9509	337
chr1	44591167	44592191	SRR8861852-53_trimmed.fq.sort.sort.q10.rmdup.narrowPeak_peak_656	98	.	3.49389	12.0333	9.83315	746
chr1	44618170	44618964	SRR8861852-53_trimmed.fq.sort.sort.q10.rmdup.narrowPeak_peak_657	115	.	3.99369	13.7983	11.5576	425
chr1	44619087	44619574	SRR8861852-53_trimmed.fq.sort.sort.q10.rmdup.narrowPeak_peak_658	195	.	5.0675	21.9362	19.5562	184
chr1	44625999	44626516	SRR8861852-53_trimmed.fq.sort.sort.q10.rmdup.narrowPeak_peak_659	53	.	2.96571	7.43993	5.37986	134
chr1	44678147	44679541	SRR8861852-53_trimmed.fq.sort.sort.q10.rmdup.narrowPeak_peak_660	229	.	3.48427	25.3786	22.9532	1042
chr1	44679723	44680396	SRR8861852-53_trimmed.fq.sort.sort.q10.rmdup.narrowPeak_peak_661	255	.	3.6899	28.0149	25.5575	177
chr1	44720698	44721529	SRR8861852-53_trimmed.fq.sort.sort.q10.rmdup.narrowPeak_peak_662	117	.	4.05314	14.0266	11.7803	335
chr1	44750507	44751732	SRR8861852-53_trimmed.fq.sort.sort.q10.rmdup.narrowPeak_peak_663	118	.	3.68668	14.1047	11.8569	1126
chr1	44773056	44773325	SRR8861852-53_trimmed.fq.sort.sort.q10.rmdup.narrowPeak_peak_664	30	.	2.47143	4.97164	3.03557	166
chr1	44778849	44779147	SRR8861852-53_trimmed.fq.sort.sort.q10.rmdup.narrowPeak_peak_665	34	.	2.57028	5.43486	3.47073	135
chr1	44878220	44878490	SRR8861852-53_trimmed.fq.sort.sort.q10.rmdup.narrowPeak_peak_666	26	.	2.37257	4.5247	2.61861	226
chr1	44878873	44879119	SRR8861852-53_trimmed.fq.sort.sort.q10.rmdup.narrowPeak_peak_667	34	.	2.57028	5.43486	3.47073	54
chr1	45020334	45020790	SRR8861852-53_trimmed.fq.sort.sort.q10.rmdup.narrowPeak_peak_668	180	.	3.76964	20.4529	18.0943	192
chr1	45021152	45022006	SRR8861852-53_trimmed.fq.sort.sort.q10.rmdup.narrowPeak_peak_669	90	.	2.87403	11.2345	9.05421	79
chr1	45022542	45023152	SRR8861852-53_trimmed.fq.sort.sort.q10.rmdup.narrowPeak_peak_670	68	.	2.61503	8.95098	6.83816	166
chr1	45030919	45031667	SRR8861852-53_trimmed.fq.sort.sort.q10.rmdup.narrowPeak_peak_671	282	.	5.05018	30.782	28.2926	348
chr1	45033332	45033621	SRR8861852-53_trimmed.fq.sort.sort.q10.rmdup.narrowPeak_peak_672	74	.	2.89227	9.53561	7.40402	172
chr1	45042377	45044144	SRR8861852-53_trimmed.fq.sort.sort.q10.rmdup.narrowPeak_peak_673	147	.	3.4665	17.0576	14.7538	1506
chr1	45055620	45055908	SRR8861852-53_trimmed.fq.sort.sort.q10.rmdup.narrowPeak_peak_674	39	.	2.66914	5.9138	3.92346	30
chr1	45311380	45312940	SRR8861852-53_trimmed.fq.sort.sort.q10.rmdup.narrowPeak_peak_675	1183	.	4.66166	121.701	118.344	427
chr1	45313206	45314094	SRR8861852-53_trimmed.fq.sort.sort.q10.rmdup.narrowPeak_peak_676	399	.	2.88456	42.6077	39.9976	512
chr1	45331481	45331695	SRR8861852-53_trimmed.fq.sort.sort.q10.rmdup.narrowPeak_peak_677	41	.	2.68817	6.13781	4.1389	130
chr1	45385323	45385841	SRR8861852-53_trimmed.fq.sort.sort.q10.rmdup.narrowPeak_peak_678	64	.	3.16343	8.52725	6.42641	312
chr1	45394052	45394499	SRR8861852-53_trimmed.fq.sort.sort.q10.rmdup.narrowPeak_peak_679	56	.	3.00085	7.75265	5.68262	345
chr1	45501315	45503554	SRR8861852-53_trimmed.fq.sort.sort.q10.rmdup.narrowPeak_peak_680	1381	.	5.83098	141.721	138.126	868
chr1	45541770	45541986	SRR8861852-53_trimmed.fq.sort.sort.q10.rmdup.narrowPeak_peak_681	58	.	3.06457	7.97688	5.89593	65
chr1	45575078	45575389	SRR8861852-53_trimmed.fq.sort.sort.q10.rmdup.narrowPeak_peak_682	58	.	3.06457	7.97688	5.89593	141
chr1	45587404	45588286	SRR8861852-53_trimmed.fq.sort.sort.q10.rmdup.narrowPeak_peak_683	69	.	3.26228	9.09065	6.97096	683
chr1	45596981	45598203	SRR8861852-53_trimmed.fq.sort.sort.q10.rmdup.narrowPeak_peak_684	206	.	4.70585	23.0607	20.6655	703
chr1	45671904	45672385	SRR8861852-53_trimmed.fq.sort.sort.q10.rmdup.narrowPeak_peak_685	52	.	2.46644	7.30389	5.25281	205
chr1	45672852	45673365	SRR8861852-53_trimmed.fq.sort.sort.q10.rmdup.narrowPeak_peak_686	169	.	3.74409	19.2589	16.9188	363
chr1	45673767	45674019	SRR8861852-53_trimmed.fq.sort.sort.q10.rmdup.narrowPeak_peak_687	64	.	2.59064	8.51678	6.41965	131
chr1	45675702	45675942	SRR8861852-53_trimmed.fq.sort.sort.q10.rmdup.narrowPeak_peak_688	68	.	2.54415	8.99672	6.8826	103
chr1	45699577	45699791	SRR8861852-53_trimmed.fq.sort.sort.q10.rmdup.narrowPeak_peak_689	34	.	2.52473	5.43059	3.47073	67
chr1	45701190	45701608	SRR8861852-53_trimmed.fq.sort.sort.q10.rmdup.narrowPeak_peak_690	37	.	2.57192	5.73887	3.76223	167
chr1	45703199	45703434	SRR8861852-53_trimmed.fq.sort.sort.q10.rmdup.narrowPeak_peak_691	49	.	2.78187	6.96546	4.92565	61
chr1	45760231	45761882	SRR8861852-53_trimmed.fq.sort.sort.q10.rmdup.narrowPeak_peak_692	431	.	3.97482	45.7532	43.1137	1277
chr1	45765877	45766266	SRR8861852-53_trimmed.fq.sort.sort.q10.rmdup.narrowPeak_peak_693	130	.	2.39839	15.3677	13.0954	180
chr1	45766438	45768234	SRR8861852-53_trimmed.fq.sort.sort.q10.rmdup.narrowPeak_peak_694	587	.	4.97139	61.5482	58.7669	1392
chr1	45794812	45796256	SRR8861852-53_trimmed.fq.sort.sort.q10.rmdup.narrowPeak_peak_695	2168	.	11.0303	221.73	216.821	438
chr1	45864471	45865032	SRR8861852-53_trimmed.fq.sort.sort.q10.rmdup.narrowPeak_peak_696	200	.	4.51467	22.4244	20.0379	318
chr1	45865386	45865678	SRR8861852-53_trimmed.fq.sort.sort.q10.rmdup.narrowPeak_peak_697	79	.	3.09649	10.0923	7.94385	190
chr1	45894463	45894976	SRR8861852-53_trimmed.fq.sort.sort.q10.rmdup.narrowPeak_peak_698	34	.	2.57028	5.43486	3.47073	83
chr1	45905238	45905590	SRR8861852-53_trimmed.fq.sort.sort.q10.rmdup.narrowPeak_peak_699	53	.	2.96571	7.43993	5.37986	202
chr1	45925200	45925512	SRR8861852-53_trimmed.fq.sort.sort.q10.rmdup.narrowPeak_peak_700	58	.	3.06457	7.97688	5.89593	117
chr1	45925700	45925964	SRR8861852-53_trimmed.fq.sort.sort.q10.rmdup.narrowPeak_peak_701	34	.	2.57028	5.43486	3.47073	111
chr1	46066393	46067419	SRR8861852-53_trimmed.fq.sort.sort.q10.rmdup.narrowPeak_peak_702	2441	.	13.8615	249.685	244.102	569
chr1	46419364	46419602	SRR8861852-53_trimmed.fq.sort.sort.q10.rmdup.narrowPeak_peak_703	64	.	3.16343	8.52725	6.42641	78
chr1	46419981	46420241	SRR8861852-53_trimmed.fq.sort.sort.q10.rmdup.narrowPeak_peak_704	58	.	3.06457	7.97688	5.89593	149
chr1	46425313	46425740	SRR8861852-53_trimmed.fq.sort.sort.q10.rmdup.narrowPeak_peak_705	180	.	4.94285	20.3675	18.0101	251
chr1	46852356	46853575	SRR8861852-53_trimmed.fq.sort.sort.q10.rmdup.narrowPeak_peak_706	1405	.	6.0043	144.143	140.517	665
chr1	46853772	46854740	SRR8861852-53_trimmed.fq.sort.sort.q10.rmdup.narrowPeak_peak_707	1062	.	5.19066	109.478	106.25	251
chr1	46887085	46887300	SRR8861852-53_trimmed.fq.sort.sort.q10.rmdup.narrowPeak_peak_708	61	.	2.59367	8.23155	6.14297	57
chr1	46887476	46889085	SRR8861852-53_trimmed.fq.sort.sort.q10.rmdup.narrowPeak_peak_709	154	.	3.62227	17.7662	15.4503	533
chr1	46894447	46895298	SRR8861852-53_trimmed.fq.sort.sort.q10.rmdup.narrowPeak_peak_710	327	.	6.67932	35.3004	32.7628	209
chr1	46901706	46901930	SRR8861852-53_trimmed.fq.sort.sort.q10.rmdup.narrowPeak_peak_711	48	.	2.86685	6.91681	4.87875	97
chr1	46908812	46909081	SRR8861852-53_trimmed.fq.sort.sort.q10.rmdup.narrowPeak_peak_712	51	.	2.90405	7.22565	5.1771	167
chr1	47039444	47039909	SRR8861852-53_trimmed.fq.sort.sort.q10.rmdup.narrowPeak_peak_713	69	.	3.26228	9.09065	6.97096	311
chr1	47073467	47073681	SRR8861852-53_trimmed.fq.sort.sort.q10.rmdup.narrowPeak_peak_714	43	.	2.768	6.40795	4.39301	152
chr1	47163697	47164114	SRR8861852-53_trimmed.fq.sort.sort.q10.rmdup.narrowPeak_peak_715	64	.	3.16343	8.52725	6.42641	167
chr1	50927584	50928003	SRR8861852-53_trimmed.fq.sort.sort.q10.rmdup.narrowPeak_peak_716	64	.	3.16343	8.52725	6.42641	161
chr1	50962509	50962881	SRR8861852-53_trimmed.fq.sort.sort.q10.rmdup.narrowPeak_peak_717	69	.	3.26228	9.09065	6.97096	196
chr1	51104735	51105189	SRR8861852-53_trimmed.fq.sort.sort.q10.rmdup.narrowPeak_peak_718	39	.	2.66914	5.9138	3.92346	85
chr1	51136031	51136580	SRR8861852-53_trimmed.fq.sort.sort.q10.rmdup.narrowPeak_peak_719	48	.	2.86685	6.91681	4.87875	466
chr1	51137497	51137759	SRR8861852-53_trimmed.fq.sort.sort.q10.rmdup.narrowPeak_peak_720	53	.	2.96571	7.43993	5.37986	124
chr1	51265260	51265587	SRR8861852-53_trimmed.fq.sort.sort.q10.rmdup.narrowPeak_peak_721	48	.	2.76593	6.90717	4.87434	183
chr1	51267117	51267690	SRR8861852-53_trimmed.fq.sort.sort.q10.rmdup.narrowPeak_peak_722	90	.	3.4188	11.2531	9.07236	423
chr1	51288498	51290181	SRR8861852-53_trimmed.fq.sort.sort.q10.rmdup.narrowPeak_peak_723	528	.	6.44934	55.5917	52.8637	894
chr1	51333619	51334092	SRR8861852-53_trimmed.fq.sort.sort.q10.rmdup.narrowPeak_peak_724	172	.	4.844	19.6264	17.2803	282
chr1	51334335	51334722	SRR8861852-53_trimmed.fq.sort.sort.q10.rmdup.narrowPeak_peak_725	124	.	4.152	14.6927	12.4328	179
chr1	51403909	51404229	SRR8861852-53_trimmed.fq.sort.sort.q10.rmdup.narrowPeak_peak_726	26	.	2.37257	4.5247	2.61861	139
chr1	51410690	51410914	SRR8861852-53_trimmed.fq.sort.sort.q10.rmdup.narrowPeak_peak_727	26	.	2.37257	4.5247	2.61861	41
chr1	51445569	51445884	SRR8861852-53_trimmed.fq.sort.sort.q10.rmdup.narrowPeak_peak_728	58	.	3.06457	7.97688	5.89593	137
chr1	51477867	51479049	SRR8861852-53_trimmed.fq.sort.sort.q10.rmdup.narrowPeak_peak_729	1313	.	11.3798	134.866	131.357	884
chr1	51486401	51486825	SRR8861852-53_trimmed.fq.sort.sort.q10.rmdup.narrowPeak_peak_730	30	.	2.47143	4.97164	3.03557	77
chr1	51509076	51509401	SRR8861852-53_trimmed.fq.sort.sort.q10.rmdup.narrowPeak_peak_731	81	.	3.46	10.2551	8.10017	189
chr1	51529865	51530603	SRR8861852-53_trimmed.fq.sort.sort.q10.rmdup.narrowPeak_peak_732	75	.	3.36114	9.6667	7.52898	296
chr1	51584467	51584681	SRR8861852-53_trimmed.fq.sort.sort.q10.rmdup.narrowPeak_peak_733	43	.	2.768	6.40795	4.39301	111
chr1	51585136	51585523	SRR8861852-53_trimmed.fq.sort.sort.q10.rmdup.narrowPeak_peak_734	81	.	3.46	10.2551	8.10017	260
chr1	51594140	51594582	SRR8861852-53_trimmed.fq.sort.sort.q10.rmdup.narrowPeak_peak_735	34	.	2.57028	5.43486	3.47073	125
chr1	51617073	51617292	SRR8861852-53_trimmed.fq.sort.sort.q10.rmdup.narrowPeak_peak_736	64	.	2.91206	8.53383	6.43286	53
chr1	51617464	51618582	SRR8861852-53_trimmed.fq.sort.sort.q10.rmdup.narrowPeak_peak_737	264	.	5.31423	28.9331	26.4649	305
chr1	51671086	51671670	SRR8861852-53_trimmed.fq.sort.sort.q10.rmdup.narrowPeak_peak_738	43	.	2.768	6.40795	4.39301	142
chr1	51687656	51688043	SRR8861852-53_trimmed.fq.sort.sort.q10.rmdup.narrowPeak_peak_739	130	.	4.25085	15.369	13.0958	178
chr1	51697012	51697882	SRR8861852-53_trimmed.fq.sort.sort.q10.rmdup.narrowPeak_peak_740	307	.	5.70117	33.2409	30.725	652
chr1	51705870	51706965	SRR8861852-53_trimmed.fq.sort.sort.q10.rmdup.narrowPeak_peak_741	91	.	3.56045	11.3457	9.16285	611
chr1	51719989	51720361	SRR8861852-53_trimmed.fq.sort.sort.q10.rmdup.narrowPeak_peak_742	117	.	4.05314	14.0266	11.7803	198
chr1	51747469	51748000	SRR8861852-53_trimmed.fq.sort.sort.q10.rmdup.narrowPeak_peak_743	75	.	3.36114	9.6667	7.52898	358
chr1	51779474	51780278	SRR8861852-53_trimmed.fq.sort.sort.q10.rmdup.narrowPeak_peak_744	118	.	3.79069	14.0504	11.8036	616
chr1	51781059	51781356	SRR8861852-53_trimmed.fq.sort.sort.q10.rmdup.narrowPeak_peak_745	46	.	2.61486	6.65472	4.63094	202
chr1	51789270	51789647	SRR8861852-53_trimmed.fq.sort.sort.q10.rmdup.narrowPeak_peak_746	82	.	3.44913	10.4479	8.28833	199
chr1	51804497	51804843	SRR8861852-53_trimmed.fq.sort.sort.q10.rmdup.narrowPeak_peak_747	84	.	3.48486	10.5813	8.4185	200
chr1	51821356	51822774	SRR8861852-53_trimmed.fq.sort.sort.q10.rmdup.narrowPeak_peak_748	240	.	4.50629	26.5139	24.0746	1096
chr1	51862794	51863283	SRR8861852-53_trimmed.fq.sort.sort.q10.rmdup.narrowPeak_peak_749	59	.	2.9328	8.0656	5.98193	291
chr1	51870307	51870933	SRR8861852-53_trimmed.fq.sort.sort.q10.rmdup.narrowPeak_peak_750	85	.	3.41003	10.759	8.59184	429
chr1	51879282	51879798	SRR8861852-53_trimmed.fq.sort.sort.q10.rmdup.narrowPeak_peak_751	53	.	2.81536	7.43459	5.37901	234
chr1	51893078	51893859	SRR8861852-53_trimmed.fq.sort.sort.q10.rmdup.narrowPeak_peak_752	259	.	4.3724	28.4563	25.9936	520
chr1	51914807	51915992	SRR8861852-53_trimmed.fq.sort.sort.q10.rmdup.narrowPeak_peak_753	2190	.	9.89551	223.973	219.018	617
chr1	51930302	51931026	SRR8861852-53_trimmed.fq.sort.sort.q10.rmdup.narrowPeak_peak_754	73	.	3.31876	9.5129	7.3819	624
chr1	51996276	51997335	SRR8861852-53_trimmed.fq.sort.sort.q10.rmdup.narrowPeak_peak_755	218	.	4.74158	24.2418	21.8308	703
chr1	51997651	51998003	SRR8861852-53_trimmed.fq.sort.sort.q10.rmdup.narrowPeak_peak_756	47	.	2.61861	6.8233	4.79349	207
chr1	52076407	52076824	SRR8861852-53_trimmed.fq.sort.sort.q10.rmdup.narrowPeak_peak_757	26	.	2.37257	4.5247	2.61861	343
chr1	52113200	52113865	SRR8861852-53_trimmed.fq.sort.sort.q10.rmdup.narrowPeak_peak_758	1840	.	15.3607	188.293	184.025	386
chr1	52118890	52120010	SRR8861852-53_trimmed.fq.sort.sort.q10.rmdup.narrowPeak_peak_759	732	.	8.22035	76.14	73.2289	718
chr1	52176687	52177192	SRR8861852-53_trimmed.fq.sort.sort.q10.rmdup.narrowPeak_peak_760	39	.	2.66914	5.9138	3.92346	177
chr1	52231982	52233803	SRR8861852-53_trimmed.fq.sort.sort.q10.rmdup.narrowPeak_peak_761	1018	.	8.65946	105.053	101.87	658
chr1	52253988	52254287	SRR8861852-53_trimmed.fq.sort.sort.q10.rmdup.narrowPeak_peak_762	81	.	3.40033	10.2644	8.10924	142
chr1	52254617	52254957	SRR8861852-53_trimmed.fq.sort.sort.q10.rmdup.narrowPeak_peak_763	57	.	2.92761	7.86112	5.78769	171
chr1	52255257	52255475	SRR8861852-53_trimmed.fq.sort.sort.q10.rmdup.narrowPeak_peak_764	55	.	2.87306	7.65475	5.5878	63
chr1	52266473	52266784	SRR8861852-53_trimmed.fq.sort.sort.q10.rmdup.narrowPeak_peak_765	58	.	3.06457	7.97688	5.89593	150
chr1	52499762	52500131	SRR8861852-53_trimmed.fq.sort.sort.q10.rmdup.narrowPeak_peak_766	225	.	5.536	24.9873	22.5667	184
chr1	52500754	52500968	SRR8861852-53_trimmed.fq.sort.sort.q10.rmdup.narrowPeak_peak_767	64	.	3.16343	8.52725	6.42641	68
chr1	52577845	52579320	SRR8861852-53_trimmed.fq.sort.sort.q10.rmdup.narrowPeak_peak_768	423	.	5.71925	44.9449	42.3129	665
chr1	52630557	52631478	SRR8861852-53_trimmed.fq.sort.sort.q10.rmdup.narrowPeak_peak_769	2196	.	12.9435	224.579	219.613	304
chr1	52648756	52648996	SRR8861852-53_trimmed.fq.sort.sort.q10.rmdup.narrowPeak_peak_770	51	.	2.58933	7.15667	5.11053	72
chr1	52652585	52653050	SRR8861852-53_trimmed.fq.sort.sort.q10.rmdup.narrowPeak_peak_771	150	.	3.91944	17.3226	15.0145	209
chr1	52653209	52653552	SRR8861852-53_trimmed.fq.sort.sort.q10.rmdup.narrowPeak_peak_772	84	.	3.08846	10.6551	8.49039	203
chr1	52799310	52799567	SRR8861852-53_trimmed.fq.sort.sort.q10.rmdup.narrowPeak_peak_773	79	.	3.36631	10.1357	7.98609	97
chr1	52800061	52800369	SRR8861852-53_trimmed.fq.sort.sort.q10.rmdup.narrowPeak_peak_774	26	.	2.37257	4.5247	2.61861	251
chr1	52816992	52818026	SRR8861852-53_trimmed.fq.sort.sort.q10.rmdup.narrowPeak_peak_775	1491	.	10.8669	152.907	149.164	454
chr1	52844284	52844790	SRR8861852-53_trimmed.fq.sort.sort.q10.rmdup.narrowPeak_peak_776	378	.	5.24561	40.4189	37.8299	253
chr1	52845014	52845911	SRR8861852-53_trimmed.fq.sort.sort.q10.rmdup.narrowPeak_peak_777	1122	.	9.7404	115.591	112.3	273
chr1	53062212	53062426	SRR8861852-53_trimmed.fq.sort.sort.q10.rmdup.narrowPeak_peak_778	32	.	2.51164	5.24311	3.29496	49
chr1	53062597	53063286	SRR8861852-53_trimmed.fq.sort.sort.q10.rmdup.narrowPeak_peak_779	102	.	3.77526	12.4212	10.2112	311
chr1	53124007	53124262	SRR8861852-53_trimmed.fq.sort.sort.q10.rmdup.narrowPeak_peak_780	43	.	2.768	6.40795	4.39301	134
chr1	53191621	53191874	SRR8861852-53_trimmed.fq.sort.sort.q10.rmdup.narrowPeak_peak_781	75	.	3.36114	9.6667	7.52898	107
chr1	53296538	53297568	SRR8861852-53_trimmed.fq.sort.sort.q10.rmdup.narrowPeak_peak_782	1564	.	11.737	160.289	156.445	322
chr1	53313086	53314175	SRR8861852-53_trimmed.fq.sort.sort.q10.rmdup.narrowPeak_peak_783	1695	.	11.3501	173.55	169.513	765
chr1	53351990	53353011	SRR8861852-53_trimmed.fq.sort.sort.q10.rmdup.narrowPeak_peak_784	1847	.	14.7914	189.08	184.798	554
chr1	53393909	53395065	SRR8861852-53_trimmed.fq.sort.sort.q10.rmdup.narrowPeak_peak_785	225	.	5.536	24.9873	22.5667	497
chr1	53706500	53707265	SRR8861852-53_trimmed.fq.sort.sort.q10.rmdup.narrowPeak_peak_786	743	.	10.4714	77.2239	74.3032	197
chr1	53715140	53715539	SRR8861852-53_trimmed.fq.sort.sort.q10.rmdup.narrowPeak_peak_787	81	.	3.46	10.2551	8.10017	187
chr1	53784314	53785235	SRR8861852-53_trimmed.fq.sort.sort.q10.rmdup.narrowPeak_peak_788	592	.	8.69213	62.0115	59.2261	619
chr1	53823530	53824344	SRR8861852-53_trimmed.fq.sort.sort.q10.rmdup.narrowPeak_peak_789	165	.	4.74514	18.8941	16.5594	274
chr1	53909816	53910511	SRR8861852-53_trimmed.fq.sort.sort.q10.rmdup.narrowPeak_peak_790	63	.	2.88774	8.43237	6.33772	208
chr1	53977504	53977864	SRR8861852-53_trimmed.fq.sort.sort.q10.rmdup.narrowPeak_peak_791	77	.	3.18381	9.85066	7.70831	176
chr1	53978030	53978519	SRR8861852-53_trimmed.fq.sort.sort.q10.rmdup.narrowPeak_peak_792	238	.	5.23151	26.2979	23.8612	286
chr1	54118551	54118774	SRR8861852-53_trimmed.fq.sort.sort.q10.rmdup.narrowPeak_peak_793	48	.	2.86685	6.91681	4.87875	114
chr1	54194054	54194530	SRR8861852-53_trimmed.fq.sort.sort.q10.rmdup.narrowPeak_peak_794	225	.	5.536	24.9873	22.5667	308
chr1	54194645	54195381	SRR8861852-53_trimmed.fq.sort.sort.q10.rmdup.narrowPeak_peak_795	210	.	5.33828	23.4153	21.0151	448
chr1	54250149	54250614	SRR8861852-53_trimmed.fq.sort.sort.q10.rmdup.narrowPeak_peak_796	367	.	5.72403	39.3695	36.7909	199
chr1	54250734	54251403	SRR8861852-53_trimmed.fq.sort.sort.q10.rmdup.narrowPeak_peak_797	1485	.	12.8803	152.282	148.547	244
chr1	54438317	54439386	SRR8861852-53_trimmed.fq.sort.sort.q10.rmdup.narrowPeak_peak_798	1663	.	11.807	170.313	166.323	428
chr1	54557156	54558367	SRR8861852-53_trimmed.fq.sort.sort.q10.rmdup.narrowPeak_peak_799	457	.	7.35595	48.4425	45.7786	366
chr1	54689134	54689433	SRR8861852-53_trimmed.fq.sort.sort.q10.rmdup.narrowPeak_peak_800	64	.	3.16343	8.52725	6.42641	174
chr1	54710335	54710620	SRR8861852-53_trimmed.fq.sort.sort.q10.rmdup.narrowPeak_peak_801	69	.	3.26228	9.09065	6.97096	110
chr1	54829947	54830253	SRR8861852-53_trimmed.fq.sort.sort.q10.rmdup.narrowPeak_peak_802	43	.	2.768	6.40795	4.39301	108
chr1	54830398	54830774	SRR8861852-53_trimmed.fq.sort.sort.q10.rmdup.narrowPeak_peak_803	64	.	3.16343	8.52725	6.42641	200
chr1	54843094	54843325	SRR8861852-53_trimmed.fq.sort.sort.q10.rmdup.narrowPeak_peak_804	30	.	2.46602	4.95435	3.02778	195
chr1	54864768	54865297	SRR8861852-53_trimmed.fq.sort.sort.q10.rmdup.narrowPeak_peak_805	48	.	2.44421	6.92265	4.88436	221
chr1	54867316	54867814	SRR8861852-53_trimmed.fq.sort.sort.q10.rmdup.narrowPeak_peak_806	57	.	2.57315	7.82989	5.75742	126
chr1	54882932	54883146	SRR8861852-53_trimmed.fq.sort.sort.q10.rmdup.narrowPeak_peak_807	43	.	2.71175	6.3813	4.37307	87
chr1	54888350	54889106	SRR8861852-53_trimmed.fq.sort.sort.q10.rmdup.narrowPeak_peak_808	137	.	4.34971	16.0552	13.769	228
chr1	54897320	54897543	SRR8861852-53_trimmed.fq.sort.sort.q10.rmdup.narrowPeak_peak_809	43	.	2.768	6.40795	4.39301	110
chr1	54906297	54907756	SRR8861852-53_trimmed.fq.sort.sort.q10.rmdup.narrowPeak_peak_810	1574	.	9.2314	161.277	157.419	717
chr1	54913513	54914127	SRR8861852-53_trimmed.fq.sort.sort.q10.rmdup.narrowPeak_peak_811	117	.	3.33457	14.0124	11.7676	309
chr1	54925286	54926419	SRR8861852-53_trimmed.fq.sort.sort.q10.rmdup.narrowPeak_peak_812	961	.	7.36984	99.2846	96.1576	539
chr1	54926505	54926854	SRR8861852-53_trimmed.fq.sort.sort.q10.rmdup.narrowPeak_peak_813	162	.	3.10845	18.574	16.2448	142
chr1	54960605	54961251	SRR8861852-53_trimmed.fq.sort.sort.q10.rmdup.narrowPeak_peak_814	54	.	2.93995	7.53631	5.47306	456
chr1	54965072	54965594	SRR8861852-53_trimmed.fq.sort.sort.q10.rmdup.narrowPeak_peak_815	61	.	2.8403	8.23336	6.14472	186
chr1	54966033	54966352	SRR8861852-53_trimmed.fq.sort.sort.q10.rmdup.narrowPeak_peak_816	78	.	3.1271	10.0243	7.87759	147
chr1	54971441	54971865	SRR8861852-53_trimmed.fq.sort.sort.q10.rmdup.narrowPeak_peak_817	85	.	3.28655	10.7029	8.53712	232
chr1	54971957	54972675	SRR8861852-53_trimmed.fq.sort.sort.q10.rmdup.narrowPeak_peak_818	209	.	4.89936	23.309	20.9105	526
chr1	55026254	55027933	SRR8861852-53_trimmed.fq.sort.sort.q10.rmdup.narrowPeak_peak_819	2081	.	8.81038	212.829	208.105	927
chr1	55052144	55053429	SRR8861852-53_trimmed.fq.sort.sort.q10.rmdup.narrowPeak_peak_820	913	.	9.26483	94.3929	91.3126	859
chr1	55086880	55087855	SRR8861852-53_trimmed.fq.sort.sort.q10.rmdup.narrowPeak_peak_821	1165	.	6.31176	119.935	116.597	713
chr1	55087982	55089133	SRR8861852-53_trimmed.fq.sort.sort.q10.rmdup.narrowPeak_peak_822	968	.	5.68687	100.034	96.8993	513
chr1	55130577	55132144	SRR8861852-53_trimmed.fq.sort.sort.q10.rmdup.narrowPeak_peak_823	1321	.	7.85658	135.695	132.176	803
chr1	55181754	55182056	SRR8861852-53_trimmed.fq.sort.sort.q10.rmdup.narrowPeak_peak_824	86	.	3.55885	10.8554	8.6839	121
chr1	55192064	55192334	SRR8861852-53_trimmed.fq.sort.sort.q10.rmdup.narrowPeak_peak_825	79	.	2.82233	10.0688	7.92093	167
chr1	55193071	55193508	SRR8861852-53_trimmed.fq.sort.sort.q10.rmdup.narrowPeak_peak_826	98	.	3.06138	12.1005	9.89733	257
chr1	55201515	55202738	SRR8861852-53_trimmed.fq.sort.sort.q10.rmdup.narrowPeak_peak_827	191	.	4.28688	21.5358	19.1617	364
chr1	55210441	55211141	SRR8861852-53_trimmed.fq.sort.sort.q10.rmdup.narrowPeak_peak_828	106	.	3.69796	12.8863	10.6652	392
chr1	55224600	55227037	SRR8861852-53_trimmed.fq.sort.sort.q10.rmdup.narrowPeak_peak_829	1122	.	5.57934	115.524	112.233	2085
chr1	55236689	55237874	SRR8861852-53_trimmed.fq.sort.sort.q10.rmdup.narrowPeak_peak_830	271	.	5.09473	29.6035	27.1276	744
chr1	55405962	55406919	SRR8861852-53_trimmed.fq.sort.sort.q10.rmdup.narrowPeak_peak_831	282	.	6.22799	30.723	28.2343	199
chr1	55862797	55863959	SRR8861852-53_trimmed.fq.sort.sort.q10.rmdup.narrowPeak_peak_832	188	.	4.23143	21.2358	18.8657	953
chr1	56972550	56973810	SRR8861852-53_trimmed.fq.sort.sort.q10.rmdup.narrowPeak_peak_833	947	.	7.27813	97.8479	94.7345	349
chr1	57095662	57096166	SRR8861852-53_trimmed.fq.sort.sort.q10.rmdup.narrowPeak_peak_834	115	.	3.60795	13.7445	11.5049	207
chr1	57096294	57097226	SRR8861852-53_trimmed.fq.sort.sort.q10.rmdup.narrowPeak_peak_835	298	.	5.60691	32.3548	29.8484	338
chr1	57148967	57149343	SRR8861852-53_trimmed.fq.sort.sort.q10.rmdup.narrowPeak_peak_836	39	.	2.66914	5.9138	3.92346	168
chr1	57149496	57149987	SRR8861852-53_trimmed.fq.sort.sort.q10.rmdup.narrowPeak_peak_837	98	.	3.75657	12.0909	9.88785	158
chr1	57359245	57359549	SRR8861852-53_trimmed.fq.sort.sort.q10.rmdup.narrowPeak_peak_838	92	.	3.65771	11.4675	9.27989	175
chr1	57377094	57378248	SRR8861852-53_trimmed.fq.sort.sort.q10.rmdup.narrowPeak_peak_839	1342	.	11.5118	137.813	134.267	768
chr1	57405865	57407402	SRR8861852-53_trimmed.fq.sort.sort.q10.rmdup.narrowPeak_peak_840	1994	.	8.6798	203.983	199.432	728
chr1	57428611	57429078	SRR8861852-53_trimmed.fq.sort.sort.q10.rmdup.narrowPeak_peak_841	283	.	4.67439	30.8303	28.3404	262
chr1	57429650	57430553	SRR8861852-53_trimmed.fq.sort.sort.q10.rmdup.narrowPeak_peak_842	115	.	3.18329	13.8032	11.5624	390
chr1	57436149	57437789	SRR8861852-53_trimmed.fq.sort.sort.q10.rmdup.narrowPeak_peak_843	276	.	3.957	30.1567	27.6744	1202
chr1	57454854	57455317	SRR8861852-53_trimmed.fq.sort.sort.q10.rmdup.narrowPeak_peak_844	30	.	2.47143	4.97164	3.03557	289
chr1	57477051	57477804	SRR8861852-53_trimmed.fq.sort.sort.q10.rmdup.narrowPeak_peak_845	151	.	3.38497	17.4519	15.1417	167
chr1	57477931	57478301	SRR8861852-53_trimmed.fq.sort.sort.q10.rmdup.narrowPeak_peak_846	73	.	2.59403	9.43744	7.30852	181
chr1	57478972	57479306	SRR8861852-53_trimmed.fq.sort.sort.q10.rmdup.narrowPeak_peak_847	46	.	2.27643	6.70136	4.67599	132
chr1	57479655	57480263	SRR8861852-53_trimmed.fq.sort.sort.q10.rmdup.narrowPeak_peak_848	76	.	2.66224	9.83807	7.69605	485
chr1	57510547	57510806	SRR8861852-53_trimmed.fq.sort.sort.q10.rmdup.narrowPeak_peak_849	169	.	4.68481	19.3154	16.9744	140
chr1	57511120	57511582	SRR8861852-53_trimmed.fq.sort.sort.q10.rmdup.narrowPeak_peak_850	56	.	2.95094	7.7622	5.69182	75
chr1	57528434	57528855	SRR8861852-53_trimmed.fq.sort.sort.q10.rmdup.narrowPeak_peak_851	29	.	2.43011	4.83919	2.9181	358
chr1	57529394	57529608	SRR8861852-53_trimmed.fq.sort.sort.q10.rmdup.narrowPeak_peak_852	43	.	2.768	6.40795	4.39301	156
chr1	57543869	57544381	SRR8861852-53_trimmed.fq.sort.sort.q10.rmdup.narrowPeak_peak_853	146	.	4.41628	16.9355	14.6337	298
chr1	57572030	57572261	SRR8861852-53_trimmed.fq.sort.sort.q10.rmdup.narrowPeak_peak_854	34	.	2.39338	5.37526	3.42133	116
chr1	57573352	57574422	SRR8861852-53_trimmed.fq.sort.sort.q10.rmdup.narrowPeak_peak_855	75	.	2.77752	9.66101	7.52603	847
chr1	57578444	57579148	SRR8861852-53_trimmed.fq.sort.sort.q10.rmdup.narrowPeak_peak_856	440	.	6.03348	46.6792	44.0312	484
chr1	57593950	57594550	SRR8861852-53_trimmed.fq.sort.sort.q10.rmdup.narrowPeak_peak_857	150	.	4.29004	17.3301	15.0219	418
chr1	57600134	57600412	SRR8861852-53_trimmed.fq.sort.sort.q10.rmdup.narrowPeak_peak_858	64	.	3.16343	8.52725	6.42641	140
chr1	57605524	57606618	SRR8861852-53_trimmed.fq.sort.sort.q10.rmdup.narrowPeak_peak_859	132	.	4.00245	15.5064	13.2307	807
chr1	57673689	57674028	SRR8861852-53_trimmed.fq.sort.sort.q10.rmdup.narrowPeak_peak_860	85	.	3.14093	10.697	8.53136	205
chr1	57674102	57674687	SRR8861852-53_trimmed.fq.sort.sort.q10.rmdup.narrowPeak_peak_861	79	.	3.05357	10.098	7.94936	302
chr1	57684426	57684882	SRR8861852-53_trimmed.fq.sort.sort.q10.rmdup.narrowPeak_peak_862	194	.	5.03659	21.8078	19.43	174
chr1	57704832	57705158	SRR8861852-53_trimmed.fq.sort.sort.q10.rmdup.narrowPeak_peak_863	48	.	2.86685	6.91681	4.87875	177
chr1	57707170	57707467	SRR8861852-53_trimmed.fq.sort.sort.q10.rmdup.narrowPeak_peak_864	20	.	2.20814	3.89296	2.0424	101
chr1	57713076	57713442	SRR8861852-53_trimmed.fq.sort.sort.q10.rmdup.narrowPeak_peak_865	163	.	4.60033	18.6381	16.3079	228
chr1	57727435	57727719	SRR8861852-53_trimmed.fq.sort.sort.q10.rmdup.narrowPeak_peak_866	69	.	3.26228	9.09065	6.97096	135
chr1	57745839	57746459	SRR8861852-53_trimmed.fq.sort.sort.q10.rmdup.narrowPeak_peak_867	178	.	4.59856	20.2546	17.8993	308
chr1	57774051	57776086	SRR8861852-53_trimmed.fq.sort.sort.q10.rmdup.narrowPeak_peak_868	1264	.	6.51797	129.882	126.432	1015
chr1	57807615	57808136	SRR8861852-53_trimmed.fq.sort.sort.q10.rmdup.narrowPeak_peak_869	45	.	2.58418	6.53341	4.51392	417
chr1	57816218	57816934	SRR8861852-53_trimmed.fq.sort.sort.q10.rmdup.narrowPeak_peak_870	63	.	2.77435	8.46183	6.36628	336
chr1	57817006	57817249	SRR8861852-53_trimmed.fq.sort.sort.q10.rmdup.narrowPeak_peak_871	30	.	2.20379	4.9874	3.05063	51
chr1	57846415	57846940	SRR8861852-53_trimmed.fq.sort.sort.q10.rmdup.narrowPeak_peak_872	97	.	3.5301	11.9471	9.74889	372
chr1	57867411	57867638	SRR8861852-53_trimmed.fq.sort.sort.q10.rmdup.narrowPeak_peak_873	43	.	2.60666	6.31708	4.31124	137
chr1	57890321	57890693	SRR8861852-53_trimmed.fq.sort.sort.q10.rmdup.narrowPeak_peak_874	26	.	2.37257	4.5247	2.61861	305
chr1	57905535	57906018	SRR8861852-53_trimmed.fq.sort.sort.q10.rmdup.narrowPeak_peak_875	76	.	3.07565	9.80169	7.66057	156
chr1	57906388	57907059	SRR8861852-53_trimmed.fq.sort.sort.q10.rmdup.narrowPeak_peak_876	96	.	3.40724	11.8916	9.69459	164
chr1	57947380	57947924	SRR8861852-53_trimmed.fq.sort.sort.q10.rmdup.narrowPeak_peak_877	72	.	2.9397	9.39016	7.26244	388
chr1	57948478	57948762	SRR8861852-53_trimmed.fq.sort.sort.q10.rmdup.narrowPeak_peak_878	42	.	2.44205	6.23564	4.23295	163
chr1	57948966	57949186	SRR8861852-53_trimmed.fq.sort.sort.q10.rmdup.narrowPeak_peak_879	48	.	2.53244	6.90709	4.8743	135
chr1	57956286	57956805	SRR8861852-53_trimmed.fq.sort.sort.q10.rmdup.narrowPeak_peak_880	83	.	3.19459	10.523	8.36164	281
chr1	57969336	57970156	SRR8861852-53_trimmed.fq.sort.sort.q10.rmdup.narrowPeak_peak_881	1922	.	12.6039	196.634	192.22	526
chr1	57995475	57996849	SRR8861852-53_trimmed.fq.sort.sort.q10.rmdup.narrowPeak_peak_882	1236	.	8.58954	127.044	123.627	264
chr1	58030477	58030766	SRR8861852-53_trimmed.fq.sort.sort.q10.rmdup.narrowPeak_peak_883	69	.	3.26228	9.09065	6.97096	115
chr1	58213741	58213968	SRR8861852-53_trimmed.fq.sort.sort.q10.rmdup.narrowPeak_peak_884	48	.	2.48792	6.85051	4.81971	105
chr1	58214316	58214708	SRR8861852-53_trimmed.fq.sort.sort.q10.rmdup.narrowPeak_peak_885	68	.	2.8169	9.00139	6.88715	211
chr1	58237975	58238704	SRR8861852-53_trimmed.fq.sort.sort.q10.rmdup.narrowPeak_peak_886	74	.	3.34672	9.61449	7.48079	172
chr1	58240142	58240445	SRR8861852-53_trimmed.fq.sort.sort.q10.rmdup.narrowPeak_peak_887	81	.	3.46	10.2551	8.10017	161
chr1	58277929	58278803	SRR8861852-53_trimmed.fq.sort.sort.q10.rmdup.narrowPeak_peak_888	78	.	3.03	9.99058	7.8447	541
chr1	58279105	58279604	SRR8861852-53_trimmed.fq.sort.sort.q10.rmdup.narrowPeak_peak_889	85	.	3.15078	10.7421	8.57542	169
chr1	58291737	58292648	SRR8861852-53_trimmed.fq.sort.sort.q10.rmdup.narrowPeak_peak_890	78	.	3.31981	9.95865	7.8136	317
chr1	58303707	58304155	SRR8861852-53_trimmed.fq.sort.sort.q10.rmdup.narrowPeak_peak_891	22	.	2.27371	4.09461	2.22077	189
chr1	58391922	58393356	SRR8861852-53_trimmed.fq.sort.sort.q10.rmdup.narrowPeak_peak_892	1980	.	8.76294	202.544	198.022	1022
chr1	58393618	58393991	SRR8861852-53_trimmed.fq.sort.sort.q10.rmdup.narrowPeak_peak_893	363	.	3.65628	38.9096	36.3356	155
chr1	58423016	58424409	SRR8861852-53_trimmed.fq.sort.sort.q10.rmdup.narrowPeak_peak_894	2564	.	10.5945	262.392	256.475	828
chr1	58444773	58446340	SRR8861852-53_trimmed.fq.sort.sort.q10.rmdup.narrowPeak_peak_895	1508	.	7.80719	154.615	150.849	550
chr1	58504147	58505481	SRR8861852-53_trimmed.fq.sort.sort.q10.rmdup.narrowPeak_peak_896	1337	.	11.0955	137.334	133.795	575
chr1	58585728	58587092	SRR8861852-53_trimmed.fq.sort.sort.q10.rmdup.narrowPeak_peak_897	2735	.	13.7293	279.974	273.59	752
chr1	58652409	58653074	SRR8861852-53_trimmed.fq.sort.sort.q10.rmdup.narrowPeak_peak_898	433	.	7.90856	45.9789	43.3373	375
chr1	58711024	58712298	SRR8861852-53_trimmed.fq.sort.sort.q10.rmdup.narrowPeak_peak_899	1438	.	5.81914	147.553	143.881	584
chr1	58713238	58714024	SRR8861852-53_trimmed.fq.sort.sort.q10.rmdup.narrowPeak_peak_900	809	.	4.3386	83.9093	80.9276	179
chr1	58723312	58724459	SRR8861852-53_trimmed.fq.sort.sort.q10.rmdup.narrowPeak_peak_901	264	.	4.86008	28.9655	26.497	945
chr1	58742707	58743097	SRR8861852-53_trimmed.fq.sort.sort.q10.rmdup.narrowPeak_peak_902	48	.	2.75018	6.84941	4.81868	183
chr1	58795050	58796227	SRR8861852-53_trimmed.fq.sort.sort.q10.rmdup.narrowPeak_peak_903	559	.	7.2616	58.6841	55.9282	630
chr1	58826173	58826418	SRR8861852-53_trimmed.fq.sort.sort.q10.rmdup.narrowPeak_peak_904	39	.	2.66914	5.9138	3.92346	199
chr1	58902104	58902327	SRR8861852-53_trimmed.fq.sort.sort.q10.rmdup.narrowPeak_peak_905	58	.	3.06457	7.97688	5.89593	28
chr1	58950828	58951220	SRR8861852-53_trimmed.fq.sort.sort.q10.rmdup.narrowPeak_peak_906	95	.	3.36727	11.7155	9.52241	239
chr1	58952797	58953120	SRR8861852-53_trimmed.fq.sort.sort.q10.rmdup.narrowPeak_peak_907	40	.	2.45656	6.02309	4.02857	196
chr1	58964077	58964471	SRR8861852-53_trimmed.fq.sort.sort.q10.rmdup.narrowPeak_peak_908	88	.	3.47	10.9945	8.81975	207
chr1	58972817	58974147	SRR8861852-53_trimmed.fq.sort.sort.q10.rmdup.narrowPeak_peak_909	1251	.	8.04538	128.606	125.171	441
chr1	59119795	59120818	SRR8861852-53_trimmed.fq.sort.sort.q10.rmdup.narrowPeak_peak_910	1891	.	10.8257	193.55	189.191	493
chr1	59202581	59202819	SRR8861852-53_trimmed.fq.sort.sort.q10.rmdup.narrowPeak_peak_911	43	.	2.768	6.40795	4.39301	76
chr1	59236723	59238114	SRR8861852-53_trimmed.fq.sort.sort.q10.rmdup.narrowPeak_peak_912	917	.	8.28345	94.8204	91.736	824
chr1	59269620	59271023	SRR8861852-53_trimmed.fq.sort.sort.q10.rmdup.narrowPeak_peak_913	537	.	7.21241	56.4362	53.7006	940
chr1	59287787	59288142	SRR8861852-53_trimmed.fq.sort.sort.q10.rmdup.narrowPeak_peak_914	65	.	3.12962	8.61076	6.50755	183
chr1	59316316	59316579	SRR8861852-53_trimmed.fq.sort.sort.q10.rmdup.narrowPeak_peak_915	26	.	2.37257	4.5247	2.61861	164
chr1	59321551	59323295	SRR8861852-53_trimmed.fq.sort.sort.q10.rmdup.narrowPeak_peak_916	441	.	5.65024	46.836	44.1867	641
chr1	59334014	59335308	SRR8861852-53_trimmed.fq.sort.sort.q10.rmdup.narrowPeak_peak_917	171	.	3.86525	19.4572	17.1141	505
chr1	59340876	59341099	SRR8861852-53_trimmed.fq.sort.sort.q10.rmdup.narrowPeak_peak_918	34	.	2.57028	5.43486	3.47073	174
chr1	59367837	59368476	SRR8861852-53_trimmed.fq.sort.sort.q10.rmdup.narrowPeak_peak_919	52	.	2.77483	7.2788	5.22847	251
chr1	59369179	59369512	SRR8861852-53_trimmed.fq.sort.sort.q10.rmdup.narrowPeak_peak_920	63	.	2.97513	8.41744	6.32327	170
chr1	59376148	59376452	SRR8861852-53_trimmed.fq.sort.sort.q10.rmdup.narrowPeak_peak_921	81	.	3.46	10.2551	8.10017	168
chr1	59383352	59383611	SRR8861852-53_trimmed.fq.sort.sort.q10.rmdup.narrowPeak_peak_922	43	.	2.768	6.40795	4.39301	156
chr1	59394740	59395541	SRR8861852-53_trimmed.fq.sort.sort.q10.rmdup.narrowPeak_peak_923	312	.	5.72134	33.7461	31.2248	359
chr1	59409625	59410297	SRR8861852-53_trimmed.fq.sort.sort.q10.rmdup.narrowPeak_peak_924	75	.	3.36114	9.6667	7.52898	347
chr1	59422725	59423267	SRR8861852-53_trimmed.fq.sort.sort.q10.rmdup.narrowPeak_peak_925	58	.	3.06457	7.97688	5.89593	367
chr1	59437503	59437751	SRR8861852-53_trimmed.fq.sort.sort.q10.rmdup.narrowPeak_peak_926	42	.	2.59732	6.28203	4.27759	98
chr1	59437901	59438159	SRR8861852-53_trimmed.fq.sort.sort.q10.rmdup.narrowPeak_peak_927	71	.	3.08894	9.26054	7.13631	114
chr1	59438429	59438753	SRR8861852-53_trimmed.fq.sort.sort.q10.rmdup.narrowPeak_peak_928	52	.	2.74057	7.3124	5.26096	193
chr1	59448109	59450066	SRR8861852-53_trimmed.fq.sort.sort.q10.rmdup.narrowPeak_peak_929	318	.	4.62649	34.427	31.8985	1109
chr1	59458773	59459228	SRR8861852-53_trimmed.fq.sort.sort.q10.rmdup.narrowPeak_peak_930	290	.	6.02399	31.5347	29.0372	213
chr1	59465463	59465817	SRR8861852-53_trimmed.fq.sort.sort.q10.rmdup.narrowPeak_peak_931	111	.	3.95428	13.3707	11.1384	155
chr1	59472467	59472690	SRR8861852-53_trimmed.fq.sort.sort.q10.rmdup.narrowPeak_peak_932	48	.	2.86685	6.91681	4.87875	125
chr1	59480641	59481884	SRR8861852-53_trimmed.fq.sort.sort.q10.rmdup.narrowPeak_peak_933	674	.	3.39583	70.3511	67.4915	403
chr1	59482133	59482771	SRR8861852-53_trimmed.fq.sort.sort.q10.rmdup.narrowPeak_peak_934	830	.	3.69669	86.0377	83.0362	288
chr1	59482888	59483486	SRR8861852-53_trimmed.fq.sort.sort.q10.rmdup.narrowPeak_peak_935	226	.	2.26619	25.0698	22.6481	174
chr1	59484697	59484926	SRR8861852-53_trimmed.fq.sort.sort.q10.rmdup.narrowPeak_peak_936	30	.	1.46576	5.01835	3.08026	140
chr1	59503638	59503853	SRR8861852-53_trimmed.fq.sort.sort.q10.rmdup.narrowPeak_peak_937	53	.	2.96571	7.43993	5.37986	105
chr1	59515447	59517028	SRR8861852-53_trimmed.fq.sort.sort.q10.rmdup.narrowPeak_peak_938	1723	.	9.33482	176.478	172.397	767
chr1	59524150	59524473	SRR8861852-53_trimmed.fq.sort.sort.q10.rmdup.narrowPeak_peak_939	182	.	4.84307	20.6495	18.2881	169
chr1	59534846	59535828	SRR8861852-53_trimmed.fq.sort.sort.q10.rmdup.narrowPeak_peak_940	158	.	4.63611	18.1304	15.8087	544
chr1	59548568	59549822	SRR8861852-53_trimmed.fq.sort.sort.q10.rmdup.narrowPeak_peak_941	284	.	5.07832	30.9467	28.4556	979
chr1	59566212	59567053	SRR8861852-53_trimmed.fq.sort.sort.q10.rmdup.narrowPeak_peak_942	59	.	2.9328	8.0656	5.98193	165
chr1	59574491	59574973	SRR8861852-53_trimmed.fq.sort.sort.q10.rmdup.narrowPeak_peak_943	53	.	2.96571	7.43993	5.37986	141
chr1	59632955	59634212	SRR8861852-53_trimmed.fq.sort.sort.q10.rmdup.narrowPeak_peak_944	254	.	5.19441	27.9547	25.498	179
chr1	59669923	59671588	SRR8861852-53_trimmed.fq.sort.sort.q10.rmdup.narrowPeak_peak_945	1720	.	7.7393	176.106	172.031	1057
chr1	59684363	59684752	SRR8861852-53_trimmed.fq.sort.sort.q10.rmdup.narrowPeak_peak_946	508	.	4.78542	53.5249	50.8153	195
chr1	59684877	59686091	SRR8861852-53_trimmed.fq.sort.sort.q10.rmdup.narrowPeak_peak_947	1757	.	9.46221	179.847	175.715	306
chr1	59719725	59719939	SRR8861852-53_trimmed.fq.sort.sort.q10.rmdup.narrowPeak_peak_948	53	.	2.96571	7.43993	5.37986	161
chr1	59725649	59726031	SRR8861852-53_trimmed.fq.sort.sort.q10.rmdup.narrowPeak_peak_949	34	.	2.57028	5.43486	3.47073	245
chr1	59762204	59763332	SRR8861852-53_trimmed.fq.sort.sort.q10.rmdup.narrowPeak_peak_950	1357	.	5.38192	139.352	135.788	838
chr1	59763450	59764207	SRR8861852-53_trimmed.fq.sort.sort.q10.rmdup.narrowPeak_peak_951	1116	.	4.87051	114.893	111.609	272
chr1	59764360	59764948	SRR8861852-53_trimmed.fq.sort.sort.q10.rmdup.narrowPeak_peak_952	514	.	3.40932	54.1882	51.4726	271
chr1	59833684	59834258	SRR8861852-53_trimmed.fq.sort.sort.q10.rmdup.narrowPeak_peak_953	137	.	4.34971	16.0552	13.769	146
chr1	59898872	59899129	SRR8861852-53_trimmed.fq.sort.sort.q10.rmdup.narrowPeak_peak_954	64	.	3.16343	8.52725	6.42641	153
chr1	59899408	59899814	SRR8861852-53_trimmed.fq.sort.sort.q10.rmdup.narrowPeak_peak_955	30	.	2.47143	4.97164	3.03557	335
chr1	59912288	59913381	SRR8861852-53_trimmed.fq.sort.sort.q10.rmdup.narrowPeak_peak_956	1027	.	7.98906	105.974	102.781	863
chr1	59913512	59913792	SRR8861852-53_trimmed.fq.sort.sort.q10.rmdup.narrowPeak_peak_957	285	.	4.08924	31.0193	28.5274	118
chr1	59943988	59944248	SRR8861852-53_trimmed.fq.sort.sort.q10.rmdup.narrowPeak_peak_958	64	.	3.16343	8.52725	6.42641	114
chr1	60097392	60098860	SRR8861852-53_trimmed.fq.sort.sort.q10.rmdup.narrowPeak_peak_959	1405	.	7.94766	144.144	140.518	1067
chr1	60158229	60158591	SRR8861852-53_trimmed.fq.sort.sort.q10.rmdup.narrowPeak_peak_960	69	.	3.26228	9.09065	6.97096	190
chr1	60179580	60181385	SRR8861852-53_trimmed.fq.sort.sort.q10.rmdup.narrowPeak_peak_961	1263	.	7.55776	129.828	126.379	542
chr1	60342762	60344275	SRR8861852-53_trimmed.fq.sort.sort.q10.rmdup.narrowPeak_peak_962	1373	.	8.46092	140.963	137.378	578
chr1	60408897	60409506	SRR8861852-53_trimmed.fq.sort.sort.q10.rmdup.narrowPeak_peak_963	1513	.	8.54306	155.096	151.323	364
chr1	60409581	60410533	SRR8861852-53_trimmed.fq.sort.sort.q10.rmdup.narrowPeak_peak_964	1217	.	7.54436	125.141	121.745	210
chr1	60460759	60460992	SRR8861852-53_trimmed.fq.sort.sort.q10.rmdup.narrowPeak_peak_965	48	.	2.86685	6.91681	4.87875	94
chr1	60489437	60489865	SRR8861852-53_trimmed.fq.sort.sort.q10.rmdup.narrowPeak_peak_966	29	.	2.43518	4.85547	2.93361	293
chr1	60565571	60566782	SRR8861852-53_trimmed.fq.sort.sort.q10.rmdup.narrowPeak_peak_967	1137	.	9.00983	117.088	113.78	883
chr1	60567035	60567498	SRR8861852-53_trimmed.fq.sort.sort.q10.rmdup.narrowPeak_peak_968	543	.	5.92817	57.1268	54.3849	168
chr1	60667857	60668779	SRR8861852-53_trimmed.fq.sort.sort.q10.rmdup.narrowPeak_peak_969	155	.	4.273	17.8573	15.54	533
chr1	60714971	60716018	SRR8861852-53_trimmed.fq.sort.sort.q10.rmdup.narrowPeak_peak_970	158	.	4.64628	18.1706	15.8477	727
chr1	60735016	60735907	SRR8861852-53_trimmed.fq.sort.sort.q10.rmdup.narrowPeak_peak_971	86	.	3.55885	10.8554	8.6839	597
chr1	60745461	60746443	SRR8861852-53_trimmed.fq.sort.sort.q10.rmdup.narrowPeak_peak_972	172	.	4.844	19.6264	17.2803	194
chr1	60825836	60826125	SRR8861852-53_trimmed.fq.sort.sort.q10.rmdup.narrowPeak_peak_973	53	.	2.96571	7.43993	5.37986	131
chr1	60862556	60863975	SRR8861852-53_trimmed.fq.sort.sort.q10.rmdup.narrowPeak_peak_974	154	.	3.80419	17.7868	15.4706	757
chr1	60908462	60908690	SRR8861852-53_trimmed.fq.sort.sort.q10.rmdup.narrowPeak_peak_975	18	.	2.17486	3.682	1.84318	73
chr1	60909023	60909332	SRR8861852-53_trimmed.fq.sort.sort.q10.rmdup.narrowPeak_peak_976	81	.	3.46	10.2551	8.10017	165
chr1	61054279	61054544	SRR8861852-53_trimmed.fq.sort.sort.q10.rmdup.narrowPeak_peak_977	53	.	2.96571	7.43993	5.37986	145
chr1	61112190	61112500	SRR8861852-53_trimmed.fq.sort.sort.q10.rmdup.narrowPeak_peak_978	30	.	2.47143	4.97164	3.03557	110
chr1	61139296	61139751	SRR8861852-53_trimmed.fq.sort.sort.q10.rmdup.narrowPeak_peak_979	44	.	2.27887	6.47913	4.46162	101
chr1	61141609	61142933	SRR8861852-53_trimmed.fq.sort.sort.q10.rmdup.narrowPeak_peak_980	78	.	2.69173	10.01	7.86366	378
chr1	61143151	61143568	SRR8861852-53_trimmed.fq.sort.sort.q10.rmdup.narrowPeak_peak_981	37	.	2.16551	5.67605	3.70196	111
chr1	61151259	61151754	SRR8861852-53_trimmed.fq.sort.sort.q10.rmdup.narrowPeak_peak_982	39	.	2.66914	5.9138	3.92346	340
chr1	61152128	61152443	SRR8861852-53_trimmed.fq.sort.sort.q10.rmdup.narrowPeak_peak_983	75	.	3.36114	9.6667	7.52898	175
chr1	61180686	61181054	SRR8861852-53_trimmed.fq.sort.sort.q10.rmdup.narrowPeak_peak_984	99	.	3.51265	12.1128	9.90936	183
chr1	61181380	61182122	SRR8861852-53_trimmed.fq.sort.sort.q10.rmdup.narrowPeak_peak_985	186	.	4.70085	21.0429	18.676	201
chr1	61202966	61203519	SRR8861852-53_trimmed.fq.sort.sort.q10.rmdup.narrowPeak_peak_986	151	.	4.45734	17.4138	15.1042	228
chr1	61203679	61204012	SRR8861852-53_trimmed.fq.sort.sort.q10.rmdup.narrowPeak_peak_987	161	.	4.64648	18.4996	16.1715	138
chr1	61233689	61234141	SRR8861852-53_trimmed.fq.sort.sort.q10.rmdup.narrowPeak_peak_988	86	.	3.55885	10.8554	8.6839	283
chr1	61298354	61298914	SRR8861852-53_trimmed.fq.sort.sort.q10.rmdup.narrowPeak_peak_989	202	.	4.12109	22.6493	20.2594	172
chr1	61301311	61301569	SRR8861852-53_trimmed.fq.sort.sort.q10.rmdup.narrowPeak_peak_990	49	.	2.4603	6.99931	4.95841	118
chr1	61301789	61302150	SRR8861852-53_trimmed.fq.sort.sort.q10.rmdup.narrowPeak_peak_991	58	.	2.60043	7.96308	5.88639	273
chr1	61321628	61322671	SRR8861852-53_trimmed.fq.sort.sort.q10.rmdup.narrowPeak_peak_992	444	.	6.58997	47.1031	44.4513	446
chr1	61531455	61531699	SRR8861852-53_trimmed.fq.sort.sort.q10.rmdup.narrowPeak_peak_993	26	.	2.37257	4.5247	2.61861	57
chr1	61638565	61639475	SRR8861852-53_trimmed.fq.sort.sort.q10.rmdup.narrowPeak_peak_994	529	.	8.89713	55.7043	52.9752	581
chr1	61836762	61837180	SRR8861852-53_trimmed.fq.sort.sort.q10.rmdup.narrowPeak_peak_995	81	.	3.46	10.2551	8.10017	209
chr1	61927511	61928111	SRR8861852-53_trimmed.fq.sort.sort.q10.rmdup.narrowPeak_peak_996	86	.	3.53614	10.7716	8.60418	142
chr1	61934507	61935436	SRR8861852-53_trimmed.fq.sort.sort.q10.rmdup.narrowPeak_peak_997	75	.	3.36114	9.6667	7.52898	210
chr1	62016531	62017109	SRR8861852-53_trimmed.fq.sort.sort.q10.rmdup.narrowPeak_peak_998	105	.	3.85543	12.7254	10.5076	203
chr1	62233846	62234123	SRR8861852-53_trimmed.fq.sort.sort.q10.rmdup.narrowPeak_peak_999	64	.	3.16343	8.52725	6.42641	69
chr1	62244618	62244925	SRR8861852-53_trimmed.fq.sort.sort.q10.rmdup.narrowPeak_peak_1000	105	.	3.85543	12.7254	10.5076	161
chr1	62373123	62373345	SRR8861852-53_trimmed.fq.sort.sort.q10.rmdup.narrowPeak_peak_1001	22	.	2.27371	4.09461	2.22077	32
chr1	62373451	62374114	SRR8861852-53_trimmed.fq.sort.sort.q10.rmdup.narrowPeak_peak_1002	69	.	3.26228	9.09065	6.97096	428
chr1	62382856	62383736	SRR8861852-53_trimmed.fq.sort.sort.q10.rmdup.narrowPeak_peak_1003	105	.	3.74395	12.8171	10.5974	696
chr1	62392841	62393276	SRR8861852-53_trimmed.fq.sort.sort.q10.rmdup.narrowPeak_peak_1004	30	.	2.47143	4.97164	3.03557	95
chr1	62435636	62436314	SRR8861852-53_trimmed.fq.sort.sort.q10.rmdup.narrowPeak_peak_1005	182	.	4.82384	20.5686	18.2084	290
chr1	62527900	62528347	SRR8861852-53_trimmed.fq.sort.sort.q10.rmdup.narrowPeak_peak_1006	144	.	4.44857	16.7509	14.4522	240
chr1	62551215	62551481	SRR8861852-53_trimmed.fq.sort.sort.q10.rmdup.narrowPeak_peak_1007	86	.	3.53614	10.7716	8.60418	94
chr1	62563418	62563678	SRR8861852-53_trimmed.fq.sort.sort.q10.rmdup.narrowPeak_peak_1008	92	.	3.65771	11.4675	9.27989	148
chr1	62580311	62580659	SRR8861852-53_trimmed.fq.sort.sort.q10.rmdup.narrowPeak_peak_1009	48	.	2.86685	6.91681	4.87875	151
chr1	62635313	62635593	SRR8861852-53_trimmed.fq.sort.sort.q10.rmdup.narrowPeak_peak_1010	53	.	2.96571	7.43993	5.37986	76
chr1	62665076	62665964	SRR8861852-53_trimmed.fq.sort.sort.q10.rmdup.narrowPeak_peak_1011	53	.	2.96571	7.43993	5.37986	461
chr1	62702846	62703168	SRR8861852-53_trimmed.fq.sort.sort.q10.rmdup.narrowPeak_peak_1012	241	.	2.63608	26.5527	24.1129	206
chr1	62703419	62704530	SRR8861852-53_trimmed.fq.sort.sort.q10.rmdup.narrowPeak_peak_1013	171	.	2.34631	19.5354	17.1911	254
chr1	62704692	62707128	SRR8861852-53_trimmed.fq.sort.sort.q10.rmdup.narrowPeak_peak_1014	261	.	2.6736	28.6007	26.1363	1722
chr1	62743140	62743628	SRR8861852-53_trimmed.fq.sort.sort.q10.rmdup.narrowPeak_peak_1015	62	.	2.95898	8.35386	6.26159	288
chr1	62751276	62752138	SRR8861852-53_trimmed.fq.sort.sort.q10.rmdup.narrowPeak_peak_1016	83	.	3.18927	10.4998	8.33902	182
chr1	62760122	62760517	SRR8861852-53_trimmed.fq.sort.sort.q10.rmdup.narrowPeak_peak_1017	51	.	2.85309	7.22433	5.17587	149
chr1	62766705	62767297	SRR8861852-53_trimmed.fq.sort.sort.q10.rmdup.narrowPeak_peak_1018	104	.	3.24629	12.6736	10.4583	426
chr1	62791800	62792093	SRR8861852-53_trimmed.fq.sort.sort.q10.rmdup.narrowPeak_peak_1019	43	.	2.43194	6.32704	4.32089	51
chr1	62795807	62796087	SRR8861852-53_trimmed.fq.sort.sort.q10.rmdup.narrowPeak_peak_1020	28	.	2.21252	4.8008	2.88158	197
chr1	62798706	62798968	SRR8861852-53_trimmed.fq.sort.sort.q10.rmdup.narrowPeak_peak_1021	56	.	2.83343	7.67895	5.61123	114
chr1	62859000	62860156	SRR8861852-53_trimmed.fq.sort.sort.q10.rmdup.narrowPeak_peak_1022	272	.	5.11735	29.729	27.2517	955
chr1	62860474	62861017	SRR8861852-53_trimmed.fq.sort.sort.q10.rmdup.narrowPeak_peak_1023	160	.	4.01907	18.3817	16.0555	336
chr1	62887383	62888621	SRR8861852-53_trimmed.fq.sort.sort.q10.rmdup.narrowPeak_peak_1024	133	.	3.69245	15.6511	13.3728	187
chr1	62965271	62965499	SRR8861852-53_trimmed.fq.sort.sort.q10.rmdup.narrowPeak_peak_1025	30	.	2.47143	4.97164	3.03557	160
chr1	62984674	62984960	SRR8861852-53_trimmed.fq.sort.sort.q10.rmdup.narrowPeak_peak_1026	124	.	4.152	14.6927	12.4328	160
chr1	63112827	63113950	SRR8861852-53_trimmed.fq.sort.sort.q10.rmdup.narrowPeak_peak_1027	830	.	4.56756	86.0707	83.0689	653
chr1	63114190	63115388	SRR8861852-53_trimmed.fq.sort.sort.q10.rmdup.narrowPeak_peak_1028	1184	.	5.42928	121.82	118.461	657
chr1	63129621	63129909	SRR8861852-53_trimmed.fq.sort.sort.q10.rmdup.narrowPeak_peak_1029	89	.	3.44031	11.1099	8.93245	164
chr1	63130072	63130580	SRR8861852-53_trimmed.fq.sort.sort.q10.rmdup.narrowPeak_peak_1030	321	.	6.24523	34.6808	32.1497	148
chr1	63175991	63177866	SRR8861852-53_trimmed.fq.sort.sort.q10.rmdup.narrowPeak_peak_1031	1667	.	6.90348	170.697	166.702	901
chr1	63183014	63183348	SRR8861852-53_trimmed.fq.sort.sort.q10.rmdup.narrowPeak_peak_1032	81	.	3.46	10.2551	8.10017	254
chr1	63191154	63191718	SRR8861852-53_trimmed.fq.sort.sort.q10.rmdup.narrowPeak_peak_1033	242	.	5.39788	26.6953	24.2536	280
chr1	63239348	63239912	SRR8861852-53_trimmed.fq.sort.sort.q10.rmdup.narrowPeak_peak_1034	111	.	3.95428	13.3707	11.1384	316
chr1	63246978	63247320	SRR8861852-53_trimmed.fq.sort.sort.q10.rmdup.narrowPeak_peak_1035	217	.	5.43714	24.1974	21.7869	170
chr1	63272441	63273568	SRR8861852-53_trimmed.fq.sort.sort.q10.rmdup.narrowPeak_peak_1036	680	.	8.41182	70.8945	68.03	507
chr1	63273741	63274259	SRR8861852-53_trimmed.fq.sort.sort.q10.rmdup.narrowPeak_peak_1037	328	.	5.66006	35.4067	32.8681	168
chr1	63395037	63395510	SRR8861852-53_trimmed.fq.sort.sort.q10.rmdup.narrowPeak_peak_1038	48	.	2.86685	6.91681	4.87875	335
chr1	63458370	63458916	SRR8861852-53_trimmed.fq.sort.sort.q10.rmdup.narrowPeak_peak_1039	111	.	3.95428	13.3707	11.1384	226
chr1	63551920	63552314	SRR8861852-53_trimmed.fq.sort.sort.q10.rmdup.narrowPeak_peak_1040	51	.	2.8122	7.24926	5.19991	197
chr1	63552677	63553356	SRR8861852-53_trimmed.fq.sort.sort.q10.rmdup.narrowPeak_peak_1041	65	.	3.04719	8.69926	6.59358	440
chr1	63628626	63628840	SRR8861852-53_trimmed.fq.sort.sort.q10.rmdup.narrowPeak_peak_1042	53	.	2.96571	7.43993	5.37986	92
chr1	63706162	63706403	SRR8861852-53_trimmed.fq.sort.sort.q10.rmdup.narrowPeak_peak_1044	53	.	2.96571	7.43993	5.37986	185
chr1	63730108	63731185	SRR8861852-53_trimmed.fq.sort.sort.q10.rmdup.narrowPeak_peak_1045	1295	.	11.0384	133.006	129.519	653
chr1	63763441	63763809	SRR8861852-53_trimmed.fq.sort.sort.q10.rmdup.narrowPeak_peak_1046	70	.	2.69239	9.21165	7.08872	159
chr1	63767747	63768136	SRR8861852-53_trimmed.fq.sort.sort.q10.rmdup.narrowPeak_peak_1047	156	.	3.29991	17.973	15.6538	200
chr1	63768339	63769208	SRR8861852-53_trimmed.fq.sort.sort.q10.rmdup.narrowPeak_peak_1048	265	.	4.36943	29.0504	26.5807	519
chr1	63776743	63777001	SRR8861852-53_trimmed.fq.sort.sort.q10.rmdup.narrowPeak_peak_1049	43	.	2.768	6.40795	4.39301	84
chr1	63820035	63820543	SRR8861852-53_trimmed.fq.sort.sort.q10.rmdup.narrowPeak_peak_1050	48	.	2.86685	6.91681	4.87875	358
chr1	63820705	63821083	SRR8861852-53_trimmed.fq.sort.sort.q10.rmdup.narrowPeak_peak_1051	86	.	3.55885	10.8554	8.6839	200
chr1	63987318	63988116	SRR8861852-53_trimmed.fq.sort.sort.q10.rmdup.narrowPeak_peak_1052	81	.	3.46	10.2551	8.10017	401
chr1	63994781	63995096	SRR8861852-53_trimmed.fq.sort.sort.q10.rmdup.narrowPeak_peak_1053	58	.	3.06457	7.97688	5.89593	106
chr1	64003881	64004095	SRR8861852-53_trimmed.fq.sort.sort.q10.rmdup.narrowPeak_peak_1054	39	.	2.66914	5.9138	3.92346	143
chr1	64018344	64019265	SRR8861852-53_trimmed.fq.sort.sort.q10.rmdup.narrowPeak_peak_1055	62	.	3.05522	8.33732	6.24557	477
chr1	64020553	64021016	SRR8861852-53_trimmed.fq.sort.sort.q10.rmdup.narrowPeak_peak_1056	120	.	4.04889	14.2931	12.0417	306
chr1	64087743	64088954	SRR8861852-53_trimmed.fq.sort.sort.q10.rmdup.narrowPeak_peak_1057	209	.	5.15398	23.3837	20.9843	991
chr1	64120029	64121460	SRR8861852-53_trimmed.fq.sort.sort.q10.rmdup.narrowPeak_peak_1058	865	.	4.59619	89.5435	86.5093	1250
chr1	64121690	64122730	SRR8861852-53_trimmed.fq.sort.sort.q10.rmdup.narrowPeak_peak_1059	1987	.	7.12507	203.302	198.765	381
chr1	64223523	64223743	SRR8861852-53_trimmed.fq.sort.sort.q10.rmdup.narrowPeak_peak_1060	34	.	2.57028	5.43486	3.47073	45
chr1	64223938	64224161	SRR8861852-53_trimmed.fq.sort.sort.q10.rmdup.narrowPeak_peak_1061	43	.	2.768	6.40795	4.39301	131
chr1	64226204	64226423	SRR8861852-53_trimmed.fq.sort.sort.q10.rmdup.narrowPeak_peak_1062	48	.	2.86685	6.91681	4.87875	28
chr1	64305102	64305994	SRR8861852-53_trimmed.fq.sort.sort.q10.rmdup.narrowPeak_peak_1063	101	.	3.40961	12.3597	10.151	374
chr1	64448453	64448882	SRR8861852-53_trimmed.fq.sort.sort.q10.rmdup.narrowPeak_peak_1064	130	.	4.25085	15.369	13.0958	174
chr1	64521915	64522402	SRR8861852-53_trimmed.fq.sort.sort.q10.rmdup.narrowPeak_peak_1065	124	.	4.152	14.6927	12.4328	161
chr1	64531952	64533285	SRR8861852-53_trimmed.fq.sort.sort.q10.rmdup.narrowPeak_peak_1066	1666	.	6.80869	170.681	166.686	1128
chr1	64533465	64534105	SRR8861852-53_trimmed.fq.sort.sort.q10.rmdup.narrowPeak_peak_1067	1121	.	5.47606	115.49	112.199	181
chr1	64579157	64579441	SRR8861852-53_trimmed.fq.sort.sort.q10.rmdup.narrowPeak_peak_1068	69	.	3.26228	9.09065	6.97096	149
chr1	64609336	64609847	SRR8861852-53_trimmed.fq.sort.sort.q10.rmdup.narrowPeak_peak_1069	50	.	2.88018	7.14218	5.09652	418
chr1	64616599	64618214	SRR8861852-53_trimmed.fq.sort.sort.q10.rmdup.narrowPeak_peak_1070	1445	.	6.40302	148.252	144.571	903
chr1	64623056	64623375	SRR8861852-53_trimmed.fq.sort.sort.q10.rmdup.narrowPeak_peak_1071	55	.	2.58625	7.5938	5.52879	140
chr1	64649637	64650123	SRR8861852-53_trimmed.fq.sort.sort.q10.rmdup.narrowPeak_peak_1072	48	.	2.86685	6.91681	4.87875	139
chr1	64658708	64659448	SRR8861852-53_trimmed.fq.sort.sort.q10.rmdup.narrowPeak_peak_1073	39	.	2.66914	5.9138	3.92346	187
chr1	64676060	64676388	SRR8861852-53_trimmed.fq.sort.sort.q10.rmdup.narrowPeak_peak_1074	48	.	2.64037	6.9112	4.87822	172
chr1	64676870	64677564	SRR8861852-53_trimmed.fq.sort.sort.q10.rmdup.narrowPeak_peak_1075	107	.	3.54766	12.9838	10.7606	415
chr1	64689914	64690665	SRR8861852-53_trimmed.fq.sort.sort.q10.rmdup.narrowPeak_peak_1076	500	.	6.4216	52.7411	50.0385	473
chr1	64691063	64691840	SRR8861852-53_trimmed.fq.sort.sort.q10.rmdup.narrowPeak_peak_1077	458	.	6.1172	48.5073	45.8428	188
chr1	64736932	64737703	SRR8861852-53_trimmed.fq.sort.sort.q10.rmdup.narrowPeak_peak_1078	299	.	6.42571	32.4247	29.9174	494
chr1	64738083	64738382	SRR8861852-53_trimmed.fq.sort.sort.q10.rmdup.narrowPeak_peak_1079	53	.	2.96548	7.43914	5.37986	106
chr1	64756452	64756787	SRR8861852-53_trimmed.fq.sort.sort.q10.rmdup.narrowPeak_peak_1080	22	.	2.27371	4.09461	2.22077	64
chr1	64791199	64792958	SRR8861852-53_trimmed.fq.sort.sort.q10.rmdup.narrowPeak_peak_1081	168	.	3.08283	19.1495	16.811	766
chr1	64793177	64793486	SRR8861852-53_trimmed.fq.sort.sort.q10.rmdup.narrowPeak_peak_1082	64	.	2.2551	8.53581	6.4348	164
chr1	64795324	64795751	SRR8861852-53_trimmed.fq.sort.sort.q10.rmdup.narrowPeak_peak_1083	34	.	1.9622	5.39574	3.4409	178
chr1	64802180	64802591	SRR8861852-53_trimmed.fq.sort.sort.q10.rmdup.narrowPeak_peak_1084	88	.	3.54494	11.045	8.86907	226
chr1	64808587	64809546	SRR8861852-53_trimmed.fq.sort.sort.q10.rmdup.narrowPeak_peak_1085	195	.	4.61247	21.946	19.5658	361
chr1	64809847	64810190	SRR8861852-53_trimmed.fq.sort.sort.q10.rmdup.narrowPeak_peak_1086	61	.	2.87696	8.20792	6.12002	156
chr1	64823662	64823921	SRR8861852-53_trimmed.fq.sort.sort.q10.rmdup.narrowPeak_peak_1087	48	.	2.86685	6.91681	4.87875	148
chr1	64847868	64848766	SRR8861852-53_trimmed.fq.sort.sort.q10.rmdup.narrowPeak_peak_1088	221	.	4.2495	24.6157	22.2	480
chr1	64875710	64876084	SRR8861852-53_trimmed.fq.sort.sort.q10.rmdup.narrowPeak_peak_1089	22	.	2.27371	4.09461	2.22077	134
chr1	64884001	64884413	SRR8861852-53_trimmed.fq.sort.sort.q10.rmdup.narrowPeak_peak_1090	86	.	3.55885	10.8554	8.6839	248
chr1	64918200	64918484	SRR8861852-53_trimmed.fq.sort.sort.q10.rmdup.narrowPeak_peak_1091	55	.	2.6673	7.65395	5.58706	125
chr1	64918628	64919040	SRR8861852-53_trimmed.fq.sort.sort.q10.rmdup.narrowPeak_peak_1092	201	.	4.41928	22.5538	20.1656	201
chr1	64919232	64919498	SRR8861852-53_trimmed.fq.sort.sort.q10.rmdup.narrowPeak_peak_1093	45	.	2.48218	6.54535	4.52549	124
chr1	64924462	64924755	SRR8861852-53_trimmed.fq.sort.sort.q10.rmdup.narrowPeak_peak_1094	62	.	3.12354	8.3855	6.29234	81
chr1	64939046	64939276	SRR8861852-53_trimmed.fq.sort.sort.q10.rmdup.narrowPeak_peak_1095	39	.	2.66914	5.9138	3.92346	136
chr1	64956268	64957210	SRR8861852-53_trimmed.fq.sort.sort.q10.rmdup.narrowPeak_peak_1096	1055	.	11.9044	108.767	105.546	374
chr1	65166015	65166664	SRR8861852-53_trimmed.fq.sort.sort.q10.rmdup.narrowPeak_peak_1097	109	.	3.60236	13.2273	10.9993	164
chr1	65178076	65179880	SRR8861852-53_trimmed.fq.sort.sort.q10.rmdup.narrowPeak_peak_1098	1503	.	8.02889	154.143	150.383	835
chr1	65185929	65186502	SRR8861852-53_trimmed.fq.sort.sort.q10.rmdup.narrowPeak_peak_1099	513	.	6.42804	54.1123	51.3975	395
chr1	65186623	65187386	SRR8861852-53_trimmed.fq.sort.sort.q10.rmdup.narrowPeak_peak_1100	794	.	8.20271	82.4217	79.4538	209
chr1	66003797	66004114	SRR8861852-53_trimmed.fq.sort.sort.q10.rmdup.narrowPeak_peak_1101	30	.	2.47143	4.97164	3.03557	156
chr1	66174900	66175119	SRR8861852-53_trimmed.fq.sort.sort.q10.rmdup.narrowPeak_peak_1102	67	.	2.85486	8.82596	6.71666	172
chr1	66175332	66175942	SRR8861852-53_trimmed.fq.sort.sort.q10.rmdup.narrowPeak_peak_1103	578	.	7.83936	60.6399	57.8666	234
chr1	66176099	66176596	SRR8861852-53_trimmed.fq.sort.sort.q10.rmdup.narrowPeak_peak_1104	121	.	3.59604	14.425	12.1712	173
chr1	66245098	66245335	SRR8861852-53_trimmed.fq.sort.sort.q10.rmdup.narrowPeak_peak_1105	26	.	2.37257	4.5247	2.61861	68
chr1	66251461	66252757	SRR8861852-53_trimmed.fq.sort.sort.q10.rmdup.narrowPeak_peak_1106	442	.	6.26621	46.9079	44.2579	707
chr1	66253188	66253402	SRR8861852-53_trimmed.fq.sort.sort.q10.rmdup.narrowPeak_peak_1107	36	.	2.27721	5.64584	3.67301	38
chr1	66320405	66320629	SRR8861852-53_trimmed.fq.sort.sort.q10.rmdup.narrowPeak_peak_1108	24	.	2.16363	4.28868	2.40508	18
chr1	66321604	66322641	SRR8861852-53_trimmed.fq.sort.sort.q10.rmdup.narrowPeak_peak_1109	386	.	6.58793	41.2227	38.626	430
chr1	66328641	66329063	SRR8861852-53_trimmed.fq.sort.sort.q10.rmdup.narrowPeak_peak_1110	117	.	4.05314	14.0266	11.7803	249
chr1	66348462	66348782	SRR8861852-53_trimmed.fq.sort.sort.q10.rmdup.narrowPeak_peak_1111	86	.	3.55885	10.8554	8.6839	156
chr1	66363371	66363602	SRR8861852-53_trimmed.fq.sort.sort.q10.rmdup.narrowPeak_peak_1112	39	.	2.66914	5.9138	3.92346	91
chr1	66386500	66387373	SRR8861852-53_trimmed.fq.sort.sort.q10.rmdup.narrowPeak_peak_1113	92	.	3.65771	11.4675	9.27989	683
chr1	66394951	66395748	SRR8861852-53_trimmed.fq.sort.sort.q10.rmdup.narrowPeak_peak_1114	92	.	3.65771	11.4675	9.27989	210
chr1	66562742	66563050	SRR8861852-53_trimmed.fq.sort.sort.q10.rmdup.narrowPeak_peak_1115	92	.	3.65771	11.4675	9.27989	121
chr1	66596892	66597162	SRR8861852-53_trimmed.fq.sort.sort.q10.rmdup.narrowPeak_peak_1116	61	.	2.96565	8.19212	6.10471	140
chr1	66597715	66598559	SRR8861852-53_trimmed.fq.sort.sort.q10.rmdup.narrowPeak_peak_1117	218	.	5.11762	24.3108	21.8989	568
chr1	66648445	66648868	SRR8861852-53_trimmed.fq.sort.sort.q10.rmdup.narrowPeak_peak_1118	64	.	3.16343	8.52725	6.42641	186
chr1	66654636	66655748	SRR8861852-53_trimmed.fq.sort.sort.q10.rmdup.narrowPeak_peak_1119	180	.	4.94285	20.3675	18.0101	918
chr1	66700363	66701636	SRR8861852-53_trimmed.fq.sort.sort.q10.rmdup.narrowPeak_peak_1120	1014	.	9.47214	104.64	101.46	653
chr1	66815802	66816950	SRR8861852-53_trimmed.fq.sort.sort.q10.rmdup.narrowPeak_peak_1121	1485	.	7.7536	152.294	148.559	780
chr1	66817092	66817604	SRR8861852-53_trimmed.fq.sort.sort.q10.rmdup.narrowPeak_peak_1122	815	.	5.57085	84.5273	81.5399	223
chr1	66817751	66818032	SRR8861852-53_trimmed.fq.sort.sort.q10.rmdup.narrowPeak_peak_1123	188	.	2.89256	21.21	18.8404	93
chr1	66862737	66863642	SRR8861852-53_trimmed.fq.sort.sort.q10.rmdup.narrowPeak_peak_1124	954	.	11.5017	98.5421	95.4222	347
chr1	66895607	66896863	SRR8861852-53_trimmed.fq.sort.sort.q10.rmdup.narrowPeak_peak_1125	343	.	6.00312	36.8696	34.316	841
chr1	66897331	66897803	SRR8861852-53_trimmed.fq.sort.sort.q10.rmdup.narrowPeak_peak_1126	52	.	2.66292	7.31839	5.26676	278
chr1	66921059	66921512	SRR8861852-53_trimmed.fq.sort.sort.q10.rmdup.narrowPeak_peak_1127	28	.	2.39523	4.72684	2.81106	275
chr1	66921623	66921881	SRR8861852-53_trimmed.fq.sort.sort.q10.rmdup.narrowPeak_peak_1128	31	.	2.46077	5.07554	3.13477	142
chr1	66941243	66941568	SRR8861852-53_trimmed.fq.sort.sort.q10.rmdup.narrowPeak_peak_1129	110	.	3.46821	13.3282	11.0981	152
chr1	66959816	66960866	SRR8861852-53_trimmed.fq.sort.sort.q10.rmdup.narrowPeak_peak_1130	104	.	3.4658	12.6153	10.4013	838
chr1	66961176	66961445	SRR8861852-53_trimmed.fq.sort.sort.q10.rmdup.narrowPeak_peak_1131	69	.	3.00087	9.09247	6.97271	129
chr1	66985037	66985429	SRR8861852-53_trimmed.fq.sort.sort.q10.rmdup.narrowPeak_peak_1132	111	.	3.95428	13.3707	11.1384	182
chr1	66993039	66993275	SRR8861852-53_trimmed.fq.sort.sort.q10.rmdup.narrowPeak_peak_1133	75	.	3.36114	9.6667	7.52898	144
chr1	67011063	67011480	SRR8861852-53_trimmed.fq.sort.sort.q10.rmdup.narrowPeak_peak_1134	143	.	4.20249	16.6556	14.3592	181
chr1	67038257	67039331	SRR8861852-53_trimmed.fq.sort.sort.q10.rmdup.narrowPeak_peak_1135	892	.	8.24278	92.3452	89.2844	435
chr1	67044662	67044893	SRR8861852-53_trimmed.fq.sort.sort.q10.rmdup.narrowPeak_peak_1136	46	.	2.58874	6.70221	4.67671	98
chr1	67045029	67045380	SRR8861852-53_trimmed.fq.sort.sort.q10.rmdup.narrowPeak_peak_1137	36	.	2.38592	5.60706	3.63577	207
chr1	67046781	67047059	SRR8861852-53_trimmed.fq.sort.sort.q10.rmdup.narrowPeak_peak_1138	69	.	2.95499	9.08581	6.96919	172
chr1	67397957	67398541	SRR8861852-53_trimmed.fq.sort.sort.q10.rmdup.narrowPeak_peak_1139	124	.	4.152	14.6927	12.4328	246
chr1	67465890	67466168	SRR8861852-53_trimmed.fq.sort.sort.q10.rmdup.narrowPeak_peak_1140	43	.	2.768	6.40795	4.39301	86
chr1	67797981	67798265	SRR8861852-53_trimmed.fq.sort.sort.q10.rmdup.narrowPeak_peak_1141	98	.	3.75657	12.0909	9.88785	109
chr1	69105024	69105285	SRR8861852-53_trimmed.fq.sort.sort.q10.rmdup.narrowPeak_peak_1142	39	.	2.66914	5.9138	3.92346	49
chr1	69106371	69106695	SRR8861852-53_trimmed.fq.sort.sort.q10.rmdup.narrowPeak_peak_1143	34	.	2.57028	5.43486	3.47073	274
chr1	69591404	69592201	SRR8861852-53_trimmed.fq.sort.sort.q10.rmdup.narrowPeak_peak_1144	299	.	6.42571	32.4247	29.9174	290
chr1	69638236	69638580	SRR8861852-53_trimmed.fq.sort.sort.q10.rmdup.narrowPeak_peak_1145	81	.	3.46	10.2551	8.10017	136
chr1	69685508	69685845	SRR8861852-53_trimmed.fq.sort.sort.q10.rmdup.narrowPeak_peak_1146	71	.	2.83915	9.28158	7.15681	228
chr1	69686778	69687298	SRR8861852-53_trimmed.fq.sort.sort.q10.rmdup.narrowPeak_peak_1147	527	.	7.05117	55.4479	52.7212	317
chr1	69687614	69688028	SRR8861852-53_trimmed.fq.sort.sort.q10.rmdup.narrowPeak_peak_1148	653	.	7.97636	68.2161	65.3755	178
chr1	69826873	69827262	SRR8861852-53_trimmed.fq.sort.sort.q10.rmdup.narrowPeak_peak_1149	124	.	4.152	14.6927	12.4328	209
chr1	70917999	70918295	SRR8861852-53_trimmed.fq.sort.sort.q10.rmdup.narrowPeak_peak_1150	34	.	2.57028	5.43486	3.47073	165
chr1	71102175	71103598	SRR8861852-53_trimmed.fq.sort.sort.q10.rmdup.narrowPeak_peak_1151	874	.	7.48717	90.508	87.4648	556
chr1	71364944	71365414	SRR8861852-53_trimmed.fq.sort.sort.q10.rmdup.narrowPeak_peak_1152	58	.	3.06457	7.97688	5.89593	171
chr1	71414608	71414960	SRR8861852-53_trimmed.fq.sort.sort.q10.rmdup.narrowPeak_peak_1153	69	.	3.26228	9.09065	6.97096	169
chr1	71529327	71529593	SRR8861852-53_trimmed.fq.sort.sort.q10.rmdup.narrowPeak_peak_1154	53	.	2.96571	7.43993	5.37986	101
chr1	71556621	71557959	SRR8861852-53_trimmed.fq.sort.sort.q10.rmdup.narrowPeak_peak_1155	1327	.	9.97958	136.318	132.791	742
chr1	71652259	71654311	SRR8861852-53_trimmed.fq.sort.sort.q10.rmdup.narrowPeak_peak_1156	1379	.	5.44317	141.586	137.994	731
chr1	71673095	71673888	SRR8861852-53_trimmed.fq.sort.sort.q10.rmdup.narrowPeak_peak_1157	314	.	6.37555	33.9701	31.4465	409
chr1	71681915	71682522	SRR8861852-53_trimmed.fq.sort.sort.q10.rmdup.narrowPeak_peak_1158	58	.	3.03862	7.88583	5.81153	310
chr1	71683075	71683313	SRR8861852-53_trimmed.fq.sort.sort.q10.rmdup.narrowPeak_peak_1159	41	.	2.67717	6.10034	4.10286	119
chr1	71691930	71692355	SRR8861852-53_trimmed.fq.sort.sort.q10.rmdup.narrowPeak_peak_1160	39	.	2.66914	5.9138	3.92346	180
chr1	71764093	71764395	SRR8861852-53_trimmed.fq.sort.sort.q10.rmdup.narrowPeak_peak_1161	34	.	2.57008	5.43421	3.47073	213
chr1	71775979	71776290	SRR8861852-53_trimmed.fq.sort.sort.q10.rmdup.narrowPeak_peak_1162	86	.	3.55885	10.8554	8.6839	127
chr1	71800304	71800818	SRR8861852-53_trimmed.fq.sort.sort.q10.rmdup.narrowPeak_peak_1163	82	.	3.11166	10.361	8.20355	409
chr1	71802026	71802240	SRR8861852-53_trimmed.fq.sort.sort.q10.rmdup.narrowPeak_peak_1164	48	.	2.52874	6.89078	4.85855	141
chr1	71806884	71807307	SRR8861852-53_trimmed.fq.sort.sort.q10.rmdup.narrowPeak_peak_1165	83	.	3.4053	10.5118	8.35059	210
chr1	71836973	71838238	SRR8861852-53_trimmed.fq.sort.sort.q10.rmdup.narrowPeak_peak_1166	163	.	4.44848	18.6324	16.3023	1048
chr1	71844644	71845653	SRR8861852-53_trimmed.fq.sort.sort.q10.rmdup.narrowPeak_peak_1167	314	.	5.7678	33.9891	31.4653	671
chr1	71865256	71866265	SRR8861852-53_trimmed.fq.sort.sort.q10.rmdup.narrowPeak_peak_1168	98	.	3.75657	12.0909	9.88785	336
chr1	71877110	71877794	SRR8861852-53_trimmed.fq.sort.sort.q10.rmdup.narrowPeak_peak_1169	184	.	4.45236	20.8471	18.483	229
chr1	71893497	71893851	SRR8861852-53_trimmed.fq.sort.sort.q10.rmdup.narrowPeak_peak_1170	35	.	2.14666	5.47736	3.51149	208
chr1	71896250	71896902	SRR8861852-53_trimmed.fq.sort.sort.q10.rmdup.narrowPeak_peak_1171	244	.	4.23527	26.9031	24.459	468
chr1	71897223	71897723	SRR8861852-53_trimmed.fq.sort.sort.q10.rmdup.narrowPeak_peak_1172	124	.	3.20015	14.739	12.4782	220
chr1	71936300	71936772	SRR8861852-53_trimmed.fq.sort.sort.q10.rmdup.narrowPeak_peak_1173	30	.	2.47143	4.97164	3.03557	110
chr1	71980836	71981173	SRR8861852-53_trimmed.fq.sort.sort.q10.rmdup.narrowPeak_peak_1174	83	.	3.35209	10.5294	8.36782	176
chr1	71994305	71994592	SRR8861852-53_trimmed.fq.sort.sort.q10.rmdup.narrowPeak_peak_1175	52	.	2.92831	7.31021	5.25885	163
chr1	71996248	71996529	SRR8861852-53_trimmed.fq.sort.sort.q10.rmdup.narrowPeak_peak_1176	44	.	2.73363	6.45758	4.4408	121
chr1	72002000	72003028	SRR8861852-53_trimmed.fq.sort.sort.q10.rmdup.narrowPeak_peak_1177	121	.	4.01284	14.4318	12.1778	312
chr1	72017534	72017927	SRR8861852-53_trimmed.fq.sort.sort.q10.rmdup.narrowPeak_peak_1178	74	.	2.8198	9.53538	7.4038	204
chr1	72018851	72019445	SRR8861852-53_trimmed.fq.sort.sort.q10.rmdup.narrowPeak_peak_1179	211	.	4.32949	23.5921	21.1896	385
chr1	72038137	72038640	SRR8861852-53_trimmed.fq.sort.sort.q10.rmdup.narrowPeak_peak_1180	124	.	4.152	14.6927	12.4328	162
chr1	72052397	72052639	SRR8861852-53_trimmed.fq.sort.sort.q10.rmdup.narrowPeak_peak_1181	34	.	2.57028	5.43486	3.47073	107
chr1	72059849	72060999	SRR8861852-53_trimmed.fq.sort.sort.q10.rmdup.narrowPeak_peak_1182	398	.	4.78861	42.4098	39.8016	415
chr1	72061199	72061429	SRR8861852-53_trimmed.fq.sort.sort.q10.rmdup.narrowPeak_peak_1183	39	.	2.04261	5.97573	3.983	137
chr1	72090948	72091214	SRR8861852-53_trimmed.fq.sort.sort.q10.rmdup.narrowPeak_peak_1184	73	.	3.30495	9.46258	7.33297	81
chr1	72091630	72091864	SRR8861852-53_trimmed.fq.sort.sort.q10.rmdup.narrowPeak_peak_1185	38	.	2.64654	5.83881	3.85814	157
chr1	72103087	72103433	SRR8861852-53_trimmed.fq.sort.sort.q10.rmdup.narrowPeak_peak_1186	69	.	3.26228	9.09065	6.97096	159
chr1	72108142	72109387	SRR8861852-53_trimmed.fq.sort.sort.q10.rmdup.narrowPeak_peak_1187	145	.	4.18039	16.8538	14.5533	268
chr1	72123550	72123764	SRR8861852-53_trimmed.fq.sort.sort.q10.rmdup.narrowPeak_peak_1188	105	.	3.85543	12.7254	10.5076	106
chr1	72142017	72142390	SRR8861852-53_trimmed.fq.sort.sort.q10.rmdup.narrowPeak_peak_1189	351	.	7.01885	37.6851	35.1232	194
chr1	72198147	72198465	SRR8861852-53_trimmed.fq.sort.sort.q10.rmdup.narrowPeak_peak_1190	81	.	3.46	10.2551	8.10017	166
chr1	72225770	72226395	SRR8861852-53_trimmed.fq.sort.sort.q10.rmdup.narrowPeak_peak_1191	569	.	9.29256	59.7316	56.9663	247
chr1	72236150	72236879	SRR8861852-53_trimmed.fq.sort.sort.q10.rmdup.narrowPeak_peak_1192	958	.	10.982	98.9817	95.8575	517
chr1	72243574	72244449	SRR8861852-53_trimmed.fq.sort.sort.q10.rmdup.narrowPeak_peak_1193	3088	.	17.624	316.882	308.878	513
chr1	72254602	72256183	SRR8861852-53_trimmed.fq.sort.sort.q10.rmdup.narrowPeak_peak_1194	1681	.	11.49	172.191	168.174	282
chr1	72283759	72284899	SRR8861852-53_trimmed.fq.sort.sort.q10.rmdup.narrowPeak_peak_1195	1043	.	8.88932	107.549	104.34	359
chr1	72306766	72308167	SRR8861852-53_trimmed.fq.sort.sort.q10.rmdup.narrowPeak_peak_1196	1188	.	5.7261	122.256	118.892	905
chr1	72310161	72310787	SRR8861852-53_trimmed.fq.sort.sort.q10.rmdup.narrowPeak_peak_1197	58	.	1.84007	7.96959	5.89267	484
chr1	72364621	72364902	SRR8861852-53_trimmed.fq.sort.sort.q10.rmdup.narrowPeak_peak_1198	75	.	3.36114	9.6667	7.52898	184
chr1	72384720	72384984	SRR8861852-53_trimmed.fq.sort.sort.q10.rmdup.narrowPeak_peak_1199	92	.	3.59651	11.4844	9.29643	183
chr1	72389921	72390210	SRR8861852-53_trimmed.fq.sort.sort.q10.rmdup.narrowPeak_peak_1200	34	.	2.53488	5.46485	3.49948	147
chr1	72566845	72567287	SRR8861852-53_trimmed.fq.sort.sort.q10.rmdup.narrowPeak_peak_1201	92	.	3.65771	11.4675	9.27989	248
chr1	72582694	72584330	SRR8861852-53_trimmed.fq.sort.sort.q10.rmdup.narrowPeak_peak_1202	1860	.	10.8881	190.385	186.08	725
chr1	72599963	72600223	SRR8861852-53_trimmed.fq.sort.sort.q10.rmdup.narrowPeak_peak_1203	17	.	2.04332	3.568	1.75058	143
chr1	72640790	72641436	SRR8861852-53_trimmed.fq.sort.sort.q10.rmdup.narrowPeak_peak_1204	105	.	3.85543	12.7254	10.5076	513
chr1	72710785	72712333	SRR8861852-53_trimmed.fq.sort.sort.q10.rmdup.narrowPeak_peak_1205	1385	.	7.99732	142.183	138.583	741
chr1	72730441	72730984	SRR8861852-53_trimmed.fq.sort.sort.q10.rmdup.narrowPeak_peak_1206	96	.	3.56214	11.8369	9.64121	311
chr1	72746592	72746806	SRR8861852-53_trimmed.fq.sort.sort.q10.rmdup.narrowPeak_peak_1207	30	.	2.47143	4.97164	3.03557	94
chr1	72761033	72761300	SRR8861852-53_trimmed.fq.sort.sort.q10.rmdup.narrowPeak_peak_1208	67	.	3.20775	8.89453	6.78332	161
chr1	72779889	72780196	SRR8861852-53_trimmed.fq.sort.sort.q10.rmdup.narrowPeak_peak_1209	43	.	2.768	6.40795	4.39301	171
chr1	72805646	72806910	SRR8861852-53_trimmed.fq.sort.sort.q10.rmdup.narrowPeak_peak_1210	236	.	4.64848	26.0608	23.6268	804
chr1	72813634	72813886	SRR8861852-53_trimmed.fq.sort.sort.q10.rmdup.narrowPeak_peak_1211	117	.	3.9113	14.0219	11.7769	145
chr1	72815564	72815799	SRR8861852-53_trimmed.fq.sort.sort.q10.rmdup.narrowPeak_peak_1212	63	.	3.08578	8.45003	6.3549	95
chr1	72823901	72824278	SRR8861852-53_trimmed.fq.sort.sort.q10.rmdup.narrowPeak_peak_1213	157	.	2.95941	18.0529	15.7325	266
chr1	72824626	72826453	SRR8861852-53_trimmed.fq.sort.sort.q10.rmdup.narrowPeak_peak_1214	270	.	3.68986	29.5272	27.0522	451
chr1	72826743	72827096	SRR8861852-53_trimmed.fq.sort.sort.q10.rmdup.narrowPeak_peak_1215	178	.	3.10905	20.1799	17.8256	202
chr1	72873298	72874933	SRR8861852-53_trimmed.fq.sort.sort.q10.rmdup.narrowPeak_peak_1216	844	.	4.79423	87.4202	84.4059	651
chr1	72875018	72875307	SRR8861852-53_trimmed.fq.sort.sort.q10.rmdup.narrowPeak_peak_1217	92	.	2.05819	11.4432	9.25808	89
chr1	72885832	72886203	SRR8861852-53_trimmed.fq.sort.sort.q10.rmdup.narrowPeak_peak_1218	34	.	2.57028	5.43486	3.47073	68
chr1	72944755	72945401	SRR8861852-53_trimmed.fq.sort.sort.q10.rmdup.narrowPeak_peak_1219	103	.	3.55807	12.5464	10.3337	462
chr1	72945537	72945990	SRR8861852-53_trimmed.fq.sort.sort.q10.rmdup.narrowPeak_peak_1220	142	.	4.05121	16.5658	14.271	172
chr1	72951569	72951923	SRR8861852-53_trimmed.fq.sort.sort.q10.rmdup.narrowPeak_peak_1221	81	.	3.2021	10.3456	8.18847	145
chr1	72952910	72953410	SRR8861852-53_trimmed.fq.sort.sort.q10.rmdup.narrowPeak_peak_1222	88	.	3.26706	11.053	8.87689	317
chr1	72953508	72953746	SRR8861852-53_trimmed.fq.sort.sort.q10.rmdup.narrowPeak_peak_1223	69	.	2.99581	9.07118	6.95495	155
chr1	72963131	72964094	SRR8861852-53_trimmed.fq.sort.sort.q10.rmdup.narrowPeak_peak_1224	480	.	6.81309	50.7098	48.0254	245
chr1	72968795	72969431	SRR8861852-53_trimmed.fq.sort.sort.q10.rmdup.narrowPeak_peak_1225	165	.	4.35468	18.8337	16.5006	470
chr1	73045986	73046486	SRR8861852-53_trimmed.fq.sort.sort.q10.rmdup.narrowPeak_peak_1226	124	.	4.09461	14.7574	12.4963	181
chr1	73061105	73061635	SRR8861852-53_trimmed.fq.sort.sort.q10.rmdup.narrowPeak_peak_1227	66	.	3.1682	8.75132	6.64415	340
chr1	73061824	73062266	SRR8861852-53_trimmed.fq.sort.sort.q10.rmdup.narrowPeak_peak_1228	100	.	3.73656	12.2731	10.0663	149
chr1	73088518	73088881	SRR8861852-53_trimmed.fq.sort.sort.q10.rmdup.narrowPeak_peak_1229	88	.	3.35739	10.9991	8.82416	200
chr1	73089436	73090308	SRR8861852-53_trimmed.fq.sort.sort.q10.rmdup.narrowPeak_peak_1230	100	.	3.55721	12.3008	10.0935	197
chr1	73116923	73117161	SRR8861852-53_trimmed.fq.sort.sort.q10.rmdup.narrowPeak_peak_1231	45	.	2.63387	6.57429	4.55333	59
chr1	73122699	73123336	SRR8861852-53_trimmed.fq.sort.sort.q10.rmdup.narrowPeak_peak_1232	83	.	3.22977	10.4632	8.3032	427
chr1	73123516	73123808	SRR8861852-53_trimmed.fq.sort.sort.q10.rmdup.narrowPeak_peak_1233	40	.	2.52488	6.00884	4.01474	91
chr1	73130056	73130529	SRR8861852-53_trimmed.fq.sort.sort.q10.rmdup.narrowPeak_peak_1234	58	.	3.06457	7.97688	5.89593	160
chr1	73153355	73153753	SRR8861852-53_trimmed.fq.sort.sort.q10.rmdup.narrowPeak_peak_1235	34	.	2.57028	5.43486	3.47073	102
chr1	73169360	73169741	SRR8861852-53_trimmed.fq.sort.sort.q10.rmdup.narrowPeak_peak_1236	62	.	3.04917	8.31499	6.22392	283
chr1	73169989	73170638	SRR8861852-53_trimmed.fq.sort.sort.q10.rmdup.narrowPeak_peak_1237	90	.	3.53916	11.2635	9.08251	259
chr1	73190785	73191535	SRR8861852-53_trimmed.fq.sort.sort.q10.rmdup.narrowPeak_peak_1238	47	.	2.70047	6.82841	4.79845	180
chr1	73199916	73200242	SRR8861852-53_trimmed.fq.sort.sort.q10.rmdup.narrowPeak_peak_1239	34	.	2.57028	5.43486	3.47073	93
chr1	73219294	73219608	SRR8861852-53_trimmed.fq.sort.sort.q10.rmdup.narrowPeak_peak_1240	48	.	2.86685	6.91681	4.87875	184
chr1	73241759	73242104	SRR8861852-53_trimmed.fq.sort.sort.q10.rmdup.narrowPeak_peak_1241	81	.	3.30222	10.3301	8.17333	161
chr1	73242266	73242604	SRR8861852-53_trimmed.fq.sort.sort.q10.rmdup.narrowPeak_peak_1242	105	.	3.67718	12.8006	10.5812	173
chr1	73251603	73252787	SRR8861852-53_trimmed.fq.sort.sort.q10.rmdup.narrowPeak_peak_1243	209	.	5.05678	23.3202	20.9216	310
chr1	73268842	73269297	SRR8861852-53_trimmed.fq.sort.sort.q10.rmdup.narrowPeak_peak_1244	43	.	2.768	6.40795	4.39301	83
chr1	73312437	73313087	SRR8861852-53_trimmed.fq.sort.sort.q10.rmdup.narrowPeak_peak_1245	74	.	3.22436	9.59134	7.45824	517
chr1	73313522	73313859	SRR8861852-53_trimmed.fq.sort.sort.q10.rmdup.narrowPeak_peak_1246	32	.	2.50646	5.22609	3.27867	165
chr1	73362822	73364151	SRR8861852-53_trimmed.fq.sort.sort.q10.rmdup.narrowPeak_peak_1247	717	.	5.98672	74.6922	71.794	576
chr1	73364427	73364891	SRR8861852-53_trimmed.fq.sort.sort.q10.rmdup.narrowPeak_peak_1248	178	.	3.13213	20.1882	17.8338	109
chr1	73380838	73381320	SRR8861852-53_trimmed.fq.sort.sort.q10.rmdup.narrowPeak_peak_1249	45	.	2.67897	6.58667	4.56538	381
chr1	73381569	73382196	SRR8861852-53_trimmed.fq.sort.sort.q10.rmdup.narrowPeak_peak_1250	66	.	3.05288	8.72137	6.61501	203
chr1	73395389	73395655	SRR8861852-53_trimmed.fq.sort.sort.q10.rmdup.narrowPeak_peak_1251	50	.	2.67594	7.05432	5.01162	123
chr1	73399420	73399642	SRR8861852-53_trimmed.fq.sort.sort.q10.rmdup.narrowPeak_peak_1252	25	.	2.30088	4.42046	2.52992	118
chr1	73464580	73464978	SRR8861852-53_trimmed.fq.sort.sort.q10.rmdup.narrowPeak_peak_1253	48	.	2.86685	6.91681	4.87875	261
chr1	73479414	73480314	SRR8861852-53_trimmed.fq.sort.sort.q10.rmdup.narrowPeak_peak_1254	124	.	4.152	14.6927	12.4328	417
chr1	73506915	73507266	SRR8861852-53_trimmed.fq.sort.sort.q10.rmdup.narrowPeak_peak_1255	137	.	4.34971	16.0552	13.769	188
chr1	73513863	73514358	SRR8861852-53_trimmed.fq.sort.sort.q10.rmdup.narrowPeak_peak_1256	93	.	3.60381	11.5124	9.32379	342
chr1	73514761	73515052	SRR8861852-53_trimmed.fq.sort.sort.q10.rmdup.narrowPeak_peak_1257	61	.	3.07852	8.2245	6.13614	130
chr1	73537968	73539235	SRR8861852-53_trimmed.fq.sort.sort.q10.rmdup.narrowPeak_peak_1258	160	.	4.02514	18.4129	16.0862	693
chr1	73640625	73641443	SRR8861852-53_trimmed.fq.sort.sort.q10.rmdup.narrowPeak_peak_1259	104	.	3.3699	12.6282	10.4138	238
chr1	73643819	73644038	SRR8861852-53_trimmed.fq.sort.sort.q10.rmdup.narrowPeak_peak_1260	23	.	2.18765	4.2668	2.38416	69
chr1	73644466	73644898	SRR8861852-53_trimmed.fq.sort.sort.q10.rmdup.narrowPeak_peak_1261	135	.	4.02165	15.8701	13.5879	209
chr1	73702921	73703481	SRR8861852-53_trimmed.fq.sort.sort.q10.rmdup.narrowPeak_peak_1262	64	.	3.16343	8.52725	6.42641	172
chr1	73743608	73745251	SRR8861852-53_trimmed.fq.sort.sort.q10.rmdup.narrowPeak_peak_1263	521	.	5.70443	54.8239	52.1027	348
chr1	73755559	73755955	SRR8861852-53_trimmed.fq.sort.sort.q10.rmdup.narrowPeak_peak_1264	26	.	2.13092	4.58082	2.67204	151
chr1	73758422	73759096	SRR8861852-53_trimmed.fq.sort.sort.q10.rmdup.narrowPeak_peak_1265	184	.	4.26252	20.8054	18.4419	368
chr1	73764920	73765163	SRR8861852-53_trimmed.fq.sort.sort.q10.rmdup.narrowPeak_peak_1266	35	.	2.50784	5.51618	3.54869	78
chr1	73765257	73765733	SRR8861852-53_trimmed.fq.sort.sort.q10.rmdup.narrowPeak_peak_1267	156	.	4.43977	17.9684	15.6493	221
chr1	73772196	73772601	SRR8861852-53_trimmed.fq.sort.sort.q10.rmdup.narrowPeak_peak_1268	48	.	2.86685	6.91681	4.87875	234
chr1	73787450	73788055	SRR8861852-53_trimmed.fq.sort.sort.q10.rmdup.narrowPeak_peak_1269	86	.	3.55885	10.8554	8.6839	466
chr1	73797451	73797808	SRR8861852-53_trimmed.fq.sort.sort.q10.rmdup.narrowPeak_peak_1270	68	.	3.01883	8.97486	6.86135	249
chr1	73798245	73798497	SRR8861852-53_trimmed.fq.sort.sort.q10.rmdup.narrowPeak_peak_1271	92	.	3.34501	11.3938	9.2098	88
chr1	73820382	73820871	SRR8861852-53_trimmed.fq.sort.sort.q10.rmdup.narrowPeak_peak_1272	44	.	2.7447	6.4961	4.47796	362
chr1	73825886	73826445	SRR8861852-53_trimmed.fq.sort.sort.q10.rmdup.narrowPeak_peak_1273	87	.	3.28215	10.9019	8.72924	400
chr1	73827431	73827689	SRR8861852-53_trimmed.fq.sort.sort.q10.rmdup.narrowPeak_peak_1274	26	.	2.23382	4.54294	2.63586	103
chr1	73902538	73903451	SRR8861852-53_trimmed.fq.sort.sort.q10.rmdup.narrowPeak_peak_1278	533	.	7.15109	56.0624	53.3301	176
chr1	73914441	73914931	SRR8861852-53_trimmed.fq.sort.sort.q10.rmdup.narrowPeak_peak_1279	66	.	2.69215	8.72857	6.62203	289
chr1	73923267	73923542	SRR8861852-53_trimmed.fq.sort.sort.q10.rmdup.narrowPeak_peak_1280	32	.	2.27347	5.15807	3.21378	112
chr1	73932831	73933063	SRR8861852-53_trimmed.fq.sort.sort.q10.rmdup.narrowPeak_peak_1281	47	.	2.51403	6.8259	4.79602	171
chr1	73941911	73943740	SRR8861852-53_trimmed.fq.sort.sort.q10.rmdup.narrowPeak_peak_1282	202	.	3.24291	22.6644	20.2744	852
chr1	73943826	73944393	SRR8861852-53_trimmed.fq.sort.sort.q10.rmdup.narrowPeak_peak_1283	73	.	2.28647	9.46788	7.33809	417
chr1	73954887	73955184	SRR8861852-53_trimmed.fq.sort.sort.q10.rmdup.narrowPeak_peak_1284	40	.	2.19666	6.05066	4.05504	145
chr1	73955759	73956108	SRR8861852-53_trimmed.fq.sort.sort.q10.rmdup.narrowPeak_peak_1285	123	.	3.14663	14.6096	12.3523	158
chr1	73962445	73962996	SRR8861852-53_trimmed.fq.sort.sort.q10.rmdup.narrowPeak_peak_1286	314	.	3.92587	33.9615	31.438	339
chr1	73963183	73964321	SRR8861852-53_trimmed.fq.sort.sort.q10.rmdup.narrowPeak_peak_1287	613	.	5.45623	64.1619	61.3577	200
chr1	73970535	73970868	SRR8861852-53_trimmed.fq.sort.sort.q10.rmdup.narrowPeak_peak_1288	66	.	2.69922	8.76397	6.65648	198
chr1	73986202	73986674	SRR8861852-53_trimmed.fq.sort.sort.q10.rmdup.narrowPeak_peak_1289	27	.	2.12191	4.64573	2.7339	85
chr1	73998181	73999568	SRR8861852-53_trimmed.fq.sort.sort.q10.rmdup.narrowPeak_peak_1290	132	.	2.70123	15.5275	13.2514	566
chr1	73999800	74000184	SRR8861852-53_trimmed.fq.sort.sort.q10.rmdup.narrowPeak_peak_1291	153	.	2.90052	17.702	15.3871	217
chr1	74007660	74008726	SRR8861852-53_trimmed.fq.sort.sort.q10.rmdup.narrowPeak_peak_1292	99	.	2.96186	12.1104	9.90696	884
chr1	74008949	74009217	SRR8861852-53_trimmed.fq.sort.sort.q10.rmdup.narrowPeak_peak_1293	26	.	2.01576	4.55907	2.65127	136
chr1	74015184	74016491	SRR8861852-53_trimmed.fq.sort.sort.q10.rmdup.narrowPeak_peak_1294	262	.	4.15685	28.6845	26.2192	419
chr1	74024945	74025375	SRR8861852-53_trimmed.fq.sort.sort.q10.rmdup.narrowPeak_peak_1295	122	.	2.9057	14.4966	12.2414	217
chr1	74027446	74028200	SRR8861852-53_trimmed.fq.sort.sort.q10.rmdup.narrowPeak_peak_1296	121	.	2.61381	14.4113	12.1577	569
chr1	74030880	74031745	SRR8861852-53_trimmed.fq.sort.sort.q10.rmdup.narrowPeak_peak_1297	130	.	2.73765	15.3716	13.0983	670
chr1	74040748	74042867	SRR8861852-53_trimmed.fq.sort.sort.q10.rmdup.narrowPeak_peak_1298	469	.	4.6129	49.6102	46.9359	1341
chr1	74053070	74053877	SRR8861852-53_trimmed.fq.sort.sort.q10.rmdup.narrowPeak_peak_1299	139	.	2.83365	16.219	13.93	609
chr1	74054248	74054899	SRR8861852-53_trimmed.fq.sort.sort.q10.rmdup.narrowPeak_peak_1300	253	.	3.56677	27.8309	25.3756	234
chr1	74059377	74059646	SRR8861852-53_trimmed.fq.sort.sort.q10.rmdup.narrowPeak_peak_1301	43	.	2.16353	6.40324	4.39301	121
chr1	74059987	74060633	SRR8861852-53_trimmed.fq.sort.sort.q10.rmdup.narrowPeak_peak_1302	151	.	3.4547	17.4488	15.1387	229
chr1	74068068	74069733	SRR8861852-53_trimmed.fq.sort.sort.q10.rmdup.narrowPeak_peak_1303	699	.	6.30867	72.8733	69.9912	315
chr1	74074724	74075055	SRR8861852-53_trimmed.fq.sort.sort.q10.rmdup.narrowPeak_peak_1304	29	.	2.20964	4.90063	2.9766	180
chr1	74081503	74081829	SRR8861852-53_trimmed.fq.sort.sort.q10.rmdup.narrowPeak_peak_1305	60	.	2.52373	8.16109	6.07464	152
chr1	74084212	74084736	SRR8861852-53_trimmed.fq.sort.sort.q10.rmdup.narrowPeak_peak_1306	45	.	2.31242	6.5315	4.51216	422
chr1	74090336	74091982	SRR8861852-53_trimmed.fq.sort.sort.q10.rmdup.narrowPeak_peak_1307	1386	.	5.99475	142.278	138.676	1339
chr1	74092193	74092714	SRR8861852-53_trimmed.fq.sort.sort.q10.rmdup.narrowPeak_peak_1308	214	.	2.62025	23.8643	21.4583	309
chr1	74098265	74099290	SRR8861852-53_trimmed.fq.sort.sort.q10.rmdup.narrowPeak_peak_1309	261	.	4.58842	28.6323	26.1676	342
chr1	74111088	74112148	SRR8861852-53_trimmed.fq.sort.sort.q10.rmdup.narrowPeak_peak_1310	262	.	4.55082	28.7118	26.2461	213
chr1	74112248	74112688	SRR8861852-53_trimmed.fq.sort.sort.q10.rmdup.narrowPeak_peak_1311	50	.	2.44458	7.05983	5.01688	123
chr1	74176651	74177039	SRR8861852-53_trimmed.fq.sort.sort.q10.rmdup.narrowPeak_peak_1312	116	.	3.59034	13.908	11.6652	199
chr1	74177418	74178329	SRR8861852-53_trimmed.fq.sort.sort.q10.rmdup.narrowPeak_peak_1313	257	.	5.16939	28.1922	25.7328	212
chr1	74179897	74180148	SRR8861852-53_trimmed.fq.sort.sort.q10.rmdup.narrowPeak_peak_1314	27	.	2.2191	4.71448	2.79935	102
chr1	74200815	74201192	SRR8861852-53_trimmed.fq.sort.sort.q10.rmdup.narrowPeak_peak_1315	92	.	3.65771	11.4675	9.27989	134
chr1	74236042	74236335	SRR8861852-53_trimmed.fq.sort.sort.q10.rmdup.narrowPeak_peak_1316	174	.	2.89751	19.8296	17.4805	143
chr1	74236476	74237557	SRR8861852-53_trimmed.fq.sort.sort.q10.rmdup.narrowPeak_peak_1317	1450	.	7.97734	148.718	145.031	458
chr1	74248820	74249962	SRR8861852-53_trimmed.fq.sort.sort.q10.rmdup.narrowPeak_peak_1318	139	.	3.91501	16.2127	13.9237	667
chr1	74283883	74284777	SRR8861852-53_trimmed.fq.sort.sort.q10.rmdup.narrowPeak_peak_1319	742	.	6.05868	77.1484	74.2283	614
chr1	74284983	74285589	SRR8861852-53_trimmed.fq.sort.sort.q10.rmdup.narrowPeak_peak_1320	452	.	4.63685	47.9143	45.2551	299
chr1	74295157	74296975	SRR8861852-53_trimmed.fq.sort.sort.q10.rmdup.narrowPeak_peak_1321	504	.	4.77962	53.1225	50.4165	925
chr1	74303454	74304503	SRR8861852-53_trimmed.fq.sort.sort.q10.rmdup.narrowPeak_peak_1322	897	.	7.79777	92.7919	89.727	487
chr1	74309993	74310259	SRR8861852-53_trimmed.fq.sort.sort.q10.rmdup.narrowPeak_peak_1323	48	.	2.86685	6.91681	4.87875	208
chr1	74316303	74316595	SRR8861852-53_trimmed.fq.sort.sort.q10.rmdup.narrowPeak_peak_1324	29	.	2.44026	4.8718	2.94912	164
chr1	74331987	74332459	SRR8861852-53_trimmed.fq.sort.sort.q10.rmdup.narrowPeak_peak_1325	75	.	2.61599	9.7194	7.58034	263
chr1	74332561	74333437	SRR8861852-53_trimmed.fq.sort.sort.q10.rmdup.narrowPeak_peak_1326	712	.	7.06901	74.1783	71.2847	296
chr1	74355962	74356218	SRR8861852-53_trimmed.fq.sort.sort.q10.rmdup.narrowPeak_peak_1327	67	.	3.04904	8.9024	6.79098	153
chr1	74362065	74362747	SRR8861852-53_trimmed.fq.sort.sort.q10.rmdup.narrowPeak_peak_1328	194	.	4.53145	21.8709	19.4922	312
chr1	74368349	74368635	SRR8861852-53_trimmed.fq.sort.sort.q10.rmdup.narrowPeak_peak_1329	26	.	2.37257	4.5247	2.61861	132
chr1	74375307	74375527	SRR8861852-53_trimmed.fq.sort.sort.q10.rmdup.narrowPeak_peak_1330	43	.	2.768	6.40795	4.39301	131
chr1	74386513	74387504	SRR8861852-53_trimmed.fq.sort.sort.q10.rmdup.narrowPeak_peak_1331	1497	.	6.23118	153.523	149.771	599
chr1	74391271	74391632	SRR8861852-53_trimmed.fq.sort.sort.q10.rmdup.narrowPeak_peak_1332	162	.	2.18112	18.5331	16.2045	186
chr1	74391829	74392987	SRR8861852-53_trimmed.fq.sort.sort.q10.rmdup.narrowPeak_peak_1333	1035	.	4.89278	106.801	103.599	395
chr1	74396896	74398327	SRR8861852-53_trimmed.fq.sort.sort.q10.rmdup.narrowPeak_peak_1334	683	.	5.5022	71.2225	68.3551	781
chr1	74408641	74408887	SRR8861852-53_trimmed.fq.sort.sort.q10.rmdup.narrowPeak_peak_1335	53	.	2.96571	7.43993	5.37986	131
chr1	74505241	74505855	SRR8861852-53_trimmed.fq.sort.sort.q10.rmdup.narrowPeak_peak_1336	265	.	3.02692	29.017	26.5479	453
chr1	74505930	74507238	SRR8861852-53_trimmed.fq.sort.sort.q10.rmdup.narrowPeak_peak_1337	1520	.	6.96373	155.845	152.062	290
chr1	74571047	74571304	SRR8861852-53_trimmed.fq.sort.sort.q10.rmdup.narrowPeak_peak_1338	48	.	2.86685	6.91681	4.87875	143
chr1	74587167	74588175	SRR8861852-53_trimmed.fq.sort.sort.q10.rmdup.narrowPeak_peak_1339	1103	.	7.77157	113.587	110.316	558
chr1	74588272	74588660	SRR8861852-53_trimmed.fq.sort.sort.q10.rmdup.narrowPeak_peak_1340	393	.	4.52312	41.9194	39.3159	213
chr1	74600710	74601963	SRR8861852-53_trimmed.fq.sort.sort.q10.rmdup.narrowPeak_peak_1341	1279	.	10.1984	131.453	127.984	513
chr1	74661667	74662689	SRR8861852-53_trimmed.fq.sort.sort.q10.rmdup.narrowPeak_peak_1342	1588	.	10.8825	162.685	158.806	333
chr1	74712894	74713961	SRR8861852-53_trimmed.fq.sort.sort.q10.rmdup.narrowPeak_peak_1343	305	.	4.95689	33.0331	30.5194	815
chr1	74715737	74716207	SRR8861852-53_trimmed.fq.sort.sort.q10.rmdup.narrowPeak_peak_1344	167	.	3.66725	19.0373	16.7005	154
chr1	74772079	74772875	SRR8861852-53_trimmed.fq.sort.sort.q10.rmdup.narrowPeak_peak_1345	247	.	4.62523	27.2346	24.7866	174
chr1	74784022	74784458	SRR8861852-53_trimmed.fq.sort.sort.q10.rmdup.narrowPeak_peak_1346	34	.	2.57028	5.43486	3.47073	323
chr1	74791845	74792357	SRR8861852-53_trimmed.fq.sort.sort.q10.rmdup.narrowPeak_peak_1347	75	.	3.35378	9.64008	7.50565	317
chr1	74800511	74800798	SRR8861852-53_trimmed.fq.sort.sort.q10.rmdup.narrowPeak_peak_1348	58	.	3.06457	7.97688	5.89593	163
chr1	74808411	74808700	SRR8861852-53_trimmed.fq.sort.sort.q10.rmdup.narrowPeak_peak_1349	234	.	5.48409	25.9299	23.4975	134
chr1	74816637	74817565	SRR8861852-53_trimmed.fq.sort.sort.q10.rmdup.narrowPeak_peak_1350	1510	.	11.7256	154.819	151.05	550
chr1	74950374	74950652	SRR8861852-53_trimmed.fq.sort.sort.q10.rmdup.narrowPeak_peak_1351	22	.	2.27371	4.09461	2.22077	136
chr1	74964294	74964516	SRR8861852-53_trimmed.fq.sort.sort.q10.rmdup.narrowPeak_peak_1352	42	.	2.6414	6.29071	4.28586	146
chr1	74964744	74965702	SRR8861852-53_trimmed.fq.sort.sort.q10.rmdup.narrowPeak_peak_1353	239	.	5.32838	26.3772	23.9396	492
chr1	74977942	74979232	SRR8861852-53_trimmed.fq.sort.sort.q10.rmdup.narrowPeak_peak_1354	193	.	4.78632	21.7634	19.3862	513
chr1	75014346	75014609	SRR8861852-53_trimmed.fq.sort.sort.q10.rmdup.narrowPeak_peak_1355	30	.	2.31755	4.96665	3.03557	136
chr1	75015548	75016233	SRR8861852-53_trimmed.fq.sort.sort.q10.rmdup.narrowPeak_peak_1356	115	.	3.68242	13.8327	11.5914	165
chr1	75040225	75040643	SRR8861852-53_trimmed.fq.sort.sort.q10.rmdup.narrowPeak_peak_1357	75	.	3.36114	9.6667	7.52898	349
chr1	75124297	75125612	SRR8861852-53_trimmed.fq.sort.sort.q10.rmdup.narrowPeak_peak_1358	2005	.	10.8313	205.149	200.576	838
chr1	75141304	75143493	SRR8861852-53_trimmed.fq.sort.sort.q10.rmdup.narrowPeak_peak_1359	1019	.	6.71581	105.133	101.948	1256
chr1	75168109	75169463	SRR8861852-53_trimmed.fq.sort.sort.q10.rmdup.narrowPeak_peak_1360	805	.	7.73222	83.5257	80.5476	791
chr1	75179538	75180392	SRR8861852-53_trimmed.fq.sort.sort.q10.rmdup.narrowPeak_peak_1361	471	.	6.82599	49.8577	47.181	570
chr1	75191327	75193022	SRR8861852-53_trimmed.fq.sort.sort.q10.rmdup.narrowPeak_peak_1362	1177	.	7.22955	121.14	117.788	1073
chr1	75209010	75209419	SRR8861852-53_trimmed.fq.sort.sort.q10.rmdup.narrowPeak_peak_1363	202	.	3.55678	22.6777	20.2874	197
chr1	75210414	75211523	SRR8861852-53_trimmed.fq.sort.sort.q10.rmdup.narrowPeak_peak_1364	1509	.	10.1811	154.741	150.973	582
chr1	75218776	75219203	SRR8861852-53_trimmed.fq.sort.sort.q10.rmdup.narrowPeak_peak_1365	75	.	3.36114	9.6667	7.52898	314
chr1	75235902	75236343	SRR8861852-53_trimmed.fq.sort.sort.q10.rmdup.narrowPeak_peak_1366	647	.	5.98328	67.579	64.7443	245
chr1	75236426	75237247	SRR8861852-53_trimmed.fq.sort.sort.q10.rmdup.narrowPeak_peak_1367	939	.	7.34922	97.1049	93.9987	248
chr1	75239436	75239786	SRR8861852-53_trimmed.fq.sort.sort.q10.rmdup.narrowPeak_peak_1368	60	.	2.24379	8.11437	6.02927	234
chr1	75247967	75248494	SRR8861852-53_trimmed.fq.sort.sort.q10.rmdup.narrowPeak_peak_1369	26	.	2.37257	4.5247	2.61861	447
chr1	75292476	75293133	SRR8861852-53_trimmed.fq.sort.sort.q10.rmdup.narrowPeak_peak_1370	117	.	4.05314	14.0266	11.7803	384
chr1	75316303	75317564	SRR8861852-53_trimmed.fq.sort.sort.q10.rmdup.narrowPeak_peak_1371	1181	.	7.49205	121.492	118.136	921
chr1	75317991	75318464	SRR8861852-53_trimmed.fq.sort.sort.q10.rmdup.narrowPeak_peak_1372	491	.	4.72845	51.8814	49.1864	221
chr1	75337640	75339664	SRR8861852-53_trimmed.fq.sort.sort.q10.rmdup.narrowPeak_peak_1373	466	.	5.20253	49.2752	46.6038	920
chr1	75343936	75344329	SRR8861852-53_trimmed.fq.sort.sort.q10.rmdup.narrowPeak_peak_1374	58	.	2.37993	7.89854	5.8239	133
chr1	75344439	75345908	SRR8861852-53_trimmed.fq.sort.sort.q10.rmdup.narrowPeak_peak_1375	173	.	3.69874	19.7414	17.3935	165
chr1	75359136	75360099	SRR8861852-53_trimmed.fq.sort.sort.q10.rmdup.narrowPeak_peak_1376	51	.	2.786	7.15121	5.10523	890
chr1	75360358	75360840	SRR8861852-53_trimmed.fq.sort.sort.q10.rmdup.narrowPeak_peak_1377	237	.	5.36075	26.1483	23.7133	162
chr1	75374702	75375052	SRR8861852-53_trimmed.fq.sort.sort.q10.rmdup.narrowPeak_peak_1378	97	.	3.42466	11.968	9.76936	190
chr1	75375163	75375796	SRR8861852-53_trimmed.fq.sort.sort.q10.rmdup.narrowPeak_peak_1379	188	.	4.40335	21.2274	18.8575	426
chr1	75381609	75382016	SRR8861852-53_trimmed.fq.sort.sort.q10.rmdup.narrowPeak_peak_1380	614	.	6.48002	64.272	61.4668	207
chr1	75382203	75382977	SRR8861852-53_trimmed.fq.sort.sort.q10.rmdup.narrowPeak_peak_1381	417	.	5.27271	44.3301	41.7038	333
chr1	75393095	75393439	SRR8861852-53_trimmed.fq.sort.sort.q10.rmdup.narrowPeak_peak_1382	75	.	3.36114	9.6667	7.52898	199
chr1	75399027	75400784	SRR8861852-53_trimmed.fq.sort.sort.q10.rmdup.narrowPeak_peak_1383	588	.	6.06796	61.6604	58.878	1181
chr1	75410632	75410853	SRR8861852-53_trimmed.fq.sort.sort.q10.rmdup.narrowPeak_peak_1384	40	.	2.583	6.07794	4.08133	130
chr1	75435443	75437166	SRR8861852-53_trimmed.fq.sort.sort.q10.rmdup.narrowPeak_peak_1385	748	.	6.68306	77.7848	74.8591	659
chr1	75458486	75458724	SRR8861852-53_trimmed.fq.sort.sort.q10.rmdup.narrowPeak_peak_1386	48	.	2.86685	6.91681	4.87875	144
chr1	75467345	75467696	SRR8861852-53_trimmed.fq.sort.sort.q10.rmdup.narrowPeak_peak_1387	58	.	3.04501	7.90827	5.83327	205
chr1	75473526	75474295	SRR8861852-53_trimmed.fq.sort.sort.q10.rmdup.narrowPeak_peak_1388	76	.	3.03277	9.80904	7.66773	173
chr1	75478800	75479547	SRR8861852-53_trimmed.fq.sort.sort.q10.rmdup.narrowPeak_peak_1389	587	.	7.99941	61.5521	58.7707	477
chr1	75505188	75507236	SRR8861852-53_trimmed.fq.sort.sort.q10.rmdup.narrowPeak_peak_1390	1545	.	6.44416	158.34	154.523	1034
chr1	75511525	75512200	SRR8861852-53_trimmed.fq.sort.sort.q10.rmdup.narrowPeak_peak_1391	93	.	2.78626	11.5739	9.38395	311
chr1	75518149	75518409	SRR8861852-53_trimmed.fq.sort.sort.q10.rmdup.narrowPeak_peak_1392	77	.	2.267	9.89145	7.74804	158
chr1	75520905	75522035	SRR8861852-53_trimmed.fq.sort.sort.q10.rmdup.narrowPeak_peak_1393	1125	.	6.96645	115.799	112.505	772
chr1	75534210	75534424	SRR8861852-53_trimmed.fq.sort.sort.q10.rmdup.narrowPeak_peak_1394	46	.	2.75563	6.70174	4.67631	153
chr1	75545899	75546947	SRR8861852-53_trimmed.fq.sort.sort.q10.rmdup.narrowPeak_peak_1395	1008	.	8.16872	103.976	100.803	746
chr1	75558756	75559617	SRR8861852-53_trimmed.fq.sort.sort.q10.rmdup.narrowPeak_peak_1396	762	.	7.2089	79.1969	76.2585	624
chr1	75559806	75560163	SRR8861852-53_trimmed.fq.sort.sort.q10.rmdup.narrowPeak_peak_1397	146	.	3.27763	16.9475	14.6455	162
chr1	75581507	75583076	SRR8861852-53_trimmed.fq.sort.sort.q10.rmdup.narrowPeak_peak_1398	181	.	4.10172	20.5241	18.1645	1165
chr1	75608454	75609763	SRR8861852-53_trimmed.fq.sort.sort.q10.rmdup.narrowPeak_peak_1399	97	.	3.26811	11.9219	9.72428	381
chr1	75611003	75611230	SRR8861852-53_trimmed.fq.sort.sort.q10.rmdup.narrowPeak_peak_1400	27	.	2.19478	4.62125	2.71053	150
chr1	75657166	75657606	SRR8861852-53_trimmed.fq.sort.sort.q10.rmdup.narrowPeak_peak_1401	128	.	3.80523	15.1646	12.896	235
chr1	75662681	75663097	SRR8861852-53_trimmed.fq.sort.sort.q10.rmdup.narrowPeak_peak_1402	69	.	3.26228	9.09065	6.97096	229
chr1	75693388	75693653	SRR8861852-53_trimmed.fq.sort.sort.q10.rmdup.narrowPeak_peak_1403	43	.	2.768	6.40795	4.39301	110
chr1	75693733	75694146	SRR8861852-53_trimmed.fq.sort.sort.q10.rmdup.narrowPeak_peak_1404	58	.	3.06457	7.97688	5.89593	194
chr1	75704390	75706007	SRR8861852-53_trimmed.fq.sort.sort.q10.rmdup.narrowPeak_peak_1405	182	.	4.84307	20.6495	18.2881	445
chr1	75749455	75750515	SRR8861852-53_trimmed.fq.sort.sort.q10.rmdup.narrowPeak_peak_1406	178	.	4.72994	20.1706	17.8165	385
chr1	75771262	75771496	SRR8861852-53_trimmed.fq.sort.sort.q10.rmdup.narrowPeak_peak_1407	69	.	2.90364	9.04443	6.92897	97
chr1	75771737	75772118	SRR8861852-53_trimmed.fq.sort.sort.q10.rmdup.narrowPeak_peak_1408	61	.	2.77079	8.27687	6.18691	137
chr1	75772375	75773381	SRR8861852-53_trimmed.fq.sort.sort.q10.rmdup.narrowPeak_peak_1409	88	.	3.12578	11.0333	8.85769	368
chr1	75778641	75779692	SRR8861852-53_trimmed.fq.sort.sort.q10.rmdup.narrowPeak_peak_1410	77	.	3.19526	9.89743	7.7539	649
chr1	75798629	75798939	SRR8861852-53_trimmed.fq.sort.sort.q10.rmdup.narrowPeak_peak_1411	69	.	3.26228	9.09065	6.97096	192
chr1	75803852	75804130	SRR8861852-53_trimmed.fq.sort.sort.q10.rmdup.narrowPeak_peak_1412	30	.	2.47143	4.97164	3.03557	111
chr1	75829616	75830009	SRR8861852-53_trimmed.fq.sort.sort.q10.rmdup.narrowPeak_peak_1413	28	.	1.8757	4.79573	2.87675	305
chr1	75832829	75834210	SRR8861852-53_trimmed.fq.sort.sort.q10.rmdup.narrowPeak_peak_1414	417	.	4.70781	44.3462	41.7198	1022
chr1	75839856	75840218	SRR8861852-53_trimmed.fq.sort.sort.q10.rmdup.narrowPeak_peak_1415	39	.	2.28907	5.93699	3.94577	179
chr1	75844815	75845373	SRR8861852-53_trimmed.fq.sort.sort.q10.rmdup.narrowPeak_peak_1416	233	.	4.38781	25.7833	23.3531	203
chr1	75885547	75885796	SRR8861852-53_trimmed.fq.sort.sort.q10.rmdup.narrowPeak_peak_1417	97	.	2.91169	11.9967	9.79738	111
chr1	75888943	75889266	SRR8861852-53_trimmed.fq.sort.sort.q10.rmdup.narrowPeak_peak_1418	100	.	2.83283	12.216	10.0104	196
chr1	75889920	75890420	SRR8861852-53_trimmed.fq.sort.sort.q10.rmdup.narrowPeak_peak_1419	65	.	2.51034	8.65702	6.55248	271
chr1	75910428	75910721	SRR8861852-53_trimmed.fq.sort.sort.q10.rmdup.narrowPeak_peak_1420	30	.	2.47143	4.97164	3.03557	146
chr1	75925252	75925746	SRR8861852-53_trimmed.fq.sort.sort.q10.rmdup.narrowPeak_peak_1421	48	.	2.86685	6.91681	4.87875	382
chr1	75925984	75926473	SRR8861852-53_trimmed.fq.sort.sort.q10.rmdup.narrowPeak_peak_1422	39	.	2.62876	5.93475	3.94357	353
chr1	75936523	75937061	SRR8861852-53_trimmed.fq.sort.sort.q10.rmdup.narrowPeak_peak_1423	65	.	2.98944	8.66393	6.55919	109
chr1	75974814	75975845	SRR8861852-53_trimmed.fq.sort.sort.q10.rmdup.narrowPeak_peak_1424	180	.	4.94285	20.3675	18.0101	398
chr1	75981356	75981702	SRR8861852-53_trimmed.fq.sort.sort.q10.rmdup.narrowPeak_peak_1425	122	.	3.83346	14.4993	12.2441	210
chr1	75981892	75982330	SRR8861852-53_trimmed.fq.sort.sort.q10.rmdup.narrowPeak_peak_1426	114	.	3.71698	13.7311	11.4918	134
chr1	75988196	75988417	SRR8861852-53_trimmed.fq.sort.sort.q10.rmdup.narrowPeak_peak_1427	48	.	2.86685	6.91681	4.87875	91
chr1	76009532	76009784	SRR8861852-53_trimmed.fq.sort.sort.q10.rmdup.narrowPeak_peak_1428	34	.	2.57028	5.43486	3.47073	176
chr1	76024412	76024908	SRR8861852-53_trimmed.fq.sort.sort.q10.rmdup.narrowPeak_peak_1429	87	.	2.88266	10.9256	8.7524	227
chr1	76025231	76025716	SRR8861852-53_trimmed.fq.sort.sort.q10.rmdup.narrowPeak_peak_1430	196	.	3.93632	22.0562	19.6746	205
chr1	76029077	76029300	SRR8861852-53_trimmed.fq.sort.sort.q10.rmdup.narrowPeak_peak_1431	32	.	2.19612	5.17453	3.22946	66
chr1	76050130	76050583	SRR8861852-53_trimmed.fq.sort.sort.q10.rmdup.narrowPeak_peak_1432	61	.	2.84966	8.27275	6.1829	242
chr1	76065126	76065658	SRR8861852-53_trimmed.fq.sort.sort.q10.rmdup.narrowPeak_peak_1433	140	.	3.87712	16.3022	14.0118	140
chr1	76066059	76066740	SRR8861852-53_trimmed.fq.sort.sort.q10.rmdup.narrowPeak_peak_1434	138	.	3.8343	16.0947	13.8078	296
chr1	76080400	76081017	SRR8861852-53_trimmed.fq.sort.sort.q10.rmdup.narrowPeak_peak_1435	72	.	3.07359	9.39644	7.26853	202
chr1	76090313	76090559	SRR8861852-53_trimmed.fq.sort.sort.q10.rmdup.narrowPeak_peak_1436	34	.	2.57028	5.43486	3.47073	186
chr1	76110468	76110880	SRR8861852-53_trimmed.fq.sort.sort.q10.rmdup.narrowPeak_peak_1437	75	.	3.36114	9.6667	7.52898	201
chr1	76187970	76188435	SRR8861852-53_trimmed.fq.sort.sort.q10.rmdup.narrowPeak_peak_1438	39	.	2.66914	5.9138	3.92346	259
chr1	76221723	76222490	SRR8861852-53_trimmed.fq.sort.sort.q10.rmdup.narrowPeak_peak_1439	157	.	4.39406	18.0846	15.7636	534
chr1	76283008	76283335	SRR8861852-53_trimmed.fq.sort.sort.q10.rmdup.narrowPeak_peak_1440	86	.	3.55885	10.8554	8.6839	93
chr1	76322304	76323002	SRR8861852-53_trimmed.fq.sort.sort.q10.rmdup.narrowPeak_peak_1441	107	.	3.77345	12.9349	10.7127	345
chr1	76323276	76323802	SRR8861852-53_trimmed.fq.sort.sort.q10.rmdup.narrowPeak_peak_1442	147	.	4.29915	17.067	14.763	325
chr1	76529513	76530145	SRR8861852-53_trimmed.fq.sort.sort.q10.rmdup.narrowPeak_peak_1443	61	.	3.09125	8.27014	6.1804	403
chr1	76530547	76530948	SRR8861852-53_trimmed.fq.sort.sort.q10.rmdup.narrowPeak_peak_1444	64	.	3.06284	8.56279	6.46097	122
chr1	76866457	76866883	SRR8861852-53_trimmed.fq.sort.sort.q10.rmdup.narrowPeak_peak_1445	158	.	4.64628	18.1706	15.8477	177
chr1	76873581	76873950	SRR8861852-53_trimmed.fq.sort.sort.q10.rmdup.narrowPeak_peak_1446	34	.	2.57028	5.43486	3.47073	184
chr1	76895598	76896736	SRR8861852-53_trimmed.fq.sort.sort.q10.rmdup.narrowPeak_peak_1447	379	.	6.54189	40.5374	37.9472	644
chr1	76980706	76981036	SRR8861852-53_trimmed.fq.sort.sort.q10.rmdup.narrowPeak_peak_1448	26	.	2.37257	4.5247	2.61861	250
chr1	77038005	77038686	SRR8861852-53_trimmed.fq.sort.sort.q10.rmdup.narrowPeak_peak_1449	39	.	2.66914	5.9138	3.92346	475
chr1	77081198	77081412	SRR8861852-53_trimmed.fq.sort.sort.q10.rmdup.narrowPeak_peak_1450	26	.	2.37257	4.5247	2.61861	151
chr1	77140560	77141151	SRR8861852-53_trimmed.fq.sort.sort.q10.rmdup.narrowPeak_peak_1451	130	.	4.25085	15.369	13.0958	240
chr1	77219765	77220052	SRR8861852-53_trimmed.fq.sort.sort.q10.rmdup.narrowPeak_peak_1452	22	.	2.27371	4.09461	2.22077	115
chr1	77227082	77227421	SRR8861852-53_trimmed.fq.sort.sort.q10.rmdup.narrowPeak_peak_1453	81	.	3.46	10.2551	8.10017	235
chr1	77338281	77338542	SRR8861852-53_trimmed.fq.sort.sort.q10.rmdup.narrowPeak_peak_1454	48	.	2.86685	6.91681	4.87875	124
chr1	77384981	77385230	SRR8861852-53_trimmed.fq.sort.sort.q10.rmdup.narrowPeak_peak_1455	47	.	2.60572	6.77113	4.74329	154
chr1	77385503	77385762	SRR8861852-53_trimmed.fq.sort.sort.q10.rmdup.narrowPeak_peak_1456	75	.	3.04062	9.64913	7.51447	156
chr1	77386484	77386763	SRR8861852-53_trimmed.fq.sort.sort.q10.rmdup.narrowPeak_peak_1457	36	.	2.41542	5.59087	3.62028	213
chr1	77403909	77404249	SRR8861852-53_trimmed.fq.sort.sort.q10.rmdup.narrowPeak_peak_1458	39	.	2.66914	5.9138	3.92346	162
chr1	77404661	77404875	SRR8861852-53_trimmed.fq.sort.sort.q10.rmdup.narrowPeak_peak_1459	39	.	2.66914	5.9138	3.92346	77
chr1	77461893	77462209	SRR8861852-53_trimmed.fq.sort.sort.q10.rmdup.narrowPeak_peak_1460	48	.	2.86685	6.91681	4.87875	148
chr1	77512514	77513125	SRR8861852-53_trimmed.fq.sort.sort.q10.rmdup.narrowPeak_peak_1461	192	.	2.44166	21.5903	19.2155	447
chr1	77513417	77515043	SRR8861852-53_trimmed.fq.sort.sort.q10.rmdup.narrowPeak_peak_1462	651	.	3.93115	67.9918	65.1533	730
chr1	77515293	77516222	SRR8861852-53_trimmed.fq.sort.sort.q10.rmdup.narrowPeak_peak_1463	368	.	3.09157	39.4045	36.8256	149
chr1	77773322	77773798	SRR8861852-53_trimmed.fq.sort.sort.q10.rmdup.narrowPeak_peak_1464	92	.	3.65771	11.4675	9.27989	274
chr1	77846415	77846809	SRR8861852-53_trimmed.fq.sort.sort.q10.rmdup.narrowPeak_peak_1465	64	.	3.16343	8.52725	6.42641	124
chr1	78016763	78017202	SRR8861852-53_trimmed.fq.sort.sort.q10.rmdup.narrowPeak_peak_1466	194	.	5.14057	21.875	19.4959	226
chr1	78021971	78022358	SRR8861852-53_trimmed.fq.sort.sort.q10.rmdup.narrowPeak_peak_1467	75	.	3.36114	9.6667	7.52898	174
chr1	78157586	78158093	SRR8861852-53_trimmed.fq.sort.sort.q10.rmdup.narrowPeak_peak_1468	138	.	4.20875	16.0916	13.8048	321
chr1	78158294	78158770	SRR8861852-53_trimmed.fq.sort.sort.q10.rmdup.narrowPeak_peak_1469	192	.	4.91186	21.6314	19.256	201
chr1	78196457	78196868	SRR8861852-53_trimmed.fq.sort.sort.q10.rmdup.narrowPeak_peak_1470	81	.	3.46	10.2551	8.10017	188
chr1	78231574	78232022	SRR8861852-53_trimmed.fq.sort.sort.q10.rmdup.narrowPeak_peak_1471	172	.	4.844	19.6264	17.2803	177
chr1	78232149	78232671	SRR8861852-53_trimmed.fq.sort.sort.q10.rmdup.narrowPeak_peak_1472	111	.	3.95398	13.3695	11.1384	309
chr1	78396212	78396628	SRR8861852-53_trimmed.fq.sort.sort.q10.rmdup.narrowPeak_peak_1473	58	.	3.06457	7.97688	5.89593	235
chr1	78442156	78442628	SRR8861852-53_trimmed.fq.sort.sort.q10.rmdup.narrowPeak_peak_1474	54	.	2.63563	7.51358	5.45114	346
chr1	78442888	78443686	SRR8861852-53_trimmed.fq.sort.sort.q10.rmdup.narrowPeak_peak_1475	140	.	3.72624	16.3336	14.0426	182
chr1	78461372	78461735	SRR8861852-53_trimmed.fq.sort.sort.q10.rmdup.narrowPeak_peak_1476	72	.	3.16968	9.37847	7.25105	188
chr1	78488237	78489682	SRR8861852-53_trimmed.fq.sort.sort.q10.rmdup.narrowPeak_peak_1477	2364	.	11.1736	241.783	236.424	772
chr1	78511836	78512083	SRR8861852-53_trimmed.fq.sort.sort.q10.rmdup.narrowPeak_peak_1478	53	.	2.96571	7.43993	5.37986	172
chr1	78531964	78532249	SRR8861852-53_trimmed.fq.sort.sort.q10.rmdup.narrowPeak_peak_1479	53	.	2.96571	7.43993	5.37986	160
chr1	78537653	78538261	SRR8861852-53_trimmed.fq.sort.sort.q10.rmdup.narrowPeak_peak_1480	173	.	4.41044	19.7094	17.362	307
chr1	78539391	78539741	SRR8861852-53_trimmed.fq.sort.sort.q10.rmdup.narrowPeak_peak_1481	122	.	3.7754	14.5053	12.25	152
chr1	78567091	78568806	SRR8861852-53_trimmed.fq.sort.sort.q10.rmdup.narrowPeak_peak_1482	273	.	5.20217	29.8292	27.3507	473
chr1	78609327	78609738	SRR8861852-53_trimmed.fq.sort.sort.q10.rmdup.narrowPeak_peak_1483	58	.	3.06457	7.97688	5.89593	133
chr1	78649313	78649987	SRR8861852-53_trimmed.fq.sort.sort.q10.rmdup.narrowPeak_peak_1484	96	.	3.50427	11.8401	9.64427	381
chr1	78657293	78659094	SRR8861852-53_trimmed.fq.sort.sort.q10.rmdup.narrowPeak_peak_1485	1827	.	7.95202	186.953	182.708	812
chr1	78745378	78745700	SRR8861852-53_trimmed.fq.sort.sort.q10.rmdup.narrowPeak_peak_1486	64	.	3.16343	8.52725	6.42641	122
chr1	78781544	78781875	SRR8861852-53_trimmed.fq.sort.sort.q10.rmdup.narrowPeak_peak_1487	43	.	2.768	6.40795	4.39301	243
chr1	78819122	78819582	SRR8861852-53_trimmed.fq.sort.sort.q10.rmdup.narrowPeak_peak_1488	83	.	3.00947	10.4724	8.31224	315
chr1	78819987	78820716	SRR8861852-53_trimmed.fq.sort.sort.q10.rmdup.narrowPeak_peak_1489	116	.	3.47826	13.846	11.6044	239
chr1	79317238	79317459	SRR8861852-53_trimmed.fq.sort.sort.q10.rmdup.narrowPeak_peak_1490	30	.	2.47143	4.97164	3.03557	146
chr1	79655433	79655807	SRR8861852-53_trimmed.fq.sort.sort.q10.rmdup.narrowPeak_peak_1491	69	.	3.26228	9.09065	6.97096	207
chr1	79656142	79656368	SRR8861852-53_trimmed.fq.sort.sort.q10.rmdup.narrowPeak_peak_1492	39	.	2.66914	5.9138	3.92346	138
chr1	79656539	79656847	SRR8861852-53_trimmed.fq.sort.sort.q10.rmdup.narrowPeak_peak_1493	39	.	2.66914	5.9138	3.92346	134
chr1	79671716	79672502	SRR8861852-53_trimmed.fq.sort.sort.q10.rmdup.narrowPeak_peak_1494	151	.	4.54742	17.4562	15.1452	409
chr1	79697437	79698253	SRR8861852-53_trimmed.fq.sort.sort.q10.rmdup.narrowPeak_peak_1495	92	.	3.65771	11.4675	9.27989	617
chr1	79710308	79710627	SRR8861852-53_trimmed.fq.sort.sort.q10.rmdup.narrowPeak_peak_1496	75	.	3.24301	9.66353	7.52848	199
chr1	79710866	79711121	SRR8861852-53_trimmed.fq.sort.sort.q10.rmdup.narrowPeak_peak_1497	56	.	2.92783	7.6775	5.60985	112
chr1	79711237	79711687	SRR8861852-53_trimmed.fq.sort.sort.q10.rmdup.narrowPeak_peak_1498	109	.	3.83385	13.1745	10.9475	238
chr1	79730430	79730771	SRR8861852-53_trimmed.fq.sort.sort.q10.rmdup.narrowPeak_peak_1499	43	.	2.768	6.40795	4.39301	153
chr1	79761116	79762090	SRR8861852-53_trimmed.fq.sort.sort.q10.rmdup.narrowPeak_peak_1500	592	.	7.7229	62.009	59.2236	463
chr1	79775617	79776616	SRR8861852-53_trimmed.fq.sort.sort.q10.rmdup.narrowPeak_peak_1501	1754	.	12.3266	179.564	175.437	645
chr1	79823873	79824102	SRR8861852-53_trimmed.fq.sort.sort.q10.rmdup.narrowPeak_peak_1502	39	.	2.66914	5.9138	3.92346	89
chr1	79824879	79825159	SRR8861852-53_trimmed.fq.sort.sort.q10.rmdup.narrowPeak_peak_1503	26	.	2.37257	4.5247	2.61861	187
chr1	79858077	79858644	SRR8861852-53_trimmed.fq.sort.sort.q10.rmdup.narrowPeak_peak_1504	528	.	6.84534	55.5574	52.8297	355
chr1	79858747	79859142	SRR8861852-53_trimmed.fq.sort.sort.q10.rmdup.narrowPeak_peak_1505	375	.	5.7189	40.1388	37.5526	187
chr1	79862069	79862316	SRR8861852-53_trimmed.fq.sort.sort.q10.rmdup.narrowPeak_peak_1506	22	.	2.04394	4.1316	2.25595	76
chr1	79978633	79979050	SRR8861852-53_trimmed.fq.sort.sort.q10.rmdup.narrowPeak_peak_1507	69	.	3.26228	9.09065	6.97096	117
chr1	80014332	80014596	SRR8861852-53_trimmed.fq.sort.sort.q10.rmdup.narrowPeak_peak_1508	57	.	2.97442	7.84796	5.7749	190
chr1	80014787	80015261	SRR8861852-53_trimmed.fq.sort.sort.q10.rmdup.narrowPeak_peak_1509	110	.	3.85701	13.2658	11.037	188
chr1	80055868	80056140	SRR8861852-53_trimmed.fq.sort.sort.q10.rmdup.narrowPeak_peak_1510	58	.	3.06457	7.97688	5.89593	187
chr1	80056294	80057254	SRR8861852-53_trimmed.fq.sort.sort.q10.rmdup.narrowPeak_peak_1511	164	.	4.48194	18.7781	16.4458	573
chr1	80061176	80062018	SRR8861852-53_trimmed.fq.sort.sort.q10.rmdup.narrowPeak_peak_1512	48	.	2.75018	6.84941	4.81868	647
chr1	80062097	80062442	SRR8861852-53_trimmed.fq.sort.sort.q10.rmdup.narrowPeak_peak_1513	111	.	3.95428	13.3707	11.1384	171
chr1	80212935	80213775	SRR8861852-53_trimmed.fq.sort.sort.q10.rmdup.narrowPeak_peak_1514	48	.	2.86663	6.91605	4.87875	641
chr1	80218035	80218427	SRR8861852-53_trimmed.fq.sort.sort.q10.rmdup.narrowPeak_peak_1515	51	.	2.89805	7.20468	5.15683	76
chr1	80339269	80340755	SRR8861852-53_trimmed.fq.sort.sort.q10.rmdup.narrowPeak_peak_1516	878	.	6.59392	90.9406	87.8932	1018
chr1	80340985	80341581	SRR8861852-53_trimmed.fq.sort.sort.q10.rmdup.narrowPeak_peak_1517	733	.	6.01959	76.3015	73.389	299
chr1	80384229	80384660	SRR8861852-53_trimmed.fq.sort.sort.q10.rmdup.narrowPeak_peak_1518	92	.	3.65771	11.4675	9.27989	134
chr1	80630036	80631134	SRR8861852-53_trimmed.fq.sort.sort.q10.rmdup.narrowPeak_peak_1519	157	.	4.18542	18.0501	15.7297	829
chr1	80631439	80631763	SRR8861852-53_trimmed.fq.sort.sort.q10.rmdup.narrowPeak_peak_1520	60	.	2.81716	8.13576	6.05004	147
chr1	80636791	80638368	SRR8861852-53_trimmed.fq.sort.sort.q10.rmdup.narrowPeak_peak_1521	388	.	6.38162	41.4725	38.8732	710
chr1	80758123	80758887	SRR8861852-53_trimmed.fq.sort.sort.q10.rmdup.narrowPeak_peak_1522	75	.	3.36114	9.6667	7.52898	587
chr1	81280740	81281025	SRR8861852-53_trimmed.fq.sort.sort.q10.rmdup.narrowPeak_peak_1523	34	.	2.57028	5.43486	3.47073	195
chr1	81281099	81281451	SRR8861852-53_trimmed.fq.sort.sort.q10.rmdup.narrowPeak_peak_1524	81	.	3.46	10.2551	8.10017	205
chr1	81520881	81521558	SRR8861852-53_trimmed.fq.sort.sort.q10.rmdup.narrowPeak_peak_1525	64	.	3.16343	8.52725	6.42641	192
chr1	81521710	81522099	SRR8861852-53_trimmed.fq.sort.sort.q10.rmdup.narrowPeak_peak_1526	48	.	2.86685	6.91681	4.87875	89
chr1	81581284	81581994	SRR8861852-53_trimmed.fq.sort.sort.q10.rmdup.narrowPeak_peak_1527	64	.	3.16343	8.52725	6.42641	582
chr1	81593340	81594425	SRR8861852-53_trimmed.fq.sort.sort.q10.rmdup.narrowPeak_peak_1528	910	.	9.94916	94.1229	91.0453	646
chr1	81717154	81717454	SRR8861852-53_trimmed.fq.sort.sort.q10.rmdup.narrowPeak_peak_1529	54	.	2.88824	7.53173	5.46868	178
chr1	81718420	81718939	SRR8861852-53_trimmed.fq.sort.sort.q10.rmdup.narrowPeak_peak_1530	205	.	5.1327	22.9299	20.5363	351
chr1	81744243	81744540	SRR8861852-53_trimmed.fq.sort.sort.q10.rmdup.narrowPeak_peak_1531	67	.	2.38514	8.82862	6.71929	160
chr1	81744731	81745966	SRR8861852-53_trimmed.fq.sort.sort.q10.rmdup.narrowPeak_peak_1532	421	.	4.9795	44.783	42.1526	232
chr1	81770001	81770247	SRR8861852-53_trimmed.fq.sort.sort.q10.rmdup.narrowPeak_peak_1533	58	.	3.06457	7.97688	5.89593	142
chr1	81903218	81905167	SRR8861852-53_trimmed.fq.sort.sort.q10.rmdup.narrowPeak_peak_1534	105	.	3.55274	12.765	10.5463	1310
chr1	81917530	81917770	SRR8861852-53_trimmed.fq.sort.sort.q10.rmdup.narrowPeak_peak_1535	57	.	2.78181	7.81601	5.74399	176
chr1	81952026	81952440	SRR8861852-53_trimmed.fq.sort.sort.q10.rmdup.narrowPeak_peak_1536	53	.	2.96571	7.43993	5.37986	160
chr1	81953148	81953544	SRR8861852-53_trimmed.fq.sort.sort.q10.rmdup.narrowPeak_peak_1537	117	.	4.05314	14.0266	11.7803	251
chr1	81962499	81962749	SRR8861852-53_trimmed.fq.sort.sort.q10.rmdup.narrowPeak_peak_1538	64	.	3.16343	8.52725	6.42641	148
chr1	81977985	81978299	SRR8861852-53_trimmed.fq.sort.sort.q10.rmdup.narrowPeak_peak_1539	69	.	3.26228	9.09065	6.97096	136
chr1	82129795	82130056	SRR8861852-53_trimmed.fq.sort.sort.q10.rmdup.narrowPeak_peak_1540	30	.	2.47143	4.97164	3.03557	93
chr1	82136457	82136813	SRR8861852-53_trimmed.fq.sort.sort.q10.rmdup.narrowPeak_peak_1541	86	.	3.55885	10.8554	8.6839	169
chr1	82150177	82151343	SRR8861852-53_trimmed.fq.sort.sort.q10.rmdup.narrowPeak_peak_1542	124	.	4.152	14.6927	12.4328	941
chr1	82189590	82190005	SRR8861852-53_trimmed.fq.sort.sort.q10.rmdup.narrowPeak_peak_1543	39	.	2.66914	5.9138	3.92346	66
chr1	82199523	82200132	SRR8861852-53_trimmed.fq.sort.sort.q10.rmdup.narrowPeak_peak_1544	62	.	3.06128	8.35973	6.26732	129
chr1	82235883	82236279	SRR8861852-53_trimmed.fq.sort.sort.q10.rmdup.narrowPeak_peak_1545	48	.	2.86685	6.91681	4.87875	95
chr1	82244930	82245146	SRR8861852-53_trimmed.fq.sort.sort.q10.rmdup.narrowPeak_peak_1546	61	.	3.0722	8.2018	6.11413	67
chr1	82253364	82253629	SRR8861852-53_trimmed.fq.sort.sort.q10.rmdup.narrowPeak_peak_1547	99	.	3.71372	12.1852	9.98025	149
chr1	82258619	82258954	SRR8861852-53_trimmed.fq.sort.sort.q10.rmdup.narrowPeak_peak_1548	44	.	2.63992	6.4414	4.4252	257
chr1	82274549	82274824	SRR8861852-53_trimmed.fq.sort.sort.q10.rmdup.narrowPeak_peak_1549	76	.	3.22131	9.7915	7.6506	179
chr1	82282805	82284725	SRR8861852-53_trimmed.fq.sort.sort.q10.rmdup.narrowPeak_peak_1550	942	.	4.92317	97.4005	94.2915	806
chr1	82289755	82291917	SRR8861852-53_trimmed.fq.sort.sort.q10.rmdup.narrowPeak_peak_1551	1025	.	4.69444	105.732	102.542	1445
chr1	82316053	82317292	SRR8861852-53_trimmed.fq.sort.sort.q10.rmdup.narrowPeak_peak_1552	1931	.	9.82161	197.576	193.146	791
chr1	82344998	82345229	SRR8861852-53_trimmed.fq.sort.sort.q10.rmdup.narrowPeak_peak_1553	50	.	2.87428	7.12148	5.07656	123
chr1	82348601	82348818	SRR8861852-53_trimmed.fq.sort.sort.q10.rmdup.narrowPeak_peak_1554	37	.	2.55684	5.68665	3.71215	50
chr1	82349339	82349673	SRR8861852-53_trimmed.fq.sort.sort.q10.rmdup.narrowPeak_peak_1555	37	.	2.58207	5.77397	3.79588	180
chr1	82360607	82361361	SRR8861852-53_trimmed.fq.sort.sort.q10.rmdup.narrowPeak_peak_1556	179	.	4.169	20.3107	17.9546	369
chr1	82361808	82362272	SRR8861852-53_trimmed.fq.sort.sort.q10.rmdup.narrowPeak_peak_1557	171	.	4.07681	19.5312	17.187	174
chr1	82374357	82374615	SRR8861852-53_trimmed.fq.sort.sort.q10.rmdup.narrowPeak_peak_1558	39	.	2.61824	5.89861	3.91538	74
chr1	82374724	82375132	SRR8861852-53_trimmed.fq.sort.sort.q10.rmdup.narrowPeak_peak_1559	62	.	3.06737	8.3822	6.28916	160
chr1	82411862	82412240	SRR8861852-53_trimmed.fq.sort.sort.q10.rmdup.narrowPeak_peak_1560	28	.	2.39523	4.72684	2.81106	304
chr1	82432867	82433491	SRR8861852-53_trimmed.fq.sort.sort.q10.rmdup.narrowPeak_peak_1561	96	.	3.45696	11.876	9.67943	460
chr1	82459163	82459463	SRR8861852-53_trimmed.fq.sort.sort.q10.rmdup.narrowPeak_peak_1562	30	.	2.47143	4.97164	3.03557	183
chr1	82475952	82477336	SRR8861852-53_trimmed.fq.sort.sort.q10.rmdup.narrowPeak_peak_1563	432	.	5.85006	45.8518	43.2115	1136
chr1	82496992	82497346	SRR8861852-53_trimmed.fq.sort.sort.q10.rmdup.narrowPeak_peak_1564	58	.	3.06457	7.97688	5.89593	141
chr1	82544749	82545037	SRR8861852-53_trimmed.fq.sort.sort.q10.rmdup.narrowPeak_peak_1565	53	.	2.96571	7.43993	5.37986	149
chr1	82724740	82725806	SRR8861852-53_trimmed.fq.sort.sort.q10.rmdup.narrowPeak_peak_1566	2006	.	13.0915	205.273	200.698	345
chr1	82739809	82740023	SRR8861852-53_trimmed.fq.sort.sort.q10.rmdup.narrowPeak_peak_1567	69	.	3.26228	9.09065	6.97096	116
chr1	82787618	82788222	SRR8861852-53_trimmed.fq.sort.sort.q10.rmdup.narrowPeak_peak_1568	111	.	3.95428	13.3707	11.1384	446
chr1	82795425	82796545	SRR8861852-53_trimmed.fq.sort.sort.q10.rmdup.narrowPeak_peak_1569	145	.	4.25834	16.894	14.5929	917
chr1	82808771	82809426	SRR8861852-53_trimmed.fq.sort.sort.q10.rmdup.narrowPeak_peak_1570	180	.	4.94285	20.3675	18.0101	264
chr1	82819398	82819797	SRR8861852-53_trimmed.fq.sort.sort.q10.rmdup.narrowPeak_peak_1571	43	.	2.768	6.40795	4.39301	209
chr1	82839330	82840034	SRR8861852-53_trimmed.fq.sort.sort.q10.rmdup.narrowPeak_peak_1572	911	.	9.41107	94.2246	91.146	514
chr1	82840113	82840375	SRR8861852-53_trimmed.fq.sort.sort.q10.rmdup.narrowPeak_peak_1573	50	.	2.48648	7.12374	5.07869	132
chr1	83037763	83038704	SRR8861852-53_trimmed.fq.sort.sort.q10.rmdup.narrowPeak_peak_1574	411	.	7.19273	43.7377	41.117	635
chr1	83159611	83160259	SRR8861852-53_trimmed.fq.sort.sort.q10.rmdup.narrowPeak_peak_1575	1120	.	12.1062	115.349	112.06	255
chr1	83169313	83169759	SRR8861852-53_trimmed.fq.sort.sort.q10.rmdup.narrowPeak_peak_1576	69	.	3.26228	9.09065	6.97096	303
chr1	83870928	83871362	SRR8861852-53_trimmed.fq.sort.sort.q10.rmdup.narrowPeak_peak_1577	48	.	2.86685	6.91681	4.87875	56
chr1	84012788	84013052	SRR8861852-53_trimmed.fq.sort.sort.q10.rmdup.narrowPeak_peak_1578	64	.	3.16343	8.52725	6.42641	97
chr1	84013251	84013705	SRR8861852-53_trimmed.fq.sort.sort.q10.rmdup.narrowPeak_peak_1579	64	.	3.16343	8.52725	6.42641	118
chr1	84089155	84089521	SRR8861852-53_trimmed.fq.sort.sort.q10.rmdup.narrowPeak_peak_1580	58	.	3.06457	7.97688	5.89593	277
chr1	84097419	84098112	SRR8861852-53_trimmed.fq.sort.sort.q10.rmdup.narrowPeak_peak_1581	39	.	2.66914	5.9138	3.92346	95
chr1	84182504	84182718	SRR8861852-53_trimmed.fq.sort.sort.q10.rmdup.narrowPeak_peak_1582	39	.	2.66914	5.9138	3.92346	143
chr1	84283484	84283716	SRR8861852-53_trimmed.fq.sort.sort.q10.rmdup.narrowPeak_peak_1583	48	.	2.86685	6.91681	4.87875	146
chr1	84284091	84284563	SRR8861852-53_trimmed.fq.sort.sort.q10.rmdup.narrowPeak_peak_1584	290	.	6.32685	31.5705	29.0724	301
chr1	84324885	84325410	SRR8861852-53_trimmed.fq.sort.sort.q10.rmdup.narrowPeak_peak_1585	75	.	3.36114	9.6667	7.52898	327
chr1	84550230	84550564	SRR8861852-53_trimmed.fq.sort.sort.q10.rmdup.narrowPeak_peak_1586	39	.	2.66914	5.9138	3.92346	273
chr1	84695013	84695503	SRR8861852-53_trimmed.fq.sort.sort.q10.rmdup.narrowPeak_peak_1587	86	.	3.55885	10.8554	8.6839	198
chr1	84838222	84840651	SRR8861852-53_trimmed.fq.sort.sort.q10.rmdup.narrowPeak_peak_1588	1297	.	6.29893	133.202	129.713	1305
chr1	85703421	85703679	SRR8861852-53_trimmed.fq.sort.sort.q10.rmdup.narrowPeak_peak_1589	53	.	2.96571	7.43993	5.37986	84
chr1	85736394	85736608	SRR8861852-53_trimmed.fq.sort.sort.q10.rmdup.narrowPeak_peak_1590	69	.	3.26228	9.09065	6.97096	100
chr1	85751442	85752521	SRR8861852-53_trimmed.fq.sort.sort.q10.rmdup.narrowPeak_peak_1591	98	.	3.68369	12.0693	9.86839	115
chr1	85758468	85758945	SRR8861852-53_trimmed.fq.sort.sort.q10.rmdup.narrowPeak_peak_1592	92	.	3.65771	11.4675	9.27989	341
chr1	85793049	85794741	SRR8861852-53_trimmed.fq.sort.sort.q10.rmdup.narrowPeak_peak_1593	589	.	6.49896	61.7482	58.9652	1039
chr1	85814207	85814421	SRR8861852-53_trimmed.fq.sort.sort.q10.rmdup.narrowPeak_peak_1594	26	.	2.37257	4.5247	2.61861	85
chr1	85827032	85827479	SRR8861852-53_trimmed.fq.sort.sort.q10.rmdup.narrowPeak_peak_1595	48	.	2.86685	6.91681	4.87875	334
chr1	85894197	85896072	SRR8861852-53_trimmed.fq.sort.sort.q10.rmdup.narrowPeak_peak_1596	1275	.	6.06187	131.035	127.572	830
chr1	85901068	85901289	SRR8861852-53_trimmed.fq.sort.sort.q10.rmdup.narrowPeak_peak_1597	47	.	2.17895	6.81254	4.78316	56
chr1	85927958	85929440	SRR8861852-53_trimmed.fq.sort.sort.q10.rmdup.narrowPeak_peak_1598	166	.	4.24999	18.9484	16.6129	1027
chr1	85933408	85933671	SRR8861852-53_trimmed.fq.sort.sort.q10.rmdup.narrowPeak_peak_1599	45	.	2.55955	6.58335	4.56219	131
chr1	85933975	85934421	SRR8861852-53_trimmed.fq.sort.sort.q10.rmdup.narrowPeak_peak_1600	165	.	4.49886	18.8514	16.518	162
chr1	85968783	85969629	SRR8861852-53_trimmed.fq.sort.sort.q10.rmdup.narrowPeak_peak_1601	225	.	4.68879	24.9645	22.5445	460
chr1	85970083	85970505	SRR8861852-53_trimmed.fq.sort.sort.q10.rmdup.narrowPeak_peak_1602	55	.	2.65534	7.601	5.53571	226
chr1	86059077	86059613	SRR8861852-53_trimmed.fq.sort.sort.q10.rmdup.narrowPeak_peak_1603	276	.	5.33428	30.1618	27.6795	353
chr1	86064233	86065479	SRR8861852-53_trimmed.fq.sort.sort.q10.rmdup.narrowPeak_peak_1604	2148	.	10.4783	219.769	214.899	296
chr1	86153910	86155379	SRR8861852-53_trimmed.fq.sort.sort.q10.rmdup.narrowPeak_peak_1605	1496	.	9.10171	153.436	149.686	575
chr1	86233810	86234244	SRR8861852-53_trimmed.fq.sort.sort.q10.rmdup.narrowPeak_peak_1606	35	.	2.40739	5.55998	3.59072	84
chr1	86239126	86240223	SRR8861852-53_trimmed.fq.sort.sort.q10.rmdup.narrowPeak_peak_1607	179	.	3.82504	20.2789	17.9233	648
chr1	86277102	86277392	SRR8861852-53_trimmed.fq.sort.sort.q10.rmdup.narrowPeak_peak_1608	43	.	2.768	6.40795	4.39301	176
chr1	86294320	86295101	SRR8861852-53_trimmed.fq.sort.sort.q10.rmdup.narrowPeak_peak_1609	48	.	2.86685	6.91681	4.87875	595
chr1	86300504	86300724	SRR8861852-53_trimmed.fq.sort.sort.q10.rmdup.narrowPeak_peak_1610	28	.	2.38353	4.81899	2.89895	114
chr1	86303184	86303755	SRR8861852-53_trimmed.fq.sort.sort.q10.rmdup.narrowPeak_peak_1611	185	.	4.75453	20.9474	18.5819	362
chr1	86358530	86359486	SRR8861852-53_trimmed.fq.sort.sort.q10.rmdup.narrowPeak_peak_1612	1701	.	7.03569	174.22	170.172	665
chr1	86359606	86360548	SRR8861852-53_trimmed.fq.sort.sort.q10.rmdup.narrowPeak_peak_1613	1351	.	6.19844	138.695	135.139	285
chr1	86379268	86379952	SRR8861852-53_trimmed.fq.sort.sort.q10.rmdup.narrowPeak_peak_1614	95	.	3.43277	11.7726	9.57826	270
chr1	86397481	86398373	SRR8861852-53_trimmed.fq.sort.sort.q10.rmdup.narrowPeak_peak_1615	94	.	3.45374	11.6294	9.43825	652
chr1	86406862	86407090	SRR8861852-53_trimmed.fq.sort.sort.q10.rmdup.narrowPeak_peak_1616	30	.	2.47143	4.97164	3.03557	99
chr1	86420985	86421685	SRR8861852-53_trimmed.fq.sort.sort.q10.rmdup.narrowPeak_peak_1617	244	.	4.80327	26.9327	24.4882	439
chr1	86433836	86434374	SRR8861852-53_trimmed.fq.sort.sort.q10.rmdup.narrowPeak_peak_1618	1243	.	5.99779	127.756	124.33	329
chr1	86434508	86435961	SRR8861852-53_trimmed.fq.sort.sort.q10.rmdup.narrowPeak_peak_1619	1443	.	6.50656	147.998	144.321	385
chr1	86441097	86443437	SRR8861852-53_trimmed.fq.sort.sort.q10.rmdup.narrowPeak_peak_1620	1221	.	4.50262	125.581	122.181	1765
chr1	86447996	86448624	SRR8861852-53_trimmed.fq.sort.sort.q10.rmdup.narrowPeak_peak_1621	70	.	2.34263	9.16611	7.04444	88
chr1	86456780	86457168	SRR8861852-53_trimmed.fq.sort.sort.q10.rmdup.narrowPeak_peak_1622	182	.	4.75609	20.6181	18.2572	199
chr1	86463917	86465563	SRR8861852-53_trimmed.fq.sort.sort.q10.rmdup.narrowPeak_peak_1623	906	.	7.73125	93.7363	90.6623	1080
chr1	86471897	86473186	SRR8861852-53_trimmed.fq.sort.sort.q10.rmdup.narrowPeak_peak_1624	938	.	7.29104	97.0036	93.8983	731
chr1	86481027	86481967	SRR8861852-53_trimmed.fq.sort.sort.q10.rmdup.narrowPeak_peak_1625	101	.	3.13688	12.309	10.1015	314
chr1	86486898	86487552	SRR8861852-53_trimmed.fq.sort.sort.q10.rmdup.narrowPeak_peak_1626	1646	.	6.4276	168.608	164.643	357
chr1	86487647	86488672	SRR8861852-53_trimmed.fq.sort.sort.q10.rmdup.narrowPeak_peak_1627	1911	.	6.96799	195.539	191.144	314
chr1	86503053	86505229	SRR8861852-53_trimmed.fq.sort.sort.q10.rmdup.narrowPeak_peak_1628	1159	.	4.44785	119.274	115.943	1312
chr1	86509520	86509992	SRR8861852-53_trimmed.fq.sort.sort.q10.rmdup.narrowPeak_peak_1629	217	.	3.14658	24.1833	21.7734	189
chr1	86516027	86516567	SRR8861852-53_trimmed.fq.sort.sort.q10.rmdup.narrowPeak_peak_1630	35	.	2.34096	5.5533	3.58425	303
chr1	86524723	86526262	SRR8861852-53_trimmed.fq.sort.sort.q10.rmdup.narrowPeak_peak_1631	806	.	3.07791	83.5936	80.6148	1260
chr1	86526782	86528390	SRR8861852-53_trimmed.fq.sort.sort.q10.rmdup.narrowPeak_peak_1632	606	.	2.7532	63.4907	60.6923	215
chr1	86581689	86581971	SRR8861852-53_trimmed.fq.sort.sort.q10.rmdup.narrowPeak_peak_1633	135	.	2.80772	15.8204	13.5392	161
chr1	86582110	86583228	SRR8861852-53_trimmed.fq.sort.sort.q10.rmdup.narrowPeak_peak_1634	1413	.	7.77998	144.98	141.343	267
chr1	86586748	86587706	SRR8861852-53_trimmed.fq.sort.sort.q10.rmdup.narrowPeak_peak_1635	482	.	4.61758	50.9638	48.2771	544
chr1	86607904	86608118	SRR8861852-53_trimmed.fq.sort.sort.q10.rmdup.narrowPeak_peak_1636	34	.	2.57028	5.43486	3.47073	92
chr1	86642638	86643223	SRR8861852-53_trimmed.fq.sort.sort.q10.rmdup.narrowPeak_peak_1637	123	.	3.80813	14.6518	12.3936	345
chr1	86643298	86644189	SRR8861852-53_trimmed.fq.sort.sort.q10.rmdup.narrowPeak_peak_1638	212	.	4.8954	23.6366	21.2335	393
chr1	86674065	86674422	SRR8861852-53_trimmed.fq.sort.sort.q10.rmdup.narrowPeak_peak_1639	46	.	2.79567	6.67253	4.64813	62
chr1	86674642	86675067	SRR8861852-53_trimmed.fq.sort.sort.q10.rmdup.narrowPeak_peak_1640	59	.	3.03479	8.06703	5.98328	310
chr1	86703244	86704507	SRR8861852-53_trimmed.fq.sort.sort.q10.rmdup.narrowPeak_peak_1641	1130	.	8.86469	116.35	113.05	854
chr1	86753581	86753813	SRR8861852-53_trimmed.fq.sort.sort.q10.rmdup.narrowPeak_peak_1642	30	.	2.47143	4.97164	3.03557	62
chr1	86859562	86859795	SRR8861852-53_trimmed.fq.sort.sort.q10.rmdup.narrowPeak_peak_1643	47	.	2.83663	6.81341	4.78396	102
chr1	86914187	86914582	SRR8861852-53_trimmed.fq.sort.sort.q10.rmdup.narrowPeak_peak_1644	75	.	3.36114	9.6667	7.52898	210
chr1	86985892	86986482	SRR8861852-53_trimmed.fq.sort.sort.q10.rmdup.narrowPeak_peak_1645	64	.	3.16343	8.52725	6.42641	161
chr1	87011164	87011483	SRR8861852-53_trimmed.fq.sort.sort.q10.rmdup.narrowPeak_peak_1646	44	.	2.50566	6.50479	4.48633	144
chr1	87035431	87036984	SRR8861852-53_trimmed.fq.sort.sort.q10.rmdup.narrowPeak_peak_1647	889	.	5.47181	91.9874	88.9301	864
chr1	87190671	87191485	SRR8861852-53_trimmed.fq.sort.sort.q10.rmdup.narrowPeak_peak_1648	227	.	5.39114	25.147	22.7244	171
chr1	87204586	87205583	SRR8861852-53_trimmed.fq.sort.sort.q10.rmdup.narrowPeak_peak_1649	154	.	3.90133	17.7726	15.4566	812
chr1	87205788	87206475	SRR8861852-53_trimmed.fq.sort.sort.q10.rmdup.narrowPeak_peak_1650	136	.	3.69059	15.8948	13.6122	478
chr1	87213332	87215132	SRR8861852-53_trimmed.fq.sort.sort.q10.rmdup.narrowPeak_peak_1651	1079	.	6.52135	111.15	107.905	1132
chr1	87270280	87271138	SRR8861852-53_trimmed.fq.sort.sort.q10.rmdup.narrowPeak_peak_1652	291	.	5.54012	31.6173	29.1187	622
chr1	87326493	87328065	SRR8861852-53_trimmed.fq.sort.sort.q10.rmdup.narrowPeak_peak_1653	1444	.	9.75802	148.134	144.455	911
chr1	87394501	87394715	SRR8861852-53_trimmed.fq.sort.sort.q10.rmdup.narrowPeak_peak_1654	49	.	2.84511	7.01898	4.97738	94
chr1	87396742	87397202	SRR8861852-53_trimmed.fq.sort.sort.q10.rmdup.narrowPeak_peak_1655	172	.	4.68457	19.6454	17.299	252
chr1	87471117	87472119	SRR8861852-53_trimmed.fq.sort.sort.q10.rmdup.narrowPeak_peak_1656	66	.	3.11692	8.76667	6.65909	816
chr1	87472283	87472893	SRR8861852-53_trimmed.fq.sort.sort.q10.rmdup.narrowPeak_peak_1657	95	.	3.61071	11.7853	9.59073	439
chr1	87546236	87546557	SRR8861852-53_trimmed.fq.sort.sort.q10.rmdup.narrowPeak_peak_1658	39	.	2.66914	5.9138	3.92346	130
chr1	87575003	87575271	SRR8861852-53_trimmed.fq.sort.sort.q10.rmdup.narrowPeak_peak_1659	69	.	3.26228	9.09065	6.97096	156
chr1	87620144	87621102	SRR8861852-53_trimmed.fq.sort.sort.q10.rmdup.narrowPeak_peak_1660	111	.	3.81291	13.3553	11.1246	530
chr1	87639730	87640568	SRR8861852-53_trimmed.fq.sort.sort.q10.rmdup.narrowPeak_peak_1661	169	.	4.26381	19.3143	16.9733	411
chr1	87687259	87687474	SRR8861852-53_trimmed.fq.sort.sort.q10.rmdup.narrowPeak_peak_1662	26	.	2.37257	4.5247	2.61861	56
chr1	87755457	87757054	SRR8861852-53_trimmed.fq.sort.sort.q10.rmdup.narrowPeak_peak_1663	1358	.	9.78706	139.404	135.839	772
chr1	87785488	87785874	SRR8861852-53_trimmed.fq.sort.sort.q10.rmdup.narrowPeak_peak_1664	58	.	2.95567	7.96662	5.88973	254
chr1	87786045	87786318	SRR8861852-53_trimmed.fq.sort.sort.q10.rmdup.narrowPeak_peak_1665	41	.	2.61188	6.18336	4.18266	118
chr1	87802158	87802637	SRR8861852-53_trimmed.fq.sort.sort.q10.rmdup.narrowPeak_peak_1666	30	.	2.3136	4.95208	3.02567	265
chr1	87802827	87803215	SRR8861852-53_trimmed.fq.sort.sort.q10.rmdup.narrowPeak_peak_1667	29	.	2.32926	4.88562	2.96236	371
chr1	87829476	87830404	SRR8861852-53_trimmed.fq.sort.sort.q10.rmdup.narrowPeak_peak_1668	146	.	4.14463	16.9872	14.6846	472
chr1	87836438	87836727	SRR8861852-53_trimmed.fq.sort.sort.q10.rmdup.narrowPeak_peak_1669	63	.	2.81792	8.486	6.38972	168
chr1	87836934	87837671	SRR8861852-53_trimmed.fq.sort.sort.q10.rmdup.narrowPeak_peak_1670	253	.	5.08782	27.7686	25.3141	353
chr1	87846421	87848055	SRR8861852-53_trimmed.fq.sort.sort.q10.rmdup.narrowPeak_peak_1671	554	.	6.62252	58.1739	55.4226	518
chr1	87852672	87853116	SRR8861852-53_trimmed.fq.sort.sort.q10.rmdup.narrowPeak_peak_1672	186	.	3.76877	20.966	18.6003	230
chr1	87853297	87854367	SRR8861852-53_trimmed.fq.sort.sort.q10.rmdup.narrowPeak_peak_1673	292	.	4.76866	31.7938	29.2934	109
chr1	87877573	87878004	SRR8861852-53_trimmed.fq.sort.sort.q10.rmdup.narrowPeak_peak_1674	63	.	2.73804	8.46163	6.3661	253
chr1	87879693	87880444	SRR8861852-53_trimmed.fq.sort.sort.q10.rmdup.narrowPeak_peak_1675	127	.	3.61201	14.9956	12.7301	448
chr1	87900921	87901684	SRR8861852-53_trimmed.fq.sort.sort.q10.rmdup.narrowPeak_peak_1676	130	.	4.25085	15.369	13.0958	502
chr1	87960067	87960444	SRR8861852-53_trimmed.fq.sort.sort.q10.rmdup.narrowPeak_peak_1677	43	.	2.768	6.40795	4.39301	208
chr1	87961289	87961665	SRR8861852-53_trimmed.fq.sort.sort.q10.rmdup.narrowPeak_peak_1678	58	.	3.06457	7.97688	5.89593	175
chr1	88007699	88009083	SRR8861852-53_trimmed.fq.sort.sort.q10.rmdup.narrowPeak_peak_1679	1897	.	10.0291	194.168	189.798	742
chr1	88094698	88095703	SRR8861852-53_trimmed.fq.sort.sort.q10.rmdup.narrowPeak_peak_1680	775	.	9.89262	80.4569	77.5071	484
chr1	88133923	88134300	SRR8861852-53_trimmed.fq.sort.sort.q10.rmdup.narrowPeak_peak_1681	81	.	3.46	10.2551	8.10017	182
chr1	88205261	88205766	SRR8861852-53_trimmed.fq.sort.sort.q10.rmdup.narrowPeak_peak_1682	442	.	8.00742	46.9283	44.2781	298
chr1	88357661	88358377	SRR8861852-53_trimmed.fq.sort.sort.q10.rmdup.narrowPeak_peak_1690	226	.	5.28437	25.057	22.6355	181
chr1	88369709	88370011	SRR8861852-53_trimmed.fq.sort.sort.q10.rmdup.narrowPeak_peak_1691	43	.	2.768	6.40795	4.39301	130
chr1	88437075	88437747	SRR8861852-53_trimmed.fq.sort.sort.q10.rmdup.narrowPeak_peak_1692	75	.	3.36114	9.6667	7.52898	400
chr1	88462122	88462466	SRR8861852-53_trimmed.fq.sort.sort.q10.rmdup.narrowPeak_peak_1693	49	.	2.61796	6.97433	4.93427	172
chr1	88462665	88463626	SRR8861852-53_trimmed.fq.sort.sort.q10.rmdup.narrowPeak_peak_1694	111	.	3.48979	13.4315	11.198	658
chr1	88474442	88474693	SRR8861852-53_trimmed.fq.sort.sort.q10.rmdup.narrowPeak_peak_1695	37	.	2.46055	5.76394	3.78631	175
chr1	88486070	88486505	SRR8861852-53_trimmed.fq.sort.sort.q10.rmdup.narrowPeak_peak_1696	51	.	2.60887	7.2419	5.19286	264
chr1	88491542	88491850	SRR8861852-53_trimmed.fq.sort.sort.q10.rmdup.narrowPeak_peak_1697	47	.	2.61861	6.8233	4.79349	131
chr1	88559320	88559663	SRR8861852-53_trimmed.fq.sort.sort.q10.rmdup.narrowPeak_peak_1698	53	.	2.96571	7.43993	5.37986	203
chr1	88606033	88606395	SRR8861852-53_trimmed.fq.sort.sort.q10.rmdup.narrowPeak_peak_1699	45	.	2.72881	6.60585	4.58377	159
chr1	88612508	88612766	SRR8861852-53_trimmed.fq.sort.sort.q10.rmdup.narrowPeak_peak_1700	43	.	2.768	6.40795	4.39301	174
chr1	88639285	88640177	SRR8861852-53_trimmed.fq.sort.sort.q10.rmdup.narrowPeak_peak_1701	86	.	3.55885	10.8554	8.6839	732
chr1	88700145	88700486	SRR8861852-53_trimmed.fq.sort.sort.q10.rmdup.narrowPeak_peak_1702	45	.	2.14174	6.58505	4.56388	198
chr1	88701007	88702588	SRR8861852-53_trimmed.fq.sort.sort.q10.rmdup.narrowPeak_peak_1703	825	.	7.00896	85.5384	82.5417	983
chr1	88757503	88758124	SRR8861852-53_trimmed.fq.sort.sort.q10.rmdup.narrowPeak_peak_1704	33	.	2.53258	5.31176	3.36069	98
chr1	88820606	88820962	SRR8861852-53_trimmed.fq.sort.sort.q10.rmdup.narrowPeak_peak_1705	53	.	2.96548	7.43914	5.37986	159
chr1	88821434	88821648	SRR8861852-53_trimmed.fq.sort.sort.q10.rmdup.narrowPeak_peak_1706	38	.	2.6521	5.85729	3.87575	148
chr1	88821749	88822205	SRR8861852-53_trimmed.fq.sort.sort.q10.rmdup.narrowPeak_peak_1707	72	.	3.27093	9.33814	7.21182	148
chr1	88840198	88840680	SRR8861852-53_trimmed.fq.sort.sort.q10.rmdup.narrowPeak_peak_1708	105	.	3.85543	12.7254	10.5076	339
chr1	88861173	88861393	SRR8861852-53_trimmed.fq.sort.sort.q10.rmdup.narrowPeak_peak_1709	69	.	3.26228	9.09065	6.97096	117
chr1	88865440	88865738	SRR8861852-53_trimmed.fq.sort.sort.q10.rmdup.narrowPeak_peak_1710	58	.	2.80034	7.89275	5.81823	145
chr1	88865964	88866224	SRR8861852-53_trimmed.fq.sort.sort.q10.rmdup.narrowPeak_peak_1711	38	.	2.47315	5.81208	3.83247	60
chr1	88866603	88866899	SRR8861852-53_trimmed.fq.sort.sort.q10.rmdup.narrowPeak_peak_1712	41	.	2.57424	6.19529	4.1941	145
chr1	88973532	88973941	SRR8861852-53_trimmed.fq.sort.sort.q10.rmdup.narrowPeak_peak_1713	34	.	2.57028	5.43486	3.47073	390
chr1	88994548	88995098	SRR8861852-53_trimmed.fq.sort.sort.q10.rmdup.narrowPeak_peak_1714	177	.	4.70248	20.0532	17.7008	235
chr1	88995369	88995877	SRR8861852-53_trimmed.fq.sort.sort.q10.rmdup.narrowPeak_peak_1715	58	.	2.94438	7.92423	5.84875	122
chr1	89024642	89024923	SRR8861852-53_trimmed.fq.sort.sort.q10.rmdup.narrowPeak_peak_1716	53	.	2.96571	7.43993	5.37986	163
chr1	89032699	89034276	SRR8861852-53_trimmed.fq.sort.sort.q10.rmdup.narrowPeak_peak_1717	423	.	5.97001	45.0077	42.3751	970
chr1	89069480	89070046	SRR8861852-53_trimmed.fq.sort.sort.q10.rmdup.narrowPeak_peak_1718	872	.	6.06667	90.2911	87.2498	348
chr1	89070428	89071433	SRR8861852-53_trimmed.fq.sort.sort.q10.rmdup.narrowPeak_peak_1719	1166	.	7.03069	119.964	116.626	231
chr1	89091768	89093474	SRR8861852-53_trimmed.fq.sort.sort.q10.rmdup.narrowPeak_peak_1720	735	.	6.3202	76.4737	73.5596	804
chr1	89102310	89102804	SRR8861852-53_trimmed.fq.sort.sort.q10.rmdup.narrowPeak_peak_1721	96	.	3.44483	11.8242	9.62873	246
chr1	89108109	89109121	SRR8861852-53_trimmed.fq.sort.sort.q10.rmdup.narrowPeak_peak_1722	272	.	3.76752	29.7629	27.2852	645
chr1	89109247	89109886	SRR8861852-53_trimmed.fq.sort.sort.q10.rmdup.narrowPeak_peak_1723	120	.	2.76235	14.2587	12.008	438
chr1	89117822	89118086	SRR8861852-53_trimmed.fq.sort.sort.q10.rmdup.narrowPeak_peak_1724	33	.	2.04674	5.26094	3.31204	163
chr1	89121244	89122135	SRR8861852-53_trimmed.fq.sort.sort.q10.rmdup.narrowPeak_peak_1725	92	.	2.88144	11.4562	9.27077	699
chr1	89138254	89138558	SRR8861852-53_trimmed.fq.sort.sort.q10.rmdup.narrowPeak_peak_1726	72	.	3.02363	9.38142	7.25394	172
chr1	89164476	89164749	SRR8861852-53_trimmed.fq.sort.sort.q10.rmdup.narrowPeak_peak_1727	30	.	2.47143	4.97164	3.03557	140
chr1	89183185	89183696	SRR8861852-53_trimmed.fq.sort.sort.q10.rmdup.narrowPeak_peak_1728	92	.	3.65771	11.4675	9.27989	326
chr1	89245501	89246008	SRR8861852-53_trimmed.fq.sort.sort.q10.rmdup.narrowPeak_peak_1729	81	.	3.46	10.2551	8.10017	156
chr1	89366140	89367666	SRR8861852-53_trimmed.fq.sort.sort.q10.rmdup.narrowPeak_peak_1730	452	.	5.43615	47.8976	45.2386	675
chr1	89394710	89394941	SRR8861852-53_trimmed.fq.sort.sort.q10.rmdup.narrowPeak_peak_1731	64	.	3.16343	8.52725	6.42641	110
chr1	89441386	89441600	SRR8861852-53_trimmed.fq.sort.sort.q10.rmdup.narrowPeak_peak_1732	34	.	2.57028	5.43486	3.47073	87
chr1	89453816	89454714	SRR8861852-53_trimmed.fq.sort.sort.q10.rmdup.narrowPeak_peak_1733	699	.	7.25854	72.7963	69.9149	427
chr1	89454850	89455295	SRR8861852-53_trimmed.fq.sort.sort.q10.rmdup.narrowPeak_peak_1734	203	.	3.91702	22.7472	20.356	270
chr1	89455460	89455990	SRR8861852-53_trimmed.fq.sort.sort.q10.rmdup.narrowPeak_peak_1735	140	.	3.32053	16.3602	14.0688	176
chr1	89462954	89463256	SRR8861852-53_trimmed.fq.sort.sort.q10.rmdup.narrowPeak_peak_1736	43	.	2.47158	6.36086	4.35344	202
chr1	89471132	89472184	SRR8861852-53_trimmed.fq.sort.sort.q10.rmdup.narrowPeak_peak_1737	226	.	4.01499	25.0749	22.6532	372
chr1	89486697	89486980	SRR8861852-53_trimmed.fq.sort.sort.q10.rmdup.narrowPeak_peak_1738	50	.	2.54497	7.10825	5.0637	125
chr1	89498072	89498345	SRR8861852-53_trimmed.fq.sort.sort.q10.rmdup.narrowPeak_peak_1739	47	.	2.6956	6.80992	4.78063	102
chr1	89517628	89517887	SRR8861852-53_trimmed.fq.sort.sort.q10.rmdup.narrowPeak_peak_1740	34	.	2.24126	5.37155	3.41775	179
chr1	89518057	89518389	SRR8861852-53_trimmed.fq.sort.sort.q10.rmdup.narrowPeak_peak_1741	101	.	3.17569	12.3081	10.1005	165
chr1	89547570	89547848	SRR8861852-53_trimmed.fq.sort.sort.q10.rmdup.narrowPeak_peak_1742	41	.	2.64816	6.15824	4.15857	151
chr1	89547984	89548333	SRR8861852-53_trimmed.fq.sort.sort.q10.rmdup.narrowPeak_peak_1743	48	.	2.74497	6.83027	4.80025	199
chr1	89568764	89569290	SRR8861852-53_trimmed.fq.sort.sort.q10.rmdup.narrowPeak_peak_1744	50	.	2.69867	7.14536	5.09956	376
chr1	89576737	89577385	SRR8861852-53_trimmed.fq.sort.sort.q10.rmdup.narrowPeak_peak_1745	1045	.	10.9424	107.783	104.572	404
chr1	89600920	89601160	SRR8861852-53_trimmed.fq.sort.sort.q10.rmdup.narrowPeak_peak_1746	44	.	2.59728	6.4336	4.4178	145
chr1	89627080	89627294	SRR8861852-53_trimmed.fq.sort.sort.q10.rmdup.narrowPeak_peak_1747	33	.	2.48986	5.31244	3.36127	163
chr1	89656861	89657256	SRR8861852-53_trimmed.fq.sort.sort.q10.rmdup.narrowPeak_peak_1748	53	.	2.96571	7.43993	5.37986	107
chr1	89709070	89709319	SRR8861852-53_trimmed.fq.sort.sort.q10.rmdup.narrowPeak_peak_1749	43	.	2.73881	6.30955	4.30403	97
chr1	89711521	89711759	SRR8861852-53_trimmed.fq.sort.sort.q10.rmdup.narrowPeak_peak_1750	69	.	3.26228	9.09065	6.97096	115
chr1	89763547	89764107	SRR8861852-53_trimmed.fq.sort.sort.q10.rmdup.narrowPeak_peak_1751	75	.	3.36088	9.66576	7.52898	140
chr1	89764301	89764807	SRR8861852-53_trimmed.fq.sort.sort.q10.rmdup.narrowPeak_peak_1752	69	.	3.19849	9.07104	6.95484	308
chr1	89776461	89776690	SRR8861852-53_trimmed.fq.sort.sort.q10.rmdup.narrowPeak_peak_1753	39	.	2.66914	5.9138	3.92346	83
chr1	89816605	89816959	SRR8861852-53_trimmed.fq.sort.sort.q10.rmdup.narrowPeak_peak_1754	75	.	3.36114	9.6667	7.52898	172
chr1	89859694	89861226	SRR8861852-53_trimmed.fq.sort.sort.q10.rmdup.narrowPeak_peak_1755	211	.	4.61002	23.5621	21.1601	1166
chr1	90050423	90050708	SRR8861852-53_trimmed.fq.sort.sort.q10.rmdup.narrowPeak_peak_1756	27	.	2.23721	4.6695	2.75649	95
chr1	90052135	90052630	SRR8861852-53_trimmed.fq.sort.sort.q10.rmdup.narrowPeak_peak_1757	65	.	2.81615	8.65144	6.54709	296
chr1	90100853	90101165	SRR8861852-53_trimmed.fq.sort.sort.q10.rmdup.narrowPeak_peak_1758	48	.	2.86685	6.91681	4.87875	109
chr1	90139082	90139644	SRR8861852-53_trimmed.fq.sort.sort.q10.rmdup.narrowPeak_peak_1759	43	.	2.768	6.40795	4.39301	191
chr1	90152534	90154262	SRR8861852-53_trimmed.fq.sort.sort.q10.rmdup.narrowPeak_peak_1760	398	.	5.37157	42.458	39.8493	1325
chr1	90161976	90162228	SRR8861852-53_trimmed.fq.sort.sort.q10.rmdup.narrowPeak_peak_1761	94	.	3.02154	11.6883	9.49583	103
chr1	90162897	90163758	SRR8861852-53_trimmed.fq.sort.sort.q10.rmdup.narrowPeak_peak_1762	172	.	3.88533	19.5741	17.2293	188
chr1	90163970	90164564	SRR8861852-53_trimmed.fq.sort.sort.q10.rmdup.narrowPeak_peak_1763	96	.	3.0525	11.8561	9.6599	402
chr1	90175297	90175536	SRR8861852-53_trimmed.fq.sort.sort.q10.rmdup.narrowPeak_peak_1764	47	.	2.70047	6.82841	4.79845	169
chr1	90176044	90176921	SRR8861852-53_trimmed.fq.sort.sort.q10.rmdup.narrowPeak_peak_1765	157	.	4.31166	18.0297	15.7097	344
chr1	90203973	90206047	SRR8861852-53_trimmed.fq.sort.sort.q10.rmdup.narrowPeak_peak_1766	893	.	5.45284	92.4596	89.3979	223
chr1	90228127	90228690	SRR8861852-53_trimmed.fq.sort.sort.q10.rmdup.narrowPeak_peak_1767	30	.	2.32551	4.99591	3.05867	39
chr1	90231851	90232233	SRR8861852-53_trimmed.fq.sort.sort.q10.rmdup.narrowPeak_peak_1768	34	.	2.25051	5.41181	3.45625	77
chr1	90234275	90234782	SRR8861852-53_trimmed.fq.sort.sort.q10.rmdup.narrowPeak_peak_1769	205	.	4.42942	22.9203	20.5268	300
chr1	90235012	90235358	SRR8861852-53_trimmed.fq.sort.sort.q10.rmdup.narrowPeak_peak_1770	64	.	2.75378	8.53514	6.43414	190
chr1	90258854	90259112	SRR8861852-53_trimmed.fq.sort.sort.q10.rmdup.narrowPeak_peak_1771	86	.	3.55885	10.8554	8.6839	154
chr1	90273377	90273933	SRR8861852-53_trimmed.fq.sort.sort.q10.rmdup.narrowPeak_peak_1772	99	.	3.00497	12.1715	9.96684	402
chr1	90278708	90279112	SRR8861852-53_trimmed.fq.sort.sort.q10.rmdup.narrowPeak_peak_1773	171	.	3.7901	19.5391	17.1948	192
chr1	90289626	90290515	SRR8861852-53_trimmed.fq.sort.sort.q10.rmdup.narrowPeak_peak_1774	62	.	2.95898	8.35386	6.26159	653
chr1	90304587	90304926	SRR8861852-53_trimmed.fq.sort.sort.q10.rmdup.narrowPeak_peak_1775	75	.	3.36114	9.6667	7.52898	180
chr1	90335208	90335772	SRR8861852-53_trimmed.fq.sort.sort.q10.rmdup.narrowPeak_peak_1776	87	.	3.34538	10.9491	8.77536	158
chr1	90337682	90338061	SRR8861852-53_trimmed.fq.sort.sort.q10.rmdup.narrowPeak_peak_1777	52	.	2.74057	7.3124	5.26096	179
chr1	90356880	90357367	SRR8861852-53_trimmed.fq.sort.sort.q10.rmdup.narrowPeak_peak_1778	71	.	2.72877	9.24017	7.11643	116
chr1	90357736	90358106	SRR8861852-53_trimmed.fq.sort.sort.q10.rmdup.narrowPeak_peak_1779	76	.	2.82934	9.7575	7.6175	199
chr1	90363987	90365249	SRR8861852-53_trimmed.fq.sort.sort.q10.rmdup.narrowPeak_peak_1780	238	.	4.58048	26.3183	23.8813	523
chr1	90374247	90374631	SRR8861852-53_trimmed.fq.sort.sort.q10.rmdup.narrowPeak_peak_1781	39	.	2.62349	5.91665	3.92617	205
chr1	90374969	90375418	SRR8861852-53_trimmed.fq.sort.sort.q10.rmdup.narrowPeak_peak_1782	32	.	2.50646	5.22609	3.27867	391
chr1	90397009	90397251	SRR8861852-53_trimmed.fq.sort.sort.q10.rmdup.narrowPeak_peak_1783	33	.	2.4423	5.28645	3.33639	61
chr1	90397525	90398041	SRR8861852-53_trimmed.fq.sort.sort.q10.rmdup.narrowPeak_peak_1784	128	.	3.98261	15.1428	12.8747	210
chr1	90433763	90434106	SRR8861852-53_trimmed.fq.sort.sort.q10.rmdup.narrowPeak_peak_1785	94	.	3.02154	11.6883	9.49583	122
chr1	90434671	90435635	SRR8861852-53_trimmed.fq.sort.sort.q10.rmdup.narrowPeak_peak_1786	94	.	2.98247	11.6644	9.47254	776
chr1	90440481	90440725	SRR8861852-53_trimmed.fq.sort.sort.q10.rmdup.narrowPeak_peak_1787	31	.	2.05187	5.10132	3.15943	102
chr1	90441260	90441583	SRR8861852-53_trimmed.fq.sort.sort.q10.rmdup.narrowPeak_peak_1788	54	.	2.40782	7.5372	5.47392	187
chr1	90441902	90442169	SRR8861852-53_trimmed.fq.sort.sort.q10.rmdup.narrowPeak_peak_1789	79	.	2.74329	10.1434	7.99358	165
chr1	90442439	90443657	SRR8861852-53_trimmed.fq.sort.sort.q10.rmdup.narrowPeak_peak_1790	62	.	2.5659	8.38567	6.2925	480
chr1	90452174	90452595	SRR8861852-53_trimmed.fq.sort.sort.q10.rmdup.narrowPeak_peak_1791	42	.	2.50444	6.21558	4.21363	129
chr1	90453999	90454213	SRR8861852-53_trimmed.fq.sort.sort.q10.rmdup.narrowPeak_peak_1792	31	.	2.20136	5.08741	3.14618	68
chr1	90457268	90457627	SRR8861852-53_trimmed.fq.sort.sort.q10.rmdup.narrowPeak_peak_1793	54	.	2.59336	7.47618	5.41487	148
chr1	90471052	90471282	SRR8861852-53_trimmed.fq.sort.sort.q10.rmdup.narrowPeak_peak_1794	41	.	2.41679	6.12811	4.1296	111
chr1	90480734	90481404	SRR8861852-53_trimmed.fq.sort.sort.q10.rmdup.narrowPeak_peak_1795	247	.	3.71187	27.2013	24.7536	462
chr1	90481530	90482681	SRR8861852-53_trimmed.fq.sort.sort.q10.rmdup.narrowPeak_peak_1796	550	.	5.43392	57.8108	55.0628	208
chr1	90488117	90488601	SRR8861852-53_trimmed.fq.sort.sort.q10.rmdup.narrowPeak_peak_1797	39	.	2.66914	5.9138	3.92346	164
chr1	90518512	90519670	SRR8861852-53_trimmed.fq.sort.sort.q10.rmdup.narrowPeak_peak_1798	133	.	3.54713	15.6305	13.3526	1015
chr1	90519957	90520509	SRR8861852-53_trimmed.fq.sort.sort.q10.rmdup.narrowPeak_peak_1799	88	.	3.00375	11.0182	8.84291	250
chr1	90533085	90533416	SRR8861852-53_trimmed.fq.sort.sort.q10.rmdup.narrowPeak_peak_1800	39	.	2.43331	5.92913	3.93816	140
chr1	90533681	90534504	SRR8861852-53_trimmed.fq.sort.sort.q10.rmdup.narrowPeak_peak_1801	134	.	3.82085	15.7652	13.4849	198
chr1	90536204	90536436	SRR8861852-53_trimmed.fq.sort.sort.q10.rmdup.narrowPeak_peak_1802	68	.	2.96084	8.92369	6.81164	137
chr1	90551561	90551853	SRR8861852-53_trimmed.fq.sort.sort.q10.rmdup.narrowPeak_peak_1803	61	.	3.01932	8.20431	6.11652	137
chr1	90553015	90553389	SRR8861852-53_trimmed.fq.sort.sort.q10.rmdup.narrowPeak_peak_1804	55	.	2.90508	7.59382	5.52879	177
chr1	90567214	90567475	SRR8861852-53_trimmed.fq.sort.sort.q10.rmdup.narrowPeak_peak_1805	57	.	3.01962	7.81892	5.74681	79
chr1	90587987	90588467	SRR8861852-53_trimmed.fq.sort.sort.q10.rmdup.narrowPeak_peak_1806	163	.	4.60033	18.6381	16.3079	200
chr1	90602725	90604103	SRR8861852-53_trimmed.fq.sort.sort.q10.rmdup.narrowPeak_peak_1807	1356	.	9.16695	139.209	135.646	503
chr1	90650804	90651925	SRR8861852-53_trimmed.fq.sort.sort.q10.rmdup.narrowPeak_peak_1808	1020	.	7.11012	105.203	102.018	327
chr1	90661888	90663361	SRR8861852-53_trimmed.fq.sort.sort.q10.rmdup.narrowPeak_peak_1809	301	.	5.386	32.7073	30.197	974
chr1	90676151	90677216	SRR8861852-53_trimmed.fq.sort.sort.q10.rmdup.narrowPeak_peak_1810	155	.	3.91279	17.8323	15.5154	812
chr1	90690532	90691597	SRR8861852-53_trimmed.fq.sort.sort.q10.rmdup.narrowPeak_peak_1811	102	.	3.60292	12.4924	10.2808	859
chr1	90720720	90721209	SRR8861852-53_trimmed.fq.sort.sort.q10.rmdup.narrowPeak_peak_1812	79	.	3.41637	10.0952	7.94666	330
chr1	90734181	90734677	SRR8861852-53_trimmed.fq.sort.sort.q10.rmdup.narrowPeak_peak_1813	78	.	3.38105	9.96509	7.81981	265
chr1	90743642	90744713	SRR8861852-53_trimmed.fq.sort.sort.q10.rmdup.narrowPeak_peak_1814	714	.	7.21027	74.3608	71.4656	583
chr1	90749902	90750876	SRR8861852-53_trimmed.fq.sort.sort.q10.rmdup.narrowPeak_peak_1815	113	.	3.42222	13.5667	11.3306	804
chr1	90775238	90776291	SRR8861852-53_trimmed.fq.sort.sort.q10.rmdup.narrowPeak_peak_1816	521	.	6.81064	54.8682	52.1466	335
chr1	90794489	90794962	SRR8861852-53_trimmed.fq.sort.sort.q10.rmdup.narrowPeak_peak_1817	34	.	2.56466	5.41653	3.46066	322
chr1	90837771	90838035	SRR8861852-53_trimmed.fq.sort.sort.q10.rmdup.narrowPeak_peak_1818	56	.	2.27591	7.75246	5.68248	108
chr1	90838176	90838948	SRR8861852-53_trimmed.fq.sort.sort.q10.rmdup.narrowPeak_peak_1819	142	.	2.81474	16.5679	14.2731	403
chr1	90843011	90844494	SRR8861852-53_trimmed.fq.sort.sort.q10.rmdup.narrowPeak_peak_1820	873	.	5.9483	90.4228	87.3803	761
chr1	90876027	90876727	SRR8861852-53_trimmed.fq.sort.sort.q10.rmdup.narrowPeak_peak_1821	256	.	5.38494	28.1525	25.6935	299
chr1	90884509	90886510	SRR8861852-53_trimmed.fq.sort.sort.q10.rmdup.narrowPeak_peak_1822	417	.	5.63307	44.339	41.7126	1157
chr1	90896309	90897978	SRR8861852-53_trimmed.fq.sort.sort.q10.rmdup.narrowPeak_peak_1823	608	.	5.11521	63.6344	60.8348	1253
chr1	90903931	90904178	SRR8861852-53_trimmed.fq.sort.sort.q10.rmdup.narrowPeak_peak_1824	31	.	2.12475	5.06464	3.12442	156
chr1	90914816	90915370	SRR8861852-53_trimmed.fq.sort.sort.q10.rmdup.narrowPeak_peak_1825	117	.	4.05314	14.0266	11.7803	281
chr1	90928717	90928971	SRR8861852-53_trimmed.fq.sort.sort.q10.rmdup.narrowPeak_peak_1826	69	.	3.26228	9.09065	6.97096	128
chr1	90969241	90969718	SRR8861852-53_trimmed.fq.sort.sort.q10.rmdup.narrowPeak_peak_1827	55	.	2.80839	7.58061	5.51595	102
chr1	90973500	90973826	SRR8861852-53_trimmed.fq.sort.sort.q10.rmdup.narrowPeak_peak_1828	101	.	3.40409	12.3345	10.1263	149
chr1	90998296	90999437	SRR8861852-53_trimmed.fq.sort.sort.q10.rmdup.narrowPeak_peak_1829	339	.	6.45465	36.5397	33.9895	235
chr1	91017130	91017514	SRR8861852-53_trimmed.fq.sort.sort.q10.rmdup.narrowPeak_peak_1830	57	.	2.91103	7.79857	5.72704	133
chr1	91052595	91053338	SRR8861852-53_trimmed.fq.sort.sort.q10.rmdup.narrowPeak_peak_1831	154	.	3.70803	17.7659	15.4501	560
chr1	91053512	91053923	SRR8861852-53_trimmed.fq.sort.sort.q10.rmdup.narrowPeak_peak_1832	119	.	3.33463	14.2345	11.9842	135
chr1	91061276	91062473	SRR8861852-53_trimmed.fq.sort.sort.q10.rmdup.narrowPeak_peak_1833	58	.	2.43875	7.97354	5.89593	437
chr1	91076449	91076797	SRR8861852-53_trimmed.fq.sort.sort.q10.rmdup.narrowPeak_peak_1834	98	.	3.33922	12.0363	9.83609	169
chr1	91077245	91077677	SRR8861852-53_trimmed.fq.sort.sort.q10.rmdup.narrowPeak_peak_1835	99	.	3.41694	12.1637	9.95921	208
chr1	91085309	91085523	SRR8861852-53_trimmed.fq.sort.sort.q10.rmdup.narrowPeak_peak_1836	47	.	2.49229	6.72974	4.70334	160
chr1	91086004	91086353	SRR8861852-53_trimmed.fq.sort.sort.q10.rmdup.narrowPeak_peak_1837	54	.	2.63172	7.49623	5.43427	78
chr1	91088571	91088824	SRR8861852-53_trimmed.fq.sort.sort.q10.rmdup.narrowPeak_peak_1838	55	.	2.62322	7.6124	5.54679	128
chr1	91095809	91096170	SRR8861852-53_trimmed.fq.sort.sort.q10.rmdup.narrowPeak_peak_1839	44	.	2.6018	6.45101	4.4345	216
chr1	91098751	91099049	SRR8861852-53_trimmed.fq.sort.sort.q10.rmdup.narrowPeak_peak_1840	156	.	4.16431	17.9509	15.6321	119
chr1	91120619	91121397	SRR8861852-53_trimmed.fq.sort.sort.q10.rmdup.narrowPeak_peak_1841	54	.	2.78378	7.48362	5.42207	162
chr1	91209790	91210173	SRR8861852-53_trimmed.fq.sort.sort.q10.rmdup.narrowPeak_peak_1842	55	.	2.81835	7.61978	5.55392	202
chr1	91226783	91228507	SRR8861852-53_trimmed.fq.sort.sort.q10.rmdup.narrowPeak_peak_1843	263	.	4.62246	28.8499	26.3827	631
chr1	91249543	91250118	SRR8861852-53_trimmed.fq.sort.sort.q10.rmdup.narrowPeak_peak_1844	885	.	6.99576	91.5666	88.5132	220
chr1	91250228	91251143	SRR8861852-53_trimmed.fq.sort.sort.q10.rmdup.narrowPeak_peak_1845	683	.	6.09477	71.1989	68.3317	195
chr1	91298018	91298738	SRR8861852-53_trimmed.fq.sort.sort.q10.rmdup.narrowPeak_peak_1846	638	.	8.64024	66.7257	63.8986	468
chr1	91312882	91314130	SRR8861852-53_trimmed.fq.sort.sort.q10.rmdup.narrowPeak_peak_1847	186	.	4.04352	21.0465	18.6797	568
chr1	91366577	91366886	SRR8861852-53_trimmed.fq.sort.sort.q10.rmdup.narrowPeak_peak_1848	75	.	3.36114	9.6667	7.52898	209
chr1	91380137	91380537	SRR8861852-53_trimmed.fq.sort.sort.q10.rmdup.narrowPeak_peak_1849	62	.	3.12354	8.3855	6.29234	272
chr1	91397706	91399282	SRR8861852-53_trimmed.fq.sort.sort.q10.rmdup.narrowPeak_peak_1850	1401	.	8.70037	143.749	140.128	814
chr1	91412711	91413265	SRR8861852-53_trimmed.fq.sort.sort.q10.rmdup.narrowPeak_peak_1851	709	.	4.58387	73.8142	70.9239	358
chr1	91413359	91414813	SRR8861852-53_trimmed.fq.sort.sort.q10.rmdup.narrowPeak_peak_1852	762	.	4.72922	79.223	76.2843	239
chr1	91415076	91415382	SRR8861852-53_trimmed.fq.sort.sort.q10.rmdup.narrowPeak_peak_1853	67	.	1.94471	8.91062	6.79893	157
chr1	91423730	91424407	SRR8861852-53_trimmed.fq.sort.sort.q10.rmdup.narrowPeak_peak_1854	155	.	3.92432	17.8924	15.5745	480
chr1	91435865	91437074	SRR8861852-53_trimmed.fq.sort.sort.q10.rmdup.narrowPeak_peak_1855	280	.	4.58897	30.579	28.092	440
chr1	91443635	91443872	SRR8861852-53_trimmed.fq.sort.sort.q10.rmdup.narrowPeak_peak_1856	25	.	2.24208	4.45783	2.56544	196
chr1	91455761	91456653	SRR8861852-53_trimmed.fq.sort.sort.q10.rmdup.narrowPeak_peak_1857	134	.	3.25167	15.6995	13.4204	486
chr1	91459528	91460060	SRR8861852-53_trimmed.fq.sort.sort.q10.rmdup.narrowPeak_peak_1858	289	.	4.66898	31.4535	28.9569	200
chr1	91494697	91495446	SRR8861852-53_trimmed.fq.sort.sort.q10.rmdup.narrowPeak_peak_1859	408	.	6.501	43.4544	40.8363	184
chr1	91504209	91504752	SRR8861852-53_trimmed.fq.sort.sort.q10.rmdup.narrowPeak_peak_1860	60	.	2.81258	8.11639	6.03121	369
chr1	91515952	91516319	SRR8861852-53_trimmed.fq.sort.sort.q10.rmdup.narrowPeak_peak_1861	33	.	2.3337	5.27497	3.32547	170
chr1	91527291	91527686	SRR8861852-53_trimmed.fq.sort.sort.q10.rmdup.narrowPeak_peak_1862	79	.	2.98099	10.1443	7.99453	268
chr1	91532711	91533245	SRR8861852-53_trimmed.fq.sort.sort.q10.rmdup.narrowPeak_peak_1863	169	.	4.13955	19.2838	16.9433	300
chr1	91533338	91533648	SRR8861852-53_trimmed.fq.sort.sort.q10.rmdup.narrowPeak_peak_1864	52	.	2.65451	7.28289	5.23247	183
chr1	91539984	91541131	SRR8861852-53_trimmed.fq.sort.sort.q10.rmdup.narrowPeak_peak_1865	228	.	5.01752	25.2729	22.8488	892
chr1	91554451	91554905	SRR8861852-53_trimmed.fq.sort.sort.q10.rmdup.narrowPeak_peak_1866	37	.	2.52953	5.73671	3.76017	123
chr1	91564415	91565391	SRR8861852-53_trimmed.fq.sort.sort.q10.rmdup.narrowPeak_peak_1867	236	.	4.71514	26.1054	23.6709	624
chr1	91575309	91575640	SRR8861852-53_trimmed.fq.sort.sort.q10.rmdup.narrowPeak_peak_1868	47	.	2.63721	6.74282	4.71588	212
chr1	91585236	91586332	SRR8861852-53_trimmed.fq.sort.sort.q10.rmdup.narrowPeak_peak_1869	225	.	4.30238	24.9461	22.5263	191
chr1	91599974	91601876	SRR8861852-53_trimmed.fq.sort.sort.q10.rmdup.narrowPeak_peak_1870	597	.	4.96579	62.531	59.741	823
chr1	91605311	91605677	SRR8861852-53_trimmed.fq.sort.sort.q10.rmdup.narrowPeak_peak_1871	59	.	2.03202	7.98602	5.90473	201
chr1	91606015	91606589	SRR8861852-53_trimmed.fq.sort.sort.q10.rmdup.narrowPeak_peak_1872	65	.	2.15948	8.67191	6.56697	165
chr1	91610878	91612270	SRR8861852-53_trimmed.fq.sort.sort.q10.rmdup.narrowPeak_peak_1873	233	.	2.95386	25.7689	23.3388	585
chr1	91613258	91613552	SRR8861852-53_trimmed.fq.sort.sort.q10.rmdup.narrowPeak_peak_1874	83	.	2.13179	10.5562	8.39398	149
chr1	91613641	91614067	SRR8861852-53_trimmed.fq.sort.sort.q10.rmdup.narrowPeak_peak_1875	80	.	2.0872	10.1848	8.03394	254
chr1	91618697	91619152	SRR8861852-53_trimmed.fq.sort.sort.q10.rmdup.narrowPeak_peak_1876	112	.	2.81518	13.4788	11.2444	160
chr1	91624115	91624471	SRR8861852-53_trimmed.fq.sort.sort.q10.rmdup.narrowPeak_peak_1877	126	.	3.3813	14.9436	12.6791	171
chr1	91624619	91626100	SRR8861852-53_trimmed.fq.sort.sort.q10.rmdup.narrowPeak_peak_1878	107	.	3.21531	12.9357	10.7135	155
chr1	91632551	91632831	SRR8861852-53_trimmed.fq.sort.sort.q10.rmdup.narrowPeak_peak_1879	87	.	2.94033	10.8744	8.70247	131
chr1	91633114	91633730	SRR8861852-53_trimmed.fq.sort.sort.q10.rmdup.narrowPeak_peak_1880	224	.	4.39383	24.8927	22.4735	181
chr1	91644334	91644577	SRR8861852-53_trimmed.fq.sort.sort.q10.rmdup.narrowPeak_peak_1881	41	.	2.69926	6.17553	4.17522	137
chr1	91652135	91652615	SRR8861852-53_trimmed.fq.sort.sort.q10.rmdup.narrowPeak_peak_1882	64	.	3.16343	8.52725	6.42641	155
chr1	91659293	91659958	SRR8861852-53_trimmed.fq.sort.sort.q10.rmdup.narrowPeak_peak_1883	103	.	3.49834	12.5256	10.3134	264
chr1	91668445	91668731	SRR8861852-53_trimmed.fq.sort.sort.q10.rmdup.narrowPeak_peak_1884	51	.	2.786	7.15121	5.10523	177
chr1	91670962	91671229	SRR8861852-53_trimmed.fq.sort.sort.q10.rmdup.narrowPeak_peak_1885	42	.	2.63149	6.25471	4.25127	110
chr1	91684916	91685607	SRR8861852-53_trimmed.fq.sort.sort.q10.rmdup.narrowPeak_peak_1886	162	.	4.24288	18.6163	16.2865	480
chr1	91686028	91686659	SRR8861852-53_trimmed.fq.sort.sort.q10.rmdup.narrowPeak_peak_1887	95	.	3.37859	11.7655	9.57132	140
chr1	91708534	91708792	SRR8861852-53_trimmed.fq.sort.sort.q10.rmdup.narrowPeak_peak_1888	62	.	2.96434	8.375	6.28212	127
chr1	91709269	91709549	SRR8861852-53_trimmed.fq.sort.sort.q10.rmdup.narrowPeak_peak_1889	77	.	3.14902	9.91339	7.76945	190
chr1	91714161	91714406	SRR8861852-53_trimmed.fq.sort.sort.q10.rmdup.narrowPeak_peak_1890	50	.	2.60116	7.05645	5.01363	99
chr1	91731340	91731951	SRR8861852-53_trimmed.fq.sort.sort.q10.rmdup.narrowPeak_peak_1891	81	.	2.96701	10.265	8.10985	300
chr1	91732283	91732858	SRR8861852-53_trimmed.fq.sort.sort.q10.rmdup.narrowPeak_peak_1892	69	.	2.78407	9.01604	6.90139	273
chr1	91738510	91738875	SRR8861852-53_trimmed.fq.sort.sort.q10.rmdup.narrowPeak_peak_1893	125	.	4.1198	14.857	12.594	179
chr1	91738963	91739206	SRR8861852-53_trimmed.fq.sort.sort.q10.rmdup.narrowPeak_peak_1894	20	.	2.22644	3.94938	2.09577	36
chr1	91754744	91755006	SRR8861852-53_trimmed.fq.sort.sort.q10.rmdup.narrowPeak_peak_1895	104	.	3.13606	12.7118	10.4957	121
chr1	91757219	91757756	SRR8861852-53_trimmed.fq.sort.sort.q10.rmdup.narrowPeak_peak_1896	173	.	3.41143	19.682	17.335	297
chr1	91760412	91761077	SRR8861852-53_trimmed.fq.sort.sort.q10.rmdup.narrowPeak_peak_1897	144	.	3.28353	16.7712	14.4721	285
chr1	91762485	91762841	SRR8861852-53_trimmed.fq.sort.sort.q10.rmdup.narrowPeak_peak_1898	37	.	2.20973	5.67707	3.70295	126
chr1	91770290	91770504	SRR8861852-53_trimmed.fq.sort.sort.q10.rmdup.narrowPeak_peak_1899	30	.	2.47143	4.97164	3.03557	136
chr1	91800089	91801277	SRR8861852-53_trimmed.fq.sort.sort.q10.rmdup.narrowPeak_peak_1900	808	.	4.1828	83.7998	80.8192	987
chr1	91801598	91803176	SRR8861852-53_trimmed.fq.sort.sort.q10.rmdup.narrowPeak_peak_1901	432	.	3.17516	45.8638	43.2233	234
chr1	91823530	91823824	SRR8861852-53_trimmed.fq.sort.sort.q10.rmdup.narrowPeak_peak_1902	43	.	2.56608	6.31308	4.30743	103
chr1	91829057	91829313	SRR8861852-53_trimmed.fq.sort.sort.q10.rmdup.narrowPeak_peak_1903	80	.	3.06789	10.1631	8.01274	143
chr1	91844335	91845016	SRR8861852-53_trimmed.fq.sort.sort.q10.rmdup.narrowPeak_peak_1904	51	.	2.80166	7.20987	5.16186	520
chr1	91871986	91872425	SRR8861852-53_trimmed.fq.sort.sort.q10.rmdup.narrowPeak_peak_1905	45	.	2.64319	6.60997	4.58778	349
chr1	91872574	91873085	SRR8861852-53_trimmed.fq.sort.sort.q10.rmdup.narrowPeak_peak_1906	123	.	3.80154	14.6223	12.3648	114
chr1	91903749	91904063	SRR8861852-53_trimmed.fq.sort.sort.q10.rmdup.narrowPeak_peak_1907	86	.	3.55885	10.8554	8.6839	127
chr1	91912161	91913032	SRR8861852-53_trimmed.fq.sort.sort.q10.rmdup.narrowPeak_peak_1908	39	.	2.66914	5.9138	3.92346	183
chr1	91920370	91920598	SRR8861852-53_trimmed.fq.sort.sort.q10.rmdup.narrowPeak_peak_1909	48	.	2.86685	6.91681	4.87875	67
chr1	91953558	91953772	SRR8861852-53_trimmed.fq.sort.sort.q10.rmdup.narrowPeak_peak_1910	30	.	2.22609	4.96713	3.03557	109
chr1	91962664	91963093	SRR8861852-53_trimmed.fq.sort.sort.q10.rmdup.narrowPeak_peak_1911	109	.	2.53836	13.1417	10.9154	256
chr1	91963351	91963747	SRR8861852-53_trimmed.fq.sort.sort.q10.rmdup.narrowPeak_peak_1912	127	.	2.66087	14.9971	12.7316	143
chr1	91964033	91964496	SRR8861852-53_trimmed.fq.sort.sort.q10.rmdup.narrowPeak_peak_1913	91	.	2.36567	11.3446	9.16177	137
chr1	91964744	91965629	SRR8861852-53_trimmed.fq.sort.sort.q10.rmdup.narrowPeak_peak_1914	317	.	3.75594	34.2906	31.7635	174
chr1	92005479	92005773	SRR8861852-53_trimmed.fq.sort.sort.q10.rmdup.narrowPeak_peak_1915	76	.	3.28096	9.8098	7.66845	165
chr1	92035404	92035626	SRR8861852-53_trimmed.fq.sort.sort.q10.rmdup.narrowPeak_peak_1916	33	.	2.48495	5.29579	3.34538	166
chr1	92041242	92041501	SRR8861852-53_trimmed.fq.sort.sort.q10.rmdup.narrowPeak_peak_1917	32	.	2.38275	5.20572	3.25928	124
chr1	92044614	92044828	SRR8861852-53_trimmed.fq.sort.sort.q10.rmdup.narrowPeak_peak_1918	39	.	2.51611	5.97558	3.98286	71
chr1	92079850	92080550	SRR8861852-53_trimmed.fq.sort.sort.q10.rmdup.narrowPeak_peak_1919	64	.	2.71181	8.50152	6.40481	277
chr1	92083467	92084013	SRR8861852-53_trimmed.fq.sort.sort.q10.rmdup.narrowPeak_peak_1920	175	.	3.94687	19.93	17.5794	167
chr1	92097145	92097486	SRR8861852-53_trimmed.fq.sort.sort.q10.rmdup.narrowPeak_peak_1921	58	.	3.06457	7.97688	5.89593	203
chr1	92099449	92099737	SRR8861852-53_trimmed.fq.sort.sort.q10.rmdup.narrowPeak_peak_1922	42	.	2.67429	6.25015	4.24694	106
chr1	92100266	92100653	SRR8861852-53_trimmed.fq.sort.sort.q10.rmdup.narrowPeak_peak_1923	67	.	3.04352	8.88042	6.76963	205
chr1	92129957	92131145	SRR8861852-53_trimmed.fq.sort.sort.q10.rmdup.narrowPeak_peak_1924	196	.	4.2206	22.0653	19.6836	959
chr1	92144694	92145400	SRR8861852-53_trimmed.fq.sort.sort.q10.rmdup.narrowPeak_peak_1925	82	.	3.06897	10.3656	8.20798	161
chr1	92159242	92159456	SRR8861852-53_trimmed.fq.sort.sort.q10.rmdup.narrowPeak_peak_1926	44	.	2.75027	6.51545	4.49663	126
chr1	92179061	92179704	SRR8861852-53_trimmed.fq.sort.sort.q10.rmdup.narrowPeak_peak_1927	227	.	3.09283	25.1871	22.764	307
chr1	92180493	92181423	SRR8861852-53_trimmed.fq.sort.sort.q10.rmdup.narrowPeak_peak_1928	1951	.	9.16292	199.611	195.143	255
chr1	92202747	92203483	SRR8861852-53_trimmed.fq.sort.sort.q10.rmdup.narrowPeak_peak_1929	146	.	4.41628	16.9355	14.6337	437
chr1	92212093	92212439	SRR8861852-53_trimmed.fq.sort.sort.q10.rmdup.narrowPeak_peak_1930	108	.	3.33431	13.1236	10.8976	176
chr1	92215168	92216061	SRR8861852-53_trimmed.fq.sort.sort.q10.rmdup.narrowPeak_peak_1931	109	.	3.4416	13.2004	10.973	632
chr1	92216470	92216999	SRR8861852-53_trimmed.fq.sort.sort.q10.rmdup.narrowPeak_peak_1932	66	.	2.88483	8.78036	6.6724	305
chr1	92371231	92371792	SRR8861852-53_trimmed.fq.sort.sort.q10.rmdup.narrowPeak_peak_1933	181	.	4.44126	20.4797	18.1208	369
chr1	92371948	92372515	SRR8861852-53_trimmed.fq.sort.sort.q10.rmdup.narrowPeak_peak_1934	143	.	3.93999	16.6043	14.3088	187
chr1	92378726	92380078	SRR8861852-53_trimmed.fq.sort.sort.q10.rmdup.narrowPeak_peak_1935	470	.	5.77379	49.7652	47.0894	1036
chr1	92437423	92438066	SRR8861852-53_trimmed.fq.sort.sort.q10.rmdup.narrowPeak_peak_1936	75	.	3.15552	9.73482	7.59544	381
chr1	92453221	92453830	SRR8861852-53_trimmed.fq.sort.sort.q10.rmdup.narrowPeak_peak_1937	93	.	3.61114	11.5404	9.35125	288
chr1	92473024	92474369	SRR8861852-53_trimmed.fq.sort.sort.q10.rmdup.narrowPeak_peak_1938	1613	.	10.7499	165.273	161.358	519
chr1	92634800	92636002	SRR8861852-53_trimmed.fq.sort.sort.q10.rmdup.narrowPeak_peak_1939	153	.	4.15561	17.6188	15.3053	740
chr1	92641226	92642522	SRR8861852-53_trimmed.fq.sort.sort.q10.rmdup.narrowPeak_peak_1940	1189	.	7.81815	122.331	118.966	632
chr1	92673235	92673634	SRR8861852-53_trimmed.fq.sort.sort.q10.rmdup.narrowPeak_peak_1941	39	.	2.6447	5.9894	3.99619	33
chr1	92676338	92676621	SRR8861852-53_trimmed.fq.sort.sort.q10.rmdup.narrowPeak_peak_1942	43	.	2.76194	6.38756	4.37905	120
chr1	92698875	92699190	SRR8861852-53_trimmed.fq.sort.sort.q10.rmdup.narrowPeak_peak_1943	101	.	3.57015	12.3552	10.1467	140
chr1	92708203	92709550	SRR8861852-53_trimmed.fq.sort.sort.q10.rmdup.narrowPeak_peak_1944	155	.	4.09153	17.893	15.5751	754
chr1	92714925	92715410	SRR8861852-53_trimmed.fq.sort.sort.q10.rmdup.narrowPeak_peak_1945	90	.	3.4188	11.2531	9.07236	234
chr1	92751682	92752600	SRR8861852-53_trimmed.fq.sort.sort.q10.rmdup.narrowPeak_peak_1946	144	.	4.02748	16.7389	14.4411	581
chr1	92772579	92773213	SRR8861852-53_trimmed.fq.sort.sort.q10.rmdup.narrowPeak_peak_1947	210	.	4.5888	23.4513	21.0506	213
chr1	92774810	92775078	SRR8861852-53_trimmed.fq.sort.sort.q10.rmdup.narrowPeak_peak_1948	78	.	2.9913	10.0036	7.85737	180
chr1	92790542	92791993	SRR8861852-53_trimmed.fq.sort.sort.q10.rmdup.narrowPeak_peak_1949	588	.	5.58471	61.6224	58.8404	509
chr1	92814445	92815145	SRR8861852-53_trimmed.fq.sort.sort.q10.rmdup.narrowPeak_peak_1950	196	.	4.56093	22.0173	19.6362	517
chr1	92815390	92815913	SRR8861852-53_trimmed.fq.sort.sort.q10.rmdup.narrowPeak_peak_1951	162	.	4.18086	18.615	16.2852	276
chr1	92830987	92831209	SRR8861852-53_trimmed.fq.sort.sort.q10.rmdup.narrowPeak_peak_1952	93	.	2.20966	11.5851	9.39494	119
chr1	92831706	92833175	SRR8861852-53_trimmed.fq.sort.sort.q10.rmdup.narrowPeak_peak_1953	1131	.	6.17215	116.411	113.111	584
chr1	92838149	92838363	SRR8861852-53_trimmed.fq.sort.sort.q10.rmdup.narrowPeak_peak_1954	21	.	1.98128	3.96715	2.11257	102
chr1	92848037	92848353	SRR8861852-53_trimmed.fq.sort.sort.q10.rmdup.narrowPeak_peak_1955	68	.	2.61199	8.9343	6.82194	220
chr1	92848527	92849092	SRR8861852-53_trimmed.fq.sort.sort.q10.rmdup.narrowPeak_peak_1956	204	.	4.0192	22.865	20.4723	188
chr1	92878050	92878274	SRR8861852-53_trimmed.fq.sort.sort.q10.rmdup.narrowPeak_peak_1957	37	.	2.61907	5.74735	3.77036	156
chr1	92906731	92907840	SRR8861852-53_trimmed.fq.sort.sort.q10.rmdup.narrowPeak_peak_1958	1010	.	7.91367	104.201	101.026	542
chr1	92910436	92910668	SRR8861852-53_trimmed.fq.sort.sort.q10.rmdup.narrowPeak_peak_1959	81	.	2.48699	10.3301	8.17333	137
chr1	92911208	92911514	SRR8861852-53_trimmed.fq.sort.sort.q10.rmdup.narrowPeak_peak_1960	110	.	2.73788	13.2401	11.0119	166
chr1	92933813	92935272	SRR8861852-53_trimmed.fq.sort.sort.q10.rmdup.narrowPeak_peak_1961	1977	.	9.22285	202.226	197.709	712
chr1	92981131	92981446	SRR8861852-53_trimmed.fq.sort.sort.q10.rmdup.narrowPeak_peak_1962	43	.	2.768	6.40795	4.39301	163
chr1	93034598	93035041	SRR8861852-53_trimmed.fq.sort.sort.q10.rmdup.narrowPeak_peak_1963	109	.	3.83385	13.1745	10.9475	264
chr1	93051267	93051560	SRR8861852-53_trimmed.fq.sort.sort.q10.rmdup.narrowPeak_peak_1964	26	.	2.36738	4.50843	2.61338	89
chr1	93063871	93064303	SRR8861852-53_trimmed.fq.sort.sort.q10.rmdup.narrowPeak_peak_1965	79	.	3.36631	10.1357	7.98609	298
chr1	93071389	93071709	SRR8861852-53_trimmed.fq.sort.sort.q10.rmdup.narrowPeak_peak_1966	48	.	2.86685	6.91681	4.87875	112
chr1	93079292	93080358	SRR8861852-53_trimmed.fq.sort.sort.q10.rmdup.narrowPeak_peak_1967	98	.	3.34986	12.0854	9.88421	486
chr1	93085429	93085724	SRR8861852-53_trimmed.fq.sort.sort.q10.rmdup.narrowPeak_peak_1968	43	.	2.74456	6.32895	4.32267	171
chr1	93101360	93101780	SRR8861852-53_trimmed.fq.sort.sort.q10.rmdup.narrowPeak_peak_1969	69	.	3.26228	9.09065	6.97096	198
chr1	93114793	93115012	SRR8861852-53_trimmed.fq.sort.sort.q10.rmdup.narrowPeak_peak_1970	43	.	2.768	6.40795	4.39301	162
chr1	93115145	93115831	SRR8861852-53_trimmed.fq.sort.sort.q10.rmdup.narrowPeak_peak_1971	225	.	5.536	24.9873	22.5667	263
chr1	93123195	93124348	SRR8861852-53_trimmed.fq.sort.sort.q10.rmdup.narrowPeak_peak_1972	317	.	5.7503	34.3	31.7728	679
chr1	93129282	93129538	SRR8861852-53_trimmed.fq.sort.sort.q10.rmdup.narrowPeak_peak_1973	31	.	2.43695	5.13219	3.1889	199
chr1	93176412	93177740	SRR8861852-53_trimmed.fq.sort.sort.q10.rmdup.narrowPeak_peak_1974	933	.	6.63963	96.4482	93.3482	717
chr1	93209715	93210592	SRR8861852-53_trimmed.fq.sort.sort.q10.rmdup.narrowPeak_peak_1975	213	.	3.03866	23.7825	21.3776	371
chr1	93214067	93214655	SRR8861852-53_trimmed.fq.sort.sort.q10.rmdup.narrowPeak_peak_1976	90	.	2.16623	11.2277	9.04751	205
chr1	93214996	93215607	SRR8861852-53_trimmed.fq.sort.sort.q10.rmdup.narrowPeak_peak_1977	77	.	2.12208	9.85903	7.71652	155
chr1	93220251	93220767	SRR8861852-53_trimmed.fq.sort.sort.q10.rmdup.narrowPeak_peak_1978	82	.	2.31963	10.4534	8.29369	117
chr1	93220975	93221501	SRR8861852-53_trimmed.fq.sort.sort.q10.rmdup.narrowPeak_peak_1979	289	.	3.54595	31.4595	28.9629	344
chr1	93225641	93226262	SRR8861852-53_trimmed.fq.sort.sort.q10.rmdup.narrowPeak_peak_1980	322	.	4.00417	34.7435	32.2117	234
chr1	93227540	93227893	SRR8861852-53_trimmed.fq.sort.sort.q10.rmdup.narrowPeak_peak_1981	42	.	2.10353	6.25216	4.24881	286
chr1	93232905	93233240	SRR8861852-53_trimmed.fq.sort.sort.q10.rmdup.narrowPeak_peak_1982	61	.	2.23089	8.2486	6.15949	156
chr1	93233571	93234003	SRR8861852-53_trimmed.fq.sort.sort.q10.rmdup.narrowPeak_peak_1983	99	.	2.59661	12.157	9.95261	149
chr1	93235212	93235536	SRR8861852-53_trimmed.fq.sort.sort.q10.rmdup.narrowPeak_peak_1984	64	.	2.28927	8.54656	6.44517	243
chr1	93235857	93236705	SRR8861852-53_trimmed.fq.sort.sort.q10.rmdup.narrowPeak_peak_1985	557	.	5.50102	58.4651	55.7112	422
chr1	93245879	93246149	SRR8861852-53_trimmed.fq.sort.sort.q10.rmdup.narrowPeak_peak_1986	39	.	2.66914	5.9138	3.92346	184
chr1	93252326	93252540	SRR8861852-53_trimmed.fq.sort.sort.q10.rmdup.narrowPeak_peak_1987	48	.	2.86685	6.91681	4.87875	89
chr1	93266693	93267038	SRR8861852-53_trimmed.fq.sort.sort.q10.rmdup.narrowPeak_peak_1988	39	.	2.66914	5.9138	3.92346	170
chr1	93289712	93289926	SRR8861852-53_trimmed.fq.sort.sort.q10.rmdup.narrowPeak_peak_1989	64	.	3.16343	8.52725	6.42641	89
chr1	93305351	93306294	SRR8861852-53_trimmed.fq.sort.sort.q10.rmdup.narrowPeak_peak_1990	1111	.	10.3157	114.391	111.112	361
chr1	93342404	93344209	SRR8861852-53_trimmed.fq.sort.sort.q10.rmdup.narrowPeak_peak_1991	1123	.	7.54609	115.631	112.338	1429
chr1	93349966	93350241	SRR8861852-53_trimmed.fq.sort.sort.q10.rmdup.narrowPeak_peak_1992	26	.	2.37257	4.5247	2.61861	90
chr1	93444164	93446179	SRR8861852-53_trimmed.fq.sort.sort.q10.rmdup.narrowPeak_peak_1993	1009	.	6.77943	104.086	100.912	892
chr1	93465873	93466095	SRR8861852-53_trimmed.fq.sort.sort.q10.rmdup.narrowPeak_peak_1994	43	.	2.768	6.40795	4.39301	134
chr1	93477758	93480027	SRR8861852-53_trimmed.fq.sort.sort.q10.rmdup.narrowPeak_peak_1995	1456	.	5.97577	149.364	145.668	899
chr1	93511279	93511974	SRR8861852-53_trimmed.fq.sort.sort.q10.rmdup.narrowPeak_peak_1996	665	.	7.32266	69.3664	66.5156	441
chr1	93512160	93512742	SRR8861852-53_trimmed.fq.sort.sort.q10.rmdup.narrowPeak_peak_1997	600	.	6.88051	62.7967	60.0044	221
chr1	93567549	93568030	SRR8861852-53_trimmed.fq.sort.sort.q10.rmdup.narrowPeak_peak_1998	107	.	3.77345	12.9349	10.7127	286
chr1	93617599	93617833	SRR8861852-53_trimmed.fq.sort.sort.q10.rmdup.narrowPeak_peak_1999	38	.	2.29694	5.8535	3.87226	93
chr1	93617907	93618157	SRR8861852-53_trimmed.fq.sort.sort.q10.rmdup.narrowPeak_peak_2000	42	.	2.34965	6.2177	4.21569	207
chr1	93618238	93619090	SRR8861852-53_trimmed.fq.sort.sort.q10.rmdup.narrowPeak_peak_2001	291	.	5.02176	31.6792	29.18	527
chr1	93634857	93636540	SRR8861852-53_trimmed.fq.sort.sort.q10.rmdup.narrowPeak_peak_2002	1055	.	7.17265	108.818	105.597	637
chr1	93668387	93669303	SRR8861852-53_trimmed.fq.sort.sort.q10.rmdup.narrowPeak_peak_2003	620	.	9.0405	64.879	62.0684	714
chr1	93685892	93686655	SRR8861852-53_trimmed.fq.sort.sort.q10.rmdup.narrowPeak_peak_2004	111	.	3.95428	13.3707	11.1384	552
chr1	93753659	93755517	SRR8861852-53_trimmed.fq.sort.sort.q10.rmdup.narrowPeak_peak_2005	816	.	6.72618	84.615	81.6268	445
chr1	93801333	93802569	SRR8861852-53_trimmed.fq.sort.sort.q10.rmdup.narrowPeak_peak_2006	1056	.	5.93501	108.836	105.614	428
chr1	93803372	93803876	SRR8861852-53_trimmed.fq.sort.sort.q10.rmdup.narrowPeak_peak_2007	946	.	5.64129	97.7339	94.6216	244
chr1	93803953	93804319	SRR8861852-53_trimmed.fq.sort.sort.q10.rmdup.narrowPeak_peak_2008	347	.	3.49928	37.2842	34.7264	196
chr1	93824561	93826124	SRR8861852-53_trimmed.fq.sort.sort.q10.rmdup.narrowPeak_peak_2009	1847	.	9.19176	189.075	184.793	803
chr1	94034984	94035634	SRR8861852-53_trimmed.fq.sort.sort.q10.rmdup.narrowPeak_peak_2010	442	.	7.77678	46.9431	44.2927	230
chr1	94053097	94054278	SRR8861852-53_trimmed.fq.sort.sort.q10.rmdup.narrowPeak_peak_2011	151	.	4.46641	17.4506	15.1404	225
chr1	95268399	95268690	SRR8861852-53_trimmed.fq.sort.sort.q10.rmdup.narrowPeak_peak_2012	39	.	2.66914	5.9138	3.92346	171
chr1	95313148	95314472	SRR8861852-53_trimmed.fq.sort.sort.q10.rmdup.narrowPeak_peak_2013	615	.	7.38722	64.4024	61.596	843
[truncated: 61,312 more rows]
