# Supplementary material for: A gene desert required for regulatory control of pleiotropic Shox2 expression and embryonic survival
Source: Nat Commun. 2024 Oct 10;15:8793. doi: 10.1038/s41467-024-53009-7 (PMC11467299; doi:10.1038/s41467-024-53009-7)
Supplement: Supplementary file 8 — Supplementary Data 5 [file 41467_2024_53009_MOESM8_ESM.zip › Rodriguez-Carballo_H3K27me3_dFL.narrowPeak]

chr1	3671192	3671400	SRR8861863-78_trimmed.fq.sort.sort.q10.rmdup.narrowPeak_peak_1	59	.	2.25816	8.78721	5.96423	87
chr1	3671758	3672718	SRR8861863-78_trimmed.fq.sort.sort.q10.rmdup.narrowPeak_peak_2	107	.	2.71306	14.0217	10.7148	853
chr1	3673273	3673957	SRR8861863-78_trimmed.fq.sort.sort.q10.rmdup.narrowPeak_peak_3	92	.	2.58876	12.3943	9.24274	205
chr1	4497703	4497964	SRR8861863-78_trimmed.fq.sort.sort.q10.rmdup.narrowPeak_peak_4	19	.	1.46352	4.37141	1.99244	74
chr1	4498277	4498662	SRR8861863-78_trimmed.fq.sort.sort.q10.rmdup.narrowPeak_peak_5	44	.	1.66502	7.15984	4.48563	248
chr1	4508034	4508197	SRR8861863-78_trimmed.fq.sort.sort.q10.rmdup.narrowPeak_peak_6	48	.	2.54646	7.5531	4.84293	125
chr1	4688487	4688660	SRR8861863-78_trimmed.fq.sort.sort.q10.rmdup.narrowPeak_peak_7	32	.	2.72768	5.7769	3.23723	71
chr1	4688797	4689755	SRR8861863-78_trimmed.fq.sort.sort.q10.rmdup.narrowPeak_peak_8	96	.	4.04327	12.8598	9.66428	740
chr1	4689864	4690103	SRR8861863-78_trimmed.fq.sort.sort.q10.rmdup.narrowPeak_peak_9	46	.	3.04077	7.3076	4.61974	119
chr1	5018223	5019058	SRR8861863-78_trimmed.fq.sort.sort.q10.rmdup.narrowPeak_peak_10	51	.	1.76297	7.88568	5.14418	352
chr1	5019796	5019944	SRR8861863-78_trimmed.fq.sort.sort.q10.rmdup.narrowPeak_peak_11	24	.	1.53332	4.92125	2.47551	77
chr1	5020564	5020733	SRR8861863-78_trimmed.fq.sort.sort.q10.rmdup.narrowPeak_peak_12	19	.	1.48609	4.32291	1.9497	63
chr1	5021369	5021512	SRR8861863-78_trimmed.fq.sort.sort.q10.rmdup.narrowPeak_peak_13	21	.	1.50405	4.52136	2.125	121
chr1	5023303	5023607	SRR8861863-78_trimmed.fq.sort.sort.q10.rmdup.narrowPeak_peak_14	31	.	1.63941	5.64123	3.1177	235
chr1	5588704	5589774	SRR8861863-78_trimmed.fq.sort.sort.q10.rmdup.narrowPeak_peak_15	110	.	4.69843	14.397	11.0537	396
chr1	5915658	5918141	SRR8861863-78_trimmed.fq.sort.sort.q10.rmdup.narrowPeak_peak_16	200	.	3.2328	24.4714	20.099	1386
chr1	6358359	6360250	SRR8861863-78_trimmed.fq.sort.sort.q10.rmdup.narrowPeak_peak_17	197	.	3.87191	24.0517	19.7189	715
chr1	6382284	6382431	SRR8861863-78_trimmed.fq.sort.sort.q10.rmdup.narrowPeak_peak_18	42	.	2.60953	6.93934	4.28684	33
chr1	6382482	6382991	SRR8861863-78_trimmed.fq.sort.sort.q10.rmdup.narrowPeak_peak_19	58	.	2.85599	8.65387	5.84265	404
chr1	6383335	6383740	SRR8861863-78_trimmed.fq.sort.sort.q10.rmdup.narrowPeak_peak_20	66	.	2.9806	9.57501	6.68093	59
chr1	6440483	6441306	SRR8861863-78_trimmed.fq.sort.sort.q10.rmdup.narrowPeak_peak_21	143	.	5.07326	18.0224	14.3098	681
chr1	6441562	6442012	SRR8861863-78_trimmed.fq.sort.sort.q10.rmdup.narrowPeak_peak_22	105	.	4.33453	13.8619	10.5705	239
chr1	7175606	7175762	SRR8861863-78_trimmed.fq.sort.sort.q10.rmdup.narrowPeak_peak_23	37	.	3.29468	6.36921	3.77039	66
chr1	9298658	9300790	SRR8861863-78_trimmed.fq.sort.sort.q10.rmdup.narrowPeak_peak_28	248	.	3.58383	29.698	24.8607	837
chr1	9300904	9301099	SRR8861863-78_trimmed.fq.sort.sort.q10.rmdup.narrowPeak_peak_29	22	.	1.79147	4.68063	2.26098	172
chr1	9698820	9699080	SRR8861863-78_trimmed.fq.sort.sort.q10.rmdup.narrowPeak_peak_30	32	.	3.12995	5.7666	3.22795	141
chr1	9699226	9699539	SRR8861863-78_trimmed.fq.sort.sort.q10.rmdup.narrowPeak_peak_31	27	.	2.96521	5.18549	2.708	214
chr1	9699592	9699965	SRR8861863-78_trimmed.fq.sort.sort.q10.rmdup.narrowPeak_peak_32	61	.	3.95362	8.97636	6.13561	127
chr1	9796292	9796673	SRR8861863-78_trimmed.fq.sort.sort.q10.rmdup.narrowPeak_peak_33	36	.	3.07735	6.2347	3.65067	343
chr1	9796819	9797529	SRR8861863-78_trimmed.fq.sort.sort.q10.rmdup.narrowPeak_peak_34	57	.	3.60086	8.55529	5.75289	504
chr1	9847622	9847803	SRR8861863-78_trimmed.fq.sort.sort.q10.rmdup.narrowPeak_peak_35	20	.	2.2027	4.43042	2.04462	9
chr1	9848548	9849881	SRR8861863-78_trimmed.fq.sort.sort.q10.rmdup.narrowPeak_peak_36	123	.	3.8983	15.8632	12.3744	470
chr1	9849956	9850190	SRR8861863-78_trimmed.fq.sort.sort.q10.rmdup.narrowPeak_peak_37	65	.	3.04747	9.48336	6.59738	125
chr1	9908565	9908843	SRR8861863-78_trimmed.fq.sort.sort.q10.rmdup.narrowPeak_peak_38	43	.	3.45942	6.99235	4.33348	237
chr1	9949741	9949928	SRR8861863-78_trimmed.fq.sort.sort.q10.rmdup.narrowPeak_peak_39	37	.	3.20689	6.36626	3.76974	94
chr1	9965907	9966125	SRR8861863-78_trimmed.fq.sort.sort.q10.rmdup.narrowPeak_peak_40	26	.	1.67167	5.07459	2.61256	123
chr1	9966180	9966669	SRR8861863-78_trimmed.fq.sort.sort.q10.rmdup.narrowPeak_peak_41	71	.	2.04803	10.1339	7.18914	279
chr1	9966757	9968884	SRR8861863-78_trimmed.fq.sort.sort.q10.rmdup.narrowPeak_peak_42	145	.	2.51813	18.3281	14.5838	361
chr1	9968947	9969216	SRR8861863-78_trimmed.fq.sort.sort.q10.rmdup.narrowPeak_peak_43	61	.	1.97879	8.94976	6.11234	123
chr1	10375468	10375723	SRR8861863-78_trimmed.fq.sort.sort.q10.rmdup.narrowPeak_peak_44	86	.	2.87118	11.7522	8.65976	174
chr1	10375864	10376208	SRR8861863-78_trimmed.fq.sort.sort.q10.rmdup.narrowPeak_peak_45	33	.	2.16809	5.90096	3.3492	246
chr1	10376275	10376440	SRR8861863-78_trimmed.fq.sort.sort.q10.rmdup.narrowPeak_peak_46	26	.	2.05245	5.1043	2.63907	102
chr1	10505933	10506511	SRR8861863-78_trimmed.fq.sort.sort.q10.rmdup.narrowPeak_peak_47	64	.	3.89391	9.3624	6.48726	159
chr1	10621590	10622259	SRR8861863-78_trimmed.fq.sort.sort.q10.rmdup.narrowPeak_peak_48	70	.	3.32591	9.98196	7.05098	461
chr1	10994291	10994613	SRR8861863-78_trimmed.fq.sort.sort.q10.rmdup.narrowPeak_peak_49	48	.	3.41866	7.5784	4.86593	97
chr1	11414765	11416095	SRR8861863-78_trimmed.fq.sort.sort.q10.rmdup.narrowPeak_peak_50	150	.	3.76117	18.8454	15.0475	492
chr1	12198029	12198455	SRR8861863-78_trimmed.fq.sort.sort.q10.rmdup.narrowPeak_peak_51	37	.	3.29468	6.36921	3.77039	294
chr1	12618846	12618989	SRR8861863-78_trimmed.fq.sort.sort.q10.rmdup.narrowPeak_peak_52	32	.	3.12995	5.7666	3.22795	101
chr1	12694901	12695176	SRR8861863-78_trimmed.fq.sort.sort.q10.rmdup.narrowPeak_peak_53	38	.	2.8353	6.45771	3.85054	211
chr1	12718296	12718439	SRR8861863-78_trimmed.fq.sort.sort.q10.rmdup.narrowPeak_peak_54	27	.	2.96521	5.18549	2.708	103
chr1	12864798	12865055	SRR8861863-78_trimmed.fq.sort.sort.q10.rmdup.narrowPeak_peak_55	32	.	3.12995	5.7666	3.22795	216
chr1	12990060	12990268	SRR8861863-78_trimmed.fq.sort.sort.q10.rmdup.narrowPeak_peak_56	77	.	2.49086	10.7752	7.77183	103
chr1	12990373	12992115	SRR8861863-78_trimmed.fq.sort.sort.q10.rmdup.narrowPeak_peak_57	174	.	3.33374	21.5323	17.4567	443
chr1	13050619	13051258	SRR8861863-78_trimmed.fq.sort.sort.q10.rmdup.narrowPeak_peak_58	74	.	3.71148	10.3913	7.42263	305
chr1	13074651	13075500	SRR8861863-78_trimmed.fq.sort.sort.q10.rmdup.narrowPeak_peak_59	108	.	4.53658	14.2142	10.8881	213
chr1	13095697	13095873	SRR8861863-78_trimmed.fq.sort.sort.q10.rmdup.narrowPeak_peak_60	43	.	3.45942	6.99235	4.33348	74
chr1	13102896	13103896	SRR8861863-78_trimmed.fq.sort.sort.q10.rmdup.narrowPeak_peak_61	74	.	3.38255	10.4238	7.45219	717
chr1	13104022	13104432	SRR8861863-78_trimmed.fq.sort.sort.q10.rmdup.narrowPeak_peak_62	49	.	2.91402	7.62674	4.90999	137
chr1	13104887	13105120	SRR8861863-78_trimmed.fq.sort.sort.q10.rmdup.narrowPeak_peak_63	72	.	3.33459	10.2374	7.28344	88
chr1	13124436	13125310	SRR8861863-78_trimmed.fq.sort.sort.q10.rmdup.narrowPeak_peak_64	86	.	1.98386	11.7735	8.67917	615
chr1	13125583	13125894	SRR8861863-78_trimmed.fq.sort.sort.q10.rmdup.narrowPeak_peak_65	104	.	2.06548	13.7569	10.4754	196
chr1	13126391	13126760	SRR8861863-78_trimmed.fq.sort.sort.q10.rmdup.narrowPeak_peak_66	59	.	1.79862	8.71766	5.90081	108
chr1	13127064	13127822	SRR8861863-78_trimmed.fq.sort.sort.q10.rmdup.narrowPeak_peak_67	89	.	1.98386	12.1083	8.98244	647
chr1	13128246	13128531	SRR8861863-78_trimmed.fq.sort.sort.q10.rmdup.narrowPeak_peak_68	55	.	1.79188	8.3128	5.532	201
chr1	13375431	13375772	SRR8861863-78_trimmed.fq.sort.sort.q10.rmdup.narrowPeak_peak_69	74	.	4.28309	10.3871	7.41881	111
chr1	13375867	13376430	SRR8861863-78_trimmed.fq.sort.sort.q10.rmdup.narrowPeak_peak_70	67	.	4.11835	9.67336	6.76976	134
chr1	13494617	13495510	SRR8861863-78_trimmed.fq.sort.sort.q10.rmdup.narrowPeak_peak_71	98	.	4.27946	13.0746	9.85859	588
chr1	14100592	14100737	SRR8861863-78_trimmed.fq.sort.sort.q10.rmdup.narrowPeak_peak_72	50	.	3.57476	7.75462	5.02484	75
chr1	14147744	14147904	SRR8861863-78_trimmed.fq.sort.sort.q10.rmdup.narrowPeak_peak_73	34	.	2.15401	6.03561	3.47099	60
chr1	14148391	14148540	SRR8861863-78_trimmed.fq.sort.sort.q10.rmdup.narrowPeak_peak_74	31	.	2.13272	5.71506	3.18429	56
chr1	14165391	14165534	SRR8861863-78_trimmed.fq.sort.sort.q10.rmdup.narrowPeak_peak_75	38	.	3.08162	6.44463	3.83867	54
chr1	14208466	14208702	SRR8861863-78_trimmed.fq.sort.sort.q10.rmdup.narrowPeak_peak_76	22	.	2.80048	4.62694	2.21321	58
chr1	14294267	14294439	SRR8861863-78_trimmed.fq.sort.sort.q10.rmdup.narrowPeak_peak_77	25	.	2.44402	5.02013	2.5639	114
chr1	14304358	14304663	SRR8861863-78_trimmed.fq.sort.sort.q10.rmdup.narrowPeak_peak_78	43	.	2.00153	7.02828	4.3661	45
chr1	14308693	14308848	SRR8861863-78_trimmed.fq.sort.sort.q10.rmdup.narrowPeak_peak_79	26	.	1.84119	5.0792	2.61665	117
chr1	14361628	14361815	SRR8861863-78_trimmed.fq.sort.sort.q10.rmdup.narrowPeak_peak_80	39	.	2.58151	6.52283	3.90947	71
chr1	14362119	14363395	SRR8861863-78_trimmed.fq.sort.sort.q10.rmdup.narrowPeak_peak_81	64	.	2.95709	9.28192	6.41393	1096
chr1	14368195	14368457	SRR8861863-78_trimmed.fq.sort.sort.q10.rmdup.narrowPeak_peak_82	34	.	2.55241	5.9658	3.40778	53
chr1	14504921	14505262	SRR8861863-78_trimmed.fq.sort.sort.q10.rmdup.narrowPeak_peak_83	56	.	2.049	8.40808	5.61877	207
chr1	14505565	14505738	SRR8861863-78_trimmed.fq.sort.sort.q10.rmdup.narrowPeak_peak_84	34	.	1.8417	6.05658	3.48989	44
chr1	14505824	14506241	SRR8861863-78_trimmed.fq.sort.sort.q10.rmdup.narrowPeak_peak_85	55	.	2.03968	8.32436	5.54254	331
chr1	14506338	14506592	SRR8861863-78_trimmed.fq.sort.sort.q10.rmdup.narrowPeak_peak_86	44	.	1.93519	7.06611	4.40066	102
chr1	14507104	14507649	SRR8861863-78_trimmed.fq.sort.sort.q10.rmdup.narrowPeak_peak_87	95	.	2.36472	12.7155	9.53335	283
chr1	14507923	14508087	SRR8861863-78_trimmed.fq.sort.sort.q10.rmdup.narrowPeak_peak_88	42	.	1.93348	6.893	4.24484	129
chr1	14563250	14563435	SRR8861863-78_trimmed.fq.sort.sort.q10.rmdup.narrowPeak_peak_89	24	.	1.88803	4.94459	2.49641	109
chr1	14572337	14572678	SRR8861863-78_trimmed.fq.sort.sort.q10.rmdup.narrowPeak_peak_90	44	.	2.23471	7.15199	4.47854	134
chr1	14631286	14631437	SRR8861863-78_trimmed.fq.sort.sort.q10.rmdup.narrowPeak_peak_91	34	.	2.79752	5.99141	3.43112	45
chr1	14631534	14631681	SRR8861863-78_trimmed.fq.sort.sort.q10.rmdup.narrowPeak_peak_92	20	.	2.44227	4.46986	2.07953	11
chr1	14753970	14754138	SRR8861863-78_trimmed.fq.sort.sort.q10.rmdup.narrowPeak_peak_93	25	.	1.64187	4.95295	2.50387	150
chr1	14754473	14754923	SRR8861863-78_trimmed.fq.sort.sort.q10.rmdup.narrowPeak_peak_94	45	.	1.81046	7.1788	4.50283	264
chr1	14754980	14755360	SRR8861863-78_trimmed.fq.sort.sort.q10.rmdup.narrowPeak_peak_95	76	.	2.03703	10.6412	7.65004	130
chr1	14755588	14756802	SRR8861863-78_trimmed.fq.sort.sort.q10.rmdup.narrowPeak_peak_96	79	.	2.06147	11.0222	7.99663	710
chr1	14756870	14757467	SRR8861863-78_trimmed.fq.sort.sort.q10.rmdup.narrowPeak_peak_97	52	.	1.87101	7.95876	5.21057	192
chr1	14757675	14758315	SRR8861863-78_trimmed.fq.sort.sort.q10.rmdup.narrowPeak_peak_98	33	.	1.72366	5.8791	3.32947	287
chr1	14917428	14918959	SRR8861863-78_trimmed.fq.sort.sort.q10.rmdup.narrowPeak_peak_99	152	.	3.89922	19.114	15.2884	1013
chr1	14919188	14919801	SRR8861863-78_trimmed.fq.sort.sort.q10.rmdup.narrowPeak_peak_100	81	.	3.02965	11.1516	8.11346	139
chr1	15128421	15128596	SRR8861863-78_trimmed.fq.sort.sort.q10.rmdup.narrowPeak_peak_101	27	.	2.96521	5.18549	2.708	128
chr1	15286021	15286441	SRR8861863-78_trimmed.fq.sort.sort.q10.rmdup.narrowPeak_peak_102	37	.	2.51087	6.3841	3.78382	284
chr1	15287450	15288265	SRR8861863-78_trimmed.fq.sort.sort.q10.rmdup.narrowPeak_peak_103	130	.	3.89345	16.6511	13.0806	286
chr1	15892156	15892644	SRR8861863-78_trimmed.fq.sort.sort.q10.rmdup.narrowPeak_peak_104	35	.	2.76769	6.06902	3.50108	220
chr1	15892770	15893109	SRR8861863-78_trimmed.fq.sort.sort.q10.rmdup.narrowPeak_peak_105	35	.	2.79321	6.14969	3.57381	222
chr1	15893184	15893672	SRR8861863-78_trimmed.fq.sort.sort.q10.rmdup.narrowPeak_peak_106	60	.	3.34063	8.9239	6.08886	139
chr1	15926343	15926721	SRR8861863-78_trimmed.fq.sort.sort.q10.rmdup.narrowPeak_peak_107	74	.	4.28309	10.3871	7.41881	264
chr1	16092278	16093091	SRR8861863-78_trimmed.fq.sort.sort.q10.rmdup.narrowPeak_peak_108	152	.	5.18062	19.1148	15.2891	509
chr1	16093250	16093663	SRR8861863-78_trimmed.fq.sort.sort.q10.rmdup.narrowPeak_peak_109	63	.	3.51449	9.26253	6.39628	273
chr1	17096345	17097541	SRR8861863-78_trimmed.fq.sort.sort.q10.rmdup.narrowPeak_peak_110	171	.	4.45112	21.1549	17.1166	473
chr1	18056979	18059637	SRR8861863-78_trimmed.fq.sort.sort.q10.rmdup.narrowPeak_peak_111	156	.	2.75911	19.543	15.6725	734
chr1	18981429	18982001	SRR8861863-78_trimmed.fq.sort.sort.q10.rmdup.narrowPeak_peak_112	68	.	2.64476	9.73578	6.82656	208
chr1	19095243	19095550	SRR8861863-78_trimmed.fq.sort.sort.q10.rmdup.narrowPeak_peak_113	36	.	1.86131	6.2182	3.63581	92
chr1	19097043	19097257	SRR8861863-78_trimmed.fq.sort.sort.q10.rmdup.narrowPeak_peak_114	51	.	1.87407	7.91939	5.17478	79
chr1	19103974	19104176	SRR8861863-78_trimmed.fq.sort.sort.q10.rmdup.narrowPeak_peak_115	35	.	1.5736	6.11019	3.53822	110
chr1	19110465	19110837	SRR8861863-78_trimmed.fq.sort.sort.q10.rmdup.narrowPeak_peak_116	64	.	1.8573	9.35758	6.48285	234
chr1	19111160	19111361	SRR8861863-78_trimmed.fq.sort.sort.q10.rmdup.narrowPeak_peak_117	38	.	1.70103	6.46793	3.85987	83
chr1	19112021	19112331	SRR8861863-78_trimmed.fq.sort.sort.q10.rmdup.narrowPeak_peak_118	36	.	1.72575	6.23812	3.65376	230
chr1	19207413	19207742	SRR8861863-78_trimmed.fq.sort.sort.q10.rmdup.narrowPeak_peak_119	50	.	2.07297	7.77429	5.04278	201
chr1	19208795	19209158	SRR8861863-78_trimmed.fq.sort.sort.q10.rmdup.narrowPeak_peak_120	79	.	2.24141	11.0243	7.99852	197
chr1	19225150	19225329	SRR8861863-78_trimmed.fq.sort.sort.q10.rmdup.narrowPeak_peak_121	28	.	1.77748	5.34108	2.84775	45
chr1	19225986	19226181	SRR8861863-78_trimmed.fq.sort.sort.q10.rmdup.narrowPeak_peak_122	31	.	1.7905	5.63536	3.11236	68
chr1	19242025	19242170	SRR8861863-78_trimmed.fq.sort.sort.q10.rmdup.narrowPeak_peak_123	17	.	1.76116	4.05104	1.71799	34
chr1	19345421	19345650	SRR8861863-78_trimmed.fq.sort.sort.q10.rmdup.narrowPeak_peak_124	25	.	2.5696	4.98517	2.53269	107
chr1	20478180	20478474	SRR8861863-78_trimmed.fq.sort.sort.q10.rmdup.narrowPeak_peak_125	50	.	3.02377	7.83356	5.09673	139
chr1	20744064	20744580	SRR8861863-78_trimmed.fq.sort.sort.q10.rmdup.narrowPeak_peak_126	127	.	4.5825	16.3001	12.7667	163
chr1	20891318	20892350	SRR8861863-78_trimmed.fq.sort.sort.q10.rmdup.narrowPeak_peak_127	153	.	5.80357	19.1886	15.3554	617
chr1	21163281	21163779	SRR8861863-78_trimmed.fq.sort.sort.q10.rmdup.narrowPeak_peak_128	59	.	3.35702	8.75466	5.93458	351
chr1	21164136	21164534	SRR8861863-78_trimmed.fq.sort.sort.q10.rmdup.narrowPeak_peak_129	43	.	3.01649	7.03603	4.37321	48
chr1	21271856	21272374	SRR8861863-78_trimmed.fq.sort.sort.q10.rmdup.narrowPeak_peak_130	78	.	3.71544	10.9149	7.89896	316
chr1	21273179	21273459	SRR8861863-78_trimmed.fq.sort.sort.q10.rmdup.narrowPeak_peak_131	57	.	3.37472	8.58657	5.78145	155
chr1	21960289	21961227	SRR8861863-78_trimmed.fq.sort.sort.q10.rmdup.narrowPeak_peak_132	108	.	3.10477	14.1423	10.8238	533
chr1	21961798	21963371	SRR8861863-78_trimmed.fq.sort.sort.q10.rmdup.narrowPeak_peak_133	118	.	3.22534	15.3182	11.8843	142
chr1	22531987	22532221	SRR8861863-78_trimmed.fq.sort.sort.q10.rmdup.narrowPeak_peak_134	25	.	1.71281	4.99982	2.54577	138
chr1	22532786	22532962	SRR8861863-78_trimmed.fq.sort.sort.q10.rmdup.narrowPeak_peak_135	35	.	1.80776	6.1707	3.59285	109
chr1	22533027	22533172	SRR8861863-78_trimmed.fq.sort.sort.q10.rmdup.narrowPeak_peak_136	19	.	1.6368	4.33734	1.96241	114
chr1	22533987	22534382	SRR8861863-78_trimmed.fq.sort.sort.q10.rmdup.narrowPeak_peak_137	44	.	1.88425	7.07163	4.40567	240
chr1	22534463	22535630	SRR8861863-78_trimmed.fq.sort.sort.q10.rmdup.narrowPeak_peak_138	110	.	2.4014	14.3722	11.0314	451
chr1	22806272	22807919	SRR8861863-78_trimmed.fq.sort.sort.q10.rmdup.narrowPeak_peak_139	185	.	3.83266	22.7085	18.5127	523
chr1	23759874	23761932	SRR8861863-78_trimmed.fq.sort.sort.q10.rmdup.narrowPeak_peak_140	142	.	2.73755	17.9911	14.2817	1266
chr1	23763213	23763873	SRR8861863-78_trimmed.fq.sort.sort.q10.rmdup.narrowPeak_peak_141	91	.	2.37389	12.3021	9.15889	322
chr1	23795562	23795871	SRR8861863-78_trimmed.fq.sort.sort.q10.rmdup.narrowPeak_peak_142	28	.	2.58262	5.32453	2.83286	164
chr1	24133674	24133867	SRR8861863-78_trimmed.fq.sort.sort.q10.rmdup.narrowPeak_peak_143	27	.	2.96521	5.18549	2.708	62
chr1	24134076	24134352	SRR8861863-78_trimmed.fq.sort.sort.q10.rmdup.narrowPeak_peak_144	55	.	3.78889	8.29671	5.5173	180
chr1	24585833	24586415	SRR8861863-78_trimmed.fq.sort.sort.q10.rmdup.narrowPeak_peak_145	59	.	2.11318	8.78661	5.96369	308
chr1	24587211	24588387	SRR8861863-78_trimmed.fq.sort.sort.q10.rmdup.narrowPeak_peak_146	135	.	2.71831	17.1418	13.5218	742
chr1	25828015	25829647	SRR8861863-78_trimmed.fq.sort.sort.q10.rmdup.narrowPeak_peak_147	104	.	2.58418	13.6941	10.419	1153
chr1	25830891	25831321	SRR8861863-78_trimmed.fq.sort.sort.q10.rmdup.narrowPeak_peak_148	56	.	2.17625	8.49184	5.6952	294
chr1	25831398	25831594	SRR8861863-78_trimmed.fq.sort.sort.q10.rmdup.narrowPeak_peak_149	35	.	1.95251	6.1558	3.57948	114
chr1	28069648	28069791	SRR8861863-78_trimmed.fq.sort.sort.q10.rmdup.narrowPeak_peak_152	36	.	3.13836	6.19263	3.61261	31
chr1	31366189	31366347	SRR8861863-78_trimmed.fq.sort.sort.q10.rmdup.narrowPeak_peak_153	43	.	3.45942	6.99235	4.33348	98
chr1	32171997	32172210	SRR8861863-78_trimmed.fq.sort.sort.q10.rmdup.narrowPeak_peak_154	44	.	2.55531	7.15473	4.48104	75
chr1	32173134	32173918	SRR8861863-78_trimmed.fq.sort.sort.q10.rmdup.narrowPeak_peak_155	103	.	3.38394	13.6009	10.3349	81
chr1	32173974	32174182	SRR8861863-78_trimmed.fq.sort.sort.q10.rmdup.narrowPeak_peak_156	65	.	2.88045	9.47928	6.59369	102
chr1	33883136	33883440	SRR8861863-78_trimmed.fq.sort.sort.q10.rmdup.narrowPeak_peak_157	37	.	3.29468	6.36921	3.77039	212
chr1	33905756	33907511	SRR8861863-78_trimmed.fq.sort.sort.q10.rmdup.narrowPeak_peak_158	138	.	2.8246	17.52	13.8596	861
chr1	33908368	33909699	SRR8861863-78_trimmed.fq.sort.sort.q10.rmdup.narrowPeak_peak_159	156	.	2.95795	19.5243	15.6556	355
chr1	34010457	34011362	SRR8861863-78_trimmed.fq.sort.sort.q10.rmdup.narrowPeak_peak_160	66	.	3.61128	9.56896	6.67546	651
chr1	34236935	34237522	SRR8861863-78_trimmed.fq.sort.sort.q10.rmdup.narrowPeak_peak_161	84	.	4.35252	11.4778	8.41024	265
chr1	34237583	34238050	SRR8861863-78_trimmed.fq.sort.sort.q10.rmdup.narrowPeak_peak_162	92	.	4.58127	12.4233	9.26886	174
chr1	34458066	34459509	SRR8861863-78_trimmed.fq.sort.sort.q10.rmdup.narrowPeak_peak_163	135	.	2.82908	17.217	13.5887	625
chr1	34460072	34461045	SRR8861863-78_trimmed.fq.sort.sort.q10.rmdup.narrowPeak_peak_164	90	.	2.4593	12.1674	9.03633	551
chr1	34471245	34472693	SRR8861863-78_trimmed.fq.sort.sort.q10.rmdup.narrowPeak_peak_165	95	.	3.44435	12.7499	9.56463	638
chr1	34485092	34486275	SRR8861863-78_trimmed.fq.sort.sort.q10.rmdup.narrowPeak_peak_166	105	.	4.06612	13.792	10.5071	284
chr1	34486401	34486589	SRR8861863-78_trimmed.fq.sort.sort.q10.rmdup.narrowPeak_peak_167	20	.	2.40084	4.48126	2.08954	88
chr1	34535553	34537898	SRR8861863-78_trimmed.fq.sort.sort.q10.rmdup.narrowPeak_peak_168	197	.	3.41655	24.0607	19.727	1862
chr1	34537988	34538131	SRR8861863-78_trimmed.fq.sort.sort.q10.rmdup.narrowPeak_peak_169	33	.	1.97956	5.92602	3.37186	43
chr1	34578222	34579488	SRR8861863-78_trimmed.fq.sort.sort.q10.rmdup.narrowPeak_peak_170	160	.	3.17876	19.9866	16.0707	140
chr1	34579933	34580321	SRR8861863-78_trimmed.fq.sort.sort.q10.rmdup.narrowPeak_peak_171	57	.	2.25472	8.53302	5.73264	163
chr1	34580662	34580870	SRR8861863-78_trimmed.fq.sort.sort.q10.rmdup.narrowPeak_peak_172	30	.	1.94563	5.53894	3.02554	66
chr1	34676958	34677154	SRR8861863-78_trimmed.fq.sort.sort.q10.rmdup.narrowPeak_peak_173	36	.	1.92811	6.21784	3.63555	63
chr1	34677365	34678338	SRR8861863-78_trimmed.fq.sort.sort.q10.rmdup.narrowPeak_peak_174	112	.	2.60354	14.6176	11.2523	556
chr1	34678425	34679860	SRR8861863-78_trimmed.fq.sort.sort.q10.rmdup.narrowPeak_peak_175	179	.	3.10059	22.094	17.9611	360
chr1	34749962	34750338	SRR8861863-78_trimmed.fq.sort.sort.q10.rmdup.narrowPeak_peak_176	53	.	1.9339	8.16166	5.39525	190
chr1	34750888	34752816	SRR8861863-78_trimmed.fq.sort.sort.q10.rmdup.narrowPeak_peak_177	147	.	2.56691	18.5135	14.7492	888
chr1	34805800	34806743	SRR8861863-78_trimmed.fq.sort.sort.q10.rmdup.narrowPeak_peak_178	82	.	4.27004	11.2484	8.20154	498
chr1	34806821	34807167	SRR8861863-78_trimmed.fq.sort.sort.q10.rmdup.narrowPeak_peak_179	57	.	3.70447	8.5909	5.7854	264
chr1	34892315	34892699	SRR8861863-78_trimmed.fq.sort.sort.q10.rmdup.narrowPeak_peak_180	32	.	2.779	5.76471	3.22795	61
chr1	34893053	34893244	SRR8861863-78_trimmed.fq.sort.sort.q10.rmdup.narrowPeak_peak_181	42	.	3.02059	6.85563	4.21097	125
chr1	35106701	35107037	SRR8861863-78_trimmed.fq.sort.sort.q10.rmdup.narrowPeak_peak_182	115	.	5.27149	14.9889	11.5872	215
chr1	35257949	35258124	SRR8861863-78_trimmed.fq.sort.sort.q10.rmdup.narrowPeak_peak_183	17	.	2.63575	4.09212	1.74632	85
chr1	36068803	36069996	SRR8861863-78_trimmed.fq.sort.sort.q10.rmdup.narrowPeak_peak_184	201	.	5.61161	24.5091	20.1331	465
chr1	36254585	36256127	SRR8861863-78_trimmed.fq.sort.sort.q10.rmdup.narrowPeak_peak_185	107	.	3.61345	14.0165	10.71	946
chr1	36256201	36256355	SRR8861863-78_trimmed.fq.sort.sort.q10.rmdup.narrowPeak_peak_186	48	.	2.73067	7.60301	4.88838	78
chr1	36268504	36268694	SRR8861863-78_trimmed.fq.sort.sort.q10.rmdup.narrowPeak_peak_187	29	.	2.22109	5.50771	2.99764	71
chr1	36268755	36270280	SRR8861863-78_trimmed.fq.sort.sort.q10.rmdup.narrowPeak_peak_188	135	.	3.64241	17.1398	13.5199	490
chr1	36270332	36270614	SRR8861863-78_trimmed.fq.sort.sort.q10.rmdup.narrowPeak_peak_189	47	.	2.51518	7.40241	4.70604	99
chr1	36298542	36298754	SRR8861863-78_trimmed.fq.sort.sort.q10.rmdup.narrowPeak_peak_190	35	.	2.20789	6.10942	3.53748	101
chr1	36298899	36299120	SRR8861863-78_trimmed.fq.sort.sort.q10.rmdup.narrowPeak_peak_191	31	.	2.1346	5.62263	3.10084	96
chr1	36299298	36299458	SRR8861863-78_trimmed.fq.sort.sort.q10.rmdup.narrowPeak_peak_192	57	.	2.49229	8.55279	5.7507	63
chr1	36299511	36299769	SRR8861863-78_trimmed.fq.sort.sort.q10.rmdup.narrowPeak_peak_193	41	.	2.26545	6.7582	4.12276	117
chr1	36308178	36309798	SRR8861863-78_trimmed.fq.sort.sort.q10.rmdup.narrowPeak_peak_194	332	.	5.42442	38.6464	33.2907	503
chr1	36740995	36741188	SRR8861863-78_trimmed.fq.sort.sort.q10.rmdup.narrowPeak_peak_195	48	.	2.8563	7.59099	4.87739	62
chr1	36742058	36742207	SRR8861863-78_trimmed.fq.sort.sort.q10.rmdup.narrowPeak_peak_196	47	.	2.8283	7.4841	4.78036	91
chr1	36742866	36743054	SRR8861863-78_trimmed.fq.sort.sort.q10.rmdup.narrowPeak_peak_197	43	.	2.73923	6.97522	4.31954	122
chr1	36743716	36743948	SRR8861863-78_trimmed.fq.sort.sort.q10.rmdup.narrowPeak_peak_198	31	.	2.51319	5.67814	3.15086	100
chr1	36749758	36749931	SRR8861863-78_trimmed.fq.sort.sort.q10.rmdup.narrowPeak_peak_199	27	.	2.96521	5.18549	2.708	89
chr1	36770437	36771224	SRR8861863-78_trimmed.fq.sort.sort.q10.rmdup.narrowPeak_peak_200	172	.	4.83555	21.3014	17.2492	222
chr1	36771486	36771775	SRR8861863-78_trimmed.fq.sort.sort.q10.rmdup.narrowPeak_peak_201	55	.	3.01373	8.37617	5.58979	111
chr1	36785210	36786067	SRR8861863-78_trimmed.fq.sort.sort.q10.rmdup.narrowPeak_peak_202	102	.	4.41852	13.5216	10.2632	290
chr1	37029894	37030073	SRR8861863-78_trimmed.fq.sort.sort.q10.rmdup.narrowPeak_peak_203	35	.	2.74463	6.16251	3.58542	88
chr1	37030173	37030325	SRR8861863-78_trimmed.fq.sort.sort.q10.rmdup.narrowPeak_peak_204	46	.	2.97824	7.29389	4.60738	34
chr1	37030429	37031406	SRR8861863-78_trimmed.fq.sort.sort.q10.rmdup.narrowPeak_peak_205	57	.	3.2456	8.60233	5.79574	464
chr1	37300676	37301100	SRR8861863-78_trimmed.fq.sort.sort.q10.rmdup.narrowPeak_peak_206	65	.	4.02888	9.44425	6.56179	215
chr1	37301457	37301699	SRR8861863-78_trimmed.fq.sort.sort.q10.rmdup.narrowPeak_peak_207	22	.	2.80048	4.62694	2.21321	201
chr1	37539428	37540544	SRR8861863-78_trimmed.fq.sort.sort.q10.rmdup.narrowPeak_peak_208	119	.	3.79671	15.3873	11.9463	856
chr1	37541768	37542015	SRR8861863-78_trimmed.fq.sort.sort.q10.rmdup.narrowPeak_peak_209	27	.	2.31623	5.20701	2.72733	41
chr1	37542366	37542520	SRR8861863-78_trimmed.fq.sort.sort.q10.rmdup.narrowPeak_peak_210	46	.	2.65857	7.30004	4.61294	37
chr1	37718885	37719795	SRR8861863-78_trimmed.fq.sort.sort.q10.rmdup.narrowPeak_peak_211	193	.	3.81712	23.6537	19.3628	595
chr1	37720010	37720710	SRR8861863-78_trimmed.fq.sort.sort.q10.rmdup.narrowPeak_peak_212	114	.	3.0944	14.8741	11.4843	487
chr1	37720778	37721087	SRR8861863-78_trimmed.fq.sort.sort.q10.rmdup.narrowPeak_peak_213	60	.	2.49934	8.8747	6.044	202
chr1	37721207	37721350	SRR8861863-78_trimmed.fq.sort.sort.q10.rmdup.narrowPeak_peak_214	39	.	2.23244	6.57572	3.95727	91
chr1	37868434	37868705	SRR8861863-78_trimmed.fq.sort.sort.q10.rmdup.narrowPeak_peak_215	66	.	3.51961	9.51736	6.62848	184
chr1	37869024	37869557	SRR8861863-78_trimmed.fq.sort.sort.q10.rmdup.narrowPeak_peak_216	68	.	3.60147	9.78362	6.87007	440
chr1	38187107	38187427	SRR8861863-78_trimmed.fq.sort.sort.q10.rmdup.narrowPeak_peak_217	34	.	2.76349	6.0557	3.48911	184
chr1	38248372	38248525	SRR8861863-78_trimmed.fq.sort.sort.q10.rmdup.narrowPeak_peak_218	30	.	2.8129	5.51853	3.00728	21
chr1	38438878	38439393	SRR8861863-78_trimmed.fq.sort.sort.q10.rmdup.narrowPeak_peak_219	46	.	3.33047	7.338	4.64748	110
chr1	38439652	38439795	SRR8861863-78_trimmed.fq.sort.sort.q10.rmdup.narrowPeak_peak_220	21	.	2.6314	4.54598	2.1469	44
chr1	38545328	38545561	SRR8861863-78_trimmed.fq.sort.sort.q10.rmdup.narrowPeak_peak_221	53	.	3.5252	8.10313	5.34201	118
chr1	38546045	38546487	SRR8861863-78_trimmed.fq.sort.sort.q10.rmdup.narrowPeak_peak_222	48	.	3.41171	7.55956	4.84875	227
chr1	38628952	38629294	SRR8861863-78_trimmed.fq.sort.sort.q10.rmdup.narrowPeak_peak_223	30	.	1.98474	5.61831	3.09705	167
chr1	38629443	38629655	SRR8861863-78_trimmed.fq.sort.sort.q10.rmdup.narrowPeak_peak_224	21	.	1.85048	4.57393	2.17161	51
chr1	38630649	38630855	SRR8861863-78_trimmed.fq.sort.sort.q10.rmdup.narrowPeak_peak_225	70	.	2.41407	9.93819	7.01112	105
chr1	38768746	38768893	SRR8861863-78_trimmed.fq.sort.sort.q10.rmdup.narrowPeak_peak_226	27	.	2.83158	5.22034	2.73924	71
chr1	38835484	38835794	SRR8861863-78_trimmed.fq.sort.sort.q10.rmdup.narrowPeak_peak_227	96	.	2.59394	12.8842	9.68626	135
chr1	38836420	38836667	SRR8861863-78_trimmed.fq.sort.sort.q10.rmdup.narrowPeak_peak_228	72	.	2.36305	10.1922	7.24232	111
chr1	38836727	38837555	SRR8861863-78_trimmed.fq.sort.sort.q10.rmdup.narrowPeak_peak_229	140	.	2.9438	17.7285	14.0468	207
chr1	38837905	38838638	SRR8861863-78_trimmed.fq.sort.sort.q10.rmdup.narrowPeak_peak_230	73	.	2.37819	10.3115	7.35081	302
chr1	38896509	38896683	SRR8861863-78_trimmed.fq.sort.sort.q10.rmdup.narrowPeak_peak_231	31	.	2.69405	5.67285	3.1462	98
chr1	38896815	38896971	SRR8861863-78_trimmed.fq.sort.sort.q10.rmdup.narrowPeak_peak_232	45	.	3.00807	7.20164	4.52351	67
chr1	38897045	38897304	SRR8861863-78_trimmed.fq.sort.sort.q10.rmdup.narrowPeak_peak_233	54	.	3.19349	8.21458	5.44346	119
chr1	38897638	38897808	SRR8861863-78_trimmed.fq.sort.sort.q10.rmdup.narrowPeak_peak_234	21	.	2.41163	4.51384	2.11845	48
chr1	39029429	39029812	SRR8861863-78_trimmed.fq.sort.sort.q10.rmdup.narrowPeak_peak_235	62	.	3.38761	9.08121	6.23107	90
chr1	39192252	39192767	SRR8861863-78_trimmed.fq.sort.sort.q10.rmdup.narrowPeak_peak_236	43	.	1.80717	7.01413	4.35324	411
chr1	39192916	39193621	SRR8861863-78_trimmed.fq.sort.sort.q10.rmdup.narrowPeak_peak_237	115	.	2.29482	14.9535	11.5558	282
chr1	39194186	39195784	SRR8861863-78_trimmed.fq.sort.sort.q10.rmdup.narrowPeak_peak_238	116	.	2.29709	15.1002	11.6871	278
chr1	39196037	39196432	SRR8861863-78_trimmed.fq.sort.sort.q10.rmdup.narrowPeak_peak_239	51	.	1.87944	7.9035	5.16031	105
chr1	39335368	39335617	SRR8861863-78_trimmed.fq.sort.sort.q10.rmdup.narrowPeak_peak_240	38	.	3.00812	6.43345	3.82851	106
chr1	39335670	39335868	SRR8861863-78_trimmed.fq.sort.sort.q10.rmdup.narrowPeak_peak_241	27	.	2.72328	5.26976	2.78375	56
chr1	39345784	39345927	SRR8861863-78_trimmed.fq.sort.sort.q10.rmdup.narrowPeak_peak_242	36	.	3.26067	6.28725	3.69809	48
chr1	39361755	39362251	SRR8861863-78_trimmed.fq.sort.sort.q10.rmdup.narrowPeak_peak_243	78	.	3.6981	10.8553	7.84471	381
chr1	39391252	39391412	SRR8861863-78_trimmed.fq.sort.sort.q10.rmdup.narrowPeak_peak_244	43	.	3.45942	6.99235	4.33348	111
chr1	39476632	39478274	SRR8861863-78_trimmed.fq.sort.sort.q10.rmdup.narrowPeak_peak_245	169	.	4.90784	20.9204	16.908	998
chr1	39499544	39499915	SRR8861863-78_trimmed.fq.sort.sort.q10.rmdup.narrowPeak_peak_246	32	.	3.12995	5.7666	3.22795	169
chr1	39533563	39533712	SRR8861863-78_trimmed.fq.sort.sort.q10.rmdup.narrowPeak_peak_247	43	.	3.45942	6.99235	4.33348	54
chr1	39594626	39594811	SRR8861863-78_trimmed.fq.sort.sort.q10.rmdup.narrowPeak_peak_248	37	.	3.29468	6.36921	3.77039	93
chr1	39649034	39649211	SRR8861863-78_trimmed.fq.sort.sort.q10.rmdup.narrowPeak_peak_249	44	.	1.95556	7.07767	4.41117	53
chr1	39649371	39651475	SRR8861863-78_trimmed.fq.sort.sort.q10.rmdup.narrowPeak_peak_250	168	.	2.88998	20.824	16.8211	848
chr1	39651746	39652438	SRR8861863-78_trimmed.fq.sort.sort.q10.rmdup.narrowPeak_peak_251	87	.	2.32559	11.8385	8.73825	86
chr1	40267062	40267249	SRR8861863-78_trimmed.fq.sort.sort.q10.rmdup.narrowPeak_peak_252	43	.	3.45942	6.99235	4.33348	118
chr1	40324773	40327169	SRR8861863-78_trimmed.fq.sort.sort.q10.rmdup.narrowPeak_peak_253	187	.	3.39694	22.9751	18.7501	1203
chr1	40351277	40351644	SRR8861863-78_trimmed.fq.sort.sort.q10.rmdup.narrowPeak_peak_254	65	.	2.98231	9.3933	6.51541	245
chr1	40355262	40355515	SRR8861863-78_trimmed.fq.sort.sort.q10.rmdup.narrowPeak_peak_255	26	.	2.1835	5.1193	2.65243	150
chr1	40481695	40481849	SRR8861863-78_trimmed.fq.sort.sort.q10.rmdup.narrowPeak_peak_256	24	.	2.85474	4.92642	2.48008	18
chr1	40580587	40580843	SRR8861863-78_trimmed.fq.sort.sort.q10.rmdup.narrowPeak_peak_257	105	.	4.97289	13.8276	10.5394	122
chr1	40665111	40665374	SRR8861863-78_trimmed.fq.sort.sort.q10.rmdup.narrowPeak_peak_258	22	.	2.50185	4.64194	2.22659	153
chr1	40679271	40680831	SRR8861863-78_trimmed.fq.sort.sort.q10.rmdup.narrowPeak_peak_259	63	.	1.91161	9.15738	6.30037	186
chr1	40680986	40681277	SRR8861863-78_trimmed.fq.sort.sort.q10.rmdup.narrowPeak_peak_260	31	.	1.65859	5.65039	3.126	72
chr1	40681656	40683079	SRR8861863-78_trimmed.fq.sort.sort.q10.rmdup.narrowPeak_peak_261	102	.	2.16054	13.5384	10.2783	797
chr1	40848543	40848725	SRR8861863-78_trimmed.fq.sort.sort.q10.rmdup.narrowPeak_peak_262	24	.	2.75698	4.86111	2.42175	5
chr1	41131028	41132147	SRR8861863-78_trimmed.fq.sort.sort.q10.rmdup.narrowPeak_peak_263	70	.	3.33472	10.0156	7.08155	545
chr1	41275725	41275913	SRR8861863-78_trimmed.fq.sort.sort.q10.rmdup.narrowPeak_peak_264	46	.	3.23792	7.29565	4.60898	129
chr1	41276544	41276783	SRR8861863-78_trimmed.fq.sort.sort.q10.rmdup.narrowPeak_peak_265	34	.	2.98192	5.9793	3.42007	54
chr1	42415828	42416171	SRR8861863-78_trimmed.fq.sort.sort.q10.rmdup.narrowPeak_peak_266	40	.	2.8091	6.71882	4.08702	223
chr1	42491030	42492194	SRR8861863-78_trimmed.fq.sort.sort.q10.rmdup.narrowPeak_peak_267	86	.	3.5366	11.7338	8.64297	967
chr1	42492752	42492911	SRR8861863-78_trimmed.fq.sort.sort.q10.rmdup.narrowPeak_peak_268	36	.	2.63579	6.27033	3.68282	68
chr1	42543169	42543334	SRR8861863-78_trimmed.fq.sort.sort.q10.rmdup.narrowPeak_peak_269	38	.	3.10542	6.50994	3.8978	67
chr1	42588648	42588797	SRR8861863-78_trimmed.fq.sort.sort.q10.rmdup.narrowPeak_peak_270	40	.	3.07988	6.63843	4.01409	92
chr1	42588989	42589288	SRR8861863-78_trimmed.fq.sort.sort.q10.rmdup.narrowPeak_peak_271	42	.	3.16706	6.88464	4.23722	197
chr1	42684167	42684347	SRR8861863-78_trimmed.fq.sort.sort.q10.rmdup.narrowPeak_peak_272	39	.	1.71861	6.55382	3.93753	52
chr1	42684412	42684560	SRR8861863-78_trimmed.fq.sort.sort.q10.rmdup.narrowPeak_peak_273	29	.	1.6303	5.49724	2.98812	40
chr1	42685367	42685700	SRR8861863-78_trimmed.fq.sort.sort.q10.rmdup.narrowPeak_peak_274	32	.	1.6042	5.78739	3.24675	258
chr1	42699038	42699226	SRR8861863-78_trimmed.fq.sort.sort.q10.rmdup.narrowPeak_peak_275	31	.	1.53176	5.73169	3.19929	77
chr1	42712317	42712477	SRR8861863-78_trimmed.fq.sort.sort.q10.rmdup.narrowPeak_peak_276	29	.	1.54422	5.494	2.98523	97
chr1	42713040	42713586	SRR8861863-78_trimmed.fq.sort.sort.q10.rmdup.narrowPeak_peak_277	55	.	1.73637	8.29437	5.5162	71
chr1	42713837	42714014	SRR8861863-78_trimmed.fq.sort.sort.q10.rmdup.narrowPeak_peak_278	33	.	1.63215	5.93473	3.37966	117
chr1	42771449	42772052	SRR8861863-78_trimmed.fq.sort.sort.q10.rmdup.narrowPeak_peak_279	53	.	3.53947	8.14241	5.37773	287
chr1	43162557	43163500	SRR8861863-78_trimmed.fq.sort.sort.q10.rmdup.narrowPeak_peak_280	112	.	4.27753	14.5703	11.2094	698
chr1	43163550	43163693	SRR8861863-78_trimmed.fq.sort.sort.q10.rmdup.narrowPeak_peak_281	40	.	2.89175	6.63954	4.01507	91
chr1	45924639	45924794	SRR8861863-78_trimmed.fq.sort.sort.q10.rmdup.narrowPeak_peak_284	27	.	1.94589	5.21513	2.73471	126
chr1	45925055	45925406	SRR8861863-78_trimmed.fq.sort.sort.q10.rmdup.narrowPeak_peak_285	40	.	2.11325	6.7087	4.07784	177
chr1	45925942	45927320	SRR8861863-78_trimmed.fq.sort.sort.q10.rmdup.narrowPeak_peak_286	113	.	2.84811	14.77	11.3899	704
chr1	46089193	46089429	SRR8861863-78_trimmed.fq.sort.sort.q10.rmdup.narrowPeak_peak_287	49	.	3.62415	7.63512	4.91632	69
chr1	50924765	50926762	SRR8861863-78_trimmed.fq.sort.sort.q10.rmdup.narrowPeak_peak_289	155	.	2.73547	19.4394	15.5789	1552
chr1	51476983	51477839	SRR8861863-78_trimmed.fq.sort.sort.q10.rmdup.narrowPeak_peak_290	193	.	6.91883	23.6837	19.3882	527
chr1	52009081	52009622	SRR8861863-78_trimmed.fq.sort.sort.q10.rmdup.narrowPeak_peak_291	55	.	3.78889	8.29671	5.5173	421
chr1	52119917	52120682	SRR8861863-78_trimmed.fq.sort.sort.q10.rmdup.narrowPeak_peak_292	88	.	4.11405	11.9566	8.84479	233
chr1	52233960	52234478	SRR8861863-78_trimmed.fq.sort.sort.q10.rmdup.narrowPeak_peak_293	55	.	3.78889	8.29671	5.5173	405
chr1	52234551	52234914	SRR8861863-78_trimmed.fq.sort.sort.q10.rmdup.narrowPeak_peak_294	43	.	3.45942	6.99235	4.33348	120
chr1	52498588	52498773	SRR8861863-78_trimmed.fq.sort.sort.q10.rmdup.narrowPeak_peak_295	44	.	3.4346	7.16136	4.48699	55
chr1	52499063	52499580	SRR8861863-78_trimmed.fq.sort.sort.q10.rmdup.narrowPeak_peak_296	125	.	5.40455	16.0969	12.5836	179
chr1	52726459	52726799	SRR8861863-78_trimmed.fq.sort.sort.q10.rmdup.narrowPeak_peak_297	39	.	2.01148	6.5781	3.95947	273
chr1	52727372	52728763	SRR8861863-78_trimmed.fq.sort.sort.q10.rmdup.narrowPeak_peak_298	148	.	3.00638	18.6632	14.8843	345
chr1	52952892	52953886	SRR8861863-78_trimmed.fq.sort.sort.q10.rmdup.narrowPeak_peak_299	88	.	3.86158	11.9459	8.83506	381
chr1	53203846	53204008	SRR8861863-78_trimmed.fq.sort.sort.q10.rmdup.narrowPeak_peak_300	27	.	2.83158	5.22034	2.73924	111
chr1	53204073	53204250	SRR8861863-78_trimmed.fq.sort.sort.q10.rmdup.narrowPeak_peak_301	61	.	3.74165	8.94709	6.10995	100
chr1	53925143	53925315	SRR8861863-78_trimmed.fq.sort.sort.q10.rmdup.narrowPeak_peak_302	32	.	3.12995	5.7666	3.22795	60
chr1	54193286	54193654	SRR8861863-78_trimmed.fq.sort.sort.q10.rmdup.narrowPeak_peak_303	86	.	2.86069	11.6887	8.60183	180
chr1	54193944	54194299	SRR8861863-78_trimmed.fq.sort.sort.q10.rmdup.narrowPeak_peak_304	58	.	2.53083	8.63108	5.82201	62
chr1	54195101	54196043	SRR8861863-78_trimmed.fq.sort.sort.q10.rmdup.narrowPeak_peak_305	152	.	3.58768	19.0229	15.206	255
chr1	54308294	54308502	SRR8861863-78_trimmed.fq.sort.sort.q10.rmdup.narrowPeak_peak_306	31	.	3.09044	5.67278	3.14616	57
chr1	54556422	54557255	SRR8861863-78_trimmed.fq.sort.sort.q10.rmdup.narrowPeak_peak_307	138	.	5.12374	17.4716	13.817	395
chr1	55050169	55050369	SRR8861863-78_trimmed.fq.sort.sort.q10.rmdup.narrowPeak_peak_308	51	.	3.5264	7.86813	5.12815	113
chr1	55050893	55051122	SRR8861863-78_trimmed.fq.sort.sort.q10.rmdup.narrowPeak_peak_309	38	.	3.26391	6.50949	3.89744	124
chr1	55225416	55225562	SRR8861863-78_trimmed.fq.sort.sort.q10.rmdup.narrowPeak_peak_310	27	.	2.96521	5.18549	2.708	72
chr1	55362004	55363415	SRR8861863-78_trimmed.fq.sort.sort.q10.rmdup.narrowPeak_peak_311	133	.	3.05089	16.9211	13.3235	507
chr1	55363562	55364023	SRR8861863-78_trimmed.fq.sort.sort.q10.rmdup.narrowPeak_peak_312	104	.	2.79891	13.7009	10.4252	229
chr1	55364272	55364492	SRR8861863-78_trimmed.fq.sort.sort.q10.rmdup.narrowPeak_peak_313	49	.	2.2353	7.71839	4.99193	178
chr1	55406619	55408314	SRR8861863-78_trimmed.fq.sort.sort.q10.rmdup.narrowPeak_peak_314	134	.	2.99658	17.0595	13.4479	565
chr1	55737441	55737900	SRR8861863-78_trimmed.fq.sort.sort.q10.rmdup.narrowPeak_peak_315	111	.	4.34327	14.5022	11.1481	331
chr1	56968614	56971087	SRR8861863-78_trimmed.fq.sort.sort.q10.rmdup.narrowPeak_peak_316	138	.	2.66734	17.5628	13.898	1566
chr1	56976222	56976868	SRR8861863-78_trimmed.fq.sort.sort.q10.rmdup.narrowPeak_peak_317	62	.	1.81561	9.13981	6.28433	477
chr1	56982853	56983003	SRR8861863-78_trimmed.fq.sort.sort.q10.rmdup.narrowPeak_peak_318	28	.	1.526	5.33442	2.84181	76
chr1	56983718	56984013	SRR8861863-78_trimmed.fq.sort.sort.q10.rmdup.narrowPeak_peak_319	35	.	1.60399	6.17503	3.5968	52
chr1	56984428	56984652	SRR8861863-78_trimmed.fq.sort.sort.q10.rmdup.narrowPeak_peak_320	44	.	1.68916	7.17148	4.49628	107
chr1	56984859	56985231	SRR8861863-78_trimmed.fq.sort.sort.q10.rmdup.narrowPeak_peak_321	35	.	1.63564	6.06843	3.50066	37
chr1	57038472	57038803	SRR8861863-78_trimmed.fq.sort.sort.q10.rmdup.narrowPeak_peak_322	35	.	2.94615	6.06865	3.50081	260
chr1	57207426	57207656	SRR8861863-78_trimmed.fq.sort.sort.q10.rmdup.narrowPeak_peak_323	29	.	2.52783	5.44105	2.93757	218
chr1	57334884	57335123	SRR8861863-78_trimmed.fq.sort.sort.q10.rmdup.narrowPeak_peak_324	35	.	2.79321	6.14969	3.57381	105
chr1	57775693	57776248	SRR8861863-78_trimmed.fq.sort.sort.q10.rmdup.narrowPeak_peak_325	69	.	4.1049	9.92426	6.99845	82
chr1	57776379	57776678	SRR8861863-78_trimmed.fq.sort.sort.q10.rmdup.narrowPeak_peak_326	57	.	3.78913	8.55707	5.75451	29
chr1	59591707	59591863	SRR8861863-78_trimmed.fq.sort.sort.q10.rmdup.narrowPeak_peak_328	39	.	2.50792	6.51433	3.90175	78
chr1	59592139	59593340	SRR8861863-78_trimmed.fq.sort.sort.q10.rmdup.narrowPeak_peak_329	146	.	4.02656	18.4202	14.6657	828
chr1	59593414	59593615	SRR8861863-78_trimmed.fq.sort.sort.q10.rmdup.narrowPeak_peak_330	30	.	2.343	5.56167	3.04599	75
chr1	59681151	59681331	SRR8861863-78_trimmed.fq.sort.sort.q10.rmdup.narrowPeak_peak_331	26	.	2.46056	5.07485	2.61278	86
chr1	60041722	60043022	SRR8861863-78_trimmed.fq.sort.sort.q10.rmdup.narrowPeak_peak_332	190	.	3.63789	23.319	19.0601	920
chr1	60043386	60044571	SRR8861863-78_trimmed.fq.sort.sort.q10.rmdup.narrowPeak_peak_333	131	.	3.13197	16.7462	13.1664	460
chr1	61113957	61114100	SRR8861863-78_trimmed.fq.sort.sort.q10.rmdup.narrowPeak_peak_334	22	.	2.80048	4.62694	2.21321	106
chr1	61402079	61402278	SRR8861863-78_trimmed.fq.sort.sort.q10.rmdup.narrowPeak_peak_335	61	.	3.95362	8.97636	6.13561	79
chr1	61402865	61403081	SRR8861863-78_trimmed.fq.sort.sort.q10.rmdup.narrowPeak_peak_336	37	.	3.29468	6.36921	3.77039	140
chr1	61637744	61638072	SRR8861863-78_trimmed.fq.sort.sort.q10.rmdup.narrowPeak_peak_337	46	.	2.94265	7.36001	4.66741	102
chr1	61638184	61638335	SRR8861863-78_trimmed.fq.sort.sort.q10.rmdup.narrowPeak_peak_338	32	.	2.63729	5.80804	3.26541	103
chr1	62623109	62623252	SRR8861863-78_trimmed.fq.sort.sort.q10.rmdup.narrowPeak_peak_339	30	.	2.12533	5.57484	3.05787	54
chr1	62624163	62624338	SRR8861863-78_trimmed.fq.sort.sort.q10.rmdup.narrowPeak_peak_340	34	.	2.14082	5.96342	3.4057	104
chr1	62703717	62704648	SRR8861863-78_trimmed.fq.sort.sort.q10.rmdup.narrowPeak_peak_341	68	.	2.39086	9.76818	6.85597	729
chr1	62704771	62706251	SRR8861863-78_trimmed.fq.sort.sort.q10.rmdup.narrowPeak_peak_342	118	.	2.84009	15.23	11.8045	1113
chr1	63213481	63213825	SRR8861863-78_trimmed.fq.sort.sort.q10.rmdup.narrowPeak_peak_343	48	.	3.17901	7.54185	4.83268	76
chr1	63213974	63214207	SRR8861863-78_trimmed.fq.sort.sort.q10.rmdup.narrowPeak_peak_344	55	.	3.35321	8.29456	5.51635	66
chr1	63248127	63248334	SRR8861863-78_trimmed.fq.sort.sort.q10.rmdup.narrowPeak_peak_345	20	.	1.52837	4.39768	2.01564	96
chr1	63248681	63249027	SRR8861863-78_trimmed.fq.sort.sort.q10.rmdup.narrowPeak_peak_346	32	.	1.62087	5.80483	3.26247	85
chr1	63280256	63280411	SRR8861863-78_trimmed.fq.sort.sort.q10.rmdup.narrowPeak_peak_347	49	.	2.00276	7.64557	4.92581	82
chr1	63308061	63308244	SRR8861863-78_trimmed.fq.sort.sort.q10.rmdup.narrowPeak_peak_348	29	.	1.91402	5.41411	2.91336	65
chr1	63308329	63308644	SRR8861863-78_trimmed.fq.sort.sort.q10.rmdup.narrowPeak_peak_349	47	.	2.12444	7.48414	4.78037	230
chr1	63308885	63310490	SRR8861863-78_trimmed.fq.sort.sort.q10.rmdup.narrowPeak_peak_350	70	.	2.35883	10.0338	7.09813	250
chr1	63310990	63311264	SRR8861863-78_trimmed.fq.sort.sort.q10.rmdup.narrowPeak_peak_351	41	.	2.04867	6.75178	4.117	79
chr1	63445265	63445647	SRR8861863-78_trimmed.fq.sort.sort.q10.rmdup.narrowPeak_peak_352	57	.	2.79181	8.54121	5.74011	196
chr1	63445704	63447132	SRR8861863-78_trimmed.fq.sort.sort.q10.rmdup.narrowPeak_peak_353	112	.	3.58821	14.6313	11.2646	956
chr1	63612281	63612482	SRR8861863-78_trimmed.fq.sort.sort.q10.rmdup.narrowPeak_peak_354	24	.	2.49776	4.91387	2.46882	121
chr1	63613797	63614207	SRR8861863-78_trimmed.fq.sort.sort.q10.rmdup.narrowPeak_peak_355	46	.	2.95093	7.38873	4.69358	74
chr1	63667755	63668886	SRR8861863-78_trimmed.fq.sort.sort.q10.rmdup.narrowPeak_peak_356	59	.	2.76318	8.74683	5.92751	123
chr1	63686644	63687002	SRR8861863-78_trimmed.fq.sort.sort.q10.rmdup.narrowPeak_peak_357	70	.	2.70814	9.94344	7.01585	107
chr1	63687218	63687566	SRR8861863-78_trimmed.fq.sort.sort.q10.rmdup.narrowPeak_peak_358	45	.	2.40398	7.25452	4.57155	299
chr1	63687736	63688080	SRR8861863-78_trimmed.fq.sort.sort.q10.rmdup.narrowPeak_peak_359	58	.	2.57031	8.70527	5.88943	105
chr1	63692476	63692905	SRR8861863-78_trimmed.fq.sort.sort.q10.rmdup.narrowPeak_peak_360	56	.	2.89119	8.4468	5.65415	59
chr1	63695043	63695230	SRR8861863-78_trimmed.fq.sort.sort.q10.rmdup.narrowPeak_peak_361	25	.	2.36784	5.02308	2.56649	56
chr1	63790006	63790177	SRR8861863-78_trimmed.fq.sort.sort.q10.rmdup.narrowPeak_peak_362	35	.	2.69358	6.1562	3.5798	93
chr1	63805609	63805781	SRR8861863-78_trimmed.fq.sort.sort.q10.rmdup.narrowPeak_peak_363	27	.	2.96521	5.18549	2.708	48
chr1	64119499	64120691	SRR8861863-78_trimmed.fq.sort.sort.q10.rmdup.narrowPeak_peak_364	90	.	4.63081	12.2345	9.0974	779
chr1	64163386	64163725	SRR8861863-78_trimmed.fq.sort.sort.q10.rmdup.narrowPeak_peak_365	57	.	3.16099	8.51863	5.71949	216
chr1	64446632	64447265	SRR8861863-78_trimmed.fq.sort.sort.q10.rmdup.narrowPeak_peak_366	60	.	3.7111	8.86272	6.03296	301
chr1	64733932	64734362	SRR8861863-78_trimmed.fq.sort.sort.q10.rmdup.narrowPeak_peak_367	48	.	1.88118	7.55615	4.84572	335
chr1	64734663	64734856	SRR8861863-78_trimmed.fq.sort.sort.q10.rmdup.narrowPeak_peak_368	57	.	1.94432	8.5868	5.78164	88
chr1	64734949	64736639	SRR8861863-78_trimmed.fq.sort.sort.q10.rmdup.narrowPeak_peak_369	140	.	2.47939	17.6932	14.0153	448
chr1	64736811	64737086	SRR8861863-78_trimmed.fq.sort.sort.q10.rmdup.narrowPeak_peak_370	27	.	1.70019	5.22182	2.74054	15
chr1	64748000	64748364	SRR8861863-78_trimmed.fq.sort.sort.q10.rmdup.narrowPeak_peak_371	60	.	3.91281	8.87316	6.04253	78
chr1	65073042	65073190	SRR8861863-78_trimmed.fq.sort.sort.q10.rmdup.narrowPeak_peak_372	67	.	4.11835	9.67336	6.76976	43
chr1	65310095	65310725	SRR8861863-78_trimmed.fq.sort.sort.q10.rmdup.narrowPeak_peak_373	102	.	3.13383	13.5126	10.2548	288
chr1	65310796	65312206	SRR8861863-78_trimmed.fq.sort.sort.q10.rmdup.narrowPeak_peak_374	273	.	4.80589	32.3811	27.3584	514
chr1	66466862	66467192	SRR8861863-78_trimmed.fq.sort.sort.q10.rmdup.narrowPeak_peak_375	55	.	2.49763	8.30268	5.52269	237
chr1	66467443	66467943	SRR8861863-78_trimmed.fq.sort.sort.q10.rmdup.narrowPeak_peak_376	69	.	2.66024	9.82637	6.90908	191
chr1	66468663	66468911	SRR8861863-78_trimmed.fq.sort.sort.q10.rmdup.narrowPeak_peak_377	45	.	2.35674	7.25922	4.57594	115
chr1	66818615	66819109	SRR8861863-78_trimmed.fq.sort.sort.q10.rmdup.narrowPeak_peak_378	60	.	3.71869	8.88371	6.05219	389
chr1	66820325	66820655	SRR8861863-78_trimmed.fq.sort.sort.q10.rmdup.narrowPeak_peak_379	43	.	3.2829	6.99015	4.33309	61
chr1	68624280	68624914	SRR8861863-78_trimmed.fq.sort.sort.q10.rmdup.narrowPeak_peak_380	94	.	4.77729	12.6226	9.44888	492
chr1	68806229	68806427	SRR8861863-78_trimmed.fq.sort.sort.q10.rmdup.narrowPeak_peak_381	35	.	2.77191	6.08239	3.51318	71
chr1	69104388	69106471	SRR8861863-78_trimmed.fq.sort.sort.q10.rmdup.narrowPeak_peak_382	86	.	2.12471	11.7741	8.6797	1138
chr1	69106940	69107146	SRR8861863-78_trimmed.fq.sort.sort.q10.rmdup.narrowPeak_peak_383	65	.	1.95285	9.40348	6.52469	80
chr1	69107340	69107701	SRR8861863-78_trimmed.fq.sort.sort.q10.rmdup.narrowPeak_peak_384	41	.	1.77066	6.76231	4.1265	77
chr1	69596089	69596334	SRR8861863-78_trimmed.fq.sort.sort.q10.rmdup.narrowPeak_peak_385	66	.	2.94021	9.57777	6.68341	127
chr1	69596686	69596846	SRR8861863-78_trimmed.fq.sort.sort.q10.rmdup.narrowPeak_peak_386	30	.	2.33825	5.54223	3.02861	66
chr1	69657108	69657493	SRR8861863-78_trimmed.fq.sort.sort.q10.rmdup.narrowPeak_peak_387	39	.	3.06302	6.59045	3.97062	295
chr1	69684073	69685381	SRR8861863-78_trimmed.fq.sort.sort.q10.rmdup.narrowPeak_peak_388	114	.	3.06481	14.8719	11.4825	728
chr1	69685468	69685697	SRR8861863-78_trimmed.fq.sort.sort.q10.rmdup.narrowPeak_peak_389	56	.	2.40992	8.46775	5.67325	130
chr1	69685785	69685937	SRR8861863-78_trimmed.fq.sort.sort.q10.rmdup.narrowPeak_peak_390	48	.	2.30997	7.60711	4.89211	127
chr1	69786969	69787179	SRR8861863-78_trimmed.fq.sort.sort.q10.rmdup.narrowPeak_peak_391	49	.	3.62415	7.63512	4.91632	118
chr1	70725997	70726241	SRR8861863-78_trimmed.fq.sort.sort.q10.rmdup.narrowPeak_peak_392	31	.	3.07613	5.63868	3.11535	169
chr1	71506638	71506901	SRR8861863-78_trimmed.fq.sort.sort.q10.rmdup.narrowPeak_peak_393	43	.	3.45942	6.99235	4.33348	175
chr1	72210550	72212088	SRR8861863-78_trimmed.fq.sort.sort.q10.rmdup.narrowPeak_peak_394	175	.	4.91741	21.6553	17.5664	791
chr1	72223834	72225536	SRR8861863-78_trimmed.fq.sort.sort.q10.rmdup.narrowPeak_peak_395	141	.	3.91965	17.8681	14.1716	1240
chr1	72234439	72234893	SRR8861863-78_trimmed.fq.sort.sort.q10.rmdup.narrowPeak_peak_396	54	.	3.13756	8.23111	5.45857	192
chr1	72235043	72235422	SRR8861863-78_trimmed.fq.sort.sort.q10.rmdup.narrowPeak_peak_397	56	.	3.18832	8.40627	5.61714	274
chr1	72235539	72235722	SRR8861863-78_trimmed.fq.sort.sort.q10.rmdup.narrowPeak_peak_398	32	.	2.68592	5.80848	3.26579	103
chr1	72285268	72285546	SRR8861863-78_trimmed.fq.sort.sort.q10.rmdup.narrowPeak_peak_399	73	.	4.13217	10.2834	7.32523	132
chr1	72534451	72536895	SRR8861863-78_trimmed.fq.sort.sort.q10.rmdup.narrowPeak_peak_400	215	.	3.20406	26.0513	21.5307	1553
chr1	72577608	72577805	SRR8861863-78_trimmed.fq.sort.sort.q10.rmdup.narrowPeak_peak_401	39	.	3.14182	6.6094	3.98778	44
chr1	72578154	72578451	SRR8861863-78_trimmed.fq.sort.sort.q10.rmdup.narrowPeak_peak_402	57	.	3.61518	8.59549	5.7896	176
chr1	72824787	72826199	SRR8861863-78_trimmed.fq.sort.sort.q10.rmdup.narrowPeak_peak_403	173	.	4.85419	21.3824	17.3222	710
chr1	72871675	72872714	SRR8861863-78_trimmed.fq.sort.sort.q10.rmdup.narrowPeak_peak_404	95	.	2.83878	12.7784	9.59042	641
chr1	72872861	72874206	SRR8861863-78_trimmed.fq.sort.sort.q10.rmdup.narrowPeak_peak_405	129	.	3.10341	16.5342	12.9768	402
chr1	74097374	74097548	SRR8861863-78_trimmed.fq.sort.sort.q10.rmdup.narrowPeak_peak_406	37	.	2.22332	6.30183	3.7113	71
chr1	74098866	74099056	SRR8861863-78_trimmed.fq.sort.sort.q10.rmdup.narrowPeak_peak_407	35	.	2.19478	6.14954	3.5737	87
chr1	74099333	74099976	SRR8861863-78_trimmed.fq.sort.sort.q10.rmdup.narrowPeak_peak_408	68	.	2.65248	9.78097	6.86766	420
chr1	74122361	74124379	SRR8861863-78_trimmed.fq.sort.sort.q10.rmdup.narrowPeak_peak_409	105	.	2.83512	13.7982	10.5127	1085
chr1	74124769	74124921	SRR8861863-78_trimmed.fq.sort.sort.q10.rmdup.narrowPeak_peak_410	57	.	2.33793	8.51616	5.71718	92
chr1	74367519	74367705	SRR8861863-78_trimmed.fq.sort.sort.q10.rmdup.narrowPeak_peak_411	57	.	3.7721	8.51313	5.71449	106
chr1	74367853	74368369	SRR8861863-78_trimmed.fq.sort.sort.q10.rmdup.narrowPeak_peak_412	62	.	3.91169	9.14017	6.28467	131
chr1	74748295	74749563	SRR8861863-78_trimmed.fq.sort.sort.q10.rmdup.narrowPeak_peak_413	171	.	4.11752	21.1876	17.1458	290
chr1	74770014	74771831	SRR8861863-78_trimmed.fq.sort.sort.q10.rmdup.narrowPeak_peak_414	103	.	2.18239	13.6168	10.3493	1453
chr1	74772050	74772804	SRR8861863-78_trimmed.fq.sort.sort.q10.rmdup.narrowPeak_peak_415	128	.	2.33232	16.4018	12.8583	294
chr1	74782339	74783929	SRR8861863-78_trimmed.fq.sort.sort.q10.rmdup.narrowPeak_peak_416	112	.	2.13344	14.5785	11.2167	1107
chr1	74791240	74791778	SRR8861863-78_trimmed.fq.sort.sort.q10.rmdup.narrowPeak_peak_417	49	.	1.7327	7.67625	4.95372	251
chr1	74792110	74792693	SRR8861863-78_trimmed.fq.sort.sort.q10.rmdup.narrowPeak_peak_418	107	.	2.07686	14.0219	10.7149	387
chr1	74792850	74794392	SRR8861863-78_trimmed.fq.sort.sort.q10.rmdup.narrowPeak_peak_419	75	.	1.90341	10.5631	7.57902	106
chr1	74804055	74804276	SRR8861863-78_trimmed.fq.sort.sort.q10.rmdup.narrowPeak_peak_420	31	.	1.56802	5.71839	3.18733	121
chr1	74804427	74804760	SRR8861863-78_trimmed.fq.sort.sort.q10.rmdup.narrowPeak_peak_421	54	.	1.7215	8.25414	5.47966	138
chr1	74804945	74805273	SRR8861863-78_trimmed.fq.sort.sort.q10.rmdup.narrowPeak_peak_422	30	.	1.56914	5.57344	3.05654	63
chr1	74805515	74806086	SRR8861863-78_trimmed.fq.sort.sort.q10.rmdup.narrowPeak_peak_423	50	.	1.72724	7.77471	5.04314	327
chr1	74824767	74825023	SRR8861863-78_trimmed.fq.sort.sort.q10.rmdup.narrowPeak_peak_424	41	.	3.11417	6.73564	4.10225	141
chr1	74850486	74851140	SRR8861863-78_trimmed.fq.sort.sort.q10.rmdup.narrowPeak_peak_425	65	.	1.93726	9.38206	6.50516	513
chr1	74856130	74856857	SRR8861863-78_trimmed.fq.sort.sort.q10.rmdup.narrowPeak_peak_426	52	.	1.68586	7.95653	5.20858	519
chr1	74857483	74857954	SRR8861863-78_trimmed.fq.sort.sort.q10.rmdup.narrowPeak_peak_427	64	.	1.78565	9.2933	6.42432	301
chr1	74858885	74859034	SRR8861863-78_trimmed.fq.sort.sort.q10.rmdup.narrowPeak_peak_428	25	.	1.54901	4.94986	2.50113	39
chr1	74859283	74859703	SRR8861863-78_trimmed.fq.sort.sort.q10.rmdup.narrowPeak_peak_429	31	.	1.61439	5.73042	3.19815	79
chr1	74881235	74881739	SRR8861863-78_trimmed.fq.sort.sort.q10.rmdup.narrowPeak_peak_430	31	.	1.55813	5.6325	3.10988	130
chr1	74882754	74882929	SRR8861863-78_trimmed.fq.sort.sort.q10.rmdup.narrowPeak_peak_431	18	.	1.42787	4.18996	1.83259	102
chr1	74883088	74883295	SRR8861863-78_trimmed.fq.sort.sort.q10.rmdup.narrowPeak_peak_432	46	.	1.61591	7.39274	4.69729	125
chr1	74892316	74893427	SRR8861863-78_trimmed.fq.sort.sort.q10.rmdup.narrowPeak_peak_433	66	.	1.83199	9.49756	6.61036	715
chr1	74899780	74900605	SRR8861863-78_trimmed.fq.sort.sort.q10.rmdup.narrowPeak_peak_434	35	.	1.65691	6.12339	3.5502	576
chr1	74900655	74901672	SRR8861863-78_trimmed.fq.sort.sort.q10.rmdup.narrowPeak_peak_435	65	.	1.8805	9.44403	6.56159	526
chr1	74934650	74935117	SRR8861863-78_trimmed.fq.sort.sort.q10.rmdup.narrowPeak_peak_436	57	.	2.14798	8.57799	5.77363	403
chr1	74948526	74948719	SRR8861863-78_trimmed.fq.sort.sort.q10.rmdup.narrowPeak_peak_437	30	.	1.51947	5.52889	3.01656	51
chr1	74949408	74949791	SRR8861863-78_trimmed.fq.sort.sort.q10.rmdup.narrowPeak_peak_438	44	.	1.59339	7.13377	4.46201	114
chr1	74952744	74952977	SRR8861863-78_trimmed.fq.sort.sort.q10.rmdup.narrowPeak_peak_439	27	.	1.50364	5.28228	2.79505	97
chr1	75018250	75018457	SRR8861863-78_trimmed.fq.sort.sort.q10.rmdup.narrowPeak_peak_440	42	.	3.10563	6.91254	4.26252	131
chr1	75158666	75158835	SRR8861863-78_trimmed.fq.sort.sort.q10.rmdup.narrowPeak_peak_441	37	.	2.97085	6.32614	3.73342	46
chr1	75209044	75209532	SRR8861863-78_trimmed.fq.sort.sort.q10.rmdup.narrowPeak_peak_442	67	.	4.11835	9.67336	6.76976	120
chr1	75217590	75218421	SRR8861863-78_trimmed.fq.sort.sort.q10.rmdup.narrowPeak_peak_443	73	.	2.15061	10.3434	7.37972	503
chr1	75218518	75219346	SRR8861863-78_trimmed.fq.sort.sort.q10.rmdup.narrowPeak_peak_444	102	.	2.34314	13.4825	10.2275	382
chr1	75219626	75221071	SRR8861863-78_trimmed.fq.sort.sort.q10.rmdup.narrowPeak_peak_445	121	.	2.4554	15.638	12.1715	1058
chr1	75252047	75252420	SRR8861863-78_trimmed.fq.sort.sort.q10.rmdup.narrowPeak_peak_446	103	.	4.34851	13.6032	10.337	201
chr1	75252485	75252795	SRR8861863-78_trimmed.fq.sort.sort.q10.rmdup.narrowPeak_peak_447	67	.	3.56592	9.66839	6.76596	84
chr1	75263182	75265198	SRR8861863-78_trimmed.fq.sort.sort.q10.rmdup.narrowPeak_peak_448	160	.	2.65995	19.9727	16.0583	1576
chr1	75277574	75279007	SRR8861863-78_trimmed.fq.sort.sort.q10.rmdup.narrowPeak_peak_449	94	.	2.94564	12.5708	9.40239	1165
chr1	75359039	75359336	SRR8861863-78_trimmed.fq.sort.sort.q10.rmdup.narrowPeak_peak_450	32	.	1.93127	5.76528	3.22795	34
chr1	75359388	75361782	SRR8861863-78_trimmed.fq.sort.sort.q10.rmdup.narrowPeak_peak_451	229	.	3.54681	27.6353	22.9734	1060
chr1	75369271	75369500	SRR8861863-78_trimmed.fq.sort.sort.q10.rmdup.narrowPeak_peak_452	59	.	3.12874	8.811	5.98591	152
chr1	75369669	75370164	SRR8861863-78_trimmed.fq.sort.sort.q10.rmdup.narrowPeak_peak_453	72	.	3.32175	10.1872	7.23768	142
chr1	75375531	75376374	SRR8861863-78_trimmed.fq.sort.sort.q10.rmdup.narrowPeak_peak_454	53	.	2.8865	8.06656	5.30883	607
chr1	75386832	75389927	SRR8861863-78_trimmed.fq.sort.sort.q10.rmdup.narrowPeak_peak_455	184	.	2.97526	22.6853	18.4922	1016
chr1	75421194	75424341	SRR8861863-78_trimmed.fq.sort.sort.q10.rmdup.narrowPeak_peak_456	145	.	2.57487	18.3186	14.5758	1461
chr1	75446441	75446827	SRR8861863-78_trimmed.fq.sort.sort.q10.rmdup.narrowPeak_peak_457	31	.	1.62593	5.72587	3.19395	193
chr1	75449478	75449942	SRR8861863-78_trimmed.fq.sort.sort.q10.rmdup.narrowPeak_peak_458	33	.	1.57033	5.94672	3.39059	125
chr1	75451313	75451499	SRR8861863-78_trimmed.fq.sort.sort.q10.rmdup.narrowPeak_peak_459	43	.	1.63921	6.95551	4.30157	114
chr1	75457819	75458511	SRR8861863-78_trimmed.fq.sort.sort.q10.rmdup.narrowPeak_peak_460	70	.	2.05681	9.9547	7.02618	457
chr1	75458663	75458879	SRR8861863-78_trimmed.fq.sort.sort.q10.rmdup.narrowPeak_peak_461	76	.	2.12544	10.5894	7.60309	99
chr1	75459016	75459247	SRR8861863-78_trimmed.fq.sort.sort.q10.rmdup.narrowPeak_peak_462	33	.	1.78155	5.87578	3.32643	25
chr1	75459422	75459833	SRR8861863-78_trimmed.fq.sort.sort.q10.rmdup.narrowPeak_peak_463	75	.	2.16515	10.4889	7.5113	256
chr1	75480596	75480780	SRR8861863-78_trimmed.fq.sort.sort.q10.rmdup.narrowPeak_peak_464	61	.	2.2284	9.01049	6.16673	95
chr1	75485720	75485916	SRR8861863-78_trimmed.fq.sort.sort.q10.rmdup.narrowPeak_peak_465	28	.	1.71513	5.29721	2.80833	101
chr1	75486005	75487527	SRR8861863-78_trimmed.fq.sort.sort.q10.rmdup.narrowPeak_peak_466	188	.	2.93173	23.1061	18.8691	828
chr1	75509293	75509940	SRR8861863-78_trimmed.fq.sort.sort.q10.rmdup.narrowPeak_peak_467	71	.	3.84865	10.0367	7.10077	505
chr1	75539713	75539861	SRR8861863-78_trimmed.fq.sort.sort.q10.rmdup.narrowPeak_peak_468	32	.	2.85718	5.81777	3.27418	18
chr1	75540129	75540272	SRR8861863-78_trimmed.fq.sort.sort.q10.rmdup.narrowPeak_peak_469	44	.	3.10307	7.10599	4.4368	87
chr1	75540431	75540953	SRR8861863-78_trimmed.fq.sort.sort.q10.rmdup.narrowPeak_peak_470	104	.	4.30568	13.7644	10.4822	394
chr1	75601310	75602448	SRR8861863-78_trimmed.fq.sort.sort.q10.rmdup.narrowPeak_peak_471	120	.	3.93543	15.488	12.0369	759
chr1	77978277	77978755	SRR8861863-78_trimmed.fq.sort.sort.q10.rmdup.narrowPeak_peak_472	65	.	3.02717	9.3966	6.51834	340
chr1	77985011	77985190	SRR8861863-78_trimmed.fq.sort.sort.q10.rmdup.narrowPeak_peak_473	31	.	2.51008	5.66697	3.1409	72
chr1	78081799	78081977	SRR8861863-78_trimmed.fq.sort.sort.q10.rmdup.narrowPeak_peak_474	37	.	3.29468	6.36921	3.77039	134
chr1	78120853	78121006	SRR8861863-78_trimmed.fq.sort.sort.q10.rmdup.narrowPeak_peak_475	24	.	2.39572	4.85964	2.42046	59
chr1	78121470	78121704	SRR8861863-78_trimmed.fq.sort.sort.q10.rmdup.narrowPeak_peak_476	58	.	3.09212	8.67337	5.86038	120
chr1	78138981	78139743	SRR8861863-78_trimmed.fq.sort.sort.q10.rmdup.narrowPeak_peak_477	66	.	2.04346	9.53945	6.64866	125
chr1	78139822	78141363	SRR8861863-78_trimmed.fq.sort.sort.q10.rmdup.narrowPeak_peak_478	87	.	2.19172	11.8214	8.72268	319
chr1	78158389	78158560	SRR8861863-78_trimmed.fq.sort.sort.q10.rmdup.narrowPeak_peak_479	44	.	3.02616	7.06647	4.40097	84
chr1	78187538	78187716	SRR8861863-78_trimmed.fq.sort.sort.q10.rmdup.narrowPeak_peak_480	26	.	1.5994	5.12791	2.66007	43
chr1	78216400	78216601	SRR8861863-78_trimmed.fq.sort.sort.q10.rmdup.narrowPeak_peak_481	27	.	1.52355	5.26798	2.78215	68
chr1	78218693	78218982	SRR8861863-78_trimmed.fq.sort.sort.q10.rmdup.narrowPeak_peak_482	30	.	1.61429	5.55106	3.03661	55
chr1	78219187	78219331	SRR8861863-78_trimmed.fq.sort.sort.q10.rmdup.narrowPeak_peak_483	31	.	1.64746	5.72765	3.19558	121
chr1	78309474	78309618	SRR8861863-78_trimmed.fq.sort.sort.q10.rmdup.narrowPeak_peak_484	50	.	2.2818	7.78997	5.05699	91
chr1	78309773	78311722	SRR8861863-78_trimmed.fq.sort.sort.q10.rmdup.narrowPeak_peak_485	138	.	3.17493	17.4763	13.8204	884
chr1	78493929	78494177	SRR8861863-78_trimmed.fq.sort.sort.q10.rmdup.narrowPeak_peak_486	26	.	2.79201	5.1188	2.652	123
chr1	78494329	78494624	SRR8861863-78_trimmed.fq.sort.sort.q10.rmdup.narrowPeak_peak_487	57	.	3.58665	8.51533	5.71646	221
chr1	78494785	78494974	SRR8861863-78_trimmed.fq.sort.sort.q10.rmdup.narrowPeak_peak_488	45	.	3.30424	7.26594	4.58191	19
chr1	78511478	78512202	SRR8861863-78_trimmed.fq.sort.sort.q10.rmdup.narrowPeak_peak_489	91	.	3.68087	12.3109	9.16691	610
chr1	79450195	79450683	SRR8861863-78_trimmed.fq.sort.sort.q10.rmdup.narrowPeak_peak_491	53	.	3.21936	8.08908	5.3293	362
chr1	79450852	79451031	SRR8861863-78_trimmed.fq.sort.sort.q10.rmdup.narrowPeak_peak_492	28	.	2.65587	5.39625	2.89721	62
chr1	79580942	79581832	SRR8861863-78_trimmed.fq.sort.sort.q10.rmdup.narrowPeak_peak_493	103	.	4.36358	13.6528	10.3817	626
chr1	79670600	79671483	SRR8861863-78_trimmed.fq.sort.sort.q10.rmdup.narrowPeak_peak_494	125	.	4.28767	16.114	12.5989	434
chr1	79857863	79858232	SRR8861863-78_trimmed.fq.sort.sort.q10.rmdup.narrowPeak_peak_495	37	.	3.29468	6.36921	3.77039	102
chr1	80757270	80758288	SRR8861863-78_trimmed.fq.sort.sort.q10.rmdup.narrowPeak_peak_496	131	.	3.45015	16.7239	13.1463	504
chr1	80758814	80759262	SRR8861863-78_trimmed.fq.sort.sort.q10.rmdup.narrowPeak_peak_497	126	.	3.40071	16.1916	12.6685	190
chr1	80759315	80759460	SRR8861863-78_trimmed.fq.sort.sort.q10.rmdup.narrowPeak_peak_498	31	.	2.18373	5.65995	3.13452	28
chr1	80759548	80759962	SRR8861863-78_trimmed.fq.sort.sort.q10.rmdup.narrowPeak_peak_499	74	.	2.79516	10.4365	7.46367	133
chr1	82585829	82588121	SRR8861863-78_trimmed.fq.sort.sort.q10.rmdup.narrowPeak_peak_500	165	.	3.49218	20.5138	16.5429	1552
chr1	82722325	82722719	SRR8861863-78_trimmed.fq.sort.sort.q10.rmdup.narrowPeak_peak_501	65	.	3.35455	9.41875	6.5385	271
chr1	82722873	82723069	SRR8861863-78_trimmed.fq.sort.sort.q10.rmdup.narrowPeak_peak_502	66	.	3.38903	9.54022	6.64934	85
chr1	82838559	82838718	SRR8861863-78_trimmed.fq.sort.sort.q10.rmdup.narrowPeak_peak_503	32	.	3.12995	5.7666	3.22795	96
chr1	83406540	83408014	SRR8861863-78_trimmed.fq.sort.sort.q10.rmdup.narrowPeak_peak_504	218	.	4.70651	26.3899	21.8377	911
chr1	83744005	83744148	SRR8861863-78_trimmed.fq.sort.sort.q10.rmdup.narrowPeak_peak_505	47	.	3.44461	7.41748	4.71969	30
chr1	84283900	84284290	SRR8861863-78_trimmed.fq.sort.sort.q10.rmdup.narrowPeak_peak_506	60	.	2.98457	8.83413	6.00699	210
chr1	84284766	84285611	SRR8861863-78_trimmed.fq.sort.sort.q10.rmdup.narrowPeak_peak_507	90	.	3.47256	12.177	9.0451	349
chr1	84293168	84293403	SRR8861863-78_trimmed.fq.sort.sort.q10.rmdup.narrowPeak_peak_508	49	.	3.62415	7.63512	4.91632	105
chr1	84539691	84540248	SRR8861863-78_trimmed.fq.sort.sort.q10.rmdup.narrowPeak_peak_509	81	.	2.72041	11.1548	8.11638	311
chr1	84540552	84540714	SRR8861863-78_trimmed.fq.sort.sort.q10.rmdup.narrowPeak_peak_510	39	.	2.25592	6.59042	3.97062	44
chr1	84541126	84541323	SRR8861863-78_trimmed.fq.sort.sort.q10.rmdup.narrowPeak_peak_511	27	.	2.12416	5.26486	2.77928	66
chr1	84560661	84560819	SRR8861863-78_trimmed.fq.sort.sort.q10.rmdup.narrowPeak_peak_512	19	.	1.79314	4.30296	1.9322	23
chr1	84693641	84693794	SRR8861863-78_trimmed.fq.sort.sort.q10.rmdup.narrowPeak_peak_513	41	.	2.04664	6.73749	4.104	70
chr1	84693875	84695842	SRR8861863-78_trimmed.fq.sort.sort.q10.rmdup.narrowPeak_peak_514	324	.	4.19595	37.7922	32.4703	1392
chr1	84709228	84709371	SRR8861863-78_trimmed.fq.sort.sort.q10.rmdup.narrowPeak_peak_515	59	.	2.97428	8.79171	5.96839	54
chr1	84709454	84709747	SRR8861863-78_trimmed.fq.sort.sort.q10.rmdup.narrowPeak_peak_516	93	.	3.48885	12.4837	9.32345	161
chr1	84709799	84710726	SRR8861863-78_trimmed.fq.sort.sort.q10.rmdup.narrowPeak_peak_517	78	.	3.2349	10.9112	7.89568	803
chr1	84710874	84711187	SRR8861863-78_trimmed.fq.sort.sort.q10.rmdup.narrowPeak_peak_518	45	.	2.67513	7.21049	4.53149	176
chr1	84711516	84711728	SRR8861863-78_trimmed.fq.sort.sort.q10.rmdup.narrowPeak_peak_519	31	.	2.39095	5.62699	3.10491	78
chr1	84933614	84935320	SRR8861863-78_trimmed.fq.sort.sort.q10.rmdup.narrowPeak_peak_520	167	.	3.35103	20.7894	16.7901	227
chr1	84935446	84936103	SRR8861863-78_trimmed.fq.sort.sort.q10.rmdup.narrowPeak_peak_521	73	.	2.50917	10.347	7.38298	376
chr1	85934188	85934332	SRR8861863-78_trimmed.fq.sort.sort.q10.rmdup.narrowPeak_peak_522	32	.	3.12995	5.7666	3.22795	42
chr1	85934416	85934559	SRR8861863-78_trimmed.fq.sort.sort.q10.rmdup.narrowPeak_peak_523	32	.	3.12995	5.7666	3.22795	90
chr1	86017755	86018316	SRR8861863-78_trimmed.fq.sort.sort.q10.rmdup.narrowPeak_peak_524	120	.	2.84546	15.4486	12.0012	301
chr1	86018400	86020223	SRR8861863-78_trimmed.fq.sort.sort.q10.rmdup.narrowPeak_peak_525	249	.	3.76669	29.755	24.9147	451
chr1	86045090	86045966	SRR8861863-78_trimmed.fq.sort.sort.q10.rmdup.narrowPeak_peak_526	190	.	2.78421	23.3542	19.0914	616
chr1	86046486	86047991	SRR8861863-78_trimmed.fq.sort.sort.q10.rmdup.narrowPeak_peak_527	140	.	2.51489	17.7241	14.043	566
chr1	86303642	86305016	SRR8861863-78_trimmed.fq.sort.sort.q10.rmdup.narrowPeak_peak_528	215	.	4.76358	26.0376	21.5182	750
chr1	86313319	86313728	SRR8861863-78_trimmed.fq.sort.sort.q10.rmdup.narrowPeak_peak_529	49	.	3.62415	7.63512	4.91632	283
chr1	86313966	86314128	SRR8861863-78_trimmed.fq.sort.sort.q10.rmdup.narrowPeak_peak_530	22	.	2.80048	4.62694	2.21321	117
chr1	86668326	86669674	SRR8861863-78_trimmed.fq.sort.sort.q10.rmdup.narrowPeak_peak_531	77	.	2.24264	10.6992	7.70257	854
chr1	86669729	86670429	SRR8861863-78_trimmed.fq.sort.sort.q10.rmdup.narrowPeak_peak_532	114	.	2.53997	14.8803	11.4899	343
chr1	86670979	86671737	SRR8861863-78_trimmed.fq.sort.sort.q10.rmdup.narrowPeak_peak_533	83	.	2.30698	11.4206	8.35816	300
chr1	87098987	87099210	SRR8861863-78_trimmed.fq.sort.sort.q10.rmdup.narrowPeak_peak_534	73	.	3.48193	10.335	7.37207	133
chr1	87126287	87129067	SRR8861863-78_trimmed.fq.sort.sort.q10.rmdup.narrowPeak_peak_535	246	.	3.40578	29.414	24.6012	1765
chr1	87152476	87152872	SRR8861863-78_trimmed.fq.sort.sort.q10.rmdup.narrowPeak_peak_536	30	.	1.5472	5.60696	3.08672	309
chr1	87152968	87153555	SRR8861863-78_trimmed.fq.sort.sort.q10.rmdup.narrowPeak_peak_537	44	.	1.62977	7.14776	4.47467	123
chr1	87155201	87155552	SRR8861863-78_trimmed.fq.sort.sort.q10.rmdup.narrowPeak_peak_538	34	.	1.53607	5.9722	3.41367	136
chr1	87156619	87156825	SRR8861863-78_trimmed.fq.sort.sort.q10.rmdup.narrowPeak_peak_539	20	.	1.45515	4.47322	2.08253	66
chr1	87156922	87157248	SRR8861863-78_trimmed.fq.sort.sort.q10.rmdup.narrowPeak_peak_540	37	.	1.58367	6.32808	3.73525	259
chr1	87170025	87170485	SRR8861863-78_trimmed.fq.sort.sort.q10.rmdup.narrowPeak_peak_541	87	.	2.44208	11.8831	8.77808	96
chr1	87170663	87170820	SRR8861863-78_trimmed.fq.sort.sort.q10.rmdup.narrowPeak_peak_542	28	.	1.86356	5.30189	2.81257	20
chr1	87183228	87183400	SRR8861863-78_trimmed.fq.sort.sort.q10.rmdup.narrowPeak_peak_543	24	.	1.68341	4.86576	2.42592	130
chr1	87185134	87186739	SRR8861863-78_trimmed.fq.sort.sort.q10.rmdup.narrowPeak_peak_544	140	.	2.57867	17.776	14.0894	663
chr1	87206085	87207401	SRR8861863-78_trimmed.fq.sort.sort.q10.rmdup.narrowPeak_peak_545	137	.	3.5531	17.3507	13.7086	429
chr1	87263378	87263556	SRR8861863-78_trimmed.fq.sort.sort.q10.rmdup.narrowPeak_peak_546	42	.	1.68784	6.94635	4.29329	94
chr1	87264052	87264219	SRR8861863-78_trimmed.fq.sort.sort.q10.rmdup.narrowPeak_peak_547	29	.	1.59251	5.43769	2.93454	98
chr1	87264694	87265104	SRR8861863-78_trimmed.fq.sort.sort.q10.rmdup.narrowPeak_peak_548	70	.	1.88575	10.0234	7.08866	108
chr1	87265239	87267006	SRR8861863-78_trimmed.fq.sort.sort.q10.rmdup.narrowPeak_peak_549	82	.	1.97012	11.3328	8.27858	561
chr1	87474451	87476502	SRR8861863-78_trimmed.fq.sort.sort.q10.rmdup.narrowPeak_peak_550	186	.	3.55661	22.9172	18.6987	1166
chr1	87508132	87508305	SRR8861863-78_trimmed.fq.sort.sort.q10.rmdup.narrowPeak_peak_551	38	.	1.81464	6.49649	3.88563	95
chr1	87508438	87510221	SRR8861863-78_trimmed.fq.sort.sort.q10.rmdup.narrowPeak_peak_552	130	.	2.48292	16.6398	13.0705	1432
chr1	87510579	87510795	SRR8861863-78_trimmed.fq.sort.sort.q10.rmdup.narrowPeak_peak_553	88	.	2.21201	11.9366	8.82653	103
chr1	87510845	87511704	SRR8861863-78_trimmed.fq.sort.sort.q10.rmdup.narrowPeak_peak_554	65	.	2.0486	9.41033	6.53088	278
chr1	87520649	87521123	SRR8861863-78_trimmed.fq.sort.sort.q10.rmdup.narrowPeak_peak_555	36	.	2.63579	6.27033	3.68282	271
chr1	87521556	87521921	SRR8861863-78_trimmed.fq.sort.sort.q10.rmdup.narrowPeak_peak_556	43	.	2.80469	7.04873	4.38482	240
chr1	87582255	87582534	SRR8861863-78_trimmed.fq.sort.sort.q10.rmdup.narrowPeak_peak_557	27	.	2.69466	5.18967	2.71172	245
chr1	87583263	87583688	SRR8861863-78_trimmed.fq.sort.sort.q10.rmdup.narrowPeak_peak_558	39	.	2.98882	6.56815	3.95048	154
chr1	87728157	87728314	SRR8861863-78_trimmed.fq.sort.sort.q10.rmdup.narrowPeak_peak_559	43	.	3.3892	7.0461	4.3824	56
chr1	87749422	87749573	SRR8861863-78_trimmed.fq.sort.sort.q10.rmdup.narrowPeak_peak_560	27	.	2.69466	5.18967	2.71172	29
chr1	87749747	87749924	SRR8861863-78_trimmed.fq.sort.sort.q10.rmdup.narrowPeak_peak_561	36	.	2.93449	6.22091	3.63823	49
chr1	87750157	87750414	SRR8861863-78_trimmed.fq.sort.sort.q10.rmdup.narrowPeak_peak_562	30	.	2.77821	5.59246	3.07367	81
chr1	88332430	88332729	SRR8861863-78_trimmed.fq.sort.sort.q10.rmdup.narrowPeak_peak_564	29	.	2.79756	5.47616	2.96917	179
chr1	88333139	88333343	SRR8861863-78_trimmed.fq.sort.sort.q10.rmdup.narrowPeak_peak_565	60	.	3.54763	8.88632	6.05456	118
chr1	88669205	88669354	SRR8861863-78_trimmed.fq.sort.sort.q10.rmdup.narrowPeak_peak_566	32	.	3.12995	5.7666	3.22795	123
chr1	88700602	88701602	SRR8861863-78_trimmed.fq.sort.sort.q10.rmdup.narrowPeak_peak_567	88	.	4.30185	11.9398	8.8295	120
chr1	89095951	89096259	SRR8861863-78_trimmed.fq.sort.sort.q10.rmdup.narrowPeak_peak_568	55	.	3.78889	8.29671	5.5173	110
chr1	89096379	89096550	SRR8861863-78_trimmed.fq.sort.sort.q10.rmdup.narrowPeak_peak_569	32	.	3.12995	5.7666	3.22795	88
chr1	89412037	89412211	SRR8861863-78_trimmed.fq.sort.sort.q10.rmdup.narrowPeak_peak_570	36	.	3.23803	6.23246	3.64867	86
chr1	89580614	89582583	SRR8861863-78_trimmed.fq.sort.sort.q10.rmdup.narrowPeak_peak_571	283	.	5.32397	33.4834	28.3804	1236
chr1	89669799	89670023	SRR8861863-78_trimmed.fq.sort.sort.q10.rmdup.narrowPeak_peak_572	46	.	3.19018	7.36717	4.67395	118
chr1	89670107	89670509	SRR8861863-78_trimmed.fq.sort.sort.q10.rmdup.narrowPeak_peak_573	45	.	3.15148	7.25153	4.56878	309
chr1	89670698	89670951	SRR8861863-78_trimmed.fq.sort.sort.q10.rmdup.narrowPeak_peak_574	35	.	2.89901	6.1177	3.54497	132
chr1	89671105	89671399	SRR8861863-78_trimmed.fq.sort.sort.q10.rmdup.narrowPeak_peak_575	62	.	3.53965	9.10244	6.25031	170
chr1	89754821	89755077	SRR8861863-78_trimmed.fq.sort.sort.q10.rmdup.narrowPeak_peak_576	35	.	3.125	6.15861	3.58193	56
chr1	89755456	89755724	SRR8861863-78_trimmed.fq.sort.sort.q10.rmdup.narrowPeak_peak_577	32	.	3.04753	5.765	3.22795	184
chr1	89847316	89849101	SRR8861863-78_trimmed.fq.sort.sort.q10.rmdup.narrowPeak_peak_578	149	.	3.92891	18.7351	14.9486	1108
chr1	89922130	89922307	SRR8861863-78_trimmed.fq.sort.sort.q10.rmdup.narrowPeak_peak_579	19	.	1.46193	4.35257	1.97585	96
chr1	89923375	89923520	SRR8861863-78_trimmed.fq.sort.sort.q10.rmdup.narrowPeak_peak_580	30	.	1.52304	5.61228	3.09159	18
chr1	89923904	89924053	SRR8861863-78_trimmed.fq.sort.sort.q10.rmdup.narrowPeak_peak_581	35	.	1.53954	6.09481	3.52435	89
chr1	89941003	89941244	SRR8861863-78_trimmed.fq.sort.sort.q10.rmdup.narrowPeak_peak_582	45	.	1.6673	7.24016	4.55848	123
chr1	89941427	89942197	SRR8861863-78_trimmed.fq.sort.sort.q10.rmdup.narrowPeak_peak_583	97	.	1.99972	12.9365	9.73342	378
chr1	89942466	89942691	SRR8861863-78_trimmed.fq.sort.sort.q10.rmdup.narrowPeak_peak_584	42	.	1.70408	6.93327	4.28139	134
chr1	89967629	89967799	SRR8861863-78_trimmed.fq.sort.sort.q10.rmdup.narrowPeak_peak_585	37	.	1.7508	6.31871	3.72665	102
chr1	89968615	89970947	SRR8861863-78_trimmed.fq.sort.sort.q10.rmdup.narrowPeak_peak_586	118	.	2.31228	15.2953	11.8634	662
chr1	89991648	89992262	SRR8861863-78_trimmed.fq.sort.sort.q10.rmdup.narrowPeak_peak_587	79	.	2.20918	10.9282	7.91109	259
chr1	89992316	89994181	SRR8861863-78_trimmed.fq.sort.sort.q10.rmdup.narrowPeak_peak_588	182	.	2.90639	22.4451	18.2757	532
chr1	90007914	90008075	SRR8861863-78_trimmed.fq.sort.sort.q10.rmdup.narrowPeak_peak_589	41	.	2.8169	6.74567	4.11139	80
chr1	90116804	90116960	SRR8861863-78_trimmed.fq.sort.sort.q10.rmdup.narrowPeak_peak_590	28	.	2.01183	5.34248	2.84899	51
chr1	90117686	90117856	SRR8861863-78_trimmed.fq.sort.sort.q10.rmdup.narrowPeak_peak_591	38	.	2.0996	6.42457	3.82049	88
chr1	90201522	90203643	SRR8861863-78_trimmed.fq.sort.sort.q10.rmdup.narrowPeak_peak_592	182	.	4.22508	22.3872	18.223	1115
chr1	90267794	90268768	SRR8861863-78_trimmed.fq.sort.sort.q10.rmdup.narrowPeak_peak_593	67	.	3.63632	9.64753	6.74696	524
chr1	90268907	90269147	SRR8861863-78_trimmed.fq.sort.sort.q10.rmdup.narrowPeak_peak_594	32	.	2.85211	5.80339	3.2611	176
chr1	90295040	90295183	SRR8861863-78_trimmed.fq.sort.sort.q10.rmdup.narrowPeak_peak_595	17	.	2.36505	4.11674	1.76794	70
chr1	90914980	90915180	SRR8861863-78_trimmed.fq.sort.sort.q10.rmdup.narrowPeak_peak_596	18	.	2.54842	4.1883	1.83112	68
chr1	90927130	90928698	SRR8861863-78_trimmed.fq.sort.sort.q10.rmdup.narrowPeak_peak_597	125	.	4.36486	16.1141	12.5989	985
chr1	90997675	90998001	SRR8861863-78_trimmed.fq.sort.sort.q10.rmdup.narrowPeak_peak_598	56	.	3.75522	8.46949	5.67487	125
chr1	90998109	90998378	SRR8861863-78_trimmed.fq.sort.sort.q10.rmdup.narrowPeak_peak_599	27	.	2.89515	5.20181	2.7227	139
chr1	90999436	90999653	SRR8861863-78_trimmed.fq.sort.sort.q10.rmdup.narrowPeak_peak_600	51	.	3.53383	7.88793	5.14617	97
chr1	91052072	91052450	SRR8861863-78_trimmed.fq.sort.sort.q10.rmdup.narrowPeak_peak_601	61	.	3.95362	8.97636	6.13561	202
chr1	91052521	91052681	SRR8861863-78_trimmed.fq.sort.sort.q10.rmdup.narrowPeak_peak_602	32	.	3.12995	5.7666	3.22795	140
chr1	91179341	91181267	SRR8861863-78_trimmed.fq.sort.sort.q10.rmdup.narrowPeak_peak_603	177	.	3.75085	21.879	17.7672	1008
chr1	91181434	91181577	SRR8861863-78_trimmed.fq.sort.sort.q10.rmdup.narrowPeak_peak_604	24	.	2.0093	4.88487	2.44294	15
chr1	91241572	91241715	SRR8861863-78_trimmed.fq.sort.sort.q10.rmdup.narrowPeak_peak_605	29	.	2.93251	5.47689	2.96979	101
chr1	91343451	91346366	SRR8861863-78_trimmed.fq.sort.sort.q10.rmdup.narrowPeak_peak_606	192	.	2.87358	23.4756	19.2013	1346
chr1	91365786	91366453	SRR8861863-78_trimmed.fq.sort.sort.q10.rmdup.narrowPeak_peak_607	80	.	3.77442	11.1164	8.08195	409
chr1	91366578	91367171	SRR8861863-78_trimmed.fq.sort.sort.q10.rmdup.narrowPeak_peak_608	39	.	2.90942	6.5134	3.90087	251
chr1	91405773	91406050	SRR8861863-78_trimmed.fq.sort.sort.q10.rmdup.narrowPeak_peak_609	46	.	2.87157	7.29103	4.60476	106
chr1	91458082	91459066	SRR8861863-78_trimmed.fq.sort.sort.q10.rmdup.narrowPeak_peak_610	99	.	4.23156	13.2154	9.98616	383
chr1	91493053	91493233	SRR8861863-78_trimmed.fq.sort.sort.q10.rmdup.narrowPeak_peak_611	22	.	2.80048	4.62694	2.21321	122
chr1	91537624	91540180	SRR8861863-78_trimmed.fq.sort.sort.q10.rmdup.narrowPeak_peak_612	209	.	3.462	25.4035	20.9438	1514
chr1	91747047	91747212	SRR8861863-78_trimmed.fq.sort.sort.q10.rmdup.narrowPeak_peak_613	20	.	2.45005	4.49241	2.09942	30
chr1	91747970	91748289	SRR8861863-78_trimmed.fq.sort.sort.q10.rmdup.narrowPeak_peak_614	25	.	2.55735	4.94895	2.50032	206
chr1	91801830	91803152	SRR8861863-78_trimmed.fq.sort.sort.q10.rmdup.narrowPeak_peak_615	118	.	3.09685	15.2893	11.8579	224
chr1	92476076	92476270	SRR8861863-78_trimmed.fq.sort.sort.q10.rmdup.narrowPeak_peak_616	29	.	2.5829	5.47592	2.969	68
chr1	92631217	92631360	SRR8861863-78_trimmed.fq.sort.sort.q10.rmdup.narrowPeak_peak_617	31	.	2.8868	5.72132	3.18985	32
chr1	92848129	92848310	SRR8861863-78_trimmed.fq.sort.sort.q10.rmdup.narrowPeak_peak_618	49	.	3.62415	7.63512	4.91632	75
chr1	92900081	92900274	SRR8861863-78_trimmed.fq.sort.sort.q10.rmdup.narrowPeak_peak_619	58	.	3.15289	8.69561	5.88063	74
chr1	92900532	92900708	SRR8861863-78_trimmed.fq.sort.sort.q10.rmdup.narrowPeak_peak_620	30	.	2.56561	5.56836	3.05208	110
chr1	92978378	92978530	SRR8861863-78_trimmed.fq.sort.sort.q10.rmdup.narrowPeak_peak_621	22	.	2.63922	4.72159	2.2975	130
chr1	92978702	92978964	SRR8861863-78_trimmed.fq.sort.sort.q10.rmdup.narrowPeak_peak_622	41	.	3.11996	6.752	4.11716	141
chr1	92979233	92979599	SRR8861863-78_trimmed.fq.sort.sort.q10.rmdup.narrowPeak_peak_623	67	.	3.73524	9.69853	6.79262	123
chr1	92988805	92988990	SRR8861863-78_trimmed.fq.sort.sort.q10.rmdup.narrowPeak_peak_624	33	.	3.0221	5.89436	3.34329	140
chr1	92989413	92989601	SRR8861863-78_trimmed.fq.sort.sort.q10.rmdup.narrowPeak_peak_625	35	.	3.0921	6.07452	3.50597	86
chr1	93099978	93102692	SRR8861863-78_trimmed.fq.sort.sort.q10.rmdup.narrowPeak_peak_626	112	.	2.2471	14.568	11.2073	979
chr1	93102787	93103111	SRR8861863-78_trimmed.fq.sort.sort.q10.rmdup.narrowPeak_peak_627	39	.	1.76464	6.57836	3.9597	110
chr1	93103161	93103416	SRR8861863-78_trimmed.fq.sort.sort.q10.rmdup.narrowPeak_peak_628	19	.	1.58616	4.36098	1.98314	11
chr1	93103653	93103801	SRR8861863-78_trimmed.fq.sort.sort.q10.rmdup.narrowPeak_peak_629	43	.	1.8183	6.99574	4.33655	91
chr1	93133867	93134034	SRR8861863-78_trimmed.fq.sort.sort.q10.rmdup.narrowPeak_peak_630	49	.	3.62415	7.63512	4.91632	81
chr1	93148938	93149117	SRR8861863-78_trimmed.fq.sort.sort.q10.rmdup.narrowPeak_peak_631	31	.	2.75618	5.69691	3.16787	89
chr1	93236142	93236716	SRR8861863-78_trimmed.fq.sort.sort.q10.rmdup.narrowPeak_peak_632	91	.	4.03933	12.2823	9.1409	424
chr1	93236769	93237279	SRR8861863-78_trimmed.fq.sort.sort.q10.rmdup.narrowPeak_peak_633	62	.	3.47951	9.15074	6.29433	138
chr1	93401539	93401682	SRR8861863-78_trimmed.fq.sort.sort.q10.rmdup.narrowPeak_peak_634	27	.	2.92704	5.27956	2.7925	134
chr1	93684436	93686070	SRR8861863-78_trimmed.fq.sort.sort.q10.rmdup.narrowPeak_peak_635	130	.	3.99856	16.6044	13.0394	464
chr1	94080022	94081612	SRR8861863-78_trimmed.fq.sort.sort.q10.rmdup.narrowPeak_peak_636	105	.	4.23866	13.8339	10.5451	625
chr1	95664895	95667193	SRR8861863-78_trimmed.fq.sort.sort.q10.rmdup.narrowPeak_peak_638	183	.	3.44574	22.4789	18.3064	1035
chr1	96870870	96872681	SRR8861863-78_trimmed.fq.sort.sort.q10.rmdup.narrowPeak_peak_639	192	.	3.91588	23.5541	19.2727	926
chr1	96872756	96872934	SRR8861863-78_trimmed.fq.sort.sort.q10.rmdup.narrowPeak_peak_640	39	.	2.25431	6.58167	3.96272	78
chr1	96873051	96873207	SRR8861863-78_trimmed.fq.sort.sort.q10.rmdup.narrowPeak_peak_641	50	.	2.40459	7.78142	5.04922	38
chr1	97660304	97660555	SRR8861863-78_trimmed.fq.sort.sort.q10.rmdup.narrowPeak_peak_642	36	.	2.93963	6.23582	3.65166	134
chr1	97662572	97662945	SRR8861863-78_trimmed.fq.sort.sort.q10.rmdup.narrowPeak_peak_643	31	.	2.81714	5.70385	3.17415	57
chr1	97663052	97663237	SRR8861863-78_trimmed.fq.sort.sort.q10.rmdup.narrowPeak_peak_644	28	.	2.73782	5.31033	2.82018	125
chr1	104768711	104770670	SRR8861863-78_trimmed.fq.sort.sort.q10.rmdup.narrowPeak_peak_646	143	.	3.1426	18.0458	14.3309	1463
chr1	104770815	104770965	SRR8861863-78_trimmed.fq.sort.sort.q10.rmdup.narrowPeak_peak_647	43	.	2.16659	7.05275	4.38846	94
chr1	104993234	104994169	SRR8861863-78_trimmed.fq.sort.sort.q10.rmdup.narrowPeak_peak_648	72	.	3.90047	10.1895	7.23975	401
chr1	104994588	104994849	SRR8861863-78_trimmed.fq.sort.sort.q10.rmdup.narrowPeak_peak_649	33	.	2.9533	5.90203	3.35017	223
chr1	105355054	105355697	SRR8861863-78_trimmed.fq.sort.sort.q10.rmdup.narrowPeak_peak_650	62	.	3.05145	9.10813	6.25548	506
chr1	105356758	105357039	SRR8861863-78_trimmed.fq.sort.sort.q10.rmdup.narrowPeak_peak_651	79	.	3.29204	10.9443	7.92575	140
chr1	105779744	105780629	SRR8861863-78_trimmed.fq.sort.sort.q10.rmdup.narrowPeak_peak_652	158	.	2.83471	19.697	15.8106	334
chr1	105780825	105782088	SRR8861863-78_trimmed.fq.sort.sort.q10.rmdup.narrowPeak_peak_653	137	.	2.69392	17.3721	13.7279	357
chr1	105842865	105845158	SRR8861863-78_trimmed.fq.sort.sort.q10.rmdup.narrowPeak_peak_654	263	.	4.1507	31.2496	26.3018	2093
chr1	105845681	105845913	SRR8861863-78_trimmed.fq.sort.sort.q10.rmdup.narrowPeak_peak_655	46	.	2.23684	7.39057	4.69533	28
chr1	105991629	105992480	SRR8861863-78_trimmed.fq.sort.sort.q10.rmdup.narrowPeak_peak_656	131	.	4.71492	16.7757	13.193	689
chr1	105992531	105992736	SRR8861863-78_trimmed.fq.sort.sort.q10.rmdup.narrowPeak_peak_657	41	.	2.98097	6.7343	4.10104	68
chr1	105992897	105993085	SRR8861863-78_trimmed.fq.sort.sort.q10.rmdup.narrowPeak_peak_658	38	.	2.94353	6.43304	3.82815	66
chr1	106172409	106173812	SRR8861863-78_trimmed.fq.sort.sort.q10.rmdup.narrowPeak_peak_659	118	.	5.24559	15.2867	11.8557	333
chr1	106713005	106713197	SRR8861863-78_trimmed.fq.sort.sort.q10.rmdup.narrowPeak_peak_660	32	.	3.12995	5.7666	3.22795	72
chr1	109105357	109105545	SRR8861863-78_trimmed.fq.sort.sort.q10.rmdup.narrowPeak_peak_661	38	.	3.24229	6.45532	3.84841	90
chr1	109982468	109984227	SRR8861863-78_trimmed.fq.sort.sort.q10.rmdup.narrowPeak_peak_662	233	.	4.44635	28.0256	23.3317	824
chr1	112415650	112417591	SRR8861863-78_trimmed.fq.sort.sort.q10.rmdup.narrowPeak_peak_663	101	.	3.39489	13.4296	10.1798	123
chr1	118626958	118627231	SRR8861863-78_trimmed.fq.sort.sort.q10.rmdup.narrowPeak_peak_664	32	.	2.09982	5.83691	3.29147	138
chr1	118627425	118628907	SRR8861863-78_trimmed.fq.sort.sort.q10.rmdup.narrowPeak_peak_665	82	.	2.72168	11.3259	8.27221	435
chr1	118823234	118823387	SRR8861863-78_trimmed.fq.sort.sort.q10.rmdup.narrowPeak_peak_666	29	.	2.8519	5.44897	2.94464	129
chr1	119050523	119050818	SRR8861863-78_trimmed.fq.sort.sort.q10.rmdup.narrowPeak_peak_667	37	.	2.80998	6.37568	3.77615	60
chr1	119051163	119051453	SRR8861863-78_trimmed.fq.sort.sort.q10.rmdup.narrowPeak_peak_668	41	.	2.87132	6.75299	4.11806	190
chr1	119051968	119052229	SRR8861863-78_trimmed.fq.sort.sort.q10.rmdup.narrowPeak_peak_669	51	.	3.10833	7.92803	5.18265	140
chr1	119076482	119078130	SRR8861863-78_trimmed.fq.sort.sort.q10.rmdup.narrowPeak_peak_670	110	.	3.58641	14.3781	11.0366	1134
chr1	119183553	119183899	SRR8861863-78_trimmed.fq.sort.sort.q10.rmdup.narrowPeak_peak_671	48	.	3.12322	7.57249	4.86058	265
chr1	119189120	119189498	SRR8861863-78_trimmed.fq.sort.sort.q10.rmdup.narrowPeak_peak_672	77	.	3.46871	10.7553	7.75357	101
chr1	119189772	119189933	SRR8861863-78_trimmed.fq.sort.sort.q10.rmdup.narrowPeak_peak_673	39	.	2.82983	6.61504	3.9929	89
chr1	119389518	119389802	SRR8861863-78_trimmed.fq.sort.sort.q10.rmdup.narrowPeak_peak_674	47	.	3.16304	7.49266	4.78801	168
chr1	119419840	119419990	SRR8861863-78_trimmed.fq.sort.sort.q10.rmdup.narrowPeak_peak_675	42	.	1.69064	6.92886	4.27738	107
chr1	119420201	119420923	SRR8861863-78_trimmed.fq.sort.sort.q10.rmdup.narrowPeak_peak_676	95	.	1.99717	12.7274	9.54412	130
chr1	119422327	119422741	SRR8861863-78_trimmed.fq.sort.sort.q10.rmdup.narrowPeak_peak_677	40	.	1.67527	6.689	4.06	305
chr1	119422807	119424382	SRR8861863-78_trimmed.fq.sort.sort.q10.rmdup.narrowPeak_peak_678	81	.	1.94515	11.227	8.18194	194
chr1	120006329	120008613	SRR8861863-78_trimmed.fq.sort.sort.q10.rmdup.narrowPeak_peak_679	176	.	3.33548	21.7682	17.668	996
chr1	120072330	120073629	SRR8861863-78_trimmed.fq.sort.sort.q10.rmdup.narrowPeak_peak_680	164	.	4.55204	20.3664	16.4101	676
chr1	120074042	120074286	SRR8861863-78_trimmed.fq.sort.sort.q10.rmdup.narrowPeak_peak_681	39	.	2.62362	6.53494	3.92035	137
chr1	120340066	120340512	SRR8861863-78_trimmed.fq.sort.sort.q10.rmdup.narrowPeak_peak_682	54	.	1.71183	8.1714	5.40405	241
chr1	120340722	120340892	SRR8861863-78_trimmed.fq.sort.sort.q10.rmdup.narrowPeak_peak_683	24	.	1.50516	4.86877	2.42866	110
chr1	120341303	120341868	SRR8861863-78_trimmed.fq.sort.sort.q10.rmdup.narrowPeak_peak_684	52	.	1.69577	8.04788	5.29187	374
chr1	120341970	120342187	SRR8861863-78_trimmed.fq.sort.sort.q10.rmdup.narrowPeak_peak_685	47	.	1.66378	7.43943	4.73961	125
chr1	120343507	120343735	SRR8861863-78_trimmed.fq.sort.sort.q10.rmdup.narrowPeak_peak_686	27	.	1.54746	5.19663	2.718	98
chr1	120358233	120358392	SRR8861863-78_trimmed.fq.sort.sort.q10.rmdup.narrowPeak_peak_687	29	.	2.83539	5.40518	2.9053	105
chr1	120551731	120551939	SRR8861863-78_trimmed.fq.sort.sort.q10.rmdup.narrowPeak_peak_688	26	.	2.61557	5.12048	2.65343	37
chr1	120581290	120581502	SRR8861863-78_trimmed.fq.sort.sort.q10.rmdup.narrowPeak_peak_689	27	.	2.1992	5.18799	2.71024	20
chr1	120590763	120591291	SRR8861863-78_trimmed.fq.sort.sort.q10.rmdup.narrowPeak_peak_690	40	.	1.73877	6.71852	4.08678	351
chr1	120591940	120592140	SRR8861863-78_trimmed.fq.sort.sort.q10.rmdup.narrowPeak_peak_691	38	.	1.67693	6.45423	3.84746	31
chr1	120592720	120593178	SRR8861863-78_trimmed.fq.sort.sort.q10.rmdup.narrowPeak_peak_692	35	.	1.60399	6.17503	3.5968	411
chr1	120625252	120626592	SRR8861863-78_trimmed.fq.sort.sort.q10.rmdup.narrowPeak_peak_693	85	.	2.6981	11.6542	8.57057	713
chr1	120642435	120642617	SRR8861863-78_trimmed.fq.sort.sort.q10.rmdup.narrowPeak_peak_694	38	.	2.96852	6.5077	3.89582	57
chr1	121097297	121098225	SRR8861863-78_trimmed.fq.sort.sort.q10.rmdup.narrowPeak_peak_695	97	.	3.38395	12.9217	9.72009	600
chr1	121098333	121098664	SRR8861863-78_trimmed.fq.sort.sort.q10.rmdup.narrowPeak_peak_696	48	.	2.64694	7.56378	4.85263	68
chr1	121176623	121177986	SRR8861863-78_trimmed.fq.sort.sort.q10.rmdup.narrowPeak_peak_697	106	.	2.34421	13.9858	10.6825	640
chr1	121178063	121178345	SRR8861863-78_trimmed.fq.sort.sort.q10.rmdup.narrowPeak_peak_698	29	.	1.71652	5.4208	2.91935	54
chr1	121178593	121179126	SRR8861863-78_trimmed.fq.sort.sort.q10.rmdup.narrowPeak_peak_699	72	.	2.07237	10.2152	7.26334	317
chr1	121179216	121179424	SRR8861863-78_trimmed.fq.sort.sort.q10.rmdup.narrowPeak_peak_700	31	.	1.73131	5.66686	3.14086	142
chr1	121179776	121179987	SRR8861863-78_trimmed.fq.sort.sort.q10.rmdup.narrowPeak_peak_701	27	.	1.69598	5.23849	2.75565	70
chr1	121349526	121349679	SRR8861863-78_trimmed.fq.sort.sort.q10.rmdup.narrowPeak_peak_702	47	.	3.04076	7.50281	4.79724	93
chr1	121361164	121361570	SRR8861863-78_trimmed.fq.sort.sort.q10.rmdup.narrowPeak_peak_703	41	.	2.61873	6.82379	4.18226	281
chr1	121361968	121362148	SRR8861863-78_trimmed.fq.sort.sort.q10.rmdup.narrowPeak_peak_704	32	.	2.46084	5.76506	3.22795	48
chr1	121401509	121401806	SRR8861863-78_trimmed.fq.sort.sort.q10.rmdup.narrowPeak_peak_705	21	.	2.74597	4.502	2.10797	61
chr1	121526498	121526821	SRR8861863-78_trimmed.fq.sort.sort.q10.rmdup.narrowPeak_peak_706	67	.	2.80714	9.64396	6.74374	139
chr1	121526940	121528248	SRR8861863-78_trimmed.fq.sort.sort.q10.rmdup.narrowPeak_peak_707	212	.	4.37818	25.7234	21.2317	957
chr1	122660595	122660782	SRR8861863-78_trimmed.fq.sort.sort.q10.rmdup.narrowPeak_peak_709	43	.	3.45942	6.99235	4.33348	67
chr1	122661322	122661491	SRR8861863-78_trimmed.fq.sort.sort.q10.rmdup.narrowPeak_peak_710	37	.	3.29468	6.36921	3.77039	100
chr1	124043827	124044001	SRR8861863-78_trimmed.fq.sort.sort.q10.rmdup.narrowPeak_peak_711	32	.	1.76866	5.82445	3.28026	113
chr1	124044090	124045782	SRR8861863-78_trimmed.fq.sort.sort.q10.rmdup.narrowPeak_peak_712	134	.	2.49435	17.0533	13.4425	924
chr1	124057848	124058047	SRR8861863-78_trimmed.fq.sort.sort.q10.rmdup.narrowPeak_peak_713	39	.	2.64533	6.61817	3.99567	42
chr1	125903015	125903175	SRR8861863-78_trimmed.fq.sort.sort.q10.rmdup.narrowPeak_peak_714	22	.	2.57669	4.70641	2.28399	106
chr1	125911205	125911734	SRR8861863-78_trimmed.fq.sort.sort.q10.rmdup.narrowPeak_peak_715	89	.	2.35508	12.1218	8.99481	257
chr1	125912085	125913657	SRR8861863-78_trimmed.fq.sort.sort.q10.rmdup.narrowPeak_peak_716	142	.	2.73431	17.957	14.2514	299
chr1	126492198	126492391	SRR8861863-78_trimmed.fq.sort.sort.q10.rmdup.narrowPeak_peak_717	36	.	3.25309	6.26892	3.6816	62
chr1	126736660	126736825	SRR8861863-78_trimmed.fq.sort.sort.q10.rmdup.narrowPeak_peak_718	26	.	2.43335	5.11988	2.65292	59
chr1	126737863	126738014	SRR8861863-78_trimmed.fq.sort.sort.q10.rmdup.narrowPeak_peak_719	26	.	2.41777	5.06653	2.60526	18
chr1	126738069	126738263	SRR8861863-78_trimmed.fq.sort.sort.q10.rmdup.narrowPeak_peak_720	29	.	2.49773	5.48087	2.97339	140
chr1	126738334	126738524	SRR8861863-78_trimmed.fq.sort.sort.q10.rmdup.narrowPeak_peak_721	33	.	2.58363	5.92983	3.37534	123
chr1	126738940	126739309	SRR8861863-78_trimmed.fq.sort.sort.q10.rmdup.narrowPeak_peak_722	34	.	2.6136	6.03617	3.47149	288
chr1	127675901	127676575	SRR8861863-78_trimmed.fq.sort.sort.q10.rmdup.narrowPeak_peak_723	54	.	1.84172	8.2628	5.48744	133
chr1	127676655	127677408	SRR8861863-78_trimmed.fq.sort.sort.q10.rmdup.narrowPeak_peak_724	100	.	2.12127	13.3139	10.0754	315
chr1	127677564	127678800	SRR8861863-78_trimmed.fq.sort.sort.q10.rmdup.narrowPeak_peak_725	85	.	2.03289	11.6631	8.57862	776
chr1	127679526	127679923	SRR8861863-78_trimmed.fq.sort.sort.q10.rmdup.narrowPeak_peak_726	73	.	1.9766	10.3425	7.37888	195
chr1	128471299	128472552	SRR8861863-78_trimmed.fq.sort.sort.q10.rmdup.narrowPeak_peak_727	110	.	3.81619	14.4239	11.0777	319
chr1	128552212	128552370	SRR8861863-78_trimmed.fq.sort.sort.q10.rmdup.narrowPeak_peak_728	32	.	3.12995	5.7666	3.22795	103
chr1	128589286	128589467	SRR8861863-78_trimmed.fq.sort.sort.q10.rmdup.narrowPeak_peak_729	29	.	1.8847	5.44657	2.94254	157
chr1	128589550	128590443	SRR8861863-78_trimmed.fq.sort.sort.q10.rmdup.narrowPeak_peak_730	98	.	2.52805	13.0504	9.83671	507
chr1	128590628	128591979	SRR8861863-78_trimmed.fq.sort.sort.q10.rmdup.narrowPeak_peak_731	176	.	3.08615	21.7504	17.6517	327
chr1	129272338	129275175	SRR8861863-78_trimmed.fq.sort.sort.q10.rmdup.narrowPeak_peak_732	134	.	2.70723	17.0295	13.4211	1628
chr1	130714750	130714942	SRR8861863-78_trimmed.fq.sort.sort.q10.rmdup.narrowPeak_peak_733	61	.	3.95362	8.97636	6.13561	50
chr1	130715136	130715470	SRR8861863-78_trimmed.fq.sort.sort.q10.rmdup.narrowPeak_peak_734	108	.	5.10676	14.1863	10.863	206
chr1	130715520	130715670	SRR8861863-78_trimmed.fq.sort.sort.q10.rmdup.narrowPeak_peak_735	27	.	2.96521	5.18549	2.708	77
chr1	130877328	130878818	SRR8861863-78_trimmed.fq.sort.sort.q10.rmdup.narrowPeak_peak_736	179	.	3.93378	22.0399	17.9126	507
chr1	130878940	130879358	SRR8861863-78_trimmed.fq.sort.sort.q10.rmdup.narrowPeak_peak_737	85	.	2.91841	11.6718	8.58643	127
chr1	130879444	130879755	SRR8861863-78_trimmed.fq.sort.sort.q10.rmdup.narrowPeak_peak_738	44	.	2.37064	7.08024	4.41347	71
chr1	131020251	131020482	SRR8861863-78_trimmed.fq.sort.sort.q10.rmdup.narrowPeak_peak_739	21	.	2.53663	4.59603	2.19112	77
chr1	131021124	131021296	SRR8861863-78_trimmed.fq.sort.sort.q10.rmdup.narrowPeak_peak_740	37	.	2.90441	6.31563	3.7239	125
chr1	131021452	131021858	SRR8861863-78_trimmed.fq.sort.sort.q10.rmdup.narrowPeak_peak_741	61	.	3.42274	8.96807	6.12901	273
chr1	131243230	131245304	SRR8861863-78_trimmed.fq.sort.sort.q10.rmdup.narrowPeak_peak_742	173	.	2.75103	21.4292	17.3639	1193
chr1	131245452	131245895	SRR8861863-78_trimmed.fq.sort.sort.q10.rmdup.narrowPeak_peak_743	75	.	2.13786	10.5187	7.53851	222
chr1	131598167	131600084	SRR8861863-78_trimmed.fq.sort.sort.q10.rmdup.narrowPeak_peak_744	123	.	3.63211	15.8409	12.3546	804
chr1	131767008	131767213	SRR8861863-78_trimmed.fq.sort.sort.q10.rmdup.narrowPeak_peak_745	59	.	3.87666	8.78129	5.95889	128
chr1	131797787	131797930	SRR8861863-78_trimmed.fq.sort.sort.q10.rmdup.narrowPeak_peak_746	37	.	3.29468	6.36921	3.77039	87
chr1	131867715	131868503	SRR8861863-78_trimmed.fq.sort.sort.q10.rmdup.narrowPeak_peak_747	174	.	5.33792	21.5353	17.4594	264
chr1	131868763	131868976	SRR8861863-78_trimmed.fq.sort.sort.q10.rmdup.narrowPeak_peak_748	25	.	2.59447	5.05849	2.59816	86
chr1	131906825	131907307	SRR8861863-78_trimmed.fq.sort.sort.q10.rmdup.narrowPeak_peak_749	39	.	2.86542	6.55492	3.93849	221
chr1	131908747	131908971	SRR8861863-78_trimmed.fq.sort.sort.q10.rmdup.narrowPeak_peak_750	29	.	2.73104	5.45666	2.95166	45
chr1	131961854	131962069	SRR8861863-78_trimmed.fq.sort.sort.q10.rmdup.narrowPeak_peak_751	25	.	1.73086	4.97445	2.52314	74
chr1	131963356	131964794	SRR8861863-78_trimmed.fq.sort.sort.q10.rmdup.narrowPeak_peak_752	150	.	2.72462	18.8288	15.0325	935
chr1	131964954	131965100	SRR8861863-78_trimmed.fq.sort.sort.q10.rmdup.narrowPeak_peak_753	36	.	1.85989	6.20654	3.62529	89
chr1	132066308	132067832	SRR8861863-78_trimmed.fq.sort.sort.q10.rmdup.narrowPeak_peak_754	153	.	2.71287	19.181	15.3486	808
chr1	132068094	132069415	SRR8861863-78_trimmed.fq.sort.sort.q10.rmdup.narrowPeak_peak_755	98	.	2.3462	13.023	9.81162	348
chr1	132138189	132138556	SRR8861863-78_trimmed.fq.sort.sort.q10.rmdup.narrowPeak_peak_756	63	.	3.35532	9.19734	6.33682	235
chr1	132138607	132139168	SRR8861863-78_trimmed.fq.sort.sort.q10.rmdup.narrowPeak_peak_757	114	.	4.26067	14.8084	11.4246	177
chr1	132157919	132159290	SRR8861863-78_trimmed.fq.sort.sort.q10.rmdup.narrowPeak_peak_758	97	.	3.72757	13.0079	9.79785	916
chr1	132159695	132159863	SRR8861863-78_trimmed.fq.sort.sort.q10.rmdup.narrowPeak_peak_759	40	.	2.65474	6.65419	4.02847	108
chr1	132189225	132190375	SRR8861863-78_trimmed.fq.sort.sort.q10.rmdup.narrowPeak_peak_760	115	.	2.66772	14.9032	11.5107	710
chr1	132190616	132190827	SRR8861863-78_trimmed.fq.sort.sort.q10.rmdup.narrowPeak_peak_761	30	.	1.87319	5.58719	3.06898	101
chr1	132191070	132191964	SRR8861863-78_trimmed.fq.sort.sort.q10.rmdup.narrowPeak_peak_762	151	.	2.91643	18.9365	15.1287	233
chr1	132211185	132212359	SRR8861863-78_trimmed.fq.sort.sort.q10.rmdup.narrowPeak_peak_763	70	.	3.06014	9.93106	7.00456	780
chr1	132220359	132220891	SRR8861863-78_trimmed.fq.sort.sort.q10.rmdup.narrowPeak_peak_764	113	.	3.88533	14.7247	11.3493	401
chr1	132220954	132221450	SRR8861863-78_trimmed.fq.sort.sort.q10.rmdup.narrowPeak_peak_765	97	.	3.65401	12.955	9.75015	173
chr1	132221621	132221858	SRR8861863-78_trimmed.fq.sort.sort.q10.rmdup.narrowPeak_peak_766	58	.	3.04828	8.70349	5.88785	98
chr1	132222242	132222441	SRR8861863-78_trimmed.fq.sort.sort.q10.rmdup.narrowPeak_peak_767	38	.	2.67613	6.4164	3.81316	60
chr1	132234583	132234791	SRR8861863-78_trimmed.fq.sort.sort.q10.rmdup.narrowPeak_peak_768	48	.	3.00589	7.57851	4.86599	98
chr1	132234846	132235069	SRR8861863-78_trimmed.fq.sort.sort.q10.rmdup.narrowPeak_peak_769	25	.	2.49064	5.03298	2.5755	58
chr1	132297520	132300069	SRR8861863-78_trimmed.fq.sort.sort.q10.rmdup.narrowPeak_peak_770	168	.	2.85652	20.8078	16.8066	1955
chr1	132315498	132315716	SRR8861863-78_trimmed.fq.sort.sort.q10.rmdup.narrowPeak_peak_771	27	.	1.90792	5.22008	2.73906	90
chr1	132316104	132317863	SRR8861863-78_trimmed.fq.sort.sort.q10.rmdup.narrowPeak_peak_772	206	.	3.57848	25.0346	20.609	749
chr1	132542068	132544293	SRR8861863-78_trimmed.fq.sort.sort.q10.rmdup.narrowPeak_peak_773	74	.	2.06747	10.4418	7.46854	1718
chr1	132623288	132623460	SRR8861863-78_trimmed.fq.sort.sort.q10.rmdup.narrowPeak_peak_774	28	.	2.39506	5.38157	2.88406	86
chr1	132623747	132623899	SRR8861863-78_trimmed.fq.sort.sort.q10.rmdup.narrowPeak_peak_775	27	.	2.35473	5.22992	2.74793	48
chr1	132624730	132625040	SRR8861863-78_trimmed.fq.sort.sort.q10.rmdup.narrowPeak_peak_776	40	.	2.57617	6.65108	4.0256	60
chr1	132659289	132659599	SRR8861863-78_trimmed.fq.sort.sort.q10.rmdup.narrowPeak_peak_777	37	.	2.70061	6.34239	3.74818	123
chr1	132660433	132660622	SRR8861863-78_trimmed.fq.sort.sort.q10.rmdup.narrowPeak_peak_778	50	.	3.00283	7.75964	5.02944	120
chr1	132687189	132688366	SRR8861863-78_trimmed.fq.sort.sort.q10.rmdup.narrowPeak_peak_779	116	.	3.4809	15.0339	11.6274	684
chr1	132692892	132693312	SRR8861863-78_trimmed.fq.sort.sort.q10.rmdup.narrowPeak_peak_780	52	.	2.52773	8.03869	5.28341	91
chr1	132693819	132695080	SRR8861863-78_trimmed.fq.sort.sort.q10.rmdup.narrowPeak_peak_781	72	.	2.88073	10.1981	7.24764	615
chr1	132703148	132703291	SRR8861863-78_trimmed.fq.sort.sort.q10.rmdup.narrowPeak_peak_782	25	.	1.97755	4.97892	2.52701	98
chr1	132704194	132704478	SRR8861863-78_trimmed.fq.sort.sort.q10.rmdup.narrowPeak_peak_783	31	.	2.06202	5.71902	3.18789	162
chr1	132704531	132704688	SRR8861863-78_trimmed.fq.sort.sort.q10.rmdup.narrowPeak_peak_784	33	.	2.08626	5.95449	3.39759	112
chr1	132705120	132705277	SRR8861863-78_trimmed.fq.sort.sort.q10.rmdup.narrowPeak_peak_785	34	.	2.08819	6.06268	3.49527	91
chr1	132739941	132740166	SRR8861863-78_trimmed.fq.sort.sort.q10.rmdup.narrowPeak_peak_786	30	.	1.68917	5.60012	3.08065	31
chr1	132740266	132740609	SRR8861863-78_trimmed.fq.sort.sort.q10.rmdup.narrowPeak_peak_787	45	.	1.81874	7.26563	4.58163	271
chr1	132740868	132741583	SRR8861863-78_trimmed.fq.sort.sort.q10.rmdup.narrowPeak_peak_788	48	.	1.85004	7.52461	4.81708	410
chr1	132742276	132742674	SRR8861863-78_trimmed.fq.sort.sort.q10.rmdup.narrowPeak_peak_789	46	.	1.86924	7.36514	4.6721	240
chr1	132799643	132800700	SRR8861863-78_trimmed.fq.sort.sort.q10.rmdup.narrowPeak_peak_790	69	.	2.63619	9.84011	6.92157	168
chr1	132800801	132801096	SRR8861863-78_trimmed.fq.sort.sort.q10.rmdup.narrowPeak_peak_791	25	.	2.02566	5.05868	2.59833	79
chr1	132801165	132801565	SRR8861863-78_trimmed.fq.sort.sort.q10.rmdup.narrowPeak_peak_792	61	.	2.49594	8.99452	6.15219	138
chr1	132814117	132814675	SRR8861863-78_trimmed.fq.sort.sort.q10.rmdup.narrowPeak_peak_793	44	.	2.57985	7.11522	4.44513	430
chr1	132878637	132878927	SRR8861863-78_trimmed.fq.sort.sort.q10.rmdup.narrowPeak_peak_794	20	.	1.64191	4.47407	2.08334	232
chr1	132879169	132880205	SRR8861863-78_trimmed.fq.sort.sort.q10.rmdup.narrowPeak_peak_795	108	.	2.3409	14.1934	10.8695	540
chr1	132881702	132881989	SRR8861863-78_trimmed.fq.sort.sort.q10.rmdup.narrowPeak_peak_796	34	.	1.78649	5.98223	3.42278	126
chr1	132928776	132929106	SRR8861863-78_trimmed.fq.sort.sort.q10.rmdup.narrowPeak_peak_797	42	.	2.81624	6.91708	4.26671	105
chr1	132948240	132948526	SRR8861863-78_trimmed.fq.sort.sort.q10.rmdup.narrowPeak_peak_798	67	.	2.60469	9.65169	6.75082	120
chr1	133044601	133044808	SRR8861863-78_trimmed.fq.sort.sort.q10.rmdup.narrowPeak_peak_799	28	.	2.87819	5.33927	2.84606	33
chr1	133162658	133163992	SRR8861863-78_trimmed.fq.sort.sort.q10.rmdup.narrowPeak_peak_800	160	.	2.644	19.9276	16.0172	563
chr1	133164214	133164845	SRR8861863-78_trimmed.fq.sort.sort.q10.rmdup.narrowPeak_peak_801	99	.	2.24952	13.1352	9.91341	218
chr1	133164975	133165518	SRR8861863-78_trimmed.fq.sort.sort.q10.rmdup.narrowPeak_peak_802	44	.	1.84087	7.08531	4.41804	143
chr1	133181323	133183738	SRR8861863-78_trimmed.fq.sort.sort.q10.rmdup.narrowPeak_peak_803	204	.	3.98636	24.872	20.4621	953
chr1	133226621	133226793	SRR8861863-78_trimmed.fq.sort.sort.q10.rmdup.narrowPeak_peak_804	56	.	2.99237	8.48517	5.68911	54
chr1	133226953	133227103	SRR8861863-78_trimmed.fq.sort.sort.q10.rmdup.narrowPeak_peak_805	43	.	2.74259	6.98789	4.33105	66
chr1	133227250	133227976	SRR8861863-78_trimmed.fq.sort.sort.q10.rmdup.narrowPeak_peak_806	67	.	3.19856	9.70101	6.7949	277
chr1	133297774	133297970	SRR8861863-78_trimmed.fq.sort.sort.q10.rmdup.narrowPeak_peak_807	35	.	2.52874	6.16818	3.59061	75
chr1	133298116	133299554	SRR8861863-78_trimmed.fq.sort.sort.q10.rmdup.narrowPeak_peak_808	112	.	3.7382	14.5953	11.232	1304
chr1	133328141	133330178	SRR8861863-78_trimmed.fq.sort.sort.q10.rmdup.narrowPeak_peak_809	153	.	3.12857	19.1463	15.3174	864
chr1	133330483	133330977	SRR8861863-78_trimmed.fq.sort.sort.q10.rmdup.narrowPeak_peak_810	57	.	2.26296	8.59261	5.78694	184
chr1	133364011	133365295	SRR8861863-78_trimmed.fq.sort.sort.q10.rmdup.narrowPeak_peak_811	173	.	3.75551	21.395	17.3336	438
chr1	133365376	133365729	SRR8861863-78_trimmed.fq.sort.sort.q10.rmdup.narrowPeak_peak_812	64	.	2.61728	9.26895	6.40207	122
chr1	133422071	133423286	SRR8861863-78_trimmed.fq.sort.sort.q10.rmdup.narrowPeak_peak_813	99	.	3.59259	13.1839	9.95763	1091
chr1	133728875	133729421	SRR8861863-78_trimmed.fq.sort.sort.q10.rmdup.narrowPeak_peak_815	48	.	2.49972	7.60984	4.89457	244
chr1	133729975	133730200	SRR8861863-78_trimmed.fq.sort.sort.q10.rmdup.narrowPeak_peak_816	32	.	2.17713	5.73453	3.20175	134
chr1	133798816	133800635	SRR8861863-78_trimmed.fq.sort.sort.q10.rmdup.narrowPeak_peak_817	137	.	3.78378	17.4141	13.7652	870
chr1	133844196	133844526	SRR8861863-78_trimmed.fq.sort.sort.q10.rmdup.narrowPeak_peak_818	58	.	3.4783	8.67721	5.86386	209
chr1	133844933	133845438	SRR8861863-78_trimmed.fq.sort.sort.q10.rmdup.narrowPeak_peak_819	37	.	2.99203	6.3872	3.78661	365
chr1	133853697	133853918	SRR8861863-78_trimmed.fq.sort.sort.q10.rmdup.narrowPeak_peak_820	39	.	2.71071	6.54092	3.92582	93
chr1	133854524	133854846	SRR8861863-78_trimmed.fq.sort.sort.q10.rmdup.narrowPeak_peak_821	67	.	3.22783	9.60479	6.70812	203
chr1	133908249	133908398	SRR8861863-78_trimmed.fq.sort.sort.q10.rmdup.narrowPeak_peak_822	48	.	2.53744	7.50973	4.80355	59
chr1	133908689	133909536	SRR8861863-78_trimmed.fq.sort.sort.q10.rmdup.narrowPeak_peak_823	90	.	3.14454	12.1454	9.01632	543
chr1	134046719	134047482	SRR8861863-78_trimmed.fq.sort.sort.q10.rmdup.narrowPeak_peak_824	50	.	3.32434	7.76299	5.03247	627
chr1	134188586	134189522	SRR8861863-78_trimmed.fq.sort.sort.q10.rmdup.narrowPeak_peak_825	70	.	3.59809	10.018	7.08371	107
chr1	134233556	134236374	SRR8861863-78_trimmed.fq.sort.sort.q10.rmdup.narrowPeak_peak_826	218	.	3.31305	26.3894	21.8374	1105
chr1	134297852	134300458	SRR8861863-78_trimmed.fq.sort.sort.q10.rmdup.narrowPeak_peak_827	203	.	3.71849	24.7126	20.3162	677
chr1	134381275	134381436	SRR8861863-78_trimmed.fq.sort.sort.q10.rmdup.narrowPeak_peak_828	51	.	2.83633	7.8658	5.12608	50
chr1	134381507	134382123	SRR8861863-78_trimmed.fq.sort.sort.q10.rmdup.narrowPeak_peak_829	58	.	2.93048	8.61046	5.80326	423
chr1	134382306	134382522	SRR8861863-78_trimmed.fq.sort.sort.q10.rmdup.narrowPeak_peak_830	28	.	2.37338	5.30015	2.81103	172
chr1	134399709	134400104	SRR8861863-78_trimmed.fq.sort.sort.q10.rmdup.narrowPeak_peak_831	61	.	3.95362	8.97636	6.13561	191
chr1	134512075	134514887	SRR8861863-78_trimmed.fq.sort.sort.q10.rmdup.narrowPeak_peak_832	167	.	3.35103	20.7894	16.7901	771
chr1	134554544	134554714	SRR8861863-78_trimmed.fq.sort.sort.q10.rmdup.narrowPeak_peak_833	37	.	3.29468	6.36921	3.77039	68
chr1	134555455	134555688	SRR8861863-78_trimmed.fq.sort.sort.q10.rmdup.narrowPeak_peak_834	67	.	4.11835	9.67336	6.76976	119
chr1	134644772	134645763	SRR8861863-78_trimmed.fq.sort.sort.q10.rmdup.narrowPeak_peak_835	55	.	1.7956	8.29661	5.5173	805
chr1	134645827	134646449	SRR8861863-78_trimmed.fq.sort.sort.q10.rmdup.narrowPeak_peak_836	52	.	1.77942	8.03088	5.27632	303
chr1	134646694	134646909	SRR8861863-78_trimmed.fq.sort.sort.q10.rmdup.narrowPeak_peak_837	61	.	1.83602	8.94323	6.10648	114
chr1	134647063	134648510	SRR8861863-78_trimmed.fq.sort.sort.q10.rmdup.narrowPeak_peak_838	92	.	2.04388	12.3492	9.20185	724
chr1	134669212	134669358	SRR8861863-78_trimmed.fq.sort.sort.q10.rmdup.narrowPeak_peak_839	57	.	3.69664	8.56984	5.76616	28
chr1	134708268	134709051	SRR8861863-78_trimmed.fq.sort.sort.q10.rmdup.narrowPeak_peak_840	106	.	2.36208	13.9379	10.6394	435
chr1	134709155	134710613	SRR8861863-78_trimmed.fq.sort.sort.q10.rmdup.narrowPeak_peak_841	151	.	2.61813	18.9962	15.1823	652
chr1	134748115	134748277	SRR8861863-78_trimmed.fq.sort.sort.q10.rmdup.narrowPeak_peak_842	32	.	3.12995	5.7666	3.22795	108
chr1	134987823	134988377	SRR8861863-78_trimmed.fq.sort.sort.q10.rmdup.narrowPeak_peak_843	101	.	3.80977	13.3425	10.1013	336
chr1	134988432	134989110	SRR8861863-78_trimmed.fq.sort.sort.q10.rmdup.narrowPeak_peak_844	129	.	4.23584	16.5007	12.947	202
chr1	135070118	135070396	SRR8861863-78_trimmed.fq.sort.sort.q10.rmdup.narrowPeak_peak_845	23	.	2.70644	4.73491	2.30939	95
chr1	135070491	135070712	SRR8861863-78_trimmed.fq.sort.sort.q10.rmdup.narrowPeak_peak_846	52	.	3.49001	8.00597	5.25362	117
chr1	135083962	135084464	SRR8861863-78_trimmed.fq.sort.sort.q10.rmdup.narrowPeak_peak_847	52	.	2.14314	8.02793	5.27363	332
chr1	135084683	135087079	SRR8861863-78_trimmed.fq.sort.sort.q10.rmdup.narrowPeak_peak_848	185	.	3.20672	22.738	18.5392	1156
chr1	135103056	135103275	SRR8861863-78_trimmed.fq.sort.sort.q10.rmdup.narrowPeak_peak_849	34	.	1.79433	6.05167	3.48546	182
chr1	135103462	135105124	SRR8861863-78_trimmed.fq.sort.sort.q10.rmdup.narrowPeak_peak_850	155	.	2.68048	19.4399	15.5794	1145
chr1	135105434	135105800	SRR8861863-78_trimmed.fq.sort.sort.q10.rmdup.narrowPeak_peak_851	50	.	1.96396	7.80735	5.07283	241
chr1	135105854	135106085	SRR8861863-78_trimmed.fq.sort.sort.q10.rmdup.narrowPeak_peak_852	42	.	1.89826	6.89993	4.25115	76
chr1	135128631	135128922	SRR8861863-78_trimmed.fq.sort.sort.q10.rmdup.narrowPeak_peak_853	47	.	3.53726	7.41943	4.72146	21
chr1	135129457	135129913	SRR8861863-78_trimmed.fq.sort.sort.q10.rmdup.narrowPeak_peak_854	58	.	3.84998	8.71321	5.89669	368
chr1	135248566	135249559	SRR8861863-78_trimmed.fq.sort.sort.q10.rmdup.narrowPeak_peak_855	66	.	3.94459	9.4988	6.61144	403
chr1	135320904	135321184	SRR8861863-78_trimmed.fq.sort.sort.q10.rmdup.narrowPeak_peak_856	46	.	3.00027	7.36773	4.6744	201
chr1	135368868	135369048	SRR8861863-78_trimmed.fq.sort.sort.q10.rmdup.narrowPeak_peak_857	27	.	2.96521	5.18549	2.708	141
chr1	135583969	135584695	SRR8861863-78_trimmed.fq.sort.sort.q10.rmdup.narrowPeak_peak_858	49	.	3.46811	7.7119	4.98613	314
chr1	135584796	135585051	SRR8861863-78_trimmed.fq.sort.sort.q10.rmdup.narrowPeak_peak_859	60	.	3.73397	8.9259	6.09068	137
chr1	135618968	135619134	SRR8861863-78_trimmed.fq.sort.sort.q10.rmdup.narrowPeak_peak_860	44	.	3.33049	7.11689	4.44666	102
chr1	135685843	135685998	SRR8861863-78_trimmed.fq.sort.sort.q10.rmdup.narrowPeak_peak_861	60	.	2.64989	8.82887	6.00218	83
chr1	135686075	135687726	SRR8861863-78_trimmed.fq.sort.sort.q10.rmdup.narrowPeak_peak_862	177	.	3.98972	21.8423	17.7347	593
chr1	135698986	135699839	SRR8861863-78_trimmed.fq.sort.sort.q10.rmdup.narrowPeak_peak_863	95	.	3.73359	12.7755	9.58781	207
chr1	135765113	135765852	SRR8861863-78_trimmed.fq.sort.sort.q10.rmdup.narrowPeak_peak_864	93	.	4.39699	12.526	9.36166	439
chr1	135793475	135794964	SRR8861863-78_trimmed.fq.sort.sort.q10.rmdup.narrowPeak_peak_865	94	.	3.82008	12.5917	9.42142	895
chr1	135817025	135818799	SRR8861863-78_trimmed.fq.sort.sort.q10.rmdup.narrowPeak_peak_866	157	.	2.76421	19.6004	15.7236	1321
chr1	135818857	135820103	SRR8861863-78_trimmed.fq.sort.sort.q10.rmdup.narrowPeak_peak_867	174	.	2.87179	21.5089	17.4357	261
chr1	135916854	135917077	SRR8861863-78_trimmed.fq.sort.sort.q10.rmdup.narrowPeak_peak_868	34	.	1.66746	6.04346	3.47805	124
chr1	135917420	135917658	SRR8861863-78_trimmed.fq.sort.sort.q10.rmdup.narrowPeak_peak_869	33	.	1.64971	5.94496	3.38899	73
chr1	135917718	135918975	SRR8861863-78_trimmed.fq.sort.sort.q10.rmdup.narrowPeak_peak_870	99	.	2.03548	13.2158	9.98654	972
chr1	135919449	135919681	SRR8861863-78_trimmed.fq.sort.sort.q10.rmdup.narrowPeak_peak_871	32	.	1.60813	5.7902	3.24932	139
chr1	135919763	135920048	SRR8861863-78_trimmed.fq.sort.sort.q10.rmdup.narrowPeak_peak_872	28	.	1.58079	5.38775	2.88965	91
chr1	135941358	135941585	SRR8861863-78_trimmed.fq.sort.sort.q10.rmdup.narrowPeak_peak_873	31	.	2.44144	5.69079	3.16227	182
chr1	135941754	135941915	SRR8861863-78_trimmed.fq.sort.sort.q10.rmdup.narrowPeak_peak_874	40	.	2.61072	6.63839	4.01409	105
chr1	135942264	135942978	SRR8861863-78_trimmed.fq.sort.sort.q10.rmdup.narrowPeak_peak_875	92	.	3.48096	12.4487	9.29176	302
chr1	135943098	135943514	SRR8861863-78_trimmed.fq.sort.sort.q10.rmdup.narrowPeak_peak_876	58	.	2.94048	8.65192	5.84094	275
chr1	135967483	135967680	SRR8861863-78_trimmed.fq.sort.sort.q10.rmdup.narrowPeak_peak_877	32	.	3.05418	5.78154	3.24141	71
chr1	136000313	136000467	SRR8861863-78_trimmed.fq.sort.sort.q10.rmdup.narrowPeak_peak_878	28	.	2.53961	5.33475	2.84208	109
chr1	136006872	136008239	SRR8861863-78_trimmed.fq.sort.sort.q10.rmdup.narrowPeak_peak_879	170	.	4.04528	21.0568	17.0293	717
chr1	136049590	136051698	SRR8861863-78_trimmed.fq.sort.sort.q10.rmdup.narrowPeak_peak_880	211	.	3.13368	25.6604	21.175	1090
chr1	136257754	136258016	SRR8861863-78_trimmed.fq.sort.sort.q10.rmdup.narrowPeak_peak_881	24	.	1.65644	4.93888	2.49127	46
chr1	136258680	136259194	SRR8861863-78_trimmed.fq.sort.sort.q10.rmdup.narrowPeak_peak_882	79	.	2.07174	10.9575	7.93762	424
chr1	136259316	136260287	SRR8861863-78_trimmed.fq.sort.sort.q10.rmdup.narrowPeak_peak_883	135	.	2.41493	17.1257	13.5071	163
chr1	136260693	136261350	SRR8861863-78_trimmed.fq.sort.sort.q10.rmdup.narrowPeak_peak_884	80	.	2.08597	11.0285	8.00233	296
chr1	136261418	136261627	SRR8861863-78_trimmed.fq.sort.sort.q10.rmdup.narrowPeak_peak_885	37	.	1.76882	6.31569	3.72395	77
chr1	136261684	136261897	SRR8861863-78_trimmed.fq.sort.sort.q10.rmdup.narrowPeak_peak_886	33	.	1.74291	5.88968	3.33904	125
chr1	136570450	136570699	SRR8861863-78_trimmed.fq.sort.sort.q10.rmdup.narrowPeak_peak_887	34	.	2.99936	6.02622	3.46245	48
chr1	136577825	136578773	SRR8861863-78_trimmed.fq.sort.sort.q10.rmdup.narrowPeak_peak_888	69	.	2.74581	9.82605	6.90879	463
chr1	136580512	136580695	SRR8861863-78_trimmed.fq.sort.sort.q10.rmdup.narrowPeak_peak_889	48	.	2.41876	7.59649	4.8824	95
chr1	136589452	136589639	SRR8861863-78_trimmed.fq.sort.sort.q10.rmdup.narrowPeak_peak_890	41	.	2.58472	6.83615	4.19344	62
chr1	136730946	136731177	SRR8861863-78_trimmed.fq.sort.sort.q10.rmdup.narrowPeak_peak_891	74	.	4.28309	10.3871	7.41881	94
chr1	136776176	136776494	SRR8861863-78_trimmed.fq.sort.sort.q10.rmdup.narrowPeak_peak_892	99	.	4.14696	13.2212	9.99148	214
chr1	136776556	136777309	SRR8861863-78_trimmed.fq.sort.sort.q10.rmdup.narrowPeak_peak_893	64	.	3.45785	9.31437	6.44358	150
chr1	136935382	136935545	SRR8861863-78_trimmed.fq.sort.sort.q10.rmdup.narrowPeak_peak_894	61	.	3.95362	8.97636	6.13561	81
chr1	136945921	136946141	SRR8861863-78_trimmed.fq.sort.sort.q10.rmdup.narrowPeak_peak_895	27	.	1.57716	5.26475	2.77922	58
chr1	136946199	136946563	SRR8861863-78_trimmed.fq.sort.sort.q10.rmdup.narrowPeak_peak_896	40	.	1.64628	6.62331	4.00044	290
chr1	136946638	136947068	SRR8861863-78_trimmed.fq.sort.sort.q10.rmdup.narrowPeak_peak_897	56	.	1.73394	8.4308	5.63952	228
chr1	136947619	136947763	SRR8861863-78_trimmed.fq.sort.sort.q10.rmdup.narrowPeak_peak_898	41	.	1.60213	6.75359	4.11856	101
chr1	136951583	136951727	SRR8861863-78_trimmed.fq.sort.sort.q10.rmdup.narrowPeak_peak_899	42	.	1.62071	6.88354	4.23625	87
chr1	136952197	136952687	SRR8861863-78_trimmed.fq.sort.sort.q10.rmdup.narrowPeak_peak_900	73	.	1.84102	10.3047	7.34466	343
chr1	137134383	137134608	SRR8861863-78_trimmed.fq.sort.sort.q10.rmdup.narrowPeak_peak_901	79	.	3.65891	10.9707	7.94966	113
chr1	137134778	137135055	SRR8861863-78_trimmed.fq.sort.sort.q10.rmdup.narrowPeak_peak_902	39	.	2.80148	6.52034	3.90728	245
chr1	137221083	137221370	SRR8861863-78_trimmed.fq.sort.sort.q10.rmdup.narrowPeak_peak_903	53	.	3.04901	8.11837	5.35588	221
chr1	137221620	137222235	SRR8861863-78_trimmed.fq.sort.sort.q10.rmdup.narrowPeak_peak_904	84	.	3.61086	11.5394	8.4659	474
chr1	137222949	137223102	SRR8861863-78_trimmed.fq.sort.sort.q10.rmdup.narrowPeak_peak_905	36	.	2.70474	6.19413	3.61398	67
chr1	137392352	137392614	SRR8861863-78_trimmed.fq.sort.sort.q10.rmdup.narrowPeak_peak_906	55	.	3.78889	8.29671	5.5173	207
chr1	138385945	138386110	SRR8861863-78_trimmed.fq.sort.sort.q10.rmdup.narrowPeak_peak_907	31	.	3.0082	5.66699	3.1409	42
chr1	138403730	138403890	SRR8861863-78_trimmed.fq.sort.sort.q10.rmdup.narrowPeak_peak_908	48	.	3.59512	7.56334	4.85229	108
chr1	138846331	138846997	SRR8861863-78_trimmed.fq.sort.sort.q10.rmdup.narrowPeak_peak_909	60	.	2.06593	8.84048	6.01277	542
chr1	138848343	138848728	SRR8861863-78_trimmed.fq.sort.sort.q10.rmdup.narrowPeak_peak_910	29	.	1.82011	5.47623	2.96923	123
chr1	138848917	138849348	SRR8861863-78_trimmed.fq.sort.sort.q10.rmdup.narrowPeak_peak_911	70	.	2.24814	9.95924	7.0303	303
chr1	138849560	138849749	SRR8861863-78_trimmed.fq.sort.sort.q10.rmdup.narrowPeak_peak_912	34	.	1.91004	6.00546	3.44375	140
chr1	139417785	139417928	SRR8861863-78_trimmed.fq.sort.sort.q10.rmdup.narrowPeak_peak_913	36	.	3.14508	6.20973	3.62812	29
chr1	140246561	140246704	SRR8861863-78_trimmed.fq.sort.sort.q10.rmdup.narrowPeak_peak_914	22	.	2.80048	4.62694	2.21321	125
chr1	143703267	143704352	SRR8861863-78_trimmed.fq.sort.sort.q10.rmdup.narrowPeak_peak_915	80	.	4.32306	11.0936	8.06157	822
chr1	146495039	146497830	SRR8861863-78_trimmed.fq.sort.sort.q10.rmdup.narrowPeak_peak_916	88	.	2.18813	11.9941	8.87889	1536
chr1	146498820	146499148	SRR8861863-78_trimmed.fq.sort.sort.q10.rmdup.narrowPeak_peak_917	33	.	1.7894	5.88089	3.33117	309
chr1	147268854	147269010	SRR8861863-78_trimmed.fq.sort.sort.q10.rmdup.narrowPeak_peak_918	28	.	2.69444	5.35068	2.85635	107
chr1	150099501	150099761	SRR8861863-78_trimmed.fq.sort.sort.q10.rmdup.narrowPeak_peak_919	64	.	3.69491	9.32377	6.45207	161
chr1	151010046	151010749	SRR8861863-78_trimmed.fq.sort.sort.q10.rmdup.narrowPeak_peak_920	55	.	3.78889	8.29671	5.5173	142
chr1	151213180	151213366	SRR8861863-78_trimmed.fq.sort.sort.q10.rmdup.narrowPeak_peak_921	43	.	3.45942	6.99235	4.33348	50
chr1	151570707	151572815	SRR8861863-78_trimmed.fq.sort.sort.q10.rmdup.narrowPeak_peak_922	197	.	4.46951	24.0827	19.7473	1060
chr1	152091086	152091639	SRR8861863-78_trimmed.fq.sort.sort.q10.rmdup.narrowPeak_peak_923	61	.	3.51511	9.02646	6.1813	118
chr1	152092176	152092463	SRR8861863-78_trimmed.fq.sort.sort.q10.rmdup.narrowPeak_peak_924	26	.	2.65284	5.07208	2.61027	7
chr1	152399553	152399878	SRR8861863-78_trimmed.fq.sort.sort.q10.rmdup.narrowPeak_peak_925	76	.	2.66457	10.6388	7.64776	134
chr1	152400188	152401642	SRR8861863-78_trimmed.fq.sort.sort.q10.rmdup.narrowPeak_peak_926	175	.	3.63896	21.5906	17.5086	432
chr1	152401751	152401943	SRR8861863-78_trimmed.fq.sort.sort.q10.rmdup.narrowPeak_peak_927	58	.	2.43526	8.62353	5.81514	116
chr1	152681068	152681211	SRR8861863-78_trimmed.fq.sort.sort.q10.rmdup.narrowPeak_peak_928	27	.	2.96521	5.18549	2.708	14
chr1	152681399	152681749	SRR8861863-78_trimmed.fq.sort.sort.q10.rmdup.narrowPeak_peak_929	32	.	3.12995	5.7666	3.22795	233
chr1	152764652	152765801	SRR8861863-78_trimmed.fq.sort.sort.q10.rmdup.narrowPeak_peak_930	95	.	4.69403	12.7323	9.54855	405
chr1	152953836	152956216	SRR8861863-78_trimmed.fq.sort.sort.q10.rmdup.narrowPeak_peak_931	175	.	2.89519	21.5976	17.5147	1749
chr1	153044843	153045050	SRR8861863-78_trimmed.fq.sort.sort.q10.rmdup.narrowPeak_peak_932	37	.	3.29468	6.36921	3.77039	77
chr1	153046224	153046379	SRR8861863-78_trimmed.fq.sort.sort.q10.rmdup.narrowPeak_peak_933	46	.	3.49706	7.31879	4.62996	112
chr1	153072531	153074622	SRR8861863-78_trimmed.fq.sort.sort.q10.rmdup.narrowPeak_peak_934	110	.	3.63782	14.3791	11.0375	357
chr1	153184746	153187481	SRR8861863-78_trimmed.fq.sort.sort.q10.rmdup.narrowPeak_peak_935	156	.	3.30067	19.5055	15.6386	1522
chr1	153424018	153424293	SRR8861863-78_trimmed.fq.sort.sort.q10.rmdup.narrowPeak_peak_936	30	.	2.14617	5.57862	3.06124	126
chr1	153424369	153426281	SRR8861863-78_trimmed.fq.sort.sort.q10.rmdup.narrowPeak_peak_937	143	.	3.50978	18.037	14.3229	1449
chr1	153548867	153549336	SRR8861863-78_trimmed.fq.sort.sort.q10.rmdup.narrowPeak_peak_938	68	.	3.44468	9.7349	6.82576	355
chr1	153549492	153549660	SRR8861863-78_trimmed.fq.sort.sort.q10.rmdup.narrowPeak_peak_939	44	.	2.93089	7.13436	4.46255	91
chr1	153549989	153550170	SRR8861863-78_trimmed.fq.sort.sort.q10.rmdup.narrowPeak_peak_940	28	.	2.53253	5.3116	2.8212	120
chr1	153651774	153654012	SRR8861863-78_trimmed.fq.sort.sort.q10.rmdup.narrowPeak_peak_941	133	.	3.00909	16.9718	13.3695	1142
chr1	153654109	153654329	SRR8861863-78_trimmed.fq.sort.sort.q10.rmdup.narrowPeak_peak_942	25	.	1.89208	5.04475	2.58594	91
chr1	153654382	153654529	SRR8861863-78_trimmed.fq.sort.sort.q10.rmdup.narrowPeak_peak_943	17	.	1.77045	4.10529	1.75787	141
chr1	153664527	153664673	SRR8861863-78_trimmed.fq.sort.sort.q10.rmdup.narrowPeak_peak_944	50	.	2.50374	7.77153	5.04025	69
chr1	153703982	153704220	SRR8861863-78_trimmed.fq.sort.sort.q10.rmdup.narrowPeak_peak_945	22	.	2.80048	4.62694	2.21321	124
chr1	153738931	153739347	SRR8861863-78_trimmed.fq.sort.sort.q10.rmdup.narrowPeak_peak_946	68	.	2.61572	9.71778	6.81014	301
chr1	153739685	153739972	SRR8861863-78_trimmed.fq.sort.sort.q10.rmdup.narrowPeak_peak_947	49	.	2.38919	7.69451	4.97027	148
chr1	153740576	153741445	SRR8861863-78_trimmed.fq.sort.sort.q10.rmdup.narrowPeak_peak_948	100	.	3.02277	13.2368	10.0057	431
chr1	153893804	153894235	SRR8861863-78_trimmed.fq.sort.sort.q10.rmdup.narrowPeak_peak_949	32	.	3.12995	5.7666	3.22795	68
chr1	154203732	154206686	SRR8861863-78_trimmed.fq.sort.sort.q10.rmdup.narrowPeak_peak_950	219	.	3.45386	26.4844	21.9241	2031
chr1	154241077	154241286	SRR8861863-78_trimmed.fq.sort.sort.q10.rmdup.narrowPeak_peak_951	70	.	3.81966	9.95077	7.02251	119
chr1	154242188	154242331	SRR8861863-78_trimmed.fq.sort.sort.q10.rmdup.narrowPeak_peak_952	34	.	3.05352	5.97545	3.41664	42
chr1	154724589	154726370	SRR8861863-78_trimmed.fq.sort.sort.q10.rmdup.narrowPeak_peak_953	116	.	2.28766	15.0955	11.6829	1048
chr1	154727122	154727544	SRR8861863-78_trimmed.fq.sort.sort.q10.rmdup.narrowPeak_peak_954	54	.	1.86129	8.20867	5.43808	198
chr1	154727685	154727828	SRR8861863-78_trimmed.fq.sort.sort.q10.rmdup.narrowPeak_peak_955	29	.	1.66094	5.42672	2.92473	55
chr1	154727918	154728099	SRR8861863-78_trimmed.fq.sort.sort.q10.rmdup.narrowPeak_peak_956	54	.	1.86766	8.20899	5.43834	76
chr1	154784799	154785175	SRR8861863-78_trimmed.fq.sort.sort.q10.rmdup.narrowPeak_peak_957	68	.	3.38245	9.74365	6.83372	242
chr1	154785346	154785669	SRR8861863-78_trimmed.fq.sort.sort.q10.rmdup.narrowPeak_peak_958	60	.	3.20544	8.8862	6.05448	152
chr1	154882778	154885389	SRR8861863-78_trimmed.fq.sort.sort.q10.rmdup.narrowPeak_peak_959	127	.	2.82148	16.2846	12.7529	845
chr1	155010688	155010888	SRR8861863-78_trimmed.fq.sort.sort.q10.rmdup.narrowPeak_peak_960	34	.	2.9354	6.03849	3.47356	82
chr1	155109995	155110687	SRR8861863-78_trimmed.fq.sort.sort.q10.rmdup.narrowPeak_peak_961	46	.	3.19018	7.36717	4.67395	462
chr1	155526845	155527283	SRR8861863-78_trimmed.fq.sort.sort.q10.rmdup.narrowPeak_peak_962	43	.	3.13909	7.01012	4.34955	171
chr1	155527431	155527737	SRR8861863-78_trimmed.fq.sort.sort.q10.rmdup.narrowPeak_peak_963	48	.	3.24137	7.51909	4.81206	149
chr1	155527826	155528141	SRR8861863-78_trimmed.fq.sort.sort.q10.rmdup.narrowPeak_peak_964	42	.	3.1167	6.94489	4.29194	192
chr1	155723048	155723202	SRR8861863-78_trimmed.fq.sort.sort.q10.rmdup.narrowPeak_peak_965	26	.	1.87572	5.09087	2.62706	92
chr1	155728460	155728703	SRR8861863-78_trimmed.fq.sort.sort.q10.rmdup.narrowPeak_peak_966	37	.	1.65192	6.35693	3.76127	122
chr1	155728846	155729165	SRR8861863-78_trimmed.fq.sort.sort.q10.rmdup.narrowPeak_peak_967	58	.	1.77791	8.62775	5.81895	149
chr1	155729432	155729769	SRR8861863-78_trimmed.fq.sort.sort.q10.rmdup.narrowPeak_peak_968	55	.	1.7416	8.36714	5.58147	216
chr1	155974885	155975527	SRR8861863-78_trimmed.fq.sort.sort.q10.rmdup.narrowPeak_peak_969	57	.	3.79771	8.57914	5.77469	362
chr1	155994653	155994910	SRR8861863-78_trimmed.fq.sort.sort.q10.rmdup.narrowPeak_peak_970	49	.	3.46096	7.69265	4.96863	142
chr1	156203265	156205951	SRR8861863-78_trimmed.fq.sort.sort.q10.rmdup.narrowPeak_peak_971	159	.	2.69241	19.8996	15.9922	2278
chr1	156301895	156303672	SRR8861863-78_trimmed.fq.sort.sort.q10.rmdup.narrowPeak_peak_972	77	.	2.16433	10.7922	7.78727	458
chr1	156303839	156304950	SRR8861863-78_trimmed.fq.sort.sort.q10.rmdup.narrowPeak_peak_973	124	.	2.45093	15.9889	12.4869	341
chr1	156309588	156312083	SRR8861863-78_trimmed.fq.sort.sort.q10.rmdup.narrowPeak_peak_974	198	.	3.22622	24.1926	19.8479	1607
chr1	156672877	156674046	SRR8861863-78_trimmed.fq.sort.sort.q10.rmdup.narrowPeak_peak_975	83	.	4.32468	11.4007	8.34014	355
chr1	156780151	156780594	SRR8861863-78_trimmed.fq.sort.sort.q10.rmdup.narrowPeak_peak_976	54	.	3.67304	8.25563	5.48098	251
chr1	156939923	156940486	SRR8861863-78_trimmed.fq.sort.sort.q10.rmdup.narrowPeak_peak_977	107	.	3.68082	14.078	10.7656	415
chr1	156942206	156942691	SRR8861863-78_trimmed.fq.sort.sort.q10.rmdup.narrowPeak_peak_978	48	.	2.73067	7.60301	4.88838	112
chr1	157378016	157378165	SRR8861863-78_trimmed.fq.sort.sort.q10.rmdup.narrowPeak_peak_979	45	.	3.37947	7.24649	4.56429	92
chr1	157378578	157378760	SRR8861863-78_trimmed.fq.sort.sort.q10.rmdup.narrowPeak_peak_980	34	.	3.05352	5.97545	3.41664	80
chr1	157410692	157411841	SRR8861863-78_trimmed.fq.sort.sort.q10.rmdup.narrowPeak_peak_981	229	.	6.56062	27.5973	22.9383	753
chr1	157424108	157424548	SRR8861863-78_trimmed.fq.sort.sort.q10.rmdup.narrowPeak_peak_982	70	.	3.66231	9.97947	7.04873	300
chr1	157440810	157441113	SRR8861863-78_trimmed.fq.sort.sort.q10.rmdup.narrowPeak_peak_983	45	.	2.50213	7.19789	4.52013	45
chr1	157443560	157443704	SRR8861863-78_trimmed.fq.sort.sort.q10.rmdup.narrowPeak_peak_984	39	.	2.29554	6.56553	3.94805	64
chr1	157449424	157450838	SRR8861863-78_trimmed.fq.sort.sort.q10.rmdup.narrowPeak_peak_985	101	.	3.34584	13.405	10.1574	111
chr1	157554408	157554579	SRR8861863-78_trimmed.fq.sort.sort.q10.rmdup.narrowPeak_peak_986	40	.	3.23254	6.64282	4.01806	81
chr1	157684001	157685162	SRR8861863-78_trimmed.fq.sort.sort.q10.rmdup.narrowPeak_peak_987	107	.	4.06726	14.0805	10.7679	740
chr1	157685745	157685898	SRR8861863-78_trimmed.fq.sort.sort.q10.rmdup.narrowPeak_peak_988	23	.	2.45035	4.76723	2.33823	103
chr1	157723585	157723800	SRR8861863-78_trimmed.fq.sort.sort.q10.rmdup.narrowPeak_peak_989	32	.	2.84706	5.78905	3.24829	91
chr1	157723913	157724321	SRR8861863-78_trimmed.fq.sort.sort.q10.rmdup.narrowPeak_peak_990	37	.	2.96037	6.29587	3.70598	364
chr1	157724395	157724818	SRR8861863-78_trimmed.fq.sort.sort.q10.rmdup.narrowPeak_peak_991	62	.	3.55205	9.14073	6.2852	111
chr1	157977620	157977833	SRR8861863-78_trimmed.fq.sort.sort.q10.rmdup.narrowPeak_peak_992	177	.	6.58937	21.8549	17.7454	120
chr1	157978193	157978404	SRR8861863-78_trimmed.fq.sort.sort.q10.rmdup.narrowPeak_peak_993	67	.	4.11835	9.67336	6.76976	103
chr1	158354082	158356070	SRR8861863-78_trimmed.fq.sort.sort.q10.rmdup.narrowPeak_peak_994	150	.	2.81434	18.7927	15	823
chr1	158745359	158745657	SRR8861863-78_trimmed.fq.sort.sort.q10.rmdup.narrowPeak_peak_995	51	.	2.28132	7.90437	5.16115	201
chr1	159525035	159525189	SRR8861863-78_trimmed.fq.sort.sort.q10.rmdup.narrowPeak_peak_996	23	.	2.29836	4.77509	2.34526	81
chr1	160133297	160133488	SRR8861863-78_trimmed.fq.sort.sort.q10.rmdup.narrowPeak_peak_997	36	.	2.73115	6.28363	3.69493	113
chr1	160133766	160133995	SRR8861863-78_trimmed.fq.sort.sort.q10.rmdup.narrowPeak_peak_998	27	.	2.47806	5.27237	2.78609	99
chr1	160786390	160786585	SRR8861863-78_trimmed.fq.sort.sort.q10.rmdup.narrowPeak_peak_999	43	.	3.37434	7.0082	4.34794	95
chr1	160791233	160792050	SRR8861863-78_trimmed.fq.sort.sort.q10.rmdup.narrowPeak_peak_1000	50	.	3.25576	7.77655	5.04473	190
chr1	160903890	160904204	SRR8861863-78_trimmed.fq.sort.sort.q10.rmdup.narrowPeak_peak_1001	31	.	3.09764	5.68992	3.16146	34
chr1	161170962	161171811	SRR8861863-78_trimmed.fq.sort.sort.q10.rmdup.narrowPeak_peak_1002	86	.	2.9906	11.7096	8.62095	183
chr1	161171921	161172485	SRR8861863-78_trimmed.fq.sort.sort.q10.rmdup.narrowPeak_peak_1003	78	.	2.89702	10.8245	7.81678	252
chr1	162474753	162475202	SRR8861863-78_trimmed.fq.sort.sort.q10.rmdup.narrowPeak_peak_1004	55	.	2.20151	8.36408	5.57871	306
chr1	162475392	162477045	SRR8861863-78_trimmed.fq.sort.sort.q10.rmdup.narrowPeak_peak_1005	218	.	3.48816	26.3531	21.8045	966
chr1	162477118	162477567	SRR8861863-78_trimmed.fq.sort.sort.q10.rmdup.narrowPeak_peak_1006	147	.	2.97514	18.5685	14.7988	153
chr1	162666550	162666718	SRR8861863-78_trimmed.fq.sort.sort.q10.rmdup.narrowPeak_peak_1007	43	.	3.45942	6.99235	4.33348	121
chr1	164096503	164096751	SRR8861863-78_trimmed.fq.sort.sort.q10.rmdup.narrowPeak_peak_1008	43	.	3.45942	6.99235	4.33348	78
chr1	164097085	164097228	SRR8861863-78_trimmed.fq.sort.sort.q10.rmdup.narrowPeak_peak_1009	22	.	2.80048	4.62694	2.21321	32
chr1	164151867	164152010	SRR8861863-78_trimmed.fq.sort.sort.q10.rmdup.narrowPeak_peak_1010	48	.	3.60354	7.58419	4.87127	92
chr1	164249527	164250726	SRR8861863-78_trimmed.fq.sort.sort.q10.rmdup.narrowPeak_peak_1011	263	.	6.35792	31.2625	26.3141	373
chr1	164456086	164456275	SRR8861863-78_trimmed.fq.sort.sort.q10.rmdup.narrowPeak_peak_1012	37	.	1.94088	6.3938	3.79262	128
chr1	164456417	164457606	SRR8861863-78_trimmed.fq.sort.sort.q10.rmdup.narrowPeak_peak_1013	170	.	2.92544	21.0287	17.0044	843
chr1	164458687	164458836	SRR8861863-78_trimmed.fq.sort.sort.q10.rmdup.narrowPeak_peak_1014	29	.	1.79039	5.44286	2.93927	117
chr1	164458990	164459328	SRR8861863-78_trimmed.fq.sort.sort.q10.rmdup.narrowPeak_peak_1015	72	.	2.19206	10.223	7.27041	131
chr1	164459756	164460097	SRR8861863-78_trimmed.fq.sort.sort.q10.rmdup.narrowPeak_peak_1016	36	.	1.8681	6.20204	3.62114	231
chr1	164794329	164794501	SRR8861863-78_trimmed.fq.sort.sort.q10.rmdup.narrowPeak_peak_1017	27	.	2.96521	5.18549	2.708	103
chr1	165120678	165121496	SRR8861863-78_trimmed.fq.sort.sort.q10.rmdup.narrowPeak_peak_1018	100	.	4.34788	13.2956	10.0589	375
chr1	165121572	165121892	SRR8861863-78_trimmed.fq.sort.sort.q10.rmdup.narrowPeak_peak_1019	36	.	2.94479	6.25077	3.66521	99
chr1	165701352	165702248	SRR8861863-78_trimmed.fq.sort.sort.q10.rmdup.narrowPeak_peak_1020	51	.	3.44191	7.87239	5.13206	742
chr1	165764298	165765232	SRR8861863-78_trimmed.fq.sort.sort.q10.rmdup.narrowPeak_peak_1021	73	.	3.85693	10.3278	7.36562	302
chr1	165777202	165777358	SRR8861863-78_trimmed.fq.sort.sort.q10.rmdup.narrowPeak_peak_1022	29	.	2.86302	5.47839	2.97115	68
chr1	165840084	165840331	SRR8861863-78_trimmed.fq.sort.sort.q10.rmdup.narrowPeak_peak_1023	30	.	1.80487	5.55721	3.04205	227
chr1	165840436	165840840	SRR8861863-78_trimmed.fq.sort.sort.q10.rmdup.narrowPeak_peak_1024	39	.	1.87478	6.54791	3.93203	186
chr1	165845325	165846259	SRR8861863-78_trimmed.fq.sort.sort.q10.rmdup.narrowPeak_peak_1025	100	.	2.49017	13.2683	10.034	731
chr1	166046986	166047129	SRR8861863-78_trimmed.fq.sort.sort.q10.rmdup.narrowPeak_peak_1026	22	.	2.80048	4.62694	2.21321	52
chr1	166154492	166156047	SRR8861863-78_trimmed.fq.sort.sort.q10.rmdup.narrowPeak_peak_1027	140	.	3.54303	17.7701	14.0841	744
chr1	166159597	166160409	SRR8861863-78_trimmed.fq.sort.sort.q10.rmdup.narrowPeak_peak_1028	95	.	3.06973	12.7381	9.55384	417
chr1	166253835	166254007	SRR8861863-78_trimmed.fq.sort.sort.q10.rmdup.narrowPeak_peak_1029	43	.	2.00066	7.0215	4.36003	73
chr1	166254341	166255761	SRR8861863-78_trimmed.fq.sort.sort.q10.rmdup.narrowPeak_peak_1030	122	.	2.68384	15.6833	12.2126	248
chr1	166255815	166256278	SRR8861863-78_trimmed.fq.sort.sort.q10.rmdup.narrowPeak_peak_1031	100	.	2.52285	13.2884	10.0524	141
chr1	166256449	166256720	SRR8861863-78_trimmed.fq.sort.sort.q10.rmdup.narrowPeak_peak_1032	41	.	1.99539	6.80804	4.16798	26
chr1	166307669	166309302	SRR8861863-78_trimmed.fq.sort.sort.q10.rmdup.narrowPeak_peak_1033	160	.	3.54214	19.924	16.0141	988
chr1	166309480	166310320	SRR8861863-78_trimmed.fq.sort.sort.q10.rmdup.narrowPeak_peak_1034	82	.	2.7462	11.3194	8.26635	401
chr1	167001480	167003591	SRR8861863-78_trimmed.fq.sort.sort.q10.rmdup.narrowPeak_peak_1035	266	.	4.38249	31.6092	26.6368	404
chr1	167189545	167189711	SRR8861863-78_trimmed.fq.sort.sort.q10.rmdup.narrowPeak_peak_1036	42	.	2.63032	6.87064	4.22457	127
chr1	167189879	167190048	SRR8861863-78_trimmed.fq.sort.sort.q10.rmdup.narrowPeak_peak_1037	37	.	2.52502	6.29795	3.70786	83
chr1	167190855	167191109	SRR8861863-78_trimmed.fq.sort.sort.q10.rmdup.narrowPeak_peak_1038	51	.	2.80991	7.93232	5.18644	111
chr1	167288645	167288885	SRR8861863-78_trimmed.fq.sort.sort.q10.rmdup.narrowPeak_peak_1039	29	.	2.62923	5.47088	2.96448	100
chr1	167289059	167290005	SRR8861863-78_trimmed.fq.sort.sort.q10.rmdup.narrowPeak_peak_1040	96	.	3.94891	12.8009	9.61084	463
chr1	167290554	167290728	SRR8861863-78_trimmed.fq.sort.sort.q10.rmdup.narrowPeak_peak_1041	31	.	2.64297	5.67042	3.14397	78
chr1	167339034	167340334	SRR8861863-78_trimmed.fq.sort.sort.q10.rmdup.narrowPeak_peak_1042	126	.	3.70203	16.2076	12.6833	949
chr1	167340388	167341570	SRR8861863-78_trimmed.fq.sort.sort.q10.rmdup.narrowPeak_peak_1043	276	.	5.32259	32.7253	27.6741	415
chr1	167391811	167392105	SRR8861863-78_trimmed.fq.sort.sort.q10.rmdup.narrowPeak_peak_1044	35	.	2.59343	6.11606	3.54352	237
chr1	167392433	167393177	SRR8861863-78_trimmed.fq.sort.sort.q10.rmdup.narrowPeak_peak_1045	127	.	4.06026	16.3232	12.7875	437
chr1	167467605	167467748	SRR8861863-78_trimmed.fq.sort.sort.q10.rmdup.narrowPeak_peak_1046	25	.	2.6704	4.96236	2.51225	79
chr1	167498232	167498434	SRR8861863-78_trimmed.fq.sort.sort.q10.rmdup.narrowPeak_peak_1047	42	.	2.79746	6.85057	4.20644	92
chr1	167499445	167499819	SRR8861863-78_trimmed.fq.sort.sort.q10.rmdup.narrowPeak_peak_1048	36	.	2.66162	6.20564	3.6245	123
chr1	167597110	167598038	SRR8861863-78_trimmed.fq.sort.sort.q10.rmdup.narrowPeak_peak_1049	84	.	2.44334	11.4924	8.42345	574
chr1	167598723	167599125	SRR8861863-78_trimmed.fq.sort.sort.q10.rmdup.narrowPeak_peak_1050	47	.	2.06806	7.45304	4.75205	275
chr1	167599547	167599690	SRR8861863-78_trimmed.fq.sort.sort.q10.rmdup.narrowPeak_peak_1051	31	.	1.88751	5.68986	3.16144	23
chr1	167607838	167608433	SRR8861863-78_trimmed.fq.sort.sort.q10.rmdup.narrowPeak_peak_1052	59	.	2.64771	8.81743	5.99184	120
chr1	167638479	167638671	SRR8861863-78_trimmed.fq.sort.sort.q10.rmdup.narrowPeak_peak_1053	59	.	2.74128	8.80818	5.98336	104
chr1	167643365	167644660	SRR8861863-78_trimmed.fq.sort.sort.q10.rmdup.narrowPeak_peak_1054	61	.	2.85023	8.98173	6.14062	836
chr1	167658786	167658957	SRR8861863-78_trimmed.fq.sort.sort.q10.rmdup.narrowPeak_peak_1055	34	.	1.86226	6.01127	3.44899	39
chr1	167660116	167661941	SRR8861863-78_trimmed.fq.sort.sort.q10.rmdup.narrowPeak_peak_1056	114	.	2.53597	14.8399	11.4533	379
chr1	167671842	167674269	SRR8861863-78_trimmed.fq.sort.sort.q10.rmdup.narrowPeak_peak_1057	123	.	2.6669	15.8361	12.3503	952
chr1	167686276	167686432	SRR8861863-78_trimmed.fq.sort.sort.q10.rmdup.narrowPeak_peak_1058	25	.	1.60721	5.03324	2.57571	102
chr1	167687172	167687317	SRR8861863-78_trimmed.fq.sort.sort.q10.rmdup.narrowPeak_peak_1059	42	.	1.69454	6.8713	4.22514	48
chr1	167687391	167687746	SRR8861863-78_trimmed.fq.sort.sort.q10.rmdup.narrowPeak_peak_1060	51	.	1.73965	7.88057	5.13948	212
chr1	167689599	167689852	SRR8861863-78_trimmed.fq.sort.sort.q10.rmdup.narrowPeak_peak_1061	31	.	1.53867	5.71685	3.18593	129
chr1	167692932	167693075	SRR8861863-78_trimmed.fq.sort.sort.q10.rmdup.narrowPeak_peak_1062	30	.	1.52415	5.52202	3.01045	44
chr1	167734271	167734597	SRR8861863-78_trimmed.fq.sort.sort.q10.rmdup.narrowPeak_peak_1063	43	.	2.90154	7.03489	4.37219	30
chr1	167803611	167803846	SRR8861863-78_trimmed.fq.sort.sort.q10.rmdup.narrowPeak_peak_1064	50	.	2.53556	7.79024	5.05723	119
chr1	167887534	167887833	SRR8861863-78_trimmed.fq.sort.sort.q10.rmdup.narrowPeak_peak_1065	31	.	2.75618	5.69691	3.16787	98
chr1	167888210	167888451	SRR8861863-78_trimmed.fq.sort.sort.q10.rmdup.narrowPeak_peak_1066	33	.	2.81159	5.86116	3.31331	129
chr1	167888543	167888826	SRR8861863-78_trimmed.fq.sort.sort.q10.rmdup.narrowPeak_peak_1067	75	.	3.74252	10.4925	7.51465	154
chr1	167913686	167913882	SRR8861863-78_trimmed.fq.sort.sort.q10.rmdup.narrowPeak_peak_1068	52	.	3.2041	8.0396	5.28419	94
chr1	167928976	167929865	SRR8861863-78_trimmed.fq.sort.sort.q10.rmdup.narrowPeak_peak_1069	100	.	3.6257	13.3306	10.0906	172
chr1	167935616	167935759	SRR8861863-78_trimmed.fq.sort.sort.q10.rmdup.narrowPeak_peak_1070	42	.	3.23016	6.84868	4.20473	88
chr1	168292864	168293223	SRR8861863-78_trimmed.fq.sort.sort.q10.rmdup.narrowPeak_peak_1071	44	.	2.23331	7.1435	4.47074	128
chr1	168299844	168300092	SRR8861863-78_trimmed.fq.sort.sort.q10.rmdup.narrowPeak_peak_1072	76	.	2.59653	10.6554	7.66304	106
chr1	168341900	168342065	SRR8861863-78_trimmed.fq.sort.sort.q10.rmdup.narrowPeak_peak_1073	43	.	3.45942	6.99235	4.33348	33
chr1	168357766	168357999	SRR8861863-78_trimmed.fq.sort.sort.q10.rmdup.narrowPeak_peak_1074	26	.	2.46724	5.09691	2.63241	103
chr1	168358232	168359063	SRR8861863-78_trimmed.fq.sort.sort.q10.rmdup.narrowPeak_peak_1075	79	.	3.51107	10.9167	7.90054	516
chr1	168359339	168359489	SRR8861863-78_trimmed.fq.sort.sort.q10.rmdup.narrowPeak_peak_1076	35	.	2.67153	6.08109	3.51196	90
chr1	168359548	168359711	SRR8861863-78_trimmed.fq.sort.sort.q10.rmdup.narrowPeak_peak_1077	29	.	2.52783	5.44105	2.93757	125
chr1	168385844	168386533	SRR8861863-78_trimmed.fq.sort.sort.q10.rmdup.narrowPeak_peak_1078	60	.	2.75636	8.88157	6.05023	113
chr1	168408472	168408615	SRR8861863-78_trimmed.fq.sort.sort.q10.rmdup.narrowPeak_peak_1079	21	.	2.39442	4.59307	2.18852	85
chr1	168408683	168408845	SRR8861863-78_trimmed.fq.sort.sort.q10.rmdup.narrowPeak_peak_1080	55	.	3.16043	8.31019	5.52957	125
chr1	168425177	168427533	SRR8861863-78_trimmed.fq.sort.sort.q10.rmdup.narrowPeak_peak_1081	147	.	3.17877	18.5396	14.7728	888
chr1	168456014	168456187	SRR8861863-78_trimmed.fq.sort.sort.q10.rmdup.narrowPeak_peak_1082	30	.	2.16346	5.56019	3.04472	84
chr1	168456295	168456659	SRR8861863-78_trimmed.fq.sort.sort.q10.rmdup.narrowPeak_peak_1083	55	.	2.53618	8.37216	5.58608	278
chr1	168456745	168457058	SRR8861863-78_trimmed.fq.sort.sort.q10.rmdup.narrowPeak_peak_1084	76	.	2.80599	10.6691	7.67528	133
chr1	168457274	168457448	SRR8861863-78_trimmed.fq.sort.sort.q10.rmdup.narrowPeak_peak_1085	18	.	1.96076	4.21885	1.858	67
chr1	168676443	168677798	SRR8861863-78_trimmed.fq.sort.sort.q10.rmdup.narrowPeak_peak_1086	117	.	4.13604	15.2106	11.7869	725
chr1	168677984	168678127	SRR8861863-78_trimmed.fq.sort.sort.q10.rmdup.narrowPeak_peak_1087	37	.	2.69344	6.31728	3.72532	53
chr1	169238646	169238803	SRR8861863-78_trimmed.fq.sort.sort.q10.rmdup.narrowPeak_peak_1088	23	.	2.64922	4.74783	2.32096	111
chr1	169346262	169346651	SRR8861863-78_trimmed.fq.sort.sort.q10.rmdup.narrowPeak_peak_1089	39	.	2.81761	6.57427	3.95596	290
chr1	169418189	169418375	SRR8861863-78_trimmed.fq.sort.sort.q10.rmdup.narrowPeak_peak_1090	28	.	2.18176	5.32731	2.83532	27
chr1	169423979	169424376	SRR8861863-78_trimmed.fq.sort.sort.q10.rmdup.narrowPeak_peak_1091	71	.	3.29217	10.0713	7.13221	270
chr1	169747902	169748389	SRR8861863-78_trimmed.fq.sort.sort.q10.rmdup.narrowPeak_peak_1092	155	.	3.56445	19.3548	15.5033	212
chr1	169748472	169748926	SRR8861863-78_trimmed.fq.sort.sort.q10.rmdup.narrowPeak_peak_1093	87	.	2.8575	11.846	8.745	147
chr1	169748976	169749450	SRR8861863-78_trimmed.fq.sort.sort.q10.rmdup.narrowPeak_peak_1094	39	.	2.24947	6.55547	3.93898	55
chr1	169919688	169920609	SRR8861863-78_trimmed.fq.sort.sort.q10.rmdup.narrowPeak_peak_1095	55	.	3.78889	8.29671	5.5173	598
chr1	170263434	170263591	SRR8861863-78_trimmed.fq.sort.sort.q10.rmdup.narrowPeak_peak_1096	32	.	3.12995	5.7666	3.22795	44
chr1	170287790	170288039	SRR8861863-78_trimmed.fq.sort.sort.q10.rmdup.narrowPeak_peak_1097	34	.	3.15761	6.03659	3.47183	219
chr1	170588423	170589048	SRR8861863-78_trimmed.fq.sort.sort.q10.rmdup.narrowPeak_peak_1098	111	.	4.33637	14.4779	11.1263	320
chr1	170644738	170645170	SRR8861863-78_trimmed.fq.sort.sort.q10.rmdup.narrowPeak_peak_1099	51	.	3.45552	7.91027	5.1664	112
chr1	170645541	170645684	SRR8861863-78_trimmed.fq.sort.sort.q10.rmdup.narrowPeak_peak_1100	46	.	3.35041	7.39263	4.69718	124
chr1	170906382	170906648	SRR8861863-78_trimmed.fq.sort.sort.q10.rmdup.narrowPeak_peak_1101	74	.	2.22661	10.4378	7.46488	210
chr1	170906929	170909264	SRR8861863-78_trimmed.fq.sort.sort.q10.rmdup.narrowPeak_peak_1102	156	.	2.83847	19.5637	15.6908	1863
chr1	170988615	170988758	SRR8861863-78_trimmed.fq.sort.sort.q10.rmdup.narrowPeak_peak_1103	38	.	2.93858	6.41823	3.81471	35
chr1	171031642	171031802	SRR8861863-78_trimmed.fq.sort.sort.q10.rmdup.narrowPeak_peak_1104	27	.	1.77216	5.17516	2.70252	82
chr1	171158327	171158472	SRR8861863-78_trimmed.fq.sort.sort.q10.rmdup.narrowPeak_peak_1123	36	.	1.98536	6.22054	3.63792	84
chr1	171158646	171160465	SRR8861863-78_trimmed.fq.sort.sort.q10.rmdup.narrowPeak_peak_1124	97	.	2.60424	12.9693	9.76307	887
chr1	171193263	171193725	SRR8861863-78_trimmed.fq.sort.sort.q10.rmdup.narrowPeak_peak_1125	52	.	1.93244	7.98945	5.23852	98
chr1	171193836	171194511	SRR8861863-78_trimmed.fq.sort.sort.q10.rmdup.narrowPeak_peak_1126	70	.	2.06268	10.0176	7.08339	222
chr1	171194650	171196104	SRR8861863-78_trimmed.fq.sort.sort.q10.rmdup.narrowPeak_peak_1127	142	.	2.52026	17.9319	14.2289	723
chr1	171298685	171299131	SRR8861863-78_trimmed.fq.sort.sort.q10.rmdup.narrowPeak_peak_1128	28	.	2.57881	5.31253	2.82201	198
chr1	171319947	171320272	SRR8861863-78_trimmed.fq.sort.sort.q10.rmdup.narrowPeak_peak_1129	27	.	2.96521	5.18549	2.708	90
chr1	171370878	171371084	SRR8861863-78_trimmed.fq.sort.sort.q10.rmdup.narrowPeak_peak_1130	33	.	2.4834	5.85115	3.30423	100
chr1	171379284	171379427	SRR8861863-78_trimmed.fq.sort.sort.q10.rmdup.narrowPeak_peak_1131	31	.	2.08687	5.66733	3.14121	15
chr1	171379520	171381276	SRR8861863-78_trimmed.fq.sort.sort.q10.rmdup.narrowPeak_peak_1132	176	.	3.62753	21.7549	17.6558	953
chr1	171381542	171381784	SRR8861863-78_trimmed.fq.sort.sort.q10.rmdup.narrowPeak_peak_1133	95	.	2.85067	12.6831	9.50393	117
chr1	171407219	171407392	SRR8861863-78_trimmed.fq.sort.sort.q10.rmdup.narrowPeak_peak_1134	29	.	2.79248	5.46212	2.95656	111
chr1	171407691	171408026	SRR8861863-78_trimmed.fq.sort.sort.q10.rmdup.narrowPeak_peak_1135	50	.	3.34883	7.83442	5.09754	51
chr1	171408594	171408776	SRR8861863-78_trimmed.fq.sort.sort.q10.rmdup.narrowPeak_peak_1136	27	.	2.75558	5.19224	2.71404	136
chr1	171408957	171409253	SRR8861863-78_trimmed.fq.sort.sort.q10.rmdup.narrowPeak_peak_1137	46	.	3.26819	7.38228	4.68773	59
chr1	171436973	171439348	SRR8861863-78_trimmed.fq.sort.sort.q10.rmdup.narrowPeak_peak_1138	186	.	3.55241	22.8834	18.6685	1698
chr1	171540521	171540688	SRR8861863-78_trimmed.fq.sort.sort.q10.rmdup.narrowPeak_peak_1139	21	.	2.75871	4.53128	2.13386	106
chr1	172045735	172046011	SRR8861863-78_trimmed.fq.sort.sort.q10.rmdup.narrowPeak_peak_1140	54	.	2.84353	8.24696	5.47306	105
chr1	172052350	172055203	SRR8861863-78_trimmed.fq.sort.sort.q10.rmdup.narrowPeak_peak_1141	122	.	2.39492	15.7108	12.2378	1419
chr1	172055419	172055702	SRR8861863-78_trimmed.fq.sort.sort.q10.rmdup.narrowPeak_peak_1142	31	.	1.75348	5.69045	3.16196	174
chr1	172243614	172244908	SRR8861863-78_trimmed.fq.sort.sort.q10.rmdup.narrowPeak_peak_1143	173	.	3.87915	21.4189	17.3548	759
chr1	172245054	172245625	SRR8861863-78_trimmed.fq.sort.sort.q10.rmdup.narrowPeak_peak_1144	85	.	2.91841	11.6718	8.58643	305
chr1	172325495	172327062	SRR8861863-78_trimmed.fq.sort.sort.q10.rmdup.narrowPeak_peak_1145	130	.	2.52418	16.5645	13.0039	657
chr1	172327129	172327447	SRR8861863-78_trimmed.fq.sort.sort.q10.rmdup.narrowPeak_peak_1146	66	.	2.03837	9.57664	6.68238	132
chr1	172328685	172328916	SRR8861863-78_trimmed.fq.sort.sort.q10.rmdup.narrowPeak_peak_1147	41	.	1.80604	6.80737	4.16735	190
chr1	172340091	172340950	SRR8861863-78_trimmed.fq.sort.sort.q10.rmdup.narrowPeak_peak_1148	105	.	2.39838	13.8243	10.5363	253
chr1	172341269	172342278	SRR8861863-78_trimmed.fq.sort.sort.q10.rmdup.narrowPeak_peak_1149	137	.	2.64933	17.3677	13.7239	358
chr1	172342392	172342652	SRR8861863-78_trimmed.fq.sort.sort.q10.rmdup.narrowPeak_peak_1150	28	.	1.79174	5.38945	2.89121	233
chr1	172350201	172350615	SRR8861863-78_trimmed.fq.sort.sort.q10.rmdup.narrowPeak_peak_1151	64	.	2.8153	9.33987	6.4667	251
chr1	172350799	172351065	SRR8861863-78_trimmed.fq.sort.sort.q10.rmdup.narrowPeak_peak_1152	32	.	2.32041	5.83731	3.29179	235
chr1	172351387	172351621	SRR8861863-78_trimmed.fq.sort.sort.q10.rmdup.narrowPeak_peak_1153	43	.	2.50225	7.05697	4.3923	111
chr1	172369352	172369515	SRR8861863-78_trimmed.fq.sort.sort.q10.rmdup.narrowPeak_peak_1154	37	.	2.74262	6.32242	3.73004	52
chr1	172369624	172370086	SRR8861863-78_trimmed.fq.sort.sort.q10.rmdup.narrowPeak_peak_1155	56	.	3.14765	8.47131	5.67642	54
chr1	172391884	172392220	SRR8861863-78_trimmed.fq.sort.sort.q10.rmdup.narrowPeak_peak_1156	61	.	3.43395	9.00424	6.16102	121
chr1	172500366	172501554	SRR8861863-78_trimmed.fq.sort.sort.q10.rmdup.narrowPeak_peak_1157	223	.	6.25275	26.9396	22.3399	944
chr1	172531711	172531881	SRR8861863-78_trimmed.fq.sort.sort.q10.rmdup.narrowPeak_peak_1158	58	.	3.54289	8.63185	5.82271	70
chr1	172532701	172533034	SRR8861863-78_trimmed.fq.sort.sort.q10.rmdup.narrowPeak_peak_1159	44	.	3.25932	7.1419	4.46933	214
chr1	172549953	172550101	SRR8861863-78_trimmed.fq.sort.sort.q10.rmdup.narrowPeak_peak_1160	38	.	3.06986	6.41227	3.80938	82
chr1	172560648	172563042	SRR8861863-78_trimmed.fq.sort.sort.q10.rmdup.narrowPeak_peak_1161	234	.	3.57514	28.1549	23.4501	1293
chr1	172585187	172586218	SRR8861863-78_trimmed.fq.sort.sort.q10.rmdup.narrowPeak_peak_1162	69	.	3.40668	9.83086	6.9131	251
chr1	172616271	172616492	SRR8861863-78_trimmed.fq.sort.sort.q10.rmdup.narrowPeak_peak_1163	52	.	3.40528	7.99813	5.24646	100
chr1	172616618	172616840	SRR8861863-78_trimmed.fq.sort.sort.q10.rmdup.narrowPeak_peak_1164	42	.	3.17305	6.90144	4.25241	131
chr1	173365572	173367409	SRR8861863-78_trimmed.fq.sort.sort.q10.rmdup.narrowPeak_peak_1165	133	.	2.46715	16.994	13.3894	1588
chr1	173367762	173368528	SRR8861863-78_trimmed.fq.sort.sort.q10.rmdup.narrowPeak_peak_1166	93	.	2.20905	12.555	9.388	210
chr1	173390174	173390388	SRR8861863-78_trimmed.fq.sort.sort.q10.rmdup.narrowPeak_peak_1167	32	.	2.78823	5.79208	3.25092	85
chr1	173401697	173401853	SRR8861863-78_trimmed.fq.sort.sort.q10.rmdup.narrowPeak_peak_1168	47	.	3.29281	7.45248	4.75154	109
chr1	173413051	173413536	SRR8861863-78_trimmed.fq.sort.sort.q10.rmdup.narrowPeak_peak_1169	76	.	3.56303	10.6284	7.63842	187
chr1	174502425	174504391	SRR8861863-78_trimmed.fq.sort.sort.q10.rmdup.narrowPeak_peak_1170	161	.	3.60024	20.0847	16.1581	1428
chr1	174920460	174920676	SRR8861863-78_trimmed.fq.sort.sort.q10.rmdup.narrowPeak_peak_1171	32	.	2.58341	5.77858	3.23877	119
chr1	174920745	174921573	SRR8861863-78_trimmed.fq.sort.sort.q10.rmdup.narrowPeak_peak_1172	109	.	3.97262	14.2702	10.9389	677
chr1	174921665	174922022	SRR8861863-78_trimmed.fq.sort.sort.q10.rmdup.narrowPeak_peak_1173	50	.	2.9642	7.81066	5.07586	270
chr1	174922258	174922627	SRR8861863-78_trimmed.fq.sort.sort.q10.rmdup.narrowPeak_peak_1174	52	.	3.00803	7.97017	5.22091	297
chr1	175490263	175490716	SRR8861863-78_trimmed.fq.sort.sort.q10.rmdup.narrowPeak_peak_1175	72	.	2.489	10.2054	7.25435	380
chr1	175491037	175492009	SRR8861863-78_trimmed.fq.sort.sort.q10.rmdup.narrowPeak_peak_1176	131	.	3.05279	16.741	13.1617	257
chr1	175492671	175493021	SRR8861863-78_trimmed.fq.sort.sort.q10.rmdup.narrowPeak_peak_1177	40	.	2.13285	6.63221	4.0084	236
chr1	176273851	176275303	SRR8861863-78_trimmed.fq.sort.sort.q10.rmdup.narrowPeak_peak_1178	150	.	2.86901	18.8274	15.0312	519
chr1	176275475	176276505	SRR8861863-78_trimmed.fq.sort.sort.q10.rmdup.narrowPeak_peak_1179	134	.	2.77654	17.0585	13.447	363
chr1	176276566	176276810	SRR8861863-78_trimmed.fq.sort.sort.q10.rmdup.narrowPeak_peak_1180	70	.	2.27295	9.94149	7.01409	127
chr1	176834574	176835987	SRR8861863-78_trimmed.fq.sort.sort.q10.rmdup.narrowPeak_peak_1181	176	.	5.6094	21.7497	17.6512	568
chr1	176997320	176997463	SRR8861863-78_trimmed.fq.sort.sort.q10.rmdup.narrowPeak_peak_1182	38	.	3.08754	6.46088	3.85346	59
chr1	176997652	176998481	SRR8861863-78_trimmed.fq.sort.sort.q10.rmdup.narrowPeak_peak_1183	72	.	3.91553	10.2337	7.28007	459
chr1	177322106	177322435	SRR8861863-78_trimmed.fq.sort.sort.q10.rmdup.narrowPeak_peak_1184	50	.	3.13476	7.81333	5.0783	205
chr1	177323026	177323509	SRR8861863-78_trimmed.fq.sort.sort.q10.rmdup.narrowPeak_peak_1185	78	.	3.63716	10.8934	7.87949	262
chr1	177418850	177419071	SRR8861863-78_trimmed.fq.sort.sort.q10.rmdup.narrowPeak_peak_1186	27	.	2.96521	5.18549	2.708	35
chr1	177517366	177517523	SRR8861863-78_trimmed.fq.sort.sort.q10.rmdup.narrowPeak_peak_1187	50	.	3.59072	7.79556	5.06213	104
chr1	177517742	177517900	SRR8861863-78_trimmed.fq.sort.sort.q10.rmdup.narrowPeak_peak_1188	34	.	3.14342	6.0018	3.44046	71
chr1	177518066	177518382	SRR8861863-78_trimmed.fq.sort.sort.q10.rmdup.narrowPeak_peak_1189	39	.	3.30059	6.60105	3.98031	242
chr1	178275631	178276058	SRR8861863-78_trimmed.fq.sort.sort.q10.rmdup.narrowPeak_peak_1190	81	.	3.6595	11.2234	8.17873	210
chr1	178276559	178276958	SRR8861863-78_trimmed.fq.sort.sort.q10.rmdup.narrowPeak_peak_1191	52	.	3.08399	8.04482	5.28903	267
chr1	178530086	178530261	SRR8861863-78_trimmed.fq.sort.sort.q10.rmdup.narrowPeak_peak_1192	32	.	3.12995	5.7666	3.22795	81
chr1	179207706	179208539	SRR8861863-78_trimmed.fq.sort.sort.q10.rmdup.narrowPeak_peak_1193	48	.	3.51231	7.59359	4.87976	773
chr1	179208722	179208949	SRR8861863-78_trimmed.fq.sort.sort.q10.rmdup.narrowPeak_peak_1194	28	.	2.94651	5.32687	2.83497	143
chr1	179457277	179457474	SRR8861863-78_trimmed.fq.sort.sort.q10.rmdup.narrowPeak_peak_1195	23	.	2.14021	4.82584	2.39044	118
chr1	179457531	179457709	SRR8861863-78_trimmed.fq.sort.sort.q10.rmdup.narrowPeak_peak_1196	34	.	2.33747	6.03705	3.47224	43
chr1	179474237	179474674	SRR8861863-78_trimmed.fq.sort.sort.q10.rmdup.narrowPeak_peak_1197	52	.	3.26923	8.03372	5.27899	325
chr1	179525284	179525471	SRR8861863-78_trimmed.fq.sort.sort.q10.rmdup.narrowPeak_peak_1198	55	.	3.78889	8.29671	5.5173	125
chr1	180192413	180192637	SRR8861863-78_trimmed.fq.sort.sort.q10.rmdup.narrowPeak_peak_1199	39	.	2.66669	6.54108	3.92592	204
chr1	180192697	180193140	SRR8861863-78_trimmed.fq.sort.sort.q10.rmdup.narrowPeak_peak_1200	52	.	2.90688	7.96528	5.21653	170
chr1	180194081	180194434	SRR8861863-78_trimmed.fq.sort.sort.q10.rmdup.narrowPeak_peak_1201	37	.	2.60579	6.3138	3.72227	114
chr1	180254590	180254942	SRR8861863-78_trimmed.fq.sort.sort.q10.rmdup.narrowPeak_peak_1202	31	.	2.79754	5.64784	3.12364	57
chr1	180255138	180255895	SRR8861863-78_trimmed.fq.sort.sort.q10.rmdup.narrowPeak_peak_1203	121	.	4.67856	15.6554	12.1872	131
chr1	180266251	180266401	SRR8861863-78_trimmed.fq.sort.sort.q10.rmdup.narrowPeak_peak_1204	61	.	3.49091	8.95126	6.11372	82
chr1	180266966	180267398	SRR8861863-78_trimmed.fq.sort.sort.q10.rmdup.narrowPeak_peak_1205	48	.	3.25297	7.55336	4.84313	242
chr1	180273028	180273190	SRR8861863-78_trimmed.fq.sort.sort.q10.rmdup.narrowPeak_peak_1206	27	.	2.96521	5.18549	2.708	124
chr1	180332814	180333318	SRR8861863-78_trimmed.fq.sort.sort.q10.rmdup.narrowPeak_peak_1207	161	.	6.2599	20.0688	16.1439	206
chr1	180481938	180484339	SRR8861863-78_trimmed.fq.sort.sort.q10.rmdup.narrowPeak_peak_1208	219	.	3.26732	26.5435	21.9771	982
chr1	180547648	180547798	SRR8861863-78_trimmed.fq.sort.sort.q10.rmdup.narrowPeak_peak_1209	28	.	2.44471	5.29493	2.80637	118
chr1	180548200	180548951	SRR8861863-78_trimmed.fq.sort.sort.q10.rmdup.narrowPeak_peak_1210	107	.	3.8513	14.0436	10.7346	222
chr1	180695649	180696065	SRR8861863-78_trimmed.fq.sort.sort.q10.rmdup.narrowPeak_peak_1211	129	.	2.55573	16.4903	12.9377	299
chr1	180696143	180698490	SRR8861863-78_trimmed.fq.sort.sort.q10.rmdup.narrowPeak_peak_1212	180	.	2.86913	22.1845	18.0413	1255
chr1	180762684	180763914	SRR8861863-78_trimmed.fq.sort.sort.q10.rmdup.narrowPeak_peak_1213	172	.	5.83934	21.3238	17.2695	708
chr1	180793238	180793631	SRR8861863-78_trimmed.fq.sort.sort.q10.rmdup.narrowPeak_peak_1214	27	.	2.96521	5.18549	2.708	320
chr1	180893045	180894602	SRR8861863-78_trimmed.fq.sort.sort.q10.rmdup.narrowPeak_peak_1215	131	.	2.83154	16.7203	13.1432	1432
chr1	180894717	180895854	SRR8861863-78_trimmed.fq.sort.sort.q10.rmdup.narrowPeak_peak_1216	157	.	3.02339	19.5836	15.7087	391
chr1	180934053	180934322	SRR8861863-78_trimmed.fq.sort.sort.q10.rmdup.narrowPeak_peak_1217	35	.	1.79911	6.15859	3.58193	215
chr1	180934441	180936347	SRR8861863-78_trimmed.fq.sort.sort.q10.rmdup.narrowPeak_peak_1218	131	.	2.52392	16.7033	13.1277	928
chr1	180942672	180942848	SRR8861863-78_trimmed.fq.sort.sort.q10.rmdup.narrowPeak_peak_1219	54	.	2.42656	8.17123	5.4039	77
chr1	180943083	180943643	SRR8861863-78_trimmed.fq.sort.sort.q10.rmdup.narrowPeak_peak_1220	49	.	2.4334	7.6757	4.95322	73
chr1	181039983	181040177	SRR8861863-78_trimmed.fq.sort.sort.q10.rmdup.narrowPeak_peak_1221	77	.	3.81266	10.7194	7.7211	67
chr1	181040413	181040777	SRR8861863-78_trimmed.fq.sort.sort.q10.rmdup.narrowPeak_peak_1222	80	.	3.8402	11.0734	8.04313	236
chr1	181046737	181046926	SRR8861863-78_trimmed.fq.sort.sort.q10.rmdup.narrowPeak_peak_1223	46	.	3.32387	7.31991	4.63097	89
chr1	181255808	181256171	SRR8861863-78_trimmed.fq.sort.sort.q10.rmdup.narrowPeak_peak_1224	26	.	2.8032	5.14758	2.67774	256
chr1	181257298	181257514	SRR8861863-78_trimmed.fq.sort.sort.q10.rmdup.narrowPeak_peak_1225	19	.	2.61188	4.34361	1.96785	128
chr1	181351125	181351397	SRR8861863-78_trimmed.fq.sort.sort.q10.rmdup.narrowPeak_peak_1226	47	.	1.83924	7.48083	4.77726	141
chr1	181351451	181351694	SRR8861863-78_trimmed.fq.sort.sort.q10.rmdup.narrowPeak_peak_1227	34	.	1.72028	5.95839	3.40119	38
chr1	181351898	181352335	SRR8861863-78_trimmed.fq.sort.sort.q10.rmdup.narrowPeak_peak_1228	49	.	1.82966	7.65012	4.93002	284
chr1	181352905	181354742	SRR8861863-78_trimmed.fq.sort.sort.q10.rmdup.narrowPeak_peak_1229	113	.	2.22298	14.692	11.3196	503
chr1	181427123	181427289	SRR8861863-78_trimmed.fq.sort.sort.q10.rmdup.narrowPeak_peak_1230	23	.	2.67967	4.82755	2.39196	39
chr1	181544511	181544654	SRR8861863-78_trimmed.fq.sort.sort.q10.rmdup.narrowPeak_peak_1231	33	.	2.82104	5.88905	3.33845	63
chr1	181544831	181545002	SRR8861863-78_trimmed.fq.sort.sort.q10.rmdup.narrowPeak_peak_1232	23	.	2.53901	4.74861	2.3216	8
chr1	181563907	181564140	SRR8861863-78_trimmed.fq.sort.sort.q10.rmdup.narrowPeak_peak_1233	113	.	4.59633	14.7291	11.3532	119
chr1	181852691	181852876	SRR8861863-78_trimmed.fq.sort.sort.q10.rmdup.narrowPeak_peak_1234	67	.	4.11835	9.67336	6.76976	85
chr1	181853069	181853240	SRR8861863-78_trimmed.fq.sort.sort.q10.rmdup.narrowPeak_peak_1235	37	.	3.29468	6.36921	3.77039	69
chr1	182113590	182113768	SRR8861863-78_trimmed.fq.sort.sort.q10.rmdup.narrowPeak_peak_1236	31	.	2.88139	5.70655	3.17659	106
chr1	182113823	182114048	SRR8861863-78_trimmed.fq.sort.sort.q10.rmdup.narrowPeak_peak_1237	46	.	3.23792	7.29565	4.60898	137
chr1	182114204	182114521	SRR8861863-78_trimmed.fq.sort.sort.q10.rmdup.narrowPeak_peak_1238	58	.	3.49071	8.71478	5.89816	60
chr1	182137589	182138133	SRR8861863-78_trimmed.fq.sort.sort.q10.rmdup.narrowPeak_peak_1239	49	.	3.62415	7.63512	4.91632	134
chr1	182527234	182528044	SRR8861863-78_trimmed.fq.sort.sort.q10.rmdup.narrowPeak_peak_1240	77	.	3.14891	10.7336	7.73394	396
chr1	182529491	182529710	SRR8861863-78_trimmed.fq.sort.sort.q10.rmdup.narrowPeak_peak_1241	24	.	2.21576	4.92539	2.4792	162
chr1	182762936	182763888	SRR8861863-78_trimmed.fq.sort.sort.q10.rmdup.narrowPeak_peak_1242	144	.	3.2679	18.1721	14.4449	410
chr1	182764910	182766265	SRR8861863-78_trimmed.fq.sort.sort.q10.rmdup.narrowPeak_peak_1243	74	.	2.58201	10.409	7.43871	334
chr1	183385927	183386184	SRR8861863-78_trimmed.fq.sort.sort.q10.rmdup.narrowPeak_peak_1245	65	.	3.09018	9.46533	6.58105	127
chr1	183615446	183615651	SRR8861863-78_trimmed.fq.sort.sort.q10.rmdup.narrowPeak_peak_1246	32	.	3.12995	5.7666	3.22795	78
chr1	184032138	184032286	SRR8861863-78_trimmed.fq.sort.sort.q10.rmdup.narrowPeak_peak_1247	37	.	3.29468	6.36921	3.77039	30
chr1	184032745	184032895	SRR8861863-78_trimmed.fq.sort.sort.q10.rmdup.narrowPeak_peak_1248	49	.	3.62415	7.63512	4.91632	89
chr1	184035919	184036078	SRR8861863-78_trimmed.fq.sort.sort.q10.rmdup.narrowPeak_peak_1249	40	.	3.3381	6.69422	4.0647	32
chr1	184234774	184235441	SRR8861863-78_trimmed.fq.sort.sort.q10.rmdup.narrowPeak_peak_1250	86	.	3.71792	11.6901	8.6032	314
chr1	184397885	184398179	SRR8861863-78_trimmed.fq.sort.sort.q10.rmdup.narrowPeak_peak_1251	28	.	2.05968	5.32946	2.83727	59
chr1	184400831	184400979	SRR8861863-78_trimmed.fq.sort.sort.q10.rmdup.narrowPeak_peak_1252	24	.	1.91989	4.9024	2.45863	102
chr1	184429437	184429584	SRR8861863-78_trimmed.fq.sort.sort.q10.rmdup.narrowPeak_peak_1253	31	.	2.99531	5.63477	3.11182	52
chr1	184484671	184485330	SRR8861863-78_trimmed.fq.sort.sort.q10.rmdup.narrowPeak_peak_1254	57	.	3.07214	8.59797	5.7919	410
chr1	184539293	184539461	SRR8861863-78_trimmed.fq.sort.sort.q10.rmdup.narrowPeak_peak_1255	37	.	3.29468	6.36921	3.77039	73
chr1	184621464	184621747	SRR8861863-78_trimmed.fq.sort.sort.q10.rmdup.narrowPeak_peak_1256	56	.	3.66564	8.48625	5.69009	210
chr1	184687557	184687913	SRR8861863-78_trimmed.fq.sort.sort.q10.rmdup.narrowPeak_peak_1257	68	.	3.03423	9.81556	6.89913	113
chr1	184688019	184689185	SRR8861863-78_trimmed.fq.sort.sort.q10.rmdup.narrowPeak_peak_1258	113	.	3.66921	14.7794	11.3983	506
chr1	184735452	184735622	SRR8861863-78_trimmed.fq.sort.sort.q10.rmdup.narrowPeak_peak_1259	26	.	1.54614	5.14354	2.67415	96
chr1	184735700	184736044	SRR8861863-78_trimmed.fq.sort.sort.q10.rmdup.narrowPeak_peak_1260	52	.	1.74381	7.99274	5.24152	239
chr1	184736278	184737388	SRR8861863-78_trimmed.fq.sort.sort.q10.rmdup.narrowPeak_peak_1261	81	.	1.96054	11.2006	8.15796	301
chr1	184781398	184781787	SRR8861863-78_trimmed.fq.sort.sort.q10.rmdup.narrowPeak_peak_1262	45	.	3.00345	7.18665	4.50994	261
chr1	184782017	184782177	SRR8861863-78_trimmed.fq.sort.sort.q10.rmdup.narrowPeak_peak_1263	28	.	2.70805	5.39015	2.89183	81
chr1	184793479	184793681	SRR8861863-78_trimmed.fq.sort.sort.q10.rmdup.narrowPeak_peak_1264	50	.	3.39512	7.74157	5.01299	90
chr1	184809626	184812009	SRR8861863-78_trimmed.fq.sort.sort.q10.rmdup.narrowPeak_peak_1265	296	.	4.5075	34.783	29.6064	1595
chr1	184846571	184846943	SRR8861863-78_trimmed.fq.sort.sort.q10.rmdup.narrowPeak_peak_1266	85	.	3.24441	11.5949	8.51665	248
chr1	184847029	184847282	SRR8861863-78_trimmed.fq.sort.sort.q10.rmdup.narrowPeak_peak_1267	72	.	2.99041	10.1895	7.23975	114
chr1	184847432	184847599	SRR8861863-78_trimmed.fq.sort.sort.q10.rmdup.narrowPeak_peak_1268	47	.	2.5951	7.48414	4.78037	125
chr1	184851738	184852048	SRR8861863-78_trimmed.fq.sort.sort.q10.rmdup.narrowPeak_peak_1269	71	.	3.08649	10.0481	7.11115	176
chr1	184881386	184884218	SRR8861863-78_trimmed.fq.sort.sort.q10.rmdup.narrowPeak_peak_1270	182	.	3.11217	22.4109	18.2448	604
chr1	185097625	185099458	SRR8861863-78_trimmed.fq.sort.sort.q10.rmdup.narrowPeak_peak_1271	125	.	4.11905	16.0074	12.5036	776
chr1	185454102	185454891	SRR8861863-78_trimmed.fq.sort.sort.q10.rmdup.narrowPeak_peak_1272	62	.	2.22879	9.12488	6.27072	526
chr1	185455029	185457367	SRR8861863-78_trimmed.fq.sort.sort.q10.rmdup.narrowPeak_peak_1273	217	.	3.41605	26.3378	21.7908	675
chr1	185616105	185616279	SRR8861863-78_trimmed.fq.sort.sort.q10.rmdup.narrowPeak_peak_1274	22	.	2.80048	4.62694	2.21321	59
chr1	185728459	185728607	SRR8861863-78_trimmed.fq.sort.sort.q10.rmdup.narrowPeak_peak_1275	27	.	2.42653	5.23088	2.74881	129
chr1	186567288	186567498	SRR8861863-78_trimmed.fq.sort.sort.q10.rmdup.narrowPeak_peak_1276	43	.	3.45942	6.99235	4.33348	123
chr1	186778375	186778539	SRR8861863-78_trimmed.fq.sort.sort.q10.rmdup.narrowPeak_peak_1277	43	.	2.89326	7.00676	4.34661	99
chr1	186809454	186809597	SRR8861863-78_trimmed.fq.sort.sort.q10.rmdup.narrowPeak_peak_1278	34	.	2.79305	5.97775	3.41866	36
chr1	186832690	186832865	SRR8861863-78_trimmed.fq.sort.sort.q10.rmdup.narrowPeak_peak_1279	53	.	2.14178	8.11954	5.3569	125
chr1	186833241	186833400	SRR8861863-78_trimmed.fq.sort.sort.q10.rmdup.narrowPeak_peak_1280	28	.	1.85973	5.34746	2.85347	29
chr1	186833954	186834870	SRR8861863-78_trimmed.fq.sort.sort.q10.rmdup.narrowPeak_peak_1281	64	.	2.24039	9.33025	6.45804	230
chr1	186842264	186842495	SRR8861863-78_trimmed.fq.sort.sort.q10.rmdup.narrowPeak_peak_1282	40	.	2.64846	6.63016	4.00651	81
chr1	186842745	186843231	SRR8861863-78_trimmed.fq.sort.sort.q10.rmdup.narrowPeak_peak_1283	71	.	3.30478	10.1208	7.17718	260
chr1	186843379	186843652	SRR8861863-78_trimmed.fq.sort.sort.q10.rmdup.narrowPeak_peak_1284	47	.	2.92583	7.48586	4.78184	138
chr1	186898292	186898646	SRR8861863-78_trimmed.fq.sort.sort.q10.rmdup.narrowPeak_peak_1285	54	.	3.3304	8.22402	5.45198	87
chr1	186898748	186899163	SRR8861863-78_trimmed.fq.sort.sort.q10.rmdup.narrowPeak_peak_1286	45	.	3.14059	7.21888	4.53918	324
chr1	186922932	186923223	SRR8861863-78_trimmed.fq.sort.sort.q10.rmdup.narrowPeak_peak_1287	38	.	3.24947	6.47332	3.86471	207
chr1	186923388	186923569	SRR8861863-78_trimmed.fq.sort.sort.q10.rmdup.narrowPeak_peak_1288	28	.	2.9335	5.29527	2.80662	66
chr1	187605923	187606349	SRR8861863-78_trimmed.fq.sort.sort.q10.rmdup.narrowPeak_peak_1289	41	.	1.62969	6.78004	4.14251	261
chr1	187606803	187607211	SRR8861863-78_trimmed.fq.sort.sort.q10.rmdup.narrowPeak_peak_1290	45	.	1.64246	7.28262	4.59718	194
chr1	187607629	187607867	SRR8861863-78_trimmed.fq.sort.sort.q10.rmdup.narrowPeak_peak_1291	47	.	1.65033	7.44281	4.74278	102
chr1	187607969	187608205	SRR8861863-78_trimmed.fq.sort.sort.q10.rmdup.narrowPeak_peak_1292	25	.	1.50648	5.0189	2.56294	88
chr1	187608599	187608788	SRR8861863-78_trimmed.fq.sort.sort.q10.rmdup.narrowPeak_peak_1293	26	.	1.52165	5.13889	2.66997	71
chr1	187609789	187610284	SRR8861863-78_trimmed.fq.sort.sort.q10.rmdup.narrowPeak_peak_1294	37	.	1.631	6.33717	3.74342	246
chr1	187650951	187652028	SRR8861863-78_trimmed.fq.sort.sort.q10.rmdup.narrowPeak_peak_1295	85	.	3.19782	11.5852	8.50767	810
chr1	187652332	187652622	SRR8861863-78_trimmed.fq.sort.sort.q10.rmdup.narrowPeak_peak_1296	39	.	2.49768	6.6124	3.99057	57
chr1	187675819	187676049	SRR8861863-78_trimmed.fq.sort.sort.q10.rmdup.narrowPeak_peak_1297	47	.	3.20707	7.4174	4.71964	92
chr1	187965082	187965359	SRR8861863-78_trimmed.fq.sort.sort.q10.rmdup.narrowPeak_peak_1298	36	.	3.07121	6.21836	3.63589	137
chr1	187965543	187965758	SRR8861863-78_trimmed.fq.sort.sort.q10.rmdup.narrowPeak_peak_1299	26	.	2.79201	5.1188	2.652	75
chr1	187998482	187998763	SRR8861863-78_trimmed.fq.sort.sort.q10.rmdup.narrowPeak_peak_1300	43	.	2.24556	6.99023	4.33316	98
chr1	187998945	187999164	SRR8861863-78_trimmed.fq.sort.sort.q10.rmdup.narrowPeak_peak_1301	38	.	2.1755	6.47252	3.86399	59
chr1	188029618	188029770	SRR8861863-78_trimmed.fq.sort.sort.q10.rmdup.narrowPeak_peak_1302	50	.	2.32663	7.82974	5.09322	92
chr1	188029837	188030710	SRR8861863-78_trimmed.fq.sort.sort.q10.rmdup.narrowPeak_peak_1303	75	.	2.59337	10.4843	7.50716	533
chr1	188031001	188031306	SRR8861863-78_trimmed.fq.sort.sort.q10.rmdup.narrowPeak_peak_1304	36	.	2.12994	6.20855	3.62707	99
chr1	188080321	188080647	SRR8861863-78_trimmed.fq.sort.sort.q10.rmdup.narrowPeak_peak_1305	27	.	2.38605	5.21775	2.73697	26
chr1	188080755	188081807	SRR8861863-78_trimmed.fq.sort.sort.q10.rmdup.narrowPeak_peak_1306	85	.	3.39572	11.6133	8.53327	927
chr1	188081996	188082476	SRR8861863-78_trimmed.fq.sort.sort.q10.rmdup.narrowPeak_peak_1307	80	.	3.31487	11.0421	8.0147	85
chr1	188149367	188149678	SRR8861863-78_trimmed.fq.sort.sort.q10.rmdup.narrowPeak_peak_1308	34	.	1.95083	6.06227	3.49489	98
chr1	188149879	188150403	SRR8861863-78_trimmed.fq.sort.sort.q10.rmdup.narrowPeak_peak_1309	47	.	2.11496	7.41572	4.71813	110
chr1	188151529	188151676	SRR8861863-78_trimmed.fq.sort.sort.q10.rmdup.narrowPeak_peak_1310	24	.	1.90509	4.89433	2.45146	47
chr1	188454569	188455002	SRR8861863-78_trimmed.fq.sort.sort.q10.rmdup.narrowPeak_peak_1311	32	.	2.09982	5.83691	3.29147	47
chr1	188455337	188455488	SRR8861863-78_trimmed.fq.sort.sort.q10.rmdup.narrowPeak_peak_1312	47	.	2.29892	7.42105	4.72292	29
chr1	188455697	188455926	SRR8861863-78_trimmed.fq.sort.sort.q10.rmdup.narrowPeak_peak_1313	19	.	1.89258	4.28937	1.92012	70
chr1	188549769	188549981	SRR8861863-78_trimmed.fq.sort.sort.q10.rmdup.narrowPeak_peak_1314	42	.	2.5743	6.94181	4.28912	74
chr1	188552144	188552311	SRR8861863-78_trimmed.fq.sort.sort.q10.rmdup.narrowPeak_peak_1315	35	.	2.43876	6.08646	3.51682	99
chr1	188638856	188639214	SRR8861863-78_trimmed.fq.sort.sort.q10.rmdup.narrowPeak_peak_1316	31	.	2.5867	5.63913	3.11573	239
chr1	188725195	188725554	SRR8861863-78_trimmed.fq.sort.sort.q10.rmdup.narrowPeak_peak_1317	36	.	2.46404	6.1911	3.61128	116
chr1	188841251	188841437	SRR8861863-78_trimmed.fq.sort.sort.q10.rmdup.narrowPeak_peak_1318	43	.	3.45942	6.99235	4.33348	73
chr1	189014170	189014368	SRR8861863-78_trimmed.fq.sort.sort.q10.rmdup.narrowPeak_peak_1319	29	.	2.90812	5.41522	2.91437	149
chr1	189290499	189290649	SRR8861863-78_trimmed.fq.sort.sort.q10.rmdup.narrowPeak_peak_1320	50	.	3.4825	7.75059	5.0212	92
chr1	189290789	189290932	SRR8861863-78_trimmed.fq.sort.sort.q10.rmdup.narrowPeak_peak_1321	44	.	3.3513	7.17208	4.49676	59
chr1	189341562	189341804	SRR8861863-78_trimmed.fq.sort.sort.q10.rmdup.narrowPeak_peak_1322	32	.	2.04458	5.80359	3.26128	110
chr1	189341973	189343184	SRR8861863-78_trimmed.fq.sort.sort.q10.rmdup.narrowPeak_peak_1323	130	.	3.05473	16.561	13.0009	1062
chr1	189344006	189344344	SRR8861863-78_trimmed.fq.sort.sort.q10.rmdup.narrowPeak_peak_1324	73	.	2.50772	10.3368	7.37371	108
chr1	189401781	189402436	SRR8861863-78_trimmed.fq.sort.sort.q10.rmdup.narrowPeak_peak_1325	52	.	3.48306	7.98672	5.23598	171
chr1	189974125	189974324	SRR8861863-78_trimmed.fq.sort.sort.q10.rmdup.narrowPeak_peak_1326	32	.	3.12995	5.7666	3.22795	122
chr1	190017642	190017958	SRR8861863-78_trimmed.fq.sort.sort.q10.rmdup.narrowPeak_peak_1327	68	.	3.58361	9.72579	6.81747	188
chr1	190018021	190018565	SRR8861863-78_trimmed.fq.sort.sort.q10.rmdup.narrowPeak_peak_1328	58	.	3.39165	8.64011	5.83022	206
chr1	190169230	190169452	SRR8861863-78_trimmed.fq.sort.sort.q10.rmdup.narrowPeak_peak_1329	41	.	1.72396	6.83702	4.19425	181
chr1	190171730	190172122	SRR8861863-78_trimmed.fq.sort.sort.q10.rmdup.narrowPeak_peak_1330	30	.	1.58833	5.55797	3.04276	185
chr1	190172315	190172522	SRR8861863-78_trimmed.fq.sort.sort.q10.rmdup.narrowPeak_peak_1331	36	.	1.63972	6.21069	3.62901	75
chr1	190172709	190173139	SRR8861863-78_trimmed.fq.sort.sort.q10.rmdup.narrowPeak_peak_1332	29	.	1.5918	5.42974	2.92743	111
chr1	190174158	190174429	SRR8861863-78_trimmed.fq.sort.sort.q10.rmdup.narrowPeak_peak_1333	37	.	1.69541	6.29896	3.70878	85
chr1	190174681	190175262	SRR8861863-78_trimmed.fq.sort.sort.q10.rmdup.narrowPeak_peak_1334	101	.	2.15803	13.4025	10.1553	104
chr1	190321762	190322034	SRR8861863-78_trimmed.fq.sort.sort.q10.rmdup.narrowPeak_peak_1335	44	.	2.58501	7.13777	4.46565	174
chr1	190331179	190331670	SRR8861863-78_trimmed.fq.sort.sort.q10.rmdup.narrowPeak_peak_1336	55	.	2.22807	8.33991	5.55675	425
chr1	190331936	190332086	SRR8861863-78_trimmed.fq.sort.sort.q10.rmdup.narrowPeak_peak_1337	24	.	1.85441	4.88293	2.4412	9
chr1	190340340	190340483	SRR8861863-78_trimmed.fq.sort.sort.q10.rmdup.narrowPeak_peak_1338	22	.	1.72638	4.71079	2.28789	124
chr1	190340816	190340994	SRR8861863-78_trimmed.fq.sort.sort.q10.rmdup.narrowPeak_peak_1339	34	.	1.85757	6.04523	3.47964	85
chr1	190349454	190349870	SRR8861863-78_trimmed.fq.sort.sort.q10.rmdup.narrowPeak_peak_1340	57	.	2.17141	8.55911	5.75642	188
chr1	190349935	190350147	SRR8861863-78_trimmed.fq.sort.sort.q10.rmdup.narrowPeak_peak_1341	34	.	1.92917	5.98849	3.42847	137
chr1	190375466	190375612	SRR8861863-78_trimmed.fq.sort.sort.q10.rmdup.narrowPeak_peak_1342	23	.	2.33697	4.78819	2.35692	11
chr1	190447407	190448973	SRR8861863-78_trimmed.fq.sort.sort.q10.rmdup.narrowPeak_peak_1343	110	.	3.3961	14.3454	11.0069	269
chr1	190525284	190525432	SRR8861863-78_trimmed.fq.sort.sort.q10.rmdup.narrowPeak_peak_1344	28	.	2.18544	5.34425	2.85059	14
chr1	190526029	190526980	SRR8861863-78_trimmed.fq.sort.sort.q10.rmdup.narrowPeak_peak_1345	83	.	2.9989	11.3745	8.31634	463
chr1	191025187	191025414	SRR8861863-78_trimmed.fq.sort.sort.q10.rmdup.narrowPeak_peak_1346	30	.	2.95731	5.5394	3.02592	182
chr1	191061803	191061947	SRR8861863-78_trimmed.fq.sort.sort.q10.rmdup.narrowPeak_peak_1347	49	.	3.62415	7.63512	4.91632	70
chr1	191098535	191099693	SRR8861863-78_trimmed.fq.sort.sort.q10.rmdup.narrowPeak_peak_1348	137	.	4.71248	17.4326	13.7818	628
chr1	191124945	191125976	SRR8861863-78_trimmed.fq.sort.sort.q10.rmdup.narrowPeak_peak_1349	90	.	4.01284	12.1933	9.05981	775
chr1	191184225	191186010	SRR8861863-78_trimmed.fq.sort.sort.q10.rmdup.narrowPeak_peak_1350	134	.	2.46208	17.0663	13.4539	1299
chr1	191186727	191186900	SRR8861863-78_trimmed.fq.sort.sort.q10.rmdup.narrowPeak_peak_1351	23	.	1.65467	4.82467	2.38937	139
chr1	191216007	191216273	SRR8861863-78_trimmed.fq.sort.sort.q10.rmdup.narrowPeak_peak_1352	37	.	2.74647	6.33541	3.74178	149
chr1	191395002	191396417	SRR8861863-78_trimmed.fq.sort.sort.q10.rmdup.narrowPeak_peak_1353	189	.	6.02039	23.1543	18.9126	1024
chr1	191410326	191410811	SRR8861863-78_trimmed.fq.sort.sort.q10.rmdup.narrowPeak_peak_1354	34	.	3.0856	6.05787	3.491	41
chr1	191984855	191986407	SRR8861863-78_trimmed.fq.sort.sort.q10.rmdup.narrowPeak_peak_1355	147	.	4.43074	18.555	14.7866	816
chr1	192090595	192090884	SRR8861863-78_trimmed.fq.sort.sort.q10.rmdup.narrowPeak_peak_1356	43	.	2.95362	7.02408	4.36234	100
chr1	192090995	192092228	SRR8861863-78_trimmed.fq.sort.sort.q10.rmdup.narrowPeak_peak_1357	157	.	5.01077	19.577	15.7028	515
chr1	192170981	192171135	SRR8861863-78_trimmed.fq.sort.sort.q10.rmdup.narrowPeak_peak_1358	22	.	2.80048	4.62694	2.21321	119
chr1	192189824	192190091	SRR8861863-78_trimmed.fq.sort.sort.q10.rmdup.narrowPeak_peak_1359	69	.	2.40758	9.89068	6.96765	198
chr1	192190312	192190715	SRR8861863-78_trimmed.fq.sort.sort.q10.rmdup.narrowPeak_peak_1360	78	.	2.48963	10.905	7.88999	232
chr1	192190818	192191105	SRR8861863-78_trimmed.fq.sort.sort.q10.rmdup.narrowPeak_peak_1361	46	.	2.1552	7.39473	4.69906	148
chr1	192191164	192192748	SRR8861863-78_trimmed.fq.sort.sort.q10.rmdup.narrowPeak_peak_1362	149	.	3.13075	18.7606	14.9713	396
chr1	192833251	192833611	SRR8861863-78_trimmed.fq.sort.sort.q10.rmdup.narrowPeak_peak_1363	43	.	3.2829	6.99015	4.33309	119
chr1	192833761	192834071	SRR8861863-78_trimmed.fq.sort.sort.q10.rmdup.narrowPeak_peak_1364	54	.	3.57567	8.24167	5.46817	177
chr1	192834268	192834430	SRR8861863-78_trimmed.fq.sort.sort.q10.rmdup.narrowPeak_peak_1365	43	.	3.27621	6.97227	4.31682	79
chr1	193034345	193035262	SRR8861863-78_trimmed.fq.sort.sort.q10.rmdup.narrowPeak_peak_1366	89	.	3.8336	12.1124	8.98623	659
chr1	193144903	193145046	SRR8861863-78_trimmed.fq.sort.sort.q10.rmdup.narrowPeak_peak_1367	37	.	3.29468	6.36921	3.77039	64
chr1	193153040	193154881	SRR8861863-78_trimmed.fq.sort.sort.q10.rmdup.narrowPeak_peak_1368	143	.	3.14797	18.0886	14.3695	982
chr1	193627271	193627432	SRR8861863-78_trimmed.fq.sort.sort.q10.rmdup.narrowPeak_peak_1369	30	.	2.89121	5.55275	3.03802	152
chr1	193897226	193897369	SRR8861863-78_trimmed.fq.sort.sort.q10.rmdup.narrowPeak_peak_1370	27	.	2.96521	5.18549	2.708	36
chr1	193936114	193936277	SRR8861863-78_trimmed.fq.sort.sort.q10.rmdup.narrowPeak_peak_1371	27	.	2.08226	5.25554	2.77094	121
chr1	193940875	193941090	SRR8861863-78_trimmed.fq.sort.sort.q10.rmdup.narrowPeak_peak_1372	48	.	2.27852	7.53468	4.82619	76
chr1	193941960	193942251	SRR8861863-78_trimmed.fq.sort.sort.q10.rmdup.narrowPeak_peak_1373	32	.	2.1135	5.81364	3.27046	101
chr1	193988727	193990228	SRR8861863-78_trimmed.fq.sort.sort.q10.rmdup.narrowPeak_peak_1374	80	.	3.6331	11.1274	8.09143	104
chr1	194620669	194622015	SRR8861863-78_trimmed.fq.sort.sort.q10.rmdup.narrowPeak_peak_1375	236	.	5.12614	28.3301	23.6093	761
chr1	194877718	194877890	SRR8861863-78_trimmed.fq.sort.sort.q10.rmdup.narrowPeak_peak_1376	44	.	2.9897	7.14189	4.46933	115
chr1	194937894	194940126	SRR8861863-78_trimmed.fq.sort.sort.q10.rmdup.narrowPeak_peak_1377	181	.	3.59531	22.2505	18.1006	1265
chr1	194977286	194977934	SRR8861863-78_trimmed.fq.sort.sort.q10.rmdup.narrowPeak_peak_1378	65	.	3.48006	9.38756	6.51013	260
chr1	195175746	195176622	SRR8861863-78_trimmed.fq.sort.sort.q10.rmdup.narrowPeak_peak_1379	90	.	3.58423	12.17	9.03861	540
chr1	195212410	195212586	SRR8861863-78_trimmed.fq.sort.sort.q10.rmdup.narrowPeak_peak_1380	55	.	3.78889	8.29671	5.5173	84
chr1	195212711	195213054	SRR8861863-78_trimmed.fq.sort.sort.q10.rmdup.narrowPeak_peak_1381	49	.	3.62415	7.63512	4.91632	204
chr1	195307544	195307816	SRR8861863-78_trimmed.fq.sort.sort.q10.rmdup.narrowPeak_peak_1383	49	.	3.55108	7.69373	4.96957	152
chr1	195307981	195308142	SRR8861863-78_trimmed.fq.sort.sort.q10.rmdup.narrowPeak_peak_1384	22	.	2.73087	4.63146	2.21722	69
chr10	3366011	3366408	SRR8861863-78_trimmed.fq.sort.sort.q10.rmdup.narrowPeak_peak_1385	70	.	2.47874	9.99514	7.06297	99
chr10	3366573	3368242	SRR8861863-78_trimmed.fq.sort.sort.q10.rmdup.narrowPeak_peak_1386	196	.	3.59978	23.9972	19.6699	756
chr10	3741671	3742493	SRR8861863-78_trimmed.fq.sort.sort.q10.rmdup.narrowPeak_peak_1387	64	.	3.05466	9.31766	6.4465	466
chr10	3748019	3748263	SRR8861863-78_trimmed.fq.sort.sort.q10.rmdup.narrowPeak_peak_1388	24	.	2.35446	4.84866	2.41072	240
chr10	4210026	4210558	SRR8861863-78_trimmed.fq.sort.sort.q10.rmdup.narrowPeak_peak_1389	34	.	3.15761	6.03659	3.47183	259
chr10	4266703	4266893	SRR8861863-78_trimmed.fq.sort.sort.q10.rmdup.narrowPeak_peak_1390	32	.	2.92522	5.82594	3.28155	59
chr10	4266964	4267504	SRR8861863-78_trimmed.fq.sort.sort.q10.rmdup.narrowPeak_peak_1391	95	.	4.37121	12.7562	9.57015	222
chr10	4710751	4711446	SRR8861863-78_trimmed.fq.sort.sort.q10.rmdup.narrowPeak_peak_1392	111	.	2.88341	14.5104	11.1555	321
chr10	4711513	4713165	SRR8861863-78_trimmed.fq.sort.sort.q10.rmdup.narrowPeak_peak_1393	195	.	3.57703	23.8091	19.5014	175
chr10	5549683	5550571	SRR8861863-78_trimmed.fq.sort.sort.q10.rmdup.narrowPeak_peak_1394	149	.	4.13993	18.7059	14.9226	366
chr10	5550949	5551092	SRR8861863-78_trimmed.fq.sort.sort.q10.rmdup.narrowPeak_peak_1395	34	.	2.46041	6.0386	3.47362	43
chr10	5788814	5789036	SRR8861863-78_trimmed.fq.sort.sort.q10.rmdup.narrowPeak_peak_1396	43	.	3.45942	6.99235	4.33348	132
chr10	5920359	5921745	SRR8861863-78_trimmed.fq.sort.sort.q10.rmdup.narrowPeak_peak_1397	86	.	2.61505	11.6921	8.60497	1061
chr10	5922572	5923024	SRR8861863-78_trimmed.fq.sort.sort.q10.rmdup.narrowPeak_peak_1398	64	.	2.40595	9.35728	6.48256	364
chr10	6788155	6788322	SRR8861863-78_trimmed.fq.sort.sort.q10.rmdup.narrowPeak_peak_1399	40	.	3.25994	6.71397	4.08259	42
chr10	7388842	7389101	SRR8861863-78_trimmed.fq.sort.sort.q10.rmdup.narrowPeak_peak_1400	89	.	2.9474	12.0254	8.9073	124
chr10	7390520	7390689	SRR8861863-78_trimmed.fq.sort.sort.q10.rmdup.narrowPeak_peak_1401	25	.	2.00903	4.97226	2.52115	57
chr10	7391723	7392252	SRR8861863-78_trimmed.fq.sort.sort.q10.rmdup.narrowPeak_peak_1402	158	.	3.50852	19.6876	15.802	205
chr10	7393192	7393647	SRR8861863-78_trimmed.fq.sort.sort.q10.rmdup.narrowPeak_peak_1403	126	.	3.26422	16.2103	12.6857	136
chr10	7393839	7394004	SRR8861863-78_trimmed.fq.sort.sort.q10.rmdup.narrowPeak_peak_1404	42	.	2.32081	6.94056	4.28801	107
chr10	7491156	7491660	SRR8861863-78_trimmed.fq.sort.sort.q10.rmdup.narrowPeak_peak_1405	110	.	3.73945	14.3436	11.0053	298
chr10	7491879	7492621	SRR8861863-78_trimmed.fq.sort.sort.q10.rmdup.narrowPeak_peak_1406	152	.	4.33585	19.0527	15.2329	390
chr10	7581614	7581765	SRR8861863-78_trimmed.fq.sort.sort.q10.rmdup.narrowPeak_peak_1407	24	.	2.50522	4.93685	2.48944	37
chr10	7583045	7583350	SRR8861863-78_trimmed.fq.sort.sort.q10.rmdup.narrowPeak_peak_1408	28	.	2.5255	5.28855	2.80063	83
chr10	7590298	7592555	SRR8861863-78_trimmed.fq.sort.sort.q10.rmdup.narrowPeak_peak_1409	213	.	3.79841	25.8716	21.3667	815
chr10	7866556	7868827	SRR8861863-78_trimmed.fq.sort.sort.q10.rmdup.narrowPeak_peak_1410	278	.	4.47573	32.9502	27.8856	1402
chr10	8516473	8518285	SRR8861863-78_trimmed.fq.sort.sort.q10.rmdup.narrowPeak_peak_1411	192	.	3.90467	23.4763	19.2018	1322
chr10	8548747	8548998	SRR8861863-78_trimmed.fq.sort.sort.q10.rmdup.narrowPeak_peak_1412	283	.	8.56617	33.403	28.3062	150
chr10	8549065	8549289	SRR8861863-78_trimmed.fq.sort.sort.q10.rmdup.narrowPeak_peak_1413	145	.	5.93043	18.3274	14.5831	99
chr10	8549541	8549685	SRR8861863-78_trimmed.fq.sort.sort.q10.rmdup.narrowPeak_peak_1414	87	.	4.61256	11.8622	8.75915	71
chr10	9049808	9050012	SRR8861863-78_trimmed.fq.sort.sort.q10.rmdup.narrowPeak_peak_1415	41	.	3.14334	6.81794	4.17686	92
chr10	9674218	9674706	SRR8861863-78_trimmed.fq.sort.sort.q10.rmdup.narrowPeak_peak_1416	93	.	3.02863	12.5002	9.33844	165
chr10	9675434	9676719	SRR8861863-78_trimmed.fq.sort.sort.q10.rmdup.narrowPeak_peak_1417	139	.	3.55502	17.6036	13.9347	433
chr10	9898881	9899095	SRR8861863-78_trimmed.fq.sort.sort.q10.rmdup.narrowPeak_peak_1418	97	.	4.34721	12.988	9.77996	111
chr10	9899150	9900550	SRR8861863-78_trimmed.fq.sort.sort.q10.rmdup.narrowPeak_peak_1419	231	.	6.64294	27.8826	23.1987	346
chr10	10688939	10689347	SRR8861863-78_trimmed.fq.sort.sort.q10.rmdup.narrowPeak_peak_1420	103	.	3.58057	13.6182	10.3506	222
chr10	10689403	10690126	SRR8861863-78_trimmed.fq.sort.sort.q10.rmdup.narrowPeak_peak_1421	44	.	2.66059	7.15061	4.47726	113
chr10	11079472	11079676	SRR8861863-78_trimmed.fq.sort.sort.q10.rmdup.narrowPeak_peak_1422	40	.	1.91445	6.65666	4.03062	49
chr10	11079733	11081664	SRR8861863-78_trimmed.fq.sort.sort.q10.rmdup.narrowPeak_peak_1423	154	.	2.79728	19.2938	15.4487	1344
chr10	11081814	11082321	SRR8861863-78_trimmed.fq.sort.sort.q10.rmdup.narrowPeak_peak_1424	102	.	2.43885	13.4538	10.2018	298
chr10	12871951	12872525	SRR8861863-78_trimmed.fq.sort.sort.q10.rmdup.narrowPeak_peak_1426	50	.	2.34645	7.82627	5.09009	399
chr10	12940109	12940285	SRR8861863-78_trimmed.fq.sort.sort.q10.rmdup.narrowPeak_peak_1427	46	.	2.10869	7.37042	4.67689	89
chr10	12940353	12942703	SRR8861863-78_trimmed.fq.sort.sort.q10.rmdup.narrowPeak_peak_1428	180	.	3.26236	22.2059	18.0603	1578
chr10	12963429	12963692	SRR8861863-78_trimmed.fq.sort.sort.q10.rmdup.narrowPeak_peak_1429	26	.	2.78645	5.10448	2.63915	30
chr10	13060535	13062047	SRR8861863-78_trimmed.fq.sort.sort.q10.rmdup.narrowPeak_peak_1430	175	.	3.32657	21.6914	17.5989	946
chr10	13062236	13062745	SRR8861863-78_trimmed.fq.sort.sort.q10.rmdup.narrowPeak_peak_1431	91	.	2.6206	12.3425	9.19563	127
chr10	13091563	13091761	SRR8861863-78_trimmed.fq.sort.sort.q10.rmdup.narrowPeak_peak_1432	54	.	3.03672	8.26886	5.49301	141
chr10	13472171	13472427	SRR8861863-78_trimmed.fq.sort.sort.q10.rmdup.narrowPeak_peak_1433	32	.	1.83168	5.76919	3.23026	198
chr10	13472773	13473133	SRR8861863-78_trimmed.fq.sort.sort.q10.rmdup.narrowPeak_peak_1434	39	.	1.90402	6.57061	3.9527	84
chr10	13473278	13474328	SRR8861863-78_trimmed.fq.sort.sort.q10.rmdup.narrowPeak_peak_1435	122	.	2.57501	15.6745	12.2047	95
chr10	13474636	13475518	SRR8861863-78_trimmed.fq.sort.sort.q10.rmdup.narrowPeak_peak_1436	92	.	2.36	12.4187	9.26473	251
chr10	13476025	13476177	SRR8861863-78_trimmed.fq.sort.sort.q10.rmdup.narrowPeak_peak_1437	34	.	1.85857	5.98201	3.4226	130
chr10	13565988	13566890	SRR8861863-78_trimmed.fq.sort.sort.q10.rmdup.narrowPeak_peak_1438	88	.	3.54435	12.0059	8.88965	764
chr10	13653595	13654082	SRR8861863-78_trimmed.fq.sort.sort.q10.rmdup.narrowPeak_peak_1439	39	.	3.19893	6.55518	3.93872	214
chr10	13706335	13706500	SRR8861863-78_trimmed.fq.sort.sort.q10.rmdup.narrowPeak_peak_1440	67	.	2.41282	9.6669	6.76464	75
chr10	13713486	13713781	SRR8861863-78_trimmed.fq.sort.sort.q10.rmdup.narrowPeak_peak_1441	41	.	2.29709	6.81288	4.17232	89
chr10	13717112	13717283	SRR8861863-78_trimmed.fq.sort.sort.q10.rmdup.narrowPeak_peak_1442	30	.	2.14778	5.58673	3.0686	62
chr10	13725675	13725866	SRR8861863-78_trimmed.fq.sort.sort.q10.rmdup.narrowPeak_peak_1443	53	.	2.51915	8.13666	5.37243	132
chr10	13780498	13780706	SRR8861863-78_trimmed.fq.sort.sort.q10.rmdup.narrowPeak_peak_1444	57	.	3.24075	8.58579	5.78074	130
chr10	13781304	13781544	SRR8861863-78_trimmed.fq.sort.sort.q10.rmdup.narrowPeak_peak_1445	40	.	2.84628	6.66984	4.04256	133
chr10	13868244	13868481	SRR8861863-78_trimmed.fq.sort.sort.q10.rmdup.narrowPeak_peak_1446	41	.	3.00561	6.80984	4.16958	84
chr10	13905755	13905898	SRR8861863-78_trimmed.fq.sort.sort.q10.rmdup.narrowPeak_peak_1447	17	.	2.63575	4.09212	1.74632	45
chr10	13962514	13962663	SRR8861863-78_trimmed.fq.sort.sort.q10.rmdup.narrowPeak_peak_1448	49	.	2.11516	7.71484	4.98876	62
chr10	13962833	13963794	SRR8861863-78_trimmed.fq.sort.sort.q10.rmdup.narrowPeak_peak_1449	51	.	2.07451	7.88129	5.14011	368
chr10	13964165	13964414	SRR8861863-78_trimmed.fq.sort.sort.q10.rmdup.narrowPeak_peak_1450	38	.	1.90291	6.40949	3.80677	129
chr10	13964748	13964943	SRR8861863-78_trimmed.fq.sort.sort.q10.rmdup.narrowPeak_peak_1451	26	.	1.76833	5.08424	2.62115	142
chr10	13967767	13968024	SRR8861863-78_trimmed.fq.sort.sort.q10.rmdup.narrowPeak_peak_1452	51	.	2.01674	7.85359	5.11495	118
chr10	13968309	13968497	SRR8861863-78_trimmed.fq.sort.sort.q10.rmdup.narrowPeak_peak_1453	23	.	1.75622	4.81161	2.37779	35
chr10	13971323	13971621	SRR8861863-78_trimmed.fq.sort.sort.q10.rmdup.narrowPeak_peak_1454	37	.	2.1417	6.37951	3.77974	95
chr10	14019672	14019919	SRR8861863-78_trimmed.fq.sort.sort.q10.rmdup.narrowPeak_peak_1455	76	.	3.04948	10.6665	7.67297	116
chr10	14035762	14035945	SRR8861863-78_trimmed.fq.sort.sort.q10.rmdup.narrowPeak_peak_1456	25	.	2.02426	5.05142	2.59184	70
chr10	14042167	14042387	SRR8861863-78_trimmed.fq.sort.sort.q10.rmdup.narrowPeak_peak_1457	37	.	2.05349	6.32171	3.72942	91
chr10	14089815	14089958	SRR8861863-78_trimmed.fq.sort.sort.q10.rmdup.narrowPeak_peak_1458	55	.	3.24286	8.37901	5.59239	47
chr10	14121643	14121905	SRR8861863-78_trimmed.fq.sort.sort.q10.rmdup.narrowPeak_peak_1459	46	.	3.04077	7.3076	4.61974	171
chr10	14122060	14122208	SRR8861863-78_trimmed.fq.sort.sort.q10.rmdup.narrowPeak_peak_1460	20	.	2.4384	4.45864	2.06962	9
chr10	14396669	14396916	SRR8861863-78_trimmed.fq.sort.sort.q10.rmdup.narrowPeak_peak_1461	50	.	3.49701	7.78952	5.05657	135
chr10	14543855	14545677	SRR8861863-78_trimmed.fq.sort.sort.q10.rmdup.narrowPeak_peak_1462	216	.	4.21288	26.1574	21.6273	1024
chr10	14759173	14761125	SRR8861863-78_trimmed.fq.sort.sort.q10.rmdup.narrowPeak_peak_1463	123	.	3.63555	15.859	12.3707	366
chr10	18548505	18548851	SRR8861863-78_trimmed.fq.sort.sort.q10.rmdup.narrowPeak_peak_1464	68	.	3.44983	9.75284	6.84214	230
chr10	18549412	18549594	SRR8861863-78_trimmed.fq.sort.sort.q10.rmdup.narrowPeak_peak_1465	88	.	3.78315	11.9291	8.8198	116
chr10	18549917	18550105	SRR8861863-78_trimmed.fq.sort.sort.q10.rmdup.narrowPeak_peak_1466	27	.	2.56745	5.27669	2.78999	71
chr10	18562172	18562440	SRR8861863-78_trimmed.fq.sort.sort.q10.rmdup.narrowPeak_peak_1467	49	.	3.62415	7.63512	4.91632	172
chr10	18590836	18591863	SRR8861863-78_trimmed.fq.sort.sort.q10.rmdup.narrowPeak_peak_1468	74	.	3.63456	10.3872	7.41891	674
chr10	18592011	18592395	SRR8861863-78_trimmed.fq.sort.sort.q10.rmdup.narrowPeak_peak_1469	52	.	3.18899	7.99047	5.23943	87
chr10	18742894	18743198	SRR8861863-78_trimmed.fq.sort.sort.q10.rmdup.narrowPeak_peak_1470	39	.	2.48535	6.55907	3.94221	200
chr10	18743297	18744771	SRR8861863-78_trimmed.fq.sort.sort.q10.rmdup.narrowPeak_peak_1471	112	.	3.59183	14.6492	11.2809	1163
chr10	18745156	18745455	SRR8861863-78_trimmed.fq.sort.sort.q10.rmdup.narrowPeak_peak_1472	30	.	2.35496	5.61055	3.09001	233
chr10	18843816	18844981	SRR8861863-78_trimmed.fq.sort.sort.q10.rmdup.narrowPeak_peak_1473	154	.	3.15179	19.3443	15.494	806
chr10	18845204	18846120	SRR8861863-78_trimmed.fq.sort.sort.q10.rmdup.narrowPeak_peak_1474	121	.	2.88112	15.5637	12.1051	149
chr10	18846180	18846338	SRR8861863-78_trimmed.fq.sort.sort.q10.rmdup.narrowPeak_peak_1475	30	.	1.95406	5.51074	3.00024	137
chr10	18846388	18846536	SRR8861863-78_trimmed.fq.sort.sort.q10.rmdup.narrowPeak_peak_1476	35	.	2.0314	6.17827	3.59963	68
chr10	19186888	19188084	SRR8861863-78_trimmed.fq.sort.sort.q10.rmdup.narrowPeak_peak_1477	80	.	3.77442	11.1164	8.08195	1063
chr10	19291674	19291823	SRR8861863-78_trimmed.fq.sort.sort.q10.rmdup.narrowPeak_peak_1478	27	.	2.34946	5.21003	2.72998	72
chr10	19293066	19293508	SRR8861863-78_trimmed.fq.sort.sort.q10.rmdup.narrowPeak_peak_1479	51	.	2.72847	7.9232	5.1782	342
chr10	19339234	19339807	SRR8861863-78_trimmed.fq.sort.sort.q10.rmdup.narrowPeak_peak_1480	72	.	3.12008	10.1965	7.24617	270
chr10	19339865	19340008	SRR8861863-78_trimmed.fq.sort.sort.q10.rmdup.narrowPeak_peak_1481	39	.	2.55678	6.57204	3.95398	54
chr10	19352837	19353128	SRR8861863-78_trimmed.fq.sort.sort.q10.rmdup.narrowPeak_peak_1482	51	.	1.69081	7.872	5.13173	200
chr10	19361962	19362175	SRR8861863-78_trimmed.fq.sort.sort.q10.rmdup.narrowPeak_peak_1483	35	.	1.58604	6.07077	3.50267	124
chr10	19363094	19363253	SRR8861863-78_trimmed.fq.sort.sort.q10.rmdup.narrowPeak_peak_1484	27	.	1.57461	5.19553	2.71704	127
chr10	19490596	19490739	SRR8861863-78_trimmed.fq.sort.sort.q10.rmdup.narrowPeak_peak_1485	28	.	2.82448	5.37622	2.87923	36
chr10	19590772	19590967	SRR8861863-78_trimmed.fq.sort.sort.q10.rmdup.narrowPeak_peak_1486	27	.	2.96521	5.18549	2.708	109
chr10	19711867	19713222	SRR8861863-78_trimmed.fq.sort.sort.q10.rmdup.narrowPeak_peak_1487	113	.	2.99085	14.743	11.3657	361
chr10	19713280	19714278	SRR8861863-78_trimmed.fq.sort.sort.q10.rmdup.narrowPeak_peak_1488	87	.	2.79734	11.8146	8.71649	529
chr10	19818741	19819098	SRR8861863-78_trimmed.fq.sort.sort.q10.rmdup.narrowPeak_peak_1489	76	.	3.87161	10.6403	7.64921	234
chr10	19819159	19819602	SRR8861863-78_trimmed.fq.sort.sort.q10.rmdup.narrowPeak_peak_1490	54	.	3.42093	8.27285	5.49668	113
chr10	19848668	19850904	SRR8861863-78_trimmed.fq.sort.sort.q10.rmdup.narrowPeak_peak_1491	142	.	2.48191	17.9997	14.2895	700
chr10	19851182	19852306	SRR8861863-78_trimmed.fq.sort.sort.q10.rmdup.narrowPeak_peak_1492	143	.	2.49008	18.1057	14.3851	856
chr10	19852576	19852772	SRR8861863-78_trimmed.fq.sort.sort.q10.rmdup.narrowPeak_peak_1493	31	.	1.7165	5.64331	3.11962	33
chr10	19932581	19933576	SRR8861863-78_trimmed.fq.sort.sort.q10.rmdup.narrowPeak_peak_1494	75	.	3.09702	10.4952	7.51716	761
chr10	19935234	19935591	SRR8861863-78_trimmed.fq.sort.sort.q10.rmdup.narrowPeak_peak_1495	74	.	3.13477	10.465	7.48966	108
chr10	20147575	20149137	SRR8861863-78_trimmed.fq.sort.sort.q10.rmdup.narrowPeak_peak_1496	147	.	2.99467	18.5577	14.789	953
chr10	20149478	20150660	SRR8861863-78_trimmed.fq.sort.sort.q10.rmdup.narrowPeak_peak_1497	100	.	2.61018	13.3206	10.0816	801
chr10	20273416	20273702	SRR8861863-78_trimmed.fq.sort.sort.q10.rmdup.narrowPeak_peak_1498	51	.	3.28407	7.86247	5.12305	140
chr10	20853971	20854114	SRR8861863-78_trimmed.fq.sort.sort.q10.rmdup.narrowPeak_peak_1499	21	.	2.67857	4.50549	2.11097	11
chr10	21055042	21055895	SRR8861863-78_trimmed.fq.sort.sort.q10.rmdup.narrowPeak_peak_1500	82	.	3.6917	11.34	8.2851	65
chr10	21101916	21102069	SRR8861863-78_trimmed.fq.sort.sort.q10.rmdup.narrowPeak_peak_1501	34	.	3.05352	5.97545	3.41664	14
chr10	21102138	21102342	SRR8861863-78_trimmed.fq.sort.sort.q10.rmdup.narrowPeak_peak_1502	23	.	2.73429	4.80455	2.37152	135
chr10	21102507	21102708	SRR8861863-78_trimmed.fq.sort.sort.q10.rmdup.narrowPeak_peak_1503	32	.	2.97919	5.78304	3.24277	62
chr10	21158245	21159474	SRR8861863-78_trimmed.fq.sort.sort.q10.rmdup.narrowPeak_peak_1504	168	.	3.6781	20.8671	16.8602	677
chr10	21881796	21882078	SRR8861863-78_trimmed.fq.sort.sort.q10.rmdup.narrowPeak_peak_1505	43	.	3.45942	6.99235	4.33348	108
chr10	21882942	21883128	SRR8861863-78_trimmed.fq.sort.sort.q10.rmdup.narrowPeak_peak_1506	21	.	2.75232	4.51661	2.12085	74
chr10	21991499	21993191	SRR8861863-78_trimmed.fq.sort.sort.q10.rmdup.narrowPeak_peak_1507	180	.	5.42152	22.2278	18.0799	817
chr10	22480426	22481201	SRR8861863-78_trimmed.fq.sort.sort.q10.rmdup.narrowPeak_peak_1522	130	.	4.95931	16.5828	13.0203	662
chr10	22481372	22481624	SRR8861863-78_trimmed.fq.sort.sort.q10.rmdup.narrowPeak_peak_1523	30	.	2.84937	5.61887	3.09752	93
chr10	22578688	22578844	SRR8861863-78_trimmed.fq.sort.sort.q10.rmdup.narrowPeak_peak_1524	36	.	3.15861	6.24411	3.65917	116
chr10	22579070	22579256	SRR8861863-78_trimmed.fq.sort.sort.q10.rmdup.narrowPeak_peak_1525	42	.	3.32331	6.87754	4.23082	112
chr10	22674248	22674619	SRR8861863-78_trimmed.fq.sort.sort.q10.rmdup.narrowPeak_peak_1526	49	.	2.17847	7.66072	4.93956	100
chr10	22811721	22811943	SRR8861863-78_trimmed.fq.sort.sort.q10.rmdup.narrowPeak_peak_1527	59	.	1.83204	8.75719	5.93693	85
chr10	22812022	22812368	SRR8861863-78_trimmed.fq.sort.sort.q10.rmdup.narrowPeak_peak_1528	47	.	1.73253	7.44696	4.74648	241
chr10	22822943	22823176	SRR8861863-78_trimmed.fq.sort.sort.q10.rmdup.narrowPeak_peak_1529	16	.	1.47303	3.93554	1.61715	11
chr10	22823239	22823401	SRR8861863-78_trimmed.fq.sort.sort.q10.rmdup.narrowPeak_peak_1530	38	.	1.67567	6.4904	3.88022	94
chr10	22841980	22842347	SRR8861863-78_trimmed.fq.sort.sort.q10.rmdup.narrowPeak_peak_1531	33	.	1.64181	5.90416	3.3521	49
chr10	22842938	22844573	SRR8861863-78_trimmed.fq.sort.sort.q10.rmdup.narrowPeak_peak_1532	83	.	1.98896	11.4239	8.36126	318
chr10	22844682	22845137	SRR8861863-78_trimmed.fq.sort.sort.q10.rmdup.narrowPeak_peak_1533	60	.	1.86043	8.83463	6.00744	351
chr10	22845224	22845489	SRR8861863-78_trimmed.fq.sort.sort.q10.rmdup.narrowPeak_peak_1534	27	.	1.6218	5.27082	2.78471	29
chr10	22880117	22880305	SRR8861863-78_trimmed.fq.sort.sort.q10.rmdup.narrowPeak_peak_1535	34	.	2.73851	5.9764	3.41748	47
chr10	22914091	22914253	SRR8861863-78_trimmed.fq.sort.sort.q10.rmdup.narrowPeak_peak_1536	34	.	2.7053	6.03328	3.46887	88
chr10	22921759	22921915	SRR8861863-78_trimmed.fq.sort.sort.q10.rmdup.narrowPeak_peak_1537	33	.	2.60402	5.84968	3.30286	123
chr10	22999550	22999832	SRR8861863-78_trimmed.fq.sort.sort.q10.rmdup.narrowPeak_peak_1538	82	.	2.38655	11.2732	8.22429	160
chr10	23000272	23000558	SRR8861863-78_trimmed.fq.sort.sort.q10.rmdup.narrowPeak_peak_1539	44	.	2.03162	7.08296	4.41588	191
chr10	23022024	23022234	SRR8861863-78_trimmed.fq.sort.sort.q10.rmdup.narrowPeak_peak_1540	32	.	3.12995	5.7666	3.22795	94
chr10	23347311	23347924	SRR8861863-78_trimmed.fq.sort.sort.q10.rmdup.narrowPeak_peak_1541	60	.	2.31465	8.84458	6.01648	98
chr10	23347992	23349815	SRR8861863-78_trimmed.fq.sort.sort.q10.rmdup.narrowPeak_peak_1542	152	.	3.14472	19.0806	15.2583	332
chr10	23508864	23509202	SRR8861863-78_trimmed.fq.sort.sort.q10.rmdup.narrowPeak_peak_1543	24	.	2.66072	4.93608	2.48879	208
chr10	24222488	24222671	SRR8861863-78_trimmed.fq.sort.sort.q10.rmdup.narrowPeak_peak_1544	49	.	2.11713	7.63029	4.91324	77
chr10	24222726	24224934	SRR8861863-78_trimmed.fq.sort.sort.q10.rmdup.narrowPeak_peak_1545	193	.	3.29838	23.6236	19.3354	1286
chr10	24224994	24225362	SRR8861863-78_trimmed.fq.sort.sort.q10.rmdup.narrowPeak_peak_1546	76	.	2.38482	10.6195	7.63033	146
chr10	24595534	24595831	SRR8861863-78_trimmed.fq.sort.sort.q10.rmdup.narrowPeak_peak_1547	55	.	3.78889	8.29671	5.5173	176
chr10	24595910	24596053	SRR8861863-78_trimmed.fq.sort.sort.q10.rmdup.narrowPeak_peak_1548	27	.	2.96521	5.18549	2.708	47
chr10	24596110	24596511	SRR8861863-78_trimmed.fq.sort.sort.q10.rmdup.narrowPeak_peak_1549	61	.	3.95362	8.97636	6.13561	264
chr10	24710938	24711265	SRR8861863-78_trimmed.fq.sort.sort.q10.rmdup.narrowPeak_peak_1550	105	.	4.07203	13.8141	10.5272	211
chr10	24712437	24712654	SRR8861863-78_trimmed.fq.sort.sort.q10.rmdup.narrowPeak_peak_1551	46	.	2.97824	7.29389	4.60738	117
chr10	24718149	24718337	SRR8861863-78_trimmed.fq.sort.sort.q10.rmdup.narrowPeak_peak_1552	27	.	2.96521	5.18549	2.708	158
chr10	24718674	24718901	SRR8861863-78_trimmed.fq.sort.sort.q10.rmdup.narrowPeak_peak_1553	37	.	3.29468	6.36921	3.77039	119
chr10	24958264	24959353	SRR8861863-78_trimmed.fq.sort.sort.q10.rmdup.narrowPeak_peak_1554	81	.	3.78644	11.1572	8.11856	864
chr10	25199134	25199283	SRR8861863-78_trimmed.fq.sort.sort.q10.rmdup.narrowPeak_peak_1555	22	.	2.80048	4.62694	2.21321	84
chr10	25199596	25199855	SRR8861863-78_trimmed.fq.sort.sort.q10.rmdup.narrowPeak_peak_1556	43	.	3.45942	6.99235	4.33348	160
chr10	26076958	26078838	SRR8861863-78_trimmed.fq.sort.sort.q10.rmdup.narrowPeak_peak_1557	217	.	3.84717	26.2638	21.7226	1113
chr10	26230561	26230736	SRR8861863-78_trimmed.fq.sort.sort.q10.rmdup.narrowPeak_peak_1558	27	.	2.96521	5.18549	2.708	110
chr10	26588015	26588193	SRR8861863-78_trimmed.fq.sort.sort.q10.rmdup.narrowPeak_peak_1559	32	.	3.12995	5.7666	3.22795	107
chr10	26695576	26696078	SRR8861863-78_trimmed.fq.sort.sort.q10.rmdup.narrowPeak_peak_1560	70	.	3.5182	9.98965	7.05798	86
chr10	26696145	26696628	SRR8861863-78_trimmed.fq.sort.sort.q10.rmdup.narrowPeak_peak_1561	124	.	4.47771	15.9176	12.4232	348
chr10	27206958	27207803	SRR8861863-78_trimmed.fq.sort.sort.q10.rmdup.narrowPeak_peak_1562	69	.	4.06816	9.82753	6.91008	245
chr10	27208221	27208427	SRR8861863-78_trimmed.fq.sort.sort.q10.rmdup.narrowPeak_peak_1563	55	.	3.68919	8.29784	5.51836	66
chr10	29143338	29144915	SRR8861863-78_trimmed.fq.sort.sort.q10.rmdup.narrowPeak_peak_1564	111	.	2.41396	14.5105	11.1555	785
chr10	29147992	29149057	SRR8861863-78_trimmed.fq.sort.sort.q10.rmdup.narrowPeak_peak_1565	69	.	2.12521	9.88969	6.96677	122
chr10	29534208	29534592	SRR8861863-78_trimmed.fq.sort.sort.q10.rmdup.narrowPeak_peak_1566	41	.	2.99077	6.7644	4.12836	173
chr10	30840988	30841369	SRR8861863-78_trimmed.fq.sort.sort.q10.rmdup.narrowPeak_peak_1567	51	.	2.26242	7.89731	5.15469	258
chr10	30841466	30842302	SRR8861863-78_trimmed.fq.sort.sort.q10.rmdup.narrowPeak_peak_1568	81	.	2.53133	11.2191	8.17477	707
chr10	30843688	30843890	SRR8861863-78_trimmed.fq.sort.sort.q10.rmdup.narrowPeak_peak_1569	41	.	2.07504	6.747	4.11263	96
chr10	31006707	31006942	SRR8861863-78_trimmed.fq.sort.sort.q10.rmdup.narrowPeak_peak_1570	40	.	2.91857	6.72541	4.09296	165
chr10	31007186	31007537	SRR8861863-78_trimmed.fq.sort.sort.q10.rmdup.narrowPeak_peak_1571	50	.	3.13962	7.82924	5.09277	80
chr10	31007832	31008065	SRR8861863-78_trimmed.fq.sort.sort.q10.rmdup.narrowPeak_peak_1572	57	.	3.23591	8.56928	5.76565	155
chr10	32888211	32888561	SRR8861863-78_trimmed.fq.sort.sort.q10.rmdup.narrowPeak_peak_1573	54	.	2.29751	8.24715	5.47319	91
chr10	32888677	32890034	SRR8861863-78_trimmed.fq.sort.sort.q10.rmdup.narrowPeak_peak_1574	163	.	3.34568	20.3016	16.3522	964
chr10	32890301	32890683	SRR8861863-78_trimmed.fq.sort.sort.q10.rmdup.narrowPeak_peak_1575	52	.	2.29905	8.01892	5.26542	268
chr10	33623537	33625385	SRR8861863-78_trimmed.fq.sort.sort.q10.rmdup.narrowPeak_peak_1576	191	.	4.05891	23.4023	19.1352	1080
chr10	33625648	33625814	SRR8861863-78_trimmed.fq.sort.sort.q10.rmdup.narrowPeak_peak_1577	24	.	2.07779	4.94377	2.49571	153
chr10	36507453	36509013	SRR8861863-78_trimmed.fq.sort.sort.q10.rmdup.narrowPeak_peak_1578	178	.	3.06404	21.9194	17.8039	1014
chr10	36509107	36509321	SRR8861863-78_trimmed.fq.sort.sort.q10.rmdup.narrowPeak_peak_1579	29	.	1.84669	5.4676	2.96151	175
chr10	39367223	39367375	SRR8861863-78_trimmed.fq.sort.sort.q10.rmdup.narrowPeak_peak_1580	51	.	2.88221	7.86948	5.12935	36
chr10	39367637	39369050	SRR8861863-78_trimmed.fq.sort.sort.q10.rmdup.narrowPeak_peak_1581	109	.	3.85205	14.3135	10.978	1005
chr10	39925601	39927654	SRR8861863-78_trimmed.fq.sort.sort.q10.rmdup.narrowPeak_peak_1582	174	.	3.74377	21.5725	17.4925	1015
chr10	39927729	39928128	SRR8861863-78_trimmed.fq.sort.sort.q10.rmdup.narrowPeak_peak_1583	52	.	2.44666	8.01789	5.26447	239
chr10	39958903	39959184	SRR8861863-78_trimmed.fq.sort.sort.q10.rmdup.narrowPeak_peak_1584	53	.	3.61762	8.11008	5.34825	183
chr10	39959238	39959558	SRR8861863-78_trimmed.fq.sort.sort.q10.rmdup.narrowPeak_peak_1585	47	.	3.452	7.43679	4.73721	137
chr10	39959617	39959891	SRR8861863-78_trimmed.fq.sort.sort.q10.rmdup.narrowPeak_peak_1586	35	.	3.11176	6.1248	3.55137	115
chr10	40022901	40023360	SRR8861863-78_trimmed.fq.sort.sort.q10.rmdup.narrowPeak_peak_1587	26	.	2.55869	5.10098	2.63606	205
chr10	40023645	40024527	SRR8861863-78_trimmed.fq.sort.sort.q10.rmdup.narrowPeak_peak_1588	59	.	3.28494	8.73602	5.91758	447
chr10	40141147	40141644	SRR8861863-78_trimmed.fq.sort.sort.q10.rmdup.narrowPeak_peak_1589	45	.	3.39373	7.28406	4.59836	133
chr10	40528749	40529121	SRR8861863-78_trimmed.fq.sort.sort.q10.rmdup.narrowPeak_peak_1590	58	.	3.56968	8.70988	5.89367	96
chr10	40646045	40646322	SRR8861863-78_trimmed.fq.sort.sort.q10.rmdup.narrowPeak_peak_1591	58	.	3.84998	8.71321	5.89669	134
chr10	40968699	40968949	SRR8861863-78_trimmed.fq.sort.sort.q10.rmdup.narrowPeak_peak_1592	32	.	3.12995	5.7666	3.22795	116
chr10	41069689	41069832	SRR8861863-78_trimmed.fq.sort.sort.q10.rmdup.narrowPeak_peak_1593	37	.	1.95482	6.33619	3.74249	77
chr10	41070133	41071963	SRR8861863-78_trimmed.fq.sort.sort.q10.rmdup.narrowPeak_peak_1594	198	.	3.24541	24.1765	19.8334	966
chr10	41072341	41072686	SRR8861863-78_trimmed.fq.sort.sort.q10.rmdup.narrowPeak_peak_1595	33	.	1.90526	5.8936	3.34262	287
chr10	41182452	41182684	SRR8861863-78_trimmed.fq.sort.sort.q10.rmdup.narrowPeak_peak_1596	37	.	3.29468	6.36921	3.77039	159
chr10	41683873	41684436	SRR8861863-78_trimmed.fq.sort.sort.q10.rmdup.narrowPeak_peak_1597	117	.	4.12495	15.1661	11.7467	250
chr10	41684729	41685136	SRR8861863-78_trimmed.fq.sort.sort.q10.rmdup.narrowPeak_peak_1598	58	.	3.0841	8.64312	5.83294	231
chr10	41685330	41685498	SRR8861863-78_trimmed.fq.sort.sort.q10.rmdup.narrowPeak_peak_1599	34	.	2.6136	6.03617	3.47149	68
chr10	41990454	41990665	SRR8861863-78_trimmed.fq.sort.sort.q10.rmdup.narrowPeak_peak_1600	38	.	3.00812	6.43345	3.82851	70
chr10	41991145	41991318	SRR8861863-78_trimmed.fq.sort.sort.q10.rmdup.narrowPeak_peak_1601	59	.	3.49694	8.73363	5.91539	92
chr10	42273752	42275173	SRR8861863-78_trimmed.fq.sort.sort.q10.rmdup.narrowPeak_peak_1602	148	.	5.48546	18.6207	14.846	799
chr10	42280306	42280449	SRR8861863-78_trimmed.fq.sort.sort.q10.rmdup.narrowPeak_peak_1603	32	.	3.12995	5.7666	3.22795	98
chr10	42308674	42309189	SRR8861863-78_trimmed.fq.sort.sort.q10.rmdup.narrowPeak_peak_1604	46	.	3.17903	7.3339	4.64366	245
chr10	42573212	42573361	SRR8861863-78_trimmed.fq.sort.sort.q10.rmdup.narrowPeak_peak_1605	21	.	1.44187	4.58216	2.17902	107
chr10	42592187	42592403	SRR8861863-78_trimmed.fq.sort.sort.q10.rmdup.narrowPeak_peak_1606	28	.	1.50218	5.39477	2.89594	129
chr10	42592645	42593078	SRR8861863-78_trimmed.fq.sort.sort.q10.rmdup.narrowPeak_peak_1607	46	.	1.6263	7.32508	4.63568	276
chr10	42601259	42602192	SRR8861863-78_trimmed.fq.sort.sort.q10.rmdup.narrowPeak_peak_1608	88	.	2.64806	11.933	8.82333	592
chr10	42612838	42613146	SRR8861863-78_trimmed.fq.sort.sort.q10.rmdup.narrowPeak_peak_1609	34	.	1.59654	6.03745	3.47263	26
chr10	42614706	42615229	SRR8861863-78_trimmed.fq.sort.sort.q10.rmdup.narrowPeak_peak_1610	59	.	1.74693	8.79005	5.96688	281
chr10	42615295	42615953	SRR8861863-78_trimmed.fq.sort.sort.q10.rmdup.narrowPeak_peak_1611	46	.	1.67524	7.29697	4.6102	394
chr10	42616100	42616247	SRR8861863-78_trimmed.fq.sort.sort.q10.rmdup.narrowPeak_peak_1612	33	.	1.59908	5.89827	3.34675	40
chr10	42633871	42634551	SRR8861863-78_trimmed.fq.sort.sort.q10.rmdup.narrowPeak_peak_1613	40	.	1.56405	6.64617	4.02102	52
chr10	42635123	42635309	SRR8861863-78_trimmed.fq.sort.sort.q10.rmdup.narrowPeak_peak_1614	54	.	1.68897	8.26138	5.48617	84
chr10	42636746	42637246	SRR8861863-78_trimmed.fq.sort.sort.q10.rmdup.narrowPeak_peak_1615	54	.	1.76271	8.1823	5.41398	220
chr10	42679194	42680821	SRR8861863-78_trimmed.fq.sort.sort.q10.rmdup.narrowPeak_peak_1616	291	.	5.39477	34.2753	29.1277	785
chr10	42713826	42713973	SRR8861863-78_trimmed.fq.sort.sort.q10.rmdup.narrowPeak_peak_1617	24	.	2.38942	4.83865	2.40175	131
chr10	42714337	42715032	SRR8861863-78_trimmed.fq.sort.sort.q10.rmdup.narrowPeak_peak_1618	94	.	3.69034	12.6016	9.43035	546
chr10	42715119	42715363	SRR8861863-78_trimmed.fq.sort.sort.q10.rmdup.narrowPeak_peak_1619	35	.	2.62714	6.08408	3.51471	109
chr10	42715421	42715591	SRR8861863-78_trimmed.fq.sort.sort.q10.rmdup.narrowPeak_peak_1620	57	.	3.06818	8.58298	5.77816	69
chr10	42861663	42861827	SRR8861863-78_trimmed.fq.sort.sort.q10.rmdup.narrowPeak_peak_1621	36	.	2.61933	6.21051	3.62884	123
chr10	42862229	42862442	SRR8861863-78_trimmed.fq.sort.sort.q10.rmdup.narrowPeak_peak_1622	73	.	3.29315	10.2937	7.33451	98
chr10	42862945	42863149	SRR8861863-78_trimmed.fq.sort.sort.q10.rmdup.narrowPeak_peak_1623	25	.	2.39934	5.00327	2.54891	65
chr10	42993861	42994829	SRR8861863-78_trimmed.fq.sort.sort.q10.rmdup.narrowPeak_peak_1624	136	.	4.49315	17.2418	13.6111	530
chr10	42995036	42995198	SRR8861863-78_trimmed.fq.sort.sort.q10.rmdup.narrowPeak_peak_1625	47	.	2.98027	7.49024	4.78579	108
chr10	43020407	43023463	SRR8861863-78_trimmed.fq.sort.sort.q10.rmdup.narrowPeak_peak_1626	121	.	2.45706	15.657	12.1888	433
chr10	43095759	43096100	SRR8861863-78_trimmed.fq.sort.sort.q10.rmdup.narrowPeak_peak_1627	59	.	2.93004	8.79312	5.96962	129
chr10	43096269	43096575	SRR8861863-78_trimmed.fq.sort.sort.q10.rmdup.narrowPeak_peak_1628	38	.	2.54038	6.50506	3.89343	54
chr10	43110082	43110284	SRR8861863-78_trimmed.fq.sort.sort.q10.rmdup.narrowPeak_peak_1629	27	.	2.49774	5.19744	2.71866	114
chr10	43175155	43176366	SRR8861863-78_trimmed.fq.sort.sort.q10.rmdup.narrowPeak_peak_1630	140	.	2.77277	17.6912	14.0134	448
chr10	43177909	43178073	SRR8861863-78_trimmed.fq.sort.sort.q10.rmdup.narrowPeak_peak_1631	36	.	1.96993	6.2806	3.69219	65
chr10	43450948	43451260	SRR8861863-78_trimmed.fq.sort.sort.q10.rmdup.narrowPeak_peak_1632	37	.	3.29468	6.36921	3.77039	249
chr10	43667107	43667264	SRR8861863-78_trimmed.fq.sort.sort.q10.rmdup.narrowPeak_peak_1633	27	.	2.96521	5.18549	2.708	35
chr10	43667334	43667521	SRR8861863-78_trimmed.fq.sort.sort.q10.rmdup.narrowPeak_peak_1634	17	.	2.63575	4.09212	1.74632	54
chr10	44002836	44005461	SRR8861863-78_trimmed.fq.sort.sort.q10.rmdup.narrowPeak_peak_1635	183	.	3.14757	22.5665	18.3852	592
chr10	44148789	44149013	SRR8861863-78_trimmed.fq.sort.sort.q10.rmdup.narrowPeak_peak_1636	34	.	2.94076	6.05355	3.48719	118
chr10	44149190	44149679	SRR8861863-78_trimmed.fq.sort.sort.q10.rmdup.narrowPeak_peak_1637	50	.	3.32434	7.76299	5.03247	310
chr10	44456610	44457259	SRR8861863-78_trimmed.fq.sort.sort.q10.rmdup.narrowPeak_peak_1638	94	.	2.76499	12.6099	9.43803	247
chr10	44457508	44458273	SRR8861863-78_trimmed.fq.sort.sort.q10.rmdup.narrowPeak_peak_1639	144	.	3.24674	18.2279	14.4946	506
chr10	44458544	44458720	SRR8861863-78_trimmed.fq.sort.sort.q10.rmdup.narrowPeak_peak_1640	40	.	2.17049	6.65515	4.02926	55
chr10	44458771	44459739	SRR8861863-78_trimmed.fq.sort.sort.q10.rmdup.narrowPeak_peak_1641	70	.	2.50976	9.92733	7.0012	699
chr10	44464965	44466533	SRR8861863-78_trimmed.fq.sort.sort.q10.rmdup.narrowPeak_peak_1642	89	.	3.30289	12.0871	8.96322	956
chr10	44526629	44529167	SRR8861863-78_trimmed.fq.sort.sort.q10.rmdup.narrowPeak_peak_1643	244	.	3.79109	29.2033	24.4088	1273
chr10	44534743	44534896	SRR8861863-78_trimmed.fq.sort.sort.q10.rmdup.narrowPeak_peak_1644	31	.	2.74267	5.65666	3.13164	67
chr10	44538799	44539240	SRR8861863-78_trimmed.fq.sort.sort.q10.rmdup.narrowPeak_peak_1645	38	.	2.99738	6.40257	3.80051	384
chr10	44599036	44599254	SRR8861863-78_trimmed.fq.sort.sort.q10.rmdup.narrowPeak_peak_1646	70	.	3.90881	9.94331	7.01573	103
chr10	44748475	44748756	SRR8861863-78_trimmed.fq.sort.sort.q10.rmdup.narrowPeak_peak_1647	30	.	2.36567	5.52666	3.01449	170
chr10	44752161	44752309	SRR8861863-78_trimmed.fq.sort.sort.q10.rmdup.narrowPeak_peak_1648	19	.	2.10075	4.35823	1.98087	106
chr10	44834420	44834598	SRR8861863-78_trimmed.fq.sort.sort.q10.rmdup.narrowPeak_peak_1649	60	.	2.62322	8.84228	6.01438	130
chr10	45048165	45048377	SRR8861863-78_trimmed.fq.sort.sort.q10.rmdup.narrowPeak_peak_1650	27	.	2.96521	5.18549	2.708	91
chr10	45288371	45290205	SRR8861863-78_trimmed.fq.sort.sort.q10.rmdup.narrowPeak_peak_1651	161	.	3.63291	20.0605	16.1372	549
chr10	45290473	45290756	SRR8861863-78_trimmed.fq.sort.sort.q10.rmdup.narrowPeak_peak_1652	50	.	2.42038	7.73784	5.00962	187
chr10	45334739	45334980	SRR8861863-78_trimmed.fq.sort.sort.q10.rmdup.narrowPeak_peak_1653	40	.	2.31142	6.6477	4.02246	66
chr10	45335103	45335346	SRR8861863-78_trimmed.fq.sort.sort.q10.rmdup.narrowPeak_peak_1654	60	.	2.60219	8.88058	6.04931	109
chr10	45336376	45337078	SRR8861863-78_trimmed.fq.sort.sort.q10.rmdup.narrowPeak_peak_1655	115	.	3.26539	14.9266	11.5316	192
chr10	45471494	45471637	SRR8861863-78_trimmed.fq.sort.sort.q10.rmdup.narrowPeak_peak_1656	33	.	2.13791	5.94749	3.39131	100
chr10	45472291	45474014	SRR8861863-78_trimmed.fq.sort.sort.q10.rmdup.narrowPeak_peak_1657	119	.	3.14629	15.424	11.9793	1077
chr10	45485172	45485622	SRR8861863-78_trimmed.fq.sort.sort.q10.rmdup.narrowPeak_peak_1658	76	.	2.36236	10.6887	7.69302	182
chr10	45486594	45488194	SRR8861863-78_trimmed.fq.sort.sort.q10.rmdup.narrowPeak_peak_1659	178	.	3.11225	22.0114	17.887	597
chr10	45815851	45816044	SRR8861863-78_trimmed.fq.sort.sort.q10.rmdup.narrowPeak_peak_1660	33	.	2.39697	5.91264	3.35978	128
chr10	49598215	49598508	SRR8861863-78_trimmed.fq.sort.sort.q10.rmdup.narrowPeak_peak_1661	50	.	3.59072	7.79556	5.06213	239
chr10	49786656	49786887	SRR8861863-78_trimmed.fq.sort.sort.q10.rmdup.narrowPeak_peak_1662	32	.	1.9895	5.81984	3.27599	49
chr10	49786994	49788409	SRR8861863-78_trimmed.fq.sort.sort.q10.rmdup.narrowPeak_peak_1663	159	.	3.37284	19.8436	15.9421	1082
chr10	50589391	50589576	SRR8861863-78_trimmed.fq.sort.sort.q10.rmdup.narrowPeak_peak_1664	27	.	2.96521	5.18549	2.708	117
chr10	50759341	50759655	SRR8861863-78_trimmed.fq.sort.sort.q10.rmdup.narrowPeak_peak_1665	58	.	2.70187	8.61555	5.80789	269
chr10	50761138	50761315	SRR8861863-78_trimmed.fq.sort.sort.q10.rmdup.narrowPeak_peak_1666	51	.	2.49566	7.87043	5.13026	106
chr10	50766509	50766690	SRR8861863-78_trimmed.fq.sort.sort.q10.rmdup.narrowPeak_peak_1667	44	.	2.47775	7.08229	4.41528	63
chr10	50890010	50890822	SRR8861863-78_trimmed.fq.sort.sort.q10.rmdup.narrowPeak_peak_1668	73	.	1.91929	10.3249	7.36289	368
chr10	50909393	50910264	SRR8861863-78_trimmed.fq.sort.sort.q10.rmdup.narrowPeak_peak_1669	55	.	1.70158	8.29158	5.51362	535
chr10	50910362	50910537	SRR8861863-78_trimmed.fq.sort.sort.q10.rmdup.narrowPeak_peak_1670	38	.	1.61082	6.43833	3.83306	56
chr10	50923719	50923949	SRR8861863-78_trimmed.fq.sort.sort.q10.rmdup.narrowPeak_peak_1671	35	.	2.66789	6.06867	3.50081	153
chr10	50944375	50944584	SRR8861863-78_trimmed.fq.sort.sort.q10.rmdup.narrowPeak_peak_1672	21	.	2.77157	4.5608	2.15993	92
chr10	51258811	51259111	SRR8861863-78_trimmed.fq.sort.sort.q10.rmdup.narrowPeak_peak_1673	54	.	3.42093	8.27285	5.49668	227
chr10	51589462	51590810	SRR8861863-78_trimmed.fq.sort.sort.q10.rmdup.narrowPeak_peak_1674	187	.	4.61766	22.9497	18.7275	848
chr10	51591321	51591742	SRR8861863-78_trimmed.fq.sort.sort.q10.rmdup.narrowPeak_peak_1675	44	.	2.6144	7.11281	4.44296	35
chr10	51676427	51679043	SRR8861863-78_trimmed.fq.sort.sort.q10.rmdup.narrowPeak_peak_1676	163	.	2.92712	20.3174	16.3662	1320
chr10	52020639	52021026	SRR8861863-78_trimmed.fq.sort.sort.q10.rmdup.narrowPeak_peak_1677	28	.	1.57943	5.37217	2.87565	306
chr10	52021711	52021854	SRR8861863-78_trimmed.fq.sort.sort.q10.rmdup.narrowPeak_peak_1678	28	.	1.54884	5.32639	2.83457	84
chr10	52410034	52410206	SRR8861863-78_trimmed.fq.sort.sort.q10.rmdup.narrowPeak_peak_1679	52	.	3.55629	7.94774	5.20056	49
chr10	52691138	52692778	SRR8861863-78_trimmed.fq.sort.sort.q10.rmdup.narrowPeak_peak_1680	152	.	4.22479	19.1239	15.2972	680
chr10	53112763	53112906	SRR8861863-78_trimmed.fq.sort.sort.q10.rmdup.narrowPeak_peak_1681	42	.	3.34499	6.93316	4.28128	110
chr10	53749750	53750893	SRR8861863-78_trimmed.fq.sort.sort.q10.rmdup.narrowPeak_peak_1682	123	.	3.73645	15.8726	12.3829	594
chr10	54074289	54074477	SRR8861863-78_trimmed.fq.sort.sort.q10.rmdup.narrowPeak_peak_1683	54	.	3.47028	8.18499	5.41646	55
chr10	57058180	57058323	SRR8861863-78_trimmed.fq.sort.sort.q10.rmdup.narrowPeak_peak_1684	28	.	2.8664	5.30925	2.81925	106
chr10	57058815	57058981	SRR8861863-78_trimmed.fq.sort.sort.q10.rmdup.narrowPeak_peak_1685	27	.	2.81448	5.17654	2.70371	57
chr10	57631656	57633523	SRR8861863-78_trimmed.fq.sort.sort.q10.rmdup.narrowPeak_peak_1686	279	.	4.61919	33.0676	27.9968	1147
chr10	57785062	57785314	SRR8861863-78_trimmed.fq.sort.sort.q10.rmdup.narrowPeak_peak_1687	39	.	3.05744	6.57455	3.9562	109
chr10	57785899	57786072	SRR8861863-78_trimmed.fq.sort.sort.q10.rmdup.narrowPeak_peak_1688	31	.	2.88139	5.70655	3.17659	49
chr10	58812871	58813359	SRR8861863-78_trimmed.fq.sort.sort.q10.rmdup.narrowPeak_peak_1696	56	.	2.30461	8.41427	5.62446	100
chr10	58813409	58815053	SRR8861863-78_trimmed.fq.sort.sort.q10.rmdup.narrowPeak_peak_1697	260	.	4.0801	30.9415	26.0166	1048
chr10	59222971	59223311	SRR8861863-78_trimmed.fq.sort.sort.q10.rmdup.narrowPeak_peak_1698	55	.	3.78889	8.29671	5.5173	228
chr10	59223366	59223572	SRR8861863-78_trimmed.fq.sort.sort.q10.rmdup.narrowPeak_peak_1699	55	.	3.78889	8.29671	5.5173	79
chr10	59615588	59615918	SRR8861863-78_trimmed.fq.sort.sort.q10.rmdup.narrowPeak_peak_1700	67	.	4.11835	9.67336	6.76976	81
chr10	59957281	59957638	SRR8861863-78_trimmed.fq.sort.sort.q10.rmdup.narrowPeak_peak_1702	67	.	4.11835	9.67336	6.76976	110
chr10	59958044	59958291	SRR8861863-78_trimmed.fq.sort.sort.q10.rmdup.narrowPeak_peak_1703	49	.	3.62415	7.63512	4.91632	125
chr10	60105342	60106057	SRR8861863-78_trimmed.fq.sort.sort.q10.rmdup.narrowPeak_peak_1704	81	.	2.50417	11.1552	8.11672	607
chr10	60106203	60106703	SRR8861863-78_trimmed.fq.sort.sort.q10.rmdup.narrowPeak_peak_1705	106	.	2.72465	13.9541	10.654	109
chr10	60106770	60108698	SRR8861863-78_trimmed.fq.sort.sort.q10.rmdup.narrowPeak_peak_1706	107	.	2.71722	14.0559	10.7456	947
chr10	60217789	60217989	SRR8861863-78_trimmed.fq.sort.sort.q10.rmdup.narrowPeak_peak_1707	28	.	2.88413	5.35436	2.85962	107
chr10	60218229	60218421	SRR8861863-78_trimmed.fq.sort.sort.q10.rmdup.narrowPeak_peak_1708	27	.	2.83732	5.23504	2.75243	126
chr10	60346367	60348246	SRR8861863-78_trimmed.fq.sort.sort.q10.rmdup.narrowPeak_peak_1709	174	.	4.89192	21.5455	17.4684	1162
chr10	60447620	60447842	SRR8861863-78_trimmed.fq.sort.sort.q10.rmdup.narrowPeak_peak_1710	49	.	3.44674	7.65433	4.93381	135
chr10	60475399	60475700	SRR8861863-78_trimmed.fq.sort.sort.q10.rmdup.narrowPeak_peak_1711	52	.	2.59933	7.95774	5.20972	118
chr10	60475879	60476906	SRR8861863-78_trimmed.fq.sort.sort.q10.rmdup.narrowPeak_peak_1712	101	.	3.27142	13.4511	10.1993	840
chr10	60585319	60585462	SRR8861863-78_trimmed.fq.sort.sort.q10.rmdup.narrowPeak_peak_1713	23	.	2.65424	4.76101	2.33268	67
chr10	60618148	60618319	SRR8861863-78_trimmed.fq.sort.sort.q10.rmdup.narrowPeak_peak_1714	25	.	2.52027	4.98316	2.53085	67
chr10	60618803	60619022	SRR8861863-78_trimmed.fq.sort.sort.q10.rmdup.narrowPeak_peak_1715	33	.	2.71804	5.91119	3.35846	123
chr10	60625378	60625521	SRR8861863-78_trimmed.fq.sort.sort.q10.rmdup.narrowPeak_peak_1716	42	.	3.02059	6.85563	4.21097	85
chr10	60684672	60686777	SRR8861863-78_trimmed.fq.sort.sort.q10.rmdup.narrowPeak_peak_1717	134	.	2.37023	17.0398	13.4304	1410
chr10	60686836	60687024	SRR8861863-78_trimmed.fq.sort.sort.q10.rmdup.narrowPeak_peak_1718	50	.	1.84132	7.77765	5.04574	75
chr10	60698854	60699245	SRR8861863-78_trimmed.fq.sort.sort.q10.rmdup.narrowPeak_peak_1719	61	.	3.17046	8.96686	6.12797	257
chr10	60832186	60832484	SRR8861863-78_trimmed.fq.sort.sort.q10.rmdup.narrowPeak_peak_1720	37	.	2.8546	6.3426	3.74833	140
chr10	60832553	60832811	SRR8861863-78_trimmed.fq.sort.sort.q10.rmdup.narrowPeak_peak_1721	27	.	2.61449	5.27102	2.78486	159
chr10	60833160	60833349	SRR8861863-78_trimmed.fq.sort.sort.q10.rmdup.narrowPeak_peak_1722	19	.	2.40787	4.3699	1.9912	86
chr10	60833586	60833733	SRR8861863-78_trimmed.fq.sort.sort.q10.rmdup.narrowPeak_peak_1723	57	.	3.30415	8.58148	5.77679	79
chr10	61175509	61175662	SRR8861863-78_trimmed.fq.sort.sort.q10.rmdup.narrowPeak_peak_1724	40	.	2.48806	6.71103	4.07992	90
chr10	61175717	61177130	SRR8861863-78_trimmed.fq.sort.sort.q10.rmdup.narrowPeak_peak_1725	100	.	3.35902	13.2487	10.0163	346
chr10	61212802	61213830	SRR8861863-78_trimmed.fq.sort.sort.q10.rmdup.narrowPeak_peak_1726	65	.	3.83038	9.45411	6.57078	544
chr10	61272185	61272368	SRR8861863-78_trimmed.fq.sort.sort.q10.rmdup.narrowPeak_peak_1727	33	.	2.62145	5.90965	3.35705	72
chr10	61272447	61273020	SRR8861863-78_trimmed.fq.sort.sort.q10.rmdup.narrowPeak_peak_1728	94	.	3.7651	12.642	9.46655	335
chr10	61273817	61273960	SRR8861863-78_trimmed.fq.sort.sort.q10.rmdup.narrowPeak_peak_1729	29	.	2.51772	5.40686	2.90673	94
chr10	61381562	61381725	SRR8861863-78_trimmed.fq.sort.sort.q10.rmdup.narrowPeak_peak_1730	28	.	2.88413	5.35436	2.85962	70
chr10	61394411	61394558	SRR8861863-78_trimmed.fq.sort.sort.q10.rmdup.narrowPeak_peak_1731	43	.	3.45942	6.99235	4.33348	131
chr10	61405555	61406789	SRR8861863-78_trimmed.fq.sort.sort.q10.rmdup.narrowPeak_peak_1732	152	.	4.21569	19.0793	15.2572	478
chr10	61406845	61407223	SRR8861863-78_trimmed.fq.sort.sort.q10.rmdup.narrowPeak_peak_1733	73	.	3.06233	10.3348	7.37184	264
chr10	61416286	61416634	SRR8861863-78_trimmed.fq.sort.sort.q10.rmdup.narrowPeak_peak_1734	48	.	1.80745	7.53762	4.82887	172
chr10	61416860	61417164	SRR8861863-78_trimmed.fq.sort.sort.q10.rmdup.narrowPeak_peak_1735	33	.	1.68621	5.88517	3.33494	133
chr10	61417746	61420427	SRR8861863-78_trimmed.fq.sort.sort.q10.rmdup.narrowPeak_peak_1736	140	.	2.40546	17.7759	14.0893	949
chr10	61593928	61594347	SRR8861863-78_trimmed.fq.sort.sort.q10.rmdup.narrowPeak_peak_1737	93	.	2.37011	12.5177	9.35417	257
chr10	61594418	61596626	SRR8861863-78_trimmed.fq.sort.sort.q10.rmdup.narrowPeak_peak_1738	215	.	3.16888	26.0658	21.5436	1304
chr10	61605132	61605309	SRR8861863-78_trimmed.fq.sort.sort.q10.rmdup.narrowPeak_peak_1739	56	.	3.46487	8.40292	5.61416	95
chr10	61624454	61626447	SRR8861863-78_trimmed.fq.sort.sort.q10.rmdup.narrowPeak_peak_1740	288	.	4.19675	33.9827	28.8539	846
chr10	61728937	61729149	SRR8861863-78_trimmed.fq.sort.sort.q10.rmdup.narrowPeak_peak_1741	27	.	2.69939	5.20293	2.72365	69
chr10	61936586	61937803	SRR8861863-78_trimmed.fq.sort.sort.q10.rmdup.narrowPeak_peak_1742	85	.	3.78609	11.6785	8.59261	390
chr10	61977064	61978412	SRR8861863-78_trimmed.fq.sort.sort.q10.rmdup.narrowPeak_peak_1743	138	.	2.91951	17.5119	13.8525	632
chr10	61978758	61980291	SRR8861863-78_trimmed.fq.sort.sort.q10.rmdup.narrowPeak_peak_1744	255	.	3.755	30.4171	25.5275	812
chr10	62109762	62110898	SRR8861863-78_trimmed.fq.sort.sort.q10.rmdup.narrowPeak_peak_1745	121	.	4.08776	15.5879	12.1267	747
chr10	62127756	62127974	SRR8861863-78_trimmed.fq.sort.sort.q10.rmdup.narrowPeak_peak_1746	49	.	1.74788	7.63775	4.91876	136
chr10	62128265	62128439	SRR8861863-78_trimmed.fq.sort.sort.q10.rmdup.narrowPeak_peak_1747	55	.	1.76548	8.33904	5.55599	105
chr10	62133970	62134296	SRR8861863-78_trimmed.fq.sort.sort.q10.rmdup.narrowPeak_peak_1748	52	.	1.66937	8.01688	5.26351	125
chr10	62134354	62134569	SRR8861863-78_trimmed.fq.sort.sort.q10.rmdup.narrowPeak_peak_1749	34	.	1.57034	6.02658	3.46279	122
chr10	62184636	62184832	SRR8861863-78_trimmed.fq.sort.sort.q10.rmdup.narrowPeak_peak_1750	59	.	3.77649	8.78353	5.96094	127
chr10	62207360	62207660	SRR8861863-78_trimmed.fq.sort.sort.q10.rmdup.narrowPeak_peak_1751	64	.	3.52038	9.28132	6.41344	182
chr10	62230529	62230756	SRR8861863-78_trimmed.fq.sort.sort.q10.rmdup.narrowPeak_peak_1752	35	.	2.94615	6.06865	3.50081	103
chr10	62405136	62405394	SRR8861863-78_trimmed.fq.sort.sort.q10.rmdup.narrowPeak_peak_1753	56	.	3.07721	8.41847	5.62832	156
chr10	62405680	62406113	SRR8861863-78_trimmed.fq.sort.sort.q10.rmdup.narrowPeak_peak_1754	66	.	3.27682	9.5768	6.6825	123
chr10	62507101	62509310	SRR8861863-78_trimmed.fq.sort.sort.q10.rmdup.narrowPeak_peak_1755	123	.	3.41419	15.8161	12.3323	1104
chr10	62722061	62722554	SRR8861863-78_trimmed.fq.sort.sort.q10.rmdup.narrowPeak_peak_1756	60	.	2.3898	8.85937	6.02992	84
chr10	62722689	62723151	SRR8861863-78_trimmed.fq.sort.sort.q10.rmdup.narrowPeak_peak_1757	37	.	2.09597	6.40187	3.79988	69
chr10	62724056	62724335	SRR8861863-78_trimmed.fq.sort.sort.q10.rmdup.narrowPeak_peak_1758	66	.	2.39814	9.56252	6.66959	96
chr10	62724945	62725373	SRR8861863-78_trimmed.fq.sort.sort.q10.rmdup.narrowPeak_peak_1759	87	.	2.59576	11.8506	8.74915	117
chr10	62884956	62885099	SRR8861863-78_trimmed.fq.sort.sort.q10.rmdup.narrowPeak_peak_1760	33	.	3.10849	5.91589	3.36276	109
chr10	62885590	62886116	SRR8861863-78_trimmed.fq.sort.sort.q10.rmdup.narrowPeak_peak_1761	66	.	3.95317	9.52179	6.63253	207
chr10	63057260	63057470	SRR8861863-78_trimmed.fq.sort.sort.q10.rmdup.narrowPeak_peak_1762	22	.	2.80048	4.62694	2.21321	37
chr10	63088989	63090885	SRR8861863-78_trimmed.fq.sort.sort.q10.rmdup.narrowPeak_peak_1763	186	.	4.87534	22.8523	18.6405	1137
chr10	63099044	63099293	SRR8861863-78_trimmed.fq.sort.sort.q10.rmdup.narrowPeak_peak_1764	47	.	2.30955	7.48396	4.78024	156
chr10	63099388	63100199	SRR8861863-78_trimmed.fq.sort.sort.q10.rmdup.narrowPeak_peak_1765	129	.	3.21479	16.5139	12.9588	305
chr10	63100373	63101656	SRR8861863-78_trimmed.fq.sort.sort.q10.rmdup.narrowPeak_peak_1766	116	.	3.12203	15.0586	11.6495	806
chr10	63135541	63135791	SRR8861863-78_trimmed.fq.sort.sort.q10.rmdup.narrowPeak_peak_1767	64	.	3.79192	9.34599	6.47238	140
chr10	63380044	63380473	SRR8861863-78_trimmed.fq.sort.sort.q10.rmdup.narrowPeak_peak_1768	75	.	3.54754	10.5726	7.58772	246
chr10	63380688	63381154	SRR8861863-78_trimmed.fq.sort.sort.q10.rmdup.narrowPeak_peak_1769	36	.	2.76878	6.24151	3.65689	356
chr10	63381290	63382184	SRR8861863-78_trimmed.fq.sort.sort.q10.rmdup.narrowPeak_peak_1770	125	.	4.43555	16.0747	12.5637	394
chr10	63456679	63456982	SRR8861863-78_trimmed.fq.sort.sort.q10.rmdup.narrowPeak_peak_1771	88	.	3.64643	11.9247	8.81582	133
chr10	63457328	63457942	SRR8861863-78_trimmed.fq.sort.sort.q10.rmdup.narrowPeak_peak_1772	60	.	3.09844	8.89782	6.06509	500
chr10	63581065	63581416	SRR8861863-78_trimmed.fq.sort.sort.q10.rmdup.narrowPeak_peak_1773	30	.	2.46733	5.51295	3.00223	254
chr10	63581616	63581920	SRR8861863-78_trimmed.fq.sort.sort.q10.rmdup.narrowPeak_peak_1774	38	.	2.60833	6.47616	3.86733	52
chr10	63592066	63592806	SRR8861863-78_trimmed.fq.sort.sort.q10.rmdup.narrowPeak_peak_1775	66	.	2.89711	9.55862	6.66597	344
chr10	63592876	63593019	SRR8861863-78_trimmed.fq.sort.sort.q10.rmdup.narrowPeak_peak_1776	31	.	2.33574	5.65638	3.13141	69
chr10	64075838	64076548	SRR8861863-78_trimmed.fq.sort.sort.q10.rmdup.narrowPeak_peak_1777	47	.	2.65123	7.42591	4.72738	579
chr10	64087903	64089649	SRR8861863-78_trimmed.fq.sort.sort.q10.rmdup.narrowPeak_peak_1778	149	.	2.68679	18.7234	14.9382	700
chr10	64089708	64090210	SRR8861863-78_trimmed.fq.sort.sort.q10.rmdup.narrowPeak_peak_1779	66	.	2.13111	9.5461	6.65455	135
chr10	65782798	65782999	SRR8861863-78_trimmed.fq.sort.sort.q10.rmdup.narrowPeak_peak_1780	20	.	2.05689	4.46719	2.07729	154
chr10	65783056	65783199	SRR8861863-78_trimmed.fq.sort.sort.q10.rmdup.narrowPeak_peak_1781	32	.	2.2617	5.80951	3.2667	96
chr10	65790900	65791149	SRR8861863-78_trimmed.fq.sort.sort.q10.rmdup.narrowPeak_peak_1782	33	.	2.35584	5.8672	3.31877	142
chr10	66815702	66815901	SRR8861863-78_trimmed.fq.sort.sort.q10.rmdup.narrowPeak_peak_1783	23	.	2.64922	4.74783	2.32096	97
chr10	66901254	66901846	SRR8861863-78_trimmed.fq.sort.sort.q10.rmdup.narrowPeak_peak_1784	74	.	3.89995	10.458	7.48329	427
chr10	66902134	66902300	SRR8861863-78_trimmed.fq.sort.sort.q10.rmdup.narrowPeak_peak_1785	30	.	2.8129	5.51853	3.00728	118
chr10	67098614	67098866	SRR8861863-78_trimmed.fq.sort.sort.q10.rmdup.narrowPeak_peak_1786	40	.	2.51766	6.69865	4.06866	121
chr10	67099421	67099666	SRR8861863-78_trimmed.fq.sort.sort.q10.rmdup.narrowPeak_peak_1787	38	.	2.485	6.41764	3.81426	40
chr10	67125483	67126546	SRR8861863-78_trimmed.fq.sort.sort.q10.rmdup.narrowPeak_peak_1788	59	.	2.5265	8.75009	5.93037	415
chr10	67127573	67128608	SRR8861863-78_trimmed.fq.sort.sort.q10.rmdup.narrowPeak_peak_1789	175	.	3.78573	21.5993	17.5161	436
chr10	67318400	67318621	SRR8861863-78_trimmed.fq.sort.sort.q10.rmdup.narrowPeak_peak_1790	42	.	2.52448	6.87199	4.22577	49
chr10	67318767	67320525	SRR8861863-78_trimmed.fq.sort.sort.q10.rmdup.narrowPeak_peak_1791	89	.	3.20618	12.046	8.92589	490
chr10	67373674	67373819	SRR8861863-78_trimmed.fq.sort.sort.q10.rmdup.narrowPeak_peak_1792	32	.	3.12995	5.7666	3.22795	57
chr10	67391954	67392140	SRR8861863-78_trimmed.fq.sort.sort.q10.rmdup.narrowPeak_peak_1793	50	.	3.26138	7.79364	5.06033	80
chr10	67392325	67392860	SRR8861863-78_trimmed.fq.sort.sort.q10.rmdup.narrowPeak_peak_1794	78	.	3.85203	10.8458	7.83607	196
chr10	67393009	67393170	SRR8861863-78_trimmed.fq.sort.sort.q10.rmdup.narrowPeak_peak_1795	60	.	3.46112	8.85834	6.02904	62
chr10	67533476	67533634	SRR8861863-78_trimmed.fq.sort.sort.q10.rmdup.narrowPeak_peak_1796	37	.	1.79032	6.39743	3.79594	64
chr10	67533887	67534154	SRR8861863-78_trimmed.fq.sort.sort.q10.rmdup.narrowPeak_peak_1797	32	.	1.69755	5.78851	3.24781	238
chr10	67534243	67534804	SRR8861863-78_trimmed.fq.sort.sort.q10.rmdup.narrowPeak_peak_1798	99	.	2.14434	13.2226	9.99267	188
chr10	67534872	67535751	SRR8861863-78_trimmed.fq.sort.sort.q10.rmdup.narrowPeak_peak_1799	88	.	1.99989	11.9142	8.80635	218
chr10	67538438	67538847	SRR8861863-78_trimmed.fq.sort.sort.q10.rmdup.narrowPeak_peak_1800	36	.	1.62226	6.18314	3.60409	268
chr10	67538997	67541468	SRR8861863-78_trimmed.fq.sort.sort.q10.rmdup.narrowPeak_peak_1801	115	.	2.15223	14.9579	11.5598	673
chr10	67870515	67870743	SRR8861863-78_trimmed.fq.sort.sort.q10.rmdup.narrowPeak_peak_1802	49	.	3.62415	7.63512	4.91632	121
chr10	67911435	67911583	SRR8861863-78_trimmed.fq.sort.sort.q10.rmdup.narrowPeak_peak_1803	32	.	3.12995	5.7666	3.22795	60
chr10	68724135	68724320	SRR8861863-78_trimmed.fq.sort.sort.q10.rmdup.narrowPeak_peak_1804	50	.	3.17385	7.73354	5.0057	112
chr10	68724633	68725013	SRR8861863-78_trimmed.fq.sort.sort.q10.rmdup.narrowPeak_peak_1805	55	.	3.30865	8.3764	5.58998	94
chr10	69397479	69397819	SRR8861863-78_trimmed.fq.sort.sort.q10.rmdup.narrowPeak_peak_1806	46	.	1.84582	7.34215	4.65121	64
chr10	69398014	69398892	SRR8861863-78_trimmed.fq.sort.sort.q10.rmdup.narrowPeak_peak_1807	78	.	2.08908	10.8736	7.86148	268
chr10	69399062	69399512	SRR8861863-78_trimmed.fq.sort.sort.q10.rmdup.narrowPeak_peak_1808	28	.	1.68815	5.32725	2.83528	36
chr10	69399742	69401134	SRR8861863-78_trimmed.fq.sort.sort.q10.rmdup.narrowPeak_peak_1809	71	.	2.07188	10.1162	7.17307	546
chr10	69401206	69401361	SRR8861863-78_trimmed.fq.sort.sort.q10.rmdup.narrowPeak_peak_1810	38	.	1.84414	6.49374	3.88314	31
chr10	69407957	69408111	SRR8861863-78_trimmed.fq.sort.sort.q10.rmdup.narrowPeak_peak_1811	30	.	2.81806	5.53274	3.0201	31
chr10	69572519	69572873	SRR8861863-78_trimmed.fq.sort.sort.q10.rmdup.narrowPeak_peak_1812	63	.	2.821	9.19436	6.3341	134
chr10	69573166	69573526	SRR8861863-78_trimmed.fq.sort.sort.q10.rmdup.narrowPeak_peak_1813	55	.	2.70502	8.30685	5.52657	115
chr10	69573734	69573889	SRR8861863-78_trimmed.fq.sort.sort.q10.rmdup.narrowPeak_peak_1814	35	.	2.38866	6.13782	3.56316	51
chr10	69690524	69691069	SRR8861863-78_trimmed.fq.sort.sort.q10.rmdup.narrowPeak_peak_1815	97	.	3.91327	12.9426	9.73902	166
chr10	69691173	69691608	SRR8861863-78_trimmed.fq.sort.sort.q10.rmdup.narrowPeak_peak_1816	61	.	3.28151	8.9419	6.10533	221
chr10	69705472	69705711	SRR8861863-78_trimmed.fq.sort.sort.q10.rmdup.narrowPeak_peak_1817	69	.	3.47581	9.84311	6.92434	112
chr10	69706726	69707341	SRR8861863-78_trimmed.fq.sort.sort.q10.rmdup.narrowPeak_peak_1818	65	.	3.4168	9.40796	6.52872	132
chr10	69707521	69707926	SRR8861863-78_trimmed.fq.sort.sort.q10.rmdup.narrowPeak_peak_1819	57	.	3.28861	8.53032	5.73014	92
chr10	70060706	70060973	SRR8861863-78_trimmed.fq.sort.sort.q10.rmdup.narrowPeak_peak_1820	22	.	2.80048	4.62694	2.21321	228
chr10	70243819	70244971	SRR8861863-78_trimmed.fq.sort.sort.q10.rmdup.narrowPeak_peak_1821	104	.	2.58772	13.7256	10.4473	481
chr10	70245472	70246593	SRR8861863-78_trimmed.fq.sort.sort.q10.rmdup.narrowPeak_peak_1822	194	.	3.22139	23.7223	19.4231	606
chr10	70247094	70247457	SRR8861863-78_trimmed.fq.sort.sort.q10.rmdup.narrowPeak_peak_1823	62	.	2.21706	9.14087	6.28529	96
chr10	70598604	70599060	SRR8861863-78_trimmed.fq.sort.sort.q10.rmdup.narrowPeak_peak_1824	39	.	2.11918	6.54689	3.93116	228
chr10	70600030	70601551	SRR8861863-78_trimmed.fq.sort.sort.q10.rmdup.narrowPeak_peak_1825	110	.	2.8734	14.4351	11.0878	526
chr10	70800250	70800706	SRR8861863-78_trimmed.fq.sort.sort.q10.rmdup.narrowPeak_peak_1826	32	.	3.12995	5.7666	3.22795	233
chr10	71160146	71160557	SRR8861863-78_trimmed.fq.sort.sort.q10.rmdup.narrowPeak_peak_1827	81	.	3.46571	11.2117	8.16801	141
chr10	71160626	71161097	SRR8861863-78_trimmed.fq.sort.sort.q10.rmdup.narrowPeak_peak_1828	75	.	3.35977	10.5599	7.57611	229
chr10	71241360	71241528	SRR8861863-78_trimmed.fq.sort.sort.q10.rmdup.narrowPeak_peak_1829	27	.	2.96521	5.18549	2.708	48
chr10	71285832	71286757	SRR8861863-78_trimmed.fq.sort.sort.q10.rmdup.narrowPeak_peak_1830	77	.	3.60501	10.7789	7.77517	88
chr10	71286912	71287074	SRR8861863-78_trimmed.fq.sort.sort.q10.rmdup.narrowPeak_peak_1831	25	.	2.49064	5.03298	2.5755	100
chr10	71287140	71287408	SRR8861863-78_trimmed.fq.sort.sort.q10.rmdup.narrowPeak_peak_1832	72	.	3.45246	10.2275	7.27451	167
chr10	71287866	71288028	SRR8861863-78_trimmed.fq.sort.sort.q10.rmdup.narrowPeak_peak_1833	45	.	2.89394	7.19032	4.5133	39
chr10	71300090	71300290	SRR8861863-78_trimmed.fq.sort.sort.q10.rmdup.narrowPeak_peak_1834	44	.	3.34434	7.15362	4.48004	141
chr10	71477578	71477977	SRR8861863-78_trimmed.fq.sort.sort.q10.rmdup.narrowPeak_peak_1835	50	.	3.58272	7.77506	5.04343	94
chr10	73098490	73099470	SRR8861863-78_trimmed.fq.sort.sort.q10.rmdup.narrowPeak_peak_1836	79	.	2.54088	11.0021	7.97822	258
chr10	73100068	73100867	SRR8861863-78_trimmed.fq.sort.sort.q10.rmdup.narrowPeak_peak_1837	48	.	2.22716	7.55302	4.84287	210
chr10	73821086	73822047	SRR8861863-78_trimmed.fq.sort.sort.q10.rmdup.narrowPeak_peak_1838	83	.	3.94524	11.4162	8.35414	291
chr10	73822261	73822608	SRR8861863-78_trimmed.fq.sort.sort.q10.rmdup.narrowPeak_peak_1839	54	.	3.32474	8.2065	5.43611	125
chr10	74967515	74968916	SRR8861863-78_trimmed.fq.sort.sort.q10.rmdup.narrowPeak_peak_1840	152	.	3.84792	19.0899	15.2666	780
chr10	74978289	74978434	SRR8861863-78_trimmed.fq.sort.sort.q10.rmdup.narrowPeak_peak_1841	50	.	3.07642	7.81973	5.08405	60
chr10	74978845	74979540	SRR8861863-78_trimmed.fq.sort.sort.q10.rmdup.narrowPeak_peak_1842	88	.	3.80541	12.0101	8.8935	282
chr10	74979663	74979832	SRR8861863-78_trimmed.fq.sort.sort.q10.rmdup.narrowPeak_peak_1843	31	.	2.65455	5.70772	3.1776	55
chr10	74995562	74995964	SRR8861863-78_trimmed.fq.sort.sort.q10.rmdup.narrowPeak_peak_1844	45	.	3.0127	7.21667	4.53718	288
chr10	75061104	75062235	SRR8861863-78_trimmed.fq.sort.sort.q10.rmdup.narrowPeak_peak_1845	94	.	4.77729	12.6226	9.44888	771
chr10	75316316	75316802	SRR8861863-78_trimmed.fq.sort.sort.q10.rmdup.narrowPeak_peak_1846	79	.	2.30134	11.0113	7.98664	421
chr10	75316973	75319446	SRR8861863-78_trimmed.fq.sort.sort.q10.rmdup.narrowPeak_peak_1847	215	.	3.22372	26.0613	21.5397	1255
chr10	75558980	75559919	SRR8861863-78_trimmed.fq.sort.sort.q10.rmdup.narrowPeak_peak_1848	136	.	3.81098	17.2975	13.6606	648
chr10	75560245	75561205	SRR8861863-78_trimmed.fq.sort.sort.q10.rmdup.narrowPeak_peak_1849	83	.	3.12743	11.4472	8.38225	248
chr10	75667095	75667321	SRR8861863-78_trimmed.fq.sort.sort.q10.rmdup.narrowPeak_peak_1850	29	.	2.74502	5.49701	2.9879	20
chr10	75668239	75669334	SRR8861863-78_trimmed.fq.sort.sort.q10.rmdup.narrowPeak_peak_1851	121	.	4.67856	15.6554	12.1872	244
chr10	75779755	75780812	SRR8861863-78_trimmed.fq.sort.sort.q10.rmdup.narrowPeak_peak_1852	123	.	3.4907	15.7939	12.3128	539
chr10	75797025	75797333	SRR8861863-78_trimmed.fq.sort.sort.q10.rmdup.narrowPeak_peak_1853	46	.	2.69872	7.30739	4.61957	109
chr10	75797760	75797947	SRR8861863-78_trimmed.fq.sort.sort.q10.rmdup.narrowPeak_peak_1854	26	.	2.3183	5.09227	2.62834	75
chr10	75798015	75798370	SRR8861863-78_trimmed.fq.sort.sort.q10.rmdup.narrowPeak_peak_1855	96	.	3.51631	12.8432	9.64917	123
chr10	75814432	75814575	SRR8861863-78_trimmed.fq.sort.sort.q10.rmdup.narrowPeak_peak_1856	27	.	2.82586	5.20569	2.72619	56
chr10	75833316	75834923	SRR8861863-78_trimmed.fq.sort.sort.q10.rmdup.narrowPeak_peak_1857	216	.	4.78247	26.1406	21.6117	830
chr10	75851028	75851251	SRR8861863-78_trimmed.fq.sort.sort.q10.rmdup.narrowPeak_peak_1858	32	.	3.12995	5.7666	3.22795	128
chr10	75930511	75931806	SRR8861863-78_trimmed.fq.sort.sort.q10.rmdup.narrowPeak_peak_1859	140	.	3.45543	17.6858	14.0086	939
chr10	75936004	75938054	SRR8861863-78_trimmed.fq.sort.sort.q10.rmdup.narrowPeak_peak_1860	168	.	3.39242	20.899	16.8889	992
chr10	75949847	75950859	SRR8861863-78_trimmed.fq.sort.sort.q10.rmdup.narrowPeak_peak_1861	101	.	3.523	13.3509	10.1089	705
chr10	75954097	75954396	SRR8861863-78_trimmed.fq.sort.sort.q10.rmdup.narrowPeak_peak_1862	50	.	2.81674	7.78702	5.05436	89
chr10	76583655	76584575	SRR8861863-78_trimmed.fq.sort.sort.q10.rmdup.narrowPeak_peak_1863	64	.	3.60894	9.31552	6.44463	584
chr10	77031748	77031944	SRR8861863-78_trimmed.fq.sort.sort.q10.rmdup.narrowPeak_peak_1864	43	.	3.45942	6.99235	4.33348	151
chr10	77166140	77166394	SRR8861863-78_trimmed.fq.sort.sort.q10.rmdup.narrowPeak_peak_1865	37	.	3.29468	6.36921	3.77039	142
chr10	77280191	77280418	SRR8861863-78_trimmed.fq.sort.sort.q10.rmdup.narrowPeak_peak_1866	46	.	3.24996	7.33015	4.64039	114
chr10	77280499	77280719	SRR8861863-78_trimmed.fq.sort.sort.q10.rmdup.narrowPeak_peak_1867	31	.	2.8868	5.72132	3.18985	130
chr10	77280795	77280944	SRR8861863-78_trimmed.fq.sort.sort.q10.rmdup.narrowPeak_peak_1868	31	.	2.8868	5.72132	3.18985	110
chr10	77339973	77340121	SRR8861863-78_trimmed.fq.sort.sort.q10.rmdup.narrowPeak_peak_1869	37	.	3.29468	6.36921	3.77039	43
chr10	77415989	77417900	SRR8861863-78_trimmed.fq.sort.sort.q10.rmdup.narrowPeak_peak_1870	395	.	5.18525	45.0989	39.5725	1077
chr10	77448762	77449642	SRR8861863-78_trimmed.fq.sort.sort.q10.rmdup.narrowPeak_peak_1871	155	.	4.55725	19.425	15.566	366
chr10	77522227	77522400	SRR8861863-78_trimmed.fq.sort.sort.q10.rmdup.narrowPeak_peak_1872	61	.	3.95362	8.97636	6.13561	56
chr10	77664691	77664878	SRR8861863-78_trimmed.fq.sort.sort.q10.rmdup.narrowPeak_peak_1873	36	.	3.14508	6.20973	3.62812	99
chr10	77676924	77677503	SRR8861863-78_trimmed.fq.sort.sort.q10.rmdup.narrowPeak_peak_1874	87	.	3.69111	11.8446	8.74377	464
chr10	77678096	77678409	SRR8861863-78_trimmed.fq.sort.sort.q10.rmdup.narrowPeak_peak_1875	49	.	2.94082	7.72517	4.99813	207
chr10	77685210	77687831	SRR8861863-78_trimmed.fq.sort.sort.q10.rmdup.narrowPeak_peak_1876	195	.	3.5894	23.9115	19.5922	1571
chr10	77901539	77901779	SRR8861863-78_trimmed.fq.sort.sort.q10.rmdup.narrowPeak_peak_1877	31	.	2.65068	5.69526	3.16638	103
chr10	78043682	78043948	SRR8861863-78_trimmed.fq.sort.sort.q10.rmdup.narrowPeak_peak_1881	33	.	3.08109	5.84825	3.30158	130
chr10	78044142	78044340	SRR8861863-78_trimmed.fq.sort.sort.q10.rmdup.narrowPeak_peak_1882	33	.	3.0879	5.86507	3.31678	116
chr10	78067782	78067950	SRR8861863-78_trimmed.fq.sort.sort.q10.rmdup.narrowPeak_peak_1883	34	.	2.50049	6.05801	3.49111	44
chr10	78068393	78068918	SRR8861863-78_trimmed.fq.sort.sort.q10.rmdup.narrowPeak_peak_1884	136	.	4.09072	17.3169	13.6779	198
chr10	78069863	78070337	SRR8861863-78_trimmed.fq.sort.sort.q10.rmdup.narrowPeak_peak_1885	74	.	3.26256	10.3862	7.41875	137
chr10	78070572	78070892	SRR8861863-78_trimmed.fq.sort.sort.q10.rmdup.narrowPeak_peak_1886	30	.	2.47033	5.52381	3.012	105
chr10	78373390	78373699	SRR8861863-78_trimmed.fq.sort.sort.q10.rmdup.narrowPeak_peak_1887	32	.	3.05418	5.78154	3.24141	99
chr10	78390792	78392765	SRR8861863-78_trimmed.fq.sort.sort.q10.rmdup.narrowPeak_peak_1888	140	.	3.95592	17.7812	14.0939	1167
chr10	78482309	78483022	SRR8861863-78_trimmed.fq.sort.sort.q10.rmdup.narrowPeak_peak_1889	94	.	3.20167	12.6528	9.47639	280
chr10	78540191	78540334	SRR8861863-78_trimmed.fq.sort.sort.q10.rmdup.narrowPeak_peak_1890	23	.	2.71751	4.76262	2.33402	119
chr10	78751565	78752053	SRR8861863-78_trimmed.fq.sort.sort.q10.rmdup.narrowPeak_peak_1891	79	.	3.87874	10.9311	7.9137	347
chr10	78779527	78780042	SRR8861863-78_trimmed.fq.sort.sort.q10.rmdup.narrowPeak_peak_1892	37	.	2.60266	6.30207	3.71151	265
chr10	78780119	78781494	SRR8861863-78_trimmed.fq.sort.sort.q10.rmdup.narrowPeak_peak_1893	85	.	3.45467	11.6334	8.55148	904
chr10	79584283	79584426	SRR8861863-78_trimmed.fq.sort.sort.q10.rmdup.narrowPeak_peak_1894	29	.	2.66853	5.43445	2.93161	121
chr10	79594431	79594997	SRR8861863-78_trimmed.fq.sort.sort.q10.rmdup.narrowPeak_peak_1895	76	.	3.01499	10.6916	7.69571	441
chr10	79611200	79611444	SRR8861863-78_trimmed.fq.sort.sort.q10.rmdup.narrowPeak_peak_1896	56	.	2.07997	8.40118	5.61256	124
chr10	79611840	79613845	SRR8861863-78_trimmed.fq.sort.sort.q10.rmdup.narrowPeak_peak_1897	219	.	3.24806	26.5436	21.9772	1035
chr10	79637982	79640189	SRR8861863-78_trimmed.fq.sort.sort.q10.rmdup.narrowPeak_peak_1898	170	.	3.50323	21.0683	17.0396	341
chr10	79653419	79653617	SRR8861863-78_trimmed.fq.sort.sort.q10.rmdup.narrowPeak_peak_1899	56	.	3.02139	8.40537	5.6163	127
chr10	79715002	79716970	SRR8861863-78_trimmed.fq.sort.sort.q10.rmdup.narrowPeak_peak_1900	165	.	2.62058	20.5409	16.5671	1381
chr10	79717031	79718154	SRR8861863-78_trimmed.fq.sort.sort.q10.rmdup.narrowPeak_peak_1901	140	.	2.46354	17.7608	14.0757	634
chr10	79734776	79734951	SRR8861863-78_trimmed.fq.sort.sort.q10.rmdup.narrowPeak_peak_1902	36	.	2.75665	6.20187	3.621	127
chr10	79735324	79736466	SRR8861863-78_trimmed.fq.sort.sort.q10.rmdup.narrowPeak_peak_1903	90	.	3.76965	12.1398	9.01125	526
chr10	79752873	79753047	SRR8861863-78_trimmed.fq.sort.sort.q10.rmdup.narrowPeak_peak_1904	53	.	3.72373	8.13338	5.36948	82
chr10	79770375	79770735	SRR8861863-78_trimmed.fq.sort.sort.q10.rmdup.narrowPeak_peak_1905	47	.	3.38419	7.4848	4.78093	69
chr10	79777631	79778029	SRR8861863-78_trimmed.fq.sort.sort.q10.rmdup.narrowPeak_peak_1906	39	.	2.32192	6.57956	3.96082	260
chr10	79778144	79779451	SRR8861863-78_trimmed.fq.sort.sort.q10.rmdup.narrowPeak_peak_1907	65	.	2.645	9.42602	6.54507	443
chr10	79784413	79784888	SRR8861863-78_trimmed.fq.sort.sort.q10.rmdup.narrowPeak_peak_1908	34	.	2.46567	6.05979	3.49267	102
chr10	79881490	79881638	SRR8861863-78_trimmed.fq.sort.sort.q10.rmdup.narrowPeak_peak_1909	32	.	2.62628	5.77139	3.23222	80
chr10	79882569	79882940	SRR8861863-78_trimmed.fq.sort.sort.q10.rmdup.narrowPeak_peak_1910	61	.	3.24146	9.01596	6.17171	77
chr10	79883042	79883462	SRR8861863-78_trimmed.fq.sort.sort.q10.rmdup.narrowPeak_peak_1911	48	.	2.9973	7.54895	4.8391	295
chr10	79917864	79919483	SRR8861863-78_trimmed.fq.sort.sort.q10.rmdup.narrowPeak_peak_1912	58	.	1.81513	8.60893	5.80186	1475
chr10	79919654	79919978	SRR8861863-78_trimmed.fq.sort.sort.q10.rmdup.narrowPeak_peak_1913	30	.	1.61318	5.53869	3.02531	100
chr10	79920070	79921694	SRR8861863-78_trimmed.fq.sort.sort.q10.rmdup.narrowPeak_peak_1914	142	.	2.27967	17.9979	14.2879	707
chr10	79921792	79922288	SRR8861863-78_trimmed.fq.sort.sort.q10.rmdup.narrowPeak_peak_1915	39	.	1.6849	6.59904	3.97849	122
chr10	79969956	79970114	SRR8861863-78_trimmed.fq.sort.sort.q10.rmdup.narrowPeak_peak_1916	49	.	2.60464	7.67973	4.9569	58
chr10	79970397	79972009	SRR8861863-78_trimmed.fq.sort.sort.q10.rmdup.narrowPeak_peak_1917	153	.	3.96469	19.2052	15.3694	448
chr10	79987906	79988049	SRR8861863-78_trimmed.fq.sort.sort.q10.rmdup.narrowPeak_peak_1918	37	.	3.29468	6.36921	3.77039	60
chr10	79988621	79988995	SRR8861863-78_trimmed.fq.sort.sort.q10.rmdup.narrowPeak_peak_1919	43	.	3.45942	6.99235	4.33348	196
chr10	80001745	80003589	SRR8861863-78_trimmed.fq.sort.sort.q10.rmdup.narrowPeak_peak_1920	121	.	3.20796	15.6272	12.1618	560
chr10	80012882	80015376	SRR8861863-78_trimmed.fq.sort.sort.q10.rmdup.narrowPeak_peak_1921	189	.	2.89759	23.2385	18.9878	1856
chr10	80015447	80015756	SRR8861863-78_trimmed.fq.sort.sort.q10.rmdup.narrowPeak_peak_1922	51	.	1.95664	7.90283	5.15971	123
chr10	80135802	80138040	SRR8861863-78_trimmed.fq.sort.sort.q10.rmdup.narrowPeak_peak_1923	214	.	3.21721	25.9891	21.4742	1038
chr10	80138155	80138535	SRR8861863-78_trimmed.fq.sort.sort.q10.rmdup.narrowPeak_peak_1924	50	.	2.04076	7.78926	5.05637	209
chr10	80164326	80164484	SRR8861863-78_trimmed.fq.sort.sort.q10.rmdup.narrowPeak_peak_1925	37	.	3.29468	6.36921	3.77039	106
chr10	80189777	80191797	SRR8861863-78_trimmed.fq.sort.sort.q10.rmdup.narrowPeak_peak_1926	185	.	3.5128	22.8003	18.5943	452
chr10	80207989	80208233	SRR8861863-78_trimmed.fq.sort.sort.q10.rmdup.narrowPeak_peak_1927	28	.	2.68544	5.32455	2.83286	130
chr10	80208287	80208501	SRR8861863-78_trimmed.fq.sort.sort.q10.rmdup.narrowPeak_peak_1928	42	.	3.04079	6.91724	4.26683	117
chr10	80208560	80208912	SRR8861863-78_trimmed.fq.sort.sort.q10.rmdup.narrowPeak_peak_1929	64	.	3.5263	9.30016	6.43055	181
chr10	80209098	80209667	SRR8861863-78_trimmed.fq.sort.sort.q10.rmdup.narrowPeak_peak_1930	116	.	4.59803	15.0589	11.6497	129
chr10	80298580	80298795	SRR8861863-78_trimmed.fq.sort.sort.q10.rmdup.narrowPeak_peak_1931	55	.	1.97898	8.28157	5.50452	118
chr10	80299155	80300707	SRR8861863-78_trimmed.fq.sort.sort.q10.rmdup.narrowPeak_peak_1932	115	.	2.33964	14.9127	11.5192	400
chr10	80304516	80305320	SRR8861863-78_trimmed.fq.sort.sort.q10.rmdup.narrowPeak_peak_1933	88	.	2.1372	11.9222	8.81363	691
chr10	80305510	80305911	SRR8861863-78_trimmed.fq.sort.sort.q10.rmdup.narrowPeak_peak_1934	42	.	1.82561	6.93489	4.28291	285
chr10	80313528	80316108	SRR8861863-78_trimmed.fq.sort.sort.q10.rmdup.narrowPeak_peak_1935	59	.	1.85876	8.74375	5.92466	754
chr10	80316196	80316423	SRR8861863-78_trimmed.fq.sort.sort.q10.rmdup.narrowPeak_peak_1936	40	.	1.78156	6.6267	4.00344	115
chr10	80330686	80330870	SRR8861863-78_trimmed.fq.sort.sort.q10.rmdup.narrowPeak_peak_1937	43	.	2.6207	6.98572	4.32909	130
chr10	80340505	80342894	SRR8861863-78_trimmed.fq.sort.sort.q10.rmdup.narrowPeak_peak_1938	87	.	1.95941	11.8335	8.73372	1353
chr10	80348831	80348988	SRR8861863-78_trimmed.fq.sort.sort.q10.rmdup.narrowPeak_peak_1939	36	.	1.5926	6.24043	3.65591	55
chr10	80349371	80349693	SRR8861863-78_trimmed.fq.sort.sort.q10.rmdup.narrowPeak_peak_1940	39	.	1.62567	6.54391	3.92844	205
chr10	80355764	80356396	SRR8861863-78_trimmed.fq.sort.sort.q10.rmdup.narrowPeak_peak_1941	72	.	1.83189	10.1684	7.22062	194
chr10	80356561	80358289	SRR8861863-78_trimmed.fq.sort.sort.q10.rmdup.narrowPeak_peak_1942	154	.	2.28426	19.3456	15.4952	719
chr10	80358552	80358709	SRR8861863-78_trimmed.fq.sort.sort.q10.rmdup.narrowPeak_peak_1943	28	.	1.59042	5.32987	2.83767	94
chr10	80436580	80437225	SRR8861863-78_trimmed.fq.sort.sort.q10.rmdup.narrowPeak_peak_1944	86	.	4.04199	11.7275	8.6372	139
chr10	80437540	80437879	SRR8861863-78_trimmed.fq.sort.sort.q10.rmdup.narrowPeak_peak_1945	76	.	3.7225	10.6832	7.68815	84
chr10	80451382	80451570	SRR8861863-78_trimmed.fq.sort.sort.q10.rmdup.narrowPeak_peak_1946	47	.	2.41336	7.43536	4.73589	105
chr10	80462892	80463045	SRR8861863-78_trimmed.fq.sort.sort.q10.rmdup.narrowPeak_peak_1947	52	.	2.22427	7.97913	5.22909	76
chr10	80463148	80463326	SRR8861863-78_trimmed.fq.sort.sort.q10.rmdup.narrowPeak_peak_1948	47	.	2.15635	7.40261	4.70621	78
chr10	80463650	80464234	SRR8861863-78_trimmed.fq.sort.sort.q10.rmdup.narrowPeak_peak_1949	128	.	2.88019	16.4471	12.899	418
chr10	80464508	80464692	SRR8861863-78_trimmed.fq.sort.sort.q10.rmdup.narrowPeak_peak_1950	92	.	2.53869	12.4258	9.27119	105
chr10	80470887	80472459	SRR8861863-78_trimmed.fq.sort.sort.q10.rmdup.narrowPeak_peak_1951	168	.	3.21283	20.9102	16.8988	327
chr10	80483448	80483603	SRR8861863-78_trimmed.fq.sort.sort.q10.rmdup.narrowPeak_peak_1952	23	.	1.58689	4.7463	2.3197	74
chr10	80504111	80504321	SRR8861863-78_trimmed.fq.sort.sort.q10.rmdup.narrowPeak_peak_1953	38	.	1.57069	6.429	3.82457	132
chr10	80504727	80504980	SRR8861863-78_trimmed.fq.sort.sort.q10.rmdup.narrowPeak_peak_1954	61	.	1.727	8.9476	6.1104	125
chr10	80513273	80515043	SRR8861863-78_trimmed.fq.sort.sort.q10.rmdup.narrowPeak_peak_1955	123	.	2.41373	15.8096	12.3265	1448
chr10	80515639	80515978	SRR8861863-78_trimmed.fq.sort.sort.q10.rmdup.narrowPeak_peak_1956	65	.	2.09846	9.43344	6.55188	229
chr10	80535315	80535943	SRR8861863-78_trimmed.fq.sort.sort.q10.rmdup.narrowPeak_peak_1957	81	.	2.32622	11.2379	8.19192	335
chr10	80535996	80537777	SRR8861863-78_trimmed.fq.sort.sort.q10.rmdup.narrowPeak_peak_1958	102	.	2.49653	13.4668	10.2134	652
chr10	80537959	80538272	SRR8861863-78_trimmed.fq.sort.sort.q10.rmdup.narrowPeak_peak_1959	26	.	1.81406	5.16391	2.69233	240
chr10	80808200	80809650	SRR8861863-78_trimmed.fq.sort.sort.q10.rmdup.narrowPeak_peak_1960	180	.	3.04817	22.1446	18.0057	685
chr10	80809851	80811131	SRR8861863-78_trimmed.fq.sort.sort.q10.rmdup.narrowPeak_peak_1961	149	.	2.83706	18.681	14.9003	838
chr10	80833823	80836496	SRR8861863-78_trimmed.fq.sort.sort.q10.rmdup.narrowPeak_peak_1962	151	.	2.74969	18.9424	15.1339	1399
chr10	80842474	80845211	SRR8861863-78_trimmed.fq.sort.sort.q10.rmdup.narrowPeak_peak_1963	199	.	2.86679	24.2711	19.9193	1234
chr10	80871834	80872416	SRR8861863-78_trimmed.fq.sort.sort.q10.rmdup.narrowPeak_peak_1964	71	.	3.4187	10.1038	7.16182	346
chr10	80872550	80872895	SRR8861863-78_trimmed.fq.sort.sort.q10.rmdup.narrowPeak_peak_1965	36	.	2.70848	6.20683	3.62554	70
chr10	80872996	80873594	SRR8861863-78_trimmed.fq.sort.sort.q10.rmdup.narrowPeak_peak_1966	57	.	3.12725	8.60209	5.79553	128
chr10	80887419	80888945	SRR8861863-78_trimmed.fq.sort.sort.q10.rmdup.narrowPeak_peak_1967	153	.	3.44316	19.2242	15.3865	758
chr10	80888997	80889416	SRR8861863-78_trimmed.fq.sort.sort.q10.rmdup.narrowPeak_peak_1968	53	.	2.39369	8.10872	5.34705	102
chr10	80889800	80890087	SRR8861863-78_trimmed.fq.sort.sort.q10.rmdup.narrowPeak_peak_1969	30	.	2.08473	5.5588	3.0435	226
chr10	80922153	80922426	SRR8861863-78_trimmed.fq.sort.sort.q10.rmdup.narrowPeak_peak_1970	40	.	3.09123	6.67065	4.0433	168
chr10	80998320	80998752	SRR8861863-78_trimmed.fq.sort.sort.q10.rmdup.narrowPeak_peak_1977	75	.	2.919	10.578	7.59261	92
chr10	81021251	81023019	SRR8861863-78_trimmed.fq.sort.sort.q10.rmdup.narrowPeak_peak_1978	110	.	2.37815	14.3687	11.0281	1137
chr10	81023878	81024100	SRR8861863-78_trimmed.fq.sort.sort.q10.rmdup.narrowPeak_peak_1979	48	.	1.90431	7.55997	4.84913	86
chr10	81024258	81024431	SRR8861863-78_trimmed.fq.sort.sort.q10.rmdup.narrowPeak_peak_1980	34	.	1.77714	5.96169	3.40415	60
chr10	81024586	81025261	SRR8861863-78_trimmed.fq.sort.sort.q10.rmdup.narrowPeak_peak_1981	64	.	2.03707	9.29293	6.42397	210
chr10	81025546	81026037	SRR8861863-78_trimmed.fq.sort.sort.q10.rmdup.narrowPeak_peak_1982	60	.	2.02597	8.91318	6.07912	91
chr10	81092051	81092452	SRR8861863-78_trimmed.fq.sort.sort.q10.rmdup.narrowPeak_peak_1983	125	.	4.4225	16.0255	12.5196	260
chr10	81092519	81092732	SRR8861863-78_trimmed.fq.sort.sort.q10.rmdup.narrowPeak_peak_1984	41	.	2.87554	6.76696	4.13071	124
chr10	81092920	81093433	SRR8861863-78_trimmed.fq.sort.sort.q10.rmdup.narrowPeak_peak_1985	56	.	3.19772	8.43858	5.64666	123
chr10	81100772	81101094	SRR8861863-78_trimmed.fq.sort.sort.q10.rmdup.narrowPeak_peak_1986	67	.	4.11835	9.67336	6.76976	225
chr10	81127874	81128177	SRR8861863-78_trimmed.fq.sort.sort.q10.rmdup.narrowPeak_peak_1987	99	.	3.48195	13.1588	9.93486	169
chr10	81133126	81133294	SRR8861863-78_trimmed.fq.sort.sort.q10.rmdup.narrowPeak_peak_1988	27	.	1.84367	5.2359	2.75324	50
chr10	81133550	81135993	SRR8861863-78_trimmed.fq.sort.sort.q10.rmdup.narrowPeak_peak_1989	230	.	3.60763	27.7393	23.0681	831
chr10	81218696	81219704	SRR8861863-78_trimmed.fq.sort.sort.q10.rmdup.narrowPeak_peak_1993	75	.	3.59739	10.5063	7.52713	313
chr10	81228540	81230821	SRR8861863-78_trimmed.fq.sort.sort.q10.rmdup.narrowPeak_peak_1994	213	.	3.2832	25.8545	21.351	1538
chr10	81231002	81231264	SRR8861863-78_trimmed.fq.sort.sort.q10.rmdup.narrowPeak_peak_1995	82	.	2.36032	11.2973	8.2463	89
chr10	81231534	81231774	SRR8861863-78_trimmed.fq.sort.sort.q10.rmdup.narrowPeak_peak_1996	50	.	2.07207	7.76707	5.03619	89
chr10	81238901	81240973	SRR8861863-78_trimmed.fq.sort.sort.q10.rmdup.narrowPeak_peak_1997	179	.	3.06251	22.0991	17.9655	1364
chr10	81251792	81253245	SRR8861863-78_trimmed.fq.sort.sort.q10.rmdup.narrowPeak_peak_1998	173	.	2.75285	21.4519	17.3847	770
chr10	81257434	81259986	SRR8861863-78_trimmed.fq.sort.sort.q10.rmdup.narrowPeak_peak_1999	83	.	2.02414	11.3719	8.31411	810
chr10	81260168	81260384	SRR8861863-78_trimmed.fq.sort.sort.q10.rmdup.narrowPeak_peak_2000	30	.	1.7292	5.53359	3.02085	46
chr10	81282932	81283230	SRR8861863-78_trimmed.fq.sort.sort.q10.rmdup.narrowPeak_peak_2001	72	.	2.14561	10.1916	7.24171	80
chr10	81283385	81285568	SRR8861863-78_trimmed.fq.sort.sort.q10.rmdup.narrowPeak_peak_2002	143	.	2.6329	18.1068	14.3861	305
chr10	81289786	81290000	SRR8861863-78_trimmed.fq.sort.sort.q10.rmdup.narrowPeak_peak_2003	41	.	2.02944	6.79654	4.15748	76
chr10	81290051	81291665	SRR8861863-78_trimmed.fq.sort.sort.q10.rmdup.narrowPeak_peak_2004	141	.	3.27672	17.8055	14.1159	945
chr10	81331603	81332082	SRR8861863-78_trimmed.fq.sort.sort.q10.rmdup.narrowPeak_peak_2005	98	.	3.12968	13.0824	9.86563	355
chr10	81332226	81333663	SRR8861863-78_trimmed.fq.sort.sort.q10.rmdup.narrowPeak_peak_2006	145	.	3.43533	18.2467	14.5114	1003
chr10	81342116	81344204	SRR8861863-78_trimmed.fq.sort.sort.q10.rmdup.narrowPeak_peak_2007	233	.	3.1134	28.0257	23.3317	730
chr10	81344384	81344919	SRR8861863-78_trimmed.fq.sort.sort.q10.rmdup.narrowPeak_peak_2008	84	.	2.29773	11.5698	8.49369	140
chr10	81357917	81358327	SRR8861863-78_trimmed.fq.sort.sort.q10.rmdup.narrowPeak_peak_2009	87	.	4.47745	11.8208	8.72208	103
chr10	81363146	81365530	SRR8861863-78_trimmed.fq.sort.sort.q10.rmdup.narrowPeak_peak_2010	301	.	4.50476	35.3957	30.1896	1465
chr10	81425121	81425340	SRR8861863-78_trimmed.fq.sort.sort.q10.rmdup.narrowPeak_peak_2011	51	.	2.02742	7.85676	5.11784	130
chr10	81425414	81425598	SRR8861863-78_trimmed.fq.sort.sort.q10.rmdup.narrowPeak_peak_2012	29	.	1.80595	5.43456	2.9317	86
chr10	81425657	81426252	SRR8861863-78_trimmed.fq.sort.sort.q10.rmdup.narrowPeak_peak_2013	63	.	2.13427	9.17252	6.31415	184
chr10	81426374	81428019	SRR8861863-78_trimmed.fq.sort.sort.q10.rmdup.narrowPeak_peak_2014	121	.	2.54155	15.6147	12.1507	380
chr10	81451166	81453506	SRR8861863-78_trimmed.fq.sort.sort.q10.rmdup.narrowPeak_peak_2015	144	.	2.35388	18.1761	14.4482	745
chr10	81472397	81472551	SRR8861863-78_trimmed.fq.sort.sort.q10.rmdup.narrowPeak_peak_2016	55	.	1.86037	8.33966	5.55654	113
chr10	81472692	81474842	SRR8861863-78_trimmed.fq.sort.sort.q10.rmdup.narrowPeak_peak_2017	95	.	2.13939	12.7547	9.56883	465
chr10	81480636	81482631	SRR8861863-78_trimmed.fq.sort.sort.q10.rmdup.narrowPeak_peak_2018	239	.	3.79742	28.7388	23.9834	1582
chr10	81503103	81503780	SRR8861863-78_trimmed.fq.sort.sort.q10.rmdup.narrowPeak_peak_2019	96	.	4.28454	12.7904	9.60127	178
chr10	81511583	81512434	SRR8861863-78_trimmed.fq.sort.sort.q10.rmdup.narrowPeak_peak_2020	83	.	3.40948	11.4436	8.37905	222
chr10	81512894	81513202	SRR8861863-78_trimmed.fq.sort.sort.q10.rmdup.narrowPeak_peak_2021	45	.	2.7144	7.20819	4.52946	136
chr10	81523231	81523752	SRR8861863-78_trimmed.fq.sort.sort.q10.rmdup.narrowPeak_peak_2022	66	.	3.15565	9.52947	6.63955	118
chr10	81523841	81524792	SRR8861863-78_trimmed.fq.sort.sort.q10.rmdup.narrowPeak_peak_2023	72	.	3.32175	10.1872	7.23768	700
chr10	81524861	81525129	SRR8861863-78_trimmed.fq.sort.sort.q10.rmdup.narrowPeak_peak_2024	37	.	2.69344	6.31728	3.72532	122
chr10	81572439	81573770	SRR8861863-78_trimmed.fq.sort.sort.q10.rmdup.narrowPeak_peak_2025	168	.	4.06232	20.8724	16.8646	758
chr10	81573843	81574162	SRR8861863-78_trimmed.fq.sort.sort.q10.rmdup.narrowPeak_peak_2026	38	.	2.38413	6.50572	3.894	218
chr10	81587591	81587928	SRR8861863-78_trimmed.fq.sort.sort.q10.rmdup.narrowPeak_peak_2027	40	.	2.95193	6.64492	4.01985	142
chr10	82009590	82009735	SRR8861863-78_trimmed.fq.sort.sort.q10.rmdup.narrowPeak_peak_2028	27	.	2.96521	5.18549	2.708	49
chr10	82493113	82493972	SRR8861863-78_trimmed.fq.sort.sort.q10.rmdup.narrowPeak_peak_2029	356	.	6.92351	41.0325	35.604	447
chr10	82905712	82905885	SRR8861863-78_trimmed.fq.sort.sort.q10.rmdup.narrowPeak_peak_2030	45	.	3.45001	7.20031	4.52232	108
chr10	82983929	82984215	SRR8861863-78_trimmed.fq.sort.sort.q10.rmdup.narrowPeak_peak_2034	46	.	2.09055	7.33596	4.6456	172
chr10	82984283	82984538	SRR8861863-78_trimmed.fq.sort.sort.q10.rmdup.narrowPeak_peak_2035	45	.	2.08499	7.19907	4.52119	176
chr10	82986415	82986581	SRR8861863-78_trimmed.fq.sort.sort.q10.rmdup.narrowPeak_peak_2036	28	.	1.98274	5.34964	2.85544	121
chr10	82986670	82987055	SRR8861863-78_trimmed.fq.sort.sort.q10.rmdup.narrowPeak_peak_2037	41	.	2.18952	6.76924	4.13264	267
chr10	83020889	83021190	SRR8861863-78_trimmed.fq.sort.sort.q10.rmdup.narrowPeak_peak_2038	47	.	3.07902	7.43089	4.73187	204
chr10	83038935	83039223	SRR8861863-78_trimmed.fq.sort.sort.q10.rmdup.narrowPeak_peak_2039	45	.	2.10429	7.24048	4.55874	180
chr10	83059647	83059840	SRR8861863-78_trimmed.fq.sort.sort.q10.rmdup.narrowPeak_peak_2040	37	.	2.69702	6.32982	3.73682	54
chr10	83116896	83117055	SRR8861863-78_trimmed.fq.sort.sort.q10.rmdup.narrowPeak_peak_2041	17	.	2.63575	4.09212	1.74632	86
chr10	83296407	83296604	SRR8861863-78_trimmed.fq.sort.sort.q10.rmdup.narrowPeak_peak_2042	34	.	2.81554	6.04642	3.48066	103
chr10	83334821	83335532	SRR8861863-78_trimmed.fq.sort.sort.q10.rmdup.narrowPeak_peak_2043	88	.	2.3066	12.0129	8.89593	590
chr10	83335594	83336117	SRR8861863-78_trimmed.fq.sort.sort.q10.rmdup.narrowPeak_peak_2044	56	.	2.03785	8.48868	5.69226	284
chr10	83336169	83337355	SRR8861863-78_trimmed.fq.sort.sort.q10.rmdup.narrowPeak_peak_2045	211	.	3.06252	25.6146	21.1334	826
chr10	83338032	83338337	SRR8861863-78_trimmed.fq.sort.sort.q10.rmdup.narrowPeak_peak_2046	76	.	2.19334	10.6634	7.67019	151
chr10	83532509	83533982	SRR8861863-78_trimmed.fq.sort.sort.q10.rmdup.narrowPeak_peak_2047	129	.	3.45215	16.504	12.9499	601
chr10	84334990	84335153	SRR8861863-78_trimmed.fq.sort.sort.q10.rmdup.narrowPeak_peak_2048	34	.	3.07913	6.04128	3.47609	112
chr10	84577844	84577999	SRR8861863-78_trimmed.fq.sort.sort.q10.rmdup.narrowPeak_peak_2050	38	.	3.00274	6.41799	3.81451	30
chr10	84578343	84578507	SRR8861863-78_trimmed.fq.sort.sort.q10.rmdup.narrowPeak_peak_2051	40	.	3.09693	6.68683	4.05801	104
chr10	84578784	84579049	SRR8861863-78_trimmed.fq.sort.sort.q10.rmdup.narrowPeak_peak_2052	36	.	2.98996	6.19104	3.61124	107
chr10	84753244	84753598	SRR8861863-78_trimmed.fq.sort.sort.q10.rmdup.narrowPeak_peak_2053	45	.	1.69212	7.26197	4.57834	229
chr10	84753985	84754799	SRR8861863-78_trimmed.fq.sort.sort.q10.rmdup.narrowPeak_peak_2054	27	.	1.51323	5.20574	2.72624	690
chr10	84758130	84758482	SRR8861863-78_trimmed.fq.sort.sort.q10.rmdup.narrowPeak_peak_2055	43	.	1.61725	7.0578	4.3931	232
chr10	84759467	84760004	SRR8861863-78_trimmed.fq.sort.sort.q10.rmdup.narrowPeak_peak_2056	49	.	1.71301	7.69712	4.97263	455
chr10	85044087	85044553	SRR8861863-78_trimmed.fq.sort.sort.q10.rmdup.narrowPeak_peak_2057	81	.	4.34223	11.1454	8.10785	326
chr10	85044626	85044777	SRR8861863-78_trimmed.fq.sort.sort.q10.rmdup.narrowPeak_peak_2058	45	.	3.45776	7.21988	4.54006	116
chr10	85265864	85266044	SRR8861863-78_trimmed.fq.sort.sort.q10.rmdup.narrowPeak_peak_2059	60	.	3.61064	8.8286	6.00195	64
chr10	85266204	85266360	SRR8861863-78_trimmed.fq.sort.sort.q10.rmdup.narrowPeak_peak_2060	28	.	2.82992	5.39068	2.89226	27
chr10	85266413	85266667	SRR8861863-78_trimmed.fq.sort.sort.q10.rmdup.narrowPeak_peak_2061	38	.	3.06986	6.41227	3.80938	140
chr10	85281797	85281991	SRR8861863-78_trimmed.fq.sort.sort.q10.rmdup.narrowPeak_peak_2062	17	.	2.63575	4.09212	1.74632	142
chr10	85387844	85388990	SRR8861863-78_trimmed.fq.sort.sort.q10.rmdup.narrowPeak_peak_2063	100	.	4.25301	13.287	10.0511	637
chr10	85598277	85598444	SRR8861863-78_trimmed.fq.sort.sort.q10.rmdup.narrowPeak_peak_2064	49	.	3.54326	7.67357	4.95131	43
chr10	85598610	85599077	SRR8861863-78_trimmed.fq.sort.sort.q10.rmdup.narrowPeak_peak_2065	49	.	3.54326	7.67357	4.95131	142
chr10	85765031	85765177	SRR8861863-78_trimmed.fq.sort.sort.q10.rmdup.narrowPeak_peak_2066	32	.	3.12995	5.7666	3.22795	73
chr10	85927283	85928599	SRR8861863-78_trimmed.fq.sort.sort.q10.rmdup.narrowPeak_peak_2067	196	.	3.4263	23.9205	19.6003	954
chr10	85929229	85929747	SRR8861863-78_trimmed.fq.sort.sort.q10.rmdup.narrowPeak_peak_2068	90	.	2.64044	12.1865	9.05356	239
chr10	85965995	85966243	SRR8861863-78_trimmed.fq.sort.sort.q10.rmdup.narrowPeak_peak_2069	49	.	3.239	7.72553	4.99845	135
chr10	86021135	86021278	SRR8861863-78_trimmed.fq.sort.sort.q10.rmdup.narrowPeak_peak_2070	49	.	3.62415	7.63512	4.91632	79
chr10	86779326	86780547	SRR8861863-78_trimmed.fq.sort.sort.q10.rmdup.narrowPeak_peak_2071	295	.	4.75909	34.7552	29.5806	444
chr10	86780722	86781027	SRR8861863-78_trimmed.fq.sort.sort.q10.rmdup.narrowPeak_peak_2072	70	.	2.66653	10.0208	7.08629	49
chr10	86974251	86974475	SRR8861863-78_trimmed.fq.sort.sort.q10.rmdup.narrowPeak_peak_2073	26	.	2.7249	5.10976	2.64391	29
chr10	87057857	87058040	SRR8861863-78_trimmed.fq.sort.sort.q10.rmdup.narrowPeak_peak_2074	57	.	2.97248	8.59568	5.78977	59
chr10	87058099	87058281	SRR8861863-78_trimmed.fq.sort.sort.q10.rmdup.narrowPeak_peak_2075	24	.	2.3312	4.89254	2.44982	175
[truncated: 20,313 more rows]
