# Supplementary material for: A gene desert required for regulatory control of pleiotropic Shox2 expression and embryonic survival
Source: Nat Commun. 2024 Oct 10;15:8793. doi: 10.1038/s41467-024-53009-7 (PMC11467299; doi:10.1038/s41467-024-53009-7)
Supplement: Supplementary file 8 — Supplementary Data 5 [file 41467_2024_53009_MOESM8_ESM.zip › Rodriguez-Carballo_H3K27me3_pFL.narrowPeak]

chr1	3671827	3672711	SRR8861834-79_trimmed.fq.sort.sort.q10.rmdup.narrowPeak_peak_1	177	.	3.37838	21.6867	17.7666	444
chr1	3673299	3673834	SRR8861834-79_trimmed.fq.sort.sort.q10.rmdup.narrowPeak_peak_2	93	.	2.67548	12.4484	9.36327	212
chr1	4490451	4490845	SRR8861834-79_trimmed.fq.sort.sort.q10.rmdup.narrowPeak_peak_3	36	.	1.58228	6.22704	3.66353	361
chr1	4497861	4498637	SRR8861834-79_trimmed.fq.sort.sort.q10.rmdup.narrowPeak_peak_4	44	.	1.61067	7.05028	4.41231	292
chr1	4507842	4508020	SRR8861834-79_trimmed.fq.sort.sort.q10.rmdup.narrowPeak_peak_5	31	.	2.22691	5.64692	3.13861	62
chr1	4688470	4689794	SRR8861834-79_trimmed.fq.sort.sort.q10.rmdup.narrowPeak_peak_6	141	.	4.87307	17.677	14.1383	1090
chr1	5017831	5018989	SRR8861834-79_trimmed.fq.sort.sort.q10.rmdup.narrowPeak_peak_7	66	.	1.85432	9.4581	6.61811	615
chr1	5020065	5020235	SRR8861834-79_trimmed.fq.sort.sort.q10.rmdup.narrowPeak_peak_8	19	.	1.47708	4.28584	1.92448	152
chr1	5020823	5021139	SRR8861834-79_trimmed.fq.sort.sort.q10.rmdup.narrowPeak_peak_9	40	.	1.63408	6.65388	4.05132	151
chr1	5022097	5022301	SRR8861834-79_trimmed.fq.sort.sort.q10.rmdup.narrowPeak_peak_10	29	.	1.57053	5.4705	2.97876	66
chr1	5023482	5023843	SRR8861834-79_trimmed.fq.sort.sort.q10.rmdup.narrowPeak_peak_11	27	.	1.59393	5.19872	2.73311	16
chr1	5588727	5589635	SRR8861834-79_trimmed.fq.sort.sort.q10.rmdup.narrowPeak_peak_12	120	.	4.68904	15.3598	12.0275	133
chr1	5915684	5918142	SRR8861834-79_trimmed.fq.sort.sort.q10.rmdup.narrowPeak_peak_13	255	.	3.42351	30.3	25.5851	799
chr1	5918306	5918596	SRR8861834-79_trimmed.fq.sort.sort.q10.rmdup.narrowPeak_peak_14	23	.	1.74605	4.73817	2.32268	232
chr1	6358450	6360270	SRR8861834-79_trimmed.fq.sort.sort.q10.rmdup.narrowPeak_peak_15	217	.	3.96825	26.1218	21.7713	663
chr1	6383278	6383685	SRR8861834-79_trimmed.fq.sort.sort.q10.rmdup.narrowPeak_peak_16	42	.	2.8132	6.90633	4.28183	269
chr1	6440476	6440831	SRR8861834-79_trimmed.fq.sort.sort.q10.rmdup.narrowPeak_peak_17	43	.	3.1344	6.99649	4.363	200
chr1	6440893	6441899	SRR8861834-79_trimmed.fq.sort.sort.q10.rmdup.narrowPeak_peak_18	142	.	5.13013	17.8537	14.2987	159
chr1	6442042	6442358	SRR8861834-79_trimmed.fq.sort.sort.q10.rmdup.narrowPeak_peak_19	37	.	2.95566	6.28226	3.71386	59
chr1	9298692	9301060	SRR8861834-79_trimmed.fq.sort.sort.q10.rmdup.narrowPeak_peak_20	236	.	3.54983	28.1449	23.6064	1042
chr1	9698766	9698974	SRR8861834-79_trimmed.fq.sort.sort.q10.rmdup.narrowPeak_peak_21	31	.	3.02297	5.70388	3.19007	99
chr1	9699081	9700000	SRR8861834-79_trimmed.fq.sort.sort.q10.rmdup.narrowPeak_peak_22	132	.	5.33808	16.6605	13.2132	745
chr1	9796140	9796502	SRR8861834-79_trimmed.fq.sort.sort.q10.rmdup.narrowPeak_peak_23	56	.	3.17883	8.37365	5.62256	235
chr1	9796903	9797640	SRR8861834-79_trimmed.fq.sort.sort.q10.rmdup.narrowPeak_peak_24	65	.	3.35639	9.42526	6.58799	157
chr1	9848381	9849532	SRR8861834-79_trimmed.fq.sort.sort.q10.rmdup.narrowPeak_peak_25	129	.	3.64078	16.3842	12.9624	628
chr1	9849601	9850309	SRR8861834-79_trimmed.fq.sort.sort.q10.rmdup.narrowPeak_peak_26	89	.	3.15234	11.9811	8.9341	531
chr1	9966293	9966591	SRR8861834-79_trimmed.fq.sort.sort.q10.rmdup.narrowPeak_peak_27	89	.	2.13727	12.0238	8.97335	159
chr1	9966733	9968660	SRR8861834-79_trimmed.fq.sort.sort.q10.rmdup.narrowPeak_peak_28	171	.	2.59704	20.9732	17.1224	1090
chr1	9968728	9969347	SRR8861834-79_trimmed.fq.sort.sort.q10.rmdup.narrowPeak_peak_29	104	.	2.23471	13.6293	10.445	378
chr1	10993191	10993552	SRR8861834-79_trimmed.fq.sort.sort.q10.rmdup.narrowPeak_peak_30	47	.	3.45138	7.43517	4.76424	259
chr1	11028831	11028994	SRR8861834-79_trimmed.fq.sort.sort.q10.rmdup.narrowPeak_peak_31	55	.	3.77474	8.26137	5.51951	58
chr1	11413266	11413455	SRR8861834-79_trimmed.fq.sort.sort.q10.rmdup.narrowPeak_peak_32	66	.	2.7845	9.52783	6.68224	144
chr1	11414763	11415952	SRR8861834-79_trimmed.fq.sort.sort.q10.rmdup.narrowPeak_peak_33	142	.	3.66777	17.7859	14.2372	655
chr1	12990012	12992067	SRR8861834-79_trimmed.fq.sort.sort.q10.rmdup.narrowPeak_peak_34	176	.	3.24035	21.5788	17.6689	881
chr1	12992294	12992489	SRR8861834-79_trimmed.fq.sort.sort.q10.rmdup.narrowPeak_peak_35	27	.	1.901	5.25292	2.78194	95
chr1	12992950	12993125	SRR8861834-79_trimmed.fq.sort.sort.q10.rmdup.narrowPeak_peak_36	25	.	1.88024	5.04568	2.59866	37
chr1	13050434	13051120	SRR8861834-79_trimmed.fq.sort.sort.q10.rmdup.narrowPeak_peak_37	104	.	4.44162	13.5951	10.4137	260
chr1	13074803	13075400	SRR8861834-79_trimmed.fq.sort.sort.q10.rmdup.narrowPeak_peak_38	67	.	3.78378	9.58341	6.73341	490
chr1	13103022	13103617	SRR8861834-79_trimmed.fq.sort.sort.q10.rmdup.narrowPeak_peak_39	83	.	3.37393	11.2935	8.30318	281
chr1	13103686	13104789	SRR8861834-79_trimmed.fq.sort.sort.q10.rmdup.narrowPeak_peak_40	104	.	3.70309	13.6705	10.4826	412
chr1	13104841	13105134	SRR8861834-79_trimmed.fq.sort.sort.q10.rmdup.narrowPeak_peak_41	71	.	3.18836	10.0781	7.18765	149
chr1	13105332	13105571	SRR8861834-79_trimmed.fq.sort.sort.q10.rmdup.narrowPeak_peak_42	30	.	2.43982	5.549	3.0498	188
chr1	13124259	13125989	SRR8861834-79_trimmed.fq.sort.sort.q10.rmdup.narrowPeak_peak_43	73	.	1.84856	10.2103	7.309	1496
chr1	13126415	13126851	SRR8861834-79_trimmed.fq.sort.sort.q10.rmdup.narrowPeak_peak_44	60	.	1.76708	8.84295	6.05336	310
chr1	13127033	13127947	SRR8861834-79_trimmed.fq.sort.sort.q10.rmdup.narrowPeak_peak_45	88	.	1.92178	11.8971	8.857	613
chr1	13128332	13128841	SRR8861834-79_trimmed.fq.sort.sort.q10.rmdup.narrowPeak_peak_46	37	.	1.63532	6.34446	3.76861	375
chr1	13374781	13375436	SRR8861834-79_trimmed.fq.sort.sort.q10.rmdup.narrowPeak_peak_47	42	.	3.32527	6.88257	4.26011	437
chr1	13375625	13375979	SRR8861834-79_trimmed.fq.sort.sort.q10.rmdup.narrowPeak_peak_48	85	.	4.37274	11.5337	8.52382	194
chr1	13494634	13495415	SRR8861834-79_trimmed.fq.sort.sort.q10.rmdup.narrowPeak_peak_49	76	.	3.53678	10.5338	7.60601	319
chr1	13495587	13495749	SRR8861834-79_trimmed.fq.sort.sort.q10.rmdup.narrowPeak_peak_50	50	.	3.04136	7.70015	5.00581	124
chr1	13787814	13788160	SRR8861834-79_trimmed.fq.sort.sort.q10.rmdup.narrowPeak_peak_51	54	.	3.05577	8.14271	5.4115	110
chr1	13858440	13858603	SRR8861834-79_trimmed.fq.sort.sort.q10.rmdup.narrowPeak_peak_52	45	.	2.84717	7.20291	4.55166	72
chr1	14142686	14143001	SRR8861834-79_trimmed.fq.sort.sort.q10.rmdup.narrowPeak_peak_53	45	.	2.4028	7.24835	4.59317	99
chr1	14208268	14208643	SRR8861834-79_trimmed.fq.sort.sort.q10.rmdup.narrowPeak_peak_54	52	.	3.55872	7.95419	5.23869	248
chr1	14304839	14305286	SRR8861834-79_trimmed.fq.sort.sort.q10.rmdup.narrowPeak_peak_55	61	.	1.95866	8.98216	6.18073	314
chr1	14309112	14309283	SRR8861834-79_trimmed.fq.sort.sort.q10.rmdup.narrowPeak_peak_56	38	.	1.80064	6.43093	3.84776	26
chr1	14361520	14361966	SRR8861834-79_trimmed.fq.sort.sort.q10.rmdup.narrowPeak_peak_57	85	.	2.68259	11.5482	8.53724	94
chr1	14362024	14363697	SRR8861834-79_trimmed.fq.sort.sort.q10.rmdup.narrowPeak_peak_58	47	.	2.25773	7.40666	4.73812	1524
chr1	14369404	14369564	SRR8861834-79_trimmed.fq.sort.sort.q10.rmdup.narrowPeak_peak_59	33	.	2.38362	5.85696	3.32664	86
chr1	14507101	14507644	SRR8861834-79_trimmed.fq.sort.sort.q10.rmdup.narrowPeak_peak_60	91	.	2.08734	12.1865	9.12283	356
chr1	14507941	14508432	SRR8861834-79_trimmed.fq.sort.sort.q10.rmdup.narrowPeak_peak_61	82	.	2.03937	11.2087	8.22546	159
chr1	14572347	14572672	SRR8861834-79_trimmed.fq.sort.sort.q10.rmdup.narrowPeak_peak_62	30	.	1.84129	5.49791	3.00357	59
chr1	14631023	14631364	SRR8861834-79_trimmed.fq.sort.sort.q10.rmdup.narrowPeak_peak_63	37	.	2.27766	6.35516	3.7784	191
chr1	14632301	14632465	SRR8861834-79_trimmed.fq.sort.sort.q10.rmdup.narrowPeak_peak_64	40	.	2.285	6.62933	4.0288	95
chr1	14753596	14754616	SRR8861834-79_trimmed.fq.sort.sort.q10.rmdup.narrowPeak_peak_65	36	.	1.7227	6.26283	3.69616	885
chr1	14754951	14755514	SRR8861834-79_trimmed.fq.sort.sort.q10.rmdup.narrowPeak_peak_66	78	.	2.01523	10.8204	7.86935	274
chr1	14755573	14757411	SRR8861834-79_trimmed.fq.sort.sort.q10.rmdup.narrowPeak_peak_67	108	.	2.18875	14.0175	10.8005	259
chr1	14917379	14918967	SRR8861834-79_trimmed.fq.sort.sort.q10.rmdup.narrowPeak_peak_68	165	.	3.83055	20.3131	16.5265	808
chr1	14919199	14919662	SRR8861834-79_trimmed.fq.sort.sort.q10.rmdup.narrowPeak_peak_69	83	.	2.93454	11.3968	8.39813	263
chr1	15285975	15286499	SRR8861834-79_trimmed.fq.sort.sort.q10.rmdup.narrowPeak_peak_70	84	.	3.13333	11.4764	8.4713	99
chr1	15287446	15288316	SRR8861834-79_trimmed.fq.sort.sort.q10.rmdup.narrowPeak_peak_71	86	.	3.17053	11.6604	8.64045	423
chr1	15891963	15892718	SRR8861834-79_trimmed.fq.sort.sort.q10.rmdup.narrowPeak_peak_72	91	.	3.66838	12.2614	9.19176	525
chr1	15893426	15893660	SRR8861834-79_trimmed.fq.sort.sort.q10.rmdup.narrowPeak_peak_73	55	.	3.03086	8.24714	5.5072	128
chr1	16092344	16093682	SRR8861834-79_trimmed.fq.sort.sort.q10.rmdup.narrowPeak_peak_74	162	.	5.81725	20.0377	16.278	645
chr1	17096081	17097521	SRR8861834-79_trimmed.fq.sort.sort.q10.rmdup.narrowPeak_peak_75	159	.	4.10509	19.6814	15.9557	1000
chr1	18056874	18059599	SRR8861834-79_trimmed.fq.sort.sort.q10.rmdup.narrowPeak_peak_76	187	.	2.9315	22.7381	18.7147	649
chr1	18977260	18977566	SRR8861834-79_trimmed.fq.sort.sort.q10.rmdup.narrowPeak_peak_77	36	.	3.00418	6.23058	3.66675	212
chr1	18977701	18978042	SRR8861834-79_trimmed.fq.sort.sort.q10.rmdup.narrowPeak_peak_78	36	.	2.98546	6.17849	3.6194	64
chr1	19095311	19095540	SRR8861834-79_trimmed.fq.sort.sort.q10.rmdup.narrowPeak_peak_79	26	.	1.73926	5.15719	2.69791	133
chr1	19103915	19104170	SRR8861834-79_trimmed.fq.sort.sort.q10.rmdup.narrowPeak_peak_80	49	.	1.64301	7.6675	4.97582	149
chr1	19104305	19104696	SRR8861834-79_trimmed.fq.sort.sort.q10.rmdup.narrowPeak_peak_81	34	.	1.55339	6.02967	3.48381	57
chr1	19105073	19105238	SRR8861834-79_trimmed.fq.sort.sort.q10.rmdup.narrowPeak_peak_82	32	.	1.54306	5.73888	3.21939	80
chr1	19110347	19110961	SRR8861834-79_trimmed.fq.sort.sort.q10.rmdup.narrowPeak_peak_83	41	.	1.69243	6.74046	4.1303	306
chr1	19111082	19111362	SRR8861834-79_trimmed.fq.sort.sort.q10.rmdup.narrowPeak_peak_84	52	.	1.7977	7.9404	5.22606	202
chr1	19112061	19112703	SRR8861834-79_trimmed.fq.sort.sort.q10.rmdup.narrowPeak_peak_85	41	.	1.76216	6.7941	4.17932	119
chr1	19207359	19207745	SRR8861834-79_trimmed.fq.sort.sort.q10.rmdup.narrowPeak_peak_86	56	.	1.76118	8.40122	5.64793	282
chr1	19208819	19209266	SRR8861834-79_trimmed.fq.sort.sort.q10.rmdup.narrowPeak_peak_87	40	.	1.61265	6.63896	4.03777	156
chr1	19240733	19241077	SRR8861834-79_trimmed.fq.sort.sort.q10.rmdup.narrowPeak_peak_88	20	.	1.4899	4.46112	2.08004	9
chr1	19241927	19242513	SRR8861834-79_trimmed.fq.sort.sort.q10.rmdup.narrowPeak_peak_89	78	.	1.95443	10.7941	7.84532	153
chr1	20428287	20428556	SRR8861834-79_trimmed.fq.sort.sort.q10.rmdup.narrowPeak_peak_90	93	.	4.72621	12.488	9.39951	111
chr1	20429307	20429509	SRR8861834-79_trimmed.fq.sort.sort.q10.rmdup.narrowPeak_peak_91	61	.	3.93886	8.9391	6.14112	122
chr1	20451323	20451598	SRR8861834-79_trimmed.fq.sort.sort.q10.rmdup.narrowPeak_peak_92	34	.	2.24517	5.96118	3.42147	248
chr1	20477284	20477829	SRR8861834-79_trimmed.fq.sort.sort.q10.rmdup.narrowPeak_peak_93	44	.	2.00311	7.12757	4.48286	427
chr1	20478030	20478558	SRR8861834-79_trimmed.fq.sort.sort.q10.rmdup.narrowPeak_peak_94	110	.	2.60481	14.3288	11.0846	196
chr1	20743969	20744448	SRR8861834-79_trimmed.fq.sort.sort.q10.rmdup.narrowPeak_peak_95	107	.	4.55255	13.9448	10.7337	339
chr1	20891330	20892519	SRR8861834-79_trimmed.fq.sort.sort.q10.rmdup.narrowPeak_peak_96	163	.	5.72519	20.1542	16.3828	443
chr1	21163361	21163702	SRR8861834-79_trimmed.fq.sort.sort.q10.rmdup.narrowPeak_peak_97	37	.	2.74941	6.34532	3.76939	265
chr1	21163817	21164036	SRR8861834-79_trimmed.fq.sort.sort.q10.rmdup.narrowPeak_peak_98	42	.	2.8476	6.85101	4.23128	68
chr1	21164361	21164862	SRR8861834-79_trimmed.fq.sort.sort.q10.rmdup.narrowPeak_peak_99	43	.	2.89768	7.0218	4.38612	349
chr1	21272101	21272324	SRR8861834-79_trimmed.fq.sort.sort.q10.rmdup.narrowPeak_peak_100	65	.	3.56125	9.41112	6.57495	151
chr1	21272981	21273385	SRR8861834-79_trimmed.fq.sort.sort.q10.rmdup.narrowPeak_peak_101	52	.	3.30558	7.92752	5.21421	205
chr1	21960370	21961236	SRR8861834-79_trimmed.fq.sort.sort.q10.rmdup.narrowPeak_peak_102	72	.	2.58246	10.1142	7.22081	467
chr1	21961668	21963204	SRR8861834-79_trimmed.fq.sort.sort.q10.rmdup.narrowPeak_peak_103	165	.	3.50638	20.3824	16.589	382
chr1	22246355	22246520	SRR8861834-79_trimmed.fq.sort.sort.q10.rmdup.narrowPeak_peak_104	39	.	2.48481	6.55677	3.96263	60
chr1	22246906	22247198	SRR8861834-79_trimmed.fq.sort.sort.q10.rmdup.narrowPeak_peak_105	54	.	2.70709	8.15423	5.42216	140
chr1	22267042	22267235	SRR8861834-79_trimmed.fq.sort.sort.q10.rmdup.narrowPeak_peak_106	34	.	2.99891	6.02502	3.47947	49
chr1	22533046	22533304	SRR8861834-79_trimmed.fq.sort.sort.q10.rmdup.narrowPeak_peak_107	58	.	2.01034	8.67171	5.89621	122
chr1	22533994	22534207	SRR8861834-79_trimmed.fq.sort.sort.q10.rmdup.narrowPeak_peak_108	42	.	1.8732	6.89723	4.27361	65
chr1	22534274	22535980	SRR8861834-79_trimmed.fq.sort.sort.q10.rmdup.narrowPeak_peak_109	87	.	2.24041	11.7987	8.76698	608
chr1	22806259	22807874	SRR8861834-79_trimmed.fq.sort.sort.q10.rmdup.narrowPeak_peak_110	179	.	3.83658	21.9408	17.9957	365
chr1	23444066	23444235	SRR8861834-79_trimmed.fq.sort.sort.q10.rmdup.narrowPeak_peak_111	37	.	3.28238	6.33961	3.76419	132
chr1	23585716	23585980	SRR8861834-79_trimmed.fq.sort.sort.q10.rmdup.narrowPeak_peak_112	19	.	2.18069	4.35062	1.98179	195
chr1	23759680	23759924	SRR8861834-79_trimmed.fq.sort.sort.q10.rmdup.narrowPeak_peak_113	42	.	1.92349	6.8876	4.26472	59
chr1	23760232	23760463	SRR8861834-79_trimmed.fq.sort.sort.q10.rmdup.narrowPeak_peak_114	33	.	1.81799	5.86138	3.33067	135
chr1	23760516	23761834	SRR8861834-79_trimmed.fq.sort.sort.q10.rmdup.narrowPeak_peak_115	170	.	2.81726	20.8811	17.0398	554
chr1	23763253	23763789	SRR8861834-79_trimmed.fq.sort.sort.q10.rmdup.narrowPeak_peak_116	105	.	2.40237	13.7374	10.5437	361
chr1	24134202	24134428	SRR8861834-79_trimmed.fq.sort.sort.q10.rmdup.narrowPeak_peak_117	56	.	3.72671	8.39556	5.64268	117
chr1	24585001	24585194	SRR8861834-79_trimmed.fq.sort.sort.q10.rmdup.narrowPeak_peak_118	28	.	1.75412	5.2771	2.80377	49
chr1	24585859	24586435	SRR8861834-79_trimmed.fq.sort.sort.q10.rmdup.narrowPeak_peak_119	77	.	2.17951	10.7379	7.7935	122
chr1	24586764	24586928	SRR8861834-79_trimmed.fq.sort.sort.q10.rmdup.narrowPeak_peak_120	50	.	1.95894	7.76101	5.06159	105
chr1	24587012	24588359	SRR8861834-79_trimmed.fq.sort.sort.q10.rmdup.narrowPeak_peak_121	121	.	2.50557	15.512	12.1664	938
chr1	25229515	25229917	SRR8861834-79_trimmed.fq.sort.sort.q10.rmdup.narrowPeak_peak_122	27	.	2.83768	5.23596	2.7667	73
chr1	25828041	25829629	SRR8861834-79_trimmed.fq.sort.sort.q10.rmdup.narrowPeak_peak_123	121	.	2.66408	15.4959	12.1518	949
chr1	25830863	25831441	SRR8861834-79_trimmed.fq.sort.sort.q10.rmdup.narrowPeak_peak_124	58	.	2.14113	8.62377	5.85218	313
chr1	32172036	32172476	SRR8861834-79_trimmed.fq.sort.sort.q10.rmdup.narrowPeak_peak_127	66	.	2.89445	9.54599	6.69889	120
chr1	32173106	32174231	SRR8861834-79_trimmed.fq.sort.sort.q10.rmdup.narrowPeak_peak_128	81	.	3.10979	11.1581	8.17897	535
chr1	33905968	33907520	SRR8861834-79_trimmed.fq.sort.sort.q10.rmdup.narrowPeak_peak_129	112	.	2.60608	14.491	11.2332	141
chr1	33908356	33909568	SRR8861834-79_trimmed.fq.sort.sort.q10.rmdup.narrowPeak_peak_130	123	.	2.70859	15.7565	12.3891	573
chr1	34010359	34010800	SRR8861834-79_trimmed.fq.sort.sort.q10.rmdup.narrowPeak_peak_131	44	.	3.25027	7.11681	4.4731	76
chr1	34010918	34011267	SRR8861834-79_trimmed.fq.sort.sort.q10.rmdup.narrowPeak_peak_132	51	.	3.4303	7.83999	5.13414	171
chr1	34011812	34012067	SRR8861834-79_trimmed.fq.sort.sort.q10.rmdup.narrowPeak_peak_133	27	.	2.83126	5.21952	2.75182	103
chr1	34105122	34105283	SRR8861834-79_trimmed.fq.sort.sort.q10.rmdup.narrowPeak_peak_134	43	.	3.4465	6.96084	4.3304	37
chr1	34237302	34237520	SRR8861834-79_trimmed.fq.sort.sort.q10.rmdup.narrowPeak_peak_135	60	.	3.5461	8.88173	6.08904	73
chr1	34237591	34237954	SRR8861834-79_trimmed.fq.sort.sort.q10.rmdup.narrowPeak_peak_136	61	.	3.56053	8.92501	6.12886	153
chr1	34238080	34238314	SRR8861834-79_trimmed.fq.sort.sort.q10.rmdup.narrowPeak_peak_137	62	.	3.58974	9.01235	6.20845	147
chr1	34458032	34459421	SRR8861834-79_trimmed.fq.sort.sort.q10.rmdup.narrowPeak_peak_138	125	.	2.75006	15.9774	12.5909	1120
chr1	34460042	34461149	SRR8861834-79_trimmed.fq.sort.sort.q10.rmdup.narrowPeak_peak_139	94	.	2.50192	12.5387	9.44589	454
chr1	34471300	34472598	SRR8861834-79_trimmed.fq.sort.sort.q10.rmdup.narrowPeak_peak_140	82	.	3.25166	11.1998	8.21728	1181
chr1	34484847	34486620	SRR8861834-79_trimmed.fq.sort.sort.q10.rmdup.narrowPeak_peak_141	168	.	4.70383	20.7238	16.898	913
chr1	34535550	34537780	SRR8861834-79_trimmed.fq.sort.sort.q10.rmdup.narrowPeak_peak_142	169	.	3.15501	20.8025	16.9689	150
chr1	34538024	34538384	SRR8861834-79_trimmed.fq.sort.sort.q10.rmdup.narrowPeak_peak_143	66	.	2.32722	9.54345	6.69657	96
chr1	34578193	34579471	SRR8861834-79_trimmed.fq.sort.sort.q10.rmdup.narrowPeak_peak_144	166	.	3.17948	20.4063	16.6104	197
chr1	34579948	34580169	SRR8861834-79_trimmed.fq.sort.sort.q10.rmdup.narrowPeak_peak_145	45	.	2.09322	7.16167	4.51404	26
chr1	34580571	34580888	SRR8861834-79_trimmed.fq.sort.sort.q10.rmdup.narrowPeak_peak_146	49	.	2.1497	7.66619	4.97462	149
chr1	34677094	34677258	SRR8861834-79_trimmed.fq.sort.sort.q10.rmdup.narrowPeak_peak_147	31	.	1.84642	5.60586	3.10133	48
chr1	34677426	34678222	SRR8861834-79_trimmed.fq.sort.sort.q10.rmdup.narrowPeak_peak_148	94	.	2.42463	12.5228	9.43133	488
chr1	34678281	34679890	SRR8861834-79_trimmed.fq.sort.sort.q10.rmdup.narrowPeak_peak_149	140	.	2.78238	17.6195	14.0859	375
chr1	34749430	34750414	SRR8861834-79_trimmed.fq.sort.sort.q10.rmdup.narrowPeak_peak_150	58	.	1.89307	8.64135	5.86826	585
chr1	34750882	34752798	SRR8861834-79_trimmed.fq.sort.sort.q10.rmdup.narrowPeak_peak_151	124	.	2.30178	15.8691	12.492	432
chr1	34805555	34805888	SRR8861834-79_trimmed.fq.sort.sort.q10.rmdup.narrowPeak_peak_152	56	.	3.4758	8.43514	5.67903	193
chr1	34805947	34806950	SRR8861834-79_trimmed.fq.sort.sort.q10.rmdup.narrowPeak_peak_153	132	.	4.98976	16.6814	13.2323	260
chr1	34892571	34892814	SRR8861834-79_trimmed.fq.sort.sort.q10.rmdup.narrowPeak_peak_154	33	.	2.87788	5.87642	3.34441	120
chr1	35106730	35106926	SRR8861834-79_trimmed.fq.sort.sort.q10.rmdup.narrowPeak_peak_155	55	.	3.77474	8.26137	5.51951	124
chr1	36068785	36069874	SRR8861834-79_trimmed.fq.sort.sort.q10.rmdup.narrowPeak_peak_156	204	.	5.64854	24.6541	20.4471	623
chr1	36254526	36256430	SRR8861834-79_trimmed.fq.sort.sort.q10.rmdup.narrowPeak_peak_157	105	.	3.46644	13.7873	10.5896	1336
chr1	36268847	36270195	SRR8861834-79_trimmed.fq.sort.sort.q10.rmdup.narrowPeak_peak_158	151	.	3.84234	18.792	15.1499	781
chr1	36298547	36299100	SRR8861834-79_trimmed.fq.sort.sort.q10.rmdup.narrowPeak_peak_159	52	.	2.49458	8.0051	5.28532	181
chr1	36299261	36299509	SRR8861834-79_trimmed.fq.sort.sort.q10.rmdup.narrowPeak_peak_160	33	.	2.19024	5.90875	3.37382	224
chr1	36308247	36309712	SRR8861834-79_trimmed.fq.sort.sort.q10.rmdup.narrowPeak_peak_161	308	.	5.69128	35.9799	30.8617	463
chr1	36740844	36741039	SRR8861834-79_trimmed.fq.sort.sort.q10.rmdup.narrowPeak_peak_162	34	.	2.6296	5.93763	3.40019	88
chr1	36743794	36744023	SRR8861834-79_trimmed.fq.sort.sort.q10.rmdup.narrowPeak_peak_163	24	.	2.40563	4.89264	2.46119	47
chr1	36770118	36770297	SRR8861834-79_trimmed.fq.sort.sort.q10.rmdup.narrowPeak_peak_164	30	.	2.42718	5.50184	3.00711	36
chr1	36770404	36771640	SRR8861834-79_trimmed.fq.sort.sort.q10.rmdup.narrowPeak_peak_165	219	.	5.15132	26.2808	21.9133	299
chr1	36785234	36785894	SRR8861834-79_trimmed.fq.sort.sort.q10.rmdup.narrowPeak_peak_166	94	.	4.30136	12.5417	9.44862	324
chr1	37030037	37030978	SRR8861834-79_trimmed.fq.sort.sort.q10.rmdup.narrowPeak_peak_167	67	.	3.69521	9.57788	6.72835	466
chr1	37300796	37301118	SRR8861834-79_trimmed.fq.sort.sort.q10.rmdup.narrowPeak_peak_168	67	.	4.10298	9.63418	6.77939	84
chr1	37539830	37540552	SRR8861834-79_trimmed.fq.sort.sort.q10.rmdup.narrowPeak_peak_169	92	.	3.40703	12.3479	9.27096	583
chr1	37541658	37542022	SRR8861834-79_trimmed.fq.sort.sort.q10.rmdup.narrowPeak_peak_170	24	.	2.25496	4.85154	2.42413	94
chr1	37542125	37542491	SRR8861834-79_trimmed.fq.sort.sort.q10.rmdup.narrowPeak_peak_171	39	.	2.55255	6.5548	3.96085	131
chr1	37718749	37719771	SRR8861834-79_trimmed.fq.sort.sort.q10.rmdup.narrowPeak_peak_172	200	.	3.89873	24.2453	20.0789	758
chr1	37719977	37720758	SRR8861834-79_trimmed.fq.sort.sort.q10.rmdup.narrowPeak_peak_173	96	.	2.9217	12.7882	9.6748	636
chr1	37720873	37721195	SRR8861834-79_trimmed.fq.sort.sort.q10.rmdup.narrowPeak_peak_174	45	.	2.31573	7.15629	4.50919	135
chr1	37868142	37869153	SRR8861834-79_trimmed.fq.sort.sort.q10.rmdup.narrowPeak_peak_175	54	.	3.32384	8.20368	5.46741	878
chr1	38626352	38626584	SRR8861834-79_trimmed.fq.sort.sort.q10.rmdup.narrowPeak_peak_176	76	.	3.30508	10.5611	7.63115	82
chr1	38835033	38835850	SRR8861834-79_trimmed.fq.sort.sort.q10.rmdup.narrowPeak_peak_177	65	.	2.28888	9.36904	6.53617	228
chr1	38836494	38836667	SRR8861834-79_trimmed.fq.sort.sort.q10.rmdup.narrowPeak_peak_178	36	.	1.97925	6.17815	3.61913	84
chr1	38836762	38837568	SRR8861834-79_trimmed.fq.sort.sort.q10.rmdup.narrowPeak_peak_179	159	.	3.07125	19.637	15.9154	389
chr1	38837622	38837941	SRR8861834-79_trimmed.fq.sort.sort.q10.rmdup.narrowPeak_peak_180	38	.	2.00899	6.47245	3.88563	238
chr1	38838113	38838736	SRR8861834-79_trimmed.fq.sort.sort.q10.rmdup.narrowPeak_peak_181	103	.	2.63194	13.5042	10.3305	168
chr1	38896583	38896753	SRR8861834-79_trimmed.fq.sort.sort.q10.rmdup.narrowPeak_peak_182	39	.	2.90958	6.5139	3.92352	100
chr1	38896812	38897321	SRR8861834-79_trimmed.fq.sort.sort.q10.rmdup.narrowPeak_peak_183	43	.	3.0107	7.0178	4.38249	238
chr1	39029444	39029646	SRR8861834-79_trimmed.fq.sort.sort.q10.rmdup.narrowPeak_peak_184	42	.	2.97882	6.91705	4.29167	145
chr1	39192483	39192643	SRR8861834-79_trimmed.fq.sort.sort.q10.rmdup.narrowPeak_peak_185	32	.	1.705	5.80805	3.28218	34
chr1	39192881	39193685	SRR8861834-79_trimmed.fq.sort.sort.q10.rmdup.narrowPeak_peak_186	111	.	2.24294	14.4019	11.1516	339
chr1	39193993	39195306	SRR8861834-79_trimmed.fq.sort.sort.q10.rmdup.narrowPeak_peak_187	148	.	2.44907	18.5077	14.8918	440
chr1	39195395	39195777	SRR8861834-79_trimmed.fq.sort.sort.q10.rmdup.narrowPeak_peak_188	85	.	2.08301	11.5628	8.55067	224
chr1	39195975	39196443	SRR8861834-79_trimmed.fq.sort.sort.q10.rmdup.narrowPeak_peak_189	51	.	1.85792	7.81825	5.1142	229
chr1	39361210	39361460	SRR8861834-79_trimmed.fq.sort.sort.q10.rmdup.narrowPeak_peak_190	42	.	3.01205	6.82954	4.21174	29
chr1	39361779	39362060	SRR8861834-79_trimmed.fq.sort.sort.q10.rmdup.narrowPeak_peak_191	94	.	4.12347	12.5629	9.46821	131
chr1	39391103	39391572	SRR8861834-79_trimmed.fq.sort.sort.q10.rmdup.narrowPeak_peak_192	55	.	3.77474	8.26137	5.51951	358
chr1	39476725	39478152	SRR8861834-79_trimmed.fq.sort.sort.q10.rmdup.narrowPeak_peak_193	165	.	4.85529	20.3577	16.5667	666
chr1	39499590	39499838	SRR8861834-79_trimmed.fq.sort.sort.q10.rmdup.narrowPeak_peak_194	37	.	3.28238	6.33961	3.76419	149
chr1	39649405	39649701	SRR8861834-79_trimmed.fq.sort.sort.q10.rmdup.narrowPeak_peak_195	52	.	2.02451	7.92095	5.20836	111
chr1	39649760	39649955	SRR8861834-79_trimmed.fq.sort.sort.q10.rmdup.narrowPeak_peak_196	34	.	1.85468	6.02205	3.4769	122
chr1	39650059	39651478	SRR8861834-79_trimmed.fq.sort.sort.q10.rmdup.narrowPeak_peak_197	201	.	3.09149	24.3794	20.1994	635
chr1	39651744	39652439	SRR8861834-79_trimmed.fq.sort.sort.q10.rmdup.narrowPeak_peak_198	99	.	2.41599	13.0962	9.95701	501
chr1	40325003	40327165	SRR8861834-79_trimmed.fq.sort.sort.q10.rmdup.narrowPeak_peak_199	183	.	3.46227	22.3846	18.3965	854
chr1	40465558	40465910	SRR8861834-79_trimmed.fq.sort.sort.q10.rmdup.narrowPeak_peak_200	82	.	4.27981	11.2757	8.28686	116
chr1	40496032	40496213	SRR8861834-79_trimmed.fq.sort.sort.q10.rmdup.narrowPeak_peak_201	53	.	3.61011	8.09027	5.36336	133
chr1	40580289	40580989	SRR8861834-79_trimmed.fq.sort.sort.q10.rmdup.narrowPeak_peak_202	114	.	5.06135	14.7755	11.4935	334
chr1	40666272	40666457	SRR8861834-79_trimmed.fq.sort.sort.q10.rmdup.narrowPeak_peak_203	38	.	2.89403	6.4656	3.87929	44
chr1	40679097	40680174	SRR8861834-79_trimmed.fq.sort.sort.q10.rmdup.narrowPeak_peak_204	55	.	1.79762	8.25841	5.51761	895
chr1	40680317	40680949	SRR8861834-79_trimmed.fq.sort.sort.q10.rmdup.narrowPeak_peak_205	50	.	1.76011	7.73023	5.03349	228
chr1	40681111	40681515	SRR8861834-79_trimmed.fq.sort.sort.q10.rmdup.narrowPeak_peak_206	56	.	1.80031	8.35611	5.60647	112
chr1	40681582	40682938	SRR8861834-79_trimmed.fq.sort.sort.q10.rmdup.narrowPeak_peak_207	99	.	2.06395	13.0874	9.94898	316
chr1	40795225	40795417	SRR8861834-79_trimmed.fq.sort.sort.q10.rmdup.narrowPeak_peak_208	31	.	3.00842	5.66756	3.15723	150
chr1	41131607	41131862	SRR8861834-79_trimmed.fq.sort.sort.q10.rmdup.narrowPeak_peak_209	43	.	2.88845	6.99039	4.35742	137
chr1	41274545	41275158	SRR8861834-79_trimmed.fq.sort.sort.q10.rmdup.narrowPeak_peak_210	34	.	2.68496	5.96616	3.42599	220
chr1	41275234	41275621	SRR8861834-79_trimmed.fq.sort.sort.q10.rmdup.narrowPeak_peak_211	74	.	3.47498	10.3097	7.40035	254
chr1	41275712	41275950	SRR8861834-79_trimmed.fq.sort.sort.q10.rmdup.narrowPeak_peak_212	48	.	2.97855	7.48432	4.80926	143
chr1	42241197	42241448	SRR8861834-79_trimmed.fq.sort.sort.q10.rmdup.narrowPeak_peak_213	37	.	3.10734	6.31426	3.74292	157
chr1	42415769	42416099	SRR8861834-79_trimmed.fq.sort.sort.q10.rmdup.narrowPeak_peak_214	78	.	3.61869	10.8277	7.87616	81
chr1	42416260	42416550	SRR8861834-79_trimmed.fq.sort.sort.q10.rmdup.narrowPeak_peak_215	58	.	3.23726	8.57389	5.80653	147
chr1	42491020	42492255	SRR8861834-79_trimmed.fq.sort.sort.q10.rmdup.narrowPeak_peak_216	111	.	3.86067	14.3503	11.1043	159
chr1	42492421	42492962	SRR8861834-79_trimmed.fq.sort.sort.q10.rmdup.narrowPeak_peak_217	34	.	2.56674	6.01838	3.47356	62
chr1	42684187	42684428	SRR8861834-79_trimmed.fq.sort.sort.q10.rmdup.narrowPeak_peak_218	37	.	1.7008	6.35808	3.78106	111
chr1	42684923	42685134	SRR8861834-79_trimmed.fq.sort.sort.q10.rmdup.narrowPeak_peak_219	30	.	1.60396	5.56738	3.06645	141
chr1	42697921	42698105	SRR8861834-79_trimmed.fq.sort.sort.q10.rmdup.narrowPeak_peak_220	25	.	1.46685	4.97433	2.53461	27
chr1	42711636	42711838	SRR8861834-79_trimmed.fq.sort.sort.q10.rmdup.narrowPeak_peak_221	23	.	1.44862	4.75517	2.33779	70
chr1	42713063	42713584	SRR8861834-79_trimmed.fq.sort.sort.q10.rmdup.narrowPeak_peak_222	44	.	1.62434	7.07008	4.43037	64
chr1	42781235	42781395	SRR8861834-79_trimmed.fq.sort.sort.q10.rmdup.narrowPeak_peak_223	29	.	2.8626	5.47725	2.98486	26
chr1	42844175	42844402	SRR8861834-79_trimmed.fq.sort.sort.q10.rmdup.narrowPeak_peak_224	52	.	3.19383	8.00623	5.28632	130
chr1	43162949	43163335	SRR8861834-79_trimmed.fq.sort.sort.q10.rmdup.narrowPeak_peak_225	61	.	3.64078	8.91552	6.12017	71
chr1	43164444	43164617	SRR8861834-79_trimmed.fq.sort.sort.q10.rmdup.narrowPeak_peak_226	45	.	3.19203	7.16358	4.51581	76
chr1	45925081	45925304	SRR8861834-79_trimmed.fq.sort.sort.q10.rmdup.narrowPeak_peak_229	75	.	2.64378	10.5065	7.58096	135
chr1	45925872	45927398	SRR8861834-79_trimmed.fq.sort.sort.q10.rmdup.narrowPeak_peak_230	192	.	3.73951	23.3407	19.2597	1078
chr1	46089241	46089550	SRR8861834-79_trimmed.fq.sort.sort.q10.rmdup.narrowPeak_peak_231	49	.	3.61062	7.6017	4.91553	150
chr1	50924698	50926727	SRR8861834-79_trimmed.fq.sort.sort.q10.rmdup.narrowPeak_peak_233	124	.	2.42675	15.835	12.4608	1230
chr1	50928160	50928344	SRR8861834-79_trimmed.fq.sort.sort.q10.rmdup.narrowPeak_peak_234	47	.	1.90132	7.45563	4.78309	103
chr1	50928869	50929249	SRR8861834-79_trimmed.fq.sort.sort.q10.rmdup.narrowPeak_peak_235	35	.	1.8095	6.1204	3.56657	52
chr1	51476952	51477921	SRR8861834-79_trimmed.fq.sort.sort.q10.rmdup.narrowPeak_peak_236	170	.	6.40065	20.8902	17.0478	520
chr1	52008173	52009118	SRR8861834-79_trimmed.fq.sort.sort.q10.rmdup.narrowPeak_peak_237	59	.	3.7696	8.76518	5.98186	516
chr1	52120067	52120879	SRR8861834-79_trimmed.fq.sort.sort.q10.rmdup.narrowPeak_peak_238	92	.	4.53446	12.2937	9.22143	256
chr1	52234037	52234205	SRR8861834-79_trimmed.fq.sort.sort.q10.rmdup.narrowPeak_peak_239	26	.	2.95415	5.1597	2.69791	32
chr1	52234534	52234933	SRR8861834-79_trimmed.fq.sort.sort.q10.rmdup.narrowPeak_peak_240	61	.	3.93886	8.9391	6.14112	307
chr1	52310277	52310685	SRR8861834-79_trimmed.fq.sort.sort.q10.rmdup.narrowPeak_peak_241	48	.	2.67187	7.51516	4.8376	176
chr1	52311556	52311799	SRR8861834-79_trimmed.fq.sort.sort.q10.rmdup.narrowPeak_peak_242	30	.	2.47103	5.52631	3.02926	147
chr1	52311918	52312093	SRR8861834-79_trimmed.fq.sort.sort.q10.rmdup.narrowPeak_peak_243	29	.	2.49465	5.47013	2.97843	31
chr1	52498621	52498807	SRR8861834-79_trimmed.fq.sort.sort.q10.rmdup.narrowPeak_peak_244	55	.	3.15811	8.30219	5.55699	81
chr1	52499145	52499669	SRR8861834-79_trimmed.fq.sort.sort.q10.rmdup.narrowPeak_peak_245	112	.	4.19052	14.5467	11.2844	135
chr1	52725915	52726075	SRR8861834-79_trimmed.fq.sort.sort.q10.rmdup.narrowPeak_peak_246	35	.	1.92738	6.13352	3.5784	55
chr1	52726413	52726880	SRR8861834-79_trimmed.fq.sort.sort.q10.rmdup.narrowPeak_peak_247	76	.	2.32227	10.5968	7.66387	100
chr1	52727238	52728684	SRR8861834-79_trimmed.fq.sort.sort.q10.rmdup.narrowPeak_peak_248	148	.	2.90038	18.4205	14.8126	506
chr1	52728962	52729243	SRR8861834-79_trimmed.fq.sort.sort.q10.rmdup.narrowPeak_peak_249	34	.	1.93824	5.97337	3.43259	245
chr1	52951884	52952076	SRR8861834-79_trimmed.fq.sort.sort.q10.rmdup.narrowPeak_peak_250	25	.	2.21655	5.0404	2.59402	44
chr1	52952456	52954102	SRR8861834-79_trimmed.fq.sort.sort.q10.rmdup.narrowPeak_peak_251	119	.	3.56577	15.2469	11.9239	548
chr1	53204060	53204413	SRR8861834-79_trimmed.fq.sort.sort.q10.rmdup.narrowPeak_peak_252	85	.	3.00283	11.5865	8.57234	296
chr1	53925652	53926116	SRR8861834-79_trimmed.fq.sort.sort.q10.rmdup.narrowPeak_peak_253	49	.	3.61062	7.6017	4.91553	119
chr1	54193394	54193609	SRR8861834-79_trimmed.fq.sort.sort.q10.rmdup.narrowPeak_peak_254	29	.	2.25632	5.43704	2.94855	134
chr1	54195227	54196263	SRR8861834-79_trimmed.fq.sort.sort.q10.rmdup.narrowPeak_peak_255	158	.	4.03653	19.5978	15.8796	155
chr1	54556600	54557235	SRR8861834-79_trimmed.fq.sort.sort.q10.rmdup.narrowPeak_peak_256	114	.	5.06135	14.7755	11.4935	290
chr1	55044095	55044337	SRR8861834-79_trimmed.fq.sort.sort.q10.rmdup.narrowPeak_peak_257	37	.	3.28238	6.33961	3.76419	188
chr1	55050266	55050459	SRR8861834-79_trimmed.fq.sort.sort.q10.rmdup.narrowPeak_peak_258	37	.	3.28238	6.33961	3.76419	66
chr1	55050818	55051062	SRR8861834-79_trimmed.fq.sort.sort.q10.rmdup.narrowPeak_peak_259	37	.	3.28238	6.33961	3.76419	94
chr1	55362085	55364497	SRR8861834-79_trimmed.fq.sort.sort.q10.rmdup.narrowPeak_peak_260	196	.	3.22763	23.7851	19.6614	1757
chr1	55406498	55406945	SRR8861834-79_trimmed.fq.sort.sort.q10.rmdup.narrowPeak_peak_261	107	.	3.11332	13.9951	10.7799	185
chr1	55407027	55408265	SRR8861834-79_trimmed.fq.sort.sort.q10.rmdup.narrowPeak_peak_262	150	.	3.57895	18.7227	15.0874	378
chr1	55737452	55737757	SRR8861834-79_trimmed.fq.sort.sort.q10.rmdup.narrowPeak_peak_263	57	.	3.51197	8.54142	5.77677	63
chr1	55738375	55738677	SRR8861834-79_trimmed.fq.sort.sort.q10.rmdup.narrowPeak_peak_264	53	.	3.41746	8.03326	5.31111	154
chr1	55889142	55889350	SRR8861834-79_trimmed.fq.sort.sort.q10.rmdup.narrowPeak_peak_265	22	.	1.98965	4.69807	2.28677	63
chr1	56968649	56968884	SRR8861834-79_trimmed.fq.sort.sort.q10.rmdup.narrowPeak_peak_266	31	.	1.70482	5.69774	3.18457	46
chr1	56969024	56971215	SRR8861834-79_trimmed.fq.sort.sort.q10.rmdup.narrowPeak_peak_267	137	.	2.37767	17.267	13.7658	1374
chr1	56975694	56975854	SRR8861834-79_trimmed.fq.sort.sort.q10.rmdup.narrowPeak_peak_268	42	.	1.63721	6.88151	4.25916	115
chr1	56976287	56976899	SRR8861834-79_trimmed.fq.sort.sort.q10.rmdup.narrowPeak_peak_269	59	.	1.73051	8.72011	5.94055	227
chr1	56978086	56978434	SRR8861834-79_trimmed.fq.sort.sort.q10.rmdup.narrowPeak_peak_270	24	.	1.47086	4.8791	2.44905	63
chr1	56983821	56984130	SRR8861834-79_trimmed.fq.sort.sort.q10.rmdup.narrowPeak_peak_271	25	.	1.50511	5.00184	2.55928	79
chr1	56984264	56984424	SRR8861834-79_trimmed.fq.sort.sort.q10.rmdup.narrowPeak_peak_272	24	.	1.50508	4.86779	2.4389	42
chr1	56984517	56984940	SRR8861834-79_trimmed.fq.sort.sort.q10.rmdup.narrowPeak_peak_273	45	.	1.66758	7.24388	4.5891	134
chr1	57091864	57092024	SRR8861834-79_trimmed.fq.sort.sort.q10.rmdup.narrowPeak_peak_274	25	.	2.61656	4.96951	2.53024	72
chr1	57092613	57092908	SRR8861834-79_trimmed.fq.sort.sort.q10.rmdup.narrowPeak_peak_275	45	.	3.1401	7.2174	4.56493	139
chr1	57207633	57207798	SRR8861834-79_trimmed.fq.sort.sort.q10.rmdup.narrowPeak_peak_276	38	.	2.55102	6.40166	3.82103	133
chr1	57208201	57208414	SRR8861834-79_trimmed.fq.sort.sort.q10.rmdup.narrowPeak_peak_277	23	.	2.27273	4.8012	2.37919	178
chr1	58359117	58359277	SRR8861834-79_trimmed.fq.sort.sort.q10.rmdup.narrowPeak_peak_278	31	.	2.69165	5.66538	3.15523	19
chr1	58359629	58359839	SRR8861834-79_trimmed.fq.sort.sort.q10.rmdup.narrowPeak_peak_279	22	.	2.46781	4.68256	2.27291	12
chr1	59591558	59591914	SRR8861834-79_trimmed.fq.sort.sort.q10.rmdup.narrowPeak_peak_281	68	.	2.93876	9.75621	6.89149	225
chr1	59592045	59593245	SRR8861834-79_trimmed.fq.sort.sort.q10.rmdup.narrowPeak_peak_282	142	.	3.86255	17.8369	14.2835	764
chr1	59593551	59593824	SRR8861834-79_trimmed.fq.sort.sort.q10.rmdup.narrowPeak_peak_283	61	.	2.80299	8.93568	6.13869	216
chr1	59681176	59681523	SRR8861834-79_trimmed.fq.sort.sort.q10.rmdup.narrowPeak_peak_284	28	.	2.57202	5.29111	2.81638	59
chr1	60041678	60042983	SRR8861834-79_trimmed.fq.sort.sort.q10.rmdup.narrowPeak_peak_285	266	.	4.28113	31.4262	26.6203	1024
chr1	60043452	60044671	SRR8861834-79_trimmed.fq.sort.sort.q10.rmdup.narrowPeak_peak_286	120	.	3.08754	15.4237	12.0859	381
chr1	61359126	61359418	SRR8861834-79_trimmed.fq.sort.sort.q10.rmdup.narrowPeak_peak_287	61	.	3.93886	8.9391	6.14112	146
chr1	61379883	61380133	SRR8861834-79_trimmed.fq.sort.sort.q10.rmdup.narrowPeak_peak_288	43	.	3.29324	7.01776	4.38248	140
chr1	61402328	61402684	SRR8861834-79_trimmed.fq.sort.sort.q10.rmdup.narrowPeak_peak_289	89	.	4.42739	11.9945	8.94648	252
chr1	61637832	61638010	SRR8861834-79_trimmed.fq.sort.sort.q10.rmdup.narrowPeak_peak_290	33	.	2.71967	5.91636	3.38077	139
chr1	61689726	61689991	SRR8861834-79_trimmed.fq.sort.sort.q10.rmdup.narrowPeak_peak_291	35	.	2.43274	6.06148	3.51276	230
chr1	62705106	62705302	SRR8861834-79_trimmed.fq.sort.sort.q10.rmdup.narrowPeak_peak_292	45	.	2.08618	7.20773	4.55603	84
chr1	62705355	62705547	SRR8861834-79_trimmed.fq.sort.sort.q10.rmdup.narrowPeak_peak_293	45	.	2.07822	7.15013	4.50352	58
chr1	62705635	62706187	SRR8861834-79_trimmed.fq.sort.sort.q10.rmdup.narrowPeak_peak_294	138	.	2.89992	17.3365	13.8291	398
chr1	63205391	63205556	SRR8861834-79_trimmed.fq.sort.sort.q10.rmdup.narrowPeak_peak_295	28	.	2.86369	5.30234	2.82657	127
chr1	63213481	63213838	SRR8861834-79_trimmed.fq.sort.sort.q10.rmdup.narrowPeak_peak_296	26	.	2.65188	5.06938	2.62	220
chr1	63213896	63214225	SRR8861834-79_trimmed.fq.sort.sort.q10.rmdup.narrowPeak_peak_297	48	.	3.23383	7.49679	4.82075	219
chr1	63247906	63248447	SRR8861834-79_trimmed.fq.sort.sort.q10.rmdup.narrowPeak_peak_298	70	.	1.86613	9.89959	7.02329	245
chr1	63248527	63249087	SRR8861834-79_trimmed.fq.sort.sort.q10.rmdup.narrowPeak_peak_299	31	.	1.58721	5.66994	3.15929	444
chr1	63264195	63264366	SRR8861834-79_trimmed.fq.sort.sort.q10.rmdup.narrowPeak_peak_300	41	.	1.61217	6.72037	4.11201	44
chr1	63308301	63308714	SRR8861834-79_trimmed.fq.sort.sort.q10.rmdup.narrowPeak_peak_301	47	.	2.14702	7.44128	4.76984	140
chr1	63308868	63310025	SRR8861834-79_trimmed.fq.sort.sort.q10.rmdup.narrowPeak_peak_302	103	.	2.69287	13.5362	10.3598	163
chr1	63310078	63310365	SRR8861834-79_trimmed.fq.sort.sort.q10.rmdup.narrowPeak_peak_303	30	.	1.94567	5.53917	3.04093	152
chr1	63310900	63311245	SRR8861834-79_trimmed.fq.sort.sort.q10.rmdup.narrowPeak_peak_304	38	.	2.059	6.45093	3.86596	155
chr1	63445819	63446937	SRR8861834-79_trimmed.fq.sort.sort.q10.rmdup.narrowPeak_peak_305	93	.	3.83994	12.4011	9.31988	796
chr1	63613915	63614099	SRR8861834-79_trimmed.fq.sort.sort.q10.rmdup.narrowPeak_peak_306	29	.	2.67142	5.44313	2.95399	144
chr1	63614169	63614524	SRR8861834-79_trimmed.fq.sort.sort.q10.rmdup.narrowPeak_peak_307	37	.	2.84838	6.32313	3.75099	234
chr1	63660756	63661036	SRR8861834-79_trimmed.fq.sort.sort.q10.rmdup.narrowPeak_peak_308	29	.	2.67618	5.45748	2.96697	254
chr1	63667191	63667409	SRR8861834-79_trimmed.fq.sort.sort.q10.rmdup.narrowPeak_peak_309	33	.	2.56546	5.86514	3.33421	66
chr1	63667734	63668062	SRR8861834-79_trimmed.fq.sort.sort.q10.rmdup.narrowPeak_peak_310	69	.	3.24107	9.8698	6.996	77
chr1	63668266	63668620	SRR8861834-79_trimmed.fq.sort.sort.q10.rmdup.narrowPeak_peak_311	38	.	2.66904	6.39078	3.81102	228
chr1	63686720	63686880	SRR8861834-79_trimmed.fq.sort.sort.q10.rmdup.narrowPeak_peak_312	29	.	2.61945	5.44025	2.95136	64
chr1	64120018	64120184	SRR8861834-79_trimmed.fq.sort.sort.q10.rmdup.narrowPeak_peak_313	37	.	3.28238	6.33961	3.76419	146
chr1	64734021	64734358	SRR8861834-79_trimmed.fq.sort.sort.q10.rmdup.narrowPeak_peak_314	64	.	1.9795	9.29207	6.46542	57
chr1	64734688	64736621	SRR8861834-79_trimmed.fq.sort.sort.q10.rmdup.narrowPeak_peak_315	123	.	2.31809	15.7295	12.3651	658
chr1	65073425	65073585	SRR8861834-79_trimmed.fq.sort.sort.q10.rmdup.narrowPeak_peak_316	55	.	3.77474	8.26137	5.51951	70
chr1	65310204	65312211	SRR8861834-79_trimmed.fq.sort.sort.q10.rmdup.narrowPeak_peak_317	235	.	4.49843	28.0518	23.52	1328
chr1	66466736	66467156	SRR8861834-79_trimmed.fq.sort.sort.q10.rmdup.narrowPeak_peak_318	54	.	2.49258	8.13446	5.40393	266
chr1	66467462	66467643	SRR8861834-79_trimmed.fq.sort.sort.q10.rmdup.narrowPeak_peak_319	34	.	2.20126	5.96524	3.42521	62
chr1	66468481	66469099	SRR8861834-79_trimmed.fq.sort.sort.q10.rmdup.narrowPeak_peak_320	45	.	2.37242	7.21717	4.56474	339
chr1	66469611	66469915	SRR8861834-79_trimmed.fq.sort.sort.q10.rmdup.narrowPeak_peak_321	33	.	2.19674	5.83304	3.30497	131
chr1	66818596	66819050	SRR8861834-79_trimmed.fq.sort.sort.q10.rmdup.narrowPeak_peak_322	46	.	3.25182	7.33548	4.67311	273
chr1	66819437	66820045	SRR8861834-79_trimmed.fq.sort.sort.q10.rmdup.narrowPeak_peak_323	36	.	2.99168	6.1958	3.63519	352
chr1	66820197	66820803	SRR8861834-79_trimmed.fq.sort.sort.q10.rmdup.narrowPeak_peak_324	57	.	3.51197	8.54142	5.77677	155
chr1	68623895	68624158	SRR8861834-79_trimmed.fq.sort.sort.q10.rmdup.narrowPeak_peak_325	27	.	2.92128	5.26554	2.79328	121
chr1	68624477	68624945	SRR8861834-79_trimmed.fq.sort.sort.q10.rmdup.narrowPeak_peak_326	192	.	6.79172	23.3275	19.2479	274
chr1	68633856	68634073	SRR8861834-79_trimmed.fq.sort.sort.q10.rmdup.narrowPeak_peak_327	26	.	2.34022	5.04998	2.60258	142
chr1	69104518	69104711	SRR8861834-79_trimmed.fq.sort.sort.q10.rmdup.narrowPeak_peak_328	36	.	1.74712	6.22311	3.66	109
chr1	69104979	69107262	SRR8861834-79_trimmed.fq.sort.sort.q10.rmdup.narrowPeak_peak_329	95	.	2.15079	12.6956	9.58974	479
chr1	69683984	69684860	SRR8861834-79_trimmed.fq.sort.sort.q10.rmdup.narrowPeak_peak_330	94	.	3.73413	12.5207	9.42945	736
chr1	69685151	69685311	SRR8861834-79_trimmed.fq.sort.sort.q10.rmdup.narrowPeak_peak_331	39	.	2.72331	6.58614	3.98943	78
chr1	71108839	71109069	SRR8861834-79_trimmed.fq.sort.sort.q10.rmdup.narrowPeak_peak_332	22	.	2.68969	4.69292	2.28219	165
chr1	72210572	72212081	SRR8861834-79_trimmed.fq.sort.sort.q10.rmdup.narrowPeak_peak_333	235	.	5.30399	28.1336	23.5956	587
chr1	72223833	72225552	SRR8861834-79_trimmed.fq.sort.sort.q10.rmdup.narrowPeak_peak_334	130	.	3.85398	16.4571	13.0285	570
chr1	72233160	72233431	SRR8861834-79_trimmed.fq.sort.sort.q10.rmdup.narrowPeak_peak_335	38	.	2.72761	6.43663	3.85295	137
chr1	72234446	72234879	SRR8861834-79_trimmed.fq.sort.sort.q10.rmdup.narrowPeak_peak_336	27	.	2.47253	5.25354	2.78248	248
chr1	72235068	72235541	SRR8861834-79_trimmed.fq.sort.sort.q10.rmdup.narrowPeak_peak_337	75	.	3.39824	10.4845	7.56073	322
chr1	72534261	72536841	SRR8861834-79_trimmed.fq.sort.sort.q10.rmdup.narrowPeak_peak_338	200	.	3.0136	24.2597	20.0915	1746
chr1	72577517	72577978	SRR8861834-79_trimmed.fq.sort.sort.q10.rmdup.narrowPeak_peak_339	74	.	3.70028	10.3547	7.4413	356
chr1	72578127	72578507	SRR8861834-79_trimmed.fq.sort.sort.q10.rmdup.narrowPeak_peak_340	37	.	2.9124	6.33965	3.76419	313
chr1	72824806	72825531	SRR8861834-79_trimmed.fq.sort.sort.q10.rmdup.narrowPeak_peak_341	146	.	5.03749	18.2558	14.664	284
chr1	72825991	72826180	SRR8861834-79_trimmed.fq.sort.sort.q10.rmdup.narrowPeak_peak_342	38	.	2.9509	6.45508	3.86973	49
chr1	72871837	72872002	SRR8861834-79_trimmed.fq.sort.sort.q10.rmdup.narrowPeak_peak_343	43	.	2.47839	6.94635	4.31852	57
chr1	72872179	72872446	SRR8861834-79_trimmed.fq.sort.sort.q10.rmdup.narrowPeak_peak_344	47	.	2.50857	7.37044	4.70505	148
chr1	72872740	72872948	SRR8861834-79_trimmed.fq.sort.sort.q10.rmdup.narrowPeak_peak_345	39	.	2.36183	6.52753	3.93596	90
chr1	72873014	72873811	SRR8861834-79_trimmed.fq.sort.sort.q10.rmdup.narrowPeak_peak_346	93	.	3.0857	12.4327	9.34884	155
chr1	72873951	72874122	SRR8861834-79_trimmed.fq.sort.sort.q10.rmdup.narrowPeak_peak_347	41	.	2.3804	6.74563	4.135	131
chr1	74098051	74098324	SRR8861834-79_trimmed.fq.sort.sort.q10.rmdup.narrowPeak_peak_348	43	.	2.51989	6.99521	4.36186	170
chr1	74098775	74099079	SRR8861834-79_trimmed.fq.sort.sort.q10.rmdup.narrowPeak_peak_349	51	.	2.64971	7.88933	5.17931	149
chr1	74099342	74099948	SRR8861834-79_trimmed.fq.sort.sort.q10.rmdup.narrowPeak_peak_350	55	.	2.74273	8.31761	5.57115	487
chr1	74122577	74123882	SRR8861834-79_trimmed.fq.sort.sort.q10.rmdup.narrowPeak_peak_351	101	.	3.10187	13.3236	10.1653	685
chr1	74123947	74124371	SRR8861834-79_trimmed.fq.sort.sort.q10.rmdup.narrowPeak_peak_352	79	.	2.85213	10.932	7.97203	275
chr1	74367105	74367265	SRR8861834-79_trimmed.fq.sort.sort.q10.rmdup.narrowPeak_peak_353	23	.	2.7881	4.76834	2.34968	27
chr1	74367897	74368472	SRR8861834-79_trimmed.fq.sort.sort.q10.rmdup.narrowPeak_peak_354	51	.	3.62547	7.8844	5.17476	452
chr1	74368683	74368906	SRR8861834-79_trimmed.fq.sort.sort.q10.rmdup.narrowPeak_peak_355	56	.	3.71747	8.37155	5.62065	125
chr1	74748351	74749632	SRR8861834-79_trimmed.fq.sort.sort.q10.rmdup.narrowPeak_peak_356	268	.	5.47661	31.6722	26.8469	409
chr1	74769993	74771833	SRR8861834-79_trimmed.fq.sort.sort.q10.rmdup.narrowPeak_peak_357	102	.	2.10415	13.3712	10.2085	112
chr1	74772066	74772735	SRR8861834-79_trimmed.fq.sort.sort.q10.rmdup.narrowPeak_peak_358	114	.	2.16362	14.7147	11.4377	350
chr1	74781924	74782097	SRR8861834-79_trimmed.fq.sort.sort.q10.rmdup.narrowPeak_peak_359	35	.	1.61996	6.10983	3.55687	61
chr1	74782270	74783963	SRR8861834-79_trimmed.fq.sort.sort.q10.rmdup.narrowPeak_peak_360	145	.	2.19175	18.0895	14.5131	950
chr1	74791313	74792682	SRR8861834-79_trimmed.fq.sort.sort.q10.rmdup.narrowPeak_peak_361	79	.	1.87789	10.9278	7.96819	1219
chr1	74792857	74793634	SRR8861834-79_trimmed.fq.sort.sort.q10.rmdup.narrowPeak_peak_362	60	.	1.76291	8.84363	6.05397	306
chr1	74793804	74794425	SRR8861834-79_trimmed.fq.sort.sort.q10.rmdup.narrowPeak_peak_363	47	.	1.66936	7.36793	4.70277	506
chr1	74804258	74804808	SRR8861834-79_trimmed.fq.sort.sort.q10.rmdup.narrowPeak_peak_364	64	.	1.72789	9.2411	6.41854	262
chr1	74805038	74805370	SRR8861834-79_trimmed.fq.sort.sort.q10.rmdup.narrowPeak_peak_365	29	.	1.5301	5.38692	2.90311	241
chr1	74807199	74807584	SRR8861834-79_trimmed.fq.sort.sort.q10.rmdup.narrowPeak_peak_366	37	.	1.64534	6.27798	3.70989	77
chr1	74824836	74825289	SRR8861834-79_trimmed.fq.sort.sort.q10.rmdup.narrowPeak_peak_367	25	.	2.75027	5.01111	2.56759	322
chr1	74850574	74851221	SRR8861834-79_trimmed.fq.sort.sort.q10.rmdup.narrowPeak_peak_368	43	.	1.75426	7.00669	4.37238	503
chr1	74856044	74857091	SRR8861834-79_trimmed.fq.sort.sort.q10.rmdup.narrowPeak_peak_369	47	.	1.6272	7.42941	4.75898	146
chr1	74857177	74857344	SRR8861834-79_trimmed.fq.sort.sort.q10.rmdup.narrowPeak_peak_370	43	.	1.62257	6.99965	4.36592	98
chr1	74857634	74857859	SRR8861834-79_trimmed.fq.sort.sort.q10.rmdup.narrowPeak_peak_371	64	.	1.75493	9.26009	6.43599	88
chr1	74858810	74859173	SRR8861834-79_trimmed.fq.sort.sort.q10.rmdup.narrowPeak_peak_372	37	.	1.62521	6.35607	3.77922	88
chr1	74859355	74859574	SRR8861834-79_trimmed.fq.sort.sort.q10.rmdup.narrowPeak_peak_373	44	.	1.68779	7.10189	4.45946	126
chr1	74881231	74882024	SRR8861834-79_trimmed.fq.sort.sort.q10.rmdup.narrowPeak_peak_374	49	.	1.64458	7.64388	4.95416	314
chr1	74882858	74883283	SRR8861834-79_trimmed.fq.sort.sort.q10.rmdup.narrowPeak_peak_375	31	.	1.50269	5.69857	3.18535	258
chr1	74892218	74892613	SRR8861834-79_trimmed.fq.sort.sort.q10.rmdup.narrowPeak_peak_376	58	.	1.73299	8.64374	5.87051	237
chr1	74892671	74893505	SRR8861834-79_trimmed.fq.sort.sort.q10.rmdup.narrowPeak_peak_377	67	.	1.79491	9.55443	6.70666	227
chr1	74899702	74900018	SRR8861834-79_trimmed.fq.sort.sort.q10.rmdup.narrowPeak_peak_378	28	.	1.57917	5.28734	2.81301	198
chr1	74900098	74901713	SRR8861834-79_trimmed.fq.sort.sort.q10.rmdup.narrowPeak_peak_379	70	.	1.88498	9.93999	7.06053	1052
chr1	74934449	74935160	SRR8861834-79_trimmed.fq.sort.sort.q10.rmdup.narrowPeak_peak_380	83	.	2.37053	11.3876	8.3896	584
chr1	74948416	74948597	SRR8861834-79_trimmed.fq.sort.sort.q10.rmdup.narrowPeak_peak_381	27	.	1.48611	5.23833	2.7688	134
chr1	74949346	74949796	SRR8861834-79_trimmed.fq.sort.sort.q10.rmdup.narrowPeak_peak_382	40	.	1.54757	6.65918	4.05623	347
chr1	74950072	74950236	SRR8861834-79_trimmed.fq.sort.sort.q10.rmdup.narrowPeak_peak_383	32	.	1.49701	5.77769	3.25459	34
chr1	74952208	74952470	SRR8861834-79_trimmed.fq.sort.sort.q10.rmdup.narrowPeak_peak_384	33	.	1.51438	5.90369	3.3692	119
chr1	75018296	75018512	SRR8861834-79_trimmed.fq.sort.sort.q10.rmdup.narrowPeak_peak_385	38	.	3.00903	6.43604	3.85244	107
chr1	75018886	75019260	SRR8861834-79_trimmed.fq.sort.sort.q10.rmdup.narrowPeak_peak_386	34	.	2.91287	5.97517	3.43422	44
chr1	75208633	75208849	SRR8861834-79_trimmed.fq.sort.sort.q10.rmdup.narrowPeak_peak_387	49	.	3.61062	7.6017	4.91553	66
chr1	75209015	75209376	SRR8861834-79_trimmed.fq.sort.sort.q10.rmdup.narrowPeak_peak_388	49	.	3.61062	7.6017	4.91553	255
chr1	75217593	75217870	SRR8861834-79_trimmed.fq.sort.sort.q10.rmdup.narrowPeak_peak_389	37	.	1.84979	6.33371	3.76058	106
chr1	75217935	75218200	SRR8861834-79_trimmed.fq.sort.sort.q10.rmdup.narrowPeak_peak_390	57	.	2.01975	8.49864	5.73745	176
chr1	75218291	75219435	SRR8861834-79_trimmed.fq.sort.sort.q10.rmdup.narrowPeak_peak_391	94	.	2.29089	12.5605	9.46589	524
chr1	75219535	75221235	SRR8861834-79_trimmed.fq.sort.sort.q10.rmdup.narrowPeak_peak_392	140	.	2.57388	17.5727	14.0434	856
chr1	75252045	75252717	SRR8861834-79_trimmed.fq.sort.sort.q10.rmdup.narrowPeak_peak_393	121	.	4.62963	15.4903	12.1467	225
chr1	75252769	75253029	SRR8861834-79_trimmed.fq.sort.sort.q10.rmdup.narrowPeak_peak_394	31	.	2.68702	5.65102	3.14215	214
chr1	75263261	75265311	SRR8861834-79_trimmed.fq.sort.sort.q10.rmdup.narrowPeak_peak_395	208	.	2.87634	25.1038	20.8523	914
chr1	75277500	75279059	SRR8861834-79_trimmed.fq.sort.sort.q10.rmdup.narrowPeak_peak_396	115	.	3.15631	14.8762	11.5856	874
chr1	75359487	75361655	SRR8861834-79_trimmed.fq.sort.sort.q10.rmdup.narrowPeak_peak_397	266	.	4.03985	31.4412	26.6338	951
chr1	75369180	75369416	SRR8861834-79_trimmed.fq.sort.sort.q10.rmdup.narrowPeak_peak_398	47	.	3.21464	7.43989	4.76854	116
chr1	75369533	75369727	SRR8861834-79_trimmed.fq.sort.sort.q10.rmdup.narrowPeak_peak_399	41	.	3.07276	6.81622	4.19952	94
chr1	75369820	75370068	SRR8861834-79_trimmed.fq.sort.sort.q10.rmdup.narrowPeak_peak_400	34	.	2.87081	6.03531	3.48894	142
chr1	75375853	75376419	SRR8861834-79_trimmed.fq.sort.sort.q10.rmdup.narrowPeak_peak_401	49	.	3.01689	7.61631	4.92887	121
chr1	75386875	75389701	SRR8861834-79_trimmed.fq.sort.sort.q10.rmdup.narrowPeak_peak_402	197	.	3.08128	23.8703	19.7384	1474
chr1	75421095	75424134	SRR8861834-79_trimmed.fq.sort.sort.q10.rmdup.narrowPeak_peak_403	271	.	3.37838	32.0215	27.1697	1613
chr1	75448962	75449170	SRR8861834-79_trimmed.fq.sort.sort.q10.rmdup.narrowPeak_peak_404	44	.	1.69841	7.13101	4.48605	102
chr1	75449386	75449562	SRR8861834-79_trimmed.fq.sort.sort.q10.rmdup.narrowPeak_peak_405	27	.	1.56759	5.19704	2.7316	53
chr1	75449615	75449832	SRR8861834-79_trimmed.fq.sort.sort.q10.rmdup.narrowPeak_peak_406	24	.	1.54302	4.84597	2.41919	110
chr1	75449920	75451064	SRR8861834-79_trimmed.fq.sort.sort.q10.rmdup.narrowPeak_peak_407	66	.	1.84117	9.48799	6.64556	624
chr1	75451129	75451649	SRR8861834-79_trimmed.fq.sort.sort.q10.rmdup.narrowPeak_peak_408	37	.	1.66244	6.33511	3.76188	201
chr1	75457971	75458595	SRR8861834-79_trimmed.fq.sort.sort.q10.rmdup.narrowPeak_peak_409	60	.	2.1694	8.85768	6.06692	352
chr1	75458977	75459157	SRR8861834-79_trimmed.fq.sort.sort.q10.rmdup.narrowPeak_peak_410	42	.	2.02079	6.91179	4.2869	75
chr1	75459295	75459797	SRR8861834-79_trimmed.fq.sort.sort.q10.rmdup.narrowPeak_peak_411	36	.	1.96284	6.22981	3.66611	145
chr1	75480065	75480269	SRR8861834-79_trimmed.fq.sort.sort.q10.rmdup.narrowPeak_peak_412	35	.	1.98192	6.11169	3.55854	111
chr1	75480836	75481092	SRR8861834-79_trimmed.fq.sort.sort.q10.rmdup.narrowPeak_peak_413	57	.	2.13884	8.50324	5.74168	129
chr1	75485853	75487443	SRR8861834-79_trimmed.fq.sort.sort.q10.rmdup.narrowPeak_peak_414	200	.	2.90534	24.2329	20.0678	757
chr1	75539709	75539873	SRR8861834-79_trimmed.fq.sort.sort.q10.rmdup.narrowPeak_peak_415	44	.	3.17259	7.10736	4.4644	99
chr1	75540075	75540913	SRR8861834-79_trimmed.fq.sort.sort.q10.rmdup.narrowPeak_peak_416	105	.	4.39883	13.7682	10.5721	545
chr1	75588437	75588620	SRR8861834-79_trimmed.fq.sort.sort.q10.rmdup.narrowPeak_peak_417	31	.	3.02297	5.70388	3.19007	56
chr1	75600528	75600703	SRR8861834-79_trimmed.fq.sort.sort.q10.rmdup.narrowPeak_peak_418	18	.	2.02902	4.25521	1.89738	76
chr1	75601203	75602694	SRR8861834-79_trimmed.fq.sort.sort.q10.rmdup.narrowPeak_peak_419	119	.	3.43705	15.2582	11.9343	684
chr1	77245231	77245470	SRR8861834-79_trimmed.fq.sort.sort.q10.rmdup.narrowPeak_peak_420	45	.	3.45912	7.22331	4.57031	105
chr1	77521232	77521400	SRR8861834-79_trimmed.fq.sort.sort.q10.rmdup.narrowPeak_peak_421	37	.	2.63528	6.26848	3.70121	88
chr1	77974403	77974652	SRR8861834-79_trimmed.fq.sort.sort.q10.rmdup.narrowPeak_peak_422	36	.	2.46091	6.1782	3.61916	113
chr1	77978332	77978801	SRR8861834-79_trimmed.fq.sort.sort.q10.rmdup.narrowPeak_peak_423	69	.	2.87724	9.82207	6.95204	193
chr1	78019465	78019751	SRR8861834-79_trimmed.fq.sort.sort.q10.rmdup.narrowPeak_peak_424	33	.	2.23115	5.89258	3.35907	126
chr1	78082081	78082380	SRR8861834-79_trimmed.fq.sort.sort.q10.rmdup.narrowPeak_peak_425	34	.	2.85987	6.00323	3.45977	97
chr1	78120798	78121046	SRR8861834-79_trimmed.fq.sort.sort.q10.rmdup.narrowPeak_peak_426	52	.	2.38641	7.9365	5.22245	182
chr1	78121589	78121917	SRR8861834-79_trimmed.fq.sort.sort.q10.rmdup.narrowPeak_peak_427	56	.	2.43786	8.37124	5.62039	187
chr1	78121972	78122145	SRR8861834-79_trimmed.fq.sort.sort.q10.rmdup.narrowPeak_peak_428	28	.	2.0697	5.38244	2.8991	63
chr1	78139030	78139441	SRR8861834-79_trimmed.fq.sort.sort.q10.rmdup.narrowPeak_peak_429	41	.	1.7201	6.73731	4.12748	74
chr1	78139600	78139784	SRR8861834-79_trimmed.fq.sort.sort.q10.rmdup.narrowPeak_peak_430	38	.	1.70243	6.48364	3.89581	47
chr1	78140476	78141282	SRR8861834-79_trimmed.fq.sort.sort.q10.rmdup.narrowPeak_peak_431	70	.	1.92575	9.94579	7.06583	509
chr1	78159157	78159334	SRR8861834-79_trimmed.fq.sort.sort.q10.rmdup.narrowPeak_peak_432	29	.	2.602	5.3855	2.90187	59
chr1	78216285	78216499	SRR8861834-79_trimmed.fq.sort.sort.q10.rmdup.narrowPeak_peak_433	36	.	1.55458	6.23685	3.67255	144
chr1	78217939	78218160	SRR8861834-79_trimmed.fq.sort.sort.q10.rmdup.narrowPeak_peak_434	52	.	1.7095	7.9214	5.20876	91
chr1	78219130	78219311	SRR8861834-79_trimmed.fq.sort.sort.q10.rmdup.narrowPeak_peak_435	21	.	1.52083	4.4975	2.11257	4
chr1	78219885	78220050	SRR8861834-79_trimmed.fq.sort.sort.q10.rmdup.narrowPeak_peak_436	26	.	1.6019	5.11051	2.65708	53
chr1	78309088	78309414	SRR8861834-79_trimmed.fq.sort.sort.q10.rmdup.narrowPeak_peak_437	27	.	1.82685	5.18728	2.72274	145
chr1	78309473	78309659	SRR8861834-79_trimmed.fq.sort.sort.q10.rmdup.narrowPeak_peak_438	95	.	2.48077	12.6301	9.52955	73
chr1	78309748	78311597	SRR8861834-79_trimmed.fq.sort.sort.q10.rmdup.narrowPeak_peak_439	171	.	3.06574	20.958	17.1086	1084
chr1	78494202	78494502	SRR8861834-79_trimmed.fq.sort.sort.q10.rmdup.narrowPeak_peak_440	49	.	3.44432	7.64779	4.95777	143
chr1	78511193	78511440	SRR8861834-79_trimmed.fq.sort.sort.q10.rmdup.narrowPeak_peak_441	29	.	2.48403	5.43296	2.94472	64
chr1	78511521	78512175	SRR8861834-79_trimmed.fq.sort.sort.q10.rmdup.narrowPeak_peak_442	105	.	3.85305	13.784	10.5865	144
chr1	79450190	79451013	SRR8861834-79_trimmed.fq.sort.sort.q10.rmdup.narrowPeak_peak_444	92	.	3.88982	12.315	9.24095	685
chr1	79580871	79582150	SRR8861834-79_trimmed.fq.sort.sort.q10.rmdup.narrowPeak_peak_445	96	.	3.92887	12.7278	9.61931	333
chr1	79670543	79671619	SRR8861834-79_trimmed.fq.sort.sort.q10.rmdup.narrowPeak_peak_446	139	.	4.01069	17.4999	13.977	506
chr1	79829059	79829255	SRR8861834-79_trimmed.fq.sort.sort.q10.rmdup.narrowPeak_peak_447	58	.	2.47958	8.61784	5.84683	107
chr1	79829702	79830007	SRR8861834-79_trimmed.fq.sort.sort.q10.rmdup.narrowPeak_peak_448	40	.	2.20832	6.66201	4.05875	150
chr1	79830929	79831089	SRR8861834-79_trimmed.fq.sort.sort.q10.rmdup.narrowPeak_peak_449	31	.	2.01812	5.64608	3.13781	142
chr1	79834662	79834925	SRR8861834-79_trimmed.fq.sort.sort.q10.rmdup.narrowPeak_peak_450	39	.	2.03252	6.54773	3.95435	207
chr1	79836518	79836740	SRR8861834-79_trimmed.fq.sort.sort.q10.rmdup.narrowPeak_peak_451	42	.	2.11161	6.89647	4.27292	99
chr1	79857768	79858388	SRR8861834-79_trimmed.fq.sort.sort.q10.rmdup.narrowPeak_peak_452	42	.	2.22485	6.86889	4.24762	128
chr1	80757461	80757777	SRR8861834-79_trimmed.fq.sort.sort.q10.rmdup.narrowPeak_peak_453	63	.	2.9004	9.21143	6.39123	119
chr1	80757865	80758269	SRR8861834-79_trimmed.fq.sort.sort.q10.rmdup.narrowPeak_peak_454	46	.	2.61447	7.26631	4.60965	105
chr1	80758768	80759559	SRR8861834-79_trimmed.fq.sort.sort.q10.rmdup.narrowPeak_peak_455	102	.	3.43908	13.4197	10.2529	285
chr1	81077224	81077468	SRR8861834-79_trimmed.fq.sort.sort.q10.rmdup.narrowPeak_peak_456	49	.	3.61062	7.6017	4.91553	110
chr1	82295011	82295181	SRR8861834-79_trimmed.fq.sort.sort.q10.rmdup.narrowPeak_peak_457	36	.	2.93255	6.21529	3.65284	88
chr1	82585837	82587995	SRR8861834-79_trimmed.fq.sort.sort.q10.rmdup.narrowPeak_peak_458	164	.	3.58388	20.2158	16.4382	760
chr1	82648039	82648329	SRR8861834-79_trimmed.fq.sort.sort.q10.rmdup.narrowPeak_peak_459	32	.	3.03767	5.74048	3.22079	216
chr1	82648719	82648934	SRR8861834-79_trimmed.fq.sort.sort.q10.rmdup.narrowPeak_peak_460	43	.	3.38253	7.0291	4.39278	67
chr1	82722474	82723232	SRR8861834-79_trimmed.fq.sort.sort.q10.rmdup.narrowPeak_peak_461	61	.	3.12277	8.99152	6.18933	152
chr1	83406400	83408239	SRR8861834-79_trimmed.fq.sort.sort.q10.rmdup.narrowPeak_peak_462	176	.	4.29624	21.5862	17.6757	959
chr1	84283386	84284222	SRR8861834-79_trimmed.fq.sort.sort.q10.rmdup.narrowPeak_peak_463	106	.	3.19937	13.8971	10.6903	690
chr1	84284712	84285954	SRR8861834-79_trimmed.fq.sort.sort.q10.rmdup.narrowPeak_peak_464	86	.	2.95627	11.7048	8.68099	308
chr1	84539722	84540102	SRR8861834-79_trimmed.fq.sort.sort.q10.rmdup.narrowPeak_peak_465	31	.	2.14198	5.66067	3.15105	255
chr1	84541616	84541811	SRR8861834-79_trimmed.fq.sort.sort.q10.rmdup.narrowPeak_peak_466	21	.	2.09072	4.51492	2.12785	24
chr1	84542035	84542306	SRR8861834-79_trimmed.fq.sort.sort.q10.rmdup.narrowPeak_peak_467	47	.	2.6142	7.41824	4.74877	152
chr1	84562041	84562246	SRR8861834-79_trimmed.fq.sort.sort.q10.rmdup.narrowPeak_peak_468	39	.	2.21614	6.59631	3.99872	68
chr1	84577675	84577868	SRR8861834-79_trimmed.fq.sort.sort.q10.rmdup.narrowPeak_peak_469	42	.	2.86109	6.89712	4.27352	117
chr1	84623090	84623369	SRR8861834-79_trimmed.fq.sort.sort.q10.rmdup.narrowPeak_peak_470	29	.	2.80326	5.49192	2.99819	146
chr1	84693927	84694499	SRR8861834-79_trimmed.fq.sort.sort.q10.rmdup.narrowPeak_peak_471	108	.	2.62646	14.069	10.8478	437
chr1	84694558	84695799	SRR8861834-79_trimmed.fq.sort.sort.q10.rmdup.narrowPeak_peak_472	287	.	3.84816	33.7063	28.729	805
chr1	84695959	84696236	SRR8861834-79_trimmed.fq.sort.sort.q10.rmdup.narrowPeak_peak_473	51	.	2.14075	7.90776	5.19623	219
chr1	84709204	84709612	SRR8861834-79_trimmed.fq.sort.sort.q10.rmdup.narrowPeak_peak_474	35	.	2.50784	6.08671	3.53579	269
chr1	84709678	84711006	SRR8861834-79_trimmed.fq.sort.sort.q10.rmdup.narrowPeak_peak_475	122	.	3.85089	15.642	12.2849	500
chr1	84711246	84711521	SRR8861834-79_trimmed.fq.sort.sort.q10.rmdup.narrowPeak_peak_476	60	.	2.88974	8.80187	6.01553	130
chr1	84933572	84935250	SRR8861834-79_trimmed.fq.sort.sort.q10.rmdup.narrowPeak_peak_477	170	.	3.33177	20.8531	17.0145	403
chr1	84935427	84936251	SRR8861834-79_trimmed.fq.sort.sort.q10.rmdup.narrowPeak_peak_478	72	.	2.46633	10.1824	7.28331	547
chr1	85934600	85934777	SRR8861834-79_trimmed.fq.sort.sort.q10.rmdup.narrowPeak_peak_479	29	.	2.91036	5.4209	2.93379	77
chr1	86017654	86019999	SRR8861834-79_trimmed.fq.sort.sort.q10.rmdup.narrowPeak_peak_480	204	.	3.33682	24.654	20.4471	1286
chr1	86044637	86044814	SRR8861834-79_trimmed.fq.sort.sort.q10.rmdup.narrowPeak_peak_481	45	.	1.82647	7.21233	4.56033	112
chr1	86044894	86046245	SRR8861834-79_trimmed.fq.sort.sort.q10.rmdup.narrowPeak_peak_482	138	.	2.43254	17.3563	13.8472	667
chr1	86046431	86047647	SRR8861834-79_trimmed.fq.sort.sort.q10.rmdup.narrowPeak_peak_483	135	.	2.42002	17.0617	13.5789	392
chr1	86303393	86305303	SRR8861834-79_trimmed.fq.sort.sort.q10.rmdup.narrowPeak_peak_484	181	.	3.51759	22.1272	18.1641	1017
chr1	86311210	86311412	SRR8861834-79_trimmed.fq.sort.sort.q10.rmdup.narrowPeak_peak_485	32	.	2.49501	5.7541	3.23318	83
chr1	86668605	86670448	SRR8861834-79_trimmed.fq.sort.sort.q10.rmdup.narrowPeak_peak_486	116	.	2.60109	14.8946	11.6024	529
chr1	86671013	86671985	SRR8861834-79_trimmed.fq.sort.sort.q10.rmdup.narrowPeak_peak_487	85	.	2.37323	11.5378	8.52771	292
chr1	87126291	87129120	SRR8861834-79_trimmed.fq.sort.sort.q10.rmdup.narrowPeak_peak_488	241	.	3.33076	28.7806	24.1874	825
chr1	87152034	87152199	SRR8861834-79_trimmed.fq.sort.sort.q10.rmdup.narrowPeak_peak_489	26	.	1.51585	5.13605	2.67991	117
chr1	87152466	87153528	SRR8861834-79_trimmed.fq.sort.sort.q10.rmdup.narrowPeak_peak_490	43	.	1.6009	6.95025	4.32209	443
chr1	87155171	87155364	SRR8861834-79_trimmed.fq.sort.sort.q10.rmdup.narrowPeak_peak_491	31	.	1.49631	5.60568	3.10118	67
chr1	87156330	87156565	SRR8861834-79_trimmed.fq.sort.sort.q10.rmdup.narrowPeak_peak_492	37	.	1.54553	6.29304	3.72363	113
chr1	87156716	87157242	SRR8861834-79_trimmed.fq.sort.sort.q10.rmdup.narrowPeak_peak_493	59	.	1.68966	8.73914	5.95803	314
chr1	87170080	87170452	SRR8861834-79_trimmed.fq.sort.sort.q10.rmdup.narrowPeak_peak_494	99	.	2.69348	13.0619	9.92566	204
chr1	87170665	87170897	SRR8861834-79_trimmed.fq.sort.sort.q10.rmdup.narrowPeak_peak_495	38	.	2.08268	6.41483	3.8331	155
chr1	87183162	87184029	SRR8861834-79_trimmed.fq.sort.sort.q10.rmdup.narrowPeak_peak_496	38	.	1.80799	6.43465	3.85116	253
chr1	87185142	87186798	SRR8861834-79_trimmed.fq.sort.sort.q10.rmdup.narrowPeak_peak_497	177	.	2.78459	21.6792	17.7599	1249
chr1	87205780	87207655	SRR8861834-79_trimmed.fq.sort.sort.q10.rmdup.narrowPeak_peak_498	131	.	3.58881	16.589	13.1484	599
chr1	87208105	87208312	SRR8861834-79_trimmed.fq.sort.sort.q10.rmdup.narrowPeak_peak_499	42	.	2.48301	6.82824	4.21056	126
chr1	87257902	87258223	SRR8861834-79_trimmed.fq.sort.sort.q10.rmdup.narrowPeak_peak_500	61	.	2.19353	8.94956	6.15074	174
chr1	87263305	87263558	SRR8861834-79_trimmed.fq.sort.sort.q10.rmdup.narrowPeak_peak_501	41	.	1.65318	6.75949	4.14772	122
chr1	87263878	87266378	SRR8861834-79_trimmed.fq.sort.sort.q10.rmdup.narrowPeak_peak_502	102	.	2.02695	13.4412	10.2727	1439
chr1	87266432	87266933	SRR8861834-79_trimmed.fq.sort.sort.q10.rmdup.narrowPeak_peak_503	61	.	1.82367	8.98378	6.1822	157
chr1	87474632	87476502	SRR8861834-79_trimmed.fq.sort.sort.q10.rmdup.narrowPeak_peak_504	202	.	3.6777	24.3848	20.2043	681
chr1	87508574	87510284	SRR8861834-79_trimmed.fq.sort.sort.q10.rmdup.narrowPeak_peak_505	212	.	2.87061	25.5562	21.2597	1360
chr1	87510544	87511594	SRR8861834-79_trimmed.fq.sort.sort.q10.rmdup.narrowPeak_peak_506	85	.	2.14881	11.5503	8.53913	109
chr1	87520822	87521017	SRR8861834-79_trimmed.fq.sort.sort.q10.rmdup.narrowPeak_peak_507	33	.	2.66798	5.90997	3.37489	107
chr1	87521622	87521812	SRR8861834-79_trimmed.fq.sort.sort.q10.rmdup.narrowPeak_peak_508	42	.	2.90456	6.86289	4.2421	37
chr1	87748403	87748592	SRR8861834-79_trimmed.fq.sort.sort.q10.rmdup.narrowPeak_peak_509	45	.	3.15228	7.25393	4.59827	111
chr1	87749589	87749963	SRR8861834-79_trimmed.fq.sort.sort.q10.rmdup.narrowPeak_peak_510	47	.	3.12211	7.36612	4.70107	118
chr1	88700574	88700949	SRR8861834-79_trimmed.fq.sort.sort.q10.rmdup.narrowPeak_peak_514	87	.	4.46979	11.7999	8.76803	198
chr1	88701015	88701616	SRR8861834-79_trimmed.fq.sort.sort.q10.rmdup.narrowPeak_peak_515	37	.	3.20513	6.36182	3.78454	86
chr1	88889179	88889359	SRR8861834-79_trimmed.fq.sort.sort.q10.rmdup.narrowPeak_peak_516	30	.	2.90698	5.59423	3.09071	143
chr1	89095135	89095744	SRR8861834-79_trimmed.fq.sort.sort.q10.rmdup.narrowPeak_peak_517	54	.	3.6452	8.18265	5.44811	486
chr1	89095832	89096806	SRR8861834-79_trimmed.fq.sort.sort.q10.rmdup.narrowPeak_peak_518	91	.	4.6061	12.1683	9.1061	340
chr1	89580793	89582517	SRR8861834-79_trimmed.fq.sort.sort.q10.rmdup.narrowPeak_peak_519	225	.	5.06655	26.9417	22.5111	1077
chr1	89670289	89670934	SRR8861834-79_trimmed.fq.sort.sort.q10.rmdup.narrowPeak_peak_520	57	.	3.15706	8.5047	5.74296	250
chr1	89671026	89671744	SRR8861834-79_trimmed.fq.sort.sort.q10.rmdup.narrowPeak_peak_521	114	.	4.16336	14.7365	11.4575	374
chr1	89750753	89751314	SRR8861834-79_trimmed.fq.sort.sort.q10.rmdup.narrowPeak_peak_522	33	.	2.81162	5.86126	3.33056	486
chr1	89754980	89755193	SRR8861834-79_trimmed.fq.sort.sort.q10.rmdup.narrowPeak_peak_523	40	.	3.03104	6.69329	4.08731	94
chr1	89755670	89755830	SRR8861834-79_trimmed.fq.sort.sort.q10.rmdup.narrowPeak_peak_524	34	.	2.93667	6.04207	3.49513	19
chr1	89847199	89847506	SRR8861834-79_trimmed.fq.sort.sort.q10.rmdup.narrowPeak_peak_525	32	.	2.34333	5.81341	3.2871	70
chr1	89847651	89849137	SRR8861834-79_trimmed.fq.sort.sort.q10.rmdup.narrowPeak_peak_526	129	.	3.68615	16.3774	12.9562	858
chr1	89923249	89923635	SRR8861834-79_trimmed.fq.sort.sort.q10.rmdup.narrowPeak_peak_527	37	.	1.54816	6.29459	3.72511	203
chr1	89923810	89924061	SRR8861834-79_trimmed.fq.sort.sort.q10.rmdup.narrowPeak_peak_528	30	.	1.49668	5.54642	3.04745	129
chr1	89941055	89942261	SRR8861834-79_trimmed.fq.sort.sort.q10.rmdup.narrowPeak_peak_529	90	.	1.92692	12.1315	9.07237	778
chr1	89942335	89942844	SRR8861834-79_trimmed.fq.sort.sort.q10.rmdup.narrowPeak_peak_530	60	.	1.79319	8.83502	6.04604	241
chr1	89967530	89967874	SRR8861834-79_trimmed.fq.sort.sort.q10.rmdup.narrowPeak_peak_531	32	.	1.71765	5.82116	3.29408	187
chr1	89968004	89968236	SRR8861834-79_trimmed.fq.sort.sort.q10.rmdup.narrowPeak_peak_532	40	.	1.78074	6.61847	4.01898	58
chr1	89968627	89970959	SRR8861834-79_trimmed.fq.sort.sort.q10.rmdup.narrowPeak_peak_533	146	.	2.47748	18.2153	14.6273	664
chr1	89991621	89994128	SRR8861834-79_trimmed.fq.sort.sort.q10.rmdup.narrowPeak_peak_534	223	.	3.16224	26.8081	22.3908	1466
chr1	90117696	90117964	SRR8861834-79_trimmed.fq.sort.sort.q10.rmdup.narrowPeak_peak_535	46	.	1.93996	7.34659	4.6833	78
chr1	90121403	90121621	SRR8861834-79_trimmed.fq.sort.sort.q10.rmdup.narrowPeak_peak_536	24	.	1.70068	4.90111	2.46888	86
chr1	90179321	90179637	SRR8861834-79_trimmed.fq.sort.sort.q10.rmdup.narrowPeak_peak_537	39	.	3.11484	6.53573	3.94343	221
chr1	90201773	90203588	SRR8861834-79_trimmed.fq.sort.sort.q10.rmdup.narrowPeak_peak_538	141	.	3.74813	17.7368	14.1926	912
chr1	90267154	90267350	SRR8861834-79_trimmed.fq.sort.sort.q10.rmdup.narrowPeak_peak_539	66	.	3.19829	9.49008	6.64751	122
chr1	90267710	90268822	SRR8861834-79_trimmed.fq.sort.sort.q10.rmdup.narrowPeak_peak_540	114	.	3.95848	14.7641	11.483	188
chr1	90268992	90269215	SRR8861834-79_trimmed.fq.sort.sort.q10.rmdup.narrowPeak_peak_541	30	.	2.50537	5.50756	3.01233	83
chr1	90294298	90294498	SRR8861834-79_trimmed.fq.sort.sort.q10.rmdup.narrowPeak_peak_542	42	.	2.55247	6.84832	4.22881	99
chr1	90543747	90543934	SRR8861834-79_trimmed.fq.sort.sort.q10.rmdup.narrowPeak_peak_543	28	.	2.93572	5.30067	2.82507	42
chr1	90927108	90928700	SRR8861834-79_trimmed.fq.sort.sort.q10.rmdup.narrowPeak_peak_544	142	.	4.48766	17.8531	14.2982	801
chr1	90950528	90950688	SRR8861834-79_trimmed.fq.sort.sort.q10.rmdup.narrowPeak_peak_545	47	.	3.45969	7.45684	4.78413	27
chr1	90958598	90958786	SRR8861834-79_trimmed.fq.sort.sort.q10.rmdup.narrowPeak_peak_546	32	.	2.78552	5.78403	3.26034	103
chr1	90959469	90959795	SRR8861834-79_trimmed.fq.sort.sort.q10.rmdup.narrowPeak_peak_547	36	.	2.8855	6.25864	3.69234	109
chr1	90998179	90998442	SRR8861834-79_trimmed.fq.sort.sort.q10.rmdup.narrowPeak_peak_548	31	.	3.09648	5.68716	3.17489	135
chr1	90999287	90999499	SRR8861834-79_trimmed.fq.sort.sort.q10.rmdup.narrowPeak_peak_549	39	.	3.2936	6.58364	3.98711	142
chr1	91052047	91052881	SRR8861834-79_trimmed.fq.sort.sort.q10.rmdup.narrowPeak_peak_550	98	.	4.35897	13.0249	9.89164	154
chr1	91053901	91054122	SRR8861834-79_trimmed.fq.sort.sort.q10.rmdup.narrowPeak_peak_551	28	.	2.76382	5.38267	2.89926	124
chr1	91179260	91181193	SRR8861834-79_trimmed.fq.sort.sort.q10.rmdup.narrowPeak_peak_552	190	.	3.96741	23.0828	19.0277	1368
chr1	91343382	91346428	SRR8861834-79_trimmed.fq.sort.sort.q10.rmdup.narrowPeak_peak_553	166	.	2.66477	20.5007	16.6958	1668
chr1	91365716	91367384	SRR8861834-79_trimmed.fq.sort.sort.q10.rmdup.narrowPeak_peak_554	108	.	4.0578	14.0444	10.8253	435
chr1	91367531	91367735	SRR8861834-79_trimmed.fq.sort.sort.q10.rmdup.narrowPeak_peak_555	36	.	2.7551	6.19681	3.63613	159
chr1	91457780	91458097	SRR8861834-79_trimmed.fq.sort.sort.q10.rmdup.narrowPeak_peak_556	28	.	2.82562	5.37925	2.89617	40
chr1	91458213	91459015	SRR8861834-79_trimmed.fq.sort.sort.q10.rmdup.narrowPeak_peak_557	76	.	3.9267	10.5386	7.61045	670
chr1	91493396	91493615	SRR8861834-79_trimmed.fq.sort.sort.q10.rmdup.narrowPeak_peak_558	67	.	4.10298	9.63418	6.77939	120
chr1	91537611	91540183	SRR8861834-79_trimmed.fq.sort.sort.q10.rmdup.narrowPeak_peak_559	197	.	3.39463	23.8601	19.7293	1052
chr1	91729831	91730104	SRR8861834-79_trimmed.fq.sort.sort.q10.rmdup.narrowPeak_peak_560	54	.	3.40565	8.22745	5.48924	83
chr1	91801935	91803127	SRR8861834-79_trimmed.fq.sort.sort.q10.rmdup.narrowPeak_peak_561	131	.	3.22189	16.5631	13.1251	504
chr1	92475560	92475737	SRR8861834-79_trimmed.fq.sort.sort.q10.rmdup.narrowPeak_peak_562	29	.	2.57732	5.45776	2.96719	66
chr1	92476641	92477109	SRR8861834-79_trimmed.fq.sort.sort.q10.rmdup.narrowPeak_peak_563	49	.	2.90909	7.60861	4.92192	245
chr1	92524615	92524887	SRR8861834-79_trimmed.fq.sort.sort.q10.rmdup.narrowPeak_peak_564	18	.	2.54813	4.18759	1.83729	117
chr1	92556185	92556499	SRR8861834-79_trimmed.fq.sort.sort.q10.rmdup.narrowPeak_peak_565	28	.	2.58906	5.34483	2.86504	91
chr1	92832169	92832374	SRR8861834-79_trimmed.fq.sort.sort.q10.rmdup.narrowPeak_peak_566	55	.	3.76802	8.24456	5.50487	73
chr1	92899515	92899773	SRR8861834-79_trimmed.fq.sort.sort.q10.rmdup.narrowPeak_peak_567	43	.	2.99468	6.96722	4.33617	136
chr1	92909164	92909349	SRR8861834-79_trimmed.fq.sort.sort.q10.rmdup.narrowPeak_peak_568	32	.	3.11826	5.73891	3.21939	129
chr1	92978685	92978998	SRR8861834-79_trimmed.fq.sort.sort.q10.rmdup.narrowPeak_peak_569	69	.	3.96592	9.83067	6.95995	214
chr1	92988473	92988882	SRR8861834-79_trimmed.fq.sort.sort.q10.rmdup.narrowPeak_peak_570	36	.	3.12872	6.1681	3.60989	139
chr1	92989319	92989546	SRR8861834-79_trimmed.fq.sort.sort.q10.rmdup.narrowPeak_peak_571	39	.	3.26087	6.50188	3.91248	135
chr1	93100026	93103021	SRR8861834-79_trimmed.fq.sort.sort.q10.rmdup.narrowPeak_peak_572	120	.	2.33664	15.3639	12.0312	1007
chr1	93112614	93112872	SRR8861834-79_trimmed.fq.sort.sort.q10.rmdup.narrowPeak_peak_573	41	.	3.26992	6.73983	4.12971	118
chr1	93189930	93190495	SRR8861834-79_trimmed.fq.sort.sort.q10.rmdup.narrowPeak_peak_574	53	.	3.0326	8.05913	5.33478	466
chr1	93190737	93190939	SRR8861834-79_trimmed.fq.sort.sort.q10.rmdup.narrowPeak_peak_575	77	.	3.5074	10.6652	7.72663	77
chr1	93236032	93236259	SRR8861834-79_trimmed.fq.sort.sort.q10.rmdup.narrowPeak_peak_576	33	.	2.64706	5.84054	3.31175	178
chr1	93236311	93237363	SRR8861834-79_trimmed.fq.sort.sort.q10.rmdup.narrowPeak_peak_577	126	.	4.34783	16.0478	12.6547	295
chr1	93400960	93401461	SRR8861834-79_trimmed.fq.sort.sort.q10.rmdup.narrowPeak_peak_578	44	.	3.41615	7.11459	4.47105	416
chr1	93401547	93401750	SRR8861834-79_trimmed.fq.sort.sort.q10.rmdup.narrowPeak_peak_579	40	.	3.30189	6.60428	4.00602	109
chr1	93684434	93686444	SRR8861834-79_trimmed.fq.sort.sort.q10.rmdup.narrowPeak_peak_580	176	.	3.89767	21.5372	17.6314	389
chr1	93686495	93686845	SRR8861834-79_trimmed.fq.sort.sort.q10.rmdup.narrowPeak_peak_581	69	.	2.74295	9.81041	6.94133	149
chr1	94079833	94080961	SRR8861834-79_trimmed.fq.sort.sort.q10.rmdup.narrowPeak_peak_582	151	.	4.55872	18.7878	15.1459	590
chr1	94081019	94081644	SRR8861834-79_trimmed.fq.sort.sort.q10.rmdup.narrowPeak_peak_583	80	.	3.46462	10.9735	8.01018	175
chr1	95664978	95667270	SRR8861834-79_trimmed.fq.sort.sort.q10.rmdup.narrowPeak_peak_585	135	.	3.28822	17.0201	13.5413	541
chr1	96870791	96872859	SRR8861834-79_trimmed.fq.sort.sort.q10.rmdup.narrowPeak_peak_586	194	.	3.91095	23.52	19.4224	734
chr1	96872953	96873113	SRR8861834-79_trimmed.fq.sort.sort.q10.rmdup.narrowPeak_peak_587	39	.	2.25632	6.59256	3.99536	106
chr1	97660351	97660600	SRR8861834-79_trimmed.fq.sort.sort.q10.rmdup.narrowPeak_peak_588	80	.	3.67956	11.0438	8.07452	95
chr1	97662574	97662849	SRR8861834-79_trimmed.fq.sort.sort.q10.rmdup.narrowPeak_peak_589	71	.	3.54077	10.0673	7.17777	149
chr1	97662901	97663307	SRR8861834-79_trimmed.fq.sort.sort.q10.rmdup.narrowPeak_peak_590	83	.	3.76182	11.3327	8.33923	128
chr1	97975940	97976124	SRR8861834-79_trimmed.fq.sort.sort.q10.rmdup.narrowPeak_peak_591	32	.	3.11826	5.73891	3.21939	118
chr1	97976252	97976430	SRR8861834-79_trimmed.fq.sort.sort.q10.rmdup.narrowPeak_peak_592	43	.	3.4465	6.96084	4.3304	89
chr1	104768505	104770680	SRR8861834-79_trimmed.fq.sort.sort.q10.rmdup.narrowPeak_peak_593	194	.	3.36417	23.5803	19.4775	728
chr1	104993243	104994698	SRR8861834-79_trimmed.fq.sort.sort.q10.rmdup.narrowPeak_peak_594	135	.	4.21542	17.0068	13.5293	907
chr1	104994781	104995059	SRR8861834-79_trimmed.fq.sort.sort.q10.rmdup.narrowPeak_peak_595	36	.	2.62421	6.22827	3.66464	118
chr1	105354681	105355803	SRR8861834-79_trimmed.fq.sort.sort.q10.rmdup.narrowPeak_peak_596	94	.	2.77681	12.5248	9.43321	898
chr1	105356622	105357259	SRR8861834-79_trimmed.fq.sort.sort.q10.rmdup.narrowPeak_peak_597	92	.	2.69872	12.3006	9.22774	283
chr1	105779606	105780651	SRR8861834-79_trimmed.fq.sort.sort.q10.rmdup.narrowPeak_peak_598	197	.	3.11714	23.8654	19.7341	705
chr1	105780705	105782059	SRR8861834-79_trimmed.fq.sort.sort.q10.rmdup.narrowPeak_peak_599	216	.	3.23597	25.9856	21.648	387
chr1	105843023	105845168	SRR8861834-79_trimmed.fq.sort.sort.q10.rmdup.narrowPeak_peak_600	240	.	4.07368	28.6142	24.0348	1702
chr1	105845601	105845903	SRR8861834-79_trimmed.fq.sort.sort.q10.rmdup.narrowPeak_peak_601	43	.	2.22183	6.9625	4.33196	158
chr1	105991754	105993186	SRR8861834-79_trimmed.fq.sort.sort.q10.rmdup.narrowPeak_peak_602	128	.	4.58515	16.3097	12.8941	590
chr1	106071667	106072028	SRR8861834-79_trimmed.fq.sort.sort.q10.rmdup.narrowPeak_peak_603	74	.	4.2671	10.346	7.43319	214
chr1	106172350	106173738	SRR8861834-79_trimmed.fq.sort.sort.q10.rmdup.narrowPeak_peak_604	163	.	5.47264	20.1153	16.3479	959
chr1	106712662	106713633	SRR8861834-79_trimmed.fq.sort.sort.q10.rmdup.narrowPeak_peak_605	61	.	3.93886	8.9391	6.14112	549
chr1	109982402	109984083	SRR8861834-79_trimmed.fq.sort.sort.q10.rmdup.narrowPeak_peak_606	252	.	5.0813	29.8876	25.2038	890
chr1	112415651	112415859	SRR8861834-79_trimmed.fq.sort.sort.q10.rmdup.narrowPeak_peak_607	38	.	2.58565	6.38875	3.80928	105
chr1	112416013	112416285	SRR8861834-79_trimmed.fq.sort.sort.q10.rmdup.narrowPeak_peak_608	111	.	3.75399	14.4092	11.1583	127
chr1	112416464	112417208	SRR8861834-79_trimmed.fq.sort.sort.q10.rmdup.narrowPeak_peak_609	177	.	4.61489	21.6318	17.717	620
chr1	112417277	112417675	SRR8861834-79_trimmed.fq.sort.sort.q10.rmdup.narrowPeak_peak_610	94	.	3.49206	12.4979	9.40864	221
chr1	118626767	118626991	SRR8861834-79_trimmed.fq.sort.sort.q10.rmdup.narrowPeak_peak_611	19	.	1.8797	4.29827	1.93546	124
chr1	118627304	118627718	SRR8861834-79_trimmed.fq.sort.sort.q10.rmdup.narrowPeak_peak_612	58	.	2.41158	8.60922	5.83889	331
chr1	118627837	118628915	SRR8861834-79_trimmed.fq.sort.sort.q10.rmdup.narrowPeak_peak_613	142	.	3.27648	17.8038	14.2534	305
chr1	119076123	119076358	SRR8861834-79_trimmed.fq.sort.sort.q10.rmdup.narrowPeak_peak_614	40	.	2.69284	6.63806	4.03691	93
chr1	119076487	119077602	SRR8861834-79_trimmed.fq.sort.sort.q10.rmdup.narrowPeak_peak_615	136	.	4.25643	17.1849	13.6909	833
chr1	119077655	119077931	SRR8861834-79_trimmed.fq.sort.sort.q10.rmdup.narrowPeak_peak_616	50	.	2.91108	7.79877	5.09629	141
chr1	119183551	119184013	SRR8861834-79_trimmed.fq.sort.sort.q10.rmdup.narrowPeak_peak_617	75	.	3.39325	10.4652	7.54306	255
chr1	119188963	119189597	SRR8861834-79_trimmed.fq.sort.sort.q10.rmdup.narrowPeak_peak_618	98	.	3.45385	13.0266	9.89315	261
chr1	119189736	119190277	SRR8861834-79_trimmed.fq.sort.sort.q10.rmdup.narrowPeak_peak_619	56	.	2.92018	8.38407	5.63212	262
chr1	119388980	119389202	SRR8861834-79_trimmed.fq.sort.sort.q10.rmdup.narrowPeak_peak_620	42	.	3.0849	6.85183	4.23199	79
chr1	119419654	119420076	SRR8861834-79_trimmed.fq.sort.sort.q10.rmdup.narrowPeak_peak_621	39	.	1.67041	6.52927	3.93755	268
chr1	119420129	119420985	SRR8861834-79_trimmed.fq.sort.sort.q10.rmdup.narrowPeak_peak_622	117	.	2.11503	15.0889	11.7798	225
chr1	119422399	119423789	SRR8861834-79_trimmed.fq.sort.sort.q10.rmdup.narrowPeak_peak_623	103	.	2.06468	13.5601	10.3818	630
chr1	119423844	119424375	SRR8861834-79_trimmed.fq.sort.sort.q10.rmdup.narrowPeak_peak_624	49	.	1.76973	7.66681	4.9752	138
chr1	120006248	120008560	SRR8861834-79_trimmed.fq.sort.sort.q10.rmdup.narrowPeak_peak_625	230	.	3.7218	27.5443	23.0581	951
chr1	120072450	120073761	SRR8861834-79_trimmed.fq.sort.sort.q10.rmdup.narrowPeak_peak_626	180	.	4.4311	21.9925	18.0425	419
chr1	120073837	120074161	SRR8861834-79_trimmed.fq.sort.sort.q10.rmdup.narrowPeak_peak_627	55	.	2.76517	8.25183	5.51157	138
chr1	120264189	120265299	SRR8861834-79_trimmed.fq.sort.sort.q10.rmdup.narrowPeak_peak_628	74	.	4.07451	10.4109	7.49307	302
chr1	120339940	120340542	SRR8861834-79_trimmed.fq.sort.sort.q10.rmdup.narrowPeak_peak_629	58	.	1.70573	8.62124	5.84984	392
chr1	120340713	120340967	SRR8861834-79_trimmed.fq.sort.sort.q10.rmdup.narrowPeak_peak_630	50	.	1.65129	7.6966	5.00252	121
chr1	120341260	120342178	SRR8861834-79_trimmed.fq.sort.sort.q10.rmdup.narrowPeak_peak_631	86	.	1.84377	11.7128	8.68834	481
chr1	120582173	120582404	SRR8861834-79_trimmed.fq.sort.sort.q10.rmdup.narrowPeak_peak_632	48	.	2.43612	7.55615	4.87501	146
chr1	120590683	120591306	SRR8861834-79_trimmed.fq.sort.sort.q10.rmdup.narrowPeak_peak_633	40	.	1.70447	6.61437	4.01521	115
chr1	120592077	120592260	SRR8861834-79_trimmed.fq.sort.sort.q10.rmdup.narrowPeak_peak_634	28	.	1.55497	5.32394	2.84605	131
chr1	120592376	120592803	SRR8861834-79_trimmed.fq.sort.sort.q10.rmdup.narrowPeak_peak_635	39	.	1.60843	6.49413	3.90538	274
chr1	120616154	120616376	SRR8861834-79_trimmed.fq.sort.sort.q10.rmdup.narrowPeak_peak_636	26	.	1.47264	5.08346	2.63266	145
chr1	120625187	120625571	SRR8861834-79_trimmed.fq.sort.sort.q10.rmdup.narrowPeak_peak_637	36	.	2.00197	6.24869	3.68322	227
chr1	120626071	120626242	SRR8861834-79_trimmed.fq.sort.sort.q10.rmdup.narrowPeak_peak_638	26	.	1.93237	5.05433	2.60654	76
chr1	121075296	121075475	SRR8861834-79_trimmed.fq.sort.sort.q10.rmdup.narrowPeak_peak_639	46	.	3.23164	7.27763	4.61999	105
chr1	121096631	121098924	SRR8861834-79_trimmed.fq.sort.sort.q10.rmdup.narrowPeak_peak_640	148	.	3.4736	18.5053	14.8896	1340
chr1	121124620	121124945	SRR8861834-79_trimmed.fq.sort.sort.q10.rmdup.narrowPeak_peak_641	22	.	1.74309	4.59861	2.20164	87
chr1	121125043	121125237	SRR8861834-79_trimmed.fq.sort.sort.q10.rmdup.narrowPeak_peak_642	36	.	1.92261	6.25496	3.689	128
chr1	121125705	121126213	SRR8861834-79_trimmed.fq.sort.sort.q10.rmdup.narrowPeak_peak_643	86	.	2.38815	11.671	8.65019	222
chr1	121154667	121154853	SRR8861834-79_trimmed.fq.sort.sort.q10.rmdup.narrowPeak_peak_644	49	.	2.82392	7.64166	4.95207	110
chr1	121155059	121155275	SRR8861834-79_trimmed.fq.sort.sort.q10.rmdup.narrowPeak_peak_645	26	.	2.35849	5.11698	2.66279	86
chr1	121176658	121178003	SRR8861834-79_trimmed.fq.sort.sort.q10.rmdup.narrowPeak_peak_646	110	.	2.27198	14.3169	11.0737	761
chr1	121178077	121178378	SRR8861834-79_trimmed.fq.sort.sort.q10.rmdup.narrowPeak_peak_647	35	.	1.73252	6.13616	3.58085	154
chr1	121178634	121179289	SRR8861834-79_trimmed.fq.sort.sort.q10.rmdup.narrowPeak_peak_648	91	.	2.13236	12.2652	9.19526	101
chr1	121217759	121218118	SRR8861834-79_trimmed.fq.sort.sort.q10.rmdup.narrowPeak_peak_649	58	.	3.45508	8.60671	5.83657	247
chr1	121361379	121361582	SRR8861834-79_trimmed.fq.sort.sort.q10.rmdup.narrowPeak_peak_650	48	.	2.9976	7.54998	4.86939	129
chr1	121526319	121526792	SRR8861834-79_trimmed.fq.sort.sort.q10.rmdup.narrowPeak_peak_651	96	.	2.80407	12.7136	9.60631	214
chr1	121526978	121528166	SRR8861834-79_trimmed.fq.sort.sort.q10.rmdup.narrowPeak_peak_652	210	.	3.76736	25.3613	21.0848	265
chr1	124043674	124043850	SRR8861834-79_trimmed.fq.sort.sort.q10.rmdup.narrowPeak_peak_654	47	.	1.88476	7.44475	4.77306	99
chr1	124043955	124045658	SRR8861834-79_trimmed.fq.sort.sort.q10.rmdup.narrowPeak_peak_655	156	.	2.5666	19.3852	15.6871	1195
chr1	124045978	124046322	SRR8861834-79_trimmed.fq.sort.sort.q10.rmdup.narrowPeak_peak_656	61	.	1.9541	8.93264	6.13599	261
chr1	124046552	124047136	SRR8861834-79_trimmed.fq.sort.sort.q10.rmdup.narrowPeak_peak_657	60	.	1.94891	8.87633	6.08398	143
chr1	125912156	125913933	SRR8861834-79_trimmed.fq.sort.sort.q10.rmdup.narrowPeak_peak_658	188	.	3.04534	22.8899	18.8526	538
chr1	126492464	126492710	SRR8861834-79_trimmed.fq.sort.sort.q10.rmdup.narrowPeak_peak_659	39	.	2.99043	6.57293	3.97734	99
chr1	126736543	126736713	SRR8861834-79_trimmed.fq.sort.sort.q10.rmdup.narrowPeak_peak_660	31	.	2.2572	5.67269	3.16183	103
chr1	126737081	126737256	SRR8861834-79_trimmed.fq.sort.sort.q10.rmdup.narrowPeak_peak_661	35	.	2.32501	6.10376	3.5513	73
chr1	126737655	126737902	SRR8861834-79_trimmed.fq.sort.sort.q10.rmdup.narrowPeak_peak_662	28	.	2.20264	5.31316	2.83646	131
chr1	126738259	126738573	SRR8861834-79_trimmed.fq.sort.sort.q10.rmdup.narrowPeak_peak_663	50	.	2.56223	7.7764	5.07567	192
chr1	126738950	126739310	SRR8861834-79_trimmed.fq.sort.sort.q10.rmdup.narrowPeak_peak_664	106	.	3.30073	13.8279	10.6267	153
chr1	127675894	127676347	SRR8861834-79_trimmed.fq.sort.sort.q10.rmdup.narrowPeak_peak_665	39	.	1.71593	6.57957	3.98348	206
chr1	127676570	127677470	SRR8861834-79_trimmed.fq.sort.sort.q10.rmdup.narrowPeak_peak_666	144	.	2.33693	18.0468	14.4746	239
chr1	127677522	127678762	SRR8861834-79_trimmed.fq.sort.sort.q10.rmdup.narrowPeak_peak_667	126	.	2.23675	15.9883	12.6007	768
chr1	127679542	127679948	SRR8861834-79_trimmed.fq.sort.sort.q10.rmdup.narrowPeak_peak_668	64	.	1.89314	9.30957	6.48158	128
chr1	128471285	128472437	SRR8861834-79_trimmed.fq.sort.sort.q10.rmdup.narrowPeak_peak_669	92	.	3.96476	12.3067	9.23331	798
chr1	128589407	128589579	SRR8861834-79_trimmed.fq.sort.sort.q10.rmdup.narrowPeak_peak_670	25	.	1.82815	4.99152	2.55009	149
chr1	128589630	128590380	SRR8861834-79_trimmed.fq.sort.sort.q10.rmdup.narrowPeak_peak_671	119	.	2.69328	15.2946	11.9677	411
chr1	128590629	128591958	SRR8861834-79_trimmed.fq.sort.sort.q10.rmdup.narrowPeak_peak_672	196	.	3.188	23.7992	19.6742	318
chr1	128802329	128802736	SRR8861834-79_trimmed.fq.sort.sort.q10.rmdup.narrowPeak_peak_673	45	.	2.90473	7.228	4.5746	267
chr1	129272511	129275127	SRR8861834-79_trimmed.fq.sort.sort.q10.rmdup.narrowPeak_peak_674	145	.	2.73703	18.1491	14.5673	420
chr1	130463500	130463771	SRR8861834-79_trimmed.fq.sort.sort.q10.rmdup.narrowPeak_peak_675	32	.	3.11826	5.73891	3.21939	155
chr1	130714217	130714953	SRR8861834-79_trimmed.fq.sort.sort.q10.rmdup.narrowPeak_peak_676	101	.	4.92358	13.3486	10.1878	519
chr1	130715154	130715389	SRR8861834-79_trimmed.fq.sort.sort.q10.rmdup.narrowPeak_peak_677	55	.	3.77474	8.26137	5.51951	120
chr1	130877443	130879606	SRR8861834-79_trimmed.fq.sort.sort.q10.rmdup.narrowPeak_peak_678	268	.	4.43195	31.6752	26.8495	617
chr1	131021146	131021383	SRR8861834-79_trimmed.fq.sort.sort.q10.rmdup.narrowPeak_peak_679	43	.	3.44037	6.94585	4.31805	184
chr1	131021541	131021741	SRR8861834-79_trimmed.fq.sort.sort.q10.rmdup.narrowPeak_peak_680	49	.	3.61062	7.6017	4.91553	69
chr1	131243226	131245970	SRR8861834-79_trimmed.fq.sort.sort.q10.rmdup.narrowPeak_peak_681	176	.	2.69425	21.5116	17.6082	1303
chr1	131260973	131261228	SRR8861834-79_trimmed.fq.sort.sort.q10.rmdup.narrowPeak_peak_682	34	.	2.96656	5.93787	3.40037	129
chr1	131598154	131598740	SRR8861834-79_trimmed.fq.sort.sort.q10.rmdup.narrowPeak_peak_683	58	.	2.84921	8.62404	5.85242	113
chr1	131598873	131600121	SRR8861834-79_trimmed.fq.sort.sort.q10.rmdup.narrowPeak_peak_684	124	.	3.78567	15.8575	12.4814	138
chr1	131797149	131797422	SRR8861834-79_trimmed.fq.sort.sort.q10.rmdup.narrowPeak_peak_685	61	.	3.93886	8.9391	6.14112	126
chr1	131867648	131868530	SRR8861834-79_trimmed.fq.sort.sort.q10.rmdup.narrowPeak_peak_686	107	.	4.57158	14.0042	10.7884	656
chr1	131868961	131869131	SRR8861834-79_trimmed.fq.sort.sort.q10.rmdup.narrowPeak_peak_687	56	.	3.55191	8.41728	5.66262	46
chr1	131906887	131907247	SRR8861834-79_trimmed.fq.sort.sort.q10.rmdup.narrowPeak_peak_688	33	.	2.71512	5.90186	3.36757	240
chr1	131907508	131907846	SRR8861834-79_trimmed.fq.sort.sort.q10.rmdup.narrowPeak_peak_689	54	.	3.18066	8.17164	5.43804	113
chr1	131961889	131962190	SRR8861834-79_trimmed.fq.sort.sort.q10.rmdup.narrowPeak_peak_690	26	.	1.7886	5.10981	2.65644	82
chr1	131963304	131965137	SRR8861834-79_trimmed.fq.sort.sort.q10.rmdup.narrowPeak_peak_691	135	.	2.7081	17.0383	13.5578	662
chr1	131973158	131973549	SRR8861834-79_trimmed.fq.sort.sort.q10.rmdup.narrowPeak_peak_692	58	.	3.39738	8.65817	5.88373	294
chr1	132066563	132067991	SRR8861834-79_trimmed.fq.sort.sort.q10.rmdup.narrowPeak_peak_693	188	.	2.88255	22.877	18.8408	556
chr1	132068068	132069296	SRR8861834-79_trimmed.fq.sort.sort.q10.rmdup.narrowPeak_peak_694	89	.	2.26729	11.9649	8.91924	652
chr1	132137860	132139267	SRR8861834-79_trimmed.fq.sort.sort.q10.rmdup.narrowPeak_peak_695	91	.	3.43107	12.2268	9.15993	659
chr1	132157871	132159017	SRR8861834-79_trimmed.fq.sort.sort.q10.rmdup.narrowPeak_peak_696	110	.	3.68324	14.3417	11.0964	309
chr1	132159105	132159514	SRR8861834-79_trimmed.fq.sort.sort.q10.rmdup.narrowPeak_peak_697	55	.	2.77146	8.27985	5.53644	131
chr1	132189211	132190411	SRR8861834-79_trimmed.fq.sort.sort.q10.rmdup.narrowPeak_peak_698	171	.	2.77242	21.0284	17.172	698
chr1	132190624	132190806	SRR8861834-79_trimmed.fq.sort.sort.q10.rmdup.narrowPeak_peak_699	30	.	1.75289	5.56592	3.06507	71
chr1	132191011	132192387	SRR8861834-79_trimmed.fq.sort.sort.q10.rmdup.narrowPeak_peak_700	126	.	2.47501	15.9991	12.6106	300
chr1	132211164	132212427	SRR8861834-79_trimmed.fq.sort.sort.q10.rmdup.narrowPeak_peak_701	69	.	2.71857	9.83985	6.96838	761
chr1	132220387	132221456	SRR8861834-79_trimmed.fq.sort.sort.q10.rmdup.narrowPeak_peak_702	133	.	4.10914	16.8278	13.3662	692
chr1	132221628	132221851	SRR8861834-79_trimmed.fq.sort.sort.q10.rmdup.narrowPeak_peak_703	81	.	3.39443	11.1526	8.17386	93
chr1	132222206	132222426	SRR8861834-79_trimmed.fq.sort.sort.q10.rmdup.narrowPeak_peak_704	39	.	2.67795	6.5829	3.98647	108
chr1	132234636	132234805	SRR8861834-79_trimmed.fq.sort.sort.q10.rmdup.narrowPeak_peak_705	38	.	2.64505	6.46055	3.87482	96
chr1	132235112	132235275	SRR8861834-79_trimmed.fq.sort.sort.q10.rmdup.narrowPeak_peak_706	41	.	2.69724	6.81614	4.19949	74
chr1	132235436	132235596	SRR8861834-79_trimmed.fq.sort.sort.q10.rmdup.narrowPeak_peak_707	41	.	2.68998	6.78855	4.17427	128
chr1	132297508	132300095	SRR8861834-79_trimmed.fq.sort.sort.q10.rmdup.narrowPeak_peak_708	212	.	2.99731	25.579	21.28	1942
chr1	132315491	132315693	SRR8861834-79_trimmed.fq.sort.sort.q10.rmdup.narrowPeak_peak_709	70	.	2.47164	9.94585	7.06586	67
chr1	132316159	132317726	SRR8861834-79_trimmed.fq.sort.sort.q10.rmdup.narrowPeak_peak_710	193	.	3.58792	23.4121	19.3245	349
chr1	132525177	132525575	SRR8861834-79_trimmed.fq.sort.sort.q10.rmdup.narrowPeak_peak_711	41	.	3.1909	6.74271	4.1324	246
chr1	132542254	132543334	SRR8861834-79_trimmed.fq.sort.sort.q10.rmdup.narrowPeak_peak_712	85	.	2.1518	11.5841	8.57029	422
chr1	132543429	132544552	SRR8861834-79_trimmed.fq.sort.sort.q10.rmdup.narrowPeak_peak_713	87	.	2.1645	11.8313	8.79646	360
chr1	132560521	132560686	SRR8861834-79_trimmed.fq.sort.sort.q10.rmdup.narrowPeak_peak_714	33	.	2.40249	5.93566	3.39835	89
chr1	132680179	132680343	SRR8861834-79_trimmed.fq.sort.sort.q10.rmdup.narrowPeak_peak_715	34	.	2.44227	5.9654	3.42534	55
chr1	132680830	132680999	SRR8861834-79_trimmed.fq.sort.sort.q10.rmdup.narrowPeak_peak_716	30	.	2.34508	5.57018	3.06905	67
chr1	132694107	132694748	SRR8861834-79_trimmed.fq.sort.sort.q10.rmdup.narrowPeak_peak_717	30	.	2.70514	5.54445	3.04568	295
chr1	132703606	132704286	SRR8861834-79_trimmed.fq.sort.sort.q10.rmdup.narrowPeak_peak_718	41	.	2.37819	6.73477	4.12513	54
chr1	132704456	132704800	SRR8861834-79_trimmed.fq.sort.sort.q10.rmdup.narrowPeak_peak_719	32	.	2.22704	5.76006	3.23862	108
chr1	132740285	132740590	SRR8861834-79_trimmed.fq.sort.sort.q10.rmdup.narrowPeak_peak_720	52	.	1.88609	7.97352	5.25628	243
chr1	132740870	132741624	SRR8861834-79_trimmed.fq.sort.sort.q10.rmdup.narrowPeak_peak_721	56	.	1.92568	8.39043	5.63804	107
chr1	132742290	132742683	SRR8861834-79_trimmed.fq.sort.sort.q10.rmdup.narrowPeak_peak_722	64	.	2.04149	9.24736	6.42428	243
chr1	132799722	132800885	SRR8861834-79_trimmed.fq.sort.sort.q10.rmdup.narrowPeak_peak_723	96	.	2.93942	12.7169	9.60924	154
chr1	132801173	132801515	SRR8861834-79_trimmed.fq.sort.sort.q10.rmdup.narrowPeak_peak_724	36	.	2.20088	6.18214	3.62274	49
chr1	132814403	132814649	SRR8861834-79_trimmed.fq.sort.sort.q10.rmdup.narrowPeak_peak_725	48	.	2.84679	7.55474	4.87368	93
chr1	132836886	132837046	SRR8861834-79_trimmed.fq.sort.sort.q10.rmdup.narrowPeak_peak_726	27	.	2.58844	5.19179	2.72684	65
chr1	132878635	132878929	SRR8861834-79_trimmed.fq.sort.sort.q10.rmdup.narrowPeak_peak_727	36	.	1.77841	6.1599	3.6025	228
chr1	132879172	132880255	SRR8861834-79_trimmed.fq.sort.sort.q10.rmdup.narrowPeak_peak_728	118	.	2.36422	15.2112	11.8911	478
chr1	132881742	132881963	SRR8861834-79_trimmed.fq.sort.sort.q10.rmdup.narrowPeak_peak_729	38	.	1.80128	6.43696	3.85326	151
chr1	132927971	132928193	SRR8861834-79_trimmed.fq.sort.sort.q10.rmdup.narrowPeak_peak_730	19	.	2.11984	4.33255	1.9658	19
chr1	132948884	132949137	SRR8861834-79_trimmed.fq.sort.sort.q10.rmdup.narrowPeak_peak_731	42	.	2.03039	6.89355	4.27018	106
chr1	133044495	133044685	SRR8861834-79_trimmed.fq.sort.sort.q10.rmdup.narrowPeak_peak_732	34	.	2.8436	5.95548	3.41633	152
chr1	133044867	133045655	SRR8861834-79_trimmed.fq.sort.sort.q10.rmdup.narrowPeak_peak_733	60	.	3.4491	8.82073	6.03298	158
chr1	133162241	133163958	SRR8861834-79_trimmed.fq.sort.sort.q10.rmdup.narrowPeak_peak_734	202	.	2.7455	24.4768	20.2874	943
chr1	133164096	133164971	SRR8861834-79_trimmed.fq.sort.sort.q10.rmdup.narrowPeak_peak_735	79	.	2.0428	10.8902	7.93359	153
chr1	133165074	133165239	SRR8861834-79_trimmed.fq.sort.sort.q10.rmdup.narrowPeak_peak_736	33	.	1.70305	5.89709	3.36319	90
chr1	133165305	133165512	SRR8861834-79_trimmed.fq.sort.sort.q10.rmdup.narrowPeak_peak_737	53	.	1.86133	8.06747	5.34242	113
chr1	133181365	133183614	SRR8861834-79_trimmed.fq.sort.sort.q10.rmdup.narrowPeak_peak_738	268	.	4.0931	31.6232	26.8018	1013
chr1	133226761	133227010	SRR8861834-79_trimmed.fq.sort.sort.q10.rmdup.narrowPeak_peak_739	57	.	2.44086	8.52347	5.76018	151
chr1	133227113	133227302	SRR8861834-79_trimmed.fq.sort.sort.q10.rmdup.narrowPeak_peak_740	42	.	2.23964	6.8423	4.22334	46
chr1	133227613	133227978	SRR8861834-79_trimmed.fq.sort.sort.q10.rmdup.narrowPeak_peak_741	40	.	2.21321	6.69018	4.0845	156
chr1	133244806	133245344	SRR8861834-79_trimmed.fq.sort.sort.q10.rmdup.narrowPeak_peak_742	45	.	2.47226	7.19454	4.54411	128
chr1	133297773	133298033	SRR8861834-79_trimmed.fq.sort.sort.q10.rmdup.narrowPeak_peak_743	62	.	2.8363	9.09282	6.28213	154
chr1	133298209	133299313	SRR8861834-79_trimmed.fq.sort.sort.q10.rmdup.narrowPeak_peak_744	147	.	3.95526	18.3281	14.7289	374
chr1	133328218	133330171	SRR8861834-79_trimmed.fq.sort.sort.q10.rmdup.narrowPeak_peak_745	168	.	3.34076	20.7057	16.8816	1701
chr1	133330540	133330875	SRR8861834-79_trimmed.fq.sort.sort.q10.rmdup.narrowPeak_peak_746	41	.	2.12465	6.78234	4.16856	252
chr1	133363812	133365345	SRR8861834-79_trimmed.fq.sort.sort.q10.rmdup.narrowPeak_peak_747	189	.	3.94737	22.9496	18.9068	739
chr1	133422038	133423202	SRR8861834-79_trimmed.fq.sort.sort.q10.rmdup.narrowPeak_peak_748	87	.	3.43362	11.7762	8.74637	144
chr1	133798890	133799073	SRR8861834-79_trimmed.fq.sort.sort.q10.rmdup.narrowPeak_peak_749	30	.	2.58964	5.49782	3.00349	30
chr1	133799127	133800108	SRR8861834-79_trimmed.fq.sort.sort.q10.rmdup.narrowPeak_peak_750	80	.	3.53864	11.0212	8.05375	626
chr1	133844873	133845079	SRR8861834-79_trimmed.fq.sort.sort.q10.rmdup.narrowPeak_peak_751	36	.	3.1362	6.18715	3.62721	64
chr1	133853984	133854166	SRR8861834-79_trimmed.fq.sort.sort.q10.rmdup.narrowPeak_peak_752	48	.	3.18096	7.54784	4.86737	48
chr1	133909141	133909378	SRR8861834-79_trimmed.fq.sort.sort.q10.rmdup.narrowPeak_peak_753	37	.	2.74941	6.34532	3.76939	133
chr1	134047036	134047521	SRR8861834-79_trimmed.fq.sort.sort.q10.rmdup.narrowPeak_peak_754	61	.	3.64865	8.93816	6.14099	132
chr1	134189740	134189939	SRR8861834-79_trimmed.fq.sort.sort.q10.rmdup.narrowPeak_peak_755	51	.	3.50877	7.82101	5.11671	67
chr1	134233603	134236475	SRR8861834-79_trimmed.fq.sort.sort.q10.rmdup.narrowPeak_peak_756	210	.	3.23453	25.3354	21.0614	1004
chr1	134297913	134300245	SRR8861834-79_trimmed.fq.sort.sort.q10.rmdup.narrowPeak_peak_757	239	.	3.99796	28.5693	23.9937	765
chr1	134381074	134382104	SRR8861834-79_trimmed.fq.sort.sort.q10.rmdup.narrowPeak_peak_758	69	.	3.40272	9.81665	6.94699	231
chr1	134512384	134514622	SRR8861834-79_trimmed.fq.sort.sort.q10.rmdup.narrowPeak_peak_759	243	.	4.39595	28.9284	24.3235	1010
chr1	134555312	134555640	SRR8861834-79_trimmed.fq.sort.sort.q10.rmdup.narrowPeak_peak_760	26	.	2.95415	5.1597	2.69791	92
chr1	134644887	134645751	SRR8861834-79_trimmed.fq.sort.sort.q10.rmdup.narrowPeak_peak_761	73	.	1.90042	10.2971	7.38874	760
chr1	134646013	134646523	SRR8861834-79_trimmed.fq.sort.sort.q10.rmdup.narrowPeak_peak_762	101	.	2.05462	13.3195	10.1616	290
chr1	134646687	134648413	SRR8861834-79_trimmed.fq.sort.sort.q10.rmdup.narrowPeak_peak_763	99	.	2.06395	13.0874	9.94898	1084
chr1	134654424	134654584	SRR8861834-79_trimmed.fq.sort.sort.q10.rmdup.narrowPeak_peak_764	28	.	2.34139	5.30481	2.8288	107
chr1	134708242	134710695	SRR8861834-79_trimmed.fq.sort.sort.q10.rmdup.narrowPeak_peak_765	173	.	2.68559	21.24	17.364	1465
chr1	134747460	134747756	SRR8861834-79_trimmed.fq.sort.sort.q10.rmdup.narrowPeak_peak_766	60	.	3.90117	8.84363	6.05397	159
chr1	134987957	134988287	SRR8861834-79_trimmed.fq.sort.sort.q10.rmdup.narrowPeak_peak_767	90	.	3.83181	12.1059	9.04885	189
chr1	134988496	134988967	SRR8861834-79_trimmed.fq.sort.sort.q10.rmdup.narrowPeak_peak_768	72	.	3.5095	10.1974	7.29713	129
chr1	135084006	135084292	SRR8861834-79_trimmed.fq.sort.sort.q10.rmdup.narrowPeak_peak_769	34	.	1.91247	5.94607	3.40778	44
chr1	135084500	135086913	SRR8861834-79_trimmed.fq.sort.sort.q10.rmdup.narrowPeak_peak_770	177	.	3.07654	21.6539	17.7369	1473
chr1	135103567	135106058	SRR8861834-79_trimmed.fq.sort.sort.q10.rmdup.narrowPeak_peak_771	209	.	2.95664	25.2503	20.9842	1227
chr1	135129551	135130071	SRR8861834-79_trimmed.fq.sort.sort.q10.rmdup.narrowPeak_peak_772	81	.	4.12541	11.128	8.15131	271
chr1	135248530	135249064	SRR8861834-79_trimmed.fq.sort.sort.q10.rmdup.narrowPeak_peak_773	72	.	4.2044	10.184	7.28481	375
chr1	135492557	135492832	SRR8861834-79_trimmed.fq.sort.sort.q10.rmdup.narrowPeak_peak_774	24	.	2.32868	4.88354	2.45303	229
chr1	135509159	135510081	SRR8861834-79_trimmed.fq.sort.sort.q10.rmdup.narrowPeak_peak_775	91	.	3.5449	12.249	9.18041	318
chr1	135583908	135584558	SRR8861834-79_trimmed.fq.sort.sort.q10.rmdup.narrowPeak_peak_776	43	.	3.38253	7.0291	4.39278	458
chr1	135584718	135585033	SRR8861834-79_trimmed.fq.sort.sort.q10.rmdup.narrowPeak_peak_777	74	.	4.17182	10.3899	7.47372	195
chr1	135619858	135620018	SRR8861834-79_trimmed.fq.sort.sort.q10.rmdup.narrowPeak_peak_778	32	.	3.11826	5.73891	3.21939	132
chr1	135686021	135687514	SRR8861834-79_trimmed.fq.sort.sort.q10.rmdup.narrowPeak_peak_779	196	.	4.29975	23.721	19.6041	555
chr1	135698976	135699801	SRR8861834-79_trimmed.fq.sort.sort.q10.rmdup.narrowPeak_peak_780	95	.	3.7679	12.6529	9.55041	153
chr1	135765155	135765718	SRR8861834-79_trimmed.fq.sort.sort.q10.rmdup.narrowPeak_peak_781	67	.	3.97797	9.58811	6.73764	316
chr1	135793530	135795020	SRR8861834-79_trimmed.fq.sort.sort.q10.rmdup.narrowPeak_peak_782	81	.	3.49008	11.0729	8.10124	683
chr1	135817230	135817390	SRR8861834-79_trimmed.fq.sort.sort.q10.rmdup.narrowPeak_peak_783	26	.	1.69569	5.07524	2.62529	135
chr1	135817449	135820328	SRR8861834-79_trimmed.fq.sort.sort.q10.rmdup.narrowPeak_peak_784	187	.	2.7943	22.8127	18.7825	1717
chr1	135917282	135917657	SRR8861834-79_trimmed.fq.sort.sort.q10.rmdup.narrowPeak_peak_785	39	.	1.64417	6.54899	3.9555	106
chr1	135917818	135919222	SRR8861834-79_trimmed.fq.sort.sort.q10.rmdup.narrowPeak_peak_786	69	.	1.81179	9.86882	6.99506	743
chr1	135919310	135920207	SRR8861834-79_trimmed.fq.sort.sort.q10.rmdup.narrowPeak_peak_787	50	.	1.6934	7.75139	5.05279	570
chr1	135942240	135943071	SRR8861834-79_trimmed.fq.sort.sort.q10.rmdup.narrowPeak_peak_788	105	.	3.77488	13.7218	10.5295	263
chr1	135943198	135943436	SRR8861834-79_trimmed.fq.sort.sort.q10.rmdup.narrowPeak_peak_789	52	.	2.91695	8.00431	5.2846	137
chr1	136006828	136008282	SRR8861834-79_trimmed.fq.sort.sort.q10.rmdup.narrowPeak_peak_790	158	.	4.03226	19.5746	15.8583	610
chr1	136049503	136051702	SRR8861834-79_trimmed.fq.sort.sort.q10.rmdup.narrowPeak_peak_791	295	.	3.62519	34.5598	29.5275	1433
chr1	136257735	136257975	SRR8861834-79_trimmed.fq.sort.sort.q10.rmdup.narrowPeak_peak_792	41	.	1.82241	6.76965	4.15701	113
chr1	136258696	136259198	SRR8861834-79_trimmed.fq.sort.sort.q10.rmdup.narrowPeak_peak_793	67	.	2.00557	9.57791	6.72837	292
chr1	136259309	136260382	SRR8861834-79_trimmed.fq.sort.sort.q10.rmdup.narrowPeak_peak_794	168	.	2.62208	20.7123	16.8876	501
chr1	136260746	136261634	SRR8861834-79_trimmed.fq.sort.sort.q10.rmdup.narrowPeak_peak_795	69	.	2.02334	9.77257	6.90645	359
chr1	136569805	136570054	SRR8861834-79_trimmed.fq.sort.sort.q10.rmdup.narrowPeak_peak_796	45	.	3.45044	7.2014	4.55029	102
chr1	136588781	136589265	SRR8861834-79_trimmed.fq.sort.sort.q10.rmdup.narrowPeak_peak_797	59	.	3.28112	8.72306	5.94323	136
chr1	136589397	136589665	SRR8861834-79_trimmed.fq.sort.sort.q10.rmdup.narrowPeak_peak_798	63	.	3.40211	9.12953	6.31597	117
chr1	136730888	136731694	SRR8861834-79_trimmed.fq.sort.sort.q10.rmdup.narrowPeak_peak_799	67	.	4.10298	9.63418	6.77939	665
chr1	136776131	136776959	SRR8861834-79_trimmed.fq.sort.sort.q10.rmdup.narrowPeak_peak_800	75	.	3.39824	10.4845	7.56073	673
chr1	136777067	136777856	SRR8861834-79_trimmed.fq.sort.sort.q10.rmdup.narrowPeak_peak_801	67	.	3.23508	9.63287	6.77882	208
chr1	136945376	136945544	SRR8861834-79_trimmed.fq.sort.sort.q10.rmdup.narrowPeak_peak_802	32	.	1.59494	5.76279	3.24116	144
chr1	136945931	136946387	SRR8861834-79_trimmed.fq.sort.sort.q10.rmdup.narrowPeak_peak_803	45	.	1.66721	7.23896	4.58468	68
chr1	136946657	136947165	SRR8861834-79_trimmed.fq.sort.sort.q10.rmdup.narrowPeak_peak_804	43	.	1.61888	6.9921	4.35901	84
chr1	136952191	136952845	SRR8861834-79_trimmed.fq.sort.sort.q10.rmdup.narrowPeak_peak_805	68	.	1.76162	9.65984	6.80298	353
chr1	137221684	137222342	SRR8861834-79_trimmed.fq.sort.sort.q10.rmdup.narrowPeak_peak_806	91	.	3.43965	12.2651	9.19518	411
chr1	137222859	137223330	SRR8861834-79_trimmed.fq.sort.sort.q10.rmdup.narrowPeak_peak_807	66	.	3.06026	9.53791	6.69149	361
chr1	137392437	137392619	SRR8861834-79_trimmed.fq.sort.sort.q10.rmdup.narrowPeak_peak_808	40	.	3.24675	6.67977	4.07501	117
chr1	138239076	138239293	SRR8861834-79_trimmed.fq.sort.sort.q10.rmdup.narrowPeak_peak_809	30	.	2.97974	5.59574	3.09207	34
chr1	138385370	138385712	SRR8861834-79_trimmed.fq.sort.sort.q10.rmdup.narrowPeak_peak_810	40	.	3.08325	6.64799	4.04589	158
chr1	138386056	138386271	SRR8861834-79_trimmed.fq.sort.sort.q10.rmdup.narrowPeak_peak_811	42	.	3.15457	6.84956	4.22995	103
chr1	138716703	138716895	SRR8861834-79_trimmed.fq.sort.sort.q10.rmdup.narrowPeak_peak_812	27	.	2.83126	5.21952	2.75182	67
chr1	138736775	138736960	SRR8861834-79_trimmed.fq.sort.sort.q10.rmdup.narrowPeak_peak_813	21	.	2.34434	4.562	2.16977	131
chr1	138838188	138838597	SRR8861834-79_trimmed.fq.sort.sort.q10.rmdup.narrowPeak_peak_814	30	.	1.68205	5.58314	3.08071	280
chr1	138839569	138839927	SRR8861834-79_trimmed.fq.sort.sort.q10.rmdup.narrowPeak_peak_815	46	.	1.77079	7.31362	4.65298	232
chr1	138846113	138846421	SRR8861834-79_trimmed.fq.sort.sort.q10.rmdup.narrowPeak_peak_816	32	.	1.64277	5.81997	3.29294	201
chr1	138846708	138846919	SRR8861834-79_trimmed.fq.sort.sort.q10.rmdup.narrowPeak_peak_817	22	.	1.56402	4.60337	2.20194	197
chr1	138847388	138847589	SRR8861834-79_trimmed.fq.sort.sort.q10.rmdup.narrowPeak_peak_818	46	.	1.78493	7.34998	4.68628	135
chr1	138847938	138848298	SRR8861834-79_trimmed.fq.sort.sort.q10.rmdup.narrowPeak_peak_819	28	.	1.65869	5.35516	2.87431	124
chr1	138848674	138848969	SRR8861834-79_trimmed.fq.sort.sort.q10.rmdup.narrowPeak_peak_820	34	.	1.7399	5.9777	3.43651	143
chr1	138849165	138849348	SRR8861834-79_trimmed.fq.sort.sort.q10.rmdup.narrowPeak_peak_821	35	.	1.76118	6.06058	3.51198	43
chr1	138849537	138849760	SRR8861834-79_trimmed.fq.sort.sort.q10.rmdup.narrowPeak_peak_822	42	.	1.84326	6.83217	4.2141	70
chr1	139091679	139091893	SRR8861834-79_trimmed.fq.sort.sort.q10.rmdup.narrowPeak_peak_823	37	.	2.83348	6.27642	3.7085	77
chr1	139092078	139092362	SRR8861834-79_trimmed.fq.sort.sort.q10.rmdup.narrowPeak_peak_824	22	.	2.46358	4.6699	2.26148	88
chr1	139207765	139208786	SRR8861834-79_trimmed.fq.sort.sort.q10.rmdup.narrowPeak_peak_825	90	.	3.18513	12.1489	9.08827	494
chr1	143704063	143704251	SRR8861834-79_trimmed.fq.sort.sort.q10.rmdup.narrowPeak_peak_826	49	.	3.61062	7.6017	4.91553	63
chr1	146494466	146495826	SRR8861834-79_trimmed.fq.sort.sort.q10.rmdup.narrowPeak_peak_827	95	.	2.23414	12.6228	9.52278	1225
chr1	146495886	146497350	SRR8861834-79_trimmed.fq.sort.sort.q10.rmdup.narrowPeak_peak_828	127	.	2.42804	16.1136	12.7146	677
chr1	146497432	146497790	SRR8861834-79_trimmed.fq.sort.sort.q10.rmdup.narrowPeak_peak_829	43	.	1.84444	6.98199	4.34976	142
chr1	150099426	150099728	SRR8861834-79_trimmed.fq.sort.sort.q10.rmdup.narrowPeak_peak_830	49	.	3.36383	7.6536	4.96306	103
chr1	151009872	151010613	SRR8861834-79_trimmed.fq.sort.sort.q10.rmdup.narrowPeak_peak_831	82	.	4.07466	11.2631	8.27531	200
chr1	151213802	151214573	SRR8861834-79_trimmed.fq.sort.sort.q10.rmdup.narrowPeak_peak_832	116	.	5.25181	14.9362	11.6402	392
chr1	151570556	151572757	SRR8861834-79_trimmed.fq.sort.sort.q10.rmdup.narrowPeak_peak_833	240	.	4.53426	28.6037	24.0254	1338
chr1	152091324	152091656	SRR8861834-79_trimmed.fq.sort.sort.q10.rmdup.narrowPeak_peak_834	68	.	3.65854	9.71701	6.8555	214
chr1	152399568	152400022	SRR8861834-79_trimmed.fq.sort.sort.q10.rmdup.narrowPeak_peak_835	73	.	2.72995	10.2317	7.32866	154
chr1	152400290	152401909	SRR8861834-79_trimmed.fq.sort.sort.q10.rmdup.narrowPeak_peak_836	202	.	4.05069	24.4792	20.2897	520
chr1	152764293	152764583	SRR8861834-79_trimmed.fq.sort.sort.q10.rmdup.narrowPeak_peak_837	81	.	3.94867	11.153	8.17418	169
chr1	152764670	152765868	SRR8861834-79_trimmed.fq.sort.sort.q10.rmdup.narrowPeak_peak_838	135	.	4.98504	17.0176	13.539	216
chr1	152953695	152956323	SRR8861834-79_trimmed.fq.sort.sort.q10.rmdup.narrowPeak_peak_839	173	.	2.81992	21.2552	17.3776	1117
chr1	153072457	153074646	SRR8861834-79_trimmed.fq.sort.sort.q10.rmdup.narrowPeak_peak_840	165	.	3.46605	20.3193	16.5319	1967
chr1	153184720	153187491	SRR8861834-79_trimmed.fq.sort.sort.q10.rmdup.narrowPeak_peak_841	161	.	2.95948	19.9104	16.1628	987
chr1	153424067	153426333	SRR8861834-79_trimmed.fq.sort.sort.q10.rmdup.narrowPeak_peak_842	162	.	3.81549	19.9562	16.2042	1918
chr1	153547645	153548018	SRR8861834-79_trimmed.fq.sort.sort.q10.rmdup.narrowPeak_peak_843	36	.	2.99791	6.21316	3.65089	67
chr1	153548849	153549009	SRR8861834-79_trimmed.fq.sort.sort.q10.rmdup.narrowPeak_peak_844	33	.	2.89527	5.92556	3.3891	51
chr1	153651955	153653476	SRR8861834-79_trimmed.fq.sort.sort.q10.rmdup.narrowPeak_peak_845	104	.	3.05998	13.6628	10.4755	718
chr1	153738926	153739989	SRR8861834-79_trimmed.fq.sort.sort.q10.rmdup.narrowPeak_peak_846	78	.	2.93202	10.8303	7.87855	923
chr1	153740362	153740522	SRR8861834-79_trimmed.fq.sort.sort.q10.rmdup.narrowPeak_peak_847	26	.	2.16659	5.15138	2.69362	104
chr1	153740648	153741402	SRR8861834-79_trimmed.fq.sort.sort.q10.rmdup.narrowPeak_peak_848	80	.	2.96323	10.9957	8.0305	131
chr1	153894002	153894162	SRR8861834-79_trimmed.fq.sort.sort.q10.rmdup.narrowPeak_peak_849	27	.	2.82486	5.20314	2.73714	111
chr1	153894466	153894694	SRR8861834-79_trimmed.fq.sort.sort.q10.rmdup.narrowPeak_peak_850	48	.	3.39751	7.52102	4.84292	120
chr1	154203850	154206667	SRR8861834-79_trimmed.fq.sort.sort.q10.rmdup.narrowPeak_peak_851	269	.	3.71319	31.7868	26.9513	903
chr1	154724635	154726353	SRR8861834-79_trimmed.fq.sort.sort.q10.rmdup.narrowPeak_peak_852	126	.	2.36781	16.006	12.6168	931
chr1	154727159	154727597	SRR8861834-79_trimmed.fq.sort.sort.q10.rmdup.narrowPeak_peak_853	68	.	1.98961	9.65712	6.8004	127
chr1	154727795	154728040	SRR8861834-79_trimmed.fq.sort.sort.q10.rmdup.narrowPeak_peak_854	55	.	1.90605	8.33519	5.58727	134
chr1	154784786	154785007	SRR8861834-79_trimmed.fq.sort.sort.q10.rmdup.narrowPeak_peak_855	62	.	3.32502	9.09282	6.28213	114
chr1	154785372	154785712	SRR8861834-79_trimmed.fq.sort.sort.q10.rmdup.narrowPeak_peak_856	64	.	3.3293	9.32942	6.49979	223
chr1	154882543	154884144	SRR8861834-79_trimmed.fq.sort.sort.q10.rmdup.narrowPeak_peak_857	177	.	3.32189	21.6509	17.7342	1029
chr1	154884220	154885283	SRR8861834-79_trimmed.fq.sort.sort.q10.rmdup.narrowPeak_peak_858	73	.	2.44214	10.2771	7.37036	927
chr1	155110370	155110580	SRR8861834-79_trimmed.fq.sort.sort.q10.rmdup.narrowPeak_peak_859	37	.	2.90698	6.32335	3.75114	67
chr1	155111351	155111761	SRR8861834-79_trimmed.fq.sort.sort.q10.rmdup.narrowPeak_peak_860	46	.	3.08783	7.25955	4.60337	121
chr1	155538239	155538430	SRR8861834-79_trimmed.fq.sort.sort.q10.rmdup.narrowPeak_peak_861	37	.	3.28238	6.33961	3.76419	124
chr1	155723040	155723471	SRR8861834-79_trimmed.fq.sort.sort.q10.rmdup.narrowPeak_peak_862	40	.	2.02758	6.69321	4.08727	274
chr1	155728404	155729705	SRR8861834-79_trimmed.fq.sort.sort.q10.rmdup.narrowPeak_peak_863	49	.	1.67928	7.60635	4.91986	1108
chr1	155753619	155753779	SRR8861834-79_trimmed.fq.sort.sort.q10.rmdup.narrowPeak_peak_864	35	.	1.85874	6.05461	3.50657	88
chr1	156111520	156111705	SRR8861834-79_trimmed.fq.sort.sort.q10.rmdup.narrowPeak_peak_865	51	.	3.21987	7.8789	5.16974	68
chr1	156111763	156111954	SRR8861834-79_trimmed.fq.sort.sort.q10.rmdup.narrowPeak_peak_866	47	.	3.1279	7.38406	4.71744	95
chr1	156203248	156206500	SRR8861834-79_trimmed.fq.sort.sort.q10.rmdup.narrowPeak_peak_867	166	.	2.53106	20.4841	16.6807	936
chr1	156301932	156304484	SRR8861834-79_trimmed.fq.sort.sort.q10.rmdup.narrowPeak_peak_868	173	.	2.73186	21.1894	17.3182	506
chr1	156304631	156304910	SRR8861834-79_trimmed.fq.sort.sort.q10.rmdup.narrowPeak_peak_869	33	.	1.73994	5.92005	3.38413	184
chr1	156309616	156312050	SRR8861834-79_trimmed.fq.sort.sort.q10.rmdup.narrowPeak_peak_870	249	.	3.69964	29.6226	24.9612	1594
chr1	156672759	156674099	SRR8861834-79_trimmed.fq.sort.sort.q10.rmdup.narrowPeak_peak_871	90	.	4.35883	12.1064	9.04928	1181
chr1	156722038	156722233	SRR8861834-79_trimmed.fq.sort.sort.q10.rmdup.narrowPeak_peak_872	55	.	3.77474	8.26137	5.51951	88
chr1	156940079	156940479	SRR8861834-79_trimmed.fq.sort.sort.q10.rmdup.narrowPeak_peak_873	32	.	2.7245	5.76708	3.24497	136
chr1	157411065	157411726	SRR8861834-79_trimmed.fq.sort.sort.q10.rmdup.narrowPeak_peak_874	61	.	3.93886	8.9391	6.14112	301
chr1	157449494	157450357	SRR8861834-79_trimmed.fq.sort.sort.q10.rmdup.narrowPeak_peak_875	133	.	4.16383	16.7813	13.3236	525
chr1	157450432	157450903	SRR8861834-79_trimmed.fq.sort.sort.q10.rmdup.narrowPeak_peak_876	104	.	3.7594	13.6562	10.4695	193
chr1	157499341	157499605	SRR8861834-79_trimmed.fq.sort.sort.q10.rmdup.narrowPeak_peak_877	58	.	3.55637	8.67116	5.89571	110
chr1	157554467	157554732	SRR8861834-79_trimmed.fq.sort.sort.q10.rmdup.narrowPeak_peak_878	33	.	2.94748	5.88629	3.3534	233
chr1	157555159	157555420	SRR8861834-79_trimmed.fq.sort.sort.q10.rmdup.narrowPeak_peak_879	31	.	2.8616	5.65241	3.14342	224
chr1	157684037	157685265	SRR8861834-79_trimmed.fq.sort.sort.q10.rmdup.narrowPeak_peak_880	97	.	3.96163	12.8472	9.72888	807
chr1	157685339	157685625	SRR8861834-79_trimmed.fq.sort.sort.q10.rmdup.narrowPeak_peak_881	57	.	3.21044	8.48219	5.72222	164
chr1	157723600	157723765	SRR8861834-79_trimmed.fq.sort.sort.q10.rmdup.narrowPeak_peak_882	25	.	2.54022	5.04442	2.5975	102
chr1	157723952	157725084	SRR8861834-79_trimmed.fq.sort.sort.q10.rmdup.narrowPeak_peak_883	92	.	3.90295	12.3621	9.28397	626
chr1	157977627	157977852	SRR8861834-79_trimmed.fq.sort.sort.q10.rmdup.narrowPeak_peak_884	101	.	4.92358	13.3486	10.1878	104
chr1	158030702	158030862	SRR8861834-79_trimmed.fq.sort.sort.q10.rmdup.narrowPeak_peak_885	42	.	3.42243	6.90195	4.27785	52
chr1	158080405	158080580	SRR8861834-79_trimmed.fq.sort.sort.q10.rmdup.narrowPeak_peak_886	48	.	3.31389	7.51239	4.83503	104
chr1	158354183	158356062	SRR8861834-79_trimmed.fq.sort.sort.q10.rmdup.narrowPeak_peak_887	182	.	3.0009	22.2161	18.2438	742
chr1	158439525	158439738	SRR8861834-79_trimmed.fq.sort.sort.q10.rmdup.narrowPeak_peak_888	19	.	1.86504	4.36787	1.99721	68
chr1	158745504	158745734	SRR8861834-79_trimmed.fq.sort.sort.q10.rmdup.narrowPeak_peak_889	24	.	2.40563	4.89264	2.46119	66
chr1	159525011	159525406	SRR8861834-79_trimmed.fq.sort.sort.q10.rmdup.narrowPeak_peak_890	31	.	2.60216	5.69087	3.17839	243
chr1	160044574	160044748	SRR8861834-79_trimmed.fq.sort.sort.q10.rmdup.narrowPeak_peak_891	34	.	3.14465	6.00483	3.46123	60
chr1	161170448	161170626	SRR8861834-79_trimmed.fq.sort.sort.q10.rmdup.narrowPeak_peak_892	41	.	2.29498	6.8015	4.18607	114
chr1	161170976	161171760	SRR8861834-79_trimmed.fq.sort.sort.q10.rmdup.narrowPeak_peak_893	52	.	2.43605	7.9584	5.24246	627
chr1	161171945	161172532	SRR8861834-79_trimmed.fq.sort.sort.q10.rmdup.narrowPeak_peak_894	77	.	2.75848	10.7303	7.78652	373
chr1	161173211	161173461	SRR8861834-79_trimmed.fq.sort.sort.q10.rmdup.narrowPeak_peak_895	24	.	2.04746	4.89286	2.4614	176
chr1	161440076	161440309	SRR8861834-79_trimmed.fq.sort.sort.q10.rmdup.narrowPeak_peak_896	85	.	4.5045	11.5785	8.56511	97
chr1	162474756	162475309	SRR8861834-79_trimmed.fq.sort.sort.q10.rmdup.narrowPeak_peak_897	60	.	2.21854	8.82238	6.03447	377
chr1	162475378	162477027	SRR8861834-79_trimmed.fq.sort.sort.q10.rmdup.narrowPeak_peak_898	292	.	3.87269	34.227	29.217	1401
chr1	162477119	162477685	SRR8861834-79_trimmed.fq.sort.sort.q10.rmdup.narrowPeak_peak_899	141	.	2.88437	17.7323	14.1887	250
chr1	164097075	164097240	SRR8861834-79_trimmed.fq.sort.sort.q10.rmdup.narrowPeak_peak_900	32	.	3.11826	5.73891	3.21939	124
chr1	164152242	164152475	SRR8861834-79_trimmed.fq.sort.sort.q10.rmdup.narrowPeak_peak_901	29	.	2.98742	5.42587	2.93843	189
chr1	164249577	164250643	SRR8861834-79_trimmed.fq.sort.sort.q10.rmdup.narrowPeak_peak_902	167	.	5.60652	20.5625	16.7519	467
chr1	164456203	164457548	SRR8861834-79_trimmed.fq.sort.sort.q10.rmdup.narrowPeak_peak_903	132	.	2.67154	16.6664	13.2185	776
chr1	164458653	164459364	SRR8861834-79_trimmed.fq.sort.sort.q10.rmdup.narrowPeak_peak_904	122	.	2.55265	15.5875	12.2352	455
chr1	164459681	164459906	SRR8861834-79_trimmed.fq.sort.sort.q10.rmdup.narrowPeak_peak_905	45	.	1.94854	7.18063	4.53144	71
chr1	165091890	165092439	SRR8861834-79_trimmed.fq.sort.sort.q10.rmdup.narrowPeak_peak_906	93	.	4.72621	12.488	9.39951	411
chr1	165120649	165121502	SRR8861834-79_trimmed.fq.sort.sort.q10.rmdup.narrowPeak_peak_907	66	.	3.66532	9.48734	6.64497	549
chr1	165121564	165121737	SRR8861834-79_trimmed.fq.sort.sort.q10.rmdup.narrowPeak_peak_908	49	.	3.27952	7.63158	4.94289	77
chr1	165700935	165701095	SRR8861834-79_trimmed.fq.sort.sort.q10.rmdup.narrowPeak_peak_909	33	.	2.65957	5.88209	3.34955	37
chr1	165701438	165702435	SRR8861834-79_trimmed.fq.sort.sort.q10.rmdup.narrowPeak_peak_910	70	.	3.25934	9.94203	7.0624	774
chr1	165708854	165709214	SRR8861834-79_trimmed.fq.sort.sort.q10.rmdup.narrowPeak_peak_911	46	.	3.04083	7.30781	4.6477	245
chr1	165764197	165765148	SRR8861834-79_trimmed.fq.sort.sort.q10.rmdup.narrowPeak_peak_912	73	.	3.76579	10.3087	7.39935	372
chr1	165776987	165777354	SRR8861834-79_trimmed.fq.sort.sort.q10.rmdup.narrowPeak_peak_913	36	.	2.67133	6.23977	3.67523	339
chr1	165781313	165781649	SRR8861834-79_trimmed.fq.sort.sort.q10.rmdup.narrowPeak_peak_914	62	.	2.89855	9.02171	6.21704	68
chr1	165840245	165840512	SRR8861834-79_trimmed.fq.sort.sort.q10.rmdup.narrowPeak_peak_915	39	.	2.08398	6.51934	3.92848	211
chr1	165840638	165840927	SRR8861834-79_trimmed.fq.sort.sort.q10.rmdup.narrowPeak_peak_916	31	.	1.94805	5.63592	3.12855	235
chr1	165845146	165846327	SRR8861834-79_trimmed.fq.sort.sort.q10.rmdup.narrowPeak_peak_917	115	.	2.85406	14.8167	11.5312	761
chr1	166047462	166047828	SRR8861834-79_trimmed.fq.sort.sort.q10.rmdup.narrowPeak_peak_918	61	.	2.95582	8.90244	6.10819	236
chr1	166048207	166048470	SRR8861834-79_trimmed.fq.sort.sort.q10.rmdup.narrowPeak_peak_919	46	.	2.69231	7.28108	4.62314	131
chr1	166048819	166049201	SRR8861834-79_trimmed.fq.sort.sort.q10.rmdup.narrowPeak_peak_920	43	.	2.61194	6.94936	4.32126	267
chr1	166154479	166156020	SRR8861834-79_trimmed.fq.sort.sort.q10.rmdup.narrowPeak_peak_921	160	.	3.59856	19.8284	16.0883	624
chr1	166159893	166160167	SRR8861834-79_trimmed.fq.sort.sort.q10.rmdup.narrowPeak_peak_922	31	.	2.17865	5.63497	3.12767	146
chr1	166253891	166254072	SRR8861834-79_trimmed.fq.sort.sort.q10.rmdup.narrowPeak_peak_923	23	.	1.85374	4.80736	2.38466	143
chr1	166254343	166256267	SRR8861834-79_trimmed.fq.sort.sort.q10.rmdup.narrowPeak_peak_924	137	.	2.98052	17.3027	13.7983	233
chr1	166297592	166297773	SRR8861834-79_trimmed.fq.sort.sort.q10.rmdup.narrowPeak_peak_925	26	.	2.95415	5.1597	2.69791	28
chr1	166307854	166310150	SRR8861834-79_trimmed.fq.sort.sort.q10.rmdup.narrowPeak_peak_926	193	.	3.97323	23.3977	19.3116	715
chr1	167001432	167003543	SRR8861834-79_trimmed.fq.sort.sort.q10.rmdup.narrowPeak_peak_927	335	.	4.49669	38.8134	33.5422	341
chr1	167003657	167003826	SRR8861834-79_trimmed.fq.sort.sort.q10.rmdup.narrowPeak_peak_928	36	.	2.07858	6.19728	3.63655	79
chr1	167209949	167210117	SRR8861834-79_trimmed.fq.sort.sort.q10.rmdup.narrowPeak_peak_929	35	.	3.16857	6.0634	3.51449	56
chr1	167288699	167288914	SRR8861834-79_trimmed.fq.sort.sort.q10.rmdup.narrowPeak_peak_930	34	.	2.91287	5.97517	3.43422	15
chr1	167289107	167289892	SRR8861834-79_trimmed.fq.sort.sort.q10.rmdup.narrowPeak_peak_931	77	.	3.89447	10.7113	7.76892	135
chr1	167339319	167340935	SRR8861834-79_trimmed.fq.sort.sort.q10.rmdup.narrowPeak_peak_932	191	.	4.73897	23.2236	19.1538	1463
chr1	167341054	167341479	SRR8861834-79_trimmed.fq.sort.sort.q10.rmdup.narrowPeak_peak_933	70	.	3.10366	9.92312	7.04498	302
chr1	167392174	167392344	SRR8861834-79_trimmed.fq.sort.sort.q10.rmdup.narrowPeak_peak_934	61	.	3.06748	8.97577	6.17484	77
chr1	167392478	167393269	SRR8861834-79_trimmed.fq.sort.sort.q10.rmdup.narrowPeak_peak_935	152	.	4.37294	18.9171	15.2632	555
chr1	167597148	167598209	SRR8861834-79_trimmed.fq.sort.sort.q10.rmdup.narrowPeak_peak_936	87	.	2.79886	11.8244	8.79003	454
chr1	167598889	167599171	SRR8861834-79_trimmed.fq.sort.sort.q10.rmdup.narrowPeak_peak_937	46	.	2.30004	7.30796	4.64782	130
chr1	167637921	167638278	SRR8861834-79_trimmed.fq.sort.sort.q10.rmdup.narrowPeak_peak_938	42	.	2.74239	6.82082	4.20368	145
chr1	167638332	167638492	SRR8861834-79_trimmed.fq.sort.sort.q10.rmdup.narrowPeak_peak_939	31	.	2.50865	5.66182	3.15206	30
chr1	167643344	167643580	SRR8861834-79_trimmed.fq.sort.sort.q10.rmdup.narrowPeak_peak_940	49	.	2.77778	7.6296	4.94112	98
chr1	167643656	167643903	SRR8861834-79_trimmed.fq.sort.sort.q10.rmdup.narrowPeak_peak_941	31	.	2.46548	5.64456	3.13644	50
chr1	167660165	167662055	SRR8861834-79_trimmed.fq.sort.sort.q10.rmdup.narrowPeak_peak_942	146	.	2.82402	18.2039	14.6169	1307
chr1	167671696	167673594	SRR8861834-79_trimmed.fq.sort.sort.q10.rmdup.narrowPeak_peak_943	125	.	2.66082	15.933	12.5503	935
chr1	167673885	167674272	SRR8861834-79_trimmed.fq.sort.sort.q10.rmdup.narrowPeak_peak_944	54	.	2.1176	8.23013	5.49156	241
chr1	167687176	167687776	SRR8861834-79_trimmed.fq.sort.sort.q10.rmdup.narrowPeak_peak_945	72	.	1.82954	10.2002	7.29969	259
chr1	167689297	167689926	SRR8861834-79_trimmed.fq.sort.sort.q10.rmdup.narrowPeak_peak_946	29	.	1.49455	5.38712	2.90329	139
chr1	167756754	167757084	SRR8861834-79_trimmed.fq.sort.sort.q10.rmdup.narrowPeak_peak_947	29	.	2.66193	5.41455	2.92809	113
chr1	167803273	167803433	SRR8861834-79_trimmed.fq.sort.sort.q10.rmdup.narrowPeak_peak_948	48	.	2.35386	7.49456	4.81875	96
chr1	167803588	167803997	SRR8861834-79_trimmed.fq.sort.sort.q10.rmdup.narrowPeak_peak_949	61	.	2.51451	8.96534	6.16524	165
chr1	167887977	167888332	SRR8861834-79_trimmed.fq.sort.sort.q10.rmdup.narrowPeak_peak_950	46	.	3.10488	7.31261	4.65205	138
chr1	167888505	167888758	SRR8861834-79_trimmed.fq.sort.sort.q10.rmdup.narrowPeak_peak_951	32	.	2.78552	5.78403	3.26034	187
chr1	167928274	167928693	SRR8861834-79_trimmed.fq.sort.sort.q10.rmdup.narrowPeak_peak_952	43	.	2.75292	7.02687	4.3908	140
chr1	167928764	167929695	SRR8861834-79_trimmed.fq.sort.sort.q10.rmdup.narrowPeak_peak_953	86	.	3.52361	11.6812	8.65946	409
chr1	167929772	167930025	SRR8861834-79_trimmed.fq.sort.sort.q10.rmdup.narrowPeak_peak_954	35	.	2.58087	6.07014	3.52065	117
chr1	168298259	168298441	SRR8861834-79_trimmed.fq.sort.sort.q10.rmdup.narrowPeak_peak_955	41	.	2.8079	6.7147	4.10678	71
chr1	168358359	168358882	SRR8861834-79_trimmed.fq.sort.sort.q10.rmdup.narrowPeak_peak_956	77	.	3.57143	10.6586	7.72057	389
chr1	168359181	168359341	SRR8861834-79_trimmed.fq.sort.sort.q10.rmdup.narrowPeak_peak_957	26	.	2.51813	5.12051	2.66599	32
chr1	168425420	168427060	SRR8861834-79_trimmed.fq.sort.sort.q10.rmdup.narrowPeak_peak_958	80	.	3.60288	11.0171	8.05001	646
chr1	168427265	168427484	SRR8861834-79_trimmed.fq.sort.sort.q10.rmdup.narrowPeak_peak_959	46	.	2.98846	7.32817	4.66635	113
chr1	168663199	168663379	SRR8861834-79_trimmed.fq.sort.sort.q10.rmdup.narrowPeak_peak_960	49	.	3.61062	7.6017	4.91553	50
chr1	168676354	168677611	SRR8861834-79_trimmed.fq.sort.sort.q10.rmdup.narrowPeak_peak_961	89	.	4.02844	11.9649	8.91924	805
chr1	168677790	168678045	SRR8861834-79_trimmed.fq.sort.sort.q10.rmdup.narrowPeak_peak_962	71	.	3.68696	10.0583	7.16943	122
chr1	169356561	169356823	SRR8861834-79_trimmed.fq.sort.sort.q10.rmdup.narrowPeak_peak_963	39	.	2.80224	6.52288	3.93165	103
chr1	169747906	169749116	SRR8861834-79_trimmed.fq.sort.sort.q10.rmdup.narrowPeak_peak_964	118	.	3.10734	15.1611	11.8451	1054
chr1	169749305	169749513	SRR8861834-79_trimmed.fq.sort.sort.q10.rmdup.narrowPeak_peak_965	37	.	2.18216	6.29669	3.72693	75
chr1	169919709	169919993	SRR8861834-79_trimmed.fq.sort.sort.q10.rmdup.narrowPeak_peak_966	95	.	4.65839	12.635	9.53402	148
chr1	169920106	169920748	SRR8861834-79_trimmed.fq.sort.sort.q10.rmdup.narrowPeak_peak_967	69	.	4.06758	9.82602	6.95564	292
chr1	170222856	170223016	SRR8861834-79_trimmed.fq.sort.sort.q10.rmdup.narrowPeak_peak_968	30	.	2.70027	5.52985	3.03247	129
chr1	170273415	170273630	SRR8861834-79_trimmed.fq.sort.sort.q10.rmdup.narrowPeak_peak_969	72	.	4.2044	10.184	7.28481	132
chr1	170588409	170588787	SRR8861834-79_trimmed.fq.sort.sort.q10.rmdup.narrowPeak_peak_970	35	.	3.01205	6.0603	3.51174	250
chr1	170644705	170644953	SRR8861834-79_trimmed.fq.sort.sort.q10.rmdup.narrowPeak_peak_971	80	.	4.41176	11.0233	8.05562	122
chr1	170906194	170906665	SRR8861834-79_trimmed.fq.sort.sort.q10.rmdup.narrowPeak_peak_972	85	.	2.25431	11.6037	8.58826	196
chr1	170906929	170909176	SRR8861834-79_trimmed.fq.sort.sort.q10.rmdup.narrowPeak_peak_973	167	.	2.79231	20.592	16.779	1440
chr1	170958964	170959211	SRR8861834-79_trimmed.fq.sort.sort.q10.rmdup.narrowPeak_peak_974	36	.	3.06577	6.20389	3.64247	125
chr1	170995605	170995814	SRR8861834-79_trimmed.fq.sort.sort.q10.rmdup.narrowPeak_peak_975	59	.	3.7515	8.7169	5.93764	99
chr1	171032407	171032911	SRR8861834-79_trimmed.fq.sort.sort.q10.rmdup.narrowPeak_peak_976	128	.	2.53227	16.2295	12.8208	165
chr1	171158676	171160538	SRR8861834-79_trimmed.fq.sort.sort.q10.rmdup.narrowPeak_peak_994	123	.	2.83206	15.6848	12.324	989
chr1	171192381	171192615	SRR8861834-79_trimmed.fq.sort.sort.q10.rmdup.narrowPeak_peak_995	31	.	1.67504	5.61686	3.11127	103
chr1	171192792	171196189	SRR8861834-79_trimmed.fq.sort.sort.q10.rmdup.narrowPeak_peak_996	116	.	2.20829	14.9258	11.6311	2369
chr1	171296310	171296492	SRR8861834-79_trimmed.fq.sort.sort.q10.rmdup.narrowPeak_peak_997	25	.	2.67584	4.97714	2.53715	62
chr1	171307673	171307878	SRR8861834-79_trimmed.fq.sort.sort.q10.rmdup.narrowPeak_peak_998	45	.	3.37838	7.24361	4.58887	66
chr1	171370882	171371078	SRR8861834-79_trimmed.fq.sort.sort.q10.rmdup.narrowPeak_peak_999	46	.	2.91829	7.2753	4.61792	147
chr1	171371204	171371423	SRR8861834-79_trimmed.fq.sort.sort.q10.rmdup.narrowPeak_peak_1000	50	.	3.00155	7.75512	5.0562	124
chr1	171379589	171381241	SRR8861834-79_trimmed.fq.sort.sort.q10.rmdup.narrowPeak_peak_1001	187	.	3.84846	22.8181	18.7871	1090
chr1	171381490	171381975	SRR8861834-79_trimmed.fq.sort.sort.q10.rmdup.narrowPeak_peak_1002	107	.	3.0833	14.0067	10.7906	104
chr1	171407466	171407854	SRR8861834-79_trimmed.fq.sort.sort.q10.rmdup.narrowPeak_peak_1003	44	.	3.25733	7.13638	4.49095	313
chr1	171408069	171408800	SRR8861834-79_trimmed.fq.sort.sort.q10.rmdup.narrowPeak_peak_1004	39	.	3.10811	6.5173	3.92661	593
chr1	171436834	171439144	SRR8861834-79_trimmed.fq.sort.sort.q10.rmdup.narrowPeak_peak_1005	187	.	3.40263	22.7981	18.7689	1270
chr1	171439305	171439709	SRR8861834-79_trimmed.fq.sort.sort.q10.rmdup.narrowPeak_peak_1006	64	.	2.34166	9.28271	6.45684	120
chr1	172046003	172046163	SRR8861834-79_trimmed.fq.sort.sort.q10.rmdup.narrowPeak_peak_1007	37	.	2.73651	6.30177	3.73148	76
chr1	172052426	172055196	SRR8861834-79_trimmed.fq.sort.sort.q10.rmdup.narrowPeak_peak_1008	186	.	2.78127	22.6444	18.6306	1307
chr1	172055501	172055796	SRR8861834-79_trimmed.fq.sort.sort.q10.rmdup.narrowPeak_peak_1009	24	.	1.68265	4.91169	2.47838	15
chr1	172243518	172245536	SRR8861834-79_trimmed.fq.sort.sort.q10.rmdup.narrowPeak_peak_1010	188	.	4.25638	22.8657	18.8303	739
chr1	172325362	172327706	SRR8861834-79_trimmed.fq.sort.sort.q10.rmdup.narrowPeak_peak_1011	144	.	2.57564	18.0342	14.4632	628
chr1	172328641	172328891	SRR8861834-79_trimmed.fq.sort.sort.q10.rmdup.narrowPeak_peak_1012	23	.	1.62766	4.73	2.3154	93
chr1	172340113	172341026	SRR8861834-79_trimmed.fq.sort.sort.q10.rmdup.narrowPeak_peak_1013	112	.	2.39877	14.4719	11.2157	308
chr1	172341235	172342541	SRR8861834-79_trimmed.fq.sort.sort.q10.rmdup.narrowPeak_peak_1014	186	.	2.86909	22.7135	18.6923	400
chr1	172350321	172350682	SRR8861834-79_trimmed.fq.sort.sort.q10.rmdup.narrowPeak_peak_1015	30	.	2.267	5.60045	3.09636	38
chr1	172350804	172351151	SRR8861834-79_trimmed.fq.sort.sort.q10.rmdup.narrowPeak_peak_1016	33	.	2.33281	5.89211	3.35867	123
chr1	172351305	172351477	SRR8861834-79_trimmed.fq.sort.sort.q10.rmdup.narrowPeak_peak_1017	34	.	2.36718	6.04348	3.49642	146
chr1	172369086	172369325	SRR8861834-79_trimmed.fq.sort.sort.q10.rmdup.narrowPeak_peak_1018	54	.	2.96995	8.20863	5.47191	127
chr1	172391785	172392466	SRR8861834-79_trimmed.fq.sort.sort.q10.rmdup.narrowPeak_peak_1019	52	.	3.17704	7.95156	5.23623	428
chr1	172407621	172407826	SRR8861834-79_trimmed.fq.sort.sort.q10.rmdup.narrowPeak_peak_1020	38	.	2.83852	6.46812	3.88158	47
chr1	172480821	172480994	SRR8861834-79_trimmed.fq.sort.sort.q10.rmdup.narrowPeak_peak_1021	26	.	2.95415	5.1597	2.69791	116
chr1	172499982	172501618	SRR8861834-79_trimmed.fq.sort.sort.q10.rmdup.narrowPeak_peak_1022	180	.	4.83759	21.9942	18.0442	1052
chr1	172549754	172550800	SRR8861834-79_trimmed.fq.sort.sort.q10.rmdup.narrowPeak_peak_1023	86	.	3.84784	11.6311	8.61354	748
chr1	172560693	172562962	SRR8861834-79_trimmed.fq.sort.sort.q10.rmdup.narrowPeak_peak_1024	220	.	3.38092	26.4342	22.051	1603
chr1	172585067	172585460	SRR8861834-79_trimmed.fq.sort.sort.q10.rmdup.narrowPeak_peak_1025	38	.	2.88889	6.4496	3.86479	237
chr1	172585517	172586309	SRR8861834-79_trimmed.fq.sort.sort.q10.rmdup.narrowPeak_peak_1026	71	.	3.61337	10.0687	7.17899	375
chr1	172616574	172616806	SRR8861834-79_trimmed.fq.sort.sort.q10.rmdup.narrowPeak_peak_1027	26	.	2.657	5.08382	2.63296	194
chr1	173365551	173368586	SRR8861834-79_trimmed.fq.sort.sort.q10.rmdup.narrowPeak_peak_1028	141	.	2.52729	17.7359	14.1918	1609
chr1	174502659	174504301	SRR8861834-79_trimmed.fq.sort.sort.q10.rmdup.narrowPeak_peak_1029	193	.	4.36121	23.4691	19.3764	565
chr1	174920284	174920533	SRR8861834-79_trimmed.fq.sort.sort.q10.rmdup.narrowPeak_peak_1030	70	.	3.31126	9.92597	7.04754	154
chr1	174920769	174921608	SRR8861834-79_trimmed.fq.sort.sort.q10.rmdup.narrowPeak_peak_1031	128	.	4.26242	16.3123	12.8966	355
chr1	175491045	175492070	SRR8861834-79_trimmed.fq.sort.sort.q10.rmdup.narrowPeak_peak_1032	146	.	3.2223	18.254	14.6624	645
chr1	176273955	176276559	SRR8861834-79_trimmed.fq.sort.sort.q10.rmdup.narrowPeak_peak_1033	168	.	2.97974	20.6741	16.8535	907
chr1	176834552	176835668	SRR8861834-79_trimmed.fq.sort.sort.q10.rmdup.narrowPeak_peak_1034	149	.	5.36649	18.6249	14.9987	473
chr1	176835826	176836146	SRR8861834-79_trimmed.fq.sort.sort.q10.rmdup.narrowPeak_peak_1035	70	.	3.79581	9.87982	7.00508	90
chr1	176997691	176998511	SRR8861834-79_trimmed.fq.sort.sort.q10.rmdup.narrowPeak_peak_1036	83	.	3.91738	11.3258	8.33286	492
chr1	177322072	177322780	SRR8861834-79_trimmed.fq.sort.sort.q10.rmdup.narrowPeak_peak_1037	92	.	4.41847	12.2794	9.20834	147
chr1	177322845	177323155	SRR8861834-79_trimmed.fq.sort.sort.q10.rmdup.narrowPeak_peak_1038	63	.	3.72928	9.16868	6.35186	216
chr1	177517378	177517551	SRR8861834-79_trimmed.fq.sort.sort.q10.rmdup.narrowPeak_peak_1039	31	.	2.92642	5.64526	3.13702	112
chr1	177517716	177518049	SRR8861834-79_trimmed.fq.sort.sort.q10.rmdup.narrowPeak_peak_1040	36	.	3.08642	6.25878	3.69243	158
chr1	177518156	177518348	SRR8861834-79_trimmed.fq.sort.sort.q10.rmdup.narrowPeak_peak_1041	52	.	3.48383	7.98887	5.27044	127
chr1	177683894	177684197	SRR8861834-79_trimmed.fq.sort.sort.q10.rmdup.narrowPeak_peak_1042	37	.	3.28238	6.33961	3.76419	115
chr1	178275336	178276048	SRR8861834-79_trimmed.fq.sort.sort.q10.rmdup.narrowPeak_peak_1043	63	.	3.46901	9.11706	6.30448	338
chr1	178529857	178530253	SRR8861834-79_trimmed.fq.sort.sort.q10.rmdup.narrowPeak_peak_1044	42	.	3.01764	6.84663	4.22728	144
chr1	179207713	179208257	SRR8861834-79_trimmed.fq.sort.sort.q10.rmdup.narrowPeak_peak_1045	58	.	3.5489	8.64937	5.87567	97
chr1	179208337	179208509	SRR8861834-79_trimmed.fq.sort.sort.q10.rmdup.narrowPeak_peak_1046	19	.	2.51856	4.2584	1.90007	3
chr1	180192594	180192764	SRR8861834-79_trimmed.fq.sort.sort.q10.rmdup.narrowPeak_peak_1047	37	.	2.72798	6.27292	3.7054	37
chr1	180193015	180193209	SRR8861834-79_trimmed.fq.sort.sort.q10.rmdup.narrowPeak_peak_1048	55	.	3.0888	8.26137	5.51951	66
chr1	180194854	180195098	SRR8861834-79_trimmed.fq.sort.sort.q10.rmdup.narrowPeak_peak_1049	36	.	2.65568	6.18472	3.62504	111
chr1	180254572	180255650	SRR8861834-79_trimmed.fq.sort.sort.q10.rmdup.narrowPeak_peak_1050	105	.	4.80192	13.6988	10.5085	581
chr1	180266092	180266397	SRR8861834-79_trimmed.fq.sort.sort.q10.rmdup.narrowPeak_peak_1051	24	.	2.59679	4.91342	2.47988	153
chr1	180266694	180267077	SRR8861834-79_trimmed.fq.sort.sort.q10.rmdup.narrowPeak_peak_1052	61	.	3.47555	8.90342	6.10899	137
chr1	180267135	180267551	SRR8861834-79_trimmed.fq.sort.sort.q10.rmdup.narrowPeak_peak_1053	50	.	3.26087	7.79208	5.09009	289
chr1	180332634	180333482	SRR8861834-79_trimmed.fq.sort.sort.q10.rmdup.narrowPeak_peak_1054	122	.	4.55788	15.5677	12.2174	447
chr1	180333546	180333790	SRR8861834-79_trimmed.fq.sort.sort.q10.rmdup.narrowPeak_peak_1055	45	.	3.08219	7.24197	4.58734	150
chr1	180481972	180483950	SRR8861834-79_trimmed.fq.sort.sort.q10.rmdup.narrowPeak_peak_1056	225	.	3.41051	26.965	22.5319	938
chr1	180548230	180549043	SRR8861834-79_trimmed.fq.sort.sort.q10.rmdup.narrowPeak_peak_1057	121	.	4.29656	15.5454	12.197	273
chr1	180695674	180696080	SRR8861834-79_trimmed.fq.sort.sort.q10.rmdup.narrowPeak_peak_1058	106	.	2.36715	13.8687	10.6642	66
chr1	180696132	180698605	SRR8861834-79_trimmed.fq.sort.sort.q10.rmdup.narrowPeak_peak_1059	162	.	2.71269	19.9837	16.2291	207
chr1	180762733	180763882	SRR8861834-79_trimmed.fq.sort.sort.q10.rmdup.narrowPeak_peak_1060	191	.	6.31313	23.2479	19.1755	502
chr1	180793365	180793965	SRR8861834-79_trimmed.fq.sort.sort.q10.rmdup.narrowPeak_peak_1061	49	.	3.60419	7.5858	4.90216	214
chr1	180892775	180894614	SRR8861834-79_trimmed.fq.sort.sort.q10.rmdup.narrowPeak_peak_1062	182	.	3.19836	22.2401	18.2655	1642
chr1	180894737	180895814	SRR8861834-79_trimmed.fq.sort.sort.q10.rmdup.narrowPeak_peak_1063	117	.	2.72244	15.0738	11.766	146
chr1	180934047	180936416	SRR8861834-79_trimmed.fq.sort.sort.q10.rmdup.narrowPeak_peak_1064	180	.	2.88206	21.9823	18.0333	1319
chr1	180940989	180941513	SRR8861834-79_trimmed.fq.sort.sort.q10.rmdup.narrowPeak_peak_1065	40	.	2.06582	6.68419	4.07902	387
chr1	180942660	180943220	SRR8861834-79_trimmed.fq.sort.sort.q10.rmdup.narrowPeak_peak_1066	56	.	2.46354	8.38632	5.63419	233
chr1	180943282	180943499	SRR8861834-79_trimmed.fq.sort.sort.q10.rmdup.narrowPeak_peak_1067	35	.	2.24485	6.0739	3.52415	68
chr1	181040238	181040950	SRR8861834-79_trimmed.fq.sort.sort.q10.rmdup.narrowPeak_peak_1068	73	.	3.73674	10.2167	7.31492	504
chr1	181041039	181041318	SRR8861834-79_trimmed.fq.sort.sort.q10.rmdup.narrowPeak_peak_1069	39	.	2.96209	6.4885	3.90018	120
chr1	181255535	181255695	SRR8861834-79_trimmed.fq.sort.sort.q10.rmdup.narrowPeak_peak_1070	21	.	2.38284	4.55687	2.16535	11
chr1	181255898	181256121	SRR8861834-79_trimmed.fq.sort.sort.q10.rmdup.narrowPeak_peak_1071	33	.	2.66798	5.90997	3.37489	192
chr1	181256316	181256489	SRR8861834-79_trimmed.fq.sort.sort.q10.rmdup.narrowPeak_peak_1072	29	.	2.56107	5.40484	2.91933	77
chr1	181256825	181257894	SRR8861834-79_trimmed.fq.sort.sort.q10.rmdup.narrowPeak_peak_1073	58	.	3.17712	8.57573	5.80823	149
chr1	181351129	181351689	SRR8861834-79_trimmed.fq.sort.sort.q10.rmdup.narrowPeak_peak_1074	60	.	1.93143	8.84342	6.0538	332
chr1	181351999	181352305	SRR8861834-79_trimmed.fq.sort.sort.q10.rmdup.narrowPeak_peak_1075	66	.	1.9614	9.50192	6.6584	168
chr1	181352847	181354857	SRR8861834-79_trimmed.fq.sort.sort.q10.rmdup.narrowPeak_peak_1076	141	.	2.39684	17.6573	14.1203	937
chr1	181544668	181545044	SRR8861834-79_trimmed.fq.sort.sort.q10.rmdup.narrowPeak_peak_1077	34	.	2.85987	6.00323	3.45977	253
chr1	181563279	181563570	SRR8861834-79_trimmed.fq.sort.sort.q10.rmdup.narrowPeak_peak_1078	35	.	2.84868	6.14721	3.59094	219
chr1	181563958	181564123	SRR8861834-79_trimmed.fq.sort.sort.q10.rmdup.narrowPeak_peak_1079	30	.	2.69058	5.50078	3.00613	143
chr1	181852781	181852944	SRR8861834-79_trimmed.fq.sort.sort.q10.rmdup.narrowPeak_peak_1080	43	.	3.4465	6.96084	4.3304	67
chr1	181853251	181853447	SRR8861834-79_trimmed.fq.sort.sort.q10.rmdup.narrowPeak_peak_1081	32	.	3.11826	5.73891	3.21939	85
chr1	182137613	182137832	SRR8861834-79_trimmed.fq.sort.sort.q10.rmdup.narrowPeak_peak_1082	66	.	4.04269	9.47979	6.63811	92
chr1	182137886	182138119	SRR8861834-79_trimmed.fq.sort.sort.q10.rmdup.narrowPeak_peak_1083	70	.	4.11914	9.96163	7.08045	144
chr1	182283752	182283969	SRR8861834-79_trimmed.fq.sort.sort.q10.rmdup.narrowPeak_peak_1084	37	.	3.28238	6.33961	3.76419	94
chr1	182527453	182528018	SRR8861834-79_trimmed.fq.sort.sort.q10.rmdup.narrowPeak_peak_1085	60	.	2.81439	8.81653	6.02906	152
chr1	182528245	182528407	SRR8861834-79_trimmed.fq.sort.sort.q10.rmdup.narrowPeak_peak_1086	31	.	2.31115	5.67464	3.1636	47
chr1	182528863	182529284	SRR8861834-79_trimmed.fq.sort.sort.q10.rmdup.narrowPeak_peak_1087	61	.	2.77778	8.98555	6.18383	312
chr1	182529384	182529551	SRR8861834-79_trimmed.fq.sort.sort.q10.rmdup.narrowPeak_peak_1088	39	.	2.42223	6.55129	3.95762	129
chr1	182762929	182763926	SRR8861834-79_trimmed.fq.sort.sort.q10.rmdup.narrowPeak_peak_1089	184	.	3.47555	22.4942	18.4954	608
chr1	182764889	182765466	SRR8861834-79_trimmed.fq.sort.sort.q10.rmdup.narrowPeak_peak_1090	68	.	2.43844	9.71481	6.85356	227
chr1	182765536	182766109	SRR8861834-79_trimmed.fq.sort.sort.q10.rmdup.narrowPeak_peak_1091	57	.	2.33072	8.46822	5.70933	219
chr1	183148970	183149139	SRR8861834-79_trimmed.fq.sort.sort.q10.rmdup.narrowPeak_peak_1092	38	.	3.15006	6.427	3.84412	91
chr1	183150459	183150709	SRR8861834-79_trimmed.fq.sort.sort.q10.rmdup.narrowPeak_peak_1093	72	.	4.09091	10.172	7.2738	154
chr1	183386152	183386481	SRR8861834-79_trimmed.fq.sort.sort.q10.rmdup.narrowPeak_peak_1095	64	.	3	9.28	6.45438	148
chr1	183439155	183439315	SRR8861834-79_trimmed.fq.sort.sort.q10.rmdup.narrowPeak_peak_1096	22	.	2.79003	4.60305	2.20164	50
chr1	184032310	184032505	SRR8861834-79_trimmed.fq.sort.sort.q10.rmdup.narrowPeak_peak_1097	45	.	3.45912	7.22331	4.57031	135
chr1	184035537	184036092	SRR8861834-79_trimmed.fq.sort.sort.q10.rmdup.narrowPeak_peak_1098	55	.	3.59609	8.29744	5.55262	142
chr1	184234411	184235219	SRR8861834-79_trimmed.fq.sort.sort.q10.rmdup.narrowPeak_peak_1099	87	.	3.75101	11.8117	8.77892	552
chr1	184338611	184338802	SRR8861834-79_trimmed.fq.sort.sort.q10.rmdup.narrowPeak_peak_1100	48	.	3.50183	7.56643	4.88448	45
chr1	184429838	184430014	SRR8861834-79_trimmed.fq.sort.sort.q10.rmdup.narrowPeak_peak_1101	38	.	3.15006	6.427	3.84412	143
chr1	184450548	184450937	SRR8861834-79_trimmed.fq.sort.sort.q10.rmdup.narrowPeak_peak_1102	37	.	2.56575	6.3118	3.74066	78
chr1	184484469	184484677	SRR8861834-79_trimmed.fq.sort.sort.q10.rmdup.narrowPeak_peak_1103	31	.	2.69165	5.66538	3.15523	72
chr1	184485305	184485595	SRR8861834-79_trimmed.fq.sort.sort.q10.rmdup.narrowPeak_peak_1104	39	.	2.90958	6.5139	3.92352	66
chr1	184621717	184621944	SRR8861834-79_trimmed.fq.sort.sort.q10.rmdup.narrowPeak_peak_1105	27	.	2.91411	5.24808	2.77769	96
chr1	184687571	184689245	SRR8861834-79_trimmed.fq.sort.sort.q10.rmdup.narrowPeak_peak_1106	75	.	3.33333	10.4546	7.53334	892
chr1	184734014	184734259	SRR8861834-79_trimmed.fq.sort.sort.q10.rmdup.narrowPeak_peak_1107	44	.	1.6057	7.10727	4.46435	150
chr1	184735515	184735800	SRR8861834-79_trimmed.fq.sort.sort.q10.rmdup.narrowPeak_peak_1108	28	.	1.54023	5.296	2.82087	255
chr1	184735853	184736169	SRR8861834-79_trimmed.fq.sort.sort.q10.rmdup.narrowPeak_peak_1109	38	.	1.62356	6.47104	3.8843	122
chr1	184736333	184736738	SRR8861834-79_trimmed.fq.sort.sort.q10.rmdup.narrowPeak_peak_1110	77	.	1.87871	10.6512	7.71374	108
chr1	184736800	184737086	SRR8861834-79_trimmed.fq.sort.sort.q10.rmdup.narrowPeak_peak_1111	68	.	1.85529	9.68057	6.82192	137
chr1	184737296	184737456	SRR8861834-79_trimmed.fq.sort.sort.q10.rmdup.narrowPeak_peak_1112	27	.	1.58674	5.20558	2.73927	135
chr1	184752991	184753240	SRR8861834-79_trimmed.fq.sort.sort.q10.rmdup.narrowPeak_peak_1113	49	.	3.29949	7.69025	4.99672	128
chr1	184781576	184781863	SRR8861834-79_trimmed.fq.sort.sort.q10.rmdup.narrowPeak_peak_1114	36	.	2.80899	6.19944	3.63847	142
chr1	184782042	184782254	SRR8861834-79_trimmed.fq.sort.sort.q10.rmdup.narrowPeak_peak_1115	35	.	2.83318	6.10014	3.54799	62
chr1	184793666	184793956	SRR8861834-79_trimmed.fq.sort.sort.q10.rmdup.narrowPeak_peak_1116	48	.	3.32094	7.53237	4.85326	134
chr1	184809949	184811647	SRR8861834-79_trimmed.fq.sort.sort.q10.rmdup.narrowPeak_peak_1117	310	.	4.77246	36.2014	31.0726	1017
chr1	184811701	184812028	SRR8861834-79_trimmed.fq.sort.sort.q10.rmdup.narrowPeak_peak_1118	51	.	2.38605	7.80564	5.10256	193
chr1	184846410	184846965	SRR8861834-79_trimmed.fq.sort.sort.q10.rmdup.narrowPeak_peak_1119	108	.	3.52908	14.0971	10.8736	416
chr1	184847092	184847402	SRR8861834-79_trimmed.fq.sort.sort.q10.rmdup.narrowPeak_peak_1120	56	.	2.71883	8.37168	5.62077	151
chr1	184848955	184849203	SRR8861834-79_trimmed.fq.sort.sort.q10.rmdup.narrowPeak_peak_1121	41	.	2.47525	6.79299	4.17836	108
chr1	184851630	184851841	SRR8861834-79_trimmed.fq.sort.sort.q10.rmdup.narrowPeak_peak_1122	24	.	2.22573	4.85282	2.42531	83
chr1	184881341	184884006	SRR8861834-79_trimmed.fq.sort.sort.q10.rmdup.narrowPeak_peak_1123	219	.	3.43317	26.2796	21.9123	1989
chr1	185097686	185097934	SRR8861834-79_trimmed.fq.sort.sort.q10.rmdup.narrowPeak_peak_1124	44	.	2.85605	7.05749	4.41881	127
chr1	185098094	185098590	SRR8861834-79_trimmed.fq.sort.sort.q10.rmdup.narrowPeak_peak_1125	64	.	3.2418	9.23108	6.40931	295
chr1	185098693	185099191	SRR8861834-79_trimmed.fq.sort.sort.q10.rmdup.narrowPeak_peak_1126	84	.	3.5795	11.4191	8.41859	366
chr1	185099284	185099578	SRR8861834-79_trimmed.fq.sort.sort.q10.rmdup.narrowPeak_peak_1127	46	.	2.88963	7.35608	4.6919	228
chr1	185454164	185454978	SRR8861834-79_trimmed.fq.sort.sort.q10.rmdup.narrowPeak_peak_1128	129	.	2.73812	16.3594	12.9396	437
chr1	185455033	185457226	SRR8861834-79_trimmed.fq.sort.sort.q10.rmdup.narrowPeak_peak_1129	220	.	3.36171	26.4598	22.0746	812
chr1	185728509	185728679	SRR8861834-79_trimmed.fq.sort.sort.q10.rmdup.narrowPeak_peak_1130	34	.	2.63356	5.95121	3.41246	38
chr1	186832243	186832846	SRR8861834-79_trimmed.fq.sort.sort.q10.rmdup.narrowPeak_peak_1131	44	.	2.09088	7.14504	4.49882	184
chr1	186833099	186833410	SRR8861834-79_trimmed.fq.sort.sort.q10.rmdup.narrowPeak_peak_1132	50	.	2.1278	7.70963	5.01455	126
chr1	186833624	186833810	SRR8861834-79_trimmed.fq.sort.sort.q10.rmdup.narrowPeak_peak_1133	37	.	1.98733	6.3198	3.74795	58
chr1	186833935	186834816	SRR8861834-79_trimmed.fq.sort.sort.q10.rmdup.narrowPeak_peak_1134	77	.	2.3993	10.7364	7.79204	160
chr1	186842197	186842405	SRR8861834-79_trimmed.fq.sort.sort.q10.rmdup.narrowPeak_peak_1135	43	.	2.79783	7.02373	4.38789	148
chr1	186842682	186843535	SRR8861834-79_trimmed.fq.sort.sort.q10.rmdup.narrowPeak_peak_1136	102	.	3.90327	13.4472	10.2781	152
chr1	186843673	186843894	SRR8861834-79_trimmed.fq.sort.sort.q10.rmdup.narrowPeak_peak_1137	37	.	2.79156	6.3158	3.74425	148
chr1	186898278	186898558	SRR8861834-79_trimmed.fq.sort.sort.q10.rmdup.narrowPeak_peak_1138	67	.	3.90173	9.6532	6.79681	146
chr1	186922974	186923548	SRR8861834-79_trimmed.fq.sort.sort.q10.rmdup.narrowPeak_peak_1139	39	.	3.18656	6.52282	3.93161	67
chr1	186923974	186924340	SRR8861834-79_trimmed.fq.sort.sort.q10.rmdup.narrowPeak_peak_1140	58	.	3.73357	8.66896	5.8937	108
chr1	187605715	187606356	SRR8861834-79_trimmed.fq.sort.sort.q10.rmdup.narrowPeak_peak_1141	44	.	1.63038	7.1106	4.46743	464
chr1	187606948	187607453	SRR8861834-79_trimmed.fq.sort.sort.q10.rmdup.narrowPeak_peak_1142	57	.	1.68935	8.47478	5.71543	140
chr1	187607581	187607884	SRR8861834-79_trimmed.fq.sort.sort.q10.rmdup.narrowPeak_peak_1143	57	.	1.69098	8.50003	5.73866	61
chr1	187608121	187608305	SRR8861834-79_trimmed.fq.sort.sort.q10.rmdup.narrowPeak_peak_1144	23	.	1.4772	4.71773	2.30452	105
chr1	187609636	187610797	SRR8861834-79_trimmed.fq.sort.sort.q10.rmdup.narrowPeak_peak_1145	45	.	1.66113	7.25504	4.59932	95
chr1	187652462	187652746	SRR8861834-79_trimmed.fq.sort.sort.q10.rmdup.narrowPeak_peak_1146	66	.	3.37285	9.48332	6.64133	130
chr1	187675796	187676106	SRR8861834-79_trimmed.fq.sort.sort.q10.rmdup.narrowPeak_peak_1147	66	.	3.51953	9.51709	6.67232	112
chr1	187998224	187998710	SRR8861834-79_trimmed.fq.sort.sort.q10.rmdup.narrowPeak_peak_1148	70	.	2.80505	9.97692	7.09446	348
chr1	187999189	187999371	SRR8861834-79_trimmed.fq.sort.sort.q10.rmdup.narrowPeak_peak_1149	70	.	2.7972	9.93514	7.05602	86
chr1	188007854	188008049	SRR8861834-79_trimmed.fq.sort.sort.q10.rmdup.narrowPeak_peak_1150	24	.	2.4357	4.85715	2.42938	90
chr1	188029206	188029536	SRR8861834-79_trimmed.fq.sort.sort.q10.rmdup.narrowPeak_peak_1151	32	.	2.35196	5.72447	3.2088	251
chr1	188029685	188030715	SRR8861834-79_trimmed.fq.sort.sort.q10.rmdup.narrowPeak_peak_1152	119	.	3.61824	15.2739	11.9487	601
chr1	188031073	188031239	SRR8861834-79_trimmed.fq.sort.sort.q10.rmdup.narrowPeak_peak_1153	54	.	2.71003	8.16771	5.43447	79
chr1	188081391	188081799	SRR8861834-79_trimmed.fq.sort.sort.q10.rmdup.narrowPeak_peak_1154	98	.	4.07489	12.9706	9.84176	101
chr1	188081978	188082177	SRR8861834-79_trimmed.fq.sort.sort.q10.rmdup.narrowPeak_peak_1155	56	.	3.25239	8.4106	5.65655	88
chr1	188724032	188724220	SRR8861834-79_trimmed.fq.sort.sort.q10.rmdup.narrowPeak_peak_1156	39	.	2.63331	6.57213	3.97662	62
chr1	188725169	188725400	SRR8861834-79_trimmed.fq.sort.sort.q10.rmdup.narrowPeak_peak_1157	52	.	2.81426	7.95028	5.23511	137
chr1	189013696	189013904	SRR8861834-79_trimmed.fq.sort.sort.q10.rmdup.narrowPeak_peak_1158	26	.	2.8649	5.12775	2.67244	113
chr1	189014074	189014414	SRR8861834-79_trimmed.fq.sort.sort.q10.rmdup.narrowPeak_peak_1159	26	.	2.858	5.11083	2.65725	129
chr1	189341919	189343174	SRR8861834-79_trimmed.fq.sort.sort.q10.rmdup.narrowPeak_peak_1160	137	.	3.22465	17.2161	13.7193	976
chr1	189343632	189343822	SRR8861834-79_trimmed.fq.sort.sort.q10.rmdup.narrowPeak_peak_1161	33	.	2.09896	5.9303	3.39339	171
chr1	189343884	189344348	SRR8861834-79_trimmed.fq.sort.sort.q10.rmdup.narrowPeak_peak_1162	69	.	2.53649	9.8178	6.94807	213
chr1	189988949	189989170	SRR8861834-79_trimmed.fq.sort.sort.q10.rmdup.narrowPeak_peak_1163	49	.	2.77074	7.60108	4.91553	75
chr1	189989330	189989780	SRR8861834-79_trimmed.fq.sort.sort.q10.rmdup.narrowPeak_peak_1164	37	.	2.57566	6.35015	3.77384	111
chr1	189989847	189990329	SRR8861834-79_trimmed.fq.sort.sort.q10.rmdup.narrowPeak_peak_1165	55	.	2.89389	8.27705	5.53384	291
chr1	190017765	190018716	SRR8861834-79_trimmed.fq.sort.sort.q10.rmdup.narrowPeak_peak_1166	84	.	3.8742	11.4534	8.45012	316
chr1	190129214	190129424	SRR8861834-79_trimmed.fq.sort.sort.q10.rmdup.narrowPeak_peak_1167	23	.	2.53924	4.74928	2.33264	54
chr1	190154141	190154424	SRR8861834-79_trimmed.fq.sort.sort.q10.rmdup.narrowPeak_peak_1168	33	.	2.16821	5.90159	3.36738	210
chr1	190174119	190174470	SRR8861834-79_trimmed.fq.sort.sort.q10.rmdup.narrowPeak_peak_1169	58	.	1.74349	8.62445	5.85281	78
chr1	190174697	190175773	SRR8861834-79_trimmed.fq.sort.sort.q10.rmdup.narrowPeak_peak_1170	95	.	1.97284	12.6074	9.50867	112
chr1	190321473	190322140	SRR8861834-79_trimmed.fq.sort.sort.q10.rmdup.narrowPeak_peak_1171	76	.	2.91687	10.5669	7.63641	545
chr1	190331207	190331632	SRR8861834-79_trimmed.fq.sort.sort.q10.rmdup.narrowPeak_peak_1172	42	.	1.9078	6.8311	4.21314	109
chr1	190332120	190332402	SRR8861834-79_trimmed.fq.sort.sort.q10.rmdup.narrowPeak_peak_1173	30	.	1.7782	5.59687	3.09308	233
chr1	190447316	190449266	SRR8861834-79_trimmed.fq.sort.sort.q10.rmdup.narrowPeak_peak_1174	141	.	3.42328	17.7061	14.1647	645
chr1	190525649	190526000	SRR8861834-79_trimmed.fq.sort.sort.q10.rmdup.narrowPeak_peak_1175	57	.	2.53058	8.48569	5.72546	202
chr1	190526234	190526941	SRR8861834-79_trimmed.fq.sort.sort.q10.rmdup.narrowPeak_peak_1176	91	.	2.93994	12.1662	9.10408	431
chr1	190549070	190549275	SRR8861834-79_trimmed.fq.sort.sort.q10.rmdup.narrowPeak_peak_1177	41	.	3.37838	6.79373	4.17902	62
chr1	191098440	191099812	SRR8861834-79_trimmed.fq.sort.sort.q10.rmdup.narrowPeak_peak_1178	115	.	3.85752	14.8713	11.5813	811
chr1	191124935	191125804	SRR8861834-79_trimmed.fq.sort.sort.q10.rmdup.narrowPeak_peak_1179	68	.	3.83352	9.7273	6.86494	144
chr1	191184206	191186063	SRR8861834-79_trimmed.fq.sort.sort.q10.rmdup.narrowPeak_peak_1180	128	.	2.2724	16.2764	12.8638	466
chr1	191186635	191186967	SRR8861834-79_trimmed.fq.sort.sort.q10.rmdup.narrowPeak_peak_1181	32	.	1.67255	5.74443	3.2245	70
chr1	191216020	191216199	SRR8861834-79_trimmed.fq.sort.sort.q10.rmdup.narrowPeak_peak_1182	40	.	2.84784	6.67504	4.07069	135
chr1	191395054	191395516	SRR8861834-79_trimmed.fq.sort.sort.q10.rmdup.narrowPeak_peak_1183	107	.	4.6652	13.9661	10.7533	141
chr1	191395609	191396517	SRR8861834-79_trimmed.fq.sort.sort.q10.rmdup.narrowPeak_peak_1184	118	.	4.84392	15.181	11.8633	339
chr1	191410876	191411163	SRR8861834-79_trimmed.fq.sort.sort.q10.rmdup.narrowPeak_peak_1185	45	.	3.26442	7.15602	4.50895	40
chr1	191984833	191986310	SRR8861834-79_trimmed.fq.sort.sort.q10.rmdup.narrowPeak_peak_1186	159	.	4.85726	19.6793	15.9539	848
chr1	192090518	192090835	SRR8861834-79_trimmed.fq.sort.sort.q10.rmdup.narrowPeak_peak_1187	38	.	3.0683	6.40798	3.82673	169
chr1	192090930	192092204	SRR8861834-79_trimmed.fq.sort.sort.q10.rmdup.narrowPeak_peak_1188	123	.	4.91498	15.7456	12.3795	628
chr1	192189818	192190129	SRR8861834-79_trimmed.fq.sort.sort.q10.rmdup.narrowPeak_peak_1189	88	.	2.50343	11.851	8.81452	189
chr1	192190318	192192747	SRR8861834-79_trimmed.fq.sort.sort.q10.rmdup.narrowPeak_peak_1190	211	.	3.44475	25.4715	21.1842	1383
chr1	192833215	192833599	SRR8861834-79_trimmed.fq.sort.sort.q10.rmdup.narrowPeak_peak_1191	34	.	2.80773	6.0226	3.47735	123
chr1	192833906	192834429	SRR8861834-79_trimmed.fq.sort.sort.q10.rmdup.narrowPeak_peak_1192	39	.	2.92004	6.54633	3.95303	145
chr1	193034464	193034634	SRR8861834-79_trimmed.fq.sort.sort.q10.rmdup.narrowPeak_peak_1193	47	.	3.43489	7.39206	4.72486	77
chr1	193152575	193154808	SRR8861834-79_trimmed.fq.sort.sort.q10.rmdup.narrowPeak_peak_1194	168	.	3.09618	20.6585	16.8395	1107
chr1	193541708	193541943	SRR8861834-79_trimmed.fq.sort.sort.q10.rmdup.narrowPeak_peak_1195	55	.	3.41945	8.26848	5.52593	95
chr1	193988754	193989816	SRR8861834-79_trimmed.fq.sort.sort.q10.rmdup.narrowPeak_peak_1196	49	.	2.98306	7.68967	4.99618	730
chr1	194620505	194621905	SRR8861834-79_trimmed.fq.sort.sort.q10.rmdup.narrowPeak_peak_1197	141	.	4.0395	17.6405	14.105	542
chr1	194938001	194940168	SRR8861834-79_trimmed.fq.sort.sort.q10.rmdup.narrowPeak_peak_1198	180	.	3.88463	21.992	18.0421	1184
chr1	194976823	194977441	SRR8861834-79_trimmed.fq.sort.sort.q10.rmdup.narrowPeak_peak_1199	67	.	3.6302	9.62836	6.77465	259
chr1	194977510	194977731	SRR8861834-79_trimmed.fq.sort.sort.q10.rmdup.narrowPeak_peak_1200	40	.	3.03104	6.69329	4.08731	114
chr1	195175933	195176096	SRR8861834-79_trimmed.fq.sort.sort.q10.rmdup.narrowPeak_peak_1201	46	.	2.96888	7.26244	4.60604	15
chr1	195176282	195176495	SRR8861834-79_trimmed.fq.sort.sort.q10.rmdup.narrowPeak_peak_1202	36	.	2.75061	6.18211	3.62273	141
chr1	195233623	195233798	SRR8861834-79_trimmed.fq.sort.sort.q10.rmdup.narrowPeak_peak_1203	40	.	3.2391	6.6599	4.05679	31
chr10	3365858	3368220	SRR8861834-79_trimmed.fq.sort.sort.q10.rmdup.narrowPeak_peak_1205	239	.	3.58566	28.5016	23.9312	1389
chr10	3534077	3534293	SRR8861834-79_trimmed.fq.sort.sort.q10.rmdup.narrowPeak_peak_1206	43	.	3.4465	6.96084	4.3304	138
chr10	4265796	4265961	SRR8861834-79_trimmed.fq.sort.sort.q10.rmdup.narrowPeak_peak_1207	28	.	2.62927	5.31583	2.83877	54
chr10	4266838	4268030	SRR8861834-79_trimmed.fq.sort.sort.q10.rmdup.narrowPeak_peak_1208	104	.	4.18502	13.6459	10.4602	325
chr10	4710742	4713491	SRR8861834-79_trimmed.fq.sort.sort.q10.rmdup.narrowPeak_peak_1209	185	.	2.94923	22.5756	18.5687	1298
chr10	5549716	5550628	SRR8861834-79_trimmed.fq.sort.sort.q10.rmdup.narrowPeak_peak_1210	226	.	4.76947	27.0811	22.6379	567
chr10	5788375	5788993	SRR8861834-79_trimmed.fq.sort.sort.q10.rmdup.narrowPeak_peak_1211	74	.	4.2671	10.346	7.43319	144
chr10	5920452	5921841	SRR8861834-79_trimmed.fq.sort.sort.q10.rmdup.narrowPeak_peak_1212	122	.	2.92877	15.5823	12.2306	1023
chr10	5922656	5923031	SRR8861834-79_trimmed.fq.sort.sort.q10.rmdup.narrowPeak_peak_1213	81	.	2.55102	11.076	8.10359	120
chr10	6788260	6788651	SRR8861834-79_trimmed.fq.sort.sort.q10.rmdup.narrowPeak_peak_1214	85	.	4.26621	11.5363	8.52626	125
chr10	7388859	7389146	SRR8861834-79_trimmed.fq.sort.sort.q10.rmdup.narrowPeak_peak_1215	147	.	3.49049	18.3836	14.7792	122
chr10	7391752	7392289	SRR8861834-79_trimmed.fq.sort.sort.q10.rmdup.narrowPeak_peak_1216	152	.	3.39699	18.8939	15.2423	199
chr10	7392803	7393013	SRR8861834-79_trimmed.fq.sort.sort.q10.rmdup.narrowPeak_peak_1217	43	.	2.25479	6.92929	4.30285	179
chr10	7393203	7394054	SRR8861834-79_trimmed.fq.sort.sort.q10.rmdup.narrowPeak_peak_1218	121	.	3.15246	15.4656	12.1242	197
chr10	7491155	7491600	SRR8861834-79_trimmed.fq.sort.sort.q10.rmdup.narrowPeak_peak_1219	53	.	2.79119	8.02582	5.30436	314
chr10	7492131	7492626	SRR8861834-79_trimmed.fq.sort.sort.q10.rmdup.narrowPeak_peak_1220	171	.	4.41881	20.9943	17.1414	121
chr10	7492829	7493082	SRR8861834-79_trimmed.fq.sort.sort.q10.rmdup.narrowPeak_peak_1221	49	.	2.74893	7.67926	4.98654	95
chr10	7590321	7592468	SRR8861834-79_trimmed.fq.sort.sort.q10.rmdup.narrowPeak_peak_1222	214	.	3.75536	25.7808	21.4626	735
chr10	7841307	7841551	SRR8861834-79_trimmed.fq.sort.sort.q10.rmdup.narrowPeak_peak_1223	48	.	3.05907	7.56365	4.8819	142
chr10	7866591	7868842	SRR8861834-79_trimmed.fq.sort.sort.q10.rmdup.narrowPeak_peak_1224	256	.	4.26605	30.4084	25.6851	1315
chr10	8516522	8518167	SRR8861834-79_trimmed.fq.sort.sort.q10.rmdup.narrowPeak_peak_1225	237	.	5.05698	28.3217	23.769	1275
chr10	8548722	8549057	SRR8861834-79_trimmed.fq.sort.sort.q10.rmdup.narrowPeak_peak_1226	203	.	7.05713	24.5394	20.3434	168
chr10	8549120	8549376	SRR8861834-79_trimmed.fq.sort.sort.q10.rmdup.narrowPeak_peak_1227	101	.	4.92358	13.3486	10.1878	43
chr10	8549483	8549658	SRR8861834-79_trimmed.fq.sort.sort.q10.rmdup.narrowPeak_peak_1228	74	.	4.2671	10.346	7.43319	135
chr10	9673625	9673839	SRR8861834-79_trimmed.fq.sort.sort.q10.rmdup.narrowPeak_peak_1229	46	.	2.27687	7.29025	4.63163	72
chr10	9674202	9674710	SRR8861834-79_trimmed.fq.sort.sort.q10.rmdup.narrowPeak_peak_1230	102	.	2.9017	13.3833	10.2196	186
chr10	9675559	9676736	SRR8861834-79_trimmed.fq.sort.sort.q10.rmdup.narrowPeak_peak_1231	109	.	2.98603	14.1423	10.9143	653
chr10	9898899	9900432	SRR8861834-79_trimmed.fq.sort.sort.q10.rmdup.narrowPeak_peak_1232	213	.	6.38407	25.6605	21.3538	599
chr10	10322191	10322358	SRR8861834-79_trimmed.fq.sort.sort.q10.rmdup.narrowPeak_peak_1233	39	.	3.26087	6.50188	3.91248	109
chr10	10688218	10688478	SRR8861834-79_trimmed.fq.sort.sort.q10.rmdup.narrowPeak_peak_1234	60	.	3.07449	8.80523	6.01863	168
chr10	10688947	10689873	SRR8861834-79_trimmed.fq.sort.sort.q10.rmdup.narrowPeak_peak_1235	66	.	3.157	9.53487	6.6887	686
chr10	11079413	11082302	SRR8861834-79_trimmed.fq.sort.sort.q10.rmdup.narrowPeak_peak_1236	176	.	2.93762	21.5266	17.6217	1396
chr10	12940346	12942336	SRR8861834-79_trimmed.fq.sort.sort.q10.rmdup.narrowPeak_peak_1238	184	.	3.38549	22.4231	18.4312	813
chr10	12942439	12942756	SRR8861834-79_trimmed.fq.sort.sort.q10.rmdup.narrowPeak_peak_1239	91	.	2.61919	12.1793	9.11629	191
chr10	12962750	12962929	SRR8861834-79_trimmed.fq.sort.sort.q10.rmdup.narrowPeak_peak_1240	58	.	3.707	8.59769	5.82836	100
chr10	12963202	12963593	SRR8861834-79_trimmed.fq.sort.sort.q10.rmdup.narrowPeak_peak_1241	69	.	3.96592	9.83067	6.95995	167
chr10	13060439	13062058	SRR8861834-79_trimmed.fq.sort.sort.q10.rmdup.narrowPeak_peak_1242	182	.	3.68608	22.1831	18.2142	910
chr10	13062262	13062688	SRR8861834-79_trimmed.fq.sort.sort.q10.rmdup.narrowPeak_peak_1243	46	.	2.29487	7.27789	4.62022	55
chr10	13091461	13091621	SRR8861834-79_trimmed.fq.sort.sort.q10.rmdup.narrowPeak_peak_1244	25	.	2.48608	5.01844	2.57419	65
chr10	13092081	13092326	SRR8861834-79_trimmed.fq.sort.sort.q10.rmdup.narrowPeak_peak_1245	35	.	2.72397	6.09472	3.54312	100
chr10	13473186	13474227	SRR8861834-79_trimmed.fq.sort.sort.q10.rmdup.narrowPeak_peak_1246	126	.	2.6304	16.0925	12.6955	768
chr10	13474527	13475700	SRR8861834-79_trimmed.fq.sort.sort.q10.rmdup.narrowPeak_peak_1247	96	.	2.40546	12.7333	9.62436	268
chr10	13566278	13566845	SRR8861834-79_trimmed.fq.sort.sort.q10.rmdup.narrowPeak_peak_1248	63	.	3.23686	9.21288	6.39247	467
chr10	13706378	13706668	SRR8861834-79_trimmed.fq.sort.sort.q10.rmdup.narrowPeak_peak_1249	43	.	2.04539	7.00402	4.36991	97
chr10	13717112	13717538	SRR8861834-79_trimmed.fq.sort.sort.q10.rmdup.narrowPeak_peak_1250	111	.	3.65236	14.4481	11.1939	279
chr10	13962354	13962586	SRR8861834-79_trimmed.fq.sort.sort.q10.rmdup.narrowPeak_peak_1251	39	.	2.17584	6.58092	3.98472	93
chr10	13962639	13963442	SRR8861834-79_trimmed.fq.sort.sort.q10.rmdup.narrowPeak_peak_1252	72	.	2.50411	10.1708	7.27285	562
chr10	13963571	13963930	SRR8861834-79_trimmed.fq.sort.sort.q10.rmdup.narrowPeak_peak_1253	38	.	2.07876	6.38986	3.8102	154
chr10	13964186	13965077	SRR8861834-79_trimmed.fq.sort.sort.q10.rmdup.narrowPeak_peak_1254	57	.	2.29148	8.56197	5.79568	137
chr10	13967913	13968073	SRR8861834-79_trimmed.fq.sort.sort.q10.rmdup.narrowPeak_peak_1255	46	.	2.18601	7.28478	4.62658	62
chr10	14322283	14322478	SRR8861834-79_trimmed.fq.sort.sort.q10.rmdup.narrowPeak_peak_1256	24	.	2.83733	4.88524	2.45454	92
chr10	14543631	14545713	SRR8861834-79_trimmed.fq.sort.sort.q10.rmdup.narrowPeak_peak_1257	220	.	4.09357	26.4846	22.0973	1139
chr10	14546147	14546428	SRR8861834-79_trimmed.fq.sort.sort.q10.rmdup.narrowPeak_peak_1258	27	.	2.05319	5.20158	2.73576	191
chr10	14759316	14760109	SRR8861834-79_trimmed.fq.sort.sort.q10.rmdup.narrowPeak_peak_1259	116	.	3.55609	14.9546	11.6572	406
chr10	14760214	14761069	SRR8861834-79_trimmed.fq.sort.sort.q10.rmdup.narrowPeak_peak_1260	137	.	3.74677	17.2136	13.717	326
chr10	18548586	18548934	SRR8861834-79_trimmed.fq.sort.sort.q10.rmdup.narrowPeak_peak_1261	52	.	2.90102	7.94258	5.22805	129
chr10	18549430	18550191	SRR8861834-79_trimmed.fq.sort.sort.q10.rmdup.narrowPeak_peak_1262	65	.	3.12289	9.39774	6.56267	511
chr10	18562043	18562428	SRR8861834-79_trimmed.fq.sort.sort.q10.rmdup.narrowPeak_peak_1263	36	.	3.2175	6.18267	3.62321	199
chr10	18591238	18592124	SRR8861834-79_trimmed.fq.sort.sort.q10.rmdup.narrowPeak_peak_1264	97	.	4.31472	12.8857	9.76419	361
chr10	18742884	18744317	SRR8861834-79_trimmed.fq.sort.sort.q10.rmdup.narrowPeak_peak_1265	124	.	3.49398	15.8125	12.4403	448
chr10	18744406	18744848	SRR8861834-79_trimmed.fq.sort.sort.q10.rmdup.narrowPeak_peak_1266	52	.	2.60805	8.0002	5.28086	114
chr10	18843897	18846004	SRR8861834-79_trimmed.fq.sort.sort.q10.rmdup.narrowPeak_peak_1267	191	.	3.27453	23.1791	19.1142	685
chr10	18846056	18846263	SRR8861834-79_trimmed.fq.sort.sort.q10.rmdup.narrowPeak_peak_1268	26	.	1.84762	5.05197	2.60443	128
chr10	19187112	19187818	SRR8861834-79_trimmed.fq.sort.sort.q10.rmdup.narrowPeak_peak_1269	81	.	3.85154	11.1107	8.1353	280
chr10	19187977	19188215	SRR8861834-79_trimmed.fq.sort.sort.q10.rmdup.narrowPeak_peak_1270	31	.	2.75482	5.69286	3.18011	121
chr10	19339377	19339817	SRR8861834-79_trimmed.fq.sort.sort.q10.rmdup.narrowPeak_peak_1271	81	.	3.2399	11.1468	8.16859	118
chr10	19352164	19352368	SRR8861834-79_trimmed.fq.sort.sort.q10.rmdup.narrowPeak_peak_1272	29	.	1.5503	5.45779	2.96722	49
chr10	19352654	19353395	SRR8861834-79_trimmed.fq.sort.sort.q10.rmdup.narrowPeak_peak_1273	37	.	1.56353	6.28742	3.71843	582
chr10	19361015	19361220	SRR8861834-79_trimmed.fq.sort.sort.q10.rmdup.narrowPeak_peak_1274	21	.	1.43516	4.49358	2.10908	69
chr10	19401403	19401593	SRR8861834-79_trimmed.fq.sort.sort.q10.rmdup.narrowPeak_peak_1275	44	.	3.10411	7.10912	4.46606	100
chr10	19711817	19711978	SRR8861834-79_trimmed.fq.sort.sort.q10.rmdup.narrowPeak_peak_1276	34	.	2.156	6.0465	3.49916	19
chr10	19712152	19713144	SRR8861834-79_trimmed.fq.sort.sort.q10.rmdup.narrowPeak_peak_1277	83	.	2.78212	11.3785	8.38131	158
chr10	19713366	19714083	SRR8861834-79_trimmed.fq.sort.sort.q10.rmdup.narrowPeak_peak_1278	107	.	3.10045	13.9152	10.7066	281
chr10	19714185	19714380	SRR8861834-79_trimmed.fq.sort.sort.q10.rmdup.narrowPeak_peak_1279	31	.	2.15789	5.63771	3.13005	80
chr10	19818726	19818991	SRR8861834-79_trimmed.fq.sort.sort.q10.rmdup.narrowPeak_peak_1280	40	.	2.90698	6.68832	4.08278	145
chr10	19819159	19819736	SRR8861834-79_trimmed.fq.sort.sort.q10.rmdup.narrowPeak_peak_1281	65	.	3.47534	9.37202	6.53898	135
chr10	19848728	19850922	SRR8861834-79_trimmed.fq.sort.sort.q10.rmdup.narrowPeak_peak_1282	175	.	2.61886	21.4252	17.5304	774
chr10	19851135	19851645	SRR8861834-79_trimmed.fq.sort.sort.q10.rmdup.narrowPeak_peak_1283	41	.	1.77915	6.72675	4.11782	260
chr10	19851799	19852320	SRR8861834-79_trimmed.fq.sort.sort.q10.rmdup.narrowPeak_peak_1284	113	.	2.27712	14.6121	11.3441	303
chr10	19932564	19933615	SRR8861834-79_trimmed.fq.sort.sort.q10.rmdup.narrowPeak_peak_1285	107	.	3.35783	13.9147	10.7062	912
chr10	19935468	19935722	SRR8861834-79_trimmed.fq.sort.sort.q10.rmdup.narrowPeak_peak_1286	40	.	2.44216	6.64233	4.0408	73
chr10	20147465	20150930	SRR8861834-79_trimmed.fq.sort.sort.q10.rmdup.narrowPeak_peak_1287	150	.	2.80549	18.7008	15.0677	1068
chr10	20272824	20273065	SRR8861834-79_trimmed.fq.sort.sort.q10.rmdup.narrowPeak_peak_1288	41	.	2.91703	6.72047	4.11204	201
chr10	20273420	20273655	SRR8861834-79_trimmed.fq.sort.sort.q10.rmdup.narrowPeak_peak_1289	53	.	3.22796	8.11692	5.38783	182
chr10	21054846	21055840	SRR8861834-79_trimmed.fq.sort.sort.q10.rmdup.narrowPeak_peak_1290	86	.	3.772	11.6283	8.61091	475
chr10	21101893	21102094	SRR8861834-79_trimmed.fq.sort.sort.q10.rmdup.narrowPeak_peak_1291	25	.	2.88092	4.98816	2.54699	70
chr10	21102186	21102418	SRR8861834-79_trimmed.fq.sort.sort.q10.rmdup.narrowPeak_peak_1292	24	.	2.83733	4.88524	2.45454	168
chr10	21158009	21159480	SRR8861834-79_trimmed.fq.sort.sort.q10.rmdup.narrowPeak_peak_1293	142	.	3.21612	17.7859	14.2372	1024
chr10	21159558	21159907	SRR8861834-79_trimmed.fq.sort.sort.q10.rmdup.narrowPeak_peak_1294	51	.	2.27423	7.85847	5.15109	127
chr10	21881772	21882194	SRR8861834-79_trimmed.fq.sort.sort.q10.rmdup.narrowPeak_peak_1295	62	.	3.61197	9.07856	6.26906	88
chr10	21882397	21882844	SRR8861834-79_trimmed.fq.sort.sort.q10.rmdup.narrowPeak_peak_1296	61	.	3.56053	8.92501	6.12886	90
chr10	21882997	21883225	SRR8861834-79_trimmed.fq.sort.sort.q10.rmdup.narrowPeak_peak_1297	44	.	3.17904	7.12604	4.48149	135
chr10	21991566	21993230	SRR8861834-79_trimmed.fq.sort.sort.q10.rmdup.narrowPeak_peak_1298	211	.	5.44703	25.3866	21.1076	1261
chr10	22076688	22076884	SRR8861834-79_trimmed.fq.sort.sort.q10.rmdup.narrowPeak_peak_1299	37	.	3.28238	6.33961	3.76419	48
chr10	22480391	22481195	SRR8861834-79_trimmed.fq.sort.sort.q10.rmdup.narrowPeak_peak_1308	138	.	5.07614	17.3167	13.811	527
chr10	22811750	22812429	SRR8861834-79_trimmed.fq.sort.sort.q10.rmdup.narrowPeak_peak_1309	67	.	1.82258	9.56613	6.71738	517
chr10	22812928	22813127	SRR8861834-79_trimmed.fq.sort.sort.q10.rmdup.narrowPeak_peak_1310	21	.	1.47776	4.50932	2.12308	171
chr10	22823258	22823559	SRR8861834-79_trimmed.fq.sort.sort.q10.rmdup.narrowPeak_peak_1311	32	.	1.63799	5.76714	3.24502	146
chr10	22841935	22842520	SRR8861834-79_trimmed.fq.sort.sort.q10.rmdup.narrowPeak_peak_1312	38	.	1.6784	6.42018	3.83792	277
chr10	22842849	22845710	SRR8861834-79_trimmed.fq.sort.sort.q10.rmdup.narrowPeak_peak_1313	130	.	2.2396	16.475	13.0449	206
chr10	23347323	23347706	SRR8861834-79_trimmed.fq.sort.sort.q10.rmdup.narrowPeak_peak_1314	80	.	2.80432	11.0026	8.03675	225
chr10	23348011	23348719	SRR8861834-79_trimmed.fq.sort.sort.q10.rmdup.narrowPeak_peak_1315	110	.	3.13399	14.3261	11.0822	509
chr10	23348896	23349573	SRR8861834-79_trimmed.fq.sort.sort.q10.rmdup.narrowPeak_peak_1316	70	.	2.6694	9.8799	7.00514	395
chr10	24222406	24222642	SRR8861834-79_trimmed.fq.sort.sort.q10.rmdup.narrowPeak_peak_1317	36	.	1.94565	6.18756	3.62753	93
chr10	24222693	24225018	SRR8861834-79_trimmed.fq.sort.sort.q10.rmdup.narrowPeak_peak_1318	135	.	2.8129	17.0653	13.5821	148
chr10	24710437	24712871	SRR8861834-79_trimmed.fq.sort.sort.q10.rmdup.narrowPeak_peak_1319	115	.	3.28801	14.8457	11.5578	818
chr10	24718081	24718773	SRR8861834-79_trimmed.fq.sort.sort.q10.rmdup.narrowPeak_peak_1320	75	.	4.11281	10.5176	7.59111	548
chr10	24958235	24959337	SRR8861834-79_trimmed.fq.sort.sort.q10.rmdup.narrowPeak_peak_1321	107	.	4.54309	13.9152	10.7066	701
chr10	24959556	24959875	SRR8861834-79_trimmed.fq.sort.sort.q10.rmdup.narrowPeak_peak_1322	47	.	3.28601	7.43313	4.76238	146
chr10	25199236	25199415	SRR8861834-79_trimmed.fq.sort.sort.q10.rmdup.narrowPeak_peak_1323	61	.	3.93886	8.9391	6.14112	116
chr10	25950724	25951109	SRR8861834-79_trimmed.fq.sort.sort.q10.rmdup.narrowPeak_peak_1324	43	.	3.26334	6.9378	4.3107	301
chr10	26077338	26078458	SRR8861834-79_trimmed.fq.sort.sort.q10.rmdup.narrowPeak_peak_1325	219	.	4.53209	26.3516	21.977	582
chr10	26695731	26696159	SRR8861834-79_trimmed.fq.sort.sort.q10.rmdup.narrowPeak_peak_1326	85	.	3.90266	11.5486	8.53754	133
chr10	26696213	26696797	SRR8861834-79_trimmed.fq.sort.sort.q10.rmdup.narrowPeak_peak_1327	143	.	4.9448	17.931	14.369	145
chr10	29143369	29144874	SRR8861834-79_trimmed.fq.sort.sort.q10.rmdup.narrowPeak_peak_1328	79	.	2.01345	10.8855	7.92929	1325
chr10	29145209	29145571	SRR8861834-79_trimmed.fq.sort.sort.q10.rmdup.narrowPeak_peak_1329	24	.	1.60141	4.93176	2.49631	145
chr10	29147777	29148896	SRR8861834-79_trimmed.fq.sort.sort.q10.rmdup.narrowPeak_peak_1330	111	.	2.29338	14.3487	11.1029	848
chr10	29533452	29533733	SRR8861834-79_trimmed.fq.sort.sort.q10.rmdup.narrowPeak_peak_1331	41	.	2.49865	6.7579	4.14631	54
chr10	29533807	29534826	SRR8861834-79_trimmed.fq.sort.sort.q10.rmdup.narrowPeak_peak_1332	98	.	3.30164	12.9572	9.8296	576
chr10	30841848	30842338	SRR8861834-79_trimmed.fq.sort.sort.q10.rmdup.narrowPeak_peak_1333	101	.	2.34637	13.2713	10.1174	208
chr10	30843660	30844085	SRR8861834-79_trimmed.fq.sort.sort.q10.rmdup.narrowPeak_peak_1334	55	.	1.97807	8.27286	5.53004	270
chr10	30844158	30844589	SRR8861834-79_trimmed.fq.sort.sort.q10.rmdup.narrowPeak_peak_1335	43	.	1.8797	6.95649	4.32778	332
chr10	30845010	30845850	SRR8861834-79_trimmed.fq.sort.sort.q10.rmdup.narrowPeak_peak_1336	98	.	2.32342	13.0262	9.89274	246
chr10	30846070	30846419	SRR8861834-79_trimmed.fq.sort.sort.q10.rmdup.narrowPeak_peak_1337	48	.	1.97244	7.55241	4.87163	154
chr10	31005962	31007012	SRR8861834-79_trimmed.fq.sort.sort.q10.rmdup.narrowPeak_peak_1338	54	.	2.56031	8.2088	5.47205	801
chr10	31007243	31007515	SRR8861834-79_trimmed.fq.sort.sort.q10.rmdup.narrowPeak_peak_1339	35	.	2.26347	6.05049	3.50281	116
chr10	31297219	31297440	SRR8861834-79_trimmed.fq.sort.sort.q10.rmdup.narrowPeak_peak_1340	30	.	2.90698	5.59423	3.09071	69
chr10	32888080	32889922	SRR8861834-79_trimmed.fq.sort.sort.q10.rmdup.narrowPeak_peak_1341	194	.	3.57491	23.5491	19.4491	1583
chr10	32890326	32890722	SRR8861834-79_trimmed.fq.sort.sort.q10.rmdup.narrowPeak_peak_1342	70	.	2.49252	9.9512	7.07085	296
chr10	33623563	33625324	SRR8861834-79_trimmed.fq.sort.sort.q10.rmdup.narrowPeak_peak_1343	198	.	3.90168	23.9962	19.8527	1234
chr10	36478543	36478731	SRR8861834-79_trimmed.fq.sort.sort.q10.rmdup.narrowPeak_peak_1344	26	.	1.99397	5.15494	2.69691	135
chr10	36479927	36480495	SRR8861834-79_trimmed.fq.sort.sort.q10.rmdup.narrowPeak_peak_1345	46	.	2.30523	7.33816	4.67554	241
chr10	36487865	36488025	SRR8861834-79_trimmed.fq.sort.sort.q10.rmdup.narrowPeak_peak_1346	21	.	2.02053	4.58131	2.18702	50
chr10	36506163	36506657	SRR8861834-79_trimmed.fq.sort.sort.q10.rmdup.narrowPeak_peak_1347	41	.	1.82007	6.81375	4.19727	149
chr10	36506879	36507115	SRR8861834-79_trimmed.fq.sort.sort.q10.rmdup.narrowPeak_peak_1348	39	.	1.79841	6.53862	3.94611	33
chr10	36507215	36509046	SRR8861834-79_trimmed.fq.sort.sort.q10.rmdup.narrowPeak_peak_1349	140	.	2.49609	17.6292	14.0948	1204
chr10	36509141	36509583	SRR8861834-79_trimmed.fq.sort.sort.q10.rmdup.narrowPeak_peak_1350	38	.	1.80385	6.4611	3.87531	39
chr10	39367618	39367859	SRR8861834-79_trimmed.fq.sort.sort.q10.rmdup.narrowPeak_peak_1351	27	.	2.50578	5.22387	2.75577	128
chr10	39367960	39368892	SRR8861834-79_trimmed.fq.sort.sort.q10.rmdup.narrowPeak_peak_1352	174	.	5.01156	21.3495	17.4627	579
chr10	39369043	39369261	SRR8861834-79_trimmed.fq.sort.sort.q10.rmdup.narrowPeak_peak_1353	28	.	2.53313	5.31353	2.83677	133
chr10	39925738	39927522	SRR8861834-79_trimmed.fq.sort.sort.q10.rmdup.narrowPeak_peak_1354	153	.	3.4421	18.9856	15.3251	884
chr10	39927695	39928113	SRR8861834-79_trimmed.fq.sort.sort.q10.rmdup.narrowPeak_peak_1355	49	.	2.35125	7.60488	4.91855	70
chr10	39958992	39959680	SRR8861834-79_trimmed.fq.sort.sort.q10.rmdup.narrowPeak_peak_1356	62	.	3.80117	9.11045	6.29841	476
chr10	40023186	40023538	SRR8861834-79_trimmed.fq.sort.sort.q10.rmdup.narrowPeak_peak_1357	64	.	3.36984	9.24726	6.42418	208
chr10	40023977	40024330	SRR8861834-79_trimmed.fq.sort.sort.q10.rmdup.narrowPeak_peak_1358	41	.	2.88541	6.79962	4.18441	141
chr10	40140665	40140963	SRR8861834-79_trimmed.fq.sort.sort.q10.rmdup.narrowPeak_peak_1359	60	.	3.24412	8.8114	6.02435	148
chr10	40141045	40141925	SRR8861834-79_trimmed.fq.sort.sort.q10.rmdup.narrowPeak_peak_1360	106	.	4.06835	13.8004	10.6016	236
chr10	40154489	40154670	SRR8861834-79_trimmed.fq.sort.sort.q10.rmdup.narrowPeak_peak_1361	46	.	3.47661	7.26739	4.61065	40
chr10	40646059	40646338	SRR8861834-79_trimmed.fq.sort.sort.q10.rmdup.narrowPeak_peak_1362	61	.	3.93886	8.9391	6.14112	124
chr10	41069899	41071919	SRR8861834-79_trimmed.fq.sort.sort.q10.rmdup.narrowPeak_peak_1363	251	.	3.40478	29.8565	25.1761	1344
chr10	41072206	41072683	SRR8861834-79_trimmed.fq.sort.sort.q10.rmdup.narrowPeak_peak_1364	61	.	2.12385	8.97963	6.17839	341
chr10	41490650	41490930	SRR8861834-79_trimmed.fq.sort.sort.q10.rmdup.narrowPeak_peak_1365	61	.	3.93886	8.9391	6.14112	180
chr10	41683912	41684402	SRR8861834-79_trimmed.fq.sort.sort.q10.rmdup.narrowPeak_peak_1366	81	.	3.94089	11.1284	8.15161	159
chr10	41684867	41685072	SRR8861834-79_trimmed.fq.sort.sort.q10.rmdup.narrowPeak_peak_1367	53	.	3.26797	8.02979	5.30794	67
chr10	41990468	41990774	SRR8861834-79_trimmed.fq.sort.sort.q10.rmdup.narrowPeak_peak_1368	75	.	3.45357	10.4645	7.54248	94
chr10	41990893	41991548	SRR8861834-79_trimmed.fq.sort.sort.q10.rmdup.narrowPeak_peak_1369	79	.	3.51177	10.9193	7.96034	124
chr10	41991733	41991948	SRR8861834-79_trimmed.fq.sort.sort.q10.rmdup.narrowPeak_peak_1370	47	.	2.91134	7.43401	4.7632	133
chr10	42016605	42016912	SRR8861834-79_trimmed.fq.sort.sort.q10.rmdup.narrowPeak_peak_1371	45	.	3.00946	7.20616	4.55461	105
chr10	42017863	42018095	SRR8861834-79_trimmed.fq.sort.sort.q10.rmdup.narrowPeak_peak_1372	36	.	2.79931	6.16895	3.61067	120
chr10	42273416	42275262	SRR8861834-79_trimmed.fq.sort.sort.q10.rmdup.narrowPeak_peak_1373	215	.	5.3918	25.9087	21.5778	1018
chr10	42308959	42309245	SRR8861834-79_trimmed.fq.sort.sort.q10.rmdup.narrowPeak_peak_1374	28	.	2.87026	5.31909	2.84164	114
chr10	42592093	42592574	SRR8861834-79_trimmed.fq.sort.sort.q10.rmdup.narrowPeak_peak_1375	37	.	1.52179	6.29155	3.72222	135
chr10	42592625	42593101	SRR8861834-79_trimmed.fq.sort.sort.q10.rmdup.narrowPeak_peak_1376	57	.	1.65056	8.49854	5.73736	331
chr10	42601439	42602197	SRR8861834-79_trimmed.fq.sort.sort.q10.rmdup.narrowPeak_peak_1377	67	.	2.43427	9.55235	6.70481	330
chr10	42612861	42613342	SRR8861834-79_trimmed.fq.sort.sort.q10.rmdup.narrowPeak_peak_1378	33	.	1.56298	5.85041	3.32076	353
chr10	42614695	42615269	SRR8861834-79_trimmed.fq.sort.sort.q10.rmdup.narrowPeak_peak_1379	55	.	1.69827	8.29559	5.551	150
chr10	42615446	42616012	SRR8861834-79_trimmed.fq.sort.sort.q10.rmdup.narrowPeak_peak_1380	59	.	1.73192	8.68459	5.90806	255
chr10	42633883	42634170	SRR8861834-79_trimmed.fq.sort.sort.q10.rmdup.narrowPeak_peak_1381	46	.	1.57252	7.29152	4.63273	154
chr10	42634286	42634584	SRR8861834-79_trimmed.fq.sort.sort.q10.rmdup.narrowPeak_peak_1382	36	.	1.52503	6.16683	3.6088	181
chr10	42635143	42635519	SRR8861834-79_trimmed.fq.sort.sort.q10.rmdup.narrowPeak_peak_1383	57	.	1.66987	8.47301	5.71376	80
chr10	42636852	42637269	SRR8861834-79_trimmed.fq.sort.sort.q10.rmdup.narrowPeak_peak_1384	68	.	1.82241	9.6961	6.8362	178
chr10	42679215	42680839	SRR8861834-79_trimmed.fq.sort.sort.q10.rmdup.narrowPeak_peak_1385	294	.	5.42615	34.4588	29.431	598
chr10	42714223	42715275	SRR8861834-79_trimmed.fq.sort.sort.q10.rmdup.narrowPeak_peak_1386	70	.	3.09597	9.88986	7.01435	625
chr10	42957668	42957907	SRR8861834-79_trimmed.fq.sort.sort.q10.rmdup.narrowPeak_peak_1387	39	.	2.92004	6.54633	3.95303	107
chr10	43020200	43020423	SRR8861834-79_trimmed.fq.sort.sort.q10.rmdup.narrowPeak_peak_1388	38	.	1.88375	6.4033	3.82252	87
chr10	43020496	43023237	SRR8861834-79_trimmed.fq.sort.sort.q10.rmdup.narrowPeak_peak_1389	202	.	3.08375	24.4895	20.299	1468
chr10	43175132	43176381	SRR8861834-79_trimmed.fq.sort.sort.q10.rmdup.narrowPeak_peak_1390	151	.	3.11296	18.8123	15.1682	310
chr10	43667048	43667436	SRR8861834-79_trimmed.fq.sort.sort.q10.rmdup.narrowPeak_peak_1391	55	.	3.77474	8.26137	5.51951	302
chr10	44002650	44005458	SRR8861834-79_trimmed.fq.sort.sort.q10.rmdup.narrowPeak_peak_1392	181	.	2.66525	22.0663	18.1088	2624
chr10	44148450	44148943	SRR8861834-79_trimmed.fq.sort.sort.q10.rmdup.narrowPeak_peak_1393	91	.	3.86383	12.2215	9.15505	209
chr10	44149133	44149589	SRR8861834-79_trimmed.fq.sort.sort.q10.rmdup.narrowPeak_peak_1394	53	.	3.15922	8.09972	5.37203	189
chr10	44456436	44457021	SRR8861834-79_trimmed.fq.sort.sort.q10.rmdup.narrowPeak_peak_1395	95	.	2.75275	12.6894	9.58395	427
chr10	44457080	44457298	SRR8861834-79_trimmed.fq.sort.sort.q10.rmdup.narrowPeak_peak_1396	35	.	2.08681	6.15124	3.59456	155
chr10	44457467	44458273	SRR8861834-79_trimmed.fq.sort.sort.q10.rmdup.narrowPeak_peak_1397	141	.	3.1762	17.6926	14.1524	529
chr10	44458438	44459793	SRR8861834-79_trimmed.fq.sort.sort.q10.rmdup.narrowPeak_peak_1398	90	.	2.65283	12.1236	9.06496	1203
chr10	44464495	44466091	SRR8861834-79_trimmed.fq.sort.sort.q10.rmdup.narrowPeak_peak_1399	51	.	2.71895	7.88143	5.17208	804
chr10	44526408	44529091	SRR8861834-79_trimmed.fq.sort.sort.q10.rmdup.narrowPeak_peak_1400	248	.	3.51725	29.4779	24.8275	1065
chr10	44534412	44534588	SRR8861834-79_trimmed.fq.sort.sort.q10.rmdup.narrowPeak_peak_1401	50	.	2.98766	7.70598	5.01116	57
chr10	45288363	45290105	SRR8861834-79_trimmed.fq.sort.sort.q10.rmdup.narrowPeak_peak_1402	211	.	4.14394	25.3977	21.1177	439
chr10	45290629	45290794	SRR8861834-79_trimmed.fq.sort.sort.q10.rmdup.narrowPeak_peak_1403	40	.	2.32181	6.70141	4.09468	108
chr10	45333963	45334128	SRR8861834-79_trimmed.fq.sort.sort.q10.rmdup.narrowPeak_peak_1404	41	.	2.47267	6.78128	4.16759	51
chr10	45334222	45335369	SRR8861834-79_trimmed.fq.sort.sort.q10.rmdup.narrowPeak_peak_1405	86	.	3.12989	11.6625	8.6423	780
chr10	45336504	45336860	SRR8861834-79_trimmed.fq.sort.sort.q10.rmdup.narrowPeak_peak_1406	68	.	2.89626	9.73555	6.87259	272
chr10	45472320	45472554	SRR8861834-79_trimmed.fq.sort.sort.q10.rmdup.narrowPeak_peak_1407	55	.	3.41945	8.26848	5.52593	125
chr10	45472658	45472918	SRR8861834-79_trimmed.fq.sort.sort.q10.rmdup.narrowPeak_peak_1408	38	.	3.02115	6.47081	3.88408	118
chr10	45473155	45473965	SRR8861834-79_trimmed.fq.sort.sort.q10.rmdup.narrowPeak_peak_1409	58	.	3.46878	8.64833	5.8747	454
chr10	45485268	45485489	SRR8861834-79_trimmed.fq.sort.sort.q10.rmdup.narrowPeak_peak_1410	35	.	2.218	6.05094	3.50323	153
chr10	45486671	45487918	SRR8861834-79_trimmed.fq.sort.sort.q10.rmdup.narrowPeak_peak_1411	199	.	4.00082	24.1393	19.9832	868
chr10	49783188	49783474	SRR8861834-79_trimmed.fq.sort.sort.q10.rmdup.narrowPeak_peak_1412	37	.	2.02371	6.30756	3.73673	117
chr10	49787075	49787302	SRR8861834-79_trimmed.fq.sort.sort.q10.rmdup.narrowPeak_peak_1413	40	.	2.05391	6.60306	4.00492	146
chr10	49787467	49788506	SRR8861834-79_trimmed.fq.sort.sort.q10.rmdup.narrowPeak_peak_1414	171	.	3.32098	20.9837	17.132	399
chr10	50759403	50759635	SRR8861834-79_trimmed.fq.sort.sort.q10.rmdup.narrowPeak_peak_1415	23	.	2.09205	4.81527	2.39181	114
chr10	50761169	50761357	SRR8861834-79_trimmed.fq.sort.sort.q10.rmdup.narrowPeak_peak_1416	27	.	2.09118	5.20295	2.73701	154
chr10	50766367	50766593	SRR8861834-79_trimmed.fq.sort.sort.q10.rmdup.narrowPeak_peak_1417	24	.	2.11659	4.82534	2.40081	197
chr10	50890004	50890555	SRR8861834-79_trimmed.fq.sort.sort.q10.rmdup.narrowPeak_peak_1418	63	.	1.81333	9.17416	6.35697	346
chr10	50891611	50892056	SRR8861834-79_trimmed.fq.sort.sort.q10.rmdup.narrowPeak_peak_1419	34	.	1.56421	6.0232	3.47788	299
chr10	50909754	50910416	SRR8861834-79_trimmed.fq.sort.sort.q10.rmdup.narrowPeak_peak_1420	36	.	1.58164	6.21839	3.6557	169
chr10	51291307	51291477	SRR8861834-79_trimmed.fq.sort.sort.q10.rmdup.narrowPeak_peak_1421	35	.	2.89855	6.11637	3.56283	120
chr10	51589549	51590759	SRR8861834-79_trimmed.fq.sort.sort.q10.rmdup.narrowPeak_peak_1422	173	.	4.52277	21.1893	17.3181	483
chr10	51676385	51679233	SRR8861834-79_trimmed.fq.sort.sort.q10.rmdup.narrowPeak_peak_1423	209	.	3.26797	25.2633	20.996	2007
chr10	52020630	52020879	SRR8861834-79_trimmed.fq.sort.sort.q10.rmdup.narrowPeak_peak_1424	36	.	1.62857	6.16917	3.61087	106
chr10	52021548	52021946	SRR8861834-79_trimmed.fq.sort.sort.q10.rmdup.narrowPeak_peak_1425	34	.	1.58633	6.0331	3.48698	104
chr10	52026958	52027211	SRR8861834-79_trimmed.fq.sort.sort.q10.rmdup.narrowPeak_peak_1426	50	.	1.6043	7.77499	5.07438	136
chr10	52232508	52232884	SRR8861834-79_trimmed.fq.sort.sort.q10.rmdup.narrowPeak_peak_1427	43	.	3.4465	6.96084	4.3304	133
chr10	52691057	52692481	SRR8861834-79_trimmed.fq.sort.sort.q10.rmdup.narrowPeak_peak_1428	176	.	4.35638	21.6018	17.6899	751
chr10	52692589	52692825	SRR8861834-79_trimmed.fq.sort.sort.q10.rmdup.narrowPeak_peak_1429	49	.	2.65809	7.61317	4.92598	142
chr10	52705235	52705422	SRR8861834-79_trimmed.fq.sort.sort.q10.rmdup.narrowPeak_peak_1430	42	.	3.40467	6.8584	4.23807	102
chr10	53749792	53750980	SRR8861834-79_trimmed.fq.sort.sort.q10.rmdup.narrowPeak_peak_1431	96	.	3.44931	12.7729	9.66078	327
chr10	54073870	54074608	SRR8861834-79_trimmed.fq.sort.sort.q10.rmdup.narrowPeak_peak_1432	68	.	3.09131	9.66985	6.81209	320
chr10	55623126	55623362	SRR8861834-79_trimmed.fq.sort.sort.q10.rmdup.narrowPeak_peak_1433	46	.	3.50318	7.33415	4.67186	116
chr10	57631270	57631430	SRR8861834-79_trimmed.fq.sort.sort.q10.rmdup.narrowPeak_peak_1434	31	.	2.13328	5.61581	3.11029	85
chr10	57631651	57633509	SRR8861834-79_trimmed.fq.sort.sort.q10.rmdup.narrowPeak_peak_1435	206	.	3.99093	24.9045	20.6729	1141
chr10	57741060	57741220	SRR8861834-79_trimmed.fq.sort.sort.q10.rmdup.narrowPeak_peak_1436	24	.	2.81602	4.83473	2.40903	112
chr10	57784849	57785594	SRR8861834-79_trimmed.fq.sort.sort.q10.rmdup.narrowPeak_peak_1437	66	.	3.74332	9.46559	6.62509	148
chr10	57842919	57843198	SRR8861834-79_trimmed.fq.sort.sort.q10.rmdup.narrowPeak_peak_1438	30	.	3.01779	5.499	3.00455	102
chr10	58651041	58651614	SRR8861834-79_trimmed.fq.sort.sort.q10.rmdup.narrowPeak_peak_1446	49	.	3.52761	7.63316	4.94429	276
chr10	58812910	58815095	SRR8861834-79_trimmed.fq.sort.sort.q10.rmdup.narrowPeak_peak_1447	236	.	3.4662	28.2341	23.6883	1509
chr10	59222435	59223600	SRR8861834-79_trimmed.fq.sort.sort.q10.rmdup.narrowPeak_peak_1448	173	.	6.08343	21.2597	17.3818	773
chr10	59615401	59615561	SRR8861834-79_trimmed.fq.sort.sort.q10.rmdup.narrowPeak_peak_1449	32	.	3.11826	5.73891	3.21939	62
chr10	59957131	59957529	SRR8861834-79_trimmed.fq.sort.sort.q10.rmdup.narrowPeak_peak_1450	94	.	4.75946	12.5757	9.4795	267
chr10	59957725	59957931	SRR8861834-79_trimmed.fq.sort.sort.q10.rmdup.narrowPeak_peak_1451	43	.	3.4465	6.96084	4.3304	101
chr10	60105332	60106117	SRR8861834-79_trimmed.fq.sort.sort.q10.rmdup.narrowPeak_peak_1452	86	.	2.34286	11.6353	8.61727	478
chr10	60106216	60106504	SRR8861834-79_trimmed.fq.sort.sort.q10.rmdup.narrowPeak_peak_1453	101	.	2.44767	13.2731	10.1191	114
chr10	60106668	60108665	SRR8861834-79_trimmed.fq.sort.sort.q10.rmdup.narrowPeak_peak_1454	123	.	2.59096	15.6905	12.3291	1049
chr10	60186155	60186328	SRR8861834-79_trimmed.fq.sort.sort.q10.rmdup.narrowPeak_peak_1455	26	.	2.95415	5.1597	2.69791	129
chr10	60218057	60218320	SRR8861834-79_trimmed.fq.sort.sort.q10.rmdup.narrowPeak_peak_1456	30	.	2.82631	5.55548	3.05566	133
chr10	60218385	60218636	SRR8861834-79_trimmed.fq.sort.sort.q10.rmdup.narrowPeak_peak_1457	41	.	3.12175	6.75705	4.14552	141
chr10	60346259	60347977	SRR8861834-79_trimmed.fq.sort.sort.q10.rmdup.narrowPeak_peak_1458	142	.	4.19084	17.7815	14.2332	766
chr10	60448386	60448578	SRR8861834-79_trimmed.fq.sort.sort.q10.rmdup.narrowPeak_peak_1459	23	.	2.30112	4.78497	2.36456	73
chr10	60475425	60476983	SRR8861834-79_trimmed.fq.sort.sort.q10.rmdup.narrowPeak_peak_1460	112	.	3.47404	14.5282	11.2675	1449
chr10	60566251	60566420	SRR8861834-79_trimmed.fq.sort.sort.q10.rmdup.narrowPeak_peak_1461	37	.	3.17412	6.28345	3.71491	29
chr10	60684415	60684761	SRR8861834-79_trimmed.fq.sort.sort.q10.rmdup.narrowPeak_peak_1462	58	.	1.88236	8.66544	5.89051	198
chr10	60684812	60687196	SRR8861834-79_trimmed.fq.sort.sort.q10.rmdup.narrowPeak_peak_1463	152	.	2.40488	18.9282	15.2733	1527
chr10	60698411	60698645	SRR8861834-79_trimmed.fq.sort.sort.q10.rmdup.narrowPeak_peak_1464	37	.	2.65018	6.32252	3.75043	86
chr10	60698900	60699357	SRR8861834-79_trimmed.fq.sort.sort.q10.rmdup.narrowPeak_peak_1465	126	.	4.1286	16.048	12.6548	167
chr10	60800659	60800819	SRR8861834-79_trimmed.fq.sort.sort.q10.rmdup.narrowPeak_peak_1466	33	.	2.95381	5.90343	3.36899	111
chr10	60829753	60830614	SRR8861834-79_trimmed.fq.sort.sort.q10.rmdup.narrowPeak_peak_1467	60	.	2.41463	8.89141	6.09796	706
chr10	60832075	60832593	SRR8861834-79_trimmed.fq.sort.sort.q10.rmdup.narrowPeak_peak_1468	74	.	2.57238	10.345	7.43295	178
chr10	60936274	60936674	SRR8861834-79_trimmed.fq.sort.sort.q10.rmdup.narrowPeak_peak_1469	71	.	3.86049	10.0717	7.18173	287
chr10	61175448	61177028	SRR8861834-79_trimmed.fq.sort.sort.q10.rmdup.narrowPeak_peak_1470	95	.	3.24338	12.6586	9.5557	604
chr10	61213095	61213754	SRR8861834-79_trimmed.fq.sort.sort.q10.rmdup.narrowPeak_peak_1471	70	.	3.98465	9.88217	7.00719	314
chr10	61272388	61273083	SRR8861834-79_trimmed.fq.sort.sort.q10.rmdup.narrowPeak_peak_1472	97	.	3.96163	12.8472	9.72888	294
chr10	61381082	61381400	SRR8861834-79_trimmed.fq.sort.sort.q10.rmdup.narrowPeak_peak_1474	35	.	2.72837	6.10919	3.55632	106
chr10	61381657	61382981	SRR8861834-79_trimmed.fq.sort.sort.q10.rmdup.narrowPeak_peak_1475	91	.	3.77884	12.1741	9.11145	769
chr10	61405405	61407205	SRR8861834-79_trimmed.fq.sort.sort.q10.rmdup.narrowPeak_peak_1476	214	.	4.83824	25.7592	21.4427	709
chr10	61416358	61416646	SRR8861834-79_trimmed.fq.sort.sort.q10.rmdup.narrowPeak_peak_1477	38	.	1.71728	6.42843	3.84537	192
chr10	61416892	61417280	SRR8861834-79_trimmed.fq.sort.sort.q10.rmdup.narrowPeak_peak_1478	37	.	1.70937	6.34309	3.76734	346
chr10	61417727	61420325	SRR8861834-79_trimmed.fq.sort.sort.q10.rmdup.narrowPeak_peak_1479	181	.	2.5835	22.1135	18.1516	1203
chr10	61594034	61596586	SRR8861834-79_trimmed.fq.sort.sort.q10.rmdup.narrowPeak_peak_1480	229	.	3.26544	27.3799	22.9097	1739
chr10	61605263	61605466	SRR8861834-79_trimmed.fq.sort.sort.q10.rmdup.narrowPeak_peak_1481	49	.	3.20513	7.62201	4.93418	85
chr10	61624515	61626423	SRR8861834-79_trimmed.fq.sort.sort.q10.rmdup.narrowPeak_peak_1482	346	.	4.48737	39.9929	34.6716	983
chr10	61936557	61937140	SRR8861834-79_trimmed.fq.sort.sort.q10.rmdup.narrowPeak_peak_1483	94	.	3.87755	12.5398	9.44693	445
chr10	61937298	61937727	SRR8861834-79_trimmed.fq.sort.sort.q10.rmdup.narrowPeak_peak_1484	54	.	3.13258	8.21385	5.47673	99
chr10	61977009	61978619	SRR8861834-79_trimmed.fq.sort.sort.q10.rmdup.narrowPeak_peak_1485	107	.	2.54857	13.9553	10.7433	684
chr10	61978721	61980136	SRR8861834-79_trimmed.fq.sort.sort.q10.rmdup.narrowPeak_peak_1486	279	.	3.67558	32.8988	27.9799	819
chr10	62104007	62104373	SRR8861834-79_trimmed.fq.sort.sort.q10.rmdup.narrowPeak_peak_1487	29	.	2.62826	5.46785	2.97635	309
chr10	62109466	62110888	SRR8861834-79_trimmed.fq.sort.sort.q10.rmdup.narrowPeak_peak_1488	250	.	5.05936	29.7638	25.0904	1136
chr10	62127655	62128001	SRR8861834-79_trimmed.fq.sort.sort.q10.rmdup.narrowPeak_peak_1489	28	.	1.56051	5.27331	2.80042	233
chr10	62128241	62128419	SRR8861834-79_trimmed.fq.sort.sort.q10.rmdup.narrowPeak_peak_1490	37	.	1.60967	6.33548	3.76223	127
chr10	62128685	62129084	SRR8861834-79_trimmed.fq.sort.sort.q10.rmdup.narrowPeak_peak_1491	44	.	1.63282	7.05304	4.41476	90
chr10	62133906	62134427	SRR8861834-79_trimmed.fq.sort.sort.q10.rmdup.narrowPeak_peak_1492	45	.	1.58174	7.19949	4.54859	121
chr10	62135828	62136103	SRR8861834-79_trimmed.fq.sort.sort.q10.rmdup.narrowPeak_peak_1493	36	.	1.59269	6.24155	3.67683	155
chr10	62184382	62184674	SRR8861834-79_trimmed.fq.sort.sort.q10.rmdup.narrowPeak_peak_1494	85	.	4.28571	11.5922	8.57767	106
chr10	62207313	62207694	SRR8861834-79_trimmed.fq.sort.sort.q10.rmdup.narrowPeak_peak_1495	86	.	4.43696	11.7102	8.686	197
chr10	62230711	62230871	SRR8861834-79_trimmed.fq.sort.sort.q10.rmdup.narrowPeak_peak_1496	27	.	2.83126	5.21952	2.75182	140
chr10	62405336	62405558	SRR8861834-79_trimmed.fq.sort.sort.q10.rmdup.narrowPeak_peak_1497	46	.	2.98354	7.31167	4.6512	63
chr10	62405896	62406102	SRR8861834-79_trimmed.fq.sort.sort.q10.rmdup.narrowPeak_peak_1498	46	.	2.99339	7.34471	4.68155	88
chr10	62507117	62509388	SRR8861834-79_trimmed.fq.sort.sort.q10.rmdup.narrowPeak_peak_1499	113	.	3.29097	14.6456	11.3746	1546
chr10	62722203	62722486	SRR8861834-79_trimmed.fq.sort.sort.q10.rmdup.narrowPeak_peak_1500	32	.	2.25868	5.7954	3.27077	84
chr10	62724960	62725330	SRR8861834-79_trimmed.fq.sort.sort.q10.rmdup.narrowPeak_peak_1501	77	.	2.80052	10.6378	7.70143	126
chr10	62885258	62886016	SRR8861834-79_trimmed.fq.sort.sort.q10.rmdup.narrowPeak_peak_1502	38	.	3.15729	6.44603	3.8615	473
chr10	63089083	63090985	SRR8861834-79_trimmed.fq.sort.sort.q10.rmdup.narrowPeak_peak_1503	247	.	5.32562	29.3659	24.7236	1114
chr10	63098116	63098647	SRR8861834-79_trimmed.fq.sort.sort.q10.rmdup.narrowPeak_peak_1504	78	.	2.48001	10.8323	7.88047	88
chr10	63099046	63099341	SRR8861834-79_trimmed.fq.sort.sort.q10.rmdup.narrowPeak_peak_1505	30	.	1.96078	5.5531	3.05351	285
chr10	63099398	63100140	SRR8861834-79_trimmed.fq.sort.sort.q10.rmdup.narrowPeak_peak_1506	99	.	2.70003	13.1126	9.97204	512
chr10	63100353	63101723	SRR8861834-79_trimmed.fq.sort.sort.q10.rmdup.narrowPeak_peak_1507	102	.	2.74343	13.447	10.2779	461
chr10	63380073	63380486	SRR8861834-79_trimmed.fq.sort.sort.q10.rmdup.narrowPeak_peak_1508	79	.	3.85728	10.8625	7.90811	207
chr10	63380766	63381129	SRR8861834-79_trimmed.fq.sort.sort.q10.rmdup.narrowPeak_peak_1509	46	.	3.17073	7.30913	4.6489	250
chr10	63381306	63382221	SRR8861834-79_trimmed.fq.sort.sort.q10.rmdup.narrowPeak_peak_1510	125	.	4.74684	15.884	12.5056	561
chr10	63581322	63581629	SRR8861834-79_trimmed.fq.sort.sort.q10.rmdup.narrowPeak_peak_1511	58	.	3.37838	8.59814	5.82874	156
chr10	64087634	64090135	SRR8861834-79_trimmed.fq.sort.sort.q10.rmdup.narrowPeak_peak_1512	167	.	2.84756	20.5329	16.7253	882
chr10	65782757	65783021	SRR8861834-79_trimmed.fq.sort.sort.q10.rmdup.narrowPeak_peak_1513	31	.	2.05061	5.65368	3.14453	217
chr10	65789603	65789769	SRR8861834-79_trimmed.fq.sort.sort.q10.rmdup.narrowPeak_peak_1514	40	.	2.17894	6.59916	4.00131	56
chr10	66811540	66811866	SRR8861834-79_trimmed.fq.sort.sort.q10.rmdup.narrowPeak_peak_1515	34	.	2.52772	6.01961	3.47462	82
chr10	66815395	66815643	SRR8861834-79_trimmed.fq.sort.sort.q10.rmdup.narrowPeak_peak_1516	28	.	2.26425	5.35475	2.87393	113
chr10	66901351	66901945	SRR8861834-79_trimmed.fq.sort.sort.q10.rmdup.narrowPeak_peak_1517	69	.	3.97526	9.85638	6.98353	121
chr10	67125777	67126248	SRR8861834-79_trimmed.fq.sort.sort.q10.rmdup.narrowPeak_peak_1518	53	.	3.3449	8.04587	5.32267	100
chr10	67126441	67126609	SRR8861834-79_trimmed.fq.sort.sort.q10.rmdup.narrowPeak_peak_1519	32	.	2.82139	5.71598	3.20108	29
chr10	67128195	67128543	SRR8861834-79_trimmed.fq.sort.sort.q10.rmdup.narrowPeak_peak_1520	23	.	2.60159	4.77473	2.35533	243
chr10	67318989	67320115	SRR8861834-79_trimmed.fq.sort.sort.q10.rmdup.narrowPeak_peak_1521	86	.	3.24957	11.6191	8.60244	573
chr10	67373581	67373780	SRR8861834-79_trimmed.fq.sort.sort.q10.rmdup.narrowPeak_peak_1522	43	.	3.4465	6.96084	4.3304	52
chr10	67391581	67392091	SRR8861834-79_trimmed.fq.sort.sort.q10.rmdup.narrowPeak_peak_1523	46	.	2.98354	7.31167	4.6512	266
chr10	67392232	67392404	SRR8861834-79_trimmed.fq.sort.sort.q10.rmdup.narrowPeak_peak_1524	30	.	2.61464	5.57889	3.07682	72
chr10	67392547	67392911	SRR8861834-79_trimmed.fq.sort.sort.q10.rmdup.narrowPeak_peak_1525	54	.	3.11746	8.16138	5.42866	140
chr10	67393006	67393199	SRR8861834-79_trimmed.fq.sort.sort.q10.rmdup.narrowPeak_peak_1526	21	.	2.38663	4.56873	2.17581	5
chr10	67533697	67534853	SRR8861834-79_trimmed.fq.sort.sort.q10.rmdup.narrowPeak_peak_1527	104	.	2.10477	13.6704	10.4825	906
chr10	67534970	67535280	SRR8861834-79_trimmed.fq.sort.sort.q10.rmdup.narrowPeak_peak_1528	75	.	1.88548	10.4583	7.53675	131
chr10	67535445	67535798	SRR8861834-79_trimmed.fq.sort.sort.q10.rmdup.narrowPeak_peak_1529	30	.	1.56927	5.57499	3.07334	246
chr10	67538511	67541308	SRR8861834-79_trimmed.fq.sort.sort.q10.rmdup.narrowPeak_peak_1530	173	.	2.39512	21.2118	17.3385	1555
chr10	67541363	67541543	SRR8861834-79_trimmed.fq.sort.sort.q10.rmdup.narrowPeak_peak_1531	22	.	1.59842	4.68611	2.27613	24
chr10	67648014	67648221	SRR8861834-79_trimmed.fq.sort.sort.q10.rmdup.narrowPeak_peak_1532	57	.	3.35338	8.51889	5.75604	68
chr10	68724493	68724687	SRR8861834-79_trimmed.fq.sort.sort.q10.rmdup.narrowPeak_peak_1533	35	.	3.08461	6.05532	3.5072	42
chr10	69397525	69397781	SRR8861834-79_trimmed.fq.sort.sort.q10.rmdup.narrowPeak_peak_1534	40	.	1.77065	6.6398	4.03852	131
chr10	69398016	69399580	SRR8861834-79_trimmed.fq.sort.sort.q10.rmdup.narrowPeak_peak_1535	123	.	2.32623	15.7157	12.3524	198
chr10	69399931	69401340	SRR8861834-79_trimmed.fq.sort.sort.q10.rmdup.narrowPeak_peak_1536	74	.	2.05433	10.3871	7.47104	423
chr10	69407976	69408146	SRR8861834-79_trimmed.fq.sort.sort.q10.rmdup.narrowPeak_peak_1537	50	.	3.3857	7.71511	5.01958	77
chr10	69572207	69572870	SRR8861834-79_trimmed.fq.sort.sort.q10.rmdup.narrowPeak_peak_1538	83	.	3.14379	11.3238	8.33111	443
chr10	69573127	69573560	SRR8861834-79_trimmed.fq.sort.sort.q10.rmdup.narrowPeak_peak_1539	55	.	2.72777	8.24912	5.50905	136
chr10	69573732	69573943	SRR8861834-79_trimmed.fq.sort.sort.q10.rmdup.narrowPeak_peak_1540	46	.	2.59421	7.32905	4.66714	104
chr10	69690956	69691393	SRR8861834-79_trimmed.fq.sort.sort.q10.rmdup.narrowPeak_peak_1541	35	.	3.16857	6.0634	3.51449	311
chr10	69705692	69705852	SRR8861834-79_trimmed.fq.sort.sort.q10.rmdup.narrowPeak_peak_1542	30	.	2.95858	5.54259	3.04399	116
chr10	69924482	69924826	SRR8861834-79_trimmed.fq.sort.sort.q10.rmdup.narrowPeak_peak_1543	58	.	3.62319	8.61794	5.8469	139
chr10	69925014	69925233	SRR8861834-79_trimmed.fq.sort.sort.q10.rmdup.narrowPeak_peak_1544	26	.	2.78087	5.09011	2.63864	71
chr10	70060785	70060988	SRR8861834-79_trimmed.fq.sort.sort.q10.rmdup.narrowPeak_peak_1545	43	.	3.4465	6.96084	4.3304	157
chr10	70243808	70244844	SRR8861834-79_trimmed.fq.sort.sort.q10.rmdup.narrowPeak_peak_1546	86	.	2.49792	11.6663	8.64586	799
chr10	70245428	70246581	SRR8861834-79_trimmed.fq.sort.sort.q10.rmdup.narrowPeak_peak_1547	205	.	3.41568	24.7373	20.5219	798
chr10	70247143	70247332	SRR8861834-79_trimmed.fq.sort.sort.q10.rmdup.narrowPeak_peak_1548	24	.	1.84181	4.87364	2.44412	72
chr10	70598658	70598818	SRR8861834-79_trimmed.fq.sort.sort.q10.rmdup.narrowPeak_peak_1549	31	.	2.01282	5.61446	3.10906	15
chr10	70600015	70601015	SRR8861834-79_trimmed.fq.sort.sort.q10.rmdup.narrowPeak_peak_1550	122	.	2.97716	15.5851	12.233	559
chr10	70601073	70601584	SRR8861834-79_trimmed.fq.sort.sort.q10.rmdup.narrowPeak_peak_1551	73	.	2.5107	10.2164	7.31466	200
chr10	71160232	71161237	SRR8861834-79_trimmed.fq.sort.sort.q10.rmdup.narrowPeak_peak_1552	80	.	3.59712	10.996	8.03073	62
chr10	71285875	71287208	SRR8861834-79_trimmed.fq.sort.sort.q10.rmdup.narrowPeak_peak_1553	94	.	4.13126	12.5887	9.49146	214
chr10	71477643	71477901	SRR8861834-79_trimmed.fq.sort.sort.q10.rmdup.narrowPeak_peak_1554	35	.	2.89296	6.10006	3.54796	147
chr10	71477974	71478169	SRR8861834-79_trimmed.fq.sort.sort.q10.rmdup.narrowPeak_peak_1555	50	.	3.22967	7.69704	5.00293	115
chr10	72396146	72396459	SRR8861834-79_trimmed.fq.sort.sort.q10.rmdup.narrowPeak_peak_1556	34	.	2.34497	5.94574	3.40746	199
chr10	72396708	72397005	SRR8861834-79_trimmed.fq.sort.sort.q10.rmdup.narrowPeak_peak_1557	53	.	2.62894	8.10177	5.37391	200
chr10	73097388	73097650	SRR8861834-79_trimmed.fq.sort.sort.q10.rmdup.narrowPeak_peak_1558	50	.	1.93579	7.78504	5.08367	141
chr10	73098483	73099710	SRR8861834-79_trimmed.fq.sort.sort.q10.rmdup.narrowPeak_peak_1559	118	.	2.39989	15.128	11.815	897
chr10	73099906	73100190	SRR8861834-79_trimmed.fq.sort.sort.q10.rmdup.narrowPeak_peak_1560	25	.	1.6895	4.96942	2.53021	135
chr10	73100363	73100861	SRR8861834-79_trimmed.fq.sort.sort.q10.rmdup.narrowPeak_peak_1561	48	.	1.92016	7.55816	4.8769	270
chr10	73148424	73148624	SRR8861834-79_trimmed.fq.sort.sort.q10.rmdup.narrowPeak_peak_1562	36	.	3.15126	6.22545	3.66216	74
chr10	73821004	73821976	SRR8861834-79_trimmed.fq.sort.sort.q10.rmdup.narrowPeak_peak_1563	176	.	5.45951	21.6039	17.6917	675
chr10	73822073	73822473	SRR8861834-79_trimmed.fq.sort.sort.q10.rmdup.narrowPeak_peak_1564	59	.	3.34523	8.71616	5.93694	291
chr10	74967500	74968978	SRR8861834-79_trimmed.fq.sort.sort.q10.rmdup.narrowPeak_peak_1565	196	.	4.16857	23.8128	19.6867	545
chr10	74978813	74979577	SRR8861834-79_trimmed.fq.sort.sort.q10.rmdup.narrowPeak_peak_1566	84	.	3.80104	11.4692	8.4647	294
chr10	74995658	74995971	SRR8861834-79_trimmed.fq.sort.sort.q10.rmdup.narrowPeak_peak_1567	39	.	2.99043	6.57293	3.97734	128
chr10	75061110	75062448	SRR8861834-79_trimmed.fq.sort.sort.q10.rmdup.narrowPeak_peak_1568	104	.	4.44162	13.5951	10.4137	629
chr10	75316413	75319315	SRR8861834-79_trimmed.fq.sort.sort.q10.rmdup.narrowPeak_peak_1569	236	.	3.26203	28.1967	23.6536	1293
chr10	75558988	75560068	SRR8861834-79_trimmed.fq.sort.sort.q10.rmdup.narrowPeak_peak_1570	186	.	3.52113	22.6308	18.6184	597
chr10	75560199	75561513	SRR8861834-79_trimmed.fq.sort.sort.q10.rmdup.narrowPeak_peak_1571	157	.	3.26929	19.4739	15.7678	468
chr10	75569261	75569433	SRR8861834-79_trimmed.fq.sort.sort.q10.rmdup.narrowPeak_peak_1572	39	.	3.27715	6.5426	3.9496	89
chr10	75584405	75585338	SRR8861834-79_trimmed.fq.sort.sort.q10.rmdup.narrowPeak_peak_1573	47	.	3.45138	7.43517	4.76424	440
chr10	75585707	75585921	SRR8861834-79_trimmed.fq.sort.sort.q10.rmdup.narrowPeak_peak_1574	46	.	3.41855	7.34926	4.68564	146
chr10	75668037	75669391	SRR8861834-79_trimmed.fq.sort.sort.q10.rmdup.narrowPeak_peak_1575	156	.	4.95781	19.3769	15.6794	413
chr10	75779897	75780524	SRR8861834-79_trimmed.fq.sort.sort.q10.rmdup.narrowPeak_peak_1576	110	.	3.66524	14.2581	11.0202	397
chr10	75797198	75797363	SRR8861834-79_trimmed.fq.sort.sort.q10.rmdup.narrowPeak_peak_1577	32	.	2.51172	5.81591	3.28921	65
chr10	75797495	75797807	SRR8861834-79_trimmed.fq.sort.sort.q10.rmdup.narrowPeak_peak_1578	32	.	2.49501	5.7541	3.23318	159
chr10	75797916	75798186	SRR8861834-79_trimmed.fq.sort.sort.q10.rmdup.narrowPeak_peak_1579	32	.	2.48509	5.71735	3.20232	137
chr10	75798247	75798600	SRR8861834-79_trimmed.fq.sort.sort.q10.rmdup.narrowPeak_peak_1580	35	.	2.56114	6.14592	3.58976	219
chr10	75832714	75832962	SRR8861834-79_trimmed.fq.sort.sort.q10.rmdup.narrowPeak_peak_1581	33	.	2.52866	5.8784	3.34615	73
chr10	75833017	75834919	SRR8861834-79_trimmed.fq.sort.sort.q10.rmdup.narrowPeak_peak_1582	140	.	4.28964	17.63	14.0956	1309
chr10	75930588	75930769	SRR8861834-79_trimmed.fq.sort.sort.q10.rmdup.narrowPeak_peak_1583	38	.	2.68049	6.43211	3.84879	60
chr10	75930871	75931226	SRR8861834-79_trimmed.fq.sort.sort.q10.rmdup.narrowPeak_peak_1584	52	.	2.74091	7.97765	5.26009	302
chr10	75931397	75931779	SRR8861834-79_trimmed.fq.sort.sort.q10.rmdup.narrowPeak_peak_1585	64	.	2.75871	9.22769	6.40616	145
chr10	75935492	75935663	SRR8861834-79_trimmed.fq.sort.sort.q10.rmdup.narrowPeak_peak_1586	41	.	2.10052	6.72439	4.11561	80
chr10	75935830	75938030	SRR8861834-79_trimmed.fq.sort.sort.q10.rmdup.narrowPeak_peak_1587	181	.	3.46216	22.1511	18.1855	625
chr10	75950069	75950418	SRR8861834-79_trimmed.fq.sort.sort.q10.rmdup.narrowPeak_peak_1588	37	.	2.56246	6.29907	3.72911	120
chr10	75950470	75951015	SRR8861834-79_trimmed.fq.sort.sort.q10.rmdup.narrowPeak_peak_1589	53	.	2.8463	8.08224	5.35599	181
chr10	75953973	75954209	SRR8861834-79_trimmed.fq.sort.sort.q10.rmdup.narrowPeak_peak_1590	57	.	2.96248	8.55533	5.78958	79
chr10	76583543	76583703	SRR8861834-79_trimmed.fq.sort.sort.q10.rmdup.narrowPeak_peak_1591	32	.	2.85501	5.81163	3.28545	86
chr10	76583770	76584864	SRR8861834-79_trimmed.fq.sort.sort.q10.rmdup.narrowPeak_peak_1592	94	.	4.22046	12.5865	9.48944	318
chr10	76689328	76689543	SRR8861834-79_trimmed.fq.sort.sort.q10.rmdup.narrowPeak_peak_1593	41	.	3.20513	6.78119	4.16752	98
chr10	77165773	77166377	SRR8861834-79_trimmed.fq.sort.sort.q10.rmdup.narrowPeak_peak_1594	74	.	3.88601	10.4159	7.49766	138
chr10	77280806	77281108	SRR8861834-79_trimmed.fq.sort.sort.q10.rmdup.narrowPeak_peak_1595	53	.	3.59281	8.04458	5.32152	96
chr10	77415797	77417905	SRR8861834-79_trimmed.fq.sort.sort.q10.rmdup.narrowPeak_peak_1596	490	.	5.5141	54.7208	49.0801	1668
chr10	77448342	77448544	SRR8861834-79_trimmed.fq.sort.sort.q10.rmdup.narrowPeak_peak_1597	42	.	3.10945	6.92371	4.29781	87
chr10	77448763	77449108	SRR8861834-79_trimmed.fq.sort.sort.q10.rmdup.narrowPeak_peak_1598	41	.	3.05474	6.76322	4.15108	100
chr10	77449159	77449370	SRR8861834-79_trimmed.fq.sort.sort.q10.rmdup.narrowPeak_peak_1599	51	.	3.27988	7.84978	5.14305	111
chr10	77663812	77664061	SRR8861834-79_trimmed.fq.sort.sort.q10.rmdup.narrowPeak_peak_1600	22	.	2.47631	4.70799	2.29571	99
chr10	77664227	77664391	SRR8861834-79_trimmed.fq.sort.sort.q10.rmdup.narrowPeak_peak_1601	51	.	3.1331	7.80788	5.10464	54
chr10	77664552	77665350	SRR8861834-79_trimmed.fq.sort.sort.q10.rmdup.narrowPeak_peak_1602	91	.	3.92328	12.1623	9.10059	666
chr10	77676961	77678772	SRR8861834-79_trimmed.fq.sort.sort.q10.rmdup.narrowPeak_peak_1603	157	.	3.61421	19.4419	15.7386	500
chr10	77678969	77679144	SRR8861834-79_trimmed.fq.sort.sort.q10.rmdup.narrowPeak_peak_1604	28	.	2.06334	5.34882	2.86868	39
chr10	77679213	77679446	SRR8861834-79_trimmed.fq.sort.sort.q10.rmdup.narrowPeak_peak_1605	25	.	2.00765	4.96507	2.52622	34
chr10	77685202	77687800	SRR8861834-79_trimmed.fq.sort.sort.q10.rmdup.narrowPeak_peak_1606	219	.	3.45837	26.297	21.9278	1046
chr10	77813748	77813964	SRR8861834-79_trimmed.fq.sort.sort.q10.rmdup.narrowPeak_peak_1607	32	.	3.11826	5.73891	3.21939	89
chr10	77885901	77886081	SRR8861834-79_trimmed.fq.sort.sort.q10.rmdup.narrowPeak_peak_1608	37	.	3.28238	6.33961	3.76419	109
chr10	77901343	77901620	SRR8861834-79_trimmed.fq.sort.sort.q10.rmdup.narrowPeak_peak_1609	56	.	2.75786	8.3867	5.63454	132
chr10	77901709	77902220	SRR8861834-79_trimmed.fq.sort.sort.q10.rmdup.narrowPeak_peak_1610	74	.	3.02364	10.3481	7.43513	332
chr10	77902752	77902973	SRR8861834-79_trimmed.fq.sort.sort.q10.rmdup.narrowPeak_peak_1611	89	.	3.2298	11.9513	8.90679	106
chr10	78042981	78043242	SRR8861834-79_trimmed.fq.sort.sort.q10.rmdup.narrowPeak_peak_1613	55	.	3.77474	8.26137	5.51951	131
chr10	78043295	78043485	SRR8861834-79_trimmed.fq.sort.sort.q10.rmdup.narrowPeak_peak_1614	55	.	3.77474	8.26137	5.51951	85
chr10	78067657	78067890	SRR8861834-79_trimmed.fq.sort.sort.q10.rmdup.narrowPeak_peak_1615	55	.	2.80236	8.24517	5.50542	137
chr10	78068428	78069211	SRR8861834-79_trimmed.fq.sort.sort.q10.rmdup.narrowPeak_peak_1616	83	.	3.23339	11.3303	8.33706	309
chr10	78069858	78070324	SRR8861834-79_trimmed.fq.sort.sort.q10.rmdup.narrowPeak_peak_1617	110	.	3.66524	14.2581	11.0202	255
chr10	78373469	78373725	SRR8861834-79_trimmed.fq.sort.sort.q10.rmdup.narrowPeak_peak_1618	45	.	3.34692	7.16045	4.51291	130
chr10	78390784	78392297	SRR8861834-79_trimmed.fq.sort.sort.q10.rmdup.narrowPeak_peak_1619	185	.	4.52951	22.5006	18.5011	1093
chr10	78392414	78392747	SRR8861834-79_trimmed.fq.sort.sort.q10.rmdup.narrowPeak_peak_1620	58	.	2.85589	8.65341	5.87937	119
chr10	78482273	78483010	SRR8861834-79_trimmed.fq.sort.sort.q10.rmdup.narrowPeak_peak_1621	57	.	2.9143	8.54319	5.77836	104
chr10	78483148	78483668	SRR8861834-79_trimmed.fq.sort.sort.q10.rmdup.narrowPeak_peak_1622	56	.	2.84602	8.43372	5.67778	126
chr10	78540045	78540245	SRR8861834-79_trimmed.fq.sort.sort.q10.rmdup.narrowPeak_peak_1623	53	.	3.69063	8.04986	5.32635	84
chr10	78779650	78781505	SRR8861834-79_trimmed.fq.sort.sort.q10.rmdup.narrowPeak_peak_1624	97	.	3.76561	12.9036	9.78049	1003
chr10	79578904	79579076	SRR8861834-79_trimmed.fq.sort.sort.q10.rmdup.narrowPeak_peak_1625	22	.	2.6178	4.66526	2.25734	21
chr10	79594342	79595175	SRR8861834-79_trimmed.fq.sort.sort.q10.rmdup.narrowPeak_peak_1626	76	.	3.10514	10.5326	7.60488	335
chr10	79611803	79613867	SRR8861834-79_trimmed.fq.sort.sort.q10.rmdup.narrowPeak_peak_1627	278	.	3.6425	32.7822	27.8732	858
chr10	79638007	79640425	SRR8861834-79_trimmed.fq.sort.sort.q10.rmdup.narrowPeak_peak_1628	171	.	3.52301	20.9802	17.1287	1218
chr10	79652919	79653098	SRR8861834-79_trimmed.fq.sort.sort.q10.rmdup.narrowPeak_peak_1629	58	.	3.23726	8.57389	5.80653	94
chr10	79715201	79716731	SRR8861834-79_trimmed.fq.sort.sort.q10.rmdup.narrowPeak_peak_1630	200	.	2.729	24.2387	20.073	1186
chr10	79716850	79718134	SRR8861834-79_trimmed.fq.sort.sort.q10.rmdup.narrowPeak_peak_1631	185	.	2.63117	22.5102	18.5097	542
chr10	79735129	79736519	SRR8861834-79_trimmed.fq.sort.sort.q10.rmdup.narrowPeak_peak_1632	147	.	4.25498	18.3745	14.7708	843
chr10	79770507	79770672	SRR8861834-79_trimmed.fq.sort.sort.q10.rmdup.narrowPeak_peak_1633	43	.	3.4465	6.96084	4.3304	91
chr10	79770957	79771178	SRR8861834-79_trimmed.fq.sort.sort.q10.rmdup.narrowPeak_peak_1634	49	.	3.61062	7.6017	4.91553	66
chr10	79777637	79777830	SRR8861834-79_trimmed.fq.sort.sort.q10.rmdup.narrowPeak_peak_1635	37	.	2.24426	6.29919	3.72918	109
chr10	79778101	79778455	SRR8861834-79_trimmed.fq.sort.sort.q10.rmdup.narrowPeak_peak_1636	59	.	2.51915	8.70774	5.92927	219
chr10	79778612	79779239	SRR8861834-79_trimmed.fq.sort.sort.q10.rmdup.narrowPeak_peak_1637	79	.	2.73758	10.9351	7.97484	488
chr10	79882438	79882847	SRR8861834-79_trimmed.fq.sort.sort.q10.rmdup.narrowPeak_peak_1638	90	.	3.91645	12.1384	9.07857	208
chr10	79917886	79919544	SRR8861834-79_trimmed.fq.sort.sort.q10.rmdup.narrowPeak_peak_1639	88	.	1.96622	11.9334	8.89044	1399
chr10	79919807	79922148	SRR8861834-79_trimmed.fq.sort.sort.q10.rmdup.narrowPeak_peak_1640	148	.	2.25333	18.4832	14.8697	940
chr10	79969865	79970046	SRR8861834-79_trimmed.fq.sort.sort.q10.rmdup.narrowPeak_peak_1641	62	.	2.7008	9.09486	6.28399	56
chr10	79970277	79972047	SRR8861834-79_trimmed.fq.sort.sort.q10.rmdup.narrowPeak_peak_1642	172	.	3.95533	21.0785	17.2174	604
chr10	79997800	79998103	SRR8861834-79_trimmed.fq.sort.sort.q10.rmdup.narrowPeak_peak_1643	39	.	2.4458	6.52319	3.9319	72
chr10	79998335	79998589	SRR8861834-79_trimmed.fq.sort.sort.q10.rmdup.narrowPeak_peak_1644	26	.	2.12448	5.0634	2.61459	229
chr10	80002093	80003370	SRR8861834-79_trimmed.fq.sort.sort.q10.rmdup.narrowPeak_peak_1645	79	.	2.7533	10.8658	7.91115	289
chr10	80013019	80015382	SRR8861834-79_trimmed.fq.sort.sort.q10.rmdup.narrowPeak_peak_1646	243	.	3.13857	28.9545	24.3474	1216
chr10	80015479	80015708	SRR8861834-79_trimmed.fq.sort.sort.q10.rmdup.narrowPeak_peak_1647	40	.	1.83453	6.68162	4.07669	89
chr10	80135933	80138060	SRR8861834-79_trimmed.fq.sort.sort.q10.rmdup.narrowPeak_peak_1648	248	.	3.47635	29.5072	24.8544	1248
chr10	80138204	80138589	SRR8861834-79_trimmed.fq.sort.sort.q10.rmdup.narrowPeak_peak_1649	48	.	2.0477	7.57202	4.88956	146
chr10	80189301	80189480	SRR8861834-79_trimmed.fq.sort.sort.q10.rmdup.narrowPeak_peak_1650	42	.	2.14749	6.82659	4.20899	65
chr10	80189815	80191739	SRR8861834-79_trimmed.fq.sort.sort.q10.rmdup.narrowPeak_peak_1651	220	.	3.77558	26.4657	22.0799	860
chr10	80208179	80209673	SRR8861834-79_trimmed.fq.sort.sort.q10.rmdup.narrowPeak_peak_1652	123	.	4.79314	15.6998	12.3377	1166
chr10	80299337	80300194	SRR8861834-79_trimmed.fq.sort.sort.q10.rmdup.narrowPeak_peak_1653	106	.	2.40336	13.877	10.6718	708
chr10	80300263	80300584	SRR8861834-79_trimmed.fq.sort.sort.q10.rmdup.narrowPeak_peak_1654	45	.	1.8943	7.16442	4.51657	123
chr10	80304459	80305270	SRR8861834-79_trimmed.fq.sort.sort.q10.rmdup.narrowPeak_peak_1655	100	.	2.32333	13.146	10.0025	277
chr10	80305437	80305781	SRR8861834-79_trimmed.fq.sort.sort.q10.rmdup.narrowPeak_peak_1656	57	.	2.05794	8.48847	5.72801	117
chr10	80312264	80312464	SRR8861834-79_trimmed.fq.sort.sort.q10.rmdup.narrowPeak_peak_1657	22	.	1.57255	4.60675	2.20491	120
chr10	80312592	80312757	SRR8861834-79_trimmed.fq.sort.sort.q10.rmdup.narrowPeak_peak_1658	24	.	1.59179	4.83661	2.41083	149
chr10	80313462	80313779	SRR8861834-79_trimmed.fq.sort.sort.q10.rmdup.narrowPeak_peak_1659	31	.	1.65921	5.65681	3.14744	63
chr10	80313945	80314217	SRR8861834-79_trimmed.fq.sort.sort.q10.rmdup.narrowPeak_peak_1660	25	.	1.60983	4.97095	2.53146	213
chr10	80314300	80316310	SRR8861834-79_trimmed.fq.sort.sort.q10.rmdup.narrowPeak_peak_1661	67	.	1.95762	9.62083	6.76779	994
chr10	80330494	80330990	SRR8861834-79_trimmed.fq.sort.sort.q10.rmdup.narrowPeak_peak_1662	62	.	2.90529	9.05177	6.24458	298
chr10	80331171	80331333	SRR8861834-79_trimmed.fq.sort.sort.q10.rmdup.narrowPeak_peak_1663	29	.	2.34329	5.43756	2.94899	23
chr10	80340471	80340770	SRR8861834-79_trimmed.fq.sort.sort.q10.rmdup.narrowPeak_peak_1664	47	.	1.73723	7.39068	4.72363	86
chr10	80340996	80342897	SRR8861834-79_trimmed.fq.sort.sort.q10.rmdup.narrowPeak_peak_1665	120	.	2.09121	15.3818	12.0475	601
chr10	80347366	80347580	SRR8861834-79_trimmed.fq.sort.sort.q10.rmdup.narrowPeak_peak_1666	21	.	1.44788	4.57825	2.18429	54
chr10	80347985	80348327	SRR8861834-79_trimmed.fq.sort.sort.q10.rmdup.narrowPeak_peak_1667	43	.	1.60241	7.01538	4.38027	86
chr10	80348633	80348964	SRR8861834-79_trimmed.fq.sort.sort.q10.rmdup.narrowPeak_peak_1668	24	.	1.49265	4.91131	2.47801	212
chr10	80355815	80356458	SRR8861834-79_trimmed.fq.sort.sort.q10.rmdup.narrowPeak_peak_1669	114	.	2.0202	14.7368	11.4578	159
chr10	80356575	80358649	SRR8861834-79_trimmed.fq.sort.sort.q10.rmdup.narrowPeak_peak_1670	194	.	2.43174	23.5322	19.4336	956
chr10	80436524	80437343	SRR8861834-79_trimmed.fq.sort.sort.q10.rmdup.narrowPeak_peak_1671	68	.	3.93816	9.75409	6.88955	385
chr10	80437620	80437848	SRR8861834-79_trimmed.fq.sort.sort.q10.rmdup.narrowPeak_peak_1672	24	.	2.72035	4.93352	2.49785	106
chr10	80462860	80463341	SRR8861834-79_trimmed.fq.sort.sort.q10.rmdup.narrowPeak_peak_1673	49	.	2.3123	7.6211	4.93334	306
chr10	80463721	80464250	SRR8861834-79_trimmed.fq.sort.sort.q10.rmdup.narrowPeak_peak_1674	79	.	2.6122	10.9125	7.95409	326
chr10	80470840	80472411	SRR8861834-79_trimmed.fq.sort.sort.q10.rmdup.narrowPeak_peak_1675	146	.	3.26997	18.1875	14.602	1209
chr10	80472515	80472760	SRR8861834-79_trimmed.fq.sort.sort.q10.rmdup.narrowPeak_peak_1676	30	.	2.04118	5.50766	3.01242	117
chr10	80481429	80481603	SRR8861834-79_trimmed.fq.sort.sort.q10.rmdup.narrowPeak_peak_1677	38	.	1.82073	6.41951	3.83729	108
chr10	80489306	80489523	SRR8861834-79_trimmed.fq.sort.sort.q10.rmdup.narrowPeak_peak_1678	17	.	1.389	4.03137	1.70654	210
chr10	80504074	80504321	SRR8861834-79_trimmed.fq.sort.sort.q10.rmdup.narrowPeak_peak_1679	56	.	1.66743	8.43389	5.67795	143
chr10	80504689	80505041	SRR8861834-79_trimmed.fq.sort.sort.q10.rmdup.narrowPeak_peak_1680	84	.	1.83199	11.4447	8.4422	61
chr10	80505719	80505961	SRR8861834-79_trimmed.fq.sort.sort.q10.rmdup.narrowPeak_peak_1681	44	.	1.64666	7.05707	4.41843	115
chr10	80513338	80515044	SRR8861834-79_trimmed.fq.sort.sort.q10.rmdup.narrowPeak_peak_1682	95	.	2.28497	12.6142	9.51489	316
chr10	80515097	80515301	SRR8861834-79_trimmed.fq.sort.sort.q10.rmdup.narrowPeak_peak_1683	58	.	2.05913	8.59187	5.82296	148
chr10	80515578	80515931	SRR8861834-79_trimmed.fq.sort.sort.q10.rmdup.narrowPeak_peak_1684	51	.	2.03758	7.85326	5.14629	220
chr10	80535154	80537764	SRR8861834-79_trimmed.fq.sort.sort.q10.rmdup.narrowPeak_peak_1685	134	.	2.76025	16.9013	13.4332	2386
chr10	80537926	80538182	SRR8861834-79_trimmed.fq.sort.sort.q10.rmdup.narrowPeak_peak_1686	66	.	2.2229	9.52002	6.67498	103
chr10	80751275	80751652	SRR8861834-79_trimmed.fq.sort.sort.q10.rmdup.narrowPeak_peak_1687	81	.	4.43122	11.0738	8.10157	76
chr10	80808166	80809670	SRR8861834-79_trimmed.fq.sort.sort.q10.rmdup.narrowPeak_peak_1688	193	.	3.16841	23.3912	19.3058	1142
chr10	80809852	80810960	SRR8861834-79_trimmed.fq.sort.sort.q10.rmdup.narrowPeak_peak_1689	168	.	2.99709	20.6617	16.8425	271
chr10	80833756	80836482	SRR8861834-79_trimmed.fq.sort.sort.q10.rmdup.narrowPeak_peak_1690	177	.	2.88882	21.7039	17.7821	1011
chr10	80842533	80845430	SRR8861834-79_trimmed.fq.sort.sort.q10.rmdup.narrowPeak_peak_1691	236	.	3.0406	28.2446	23.6977	791
chr10	80871285	80871612	SRR8861834-79_trimmed.fq.sort.sort.q10.rmdup.narrowPeak_peak_1692	52	.	3.17148	7.93343	5.21973	76
chr10	80871828	80872120	SRR8861834-79_trimmed.fq.sort.sort.q10.rmdup.narrowPeak_peak_1693	71	.	3.54077	10.0673	7.17777	132
chr10	80872318	80872888	SRR8861834-79_trimmed.fq.sort.sort.q10.rmdup.narrowPeak_peak_1694	65	.	3.41588	9.40485	6.56915	110
chr10	80873217	80873546	SRR8861834-79_trimmed.fq.sort.sort.q10.rmdup.narrowPeak_peak_1695	34	.	2.75657	6.03377	3.48754	117
chr10	80887439	80889215	SRR8861834-79_trimmed.fq.sort.sort.q10.rmdup.narrowPeak_peak_1696	140	.	3.36257	17.5265	14.0013	670
chr10	80889415	80889632	SRR8861834-79_trimmed.fq.sort.sort.q10.rmdup.narrowPeak_peak_1697	21	.	1.96773	4.58868	2.19363	112
chr10	80889856	80890123	SRR8861834-79_trimmed.fq.sort.sort.q10.rmdup.narrowPeak_peak_1698	37	.	2.21195	6.35175	3.77528	143
chr10	80997681	80998005	SRR8861834-79_trimmed.fq.sort.sort.q10.rmdup.narrowPeak_peak_1703	43	.	2.47839	6.94635	4.31852	236
chr10	80998178	80998707	SRR8861834-79_trimmed.fq.sort.sort.q10.rmdup.narrowPeak_peak_1704	71	.	2.91602	10.0142	7.12885	211
chr10	81021330	81021511	SRR8861834-79_trimmed.fq.sort.sort.q10.rmdup.narrowPeak_peak_1705	34	.	1.80136	5.98431	3.44253	77
chr10	81021928	81022824	SRR8861834-79_trimmed.fq.sort.sort.q10.rmdup.narrowPeak_peak_1706	119	.	2.42131	15.2463	11.9234	327
chr10	81022882	81023061	SRR8861834-79_trimmed.fq.sort.sort.q10.rmdup.narrowPeak_peak_1707	44	.	1.86737	7.13144	4.48646	140
chr10	81024514	81026009	SRR8861834-79_trimmed.fq.sort.sort.q10.rmdup.narrowPeak_peak_1708	112	.	2.35977	14.5351	11.2737	643
chr10	81092501	81093323	SRR8861834-79_trimmed.fq.sort.sort.q10.rmdup.narrowPeak_peak_1709	50	.	3.40785	7.77724	5.07641	151
chr10	81133753	81135968	SRR8861834-79_trimmed.fq.sort.sort.q10.rmdup.narrowPeak_peak_1710	254	.	3.92187	30.1193	25.4184	391
chr10	81218825	81219588	SRR8861834-79_trimmed.fq.sort.sort.q10.rmdup.narrowPeak_peak_1713	68	.	3.58464	9.72915	6.86658	91
chr10	81219647	81219888	SRR8861834-79_trimmed.fq.sort.sort.q10.rmdup.narrowPeak_peak_1714	25	.	2.61159	4.95542	2.51755	155
chr10	81228949	81230902	SRR8861834-79_trimmed.fq.sort.sort.q10.rmdup.narrowPeak_peak_1715	191	.	3.1347	23.2465	19.1742	1018
chr10	81230976	81231652	SRR8861834-79_trimmed.fq.sort.sort.q10.rmdup.narrowPeak_peak_1716	58	.	2.14735	8.67527	5.89942	116
chr10	81238891	81241178	SRR8861834-79_trimmed.fq.sort.sort.q10.rmdup.narrowPeak_peak_1717	201	.	3.44333	24.3047	20.1322	1201
chr10	81251799	81251999	SRR8861834-79_trimmed.fq.sort.sort.q10.rmdup.narrowPeak_peak_1718	24	.	1.76929	4.84421	2.41768	144
chr10	81252055	81253297	SRR8861834-79_trimmed.fq.sort.sort.q10.rmdup.narrowPeak_peak_1719	144	.	2.69385	18.0082	14.4394	518
chr10	81257474	81258854	SRR8861834-79_trimmed.fq.sort.sort.q10.rmdup.narrowPeak_peak_1720	84	.	2.09163	11.4769	8.47169	687
chr10	81258972	81259976	SRR8861834-79_trimmed.fq.sort.sort.q10.rmdup.narrowPeak_peak_1721	87	.	2.17855	11.781	8.75075	98
chr10	81282987	81283197	SRR8861834-79_trimmed.fq.sort.sort.q10.rmdup.narrowPeak_peak_1722	59	.	2.02597	8.7353	5.95453	143
chr10	81283268	81285543	SRR8861834-79_trimmed.fq.sort.sort.q10.rmdup.narrowPeak_peak_1723	157	.	2.65908	19.4955	15.7871	1773
chr10	81289713	81289932	SRR8861834-79_trimmed.fq.sort.sort.q10.rmdup.narrowPeak_peak_1724	17	.	1.7145	4.11785	1.77547	7
chr10	81290111	81291688	SRR8861834-79_trimmed.fq.sort.sort.q10.rmdup.narrowPeak_peak_1725	154	.	3.27312	19.0733	15.4047	398
chr10	81291805	81292077	SRR8861834-79_trimmed.fq.sort.sort.q10.rmdup.narrowPeak_peak_1726	28	.	2.0586	5.32372	2.84583	124
chr10	81331668	81332081	SRR8861834-79_trimmed.fq.sort.sort.q10.rmdup.narrowPeak_peak_1727	134	.	3.69709	16.9427	13.471	253
chr10	81332244	81333628	SRR8861834-79_trimmed.fq.sort.sort.q10.rmdup.narrowPeak_peak_1728	175	.	3.93258	21.4862	17.5852	891
chr10	81342223	81344188	SRR8861834-79_trimmed.fq.sort.sort.q10.rmdup.narrowPeak_peak_1729	278	.	3.38443	32.7722	27.8641	1353
chr10	81344470	81344831	SRR8861834-79_trimmed.fq.sort.sort.q10.rmdup.narrowPeak_peak_1730	74	.	2.1825	10.3446	7.43259	83
chr10	81357780	81358344	SRR8861834-79_trimmed.fq.sort.sort.q10.rmdup.narrowPeak_peak_1731	69	.	3.96592	9.83067	6.95995	223
chr10	81363257	81365564	SRR8861834-79_trimmed.fq.sort.sort.q10.rmdup.narrowPeak_peak_1732	250	.	4.10758	29.7413	25.0703	1550
chr10	81407211	81407836	SRR8861834-79_trimmed.fq.sort.sort.q10.rmdup.narrowPeak_peak_1733	57	.	3.04223	8.48465	5.72448	494
chr10	81407920	81408292	SRR8861834-79_trimmed.fq.sort.sort.q10.rmdup.narrowPeak_peak_1734	58	.	3.07748	8.61814	5.84704	96
chr10	81425094	81425444	SRR8861834-79_trimmed.fq.sort.sort.q10.rmdup.narrowPeak_peak_1735	45	.	2.09322	7.16167	4.51404	135
chr10	81425588	81425783	SRR8861834-79_trimmed.fq.sort.sort.q10.rmdup.narrowPeak_peak_1736	48	.	2.13645	7.57073	4.8884	124
chr10	81425904	81426217	SRR8861834-79_trimmed.fq.sort.sort.q10.rmdup.narrowPeak_peak_1737	30	.	1.93064	5.60198	3.0978	250
chr10	81426416	81427964	SRR8861834-79_trimmed.fq.sort.sort.q10.rmdup.narrowPeak_peak_1738	150	.	2.96599	18.6711	15.0406	977
chr10	81428115	81428431	SRR8861834-79_trimmed.fq.sort.sort.q10.rmdup.narrowPeak_peak_1739	27	.	1.85306	5.23008	2.76148	268
chr10	81451155	81453459	SRR8861834-79_trimmed.fq.sort.sort.q10.rmdup.narrowPeak_peak_1740	158	.	2.36849	19.5168	15.806	970
chr10	81454094	81454388	SRR8861834-79_trimmed.fq.sort.sort.q10.rmdup.narrowPeak_peak_1741	42	.	1.671	6.83824	4.21961	234
chr10	81462417	81462792	SRR8861834-79_trimmed.fq.sort.sort.q10.rmdup.narrowPeak_peak_1742	26	.	1.55012	5.1522	2.69437	57
chr10	81472451	81474890	SRR8861834-79_trimmed.fq.sort.sort.q10.rmdup.narrowPeak_peak_1743	90	.	2.08303	12.131	9.07185	695
chr10	81480851	81482660	SRR8861834-79_trimmed.fq.sort.sort.q10.rmdup.narrowPeak_peak_1744	379	.	4.63655	43.3346	37.907	1395
chr10	81503050	81503616	SRR8861834-79_trimmed.fq.sort.sort.q10.rmdup.narrowPeak_peak_1745	97	.	4.29727	12.8306	9.71363	353
chr10	81503672	81503956	SRR8861834-79_trimmed.fq.sort.sort.q10.rmdup.narrowPeak_peak_1746	36	.	2.9383	6.23196	3.668	133
chr10	81511400	81512290	SRR8861834-79_trimmed.fq.sort.sort.q10.rmdup.narrowPeak_peak_1747	75	.	3.24465	10.5262	7.599	306
chr10	81512368	81513038	SRR8861834-79_trimmed.fq.sort.sort.q10.rmdup.narrowPeak_peak_1748	28	.	2.38095	5.32861	2.85034	328
chr10	81523458	81523766	SRR8861834-79_trimmed.fq.sort.sort.q10.rmdup.narrowPeak_peak_1749	60	.	3.26531	8.88543	6.09243	152
chr10	81523842	81524153	SRR8861834-79_trimmed.fq.sort.sort.q10.rmdup.narrowPeak_peak_1750	78	.	3.61272	10.8064	7.85664	154
chr10	81524208	81524649	SRR8861834-79_trimmed.fq.sort.sort.q10.rmdup.narrowPeak_peak_1751	75	.	3.59256	10.4894	7.5653	273
chr10	81524800	81524988	SRR8861834-79_trimmed.fq.sort.sort.q10.rmdup.narrowPeak_peak_1752	59	.	3.29227	8.76083	5.97783	78
chr10	81572510	81572859	SRR8861834-79_trimmed.fq.sort.sort.q10.rmdup.narrowPeak_peak_1753	36	.	2.41805	6.26644	3.69933	222
chr10	81572914	81574099	SRR8861834-79_trimmed.fq.sort.sort.q10.rmdup.narrowPeak_peak_1754	102	.	3.34646	13.4081	10.2425	703
chr10	81587627	81587830	SRR8861834-79_trimmed.fq.sort.sort.q10.rmdup.narrowPeak_peak_1755	31	.	2.59815	5.67747	3.16623	92
chr10	81593873	81594040	SRR8861834-79_trimmed.fq.sort.sort.q10.rmdup.narrowPeak_peak_1756	36	.	2.58851	6.24897	3.68347	46
chr10	82493090	82493969	SRR8861834-79_trimmed.fq.sort.sort.q10.rmdup.narrowPeak_peak_1757	328	.	7.11708	38.1013	32.8633	228
chr10	82911213	82911623	SRR8861834-79_trimmed.fq.sort.sort.q10.rmdup.narrowPeak_peak_1758	37	.	2.91783	6.35599	3.77916	137
chr10	82983342	82984661	SRR8861834-79_trimmed.fq.sort.sort.q10.rmdup.narrowPeak_peak_1760	73	.	2.45173	10.2129	7.31144	861
chr10	83038150	83038550	SRR8861834-79_trimmed.fq.sort.sort.q10.rmdup.narrowPeak_peak_1761	38	.	2.02472	6.40406	3.82322	304
chr10	83038780	83039295	SRR8861834-79_trimmed.fq.sort.sort.q10.rmdup.narrowPeak_peak_1762	60	.	2.27404	8.78904	6.00384	148
chr10	83335047	83337378	SRR8861834-79_trimmed.fq.sort.sort.q10.rmdup.narrowPeak_peak_1763	200	.	2.94662	24.2024	20.0406	1638
chr10	83337786	83338294	SRR8861834-79_trimmed.fq.sort.sort.q10.rmdup.narrowPeak_peak_1764	41	.	1.86423	6.74391	4.13355	146
chr10	83532467	83534222	SRR8861834-79_trimmed.fq.sort.sort.q10.rmdup.narrowPeak_peak_1765	87	.	2.96421	11.7499	8.72229	1447
chr10	84575277	84575437	SRR8861834-79_trimmed.fq.sort.sort.q10.rmdup.narrowPeak_peak_1766	44	.	2.87797	7.13443	4.48918	113
chr10	84753371	84753561	SRR8861834-79_trimmed.fq.sort.sort.q10.rmdup.narrowPeak_peak_1767	29	.	1.56762	5.47549	2.98328	96
chr10	84754034	84754805	SRR8861834-79_trimmed.fq.sort.sort.q10.rmdup.narrowPeak_peak_1768	56	.	1.68805	8.45461	5.69694	638
chr10	84755321	84755551	SRR8861834-79_trimmed.fq.sort.sort.q10.rmdup.narrowPeak_peak_1769	33	.	1.53029	5.92578	3.38931	132
chr10	84758116	84758571	SRR8861834-79_trimmed.fq.sort.sort.q10.rmdup.narrowPeak_peak_1770	61	.	1.70697	8.9628	6.16285	210
chr10	84759647	84760021	SRR8861834-79_trimmed.fq.sort.sort.q10.rmdup.narrowPeak_peak_1771	47	.	1.69169	7.41356	4.7444	302
chr10	85044210	85044969	SRR8861834-79_trimmed.fq.sort.sort.q10.rmdup.narrowPeak_peak_1772	43	.	3.4465	6.96084	4.3304	663
chr10	85090661	85090931	SRR8861834-79_trimmed.fq.sort.sort.q10.rmdup.narrowPeak_peak_1773	57	.	3.77358	8.51696	5.75427	128
chr10	85184012	85184254	SRR8861834-79_trimmed.fq.sort.sort.q10.rmdup.narrowPeak_peak_1774	26	.	2.95415	5.1597	2.69791	155
chr10	85219617	85219777	SRR8861834-79_trimmed.fq.sort.sort.q10.rmdup.narrowPeak_peak_1775	26	.	2.95415	5.1597	2.69791	92
chr10	85222035	85222212	SRR8861834-79_trimmed.fq.sort.sort.q10.rmdup.narrowPeak_peak_1776	58	.	3.81194	8.61575	5.84491	66
chr10	85266063	85266416	SRR8861834-79_trimmed.fq.sort.sort.q10.rmdup.narrowPeak_peak_1777	49	.	3.36383	7.6536	4.96306	266
chr10	85266549	85266718	SRR8861834-79_trimmed.fq.sort.sort.q10.rmdup.narrowPeak_peak_1778	61	.	3.65655	8.96088	6.16113	96
chr10	85387804	85388961	SRR8861834-79_trimmed.fq.sort.sort.q10.rmdup.narrowPeak_peak_1779	162	.	4.78245	20.0558	16.2944	704
chr10	85598104	85598763	SRR8861834-79_trimmed.fq.sort.sort.q10.rmdup.narrowPeak_peak_1780	55	.	3.3557	8.30225	5.55702	292
chr10	85598951	85599377	SRR8861834-79_trimmed.fq.sort.sort.q10.rmdup.narrowPeak_peak_1781	64	.	3.59267	9.26566	6.44114	222
chr10	85927313	85928958	SRR8861834-79_trimmed.fq.sort.sort.q10.rmdup.narrowPeak_peak_1782	174	.	3.08798	21.3728	17.4838	516
chr10	85929213	85929805	SRR8861834-79_trimmed.fq.sort.sort.q10.rmdup.narrowPeak_peak_1783	120	.	2.78083	15.4177	12.0804	145
chr10	85966015	85966177	SRR8861834-79_trimmed.fq.sort.sort.q10.rmdup.narrowPeak_peak_1784	21	.	2.58532	4.57952	2.18541	149
chr10	86554311	86554476	SRR8861834-79_trimmed.fq.sort.sort.q10.rmdup.narrowPeak_peak_1785	43	.	3.4465	6.96084	4.3304	65
chr10	86779319	86780523	SRR8861834-79_trimmed.fq.sort.sort.q10.rmdup.narrowPeak_peak_1786	293	.	5.216	34.3188	29.3036	586
chr10	86780703	86780907	SRR8861834-79_trimmed.fq.sort.sort.q10.rmdup.narrowPeak_peak_1787	64	.	2.76141	9.24139	6.4188	65
chr10	86781108	86781310	SRR8861834-79_trimmed.fq.sort.sort.q10.rmdup.narrowPeak_peak_1788	22	.	2.08845	4.60332	2.20189	44
chr10	87019747	87019933	SRR8861834-79_trimmed.fq.sort.sort.q10.rmdup.narrowPeak_peak_1789	26	.	2.91074	5.0582	2.60996	111
chr10	87485244	87485555	SRR8861834-79_trimmed.fq.sort.sort.q10.rmdup.narrowPeak_peak_1790	57	.	1.77316	8.50231	5.74079	227
chr10	87485771	87486369	SRR8861834-79_trimmed.fq.sort.sort.q10.rmdup.narrowPeak_peak_1791	62	.	1.7688	9.10915	6.29723	351
chr10	87487362	87487606	SRR8861834-79_trimmed.fq.sort.sort.q10.rmdup.narrowPeak_peak_1792	23	.	1.47003	4.74852	2.33205	94
chr10	87490391	87490577	SRR8861834-79_trimmed.fq.sort.sort.q10.rmdup.narrowPeak_peak_1793	19	.	1.41377	4.33759	1.97033	34
chr10	87492319	87492559	SRR8861834-79_trimmed.fq.sort.sort.q10.rmdup.narrowPeak_peak_1794	22	.	1.46359	4.60746	2.20547	103
chr10	87494281	87494765	SRR8861834-79_trimmed.fq.sort.sort.q10.rmdup.narrowPeak_peak_1795	45	.	1.68007	7.15723	4.51004	285
chr10	87494824	87495457	SRR8861834-79_trimmed.fq.sort.sort.q10.rmdup.narrowPeak_peak_1796	29	.	1.58266	5.40919	2.92324	204
chr10	87500904	87502058	SRR8861834-79_trimmed.fq.sort.sort.q10.rmdup.narrowPeak_peak_1797	83	.	2.26078	11.3266	8.33356	897
chr10	87502215	87502763	SRR8861834-79_trimmed.fq.sort.sort.q10.rmdup.narrowPeak_peak_1798	53	.	2.03054	8.06288	5.33831	127
chr10	87502888	87503454	SRR8861834-79_trimmed.fq.sort.sort.q10.rmdup.narrowPeak_peak_1799	48	.	2.01752	7.50699	4.83014	348
chr10	87856541	87856932	SRR8861834-79_trimmed.fq.sort.sort.q10.rmdup.narrowPeak_peak_1800	60	.	2.6146	8.79596	6.01007	111
chr10	87864735	87864990	SRR8861834-79_trimmed.fq.sort.sort.q10.rmdup.narrowPeak_peak_1801	40	.	2.18985	6.66335	4.05997	117
chr10	87871692	87871883	SRR8861834-79_trimmed.fq.sort.sort.q10.rmdup.narrowPeak_peak_1802	40	.	2.20994	6.67139	4.06731	93
chr10	88356046	88358013	SRR8861834-79_trimmed.fq.sort.sort.q10.rmdup.narrowPeak_peak_1803	221	.	4.10637	26.5771	22.1814	847
chr10	88380220	88380709	SRR8861834-79_trimmed.fq.sort.sort.q10.rmdup.narrowPeak_peak_1804	43	.	3.37423	7.00793	4.37343	333
chr10	88380773	88380953	SRR8861834-79_trimmed.fq.sort.sort.q10.rmdup.narrowPeak_peak_1805	30	.	3.02548	5.51748	3.02126	127
chr10	88604915	88605403	SRR8861834-79_trimmed.fq.sort.sort.q10.rmdup.narrowPeak_peak_1806	95	.	4.43951	12.652	9.54957	173
chr10	88884650	88886788	SRR8861834-79_trimmed.fq.sort.sort.q10.rmdup.narrowPeak_peak_1807	249	.	3.42075	29.5831	24.9239	1596
chr10	88887006	88887403	SRR8861834-79_trimmed.fq.sort.sort.q10.rmdup.narrowPeak_peak_1808	151	.	2.81314	18.7803	15.1394	113
chr10	88887461	88887655	SRR8861834-79_trimmed.fq.sort.sort.q10.rmdup.narrowPeak_peak_1809	31	.	1.84289	5.6491	3.1405	108
chr10	89256650	89257350	SRR8861834-79_trimmed.fq.sort.sort.q10.rmdup.narrowPeak_peak_1810	48	.	2.90065	7.57752	4.89461	414
chr10	89343457	89346657	SRR8861834-79_trimmed.fq.sort.sort.q10.rmdup.narrowPeak_peak_1811	176	.	2.88926	21.5305	17.6252	1911
chr10	89871796	89872055	SRR8861834-79_trimmed.fq.sort.sort.q10.rmdup.narrowPeak_peak_1812	48	.	2.47582	7.489	4.81361	55
chr10	89872129	89872418	SRR8861834-79_trimmed.fq.sort.sort.q10.rmdup.narrowPeak_peak_1813	48	.	2.48958	7.55861	4.8773	125
chr10	89873461	89874425	SRR8861834-79_trimmed.fq.sort.sort.q10.rmdup.narrowPeak_peak_1814	202	.	4.26203	24.3949	20.2133	350
chr10	90576606	90577411	SRR8861834-79_trimmed.fq.sort.sort.q10.rmdup.narrowPeak_peak_1815	92	.	3.88329	12.2916	9.21947	451
chr10	90594122	90594363	SRR8861834-79_trimmed.fq.sort.sort.q10.rmdup.narrowPeak_peak_1816	36	.	2.43733	6.21554	3.65306	152
chr10	90726634	90726794	SRR8861834-79_trimmed.fq.sort.sort.q10.rmdup.narrowPeak_peak_1817	24	.	2.40919	4.90451	2.47169	148
chr10	90727877	90728329	SRR8861834-79_trimmed.fq.sort.sort.q10.rmdup.narrowPeak_peak_1818	77	.	3.38078	10.6433	7.70657	320
chr10	90771396	90772139	SRR8861834-79_trimmed.fq.sort.sort.q10.rmdup.narrowPeak_peak_1819	100	.	3.49079	13.2003	10.0522	404
chr10	90772193	90772503	SRR8861834-79_trimmed.fq.sort.sort.q10.rmdup.narrowPeak_peak_1820	31	.	2.38806	5.61553	3.11003	151
chr10	90772934	90773579	SRR8861834-79_trimmed.fq.sort.sort.q10.rmdup.narrowPeak_peak_1821	43	.	2.61819	6.97531	4.34359	55
chr10	90818337	90818561	SRR8861834-79_trimmed.fq.sort.sort.q10.rmdup.narrowPeak_peak_1822	37	.	2.60242	6.30117	3.73094	81
chr10	90827668	90828989	SRR8861834-79_trimmed.fq.sort.sort.q10.rmdup.narrowPeak_peak_1823	91	.	2.02276	12.2343	9.1668	1165
chr10	90830224	90832045	SRR8861834-79_trimmed.fq.sort.sort.q10.rmdup.narrowPeak_peak_1824	72	.	1.90102	10.1557	7.25891	519
chr10	90967373	90967590	SRR8861834-79_trimmed.fq.sort.sort.q10.rmdup.narrowPeak_peak_1825	42	.	2.0015	6.85442	4.23435	125
chr10	90968497	90970498	SRR8861834-79_trimmed.fq.sort.sort.q10.rmdup.narrowPeak_peak_1826	143	.	2.83053	17.9228	14.3616	913
chr10	91296888	91297236	SRR8861834-79_trimmed.fq.sort.sort.q10.rmdup.narrowPeak_peak_1827	61	.	3.93886	8.9391	6.14112	102
chr10	91542672	91542832	SRR8861834-79_trimmed.fq.sort.sort.q10.rmdup.narrowPeak_peak_1828	31	.	3.08042	5.64891	3.14032	140
chr10	91542905	91543160	SRR8861834-79_trimmed.fq.sort.sort.q10.rmdup.narrowPeak_peak_1829	41	.	3.35249	6.72983	4.1206	141
chr10	91588264	91588730	SRR8861834-79_trimmed.fq.sort.sort.q10.rmdup.narrowPeak_peak_1830	55	.	3.16327	8.31999	5.57329	135
chr10	91588902	91589090	SRR8861834-79_trimmed.fq.sort.sort.q10.rmdup.narrowPeak_peak_1831	26	.	2.47525	5.12334	2.66848	81
chr10	91594094	91594272	SRR8861834-79_trimmed.fq.sort.sort.q10.rmdup.narrowPeak_peak_1832	27	.	2.42887	5.23912	2.76952	122
chr10	91594338	91594498	SRR8861834-79_trimmed.fq.sort.sort.q10.rmdup.narrowPeak_peak_1833	29	.	2.47001	5.38382	2.90031	103
chr10	92162156	92163634	SRR8861834-79_trimmed.fq.sort.sort.q10.rmdup.narrowPeak_peak_1834	165	.	3.40715	20.3335	16.5449	729
chr10	92163723	92164199	SRR8861834-79_trimmed.fq.sort.sort.q10.rmdup.narrowPeak_peak_1835	76	.	2.58532	10.58	7.64847	350
chr10	92164356	92164574	SRR8861834-79_trimmed.fq.sort.sort.q10.rmdup.narrowPeak_peak_1836	29	.	2.02098	5.48377	2.99075	123
chr10	92164688	92164959	SRR8861834-79_trimmed.fq.sort.sort.q10.rmdup.narrowPeak_peak_1837	36	.	2.1128	6.20853	3.64679	122
chr10	93430469	93430667	SRR8861834-79_trimmed.fq.sort.sort.q10.rmdup.narrowPeak_peak_1838	32	.	3.11826	5.73891	3.21939	121
chr10	93534272	93534865	SRR8861834-79_trimmed.fq.sort.sort.q10.rmdup.narrowPeak_peak_1839	107	.	3.8221	13.9211	10.7121	456
chr10	93640125	93640794	SRR8861834-79_trimmed.fq.sort.sort.q10.rmdup.narrowPeak_peak_1840	111	.	3.08702	14.4275	11.1751	345
chr10	93641739	93642537	SRR8861834-79_trimmed.fq.sort.sort.q10.rmdup.narrowPeak_peak_1841	72	.	2.7208	10.1788	7.2801	314
chr10	93819297	93820126	SRR8861834-79_trimmed.fq.sort.sort.q10.rmdup.narrowPeak_peak_1842	127	.	4.21864	16.1324	12.7317	556
chr10	93831042	93833085	SRR8861834-79_trimmed.fq.sort.sort.q10.rmdup.narrowPeak_peak_1843	99	.	2.16886	13.1291	9.98713	1617
chr10	93834029	93834198	SRR8861834-79_trimmed.fq.sort.sort.q10.rmdup.narrowPeak_peak_1844	24	.	1.62643	4.90384	2.47112	135
chr10	93834268	93834855	SRR8861834-79_trimmed.fq.sort.sort.q10.rmdup.narrowPeak_peak_1845	52	.	1.86065	7.91836	5.20588	125
chr10	93835272	93835559	SRR8861834-79_trimmed.fq.sort.sort.q10.rmdup.narrowPeak_peak_1846	42	.	1.8168	6.91439	4.28928	140
chr10	94311018	94313193	SRR8861834-79_trimmed.fq.sort.sort.q10.rmdup.narrowPeak_peak_1847	190	.	3.31217	23.0992	19.0423	940
chr10	94513604	94513943	SRR8861834-79_trimmed.fq.sort.sort.q10.rmdup.narrowPeak_peak_1848	67	.	2.74348	9.64773	6.79184	199
chr10	94514156	94514581	SRR8861834-79_trimmed.fq.sort.sort.q10.rmdup.narrowPeak_peak_1849	62	.	2.66682	9.07553	6.26638	185
chr10	94515783	94515995	SRR8861834-79_trimmed.fq.sort.sort.q10.rmdup.narrowPeak_peak_1850	40	.	2.3427	6.68455	4.07934	115
chr10	94516251	94516751	SRR8861834-79_trimmed.fq.sort.sort.q10.rmdup.narrowPeak_peak_1851	76	.	2.82205	10.5875	7.65523	342
chr10	94516937	94517276	SRR8861834-79_trimmed.fq.sort.sort.q10.rmdup.narrowPeak_peak_1852	48	.	2.44989	7.4933	4.81757	189
chr10	94621305	94622578	SRR8861834-79_trimmed.fq.sort.sort.q10.rmdup.narrowPeak_peak_1853	78	.	3.62469	10.8491	7.89582	149
chr10	94942144	94942511	SRR8861834-79_trimmed.fq.sort.sort.q10.rmdup.narrowPeak_peak_1854	67	.	2.10886	9.63127	6.77736	75
chr10	94942762	94944324	SRR8861834-79_trimmed.fq.sort.sort.q10.rmdup.narrowPeak_peak_1855	132	.	2.55052	16.7214	13.2688	709
chr10	94945429	94946288	SRR8861834-79_trimmed.fq.sort.sort.q10.rmdup.narrowPeak_peak_1856	104	.	2.39259	13.6347	10.4498	458
chr10	94946401	94946744	SRR8861834-79_trimmed.fq.sort.sort.q10.rmdup.narrowPeak_peak_1857	55	.	2.04609	8.29067	5.54638	215
chr10	95086095	95086390	SRR8861834-79_trimmed.fq.sort.sort.q10.rmdup.narrowPeak_peak_1858	35	.	2.56114	6.14592	3.58976	148
chr10	95087106	95087298	SRR8861834-79_trimmed.fq.sort.sort.q10.rmdup.narrowPeak_peak_1859	41	.	2.6936	6.80233	4.18679	94
chr10	95180876	95181050	SRR8861834-79_trimmed.fq.sort.sort.q10.rmdup.narrowPeak_peak_1860	30	.	2.97974	5.59574	3.09207	91
chr10	95251861	95252107	SRR8861834-79_trimmed.fq.sort.sort.q10.rmdup.narrowPeak_peak_1861	41	.	3.1909	6.74271	4.1324	111
chr10	95264125	95264753	SRR8861834-79_trimmed.fq.sort.sort.q10.rmdup.narrowPeak_peak_1862	57	.	2.71318	8.50807	5.74605	380
chr10	95265355	95265855	SRR8861834-79_trimmed.fq.sort.sort.q10.rmdup.narrowPeak_peak_1863	69	.	2.91159	9.80992	6.9409	186
chr10	95397856	95398805	SRR8861834-79_trimmed.fq.sort.sort.q10.rmdup.narrowPeak_peak_1864	93	.	3.58852	12.4322	9.34837	147
chr10	95413720	95413931	SRR8861834-79_trimmed.fq.sort.sort.q10.rmdup.narrowPeak_peak_1865	38	.	2.63069	6.40695	3.8258	100
chr10	95414410	95414600	SRR8861834-79_trimmed.fq.sort.sort.q10.rmdup.narrowPeak_peak_1866	40	.	2.65781	6.6659	4.06234	72
chr10	95415035	95415538	SRR8861834-79_trimmed.fq.sort.sort.q10.rmdup.narrowPeak_peak_1867	122	.	3.96563	15.6224	12.267	272
chr10	99286442	99287274	SRR8861834-79_trimmed.fq.sort.sort.q10.rmdup.narrowPeak_peak_1868	50	.	3.40044	7.75646	5.05744	409
chr10	99460965	99461230	SRR8861834-79_trimmed.fq.sort.sort.q10.rmdup.narrowPeak_peak_1869	55	.	3.77474	8.26137	5.51951	154
chr10	100016929	100018528	SRR8861834-79_trimmed.fq.sort.sort.q10.rmdup.narrowPeak_peak_1870	168	.	2.89671	20.7183	16.893	252
chr10	100800402	100800565	SRR8861834-79_trimmed.fq.sort.sort.q10.rmdup.narrowPeak_peak_1871	38	.	3.003	6.41874	3.83657	104
chr10	102158930	102159115	SRR8861834-79_trimmed.fq.sort.sort.q10.rmdup.narrowPeak_peak_1872	49	.	3.61062	7.6017	4.91553	63
chr10	102490225	102490528	SRR8861834-79_trimmed.fq.sort.sort.q10.rmdup.narrowPeak_peak_1873	66	.	3.93939	9.48485	6.64269	151
chr10	103001145	103001735	SRR8861834-79_trimmed.fq.sort.sort.q10.rmdup.narrowPeak_peak_1874	90	.	4.57125	12.0747	9.02019	367
chr10	103029335	103029747	SRR8861834-79_trimmed.fq.sort.sort.q10.rmdup.narrowPeak_peak_1875	40	.	1.60928	6.63671	4.03569	283
chr10	103034818	103035299	SRR8861834-79_trimmed.fq.sort.sort.q10.rmdup.narrowPeak_peak_1876	80	.	1.96483	11.0147	8.04796	174
chr10	103035398	103035657	SRR8861834-79_trimmed.fq.sort.sort.q10.rmdup.narrowPeak_peak_1877	53	.	1.83311	8.02673	5.30512	115
chr10	103036107	103036508	SRR8861834-79_trimmed.fq.sort.sort.q10.rmdup.narrowPeak_peak_1878	65	.	1.99321	9.35729	6.52539	164
chr10	103366673	103368458	SRR8861834-79_trimmed.fq.sort.sort.q10.rmdup.narrowPeak_peak_1879	124	.	3.52897	15.7708	12.4021	139
chr10	105572221	105572405	SRR8861834-79_trimmed.fq.sort.sort.q10.rmdup.narrowPeak_peak_1880	37	.	3.26797	6.30487	3.73433	50
chr10	106468235	106470113	SRR8861834-79_trimmed.fq.sort.sort.q10.rmdup.narrowPeak_peak_1881	134	.	2.95448	16.8966	13.4289	931
chr10	107270273	107272186	SRR8861834-79_trimmed.fq.sort.sort.q10.rmdup.narrowPeak_peak_1882	130	.	2.84476	16.4908	13.0592	962
chr10	107272511	107272967	SRR8861834-79_trimmed.fq.sort.sort.q10.rmdup.narrowPeak_peak_1883	38	.	2.01008	6.48017	3.89268	323
chr10	107273039	107274005	SRR8861834-79_trimmed.fq.sort.sort.q10.rmdup.narrowPeak_peak_1884	101	.	2.62649	13.3054	10.1488	474
chr10	107738399	107738559	SRR8861834-79_trimmed.fq.sort.sort.q10.rmdup.narrowPeak_peak_1885	24	.	2.82309	4.8515	2.42411	34
chr10	107739473	107739683	SRR8861834-79_trimmed.fq.sort.sort.q10.rmdup.narrowPeak_peak_1886	44	.	3.40768	7.0931	4.45141	100
chr10	108330210	108330397	SRR8861834-79_trimmed.fq.sort.sort.q10.rmdup.narrowPeak_peak_1887	37	.	2.11506	6.32172	3.74972	124
chr10	108330448	108331463	SRR8861834-79_trimmed.fq.sort.sort.q10.rmdup.narrowPeak_peak_1888	125	.	3.05188	15.9542	12.5697	694
chr10	108333224	108333615	SRR8861834-79_trimmed.fq.sort.sort.q10.rmdup.narrowPeak_peak_1889	77	.	2.59605	10.6523	7.71471	262
chr10	108333680	108334035	SRR8861834-79_trimmed.fq.sort.sort.q10.rmdup.narrowPeak_peak_1890	96	.	2.80407	12.7136	9.60631	201
chr10	109009199	109010838	SRR8861834-79_trimmed.fq.sort.sort.q10.rmdup.narrowPeak_peak_1891	165	.	3.06069	20.3226	16.5349	1144
chr10	109011240	109011783	SRR8861834-79_trimmed.fq.sort.sort.q10.rmdup.narrowPeak_peak_1892	47	.	2.072	7.3888	4.72186	258
chr10	109011901	109012079	SRR8861834-79_trimmed.fq.sort.sort.q10.rmdup.narrowPeak_peak_1893	39	.	1.98827	6.4975	3.90852	72
chr10	109012238	109012398	SRR8861834-79_trimmed.fq.sort.sort.q10.rmdup.narrowPeak_peak_1894	36	.	1.95669	6.18578	3.62597	62
chr10	109832179	109832356	SRR8861834-79_trimmed.fq.sort.sort.q10.rmdup.narrowPeak_peak_1895	38	.	3.06177	6.38997	3.81026	147
chr10	109832639	109833404	SRR8861834-79_trimmed.fq.sort.sort.q10.rmdup.narrowPeak_peak_1896	58	.	3.52665	8.58439	5.81618	610
chr10	110319518	110319709	SRR8861834-79_trimmed.fq.sort.sort.q10.rmdup.narrowPeak_peak_1897	31	.	2.87356	5.68515	3.17319	34
chr10	110452987	110453355	SRR8861834-79_trimmed.fq.sort.sort.q10.rmdup.narrowPeak_peak_1898	54	.	2.30491	8.17661	5.44267	152
chr10	110453565	110453850	SRR8861834-79_trimmed.fq.sort.sort.q10.rmdup.narrowPeak_peak_1899	34	.	2.05314	6.04062	3.49382	137
chr10	110453972	110455483	SRR8861834-79_trimmed.fq.sort.sort.q10.rmdup.narrowPeak_peak_1900	119	.	2.92937	15.2208	11.9001	517
chr10	111073539	111073722	SRR8861834-79_trimmed.fq.sort.sort.q10.rmdup.narrowPeak_peak_1901	41	.	3.28554	6.78024	4.16667	55
chr10	112174960	112175651	SRR8861834-79_trimmed.fq.sort.sort.q10.rmdup.narrowPeak_peak_1902	123	.	5.41593	15.75	12.3832	141
chr10	112269799	112273078	SRR8861834-79_trimmed.fq.sort.sort.q10.rmdup.narrowPeak_peak_1903	124	.	2.28489	15.8735	12.4959	1886
chr10	114800050	114801813	SRR8861834-79_trimmed.fq.sort.sort.q10.rmdup.narrowPeak_peak_1904	178	.	2.86337	21.7643	17.8369	1198
chr10	114801912	114803277	SRR8861834-79_trimmed.fq.sort.sort.q10.rmdup.narrowPeak_peak_1905	155	.	2.72792	19.1906	15.5109	388
chr10	115163114	115163287	SRR8861834-79_trimmed.fq.sort.sort.q10.rmdup.narrowPeak_peak_1906	31	.	2.79397	5.63763	3.12998	86
chr10	115163708	115163919	SRR8861834-79_trimmed.fq.sort.sort.q10.rmdup.narrowPeak_peak_1907	73	.	3.75121	10.2626	7.35699	119
chr10	115164155	115164496	SRR8861834-79_trimmed.fq.sort.sort.q10.rmdup.narrowPeak_peak_1908	51	.	3.27352	7.83049	5.12535	245
chr10	115470525	115470685	SRR8861834-79_trimmed.fq.sort.sort.q10.rmdup.narrowPeak_peak_1909	40	.	3.22392	6.62038	4.02073	132
chr10	115584749	115584964	SRR8861834-79_trimmed.fq.sort.sort.q10.rmdup.narrowPeak_peak_1910	55	.	2.08096	8.31452	5.56833	95
chr10	115585032	115585923	SRR8861834-79_trimmed.fq.sort.sort.q10.rmdup.narrowPeak_peak_1911	114	.	2.55392	14.7308	11.4523	174
chr10	115585979	115586638	SRR8861834-79_trimmed.fq.sort.sort.q10.rmdup.narrowPeak_peak_1912	148	.	2.78653	18.5036	14.8881	400
chr10	115586857	115587021	SRR8861834-79_trimmed.fq.sort.sort.q10.rmdup.narrowPeak_peak_1913	51	.	2.0385	7.86106	5.15347	54
chr10	116018287	116019260	SRR8861834-79_trimmed.fq.sort.sort.q10.rmdup.narrowPeak_peak_1914	152	.	4.59221	18.9288	15.2739	412
chr10	116125767	116125979	SRR8861834-79_trimmed.fq.sort.sort.q10.rmdup.narrowPeak_peak_1915	29	.	2.97247	5.38974	2.90566	152
chr10	116175420	116175655	SRR8861834-79_trimmed.fq.sort.sort.q10.rmdup.narrowPeak_peak_1916	29	.	2.30576	5.40892	2.92299	140
chr10	116177454	116177725	SRR8861834-79_trimmed.fq.sort.sort.q10.rmdup.narrowPeak_peak_1917	33	.	2.21926	5.83439	3.30619	208
chr10	116300235	116302492	SRR8861834-79_trimmed.fq.sort.sort.q10.rmdup.narrowPeak_peak_1918	141	.	3.23088	17.6845	14.1451	1818
chr10	116797368	116797564	SRR8861834-79_trimmed.fq.sort.sort.q10.rmdup.narrowPeak_peak_1919	17	.	2.58202	4.12098	1.77817	109
chr10	116986028	116986253	SRR8861834-79_trimmed.fq.sort.sort.q10.rmdup.narrowPeak_peak_1920	37	.	3.20513	6.36182	3.78454	115
chr10	116987057	116987219	SRR8861834-79_trimmed.fq.sort.sort.q10.rmdup.narrowPeak_peak_1921	32	.	3.05998	5.79592	3.27115	122
chr10	117023620	117025072	SRR8861834-79_trimmed.fq.sort.sort.q10.rmdup.narrowPeak_peak_1922	75	.	3.04035	10.4275	7.50836	913
chr10	117025251	117025468	SRR8861834-79_trimmed.fq.sort.sort.q10.rmdup.narrowPeak_peak_1923	72	.	3.0112	10.0968	7.20476	134
chr10	117148892	117149943	SRR8861834-79_trimmed.fq.sort.sort.q10.rmdup.narrowPeak_peak_1924	77	.	4.07762	10.7036	7.76184	388
chr10	117389973	117390906	SRR8861834-79_trimmed.fq.sort.sort.q10.rmdup.narrowPeak_peak_1925	73	.	3.59008	10.236	7.33266	611
chr10	117391106	117391519	SRR8861834-79_trimmed.fq.sort.sort.q10.rmdup.narrowPeak_peak_1926	57	.	3.27511	8.48578	5.72552	335
chr10	117418594	117419280	SRR8861834-79_trimmed.fq.sort.sort.q10.rmdup.narrowPeak_peak_1927	93	.	3.4153	12.3857	9.30564	293
chr10	117572121	117572281	SRR8861834-79_trimmed.fq.sort.sort.q10.rmdup.narrowPeak_peak_1928	22	.	2.68969	4.69292	2.28219	127
chr10	117572714	117572929	SRR8861834-79_trimmed.fq.sort.sort.q10.rmdup.narrowPeak_peak_1929	37	.	3.11438	6.33288	3.75986	12
chr10	117627887	117628934	SRR8861834-79_trimmed.fq.sort.sort.q10.rmdup.narrowPeak_peak_1930	54	.	2.39234	8.23005	5.4915	483
chr10	117629846	117631091	SRR8861834-79_trimmed.fq.sort.sort.q10.rmdup.narrowPeak_peak_1931	188	.	3.71015	22.8665	18.831	590
chr10	117946772	117946979	SRR8861834-79_trimmed.fq.sort.sort.q10.rmdup.narrowPeak_peak_1932	55	.	3.77474	8.26137	5.51951	127
chr10	118104997	118105157	SRR8861834-79_trimmed.fq.sort.sort.q10.rmdup.narrowPeak_peak_1933	32	.	3.0525	5.77737	3.25428	114
chr10	118106142	118106363	SRR8861834-79_trimmed.fq.sort.sort.q10.rmdup.narrowPeak_peak_1934	38	.	3.22878	6.42138	3.83899	143
chr10	118128625	118130310	SRR8861834-79_trimmed.fq.sort.sort.q10.rmdup.narrowPeak_peak_1935	117	.	3.89331	15.0294	11.7258	646
chr10	118870402	118870878	SRR8861834-79_trimmed.fq.sort.sort.q10.rmdup.narrowPeak_peak_1936	67	.	4.10298	9.63418	6.77939	346
chr10	119026960	119027120	SRR8861834-79_trimmed.fq.sort.sort.q10.rmdup.narrowPeak_peak_1937	41	.	3.05474	6.76322	4.15108	149
chr10	119135698	119136028	SRR8861834-79_trimmed.fq.sort.sort.q10.rmdup.narrowPeak_peak_1938	36	.	3.22581	6.20283	3.64151	158
chr10	119452791	119452974	SRR8861834-79_trimmed.fq.sort.sort.q10.rmdup.narrowPeak_peak_1939	35	.	2.82294	6.06899	3.51964	100
chr10	119455073	119455322	SRR8861834-79_trimmed.fq.sort.sort.q10.rmdup.narrowPeak_peak_1940	59	.	3.27557	8.70425	5.92603	66
chr10	119690986	119691592	SRR8861834-79_trimmed.fq.sort.sort.q10.rmdup.narrowPeak_peak_1941	55	.	2.41187	8.34839	5.59938	244
chr10	119691822	119692139	SRR8861834-79_trimmed.fq.sort.sort.q10.rmdup.narrowPeak_peak_1942	41	.	2.21648	6.70902	4.1016	116
chr10	119692264	119694101	SRR8861834-79_trimmed.fq.sort.sort.q10.rmdup.narrowPeak_peak_1943	144	.	3.33457	18.0007	14.4324	422
chr10	120128920	120129126	SRR8861834-79_trimmed.fq.sort.sort.q10.rmdup.narrowPeak_peak_1944	56	.	3.63795	8.41131	5.65721	96
chr10	120200144	120200612	SRR8861834-79_trimmed.fq.sort.sort.q10.rmdup.narrowPeak_peak_1945	105	.	3.07755	13.7726	10.5761	311
chr10	120200811	120202090	SRR8861834-79_trimmed.fq.sort.sort.q10.rmdup.narrowPeak_peak_1946	260	.	4.48408	30.8029	26.0479	286
chr10	120578202	120578496	SRR8861834-79_trimmed.fq.sort.sort.q10.rmdup.narrowPeak_peak_1947	37	.	3.18955	6.32249	3.75042	217
chr10	120722041	120722211	SRR8861834-79_trimmed.fq.sort.sort.q10.rmdup.narrowPeak_peak_1948	31	.	3.10457	5.70641	3.19234	51
chr10	120723107	120723279	SRR8861834-79_trimmed.fq.sort.sort.q10.rmdup.narrowPeak_peak_1949	36	.	3.2175	6.18267	3.62321	21
chr10	120723345	120723530	SRR8861834-79_trimmed.fq.sort.sort.q10.rmdup.narrowPeak_peak_1950	30	.	3.02548	5.51748	3.02126	135
chr10	120736214	120736437	SRR8861834-79_trimmed.fq.sort.sort.q10.rmdup.narrowPeak_peak_1951	32	.	3.11826	5.73891	3.21939	75
chr10	120897237	120897399	SRR8861834-79_trimmed.fq.sort.sort.q10.rmdup.narrowPeak_peak_1952	47	.	3.20829	7.42104	4.75127	128
chr10	120897455	120897707	SRR8861834-79_trimmed.fq.sort.sort.q10.rmdup.narrowPeak_peak_1953	41	.	3.06673	6.7985	4.18337	154
chr10	120898285	120898445	SRR8861834-79_trimmed.fq.sort.sort.q10.rmdup.narrowPeak_peak_1954	37	.	2.97324	6.33304	3.75997	137
chr10	120996834	120997077	SRR8861834-79_trimmed.fq.sort.sort.q10.rmdup.narrowPeak_peak_1955	55	.	3.58783	8.27491	5.53192	119
chr10	121267358	121267836	SRR8861834-79_trimmed.fq.sort.sort.q10.rmdup.narrowPeak_peak_1956	55	.	3.77474	8.26137	5.51951	126
chr10	121267908	121268074	SRR8861834-79_trimmed.fq.sort.sort.q10.rmdup.narrowPeak_peak_1957	49	.	3.61062	7.6017	4.91553	102
chr10	121309511	121310835	SRR8861834-79_trimmed.fq.sort.sort.q10.rmdup.narrowPeak_peak_1958	199	.	2.89233	24.0678	19.9182	624
chr10	121311220	121311411	SRR8861834-79_trimmed.fq.sort.sort.q10.rmdup.narrowPeak_peak_1959	46	.	1.86799	7.28105	4.62313	89
chr10	121311644	121312198	SRR8861834-79_trimmed.fq.sort.sort.q10.rmdup.narrowPeak_peak_1960	99	.	2.24734	13.1098	9.9695	257
chr10	121349381	121349676	SRR8861834-79_trimmed.fq.sort.sort.q10.rmdup.narrowPeak_peak_1961	44	.	1.99928	7.09728	4.45525	137
chr10	121350051	121352259	SRR8861834-79_trimmed.fq.sort.sort.q10.rmdup.narrowPeak_peak_1962	265	.	3.60431	31.3776	26.5758	789
chr10	121352384	121352545	SRR8861834-79_trimmed.fq.sort.sort.q10.rmdup.narrowPeak_peak_1963	32	.	1.89535	5.82153	3.29445	122
chr10	121641280	121643164	SRR8861834-79_trimmed.fq.sort.sort.q10.rmdup.narrowPeak_peak_1964	222	.	4.47059	26.6102	22.2123	1157
chr10	122447555	122450367	SRR8861834-79_trimmed.fq.sort.sort.q10.rmdup.narrowPeak_peak_1965	222	.	3.16256	26.6072	22.2094	2089
chr10	122679740	122681713	SRR8861834-79_trimmed.fq.sort.sort.q10.rmdup.narrowPeak_peak_1966	220	.	4.00372	26.3882	22.0103	589
chr10	122963164	122963418	SRR8861834-79_trimmed.fq.sort.sort.q10.rmdup.narrowPeak_peak_1967	26	.	2.77469	5.0742	2.62432	126
chr10	122963470	122963704	SRR8861834-79_trimmed.fq.sort.sort.q10.rmdup.narrowPeak_peak_1968	35	.	3.03197	6.11368	3.56036	142
chr10	122964258	122964442	SRR8861834-79_trimmed.fq.sort.sort.q10.rmdup.narrowPeak_peak_1969	41	.	3.18383	6.72357	4.11486	79
chr10	123078738	123078904	SRR8861834-79_trimmed.fq.sort.sort.q10.rmdup.narrowPeak_peak_1970	24	.	2.81602	4.83473	2.40903	47
chr10	123265059	123266854	SRR8861834-79_trimmed.fq.sort.sort.q10.rmdup.narrowPeak_peak_1971	234	.	3.68391	27.9594	23.4362	708
chr10	125388542	125389037	SRR8861834-79_trimmed.fq.sort.sort.q10.rmdup.narrowPeak_peak_1972	61	.	3.74856	8.96611	6.1659	243
chr10	125905040	125905200	SRR8861834-79_trimmed.fq.sort.sort.q10.rmdup.narrowPeak_peak_1973	43	.	3.4465	6.96084	4.3304	137
chr10	125918671	125918860	SRR8861834-79_trimmed.fq.sort.sort.q10.rmdup.narrowPeak_peak_1974	26	.	2.95415	5.1597	2.69791	19
chr10	126167900	126168081	SRR8861834-79_trimmed.fq.sort.sort.q10.rmdup.narrowPeak_peak_1975	24	.	2.47729	4.85066	2.42344	152
chr10	126168346	126169005	SRR8861834-79_trimmed.fq.sort.sort.q10.rmdup.narrowPeak_peak_1976	65	.	3.35639	9.42526	6.58799	551
chr10	126619471	126620856	SRR8861834-79_trimmed.fq.sort.sort.q10.rmdup.narrowPeak_peak_1977	92	.	4.54545	12.3242	9.24928	905
chr10	126680314	126680647	SRR8861834-79_trimmed.fq.sort.sort.q10.rmdup.narrowPeak_peak_1978	49	.	3.61062	7.6017	4.91553	55
chr10	126680843	126681003	SRR8861834-79_trimmed.fq.sort.sort.q10.rmdup.narrowPeak_peak_1979	26	.	2.95415	5.1597	2.69791	154
chr10	127039385	127039594	SRR8861834-79_trimmed.fq.sort.sort.q10.rmdup.narrowPeak_peak_1980	54	.	3.2395	8.15421	5.42216	75
chr10	127039670	127040617	SRR8861834-79_trimmed.fq.sort.sort.q10.rmdup.narrowPeak_peak_1981	65	.	3.46911	9.35152	6.52005	105
chr10	127040668	127041080	SRR8861834-79_trimmed.fq.sort.sort.q10.rmdup.narrowPeak_peak_1982	55	.	3.29246	8.32458	5.57748	132
chr10	127047785	127051154	SRR8861834-79_trimmed.fq.sort.sort.q10.rmdup.narrowPeak_peak_1983	245	.	2.99551	29.1398	24.5185	1855
chr10	127058473	127059330	SRR8861834-79_trimmed.fq.sort.sort.q10.rmdup.narrowPeak_peak_1984	126	.	3.34111	16.0485	12.6552	257
chr10	127060129	127060789	SRR8861834-79_trimmed.fq.sort.sort.q10.rmdup.narrowPeak_peak_1985	121	.	3.35871	15.4869	12.1436	535
chr10	127060986	127061663	SRR8861834-79_trimmed.fq.sort.sort.q10.rmdup.narrowPeak_peak_1986	61	.	2.64282	8.94734	6.14864	138
chr10	127077679	127077892	SRR8861834-79_trimmed.fq.sort.sort.q10.rmdup.narrowPeak_peak_1987	33	.	1.58857	5.89519	3.36149	158
chr10	127078129	127078310	SRR8861834-79_trimmed.fq.sort.sort.q10.rmdup.narrowPeak_peak_1988	19	.	1.46889	4.34494	1.97696	153
chr10	127080105	127081210	SRR8861834-79_trimmed.fq.sort.sort.q10.rmdup.narrowPeak_peak_1989	56	.	1.67291	8.37129	5.62044	406
chr10	127089599	127089894	SRR8861834-79_trimmed.fq.sort.sort.q10.rmdup.narrowPeak_peak_1990	49	.	1.75003	7.6645	4.97311	121
chr10	127090266	127092906	SRR8861834-79_trimmed.fq.sort.sort.q10.rmdup.narrowPeak_peak_1991	167	.	2.46375	20.6006	16.7869	1751
chr10	127165369	127167291	SRR8861834-79_trimmed.fq.sort.sort.q10.rmdup.narrowPeak_peak_1992	132	.	2.33751	16.7157	13.2637	898
chr10	127169634	127169889	SRR8861834-79_trimmed.fq.sort.sort.q10.rmdup.narrowPeak_peak_1993	42	.	1.77075	6.88561	4.26292	114
chr10	127169984	127170525	SRR8861834-79_trimmed.fq.sort.sort.q10.rmdup.narrowPeak_peak_1994	56	.	1.88947	8.37872	5.62724	307
chr10	127177870	127179086	SRR8861834-79_trimmed.fq.sort.sort.q10.rmdup.narrowPeak_peak_1995	224	.	2.97886	26.8428	22.4217	513
chr10	127179216	127180397	SRR8861834-79_trimmed.fq.sort.sort.q10.rmdup.narrowPeak_peak_1996	196	.	2.8404	23.7524	19.6322	639
chr10	127180494	127180678	SRR8861834-79_trimmed.fq.sort.sort.q10.rmdup.narrowPeak_peak_1997	49	.	1.90736	7.66552	4.97403	50
chr10	127238503	127239308	SRR8861834-79_trimmed.fq.sort.sort.q10.rmdup.narrowPeak_peak_1998	72	.	3.70105	10.1033	7.21084	388
chr10	127239458	127239780	SRR8861834-79_trimmed.fq.sort.sort.q10.rmdup.narrowPeak_peak_1999	29	.	2.73549	5.46951	2.97788	43
chr10	127261774	127263939	SRR8861834-79_trimmed.fq.sort.sort.q10.rmdup.narrowPeak_peak_2000	179	.	3.96029	21.9345	17.9899	1027
chr10	127325912	127328225	SRR8861834-79_trimmed.fq.sort.sort.q10.rmdup.narrowPeak_peak_2001	247	.	3.57782	29.3932	24.749	978
chr10	127340279	127341492	SRR8861834-79_trimmed.fq.sort.sort.q10.rmdup.narrowPeak_peak_2002	111	.	4.2337	14.4109	11.1598	710
chr10	127507742	127508119	SRR8861834-79_trimmed.fq.sort.sort.q10.rmdup.narrowPeak_peak_2003	38	.	1.94411	6.41836	3.8363	94
chr10	127509585	127509839	SRR8861834-79_trimmed.fq.sort.sort.q10.rmdup.narrowPeak_peak_2004	28	.	1.7398	5.3367	2.85756	99
chr10	127510041	127510292	SRR8861834-79_trimmed.fq.sort.sort.q10.rmdup.narrowPeak_peak_2005	40	.	1.83251	6.66284	4.05952	59
chr10	127511179	127511461	SRR8861834-79_trimmed.fq.sort.sort.q10.rmdup.narrowPeak_peak_2006	61	.	1.94322	8.89421	6.10051	185
chr10	127513858	127514158	SRR8861834-79_trimmed.fq.sort.sort.q10.rmdup.narrowPeak_peak_2007	56	.	1.96132	8.35671	5.60702	213
chr10	127525117	127525389	SRR8861834-79_trimmed.fq.sort.sort.q10.rmdup.narrowPeak_peak_2008	44	.	1.68899	7.06501	4.42577	190
chr10	127525689	127526344	SRR8861834-79_trimmed.fq.sort.sort.q10.rmdup.narrowPeak_peak_2009	60	.	1.76907	8.8711	6.07928	368
chr10	127526423	127526807	SRR8861834-79_trimmed.fq.sort.sort.q10.rmdup.narrowPeak_peak_2010	34	.	1.58483	5.97243	3.43174	113
chr10	127526864	127528735	SRR8861834-79_trimmed.fq.sort.sort.q10.rmdup.narrowPeak_peak_2011	80	.	1.79146	11.0714	8.09987	1257
chr10	127533515	127534471	SRR8861834-79_trimmed.fq.sort.sort.q10.rmdup.narrowPeak_peak_2012	60	.	1.73774	8.82761	6.03925	348
chr10	127534685	127536284	SRR8861834-79_trimmed.fq.sort.sort.q10.rmdup.narrowPeak_peak_2013	113	.	2.07814	14.6042	11.3368	172
chr10	127720607	127720834	SRR8861834-79_trimmed.fq.sort.sort.q10.rmdup.narrowPeak_peak_2014	70	.	3.05605	9.91289	7.03551	142
chr10	127720963	127722063	SRR8861834-79_trimmed.fq.sort.sort.q10.rmdup.narrowPeak_peak_2015	108	.	3.51321	14.0189	10.8019	616
chr10	128194815	128196561	SRR8861834-79_trimmed.fq.sort.sort.q10.rmdup.narrowPeak_peak_2016	320	.	4.9535	37.2098	32.0238	975
chr10	128213195	128214242	SRR8861834-79_trimmed.fq.sort.sort.q10.rmdup.narrowPeak_peak_2017	117	.	4.69543	15.0497	11.7442	389
chr10	128214516	128215035	SRR8861834-79_trimmed.fq.sort.sort.q10.rmdup.narrowPeak_peak_2018	76	.	3.86341	10.6148	7.68037	403
chr10	128515624	128517923	SRR8861834-79_trimmed.fq.sort.sort.q10.rmdup.narrowPeak_peak_2019	194	.	3.54187	23.517	19.4198	981
chr10	128523725	128524765	SRR8861834-79_trimmed.fq.sort.sort.q10.rmdup.narrowPeak_peak_2020	76	.	2.60325	10.5496	7.62049	417
chr10	128527131	128527651	SRR8861834-79_trimmed.fq.sort.sort.q10.rmdup.narrowPeak_peak_2021	49	.	2.28055	7.6646	4.9732	81
chr10	128587193	128587399	SRR8861834-79_trimmed.fq.sort.sort.q10.rmdup.narrowPeak_peak_2022	32	.	1.77714	5.77497	3.2522	82
chr10	128587642	128587933	SRR8861834-79_trimmed.fq.sort.sort.q10.rmdup.narrowPeak_peak_2023	56	.	1.99711	8.45675	5.69891	140
chr10	128588060	128589637	SRR8861834-79_trimmed.fq.sort.sort.q10.rmdup.narrowPeak_peak_2024	124	.	2.54731	15.82	12.4471	1086
chr10	128613113	128613772	SRR8861834-79_trimmed.fq.sort.sort.q10.rmdup.narrowPeak_peak_2025	71	.	4.05162	10.0653	7.17588	130
chr10	128645014	128645220	SRR8861834-79_trimmed.fq.sort.sort.q10.rmdup.narrowPeak_peak_2026	34	.	3.14465	6.00483	3.46123	130
chr10	128645328	128645766	SRR8861834-79_trimmed.fq.sort.sort.q10.rmdup.narrowPeak_peak_2027	63	.	3.94073	9.21596	6.39531	102
chr10	128742288	128743920	SRR8861834-79_trimmed.fq.sort.sort.q10.rmdup.narrowPeak_peak_2028	238	.	4.41302	28.4258	23.8628	1039
chr10	128744044	128744499	SRR8861834-79_trimmed.fq.sort.sort.q10.rmdup.narrowPeak_peak_2029	47	.	2.41935	7.46721	4.79365	304
chr10	128744550	128744817	SRR8861834-79_trimmed.fq.sort.sort.q10.rmdup.narrowPeak_peak_2030	33	.	2.20052	5.85197	3.32221	153
chr10	128895751	128897273	SRR8861834-79_trimmed.fq.sort.sort.q10.rmdup.narrowPeak_peak_2031	205	.	4.59708	24.7931	20.5722	476
chr10	128932682	128935356	SRR8861834-79_trimmed.fq.sort.sort.q10.rmdup.narrowPeak_peak_2032	142	.	2.519	17.7752	14.2276	1967
chr11	3331109	3332185	SRR8861834-79_trimmed.fq.sort.sort.q10.rmdup.narrowPeak_peak_2056	126	.	4.61296	16.0847	12.6883	430
chr11	3407631	3408892	SRR8861834-79_trimmed.fq.sort.sort.q10.rmdup.narrowPeak_peak_2057	118	.	5.20177	15.1661	11.8497	954
chr11	3471377	3471594	SRR8861834-79_trimmed.fq.sort.sort.q10.rmdup.narrowPeak_peak_2058	67	.	4.10298	9.63418	6.77939	95
chr11	3502478	3502829	SRR8861834-79_trimmed.fq.sort.sort.q10.rmdup.narrowPeak_peak_2059	38	.	2.68432	6.44595	3.86146	114
chr11	3515851	3517718	SRR8861834-79_trimmed.fq.sort.sort.q10.rmdup.narrowPeak_peak_2060	175	.	3.9185	21.3979	17.5063	868
chr11	3628329	3629814	SRR8861834-79_trimmed.fq.sort.sort.q10.rmdup.narrowPeak_peak_2061	193	.	3.68292	23.4196	19.3313	857
chr11	3630167	3630380	SRR8861834-79_trimmed.fq.sort.sort.q10.rmdup.narrowPeak_peak_2062	51	.	2.31562	7.88355	5.17401	129
chr11	3705065	3706034	SRR8861834-79_trimmed.fq.sort.sort.q10.rmdup.narrowPeak_peak_2063	129	.	5.23865	16.3698	12.9492	577
chr11	3750872	3751083	SRR8861834-79_trimmed.fq.sort.sort.q10.rmdup.narrowPeak_peak_2064	33	.	2.71512	5.90186	3.36757	75
chr11	3761013	3761190	SRR8861834-79_trimmed.fq.sort.sort.q10.rmdup.narrowPeak_peak_2065	37	.	2.09205	6.37734	3.79874	45
chr11	3761360	3761972	SRR8861834-79_trimmed.fq.sort.sort.q10.rmdup.narrowPeak_peak_2066	54	.	2.27059	8.18353	5.44896	499
chr11	3762390	3762785	SRR8861834-79_trimmed.fq.sort.sort.q10.rmdup.narrowPeak_peak_2067	103	.	2.75194	13.5123	10.3379	206
chr11	3763370	3763745	SRR8861834-79_trimmed.fq.sort.sort.q10.rmdup.narrowPeak_peak_2068	49	.	2.2148	7.69303	4.99922	133
chr11	3773301	3774760	SRR8861834-79_trimmed.fq.sort.sort.q10.rmdup.narrowPeak_peak_2069	212	.	3.0433	25.5756	21.2772	997
chr11	3774818	3776231	SRR8861834-79_trimmed.fq.sort.sort.q10.rmdup.narrowPeak_peak_2070	192	.	2.9156	23.2769	19.2015	389
chr11	3834144	3834428	SRR8861834-79_trimmed.fq.sort.sort.q10.rmdup.narrowPeak_peak_2071	31	.	3.00842	5.66756	3.15723	117
chr11	3862727	3863756	SRR8861834-79_trimmed.fq.sort.sort.q10.rmdup.narrowPeak_peak_2072	104	.	3.30095	13.6102	10.4276	607
chr11	3882337	3882529	SRR8861834-79_trimmed.fq.sort.sort.q10.rmdup.narrowPeak_peak_2073	52	.	3.38895	7.95089	5.23564	116
chr11	3911973	3913585	SRR8861834-79_trimmed.fq.sort.sort.q10.rmdup.narrowPeak_peak_2074	236	.	4.90855	28.2089	23.6651	858
chr11	3938281	3938459	SRR8861834-79_trimmed.fq.sort.sort.q10.rmdup.narrowPeak_peak_2075	43	.	2.98408	6.93373	4.30697	108
chr11	3944938	3946774	SRR8861834-79_trimmed.fq.sort.sort.q10.rmdup.narrowPeak_peak_2076	146	.	3.47362	18.2715	14.6776	1235
chr11	3957512	3957727	SRR8861834-79_trimmed.fq.sort.sort.q10.rmdup.narrowPeak_peak_2077	33	.	2.87788	5.87642	3.34441	125
chr11	3982873	3983210	SRR8861834-79_trimmed.fq.sort.sort.q10.rmdup.narrowPeak_peak_2078	26	.	2.51813	5.12051	2.66599	31
chr11	3983267	3983688	SRR8861834-79_trimmed.fq.sort.sort.q10.rmdup.narrowPeak_peak_2079	74	.	3.48606	10.35	7.43691	134
[truncated: 17,462 more rows]
