# Supplementary material for: A gene desert required for regulatory control of pleiotropic Shox2 expression and embryonic survival
Source: Nat Commun. 2024 Oct 10;15:8793. doi: 10.1038/s41467-024-53009-7 (PMC11467299; doi:10.1038/s41467-024-53009-7)
Supplement: Supplementary file 8 — Supplementary Data 5 [file 41467_2024_53009_MOESM8_ESM.zip › Tissieres_2020_ATAC_int.narrowPeak]

chr1	3399919	3400277	SRR8550325_PAIRED_rmdup.narrowPeak_peak_2	257	.	6.86602	28.1786	25.7927	369
chr1	3443512	3443639	SRR8550325_PAIRED_rmdup.narrowPeak_peak_3	28	.	2.64078	4.72569	2.86714	187
chr1	3670537	3672586	SRR8550325_PAIRED_rmdup.narrowPeak_peak_7	2300	.	28.1243	233.654	230.068	269
chr1	4142605	4142750	SRR8550325_PAIRED_rmdup.narrowPeak_peak_8	92	.	4.09321	11.3191	9.2146	74
chr1	4332445	4332761	SRR8550325_PAIRED_rmdup.narrowPeak_peak_10	351	.	8.18641	37.6015	35.1155	213
chr1	4395222	4395391	SRR8550325_PAIRED_rmdup.narrowPeak_peak_12	24	.	2.50874	4.23318	2.40547	122
chr1	4412423	4412735	SRR8550325_PAIRED_rmdup.narrowPeak_peak_13	49	.	3.16893	6.8899	4.9262	223
chr1	4416830	4417134	SRR8550325_PAIRED_rmdup.narrowPeak_peak_14	275	.	7.1301	30.0019	27.5947	53
chr1	4490583	4490761	SRR8550325_PAIRED_rmdup.narrowPeak_peak_17	134	.	4.88544	15.653	13.4528	212
chr1	4491662	4493831	SRR8550325_PAIRED_rmdup.narrowPeak_peak_18	833	.	13.9961	86.2	83.3584	2025
chr1	4494353	4494646	SRR8550325_PAIRED_rmdup.narrowPeak_peak_18	833	.	13.9961	86.2	83.3584	2025
chr1	4496165	4496208	SRR8550325_PAIRED_rmdup.narrowPeak_peak_19	380	.	8.58253	40.5688	38.055	641
chr1	4496450	4498004	SRR8550325_PAIRED_rmdup.narrowPeak_peak_19	380	.	8.58253	40.5688	38.055	641
chr1	4499319	4499429	SRR8550325_PAIRED_rmdup.narrowPeak_peak_20	24	.	2.50874	4.23318	2.40547	46
chr1	4543940	4544272	SRR8550325_PAIRED_rmdup.narrowPeak_peak_24	142	.	5.01748	16.4173	14.2028	204
chr1	4571143	4572666	SRR8550325_PAIRED_rmdup.narrowPeak_peak_25	4045	.	42.5165	408.855	404.547	796
chr1	4608732	4609276	SRR8550325_PAIRED_rmdup.narrowPeak_peak_26	430	.	9.24273	45.6452	43.0868	434
chr1	4671645	4672640	SRR8550325_PAIRED_rmdup.narrowPeak_peak_28	197	.	5.94175	22.065	19.7589	219
chr1	4688935	4689349	SRR8550325_PAIRED_rmdup.narrowPeak_peak_29	157	.	5.28156	17.979	15.737	506
chr1	4768419	4768823	SRR8550325_PAIRED_rmdup.narrowPeak_peak_30	240	.	6.60195	26.3883	24.0242	99
chr1	4769966	4770252	SRR8550325_PAIRED_rmdup.narrowPeak_peak_31	119	.	4.62136	14.1592	11.9888	144
chr1	4774397	4774564	SRR8550325_PAIRED_rmdup.narrowPeak_peak_32	92	.	4.09321	11.3191	9.2146	271
chr1	4780189	4780456	SRR8550325_PAIRED_rmdup.narrowPeak_peak_34	222	.	6.33787	24.6321	22.2906	203
chr1	4785292	4786267	SRR8550325_PAIRED_rmdup.narrowPeak_peak_35	1411	.	19.9379	144.284	141.125	362
chr1	4807411	4808642	SRR8550325_PAIRED_rmdup.narrowPeak_peak_36	2652	.	31.1612	268.942	265.203	624
chr1	4810373	4810565	SRR8550325_PAIRED_rmdup.narrowPeak_peak_38	85	.	3.96117	10.642	8.55543	78
chr1	4843592	4844242	SRR8550325_PAIRED_rmdup.narrowPeak_peak_40	658	.	12.0155	68.534	65.804	352
chr1	4847012	4847194	SRR8550325_PAIRED_rmdup.narrowPeak_peak_41	54	.	3.30097	7.4757	5.48924	90
chr1	4855771	4856008	SRR8550325_PAIRED_rmdup.narrowPeak_peak_42	43	.	3.0369	6.32129	4.38156	8
chr1	4856933	4858659	SRR8550325_PAIRED_rmdup.narrowPeak_peak_43	5398	.	52.8156	544.535	539.814	782
chr1	4910729	4910934	SRR8550325_PAIRED_rmdup.narrowPeak_peak_46	197	.	5.94175	22.065	19.7589	158
chr1	4969641	4970038	SRR8550325_PAIRED_rmdup.narrowPeak_peak_49	79	.	3.82913	9.97888	7.91078	266
chr1	4970717	4971252	SRR8550325_PAIRED_rmdup.narrowPeak_peak_50	189	.	5.80971	21.228	18.9342	258
chr1	5001102	5001309	SRR8550325_PAIRED_rmdup.narrowPeak_peak_51	49	.	3.16893	6.8899	4.9262	54
chr1	5017820	5018300	SRR8550325_PAIRED_rmdup.narrowPeak_peak_52	993	.	15.7126	102.259	99.3236	1621
chr1	5018482	5020954	SRR8550325_PAIRED_rmdup.narrowPeak_peak_52	993	.	15.7126	102.259	99.3236	1621
chr1	5022691	5023160	SRR8550325_PAIRED_rmdup.narrowPeak_peak_53	482	.	9.90292	50.8754	48.2736	272
chr1	5082632	5083808	SRR8550325_PAIRED_rmdup.narrowPeak_peak_54	4079	.	42.7806	412.239	407.919	520
chr1	5274134	5274312	SRR8550325_PAIRED_rmdup.narrowPeak_peak_58	49	.	3.16893	6.8899	4.9262	111
chr1	5297195	5297222	SRR8550325_PAIRED_rmdup.narrowPeak_peak_59	24	.	2.50874	4.23318	2.40547	28
chr1	5588007	5588848	SRR8550325_PAIRED_rmdup.narrowPeak_peak_61	1250	.	18.3534	128.143	125.067	525
chr1	5904965	5905239	SRR8550325_PAIRED_rmdup.narrowPeak_peak_63	240	.	6.60195	26.3883	24.0242	18
chr1	5915212	5915584	SRR8550325_PAIRED_rmdup.narrowPeak_peak_64	341	.	8.05437	36.6261	34.1494	547
chr1	5916310	5917906	SRR8550325_PAIRED_rmdup.narrowPeak_peak_65	331	.	7.92234	35.6577	33.1906	770
chr1	6135157	6135314	SRR8550325_PAIRED_rmdup.narrowPeak_peak_67	222	.	6.33787	24.6321	22.2906	146
chr1	6152560	6152812	SRR8550325_PAIRED_rmdup.narrowPeak_peak_68	351	.	8.18641	37.6015	35.1155	97
chr1	6213990	6215733	SRR8550325_PAIRED_rmdup.narrowPeak_peak_70	5594	.	54.268	564.233	559.468	912
chr1	6282380	6283051	SRR8550325_PAIRED_rmdup.narrowPeak_peak_74	546	.	10.6952	57.3401	54.6891	358
chr1	6358792	6359570	SRR8550325_PAIRED_rmdup.narrowPeak_peak_76	410	.	8.97865	43.5956	41.0548	546
chr1	6382467	6383594	SRR8550325_PAIRED_rmdup.narrowPeak_peak_77	2391	.	28.9165	242.76	239.134	554
chr1	6406251	6406578	SRR8550325_PAIRED_rmdup.narrowPeak_peak_78	503	.	10.167	53.0081	50.3895	242
chr1	6410089	6410316	SRR8550325_PAIRED_rmdup.narrowPeak_peak_79	85	.	3.96117	10.642	8.55543	172
chr1	6440937	6441890	SRR8550325_PAIRED_rmdup.narrowPeak_peak_81	1290	.	18.7495	132.138	129.041	455
chr1	6447964	6448266	SRR8550325_PAIRED_rmdup.narrowPeak_peak_82	119	.	4.62136	14.1592	11.9888	116
chr1	6760786	6760813	SRR8550325_PAIRED_rmdup.narrowPeak_peak_85	105	.	4.35728	12.7136	10.5751	572
chr1	6760989	6761450	SRR8550325_PAIRED_rmdup.narrowPeak_peak_85	105	.	4.35728	12.7136	10.5751	572
chr1	6859132	6859362	SRR8550325_PAIRED_rmdup.narrowPeak_peak_87	72	.	3.69709	9.33019	7.28128	234
chr1	6888417	6888894	SRR8550325_PAIRED_rmdup.narrowPeak_peak_88	165	.	5.4136	18.776	16.5206	243
chr1	6928533	6928786	SRR8550325_PAIRED_rmdup.narrowPeak_peak_89	92	.	4.09321	11.3191	9.2146	269
chr1	7052815	7052978	SRR8550325_PAIRED_rmdup.narrowPeak_peak_90	66	.	3.56505	8.69641	6.66747	96
chr1	7087992	7090139	SRR8550325_PAIRED_rmdup.narrowPeak_peak_91	8567	.	75.2622	861.783	856.753	926
chr1	7105092	7105507	SRR8550325_PAIRED_rmdup.narrowPeak_peak_93	173	.	5.54564	19.5833	17.3149	352
chr1	7204802	7205027	SRR8550325_PAIRED_rmdup.narrowPeak_peak_98	294	.	7.39418	31.8569	29.4292	196
chr1	7206287	7206959	SRR8550325_PAIRED_rmdup.narrowPeak_peak_99	257	.	6.86602	28.1786	25.7927	509
chr1	7219035	7219199	SRR8550325_PAIRED_rmdup.narrowPeak_peak_100	112	.	4.48932	13.4302	11.2755	97
chr1	7310867	7311065	SRR8550325_PAIRED_rmdup.narrowPeak_peak_101	66	.	3.56505	8.69641	6.66747	185
chr1	7313430	7313698	SRR8550325_PAIRED_rmdup.narrowPeak_peak_102	275	.	7.1301	30.0019	27.5947	271
chr1	7387696	7388560	SRR8550325_PAIRED_rmdup.narrowPeak_peak_103	54	.	3.30097	7.4757	5.48924	1210
chr1	7394157	7395257	SRR8550325_PAIRED_rmdup.narrowPeak_peak_105	231	.	6.46991	25.5058	23.1529	693
chr1	7395531	7395990	SRR8550325_PAIRED_rmdup.narrowPeak_peak_106	266	.	6.99806	29.0862	26.6896	145
chr1	7396427	7396740	SRR8550325_PAIRED_rmdup.narrowPeak_peak_107	6028	.	57.4369	607.649	602.804	1833
chr1	7396925	7397235	SRR8550325_PAIRED_rmdup.narrowPeak_peak_107	6028	.	57.4369	607.649	602.804	1833
chr1	7397391	7399163	SRR8550325_PAIRED_rmdup.narrowPeak_peak_107	6028	.	57.4369	607.649	602.804	1833
chr1	7423057	7423367	SRR8550325_PAIRED_rmdup.narrowPeak_peak_108	257	.	6.86602	28.1786	25.7927	187
chr1	7423681	7423835	SRR8550325_PAIRED_rmdup.narrowPeak_peak_109	54	.	3.30097	7.4757	5.48924	45
chr1	7776731	7778946	SRR8550325_PAIRED_rmdup.narrowPeak_peak_113	1520	.	20.9942	155.276	152.062	696
chr1	7779394	7779725	SRR8550325_PAIRED_rmdup.narrowPeak_peak_114	54	.	3.30097	7.4757	5.48924	179
chr1	8626264	8626657	SRR8550325_PAIRED_rmdup.narrowPeak_peak_115	157	.	5.28156	17.979	15.737	155
chr1	8913787	8914099	SRR8550325_PAIRED_rmdup.narrowPeak_peak_117	157	.	5.28156	17.979	15.737	245
chr1	9298345	9298909	SRR8550325_PAIRED_rmdup.narrowPeak_peak_121	1617	.	21.9185	165.037	161.774	216
chr1	9299332	9300148	SRR8550325_PAIRED_rmdup.narrowPeak_peak_121	1617	.	21.9185	165.037	161.774	216
chr1	9300556	9300783	SRR8550325_PAIRED_rmdup.narrowPeak_peak_122	157	.	5.28156	17.979	15.737	471
chr1	9469589	9469913	SRR8550325_PAIRED_rmdup.narrowPeak_peak_125	410	.	8.97865	43.5956	41.0548	204
chr1	9541375	9541571	SRR8550325_PAIRED_rmdup.narrowPeak_peak_126	635	.	11.7515	66.2556	63.5411	261
chr1	9544860	9546404	SRR8550325_PAIRED_rmdup.narrowPeak_peak_127	3727	.	40.0078	376.978	372.793	605
chr1	9547712	9548363	SRR8550325_PAIRED_rmdup.narrowPeak_peak_128	503	.	10.167	53.0081	50.3895	580
chr1	9564097	9564181	SRR8550325_PAIRED_rmdup.narrowPeak_peak_130	38	.	2.90486	5.77056	3.8563	281
chr1	9564346	9564815	SRR8550325_PAIRED_rmdup.narrowPeak_peak_131	285	.	7.26214	30.9255	28.5081	353
chr1	9564979	9565407	SRR8550325_PAIRED_rmdup.narrowPeak_peak_131	285	.	7.26214	30.9255	28.5081	353
chr1	9573196	9573519	SRR8550325_PAIRED_rmdup.narrowPeak_peak_132	231	.	6.46991	25.5058	23.1529	272
chr1	9578713	9579175	SRR8550325_PAIRED_rmdup.narrowPeak_peak_133	312	.	7.65826	33.7425	31.2949	414
chr1	9583859	9584393	SRR8550325_PAIRED_rmdup.narrowPeak_peak_134	322	.	7.7903	34.6965	32.239	611
chr1	9696801	9697061	SRR8550325_PAIRED_rmdup.narrowPeak_peak_137	189	.	5.80971	21.228	18.9342	224
chr1	9699678	9701294	SRR8550325_PAIRED_rmdup.narrowPeak_peak_138	2949	.	33.6699	298.83	294.963	783
chr1	9747587	9748883	SRR8550325_PAIRED_rmdup.narrowPeak_peak_139	6819	.	63.1146	686.854	681.903	926
chr1	9756129	9756335	SRR8550325_PAIRED_rmdup.narrowPeak_peak_140	92	.	4.09321	11.3191	9.2146	486
chr1	9772687	9773184	SRR8550325_PAIRED_rmdup.narrowPeak_peak_141	646	.	11.8835	67.3924	64.6701	243
chr1	9797585	9799279	SRR8550325_PAIRED_rmdup.narrowPeak_peak_143	1716	.	22.8427	174.926	171.615	1008
chr1	9799894	9800960	SRR8550325_PAIRED_rmdup.narrowPeak_peak_144	134	.	4.88544	15.653	13.4528	560
chr1	9847686	9849003	SRR8550325_PAIRED_rmdup.narrowPeak_peak_146	669	.	12.1476	69.6804	66.9428	864
chr1	9908545	9908835	SRR8550325_PAIRED_rmdup.narrowPeak_peak_149	231	.	6.46991	25.5058	23.1529	128
chr1	9939753	9940024	SRR8550325_PAIRED_rmdup.narrowPeak_peak_151	60	.	3.43301	8.07807	6.06978	776
chr1	9942285	9942461	SRR8550325_PAIRED_rmdup.narrowPeak_peak_153	38	.	2.90486	5.77056	3.8563	104
chr1	9942700	9943333	SRR8550325_PAIRED_rmdup.narrowPeak_peak_154	3044	.	34.4622	308.398	304.492	1485
chr1	9943644	9944768	SRR8550325_PAIRED_rmdup.narrowPeak_peak_154	3044	.	34.4622	308.398	304.492	1485
chr1	9966945	9968457	SRR8550325_PAIRED_rmdup.narrowPeak_peak_156	773	.	13.3359	80.2026	77.3977	429
chr1	9988382	9989104	SRR8550325_PAIRED_rmdup.narrowPeak_peak_158	149	.	5.14952	17.1927	14.9642	425
chr1	10007213	10007473	SRR8550325_PAIRED_rmdup.narrowPeak_peak_159	285	.	7.26214	30.9255	28.5081	236
chr1	10008802	10009447	SRR8550325_PAIRED_rmdup.narrowPeak_peak_160	785	.	13.468	81.3937	78.5814	446
chr1	10037245	10038529	SRR8550325_PAIRED_rmdup.narrowPeak_peak_163	1974	.	25.2194	200.907	197.471	896
chr1	10039308	10040508	SRR8550325_PAIRED_rmdup.narrowPeak_peak_164	3811	.	40.668	385.318	381.1	569
chr1	10089473	10089920	SRR8550325_PAIRED_rmdup.narrowPeak_peak_166	285	.	7.26214	30.9255	28.5081	238
chr1	10231537	10233794	SRR8550325_PAIRED_rmdup.narrowPeak_peak_170	3431	.	37.6311	347.256	343.19	1454
chr1	10261272	10261626	SRR8550325_PAIRED_rmdup.narrowPeak_peak_174	189	.	5.80971	21.228	18.9342	464
chr1	10285282	10285790	SRR8550325_PAIRED_rmdup.narrowPeak_peak_175	142	.	5.01748	16.4173	14.2028	417
chr1	10348481	10348726	SRR8550325_PAIRED_rmdup.narrowPeak_peak_178	157	.	5.28156	17.979	15.737	209
chr1	10429981	10430099	SRR8550325_PAIRED_rmdup.narrowPeak_peak_179	54	.	3.30097	7.4757	5.48924	192
chr1	10488353	10488508	SRR8550325_PAIRED_rmdup.narrowPeak_peak_180	134	.	4.88544	15.653	13.4528	56
chr1	10570274	10570469	SRR8550325_PAIRED_rmdup.narrowPeak_peak_181	79	.	3.82913	9.97888	7.91078	83
chr1	10590996	10591233	SRR8550325_PAIRED_rmdup.narrowPeak_peak_182	165	.	5.4136	18.776	16.5206	362
chr1	10596515	10597013	SRR8550325_PAIRED_rmdup.narrowPeak_peak_183	173	.	5.54564	19.5833	17.3149	81
chr1	10623191	10623907	SRR8550325_PAIRED_rmdup.narrowPeak_peak_185	165	.	5.4136	18.776	16.5206	233
chr1	10700086	10700312	SRR8550325_PAIRED_rmdup.narrowPeak_peak_189	370	.	8.45049	39.5729	37.0683	216
chr1	10706876	10707140	SRR8550325_PAIRED_rmdup.narrowPeak_peak_190	149	.	5.14952	17.1927	14.9642	145
chr1	10719894	10720161	SRR8550325_PAIRED_rmdup.narrowPeak_peak_191	149	.	5.14952	17.1927	14.9642	298
chr1	10835783	10836107	SRR8550325_PAIRED_rmdup.narrowPeak_peak_195	312	.	7.65826	33.7425	31.2949	98
chr1	10880078	10880603	SRR8550325_PAIRED_rmdup.narrowPeak_peak_196	134	.	4.88544	15.653	13.4528	483
chr1	10993047	10994834	SRR8550325_PAIRED_rmdup.narrowPeak_peak_198	2965	.	33.802	300.421	296.547	748
chr1	11016969	11017384	SRR8550325_PAIRED_rmdup.narrowPeak_peak_199	173	.	5.54564	19.5833	17.3149	214
chr1	11018569	11018852	SRR8550325_PAIRED_rmdup.narrowPeak_peak_200	33	.	2.77282	5.23843	3.35113	318
chr1	11024936	11025297	SRR8550325_PAIRED_rmdup.narrowPeak_peak_201	390	.	8.71457	41.5713	39.0485	402
chr1	11033380	11033826	SRR8550325_PAIRED_rmdup.narrowPeak_peak_203	341	.	8.05437	36.6261	34.1494	309
chr1	11097371	11097545	SRR8550325_PAIRED_rmdup.narrowPeak_peak_206	222	.	6.33787	24.6321	22.2906	111
chr1	11233907	11234098	SRR8550325_PAIRED_rmdup.narrowPeak_peak_209	85	.	3.96117	10.642	8.55543	182
chr1	11246043	11246233	SRR8550325_PAIRED_rmdup.narrowPeak_peak_210	60	.	3.43301	8.07807	6.06978	125
chr1	11329239	11330692	SRR8550325_PAIRED_rmdup.narrowPeak_peak_212	2361	.	28.6524	239.717	236.104	528
chr1	11354800	11355748	SRR8550325_PAIRED_rmdup.narrowPeak_peak_215	590	.	11.2233	61.7573	59.0744	744
chr1	11413654	11414679	SRR8550325_PAIRED_rmdup.narrowPeak_peak_217	2092	.	26.2757	212.694	209.204	656
chr1	11477157	11477322	SRR8550325_PAIRED_rmdup.narrowPeak_peak_220	66	.	3.56505	8.69641	6.66747	86
chr1	11539503	11539869	SRR8550325_PAIRED_rmdup.narrowPeak_peak_222	303	.	7.52622	32.796	30.3583	304
chr1	11565453	11565684	SRR8550325_PAIRED_rmdup.narrowPeak_peak_223	43	.	3.0369	6.32129	4.38156	32
chr1	11657664	11658156	SRR8550325_PAIRED_rmdup.narrowPeak_peak_225	312	.	7.65826	33.7425	31.2949	273
chr1	11744824	11745246	SRR8550325_PAIRED_rmdup.narrowPeak_peak_226	303	.	7.52622	32.796	30.3583	398
chr1	11977676	11978011	SRR8550325_PAIRED_rmdup.narrowPeak_peak_230	112	.	4.48932	13.4302	11.2755	285
chr1	11996479	11996792	SRR8550325_PAIRED_rmdup.narrowPeak_peak_231	60	.	3.43301	8.07807	6.06978	279
chr1	12000516	12000870	SRR8550325_PAIRED_rmdup.narrowPeak_peak_232	493	.	10.035	51.9389	49.3287	310
chr1	12032676	12033231	SRR8550325_PAIRED_rmdup.narrowPeak_peak_234	142	.	5.01748	16.4173	14.2028	132
chr1	12051850	12052724	SRR8550325_PAIRED_rmdup.narrowPeak_peak_235	624	.	11.6194	65.1236	62.4169	481
chr1	12192782	12192941	SRR8550325_PAIRED_rmdup.narrowPeak_peak_237	79	.	3.82913	9.97888	7.91078	407
chr1	12397982	12398795	SRR8550325_PAIRED_rmdup.narrowPeak_peak_240	894	.	14.6563	92.2992	89.4214	537
chr1	12436144	12436519	SRR8550325_PAIRED_rmdup.narrowPeak_peak_242	92	.	4.09321	11.3191	9.2146	161
chr1	12456975	12457193	SRR8550325_PAIRED_rmdup.narrowPeak_peak_243	181	.	5.67767	20.4007	18.1195	379
chr1	12478884	12479478	SRR8550325_PAIRED_rmdup.narrowPeak_peak_244	134	.	4.88544	15.653	13.4528	373
chr1	12500437	12500700	SRR8550325_PAIRED_rmdup.narrowPeak_peak_245	105	.	4.35728	12.7136	10.5751	175
chr1	12510090	12510946	SRR8550325_PAIRED_rmdup.narrowPeak_peak_247	762	.	13.2039	79.0158	76.2183	790
chr1	12571918	12572217	SRR8550325_PAIRED_rmdup.narrowPeak_peak_250	85	.	3.96117	10.642	8.55543	213
chr1	12576936	12577549	SRR8550325_PAIRED_rmdup.narrowPeak_peak_251	312	.	7.65826	33.7425	31.2949	444
chr1	12689677	12689994	SRR8550325_PAIRED_rmdup.narrowPeak_peak_256	240	.	6.60195	26.3883	24.0242	207
chr1	12691772	12692632	SRR8550325_PAIRED_rmdup.narrowPeak_peak_258	1198	.	17.8253	122.86	119.813	892
chr1	12692948	12693710	SRR8550325_PAIRED_rmdup.narrowPeak_peak_259	165	.	5.4136	18.776	16.5206	48
chr1	12715212	12715496	SRR8550325_PAIRED_rmdup.narrowPeak_peak_261	119	.	4.62136	14.1592	11.9888	231
chr1	12717972	12718854	SRR8550325_PAIRED_rmdup.narrowPeak_peak_262	275	.	7.1301	30.0019	27.5947	188
chr1	12814351	12815166	SRR8550325_PAIRED_rmdup.narrowPeak_peak_272	322	.	7.7903	34.6965	32.239	542
chr1	12834471	12835054	SRR8550325_PAIRED_rmdup.narrowPeak_peak_273	173	.	5.54564	19.5833	17.3149	456
chr1	12835669	12836324	SRR8550325_PAIRED_rmdup.narrowPeak_peak_274	692	.	12.4117	71.9871	69.2343	1482
chr1	12836495	12837221	SRR8550325_PAIRED_rmdup.narrowPeak_peak_274	692	.	12.4117	71.9871	69.2343	1482
chr1	12865348	12865495	SRR8550325_PAIRED_rmdup.narrowPeak_peak_276	66	.	3.56505	8.69641	6.66747	383
chr1	12875726	12875891	SRR8550325_PAIRED_rmdup.narrowPeak_peak_277	49	.	3.16893	6.8899	4.9262	360
chr1	12990272	12991796	SRR8550325_PAIRED_rmdup.narrowPeak_peak_278	568	.	10.9592	59.5383	56.8712	2625
chr1	12992001	12992293	SRR8550325_PAIRED_rmdup.narrowPeak_peak_278	568	.	10.9592	59.5383	56.8712	2625
chr1	12992497	12992985	SRR8550325_PAIRED_rmdup.narrowPeak_peak_278	568	.	10.9592	59.5383	56.8712	2625
chr1	13050270	13050424	SRR8550325_PAIRED_rmdup.narrowPeak_peak_280	222	.	6.33787	24.6321	22.2906	266
chr1	13052109	13052394	SRR8550325_PAIRED_rmdup.narrowPeak_peak_281	149	.	5.14952	17.1927	14.9642	95
chr1	13111702	13111849	SRR8550325_PAIRED_rmdup.narrowPeak_peak_282	134	.	4.88544	15.653	13.4528	312
chr1	13125239	13125426	SRR8550325_PAIRED_rmdup.narrowPeak_peak_283	85	.	3.96117	10.642	8.55543	589
chr1	13126694	13127130	SRR8550325_PAIRED_rmdup.narrowPeak_peak_284	181	.	5.67767	20.4007	18.1195	921
chr1	13128517	13128780	SRR8550325_PAIRED_rmdup.narrowPeak_peak_286	112	.	4.48932	13.4302	11.2755	262
chr1	13134462	13134721	SRR8550325_PAIRED_rmdup.narrowPeak_peak_287	92	.	4.09321	11.3191	9.2146	75
chr1	13188383	13188644	SRR8550325_PAIRED_rmdup.narrowPeak_peak_290	49	.	3.16893	6.8899	4.9262	171
chr1	13196023	13196332	SRR8550325_PAIRED_rmdup.narrowPeak_peak_291	24	.	2.50874	4.23318	2.40547	110
chr1	13196920	13197345	SRR8550325_PAIRED_rmdup.narrowPeak_peak_292	380	.	8.58253	40.5688	38.055	301
chr1	13245788	13246013	SRR8550325_PAIRED_rmdup.narrowPeak_peak_293	441	.	9.37476	46.6793	44.1123	106
chr1	13291450	13291727	SRR8550325_PAIRED_rmdup.narrowPeak_peak_295	66	.	3.56505	8.69641	6.66747	53
chr1	13322044	13322242	SRR8550325_PAIRED_rmdup.narrowPeak_peak_297	60	.	3.43301	8.07807	6.06978	139
chr1	13360766	13360923	SRR8550325_PAIRED_rmdup.narrowPeak_peak_298	49	.	3.16893	6.8899	4.9262	103
chr1	13372069	13374940	SRR8550325_PAIRED_rmdup.narrowPeak_peak_301	3978	.	41.9884	402.103	397.82	693
chr1	13426493	13426868	SRR8550325_PAIRED_rmdup.narrowPeak_peak_302	557	.	10.8272	58.4366	55.7775	185
chr1	13531473	13531904	SRR8550325_PAIRED_rmdup.narrowPeak_peak_304	266	.	6.99806	29.0862	26.6896	198
chr1	13561675	13561797	SRR8550325_PAIRED_rmdup.narrowPeak_peak_305	66	.	3.56505	8.69641	6.66747	258
chr1	13588961	13590516	SRR8550325_PAIRED_rmdup.narrowPeak_peak_307	2902	.	33.2738	294.069	290.222	920
chr1	13659699	13661081	SRR8550325_PAIRED_rmdup.narrowPeak_peak_310	1902	.	24.5592	193.614	190.212	865
chr1	13706404	13706732	SRR8550325_PAIRED_rmdup.narrowPeak_peak_311	400	.	8.84661	42.5802	40.0484	89
chr1	13771053	13771523	SRR8550325_PAIRED_rmdup.narrowPeak_peak_313	181	.	5.67767	20.4007	18.1195	233
chr1	13784579	13784746	SRR8550325_PAIRED_rmdup.narrowPeak_peak_314	66	.	3.56505	8.69641	6.66747	98
chr1	13789281	13789683	SRR8550325_PAIRED_rmdup.narrowPeak_peak_315	197	.	5.94175	22.065	19.7589	148
chr1	13835057	13835452	SRR8550325_PAIRED_rmdup.narrowPeak_peak_318	266	.	6.99806	29.0862	26.6896	210
chr1	13846676	13846921	SRR8550325_PAIRED_rmdup.narrowPeak_peak_319	149	.	5.14952	17.1927	14.9642	216
chr1	13861108	13861588	SRR8550325_PAIRED_rmdup.narrowPeak_peak_324	568	.	10.9592	59.5383	56.8712	404
chr1	13934917	13935308	SRR8550325_PAIRED_rmdup.narrowPeak_peak_328	54	.	3.30097	7.4757	5.48924	167
chr1	13992024	13992568	SRR8550325_PAIRED_rmdup.narrowPeak_peak_330	105	.	4.35728	12.7136	10.5751	399
chr1	14145971	14146448	SRR8550325_PAIRED_rmdup.narrowPeak_peak_333	894	.	14.6563	92.2992	89.4214	230
chr1	14184494	14185482	SRR8550325_PAIRED_rmdup.narrowPeak_peak_334	906	.	14.7884	93.5309	90.6459	769
chr1	14185987	14186133	SRR8550325_PAIRED_rmdup.narrowPeak_peak_334	906	.	14.7884	93.5309	90.6459	769
chr1	14192570	14193066	SRR8550325_PAIRED_rmdup.narrowPeak_peak_335	157	.	5.28156	17.979	15.737	383
chr1	14257177	14257368	SRR8550325_PAIRED_rmdup.narrowPeak_peak_339	49	.	3.16893	6.8899	4.9262	42
chr1	14304597	14304926	SRR8550325_PAIRED_rmdup.narrowPeak_peak_340	79	.	3.82913	9.97888	7.91078	90
chr1	14306422	14307642	SRR8550325_PAIRED_rmdup.narrowPeak_peak_341	285	.	7.26214	30.9255	28.5081	1020
chr1	14309499	14310670	SRR8550325_PAIRED_rmdup.narrowPeak_peak_342	1479	.	20.5981	151.133	147.94	402
chr1	14356919	14357154	SRR8550325_PAIRED_rmdup.narrowPeak_peak_345	112	.	4.48932	13.4302	11.2755	74
chr1	14357754	14358188	SRR8550325_PAIRED_rmdup.narrowPeak_peak_346	692	.	12.4117	71.9871	69.2343	267
chr1	14465051	14465151	SRR8550325_PAIRED_rmdup.narrowPeak_peak_347	43	.	3.0369	6.32129	4.38156	325
chr1	14487776	14488030	SRR8550325_PAIRED_rmdup.narrowPeak_peak_348	79	.	3.82913	9.97888	7.91078	368
chr1	14503127	14503656	SRR8550325_PAIRED_rmdup.narrowPeak_peak_350	257	.	6.86602	28.1786	25.7927	364
chr1	14504352	14504658	SRR8550325_PAIRED_rmdup.narrowPeak_peak_351	294	.	7.39418	31.8569	29.4292	315
chr1	14506222	14507516	SRR8550325_PAIRED_rmdup.narrowPeak_peak_352	869	.	14.3922	89.8476	86.9844	431
chr1	14512595	14512908	SRR8550325_PAIRED_rmdup.narrowPeak_peak_354	54	.	3.30097	7.4757	5.48924	39
chr1	14513581	14514085	SRR8550325_PAIRED_rmdup.narrowPeak_peak_355	370	.	8.45049	39.5729	37.0683	540
chr1	14566990	14567553	SRR8550325_PAIRED_rmdup.narrowPeak_peak_356	646	.	11.8835	67.3924	64.6701	392
chr1	14570078	14570959	SRR8550325_PAIRED_rmdup.narrowPeak_peak_357	312	.	7.65826	33.7425	31.2949	751
chr1	14609924	14610238	SRR8550325_PAIRED_rmdup.narrowPeak_peak_358	134	.	4.88544	15.653	13.4528	370
chr1	14630231	14630397	SRR8550325_PAIRED_rmdup.narrowPeak_peak_359	266	.	6.99806	29.0862	26.6896	196
chr1	14635790	14636261	SRR8550325_PAIRED_rmdup.narrowPeak_peak_360	197	.	5.94175	22.065	19.7589	233
chr1	14661975	14662104	SRR8550325_PAIRED_rmdup.narrowPeak_peak_361	119	.	4.62136	14.1592	11.9888	116
chr1	14716238	14716819	SRR8550325_PAIRED_rmdup.narrowPeak_peak_365	303	.	7.52622	32.796	30.3583	537
chr1	14755179	14755939	SRR8550325_PAIRED_rmdup.narrowPeak_peak_367	797	.	13.6	82.5891	79.7693	600
chr1	14841992	14843063	SRR8550325_PAIRED_rmdup.narrowPeak_peak_369	773	.	13.3359	80.2026	77.3977	1143
chr1	14918596	14919056	SRR8550325_PAIRED_rmdup.narrowPeak_peak_371	231	.	6.46991	25.5058	23.1529	585
chr1	15007645	15007938	SRR8550325_PAIRED_rmdup.narrowPeak_peak_372	149	.	5.14952	17.1927	14.9642	245
chr1	15034132	15034664	SRR8550325_PAIRED_rmdup.narrowPeak_peak_373	1018	.	15.9767	104.785	101.836	321
chr1	15286234	15287618	SRR8550325_PAIRED_rmdup.narrowPeak_peak_377	2285	.	27.9923	232.143	228.564	621
chr1	15357921	15358759	SRR8550325_PAIRED_rmdup.narrowPeak_peak_380	1198	.	17.8253	122.86	119.813	595
chr1	15359381	15359791	SRR8550325_PAIRED_rmdup.narrowPeak_peak_381	257	.	6.86602	28.1786	25.7927	404
chr1	15442988	15443203	SRR8550325_PAIRED_rmdup.narrowPeak_peak_383	66	.	3.56505	8.69641	6.66747	212
chr1	15446632	15446821	SRR8550325_PAIRED_rmdup.narrowPeak_peak_385	72	.	3.69709	9.33019	7.28128	67
chr1	15451392	15452186	SRR8550325_PAIRED_rmdup.narrowPeak_peak_386	285	.	7.26214	30.9255	28.5081	695
chr1	15614207	15614556	SRR8550325_PAIRED_rmdup.narrowPeak_peak_390	197	.	5.94175	22.065	19.7589	258
chr1	15621867	15622132	SRR8550325_PAIRED_rmdup.narrowPeak_peak_392	189	.	5.80971	21.228	18.9342	190
chr1	15768433	15768652	SRR8550325_PAIRED_rmdup.narrowPeak_peak_394	98	.	4.22525	12.0098	9.88794	88
chr1	15791841	15792192	SRR8550325_PAIRED_rmdup.narrowPeak_peak_395	112	.	4.48932	13.4302	11.2755	237
chr1	15805280	15806698	SRR8550325_PAIRED_rmdup.narrowPeak_peak_396	3794	.	40.5359	383.647	379.436	407
chr1	15892365	15893113	SRR8550325_PAIRED_rmdup.narrowPeak_peak_399	1277	.	18.6175	130.803	127.714	336
chr1	15926221	15926383	SRR8550325_PAIRED_rmdup.narrowPeak_peak_401	105	.	4.35728	12.7136	10.5751	117
chr1	15993552	15993778	SRR8550325_PAIRED_rmdup.narrowPeak_peak_402	142	.	5.01748	16.4173	14.2028	162
chr1	16058834	16059027	SRR8550325_PAIRED_rmdup.narrowPeak_peak_403	134	.	4.88544	15.653	13.4528	283
chr1	16092809	16093550	SRR8550325_PAIRED_rmdup.narrowPeak_peak_404	918	.	14.9204	94.7664	91.8743	583
chr1	16099573	16099834	SRR8550325_PAIRED_rmdup.narrowPeak_peak_406	28	.	2.64078	4.72569	2.86714	115
chr1	16103744	16106705	SRR8550325_PAIRED_rmdup.narrowPeak_peak_407	4299	.	44.4971	434.365	429.966	1254
chr1	16127142	16128255	SRR8550325_PAIRED_rmdup.narrowPeak_peak_410	294	.	7.39418	31.8569	29.4292	237
chr1	16130319	16130328	SRR8550325_PAIRED_rmdup.narrowPeak_peak_412	24	.	2.50874	4.23318	2.40547	176
chr1	16217984	16218157	SRR8550325_PAIRED_rmdup.narrowPeak_peak_418	60	.	3.43301	8.07807	6.06978	83
chr1	16227492	16228647	SRR8550325_PAIRED_rmdup.narrowPeak_peak_419	351	.	8.18641	37.6015	35.1155	881
chr1	16229441	16230075	SRR8550325_PAIRED_rmdup.narrowPeak_peak_420	312	.	7.65826	33.7425	31.2949	414
chr1	16240351	16240615	SRR8550325_PAIRED_rmdup.narrowPeak_peak_422	380	.	8.58253	40.5688	38.055	154
chr1	16248749	16250229	SRR8550325_PAIRED_rmdup.narrowPeak_peak_423	2792	.	32.3495	283.02	279.221	512
chr1	16268445	16269135	SRR8550325_PAIRED_rmdup.narrowPeak_peak_424	370	.	8.45049	39.5729	37.0683	168
chr1	16292288	16292676	SRR8550325_PAIRED_rmdup.narrowPeak_peak_425	390	.	8.71457	41.5713	39.0485	1229
chr1	16293310	16294449	SRR8550325_PAIRED_rmdup.narrowPeak_peak_425	390	.	8.71457	41.5713	39.0485	1229
chr1	16398855	16399077	SRR8550325_PAIRED_rmdup.narrowPeak_peak_427	142	.	5.01748	16.4173	14.2028	772
chr1	16433487	16433797	SRR8550325_PAIRED_rmdup.narrowPeak_peak_429	142	.	5.01748	16.4173	14.2028	130
chr1	16518592	16520533	SRR8550325_PAIRED_rmdup.narrowPeak_peak_431	1815	.	23.767	184.938	181.578	1331
chr1	16606663	16607292	SRR8550325_PAIRED_rmdup.narrowPeak_peak_433	400	.	8.84661	42.5802	40.0484	262
chr1	16618059	16618101	SRR8550325_PAIRED_rmdup.narrowPeak_peak_435	24	.	2.50874	4.23318	2.40547	38
chr1	16618479	16619935	SRR8550325_PAIRED_rmdup.narrowPeak_peak_436	3513	.	38.2913	355.464	351.365	821
chr1	16656286	16657846	SRR8550325_PAIRED_rmdup.narrowPeak_peak_438	5202	.	51.3631	524.968	520.296	764
chr1	16664884	16665892	SRR8550325_PAIRED_rmdup.narrowPeak_peak_439	2300	.	28.1243	233.654	230.068	352
chr1	16687992	16689142	SRR8550325_PAIRED_rmdup.narrowPeak_peak_440	557	.	10.8272	58.4366	55.7775	775
chr1	16798417	16798665	SRR8550325_PAIRED_rmdup.narrowPeak_peak_444	360	.	8.31845	38.5838	36.0885	204
chr1	16824121	16824672	SRR8550325_PAIRED_rmdup.narrowPeak_peak_445	275	.	7.1301	30.0019	27.5947	424
chr1	17009490	17009834	SRR8550325_PAIRED_rmdup.narrowPeak_peak_450	92	.	4.09321	11.3191	9.2146	406
chr1	17096560	17098230	SRR8550325_PAIRED_rmdup.narrowPeak_peak_451	2210	.	27.3321	224.621	221.076	1404
chr1	17123472	17123801	SRR8550325_PAIRED_rmdup.narrowPeak_peak_453	857	.	14.2602	88.6277	85.7717	195
chr1	17145177	17145888	SRR8550325_PAIRED_rmdup.narrowPeak_peak_454	1631	.	22.0505	166.442	163.172	403
chr1	17153839	17154791	SRR8550325_PAIRED_rmdup.narrowPeak_peak_456	380	.	8.58253	40.5688	38.055	363
chr1	17163504	17164001	SRR8550325_PAIRED_rmdup.narrowPeak_peak_457	482	.	9.90292	50.8754	48.2736	251
chr1	17237861	17238651	SRR8550325_PAIRED_rmdup.narrowPeak_peak_459	493	.	10.035	51.9389	49.3287	287
chr1	17450798	17450909	SRR8550325_PAIRED_rmdup.narrowPeak_peak_461	49	.	3.16893	6.8899	4.9262	188
chr1	17570217	17570670	SRR8550325_PAIRED_rmdup.narrowPeak_peak_464	197	.	5.94175	22.065	19.7589	236
chr1	17601976	17602147	SRR8550325_PAIRED_rmdup.narrowPeak_peak_466	38	.	2.90486	5.77056	3.8563	163
chr1	17629704	17629910	SRR8550325_PAIRED_rmdup.narrowPeak_peak_467	112	.	4.48932	13.4302	11.2755	79
chr1	17726549	17728300	SRR8550325_PAIRED_rmdup.narrowPeak_peak_469	1960	.	25.0874	199.444	196.015	944
chr1	17728658	17728916	SRR8550325_PAIRED_rmdup.narrowPeak_peak_470	49	.	3.16893	6.8899	4.9262	249
chr1	17740933	17740981	SRR8550325_PAIRED_rmdup.narrowPeak_peak_472	33	.	2.77282	5.23843	3.35113	49
chr1	17980579	17981062	SRR8550325_PAIRED_rmdup.narrowPeak_peak_473	430	.	9.24273	45.6452	43.0868	248
chr1	18012844	18013290	SRR8550325_PAIRED_rmdup.narrowPeak_peak_474	331	.	7.92234	35.6577	33.1906	252
chr1	18057031	18057246	SRR8550325_PAIRED_rmdup.narrowPeak_peak_475	38	.	2.90486	5.77056	3.8563	178
chr1	18057512	18059267	SRR8550325_PAIRED_rmdup.narrowPeak_peak_476	1534	.	21.1262	156.662	153.442	984
chr1	18105980	18106444	SRR8550325_PAIRED_rmdup.narrowPeak_peak_479	400	.	8.84661	42.5802	40.0484	351
chr1	18106791	18107153	SRR8550325_PAIRED_rmdup.narrowPeak_peak_479	400	.	8.84661	42.5802	40.0484	351
chr1	18191300	18192013	SRR8550325_PAIRED_rmdup.narrowPeak_peak_481	142	.	5.01748	16.4173	14.2028	417
chr1	18223506	18224113	SRR8550325_PAIRED_rmdup.narrowPeak_peak_482	66	.	3.56505	8.69641	6.66747	534
chr1	18338676	18339233	SRR8550325_PAIRED_rmdup.narrowPeak_peak_484	285	.	7.26214	30.9255	28.5081	410
chr1	18360170	18360365	SRR8550325_PAIRED_rmdup.narrowPeak_peak_485	173	.	5.54564	19.5833	17.3149	175
chr1	18384104	18384316	SRR8550325_PAIRED_rmdup.narrowPeak_peak_486	43	.	3.0369	6.32129	4.38156	111
chr1	18460460	18460846	SRR8550325_PAIRED_rmdup.narrowPeak_peak_487	624	.	11.6194	65.1236	62.4169	548
chr1	18462351	18462603	SRR8550325_PAIRED_rmdup.narrowPeak_peak_488	66	.	3.56505	8.69641	6.66747	508
chr1	18501565	18501924	SRR8550325_PAIRED_rmdup.narrowPeak_peak_492	181	.	5.67767	20.4007	18.1195	163
chr1	18512843	18513049	SRR8550325_PAIRED_rmdup.narrowPeak_peak_493	105	.	4.35728	12.7136	10.5751	505
chr1	18599903	18600403	SRR8550325_PAIRED_rmdup.narrowPeak_peak_495	294	.	7.39418	31.8569	29.4292	250
chr1	18976589	18977199	SRR8550325_PAIRED_rmdup.narrowPeak_peak_497	205	.	6.07379	22.9115	20.5933	533
chr1	19088098	19088418	SRR8550325_PAIRED_rmdup.narrowPeak_peak_499	240	.	6.60195	26.3883	24.0242	282
chr1	19097075	19097167	SRR8550325_PAIRED_rmdup.narrowPeak_peak_500	43	.	3.0369	6.32129	4.38156	96
chr1	19104408	19104631	SRR8550325_PAIRED_rmdup.narrowPeak_peak_503	142	.	5.01748	16.4173	14.2028	613
chr1	19109804	19110103	SRR8550325_PAIRED_rmdup.narrowPeak_peak_504	727	.	12.8078	75.4814	72.7061	114
chr1	19178949	19179267	SRR8550325_PAIRED_rmdup.narrowPeak_peak_505	380	.	8.58253	40.5688	38.055	245
chr1	19205693	19205965	SRR8550325_PAIRED_rmdup.narrowPeak_peak_506	231	.	6.46991	25.5058	23.1529	98
chr1	19206140	19206541	SRR8550325_PAIRED_rmdup.narrowPeak_peak_507	189	.	5.80971	21.228	18.9342	212
chr1	19208980	19209403	SRR8550325_PAIRED_rmdup.narrowPeak_peak_509	322	.	7.7903	34.6965	32.239	1291
chr1	19209746	19210458	SRR8550325_PAIRED_rmdup.narrowPeak_peak_509	322	.	7.7903	34.6965	32.239	1291
chr1	19210797	19210949	SRR8550325_PAIRED_rmdup.narrowPeak_peak_510	38	.	2.90486	5.77056	3.8563	65
chr1	19211812	19212385	SRR8550325_PAIRED_rmdup.narrowPeak_peak_511	149	.	5.14952	17.1927	14.9642	258
chr1	19221711	19221908	SRR8550325_PAIRED_rmdup.narrowPeak_peak_518	149	.	5.14952	17.1927	14.9642	203
chr1	19231207	19232099	SRR8550325_PAIRED_rmdup.narrowPeak_peak_525	322	.	7.7903	34.6965	32.239	1187
chr1	19232862	19233060	SRR8550325_PAIRED_rmdup.narrowPeak_peak_527	98	.	4.22525	12.0098	9.88794	194
chr1	19233892	19234171	SRR8550325_PAIRED_rmdup.narrowPeak_peak_528	149	.	5.14952	17.1927	14.9642	184
chr1	19234869	19235340	SRR8550325_PAIRED_rmdup.narrowPeak_peak_529	189	.	5.80971	21.228	18.9342	416
chr1	19236463	19237140	SRR8550325_PAIRED_rmdup.narrowPeak_peak_530	797	.	13.6	82.5891	79.7693	516
chr1	19241296	19241716	SRR8550325_PAIRED_rmdup.narrowPeak_peak_532	601	.	11.3553	62.8744	60.1836	710
chr1	19337176	19337654	SRR8550325_PAIRED_rmdup.narrowPeak_peak_535	410	.	8.97865	43.5956	41.0548	341
chr1	19458986	19459582	SRR8550325_PAIRED_rmdup.narrowPeak_peak_538	773	.	13.3359	80.2026	77.3977	224
chr1	19561910	19562344	SRR8550325_PAIRED_rmdup.narrowPeak_peak_541	240	.	6.60195	26.3883	24.0242	295
chr1	19672672	19673815	SRR8550325_PAIRED_rmdup.narrowPeak_peak_543	275	.	7.1301	30.0019	27.5947	1755
chr1	19673964	19674588	SRR8550325_PAIRED_rmdup.narrowPeak_peak_543	275	.	7.1301	30.0019	27.5947	1755
chr1	19680899	19681583	SRR8550325_PAIRED_rmdup.narrowPeak_peak_544	181	.	5.67767	20.4007	18.1195	561
chr1	19767863	19768069	SRR8550325_PAIRED_rmdup.narrowPeak_peak_546	92	.	4.09321	11.3191	9.2146	386
chr1	19881180	19881429	SRR8550325_PAIRED_rmdup.narrowPeak_peak_547	189	.	5.80971	21.228	18.9342	301
chr1	19973365	19973539	SRR8550325_PAIRED_rmdup.narrowPeak_peak_548	105	.	4.35728	12.7136	10.5751	133
chr1	19974035	19974352	SRR8550325_PAIRED_rmdup.narrowPeak_peak_549	173	.	5.54564	19.5833	17.3149	161
chr1	20134967	20135741	SRR8550325_PAIRED_rmdup.narrowPeak_peak_555	503	.	10.167	53.0081	50.3895	437
chr1	20264069	20264210	SRR8550325_PAIRED_rmdup.narrowPeak_peak_560	24	.	2.50874	4.23318	2.40547	180
chr1	20268877	20269303	SRR8550325_PAIRED_rmdup.narrowPeak_peak_561	341	.	8.05437	36.6261	34.1494	208
chr1	20311390	20311964	SRR8550325_PAIRED_rmdup.narrowPeak_peak_563	410	.	8.97865	43.5956	41.0548	330
chr1	20450207	20450487	SRR8550325_PAIRED_rmdup.narrowPeak_peak_566	322	.	7.7903	34.6965	32.239	86
chr1	20466277	20466745	SRR8550325_PAIRED_rmdup.narrowPeak_peak_567	568	.	10.9592	59.5383	56.8712	435
chr1	20477723	20477798	SRR8550325_PAIRED_rmdup.narrowPeak_peak_568	142	.	5.01748	16.4173	14.2028	461
chr1	20478057	20478242	SRR8550325_PAIRED_rmdup.narrowPeak_peak_568	142	.	5.01748	16.4173	14.2028	461
chr1	20513801	20513972	SRR8550325_PAIRED_rmdup.narrowPeak_peak_572	266	.	6.99806	29.0862	26.6896	77
chr1	20554338	20554771	SRR8550325_PAIRED_rmdup.narrowPeak_peak_573	390	.	8.71457	41.5713	39.0485	302
chr1	20612705	20612887	SRR8550325_PAIRED_rmdup.narrowPeak_peak_574	85	.	3.96117	10.642	8.55543	219
chr1	20819679	20820743	SRR8550325_PAIRED_rmdup.narrowPeak_peak_578	5097	.	50.5709	514.352	509.711	876
chr1	20848415	20848737	SRR8550325_PAIRED_rmdup.narrowPeak_peak_579	240	.	6.60195	26.3883	24.0242	534
chr1	20890326	20891541	SRR8550325_PAIRED_rmdup.narrowPeak_peak_580	1716	.	22.8427	174.926	171.615	514
chr1	20933572	20933780	SRR8550325_PAIRED_rmdup.narrowPeak_peak_582	98	.	4.22525	12.0098	9.88794	66
chr1	20939002	20939410	SRR8550325_PAIRED_rmdup.narrowPeak_peak_583	370	.	8.45049	39.5729	37.0683	257
chr1	20951179	20952073	SRR8550325_PAIRED_rmdup.narrowPeak_peak_584	3076	.	34.7262	311.601	307.681	403
chr1	21077253	21077422	SRR8550325_PAIRED_rmdup.narrowPeak_peak_589	85	.	3.96117	10.642	8.55543	105
chr1	21078344	21079915	SRR8550325_PAIRED_rmdup.narrowPeak_peak_590	3727	.	40.0078	376.978	372.793	1181
chr1	21080376	21080682	SRR8550325_PAIRED_rmdup.narrowPeak_peak_591	266	.	6.99806	29.0862	26.6896	200
chr1	21161738	21162066	SRR8550325_PAIRED_rmdup.narrowPeak_peak_593	472	.	9.77088	49.8175	47.2244	238
chr1	21166177	21166823	SRR8550325_PAIRED_rmdup.narrowPeak_peak_594	1520	.	20.9942	155.276	152.062	264
chr1	21205757	21205940	SRR8550325_PAIRED_rmdup.narrowPeak_peak_595	105	.	4.35728	12.7136	10.5751	192
chr1	21206369	21206629	SRR8550325_PAIRED_rmdup.narrowPeak_peak_595	105	.	4.35728	12.7136	10.5751	192
chr1	21218274	21219314	SRR8550325_PAIRED_rmdup.narrowPeak_peak_598	1575	.	21.5223	160.838	157.596	335
chr1	21271391	21271702	SRR8550325_PAIRED_rmdup.narrowPeak_peak_600	514	.	10.299	54.0829	51.4561	281
chr1	21380051	21380414	SRR8550325_PAIRED_rmdup.narrowPeak_peak_602	303	.	7.52622	32.796	30.3583	272
chr1	21411310	21411804	SRR8550325_PAIRED_rmdup.narrowPeak_peak_603	568	.	10.9592	59.5383	56.8712	261
chr1	21461168	21461482	SRR8550325_PAIRED_rmdup.narrowPeak_peak_604	134	.	4.88544	15.653	13.4528	185
chr1	21521512	21521862	SRR8550325_PAIRED_rmdup.narrowPeak_peak_606	451	.	9.5068	47.7194	45.1437	161
chr1	21622128	21622783	SRR8550325_PAIRED_rmdup.narrowPeak_peak_610	127	.	4.7534	14.9002	12.7147	630
chr1	21836356	21836627	SRR8550325_PAIRED_rmdup.narrowPeak_peak_614	294	.	7.39418	31.8569	29.4292	255
chr1	21919281	21919485	SRR8550325_PAIRED_rmdup.narrowPeak_peak_617	60	.	3.43301	8.07807	6.06978	104
chr1	21959694	21959896	SRR8550325_PAIRED_rmdup.narrowPeak_peak_619	49	.	3.16893	6.8899	4.9262	193
chr1	21960514	21962483	SRR8550325_PAIRED_rmdup.narrowPeak_peak_620	1397	.	19.8058	142.923	139.771	887
chr1	22118396	22118934	SRR8550325_PAIRED_rmdup.narrowPeak_peak_624	205	.	6.07379	22.9115	20.5933	236
chr1	22248231	22248534	SRR8550325_PAIRED_rmdup.narrowPeak_peak_625	857	.	14.2602	88.6277	85.7717	1022
chr1	22248693	22249476	SRR8550325_PAIRED_rmdup.narrowPeak_peak_625	857	.	14.2602	88.6277	85.7717	1022
chr1	22268830	22269390	SRR8550325_PAIRED_rmdup.narrowPeak_peak_628	857	.	14.2602	88.6277	85.7717	382
chr1	22315480	22315743	SRR8550325_PAIRED_rmdup.narrowPeak_peak_632	49	.	3.16893	6.8899	4.9262	211
chr1	22386474	22386581	SRR8550325_PAIRED_rmdup.narrowPeak_peak_636	92	.	4.09321	11.3191	9.2146	51
chr1	22487420	22487570	SRR8550325_PAIRED_rmdup.narrowPeak_peak_638	257	.	6.86602	28.1786	25.7927	223
chr1	22533115	22534213	SRR8550325_PAIRED_rmdup.narrowPeak_peak_639	2255	.	27.7282	229.128	225.562	545
chr1	22805588	22806439	SRR8550325_PAIRED_rmdup.narrowPeak_peak_645	2003	.	25.4835	203.841	200.391	927
chr1	22806591	22806888	SRR8550325_PAIRED_rmdup.narrowPeak_peak_645	2003	.	25.4835	203.841	200.391	927
chr1	22894820	22895367	SRR8550325_PAIRED_rmdup.narrowPeak_peak_646	49	.	3.16893	6.8899	4.9262	261
chr1	22901163	22901619	SRR8550325_PAIRED_rmdup.narrowPeak_peak_647	134	.	4.88544	15.653	13.4528	203
chr1	23061910	23062443	SRR8550325_PAIRED_rmdup.narrowPeak_peak_648	1506	.	20.8622	153.892	150.685	355
chr1	23255730	23257538	SRR8550325_PAIRED_rmdup.narrowPeak_peak_651	4574	.	46.6097	461.896	457.41	517
chr1	23265656	23265836	SRR8550325_PAIRED_rmdup.narrowPeak_peak_652	60	.	3.43301	8.07807	6.06978	214
chr1	23271284	23271833	SRR8550325_PAIRED_rmdup.narrowPeak_peak_653	231	.	6.46991	25.5058	23.1529	674
chr1	23286821	23287065	SRR8550325_PAIRED_rmdup.narrowPeak_peak_655	142	.	5.01748	16.4173	14.2028	174
chr1	23324196	23324514	SRR8550325_PAIRED_rmdup.narrowPeak_peak_657	66	.	3.56505	8.69641	6.66747	196
chr1	23382196	23383958	SRR8550325_PAIRED_rmdup.narrowPeak_peak_658	4282	.	44.3651	432.655	428.262	809
chr1	23443413	23443651	SRR8550325_PAIRED_rmdup.narrowPeak_peak_659	222	.	6.33787	24.6321	22.2906	401
chr1	23638599	23638753	SRR8550325_PAIRED_rmdup.narrowPeak_peak_663	205	.	6.07379	22.9115	20.5933	849
chr1	23638956	23639554	SRR8550325_PAIRED_rmdup.narrowPeak_peak_663	205	.	6.07379	22.9115	20.5933	849
chr1	23686666	23686861	SRR8550325_PAIRED_rmdup.narrowPeak_peak_665	119	.	4.62136	14.1592	11.9888	153
chr1	23705620	23705958	SRR8550325_PAIRED_rmdup.narrowPeak_peak_666	189	.	5.80971	21.228	18.9342	134
chr1	23732522	23732837	SRR8550325_PAIRED_rmdup.narrowPeak_peak_667	119	.	4.62136	14.1592	11.9888	409
chr1	23761874	23763407	SRR8550325_PAIRED_rmdup.narrowPeak_peak_669	1916	.	24.6913	195.068	191.659	1104
chr1	23763767	23763934	SRR8550325_PAIRED_rmdup.narrowPeak_peak_670	105	.	4.35728	12.7136	10.5751	196
chr1	23792873	23793188	SRR8550325_PAIRED_rmdup.narrowPeak_peak_672	451	.	9.5068	47.7194	45.1437	80
chr1	23827041	23827534	SRR8550325_PAIRED_rmdup.narrowPeak_peak_673	601	.	11.3553	62.8744	60.1836	214
chr1	23892133	23892278	SRR8550325_PAIRED_rmdup.narrowPeak_peak_674	49	.	3.16893	6.8899	4.9262	194
chr1	23906149	23906311	SRR8550325_PAIRED_rmdup.narrowPeak_peak_676	79	.	3.82913	9.97888	7.91078	196
chr1	23921730	23922704	SRR8550325_PAIRED_rmdup.narrowPeak_peak_677	2106	.	26.4078	214.178	210.68	491
chr1	23959090	23959577	SRR8550325_PAIRED_rmdup.narrowPeak_peak_678	231	.	6.46991	25.5058	23.1529	336
chr1	24005161	24006171	SRR8550325_PAIRED_rmdup.narrowPeak_peak_682	2361	.	28.6524	239.717	236.104	669
chr1	24050660	24050815	SRR8550325_PAIRED_rmdup.narrowPeak_peak_683	165	.	5.4136	18.776	16.5206	121
chr1	24099088	24100968	SRR8550325_PAIRED_rmdup.narrowPeak_peak_684	3513	.	38.2913	355.464	351.365	1017
chr1	24107597	24107732	SRR8550325_PAIRED_rmdup.narrowPeak_peak_686	60	.	3.43301	8.07807	6.06978	28
chr1	24134812	24135249	SRR8550325_PAIRED_rmdup.narrowPeak_peak_691	525	.	10.4311	55.1632	52.5283	243
chr1	24137266	24137505	SRR8550325_PAIRED_rmdup.narrowPeak_peak_692	400	.	8.84661	42.5802	40.0484	260
chr1	24142314	24142840	SRR8550325_PAIRED_rmdup.narrowPeak_peak_693	472	.	9.77088	49.8175	47.2244	131
chr1	24143042	24143395	SRR8550325_PAIRED_rmdup.narrowPeak_peak_693	472	.	9.77088	49.8175	47.2244	131
chr1	24171390	24171889	SRR8550325_PAIRED_rmdup.narrowPeak_peak_694	370	.	8.45049	39.5729	37.0683	226
chr1	24194885	24196783	SRR8550325_PAIRED_rmdup.narrowPeak_peak_697	2714	.	31.6893	275.181	271.415	1428
chr1	24219010	24219438	SRR8550325_PAIRED_rmdup.narrowPeak_peak_699	380	.	8.58253	40.5688	38.055	249
chr1	24225975	24226513	SRR8550325_PAIRED_rmdup.narrowPeak_peak_700	1277	.	18.6175	130.803	127.714	597
chr1	24230491	24230689	SRR8550325_PAIRED_rmdup.narrowPeak_peak_701	79	.	3.82913	9.97888	7.91078	53
chr1	24239648	24240893	SRR8550325_PAIRED_rmdup.narrowPeak_peak_702	514	.	10.299	54.0829	51.4561	873
chr1	24245891	24246045	SRR8550325_PAIRED_rmdup.narrowPeak_peak_703	43	.	3.0369	6.32129	4.38156	87
chr1	24249072	24249566	SRR8550325_PAIRED_rmdup.narrowPeak_peak_704	294	.	7.39418	31.8569	29.4292	234
chr1	24286288	24286916	SRR8550325_PAIRED_rmdup.narrowPeak_peak_706	390	.	8.71457	41.5713	39.0485	206
chr1	24302592	24303157	SRR8550325_PAIRED_rmdup.narrowPeak_peak_707	857	.	14.2602	88.6277	85.7717	226
chr1	24310245	24310512	SRR8550325_PAIRED_rmdup.narrowPeak_peak_708	294	.	7.39418	31.8569	29.4292	198
chr1	24310710	24311115	SRR8550325_PAIRED_rmdup.narrowPeak_peak_708	294	.	7.39418	31.8569	29.4292	198
chr1	24367498	24367946	SRR8550325_PAIRED_rmdup.narrowPeak_peak_710	205	.	6.07379	22.9115	20.5933	208
chr1	24375009	24375154	SRR8550325_PAIRED_rmdup.narrowPeak_peak_711	360	.	8.31845	38.5838	36.0885	188
chr1	24378593	24378866	SRR8550325_PAIRED_rmdup.narrowPeak_peak_712	351	.	8.18641	37.6015	35.1155	202
chr1	24553518	24553937	SRR8550325_PAIRED_rmdup.narrowPeak_peak_718	536	.	10.5631	56.249	53.606	136
chr1	24560219	24560439	SRR8550325_PAIRED_rmdup.narrowPeak_peak_719	66	.	3.56505	8.69641	6.66747	115
chr1	24586216	24587664	SRR8550325_PAIRED_rmdup.narrowPeak_peak_720	1030	.	16.1087	106.054	103.098	777
chr1	24633714	24634176	SRR8550325_PAIRED_rmdup.narrowPeak_peak_722	322	.	7.7903	34.6965	32.239	275
chr1	24678084	24679461	SRR8550325_PAIRED_rmdup.narrowPeak_peak_723	3927	.	41.5923	397.053	392.789	557
chr1	24699324	24699708	SRR8550325_PAIRED_rmdup.narrowPeak_peak_724	181	.	5.67767	20.4007	18.1195	232
chr1	24719557	24719877	SRR8550325_PAIRED_rmdup.narrowPeak_peak_725	92	.	4.09321	11.3191	9.2146	436
chr1	24741594	24742045	SRR8550325_PAIRED_rmdup.narrowPeak_peak_727	149	.	5.14952	17.1927	14.9642	276
chr1	24901249	24901506	SRR8550325_PAIRED_rmdup.narrowPeak_peak_730	54	.	3.30097	7.4757	5.48924	207
chr1	24923918	24924256	SRR8550325_PAIRED_rmdup.narrowPeak_peak_731	240	.	6.60195	26.3883	24.0242	285
chr1	25106755	25106974	SRR8550325_PAIRED_rmdup.narrowPeak_peak_736	79	.	3.82913	9.97888	7.91078	112
chr1	25188951	25189610	SRR8550325_PAIRED_rmdup.narrowPeak_peak_738	493	.	10.035	51.9389	49.3287	550
chr1	25228459	25229046	SRR8550325_PAIRED_rmdup.narrowPeak_peak_739	1043	.	16.2408	107.326	104.363	376
chr1	25510281	25510745	SRR8550325_PAIRED_rmdup.narrowPeak_peak_743	222	.	6.33787	24.6321	22.2906	293
chr1	25606455	25606749	SRR8550325_PAIRED_rmdup.narrowPeak_peak_747	214	.	6.20583	23.7673	21.4373	80
chr1	25616990	25617162	SRR8550325_PAIRED_rmdup.narrowPeak_peak_748	49	.	3.16893	6.8899	4.9262	171
chr1	25829772	25830918	SRR8550325_PAIRED_rmdup.narrowPeak_peak_754	968	.	15.4486	99.7464	96.8256	341
chr1	26411464	26411644	SRR8550325_PAIRED_rmdup.narrowPeak_peak_757	266	.	6.99806	29.0862	26.6896	279
chr1	27684524	27684791	SRR8550325_PAIRED_rmdup.narrowPeak_peak_763	285	.	7.26214	30.9255	28.5081	238
chr1	28002285	28002586	SRR8550325_PAIRED_rmdup.narrowPeak_peak_766	85	.	3.96117	10.642	8.55543	240
chr1	28025809	28026134	SRR8550325_PAIRED_rmdup.narrowPeak_peak_767	105	.	4.35728	12.7136	10.5751	180
chr1	28047882	28048147	SRR8550325_PAIRED_rmdup.narrowPeak_peak_768	173	.	5.54564	19.5833	17.3149	468
chr1	28214343	28214793	SRR8550325_PAIRED_rmdup.narrowPeak_peak_770	38	.	2.90486	5.77056	3.8563	407
chr1	28220794	28221058	SRR8550325_PAIRED_rmdup.narrowPeak_peak_771	79	.	3.82913	9.97888	7.91078	102
chr1	28323115	28323335	SRR8550325_PAIRED_rmdup.narrowPeak_peak_772	49	.	3.16893	6.8899	4.9262	116
chr1	28415817	28415976	SRR8550325_PAIRED_rmdup.narrowPeak_peak_773	54	.	3.30097	7.4757	5.48924	104
chr1	28563899	28564188	SRR8550325_PAIRED_rmdup.narrowPeak_peak_775	112	.	4.48932	13.4302	11.2755	169
chr1	28565574	28566086	SRR8550325_PAIRED_rmdup.narrowPeak_peak_776	420	.	9.11069	44.6173	42.0677	813
chr1	28594549	28594642	SRR8550325_PAIRED_rmdup.narrowPeak_peak_778	165	.	5.4136	18.776	16.5206	172
chr1	29148025	29148734	SRR8550325_PAIRED_rmdup.narrowPeak_peak_779	351	.	8.18641	37.6015	35.1155	215
chr1	29216915	29217104	SRR8550325_PAIRED_rmdup.narrowPeak_peak_782	112	.	4.48932	13.4302	11.2755	573
chr1	29270956	29271179	SRR8550325_PAIRED_rmdup.narrowPeak_peak_783	43	.	3.0369	6.32129	4.38156	119
chr1	29492848	29493115	SRR8550325_PAIRED_rmdup.narrowPeak_peak_785	49	.	3.16893	6.8899	4.9262	146
chr1	29690523	29691041	SRR8550325_PAIRED_rmdup.narrowPeak_peak_786	149	.	5.14952	17.1927	14.9642	245
chr1	29731989	29732218	SRR8550325_PAIRED_rmdup.narrowPeak_peak_787	231	.	6.46991	25.5058	23.1529	158
chr1	30415083	30415302	SRR8550325_PAIRED_rmdup.narrowPeak_peak_791	92	.	4.09321	11.3191	9.2146	128
chr1	30536668	30538237	SRR8550325_PAIRED_rmdup.narrowPeak_peak_792	692	.	12.4117	71.9871	69.2343	1146
chr1	30584942	30585113	SRR8550325_PAIRED_rmdup.narrowPeak_peak_795	189	.	5.80971	21.228	18.9342	369
chr1	30700515	30700863	SRR8550325_PAIRED_rmdup.narrowPeak_peak_798	266	.	6.99806	29.0862	26.6896	117
chr1	30778543	30779062	SRR8550325_PAIRED_rmdup.narrowPeak_peak_799	165	.	5.4136	18.776	16.5206	331
chr1	30872756	30874461	SRR8550325_PAIRED_rmdup.narrowPeak_peak_803	4402	.	45.2894	444.651	440.219	1840
chr1	30948234	30950797	SRR8550325_PAIRED_rmdup.narrowPeak_peak_809	6744	.	62.5865	679.413	674.471	1822
chr1	31014700	31015002	SRR8550325_PAIRED_rmdup.narrowPeak_peak_811	92	.	4.09321	11.3191	9.2146	211
chr1	31051629	31051816	SRR8550325_PAIRED_rmdup.narrowPeak_peak_812	112	.	4.48932	13.4302	11.2755	127
chr1	31058214	31058450	SRR8550325_PAIRED_rmdup.narrowPeak_peak_814	181	.	5.67767	20.4007	18.1195	150
chr1	31058715	31058752	SRR8550325_PAIRED_rmdup.narrowPeak_peak_814	181	.	5.67767	20.4007	18.1195	150
chr1	31058967	31059144	SRR8550325_PAIRED_rmdup.narrowPeak_peak_815	38	.	2.90486	5.77056	3.8563	154
chr1	31095900	31096631	SRR8550325_PAIRED_rmdup.narrowPeak_peak_817	312	.	7.65826	33.7425	31.2949	486
chr1	31129822	31129990	SRR8550325_PAIRED_rmdup.narrowPeak_peak_818	231	.	6.46991	25.5058	23.1529	147
chr1	31142230	31142902	SRR8550325_PAIRED_rmdup.narrowPeak_peak_819	214	.	6.20583	23.7673	21.4373	320
chr1	31148646	31148647	SRR8550325_PAIRED_rmdup.narrowPeak_peak_820	1424	.	20.0699	145.648	142.483	1116
chr1	31149294	31150328	SRR8550325_PAIRED_rmdup.narrowPeak_peak_820	1424	.	20.0699	145.648	142.483	1116
chr1	31150491	31150787	SRR8550325_PAIRED_rmdup.narrowPeak_peak_820	1424	.	20.0699	145.648	142.483	1116
chr1	31154082	31154237	SRR8550325_PAIRED_rmdup.narrowPeak_peak_822	360	.	8.31845	38.5838	36.0885	203
chr1	31210053	31210561	SRR8550325_PAIRED_rmdup.narrowPeak_peak_823	303	.	7.52622	32.796	30.3583	238
chr1	31791870	31792342	SRR8550325_PAIRED_rmdup.narrowPeak_peak_827	430	.	9.24273	45.6452	43.0868	2431
chr1	31793209	31794510	SRR8550325_PAIRED_rmdup.narrowPeak_peak_827	430	.	9.24273	45.6452	43.0868	2431
chr1	32172335	32173246	SRR8550325_PAIRED_rmdup.narrowPeak_peak_828	2902	.	33.2738	294.069	290.222	445
chr1	32174581	32174758	SRR8550325_PAIRED_rmdup.narrowPeak_peak_829	157	.	5.28156	17.979	15.737	77
chr1	32297561	32297812	SRR8550325_PAIRED_rmdup.narrowPeak_peak_831	85	.	3.96117	10.642	8.55543	90
chr1	32553946	32554199	SRR8550325_PAIRED_rmdup.narrowPeak_peak_833	142	.	5.01748	16.4173	14.2028	180
chr1	32930479	32930727	SRR8550325_PAIRED_rmdup.narrowPeak_peak_837	266	.	6.99806	29.0862	26.6896	218
chr1	33024206	33024415	SRR8550325_PAIRED_rmdup.narrowPeak_peak_840	205	.	6.07379	22.9115	20.5933	369
chr1	33201766	33202031	SRR8550325_PAIRED_rmdup.narrowPeak_peak_845	134	.	4.88544	15.653	13.4528	275
chr1	33245108	33245541	SRR8550325_PAIRED_rmdup.narrowPeak_peak_846	266	.	6.99806	29.0862	26.6896	300
chr1	33460280	33460729	SRR8550325_PAIRED_rmdup.narrowPeak_peak_851	257	.	6.86602	28.1786	25.7927	321
chr1	33464358	33464764	SRR8550325_PAIRED_rmdup.narrowPeak_peak_852	275	.	7.1301	30.0019	27.5947	1153
chr1	33465289	33465717	SRR8550325_PAIRED_rmdup.narrowPeak_peak_852	275	.	7.1301	30.0019	27.5947	1153
chr1	33503213	33503944	SRR8550325_PAIRED_rmdup.narrowPeak_peak_853	189	.	5.80971	21.228	18.9342	499
chr1	33527644	33527798	SRR8550325_PAIRED_rmdup.narrowPeak_peak_854	38	.	2.90486	5.77056	3.8563	15
chr1	33563819	33564262	SRR8550325_PAIRED_rmdup.narrowPeak_peak_855	92	.	4.09321	11.3191	9.2146	327
chr1	33663412	33663558	SRR8550325_PAIRED_rmdup.narrowPeak_peak_859	49	.	3.16893	6.8899	4.9262	10
chr1	33669509	33670809	SRR8550325_PAIRED_rmdup.narrowPeak_peak_861	1211	.	17.9573	124.176	121.122	413
chr1	33672567	33672785	SRR8550325_PAIRED_rmdup.narrowPeak_peak_863	257	.	6.86602	28.1786	25.7927	136
chr1	33688900	33689111	SRR8550325_PAIRED_rmdup.narrowPeak_peak_865	214	.	6.20583	23.7673	21.4373	110
chr1	33719602	33720691	SRR8550325_PAIRED_rmdup.narrowPeak_peak_868	2033	.	25.7476	206.783	203.32	368
chr1	33739356	33739597	SRR8550325_PAIRED_rmdup.narrowPeak_peak_869	525	.	10.4311	55.1632	52.5283	211
chr1	33742812	33743158	SRR8550325_PAIRED_rmdup.narrowPeak_peak_870	181	.	5.67767	20.4007	18.1195	266
chr1	33756487	33756791	SRR8550325_PAIRED_rmdup.narrowPeak_peak_871	1343	.	19.2777	137.506	134.383	1262
chr1	33756954	33758259	SRR8550325_PAIRED_rmdup.narrowPeak_peak_871	1343	.	19.2777	137.506	134.383	1262
chr1	33813904	33815124	SRR8550325_PAIRED_rmdup.narrowPeak_peak_872	2240	.	27.5961	227.624	224.065	1018
chr1	33892907	33893042	SRR8550325_PAIRED_rmdup.narrowPeak_peak_874	85	.	3.96117	10.642	8.55543	183
chr1	33907004	33908544	SRR8550325_PAIRED_rmdup.narrowPeak_peak_875	1343	.	19.2777	137.506	134.383	962
chr1	33945041	33945292	SRR8550325_PAIRED_rmdup.narrowPeak_peak_877	249	.	6.73399	27.2792	24.9042	142
chr1	33964741	33964885	SRR8550325_PAIRED_rmdup.narrowPeak_peak_878	134	.	4.88544	15.653	13.4528	81
chr1	33966490	33966686	SRR8550325_PAIRED_rmdup.narrowPeak_peak_879	112	.	4.48932	13.4302	11.2755	97
chr1	33970013	33970448	SRR8550325_PAIRED_rmdup.narrowPeak_peak_880	60	.	3.43301	8.07807	6.06978	284
chr1	34005004	34006797	SRR8550325_PAIRED_rmdup.narrowPeak_peak_881	472	.	9.77088	49.8175	47.2244	900
chr1	34011054	34012238	SRR8550325_PAIRED_rmdup.narrowPeak_peak_882	601	.	11.3553	62.8744	60.1836	677
chr1	34052347	34052756	SRR8550325_PAIRED_rmdup.narrowPeak_peak_884	312	.	7.65826	33.7425	31.2949	501
chr1	34060493	34060628	SRR8550325_PAIRED_rmdup.narrowPeak_peak_885	72	.	3.69709	9.33019	7.28128	64
chr1	34061155	34061368	SRR8550325_PAIRED_rmdup.narrowPeak_peak_886	205	.	6.07379	22.9115	20.5933	170
chr1	34074739	34075126	SRR8550325_PAIRED_rmdup.narrowPeak_peak_889	142	.	5.01748	16.4173	14.2028	126
chr1	34103714	34104104	SRR8550325_PAIRED_rmdup.narrowPeak_peak_891	105	.	4.35728	12.7136	10.5751	211
chr1	34128291	34128461	SRR8550325_PAIRED_rmdup.narrowPeak_peak_894	19	.	2.3767	3.76182	1.96753	61
chr1	34143267	34143474	SRR8550325_PAIRED_rmdup.narrowPeak_peak_895	85	.	3.96117	10.642	8.55543	114
chr1	34201563	34201688	SRR8550325_PAIRED_rmdup.narrowPeak_peak_898	66	.	3.56505	8.69641	6.66747	112
chr1	34236144	34236868	SRR8550325_PAIRED_rmdup.narrowPeak_peak_900	1005	.	15.8447	103.52	100.578	381
chr1	34409881	34410100	SRR8550325_PAIRED_rmdup.narrowPeak_peak_902	149	.	5.14952	17.1927	14.9642	270
chr1	34432799	34433410	SRR8550325_PAIRED_rmdup.narrowPeak_peak_903	197	.	5.94175	22.065	19.7589	466
chr1	34433928	34435425	SRR8550325_PAIRED_rmdup.narrowPeak_peak_904	1159	.	17.4291	118.932	115.905	1044
chr1	34435796	34435969	SRR8550325_PAIRED_rmdup.narrowPeak_peak_905	54	.	3.30097	7.4757	5.48924	287
chr1	34439091	34440318	SRR8550325_PAIRED_rmdup.narrowPeak_peak_906	2807	.	32.4816	284.593	280.787	421
chr1	34459127	34460036	SRR8550325_PAIRED_rmdup.narrowPeak_peak_907	1534	.	21.1262	156.662	153.442	561
chr1	34472754	34473394	SRR8550325_PAIRED_rmdup.narrowPeak_peak_909	197	.	5.94175	22.065	19.7589	253
chr1	34479448	34479607	SRR8550325_PAIRED_rmdup.narrowPeak_peak_910	112	.	4.48932	13.4302	11.2755	151
chr1	34511203	34511372	SRR8550325_PAIRED_rmdup.narrowPeak_peak_912	134	.	4.88544	15.653	13.4528	82
chr1	34536883	34537252	SRR8550325_PAIRED_rmdup.narrowPeak_peak_913	85	.	3.96117	10.642	8.55543	319
chr1	34579518	34579947	SRR8550325_PAIRED_rmdup.narrowPeak_peak_914	222	.	6.33787	24.6321	22.2906	410
chr1	34642548	34642819	SRR8550325_PAIRED_rmdup.narrowPeak_peak_916	275	.	7.1301	30.0019	27.5947	241
chr1	34677862	34678050	SRR8550325_PAIRED_rmdup.narrowPeak_peak_917	249	.	6.73399	27.2792	24.9042	410
chr1	34678201	34678406	SRR8550325_PAIRED_rmdup.narrowPeak_peak_917	249	.	6.73399	27.2792	24.9042	410
chr1	34678727	34678914	SRR8550325_PAIRED_rmdup.narrowPeak_peak_918	54	.	3.30097	7.4757	5.48924	58
chr1	34750541	34750935	SRR8550325_PAIRED_rmdup.narrowPeak_peak_922	351	.	8.18641	37.6015	35.1155	396
chr1	34779656	34780113	SRR8550325_PAIRED_rmdup.narrowPeak_peak_923	240	.	6.60195	26.3883	24.0242	345
chr1	34793402	34793854	SRR8550325_PAIRED_rmdup.narrowPeak_peak_924	105	.	4.35728	12.7136	10.5751	403
chr1	34801463	34802472	SRR8550325_PAIRED_rmdup.narrowPeak_peak_925	1094	.	16.7689	112.451	109.459	561
chr1	34841915	34842157	SRR8550325_PAIRED_rmdup.narrowPeak_peak_927	1730	.	22.9748	176.349	173.03	1124
chr1	34842332	34843625	SRR8550325_PAIRED_rmdup.narrowPeak_peak_927	1730	.	22.9748	176.349	173.03	1124
chr1	34849799	34850165	SRR8550325_PAIRED_rmdup.narrowPeak_peak_928	568	.	10.9592	59.5383	56.8712	172
chr1	34867120	34867608	SRR8550325_PAIRED_rmdup.narrowPeak_peak_929	536	.	10.5631	56.249	53.606	287
chr1	34891685	34891898	SRR8550325_PAIRED_rmdup.narrowPeak_peak_930	173	.	5.54564	19.5833	17.3149	129
chr1	35014624	35014782	SRR8550325_PAIRED_rmdup.narrowPeak_peak_931	165	.	5.4136	18.776	16.5206	238
chr1	35017624	35017785	SRR8550325_PAIRED_rmdup.narrowPeak_peak_932	181	.	5.67767	20.4007	18.1195	46
chr1	35385519	35385788	SRR8550325_PAIRED_rmdup.narrowPeak_peak_935	157	.	5.28156	17.979	15.737	208
chr1	35668407	35668716	SRR8550325_PAIRED_rmdup.narrowPeak_peak_939	49	.	3.16893	6.8899	4.9262	107
chr1	35758860	35759353	SRR8550325_PAIRED_rmdup.narrowPeak_peak_941	157	.	5.28156	17.979	15.737	398
chr1	35869601	35870070	SRR8550325_PAIRED_rmdup.narrowPeak_peak_944	869	.	14.3922	89.8476	86.9844	341
chr1	35953789	35954034	SRR8550325_PAIRED_rmdup.narrowPeak_peak_950	189	.	5.80971	21.228	18.9342	172
chr1	35986660	35986888	SRR8550325_PAIRED_rmdup.narrowPeak_peak_952	33	.	2.77282	5.23843	3.35113	210
chr1	36017064	36017461	SRR8550325_PAIRED_rmdup.narrowPeak_peak_954	503	.	10.167	53.0081	50.3895	271
chr1	36064694	36065661	SRR8550325_PAIRED_rmdup.narrowPeak_peak_957	1043	.	16.2408	107.326	104.363	410
chr1	36067849	36069020	SRR8550325_PAIRED_rmdup.narrowPeak_peak_958	1303	.	18.8816	133.475	130.372	530
chr1	36243868	36244630	SRR8550325_PAIRED_rmdup.narrowPeak_peak_964	1198	.	17.8253	122.86	119.813	445
chr1	36252794	36253261	SRR8550325_PAIRED_rmdup.narrowPeak_peak_965	410	.	8.97865	43.5956	41.0548	255
chr1	36254776	36254985	SRR8550325_PAIRED_rmdup.narrowPeak_peak_966	92	.	4.09321	11.3191	9.2146	40
chr1	36273430	36273620	SRR8550325_PAIRED_rmdup.narrowPeak_peak_967	119	.	4.62136	14.1592	11.9888	132
chr1	36279285	36279639	SRR8550325_PAIRED_rmdup.narrowPeak_peak_968	266	.	6.99806	29.0862	26.6896	134
chr1	36307391	36308203	SRR8550325_PAIRED_rmdup.narrowPeak_peak_970	1172	.	17.5612	120.238	117.205	508
chr1	36324178	36324304	SRR8550325_PAIRED_rmdup.narrowPeak_peak_972	142	.	5.01748	16.4173	14.2028	85
chr1	36368537	36369384	SRR8550325_PAIRED_rmdup.narrowPeak_peak_973	785	.	13.468	81.3937	78.5814	717
chr1	36445010	36445689	SRR8550325_PAIRED_rmdup.narrowPeak_peak_974	1873	.	24.2952	190.712	187.324	818
chr1	36471189	36472352	SRR8550325_PAIRED_rmdup.narrowPeak_peak_976	857	.	14.2602	88.6277	85.7717	747
chr1	36511422	36513088	SRR8550325_PAIRED_rmdup.narrowPeak_peak_977	2330	.	28.3884	236.681	233.082	691
chr1	36546806	36547771	SRR8550325_PAIRED_rmdup.narrowPeak_peak_978	2018	.	25.6156	205.311	201.854	558
chr1	36556309	36559029	SRR8550325_PAIRED_rmdup.narrowPeak_peak_980	1237	.	18.2214	126.818	123.749	1228
chr1	36580212	36581032	SRR8550325_PAIRED_rmdup.narrowPeak_peak_981	624	.	11.6194	65.1236	62.4169	572
chr1	36586334	36586489	SRR8550325_PAIRED_rmdup.narrowPeak_peak_982	165	.	5.4136	18.776	16.5206	279
chr1	36588464	36588992	SRR8550325_PAIRED_rmdup.narrowPeak_peak_983	240	.	6.60195	26.3883	24.0242	398
chr1	36589166	36589573	SRR8550325_PAIRED_rmdup.narrowPeak_peak_984	197	.	5.94175	22.065	19.7589	180
chr1	36635047	36635431	SRR8550325_PAIRED_rmdup.narrowPeak_peak_986	285	.	7.26214	30.9255	28.5081	83
chr1	36684204	36684458	SRR8550325_PAIRED_rmdup.narrowPeak_peak_987	360	.	8.31845	38.5838	36.0885	182
chr1	36691210	36691806	SRR8550325_PAIRED_rmdup.narrowPeak_peak_988	1018	.	15.9767	104.785	101.836	261
chr1	36709368	36710424	SRR8550325_PAIRED_rmdup.narrowPeak_peak_989	2033	.	25.7476	206.783	203.32	875
chr1	36723693	36723898	SRR8550325_PAIRED_rmdup.narrowPeak_peak_990	134	.	4.88544	15.653	13.4528	181
chr1	36744596	36744850	SRR8550325_PAIRED_rmdup.narrowPeak_peak_993	189	.	5.80971	21.228	18.9342	336
chr1	36770957	36771172	SRR8550325_PAIRED_rmdup.narrowPeak_peak_994	98	.	4.22525	12.0098	9.88794	240
chr1	36784641	36785042	SRR8550325_PAIRED_rmdup.narrowPeak_peak_995	351	.	8.18641	37.6015	35.1155	223
chr1	36785476	36785588	SRR8550325_PAIRED_rmdup.narrowPeak_peak_996	43	.	3.0369	6.32129	4.38156	126
chr1	36937758	36937997	SRR8550325_PAIRED_rmdup.narrowPeak_peak_1001	285	.	7.26214	30.9255	28.5081	115
chr1	36938898	36940234	SRR8550325_PAIRED_rmdup.narrowPeak_peak_1002	1974	.	25.2194	200.907	197.471	1175
chr1	37028949	37029694	SRR8550325_PAIRED_rmdup.narrowPeak_peak_1003	1237	.	18.2214	126.818	123.749	341
chr1	37045548	37045750	SRR8550325_PAIRED_rmdup.narrowPeak_peak_1004	165	.	5.4136	18.776	16.5206	75
chr1	37122322	37122599	SRR8550325_PAIRED_rmdup.narrowPeak_peak_1006	127	.	4.7534	14.9002	12.7147	194
chr1	37218592	37218680	SRR8550325_PAIRED_rmdup.narrowPeak_peak_1007	54	.	3.30097	7.4757	5.48924	71
chr1	37231354	37231552	SRR8550325_PAIRED_rmdup.narrowPeak_peak_1009	266	.	6.99806	29.0862	26.6896	245
chr1	37272457	37272707	SRR8550325_PAIRED_rmdup.narrowPeak_peak_1013	79	.	3.82913	9.97888	7.91078	179
chr1	37299598	37300461	SRR8550325_PAIRED_rmdup.narrowPeak_peak_1014	612	.	11.4874	63.9965	61.2977	489
chr1	37429471	37430605	SRR8550325_PAIRED_rmdup.narrowPeak_peak_1016	2077	.	26.1437	211.213	207.729	644
chr1	37540721	37541439	SRR8550325_PAIRED_rmdup.narrowPeak_peak_1017	1506	.	20.8622	153.892	150.685	526
chr1	37639162	37639435	SRR8550325_PAIRED_rmdup.narrowPeak_peak_1020	205	.	6.07379	22.9115	20.5933	203
chr1	37698334	37698733	SRR8550325_PAIRED_rmdup.narrowPeak_peak_1022	461	.	9.63884	48.7655	46.1811	101
chr1	37719696	37720265	SRR8550325_PAIRED_rmdup.narrowPeak_peak_1023	331	.	7.92234	35.6577	33.1906	378
chr1	37864401	37865676	SRR8550325_PAIRED_rmdup.narrowPeak_peak_1024	2760	.	32.0855	279.879	276.094	800
chr1	37871818	37872681	SRR8550325_PAIRED_rmdup.narrowPeak_peak_1025	514	.	10.299	54.0829	51.4561	511
chr1	37890125	37890726	SRR8550325_PAIRED_rmdup.narrowPeak_peak_1026	738	.	12.9398	76.6552	73.8724	287
chr1	37996909	37998734	SRR8550325_PAIRED_rmdup.narrowPeak_peak_1027	2285	.	27.9923	232.143	228.564	512
chr1	38128985	38130277	SRR8550325_PAIRED_rmdup.narrowPeak_peak_1028	1146	.	17.2971	117.629	114.609	1456
chr1	38185586	38185764	SRR8550325_PAIRED_rmdup.narrowPeak_peak_1029	165	.	5.4136	18.776	16.5206	86
chr1	38217185	38217382	SRR8550325_PAIRED_rmdup.narrowPeak_peak_1030	49	.	3.16893	6.8899	4.9262	78
chr1	38248107	38248412	SRR8550325_PAIRED_rmdup.narrowPeak_peak_1032	92	.	4.09321	11.3191	9.2146	340
chr1	38436481	38437185	SRR8550325_PAIRED_rmdup.narrowPeak_peak_1036	351	.	8.18641	37.6015	35.1155	385
chr1	38512080	38513204	SRR8550325_PAIRED_rmdup.narrowPeak_peak_1043	341	.	8.05437	36.6261	34.1494	558
chr1	38545584	38546002	SRR8550325_PAIRED_rmdup.narrowPeak_peak_1044	149	.	5.14952	17.1927	14.9642	213
chr1	38606916	38607312	SRR8550325_PAIRED_rmdup.narrowPeak_peak_1045	294	.	7.39418	31.8569	29.4292	232
chr1	38626663	38628198	SRR8550325_PAIRED_rmdup.narrowPeak_peak_1046	715	.	12.6757	74.3121	71.5444	1217
chr1	38628391	38628696	SRR8550325_PAIRED_rmdup.narrowPeak_peak_1046	715	.	12.6757	74.3121	71.5444	1217
chr1	38631581	38632474	SRR8550325_PAIRED_rmdup.narrowPeak_peak_1048	727	.	12.8078	75.4814	72.7061	447
chr1	38661535	38661687	SRR8550325_PAIRED_rmdup.narrowPeak_peak_1051	79	.	3.82913	9.97888	7.91078	308
chr1	38757646	38758109	SRR8550325_PAIRED_rmdup.narrowPeak_peak_1052	430	.	9.24273	45.6452	43.0868	408
chr1	38760471	38760745	SRR8550325_PAIRED_rmdup.narrowPeak_peak_1053	482	.	9.90292	50.8754	48.2736	125
chr1	38766816	38767446	SRR8550325_PAIRED_rmdup.narrowPeak_peak_1054	980	.	15.5806	101.001	98.0727	365
chr1	38770008	38770307	SRR8550325_PAIRED_rmdup.narrowPeak_peak_1055	119	.	4.62136	14.1592	11.9888	92
chr1	38787433	38787685	SRR8550325_PAIRED_rmdup.narrowPeak_peak_1056	98	.	4.22525	12.0098	9.88794	214
chr1	38789919	38790286	SRR8550325_PAIRED_rmdup.narrowPeak_peak_1057	149	.	5.14952	17.1927	14.9642	235
chr1	38835675	38836787	SRR8550325_PAIRED_rmdup.narrowPeak_peak_1058	482	.	9.90292	50.8754	48.2736	763
chr1	38897415	38898302	SRR8550325_PAIRED_rmdup.narrowPeak_peak_1059	360	.	8.31845	38.5838	36.0885	549
chr1	38987170	38988197	SRR8550325_PAIRED_rmdup.narrowPeak_peak_1060	1772	.	23.3709	180.633	177.293	577
chr1	39001281	39001554	SRR8550325_PAIRED_rmdup.narrowPeak_peak_1061	214	.	6.20583	23.7673	21.4373	132
chr1	39030136	39030326	SRR8550325_PAIRED_rmdup.narrowPeak_peak_1063	28	.	2.64078	4.72569	2.86714	17
chr1	39193835	39194486	SRR8550325_PAIRED_rmdup.narrowPeak_peak_1066	142	.	5.01748	16.4173	14.2028	488
chr1	39335805	39335996	SRR8550325_PAIRED_rmdup.narrowPeak_peak_1067	112	.	4.48932	13.4302	11.2755	199
chr1	39367189	39368314	SRR8550325_PAIRED_rmdup.narrowPeak_peak_1069	1030	.	16.1087	106.054	103.098	650
chr1	39478040	39479146	SRR8550325_PAIRED_rmdup.narrowPeak_peak_1072	1534	.	21.1262	156.662	153.442	539
chr1	39527585	39527720	SRR8550325_PAIRED_rmdup.narrowPeak_peak_1073	98	.	4.22525	12.0098	9.88794	89
chr1	39530282	39530498	SRR8550325_PAIRED_rmdup.narrowPeak_peak_1074	165	.	5.4136	18.776	16.5206	195
chr1	39535245	39536333	SRR8550325_PAIRED_rmdup.narrowPeak_peak_1075	1887	.	24.4272	192.162	188.767	723
chr1	39576482	39577778	SRR8550325_PAIRED_rmdup.narrowPeak_peak_1076	1493	.	20.7301	152.511	149.311	854
chr1	39614829	39615049	SRR8550325_PAIRED_rmdup.narrowPeak_peak_1077	72	.	3.69709	9.33019	7.28128	55
chr1	39618709	39618820	SRR8550325_PAIRED_rmdup.narrowPeak_peak_1078	24	.	2.50874	4.23318	2.40547	7
chr1	39650569	39651268	SRR8550325_PAIRED_rmdup.narrowPeak_peak_1080	322	.	7.7903	34.6965	32.239	459
chr1	39685955	39686125	SRR8550325_PAIRED_rmdup.narrowPeak_peak_1081	173	.	5.54564	19.5833	17.3149	107
chr1	39702853	39703125	SRR8550325_PAIRED_rmdup.narrowPeak_peak_1082	43	.	3.0369	6.32129	4.38156	110
chr1	39720251	39720467	SRR8550325_PAIRED_rmdup.narrowPeak_peak_1083	112	.	4.48932	13.4302	11.2755	518
chr1	39720701	39721123	SRR8550325_PAIRED_rmdup.narrowPeak_peak_1084	119	.	4.62136	14.1592	11.9888	206
chr1	39868039	39868497	SRR8550325_PAIRED_rmdup.narrowPeak_peak_1086	249	.	6.73399	27.2792	24.9042	371
chr1	39900169	39902041	SRR8550325_PAIRED_rmdup.narrowPeak_peak_1087	1133	.	17.1651	116.329	113.317	454
chr1	39936413	39936802	SRR8550325_PAIRED_rmdup.narrowPeak_peak_1090	420	.	9.11069	44.6173	42.0677	303
chr1	40085594	40086153	SRR8550325_PAIRED_rmdup.narrowPeak_peak_1094	360	.	8.31845	38.5838	36.0885	392
chr1	40233298	40233627	SRR8550325_PAIRED_rmdup.narrowPeak_peak_1096	105	.	4.35728	12.7136	10.5751	302
chr1	40243707	40244010	SRR8550325_PAIRED_rmdup.narrowPeak_peak_1097	275	.	7.1301	30.0019	27.5947	145
chr1	40266396	40266983	SRR8550325_PAIRED_rmdup.narrowPeak_peak_1098	461	.	9.63884	48.7655	46.1811	332
chr1	40325885	40326260	SRR8550325_PAIRED_rmdup.narrowPeak_peak_1100	38	.	2.90486	5.77056	3.8563	142
chr1	40352991	40353212	SRR8550325_PAIRED_rmdup.narrowPeak_peak_1101	231	.	6.46991	25.5058	23.1529	271
chr1	40435927	40436113	SRR8550325_PAIRED_rmdup.narrowPeak_peak_1103	390	.	8.71457	41.5713	39.0485	222
chr1	40658166	40658353	SRR8550325_PAIRED_rmdup.narrowPeak_peak_1104	189	.	5.80971	21.228	18.9342	112
chr1	40680757	40682012	SRR8550325_PAIRED_rmdup.narrowPeak_peak_1105	503	.	10.167	53.0081	50.3895	894
chr1	40790259	40790963	SRR8550325_PAIRED_rmdup.narrowPeak_peak_1106	1330	.	19.1456	136.16	133.043	616
chr1	40844694	40844891	SRR8550325_PAIRED_rmdup.narrowPeak_peak_1111	189	.	5.80971	21.228	18.9342	256
chr1	40887761	40887911	SRR8550325_PAIRED_rmdup.narrowPeak_peak_1113	127	.	4.7534	14.9002	12.7147	74
chr1	41006996	41007247	SRR8550325_PAIRED_rmdup.narrowPeak_peak_1119	98	.	4.22525	12.0098	9.88794	135
chr1	41034925	41035542	SRR8550325_PAIRED_rmdup.narrowPeak_peak_1120	240	.	6.60195	26.3883	24.0242	639
chr1	41035725	41035885	SRR8550325_PAIRED_rmdup.narrowPeak_peak_1120	240	.	6.60195	26.3883	24.0242	639
chr1	41058987	41059033	SRR8550325_PAIRED_rmdup.narrowPeak_peak_1122	38	.	2.90486	5.77056	3.8563	72
chr1	41128094	41128422	SRR8550325_PAIRED_rmdup.narrowPeak_peak_1124	214	.	6.20583	23.7673	21.4373	235
chr1	41152661	41152829	SRR8550325_PAIRED_rmdup.narrowPeak_peak_1125	173	.	5.54564	19.5833	17.3149	104
chr1	41271927	41272647	SRR8550325_PAIRED_rmdup.narrowPeak_peak_1129	149	.	5.14952	17.1927	14.9642	638
chr1	41274720	41275196	SRR8550325_PAIRED_rmdup.narrowPeak_peak_1130	173	.	5.54564	19.5833	17.3149	557
chr1	41326960	41327403	SRR8550325_PAIRED_rmdup.narrowPeak_peak_1132	157	.	5.28156	17.979	15.737	443
chr1	41359025	41359255	SRR8550325_PAIRED_rmdup.narrowPeak_peak_1133	157	.	5.28156	17.979	15.737	198
chr1	41390182	41390551	SRR8550325_PAIRED_rmdup.narrowPeak_peak_1137	503	.	10.167	53.0081	50.3895	611
chr1	41610610	41611433	SRR8550325_PAIRED_rmdup.narrowPeak_peak_1138	857	.	14.2602	88.6277	85.7717	485
chr1	41652047	41653003	SRR8550325_PAIRED_rmdup.narrowPeak_peak_1139	410	.	8.97865	43.5956	41.0548	608
chr1	41810446	41810901	SRR8550325_PAIRED_rmdup.narrowPeak_peak_1142	493	.	10.035	51.9389	49.3287	255
chr1	41885700	41885820	SRR8550325_PAIRED_rmdup.narrowPeak_peak_1143	24	.	2.50874	4.23318	2.40547	9
chr1	41888309	41888536	SRR8550325_PAIRED_rmdup.narrowPeak_peak_1144	92	.	4.09321	11.3191	9.2146	85
chr1	41918899	41919141	SRR8550325_PAIRED_rmdup.narrowPeak_peak_1147	72	.	3.69709	9.33019	7.28128	327
chr1	42233338	42233806	SRR8550325_PAIRED_rmdup.narrowPeak_peak_1152	579	.	11.0913	60.6453	57.9702	212
chr1	42235415	42235553	SRR8550325_PAIRED_rmdup.narrowPeak_peak_1153	149	.	5.14952	17.1927	14.9642	82
chr1	42242703	42242974	SRR8550325_PAIRED_rmdup.narrowPeak_peak_1154	134	.	4.88544	15.653	13.4528	298
chr1	42259512	42259870	SRR8550325_PAIRED_rmdup.narrowPeak_peak_1156	85	.	3.96117	10.642	8.55543	224
chr1	42261777	42261965	SRR8550325_PAIRED_rmdup.narrowPeak_peak_1157	165	.	5.4136	18.776	16.5206	144
chr1	42436535	42436674	SRR8550325_PAIRED_rmdup.narrowPeak_peak_1158	66	.	3.56505	8.69641	6.66747	73
chr1	42472543	42473338	SRR8550325_PAIRED_rmdup.narrowPeak_peak_1159	430	.	9.24273	45.6452	43.0868	531
chr1	42491359	42492115	SRR8550325_PAIRED_rmdup.narrowPeak_peak_1160	165	.	5.4136	18.776	16.5206	621
chr1	42539753	42540631	SRR8550325_PAIRED_rmdup.narrowPeak_peak_1161	546	.	10.6952	57.3401	54.6891	800
chr1	42589414	42589647	SRR8550325_PAIRED_rmdup.narrowPeak_peak_1163	60	.	3.43301	8.07807	6.06978	161
chr1	42684202	42684675	SRR8550325_PAIRED_rmdup.narrowPeak_peak_1165	112	.	4.48932	13.4302	11.2755	386
chr1	42686256	42686958	SRR8550325_PAIRED_rmdup.narrowPeak_peak_1167	205	.	6.07379	22.9115	20.5933	335
chr1	42693981	42694195	SRR8550325_PAIRED_rmdup.narrowPeak_peak_1169	119	.	4.62136	14.1592	11.9888	299
chr1	42694955	42695184	SRR8550325_PAIRED_rmdup.narrowPeak_peak_1170	92	.	4.09321	11.3191	9.2146	53
chr1	42695576	42696093	SRR8550325_PAIRED_rmdup.narrowPeak_peak_1171	980	.	15.5806	101.001	98.0727	159
chr1	42696435	42696959	SRR8550325_PAIRED_rmdup.narrowPeak_peak_1172	322	.	7.7903	34.6965	32.239	261
chr1	42697877	42698718	SRR8550325_PAIRED_rmdup.narrowPeak_peak_1172	322	.	7.7903	34.6965	32.239	261
chr1	42713375	42713748	SRR8550325_PAIRED_rmdup.narrowPeak_peak_1179	105	.	4.35728	12.7136	10.5751	533
chr1	42713954	42714458	SRR8550325_PAIRED_rmdup.narrowPeak_peak_1179	105	.	4.35728	12.7136	10.5751	533
chr1	42714667	42714968	SRR8550325_PAIRED_rmdup.narrowPeak_peak_1180	294	.	7.39418	31.8569	29.4292	50
chr1	42771968	42772350	SRR8550325_PAIRED_rmdup.narrowPeak_peak_1182	472	.	9.77088	49.8175	47.2244	446
chr1	42850832	42851669	SRR8550325_PAIRED_rmdup.narrowPeak_peak_1185	3301	.	36.5748	334.202	330.189	370
chr1	42915143	42915467	SRR8550325_PAIRED_rmdup.narrowPeak_peak_1187	322	.	7.7903	34.6965	32.239	233
chr1	42917763	42918399	SRR8550325_PAIRED_rmdup.narrowPeak_peak_1188	968	.	15.4486	99.7464	96.8256	365
chr1	42952671	42953577	SRR8550325_PAIRED_rmdup.narrowPeak_peak_1189	1018	.	15.9767	104.785	101.836	387
chr1	42983166	42983359	SRR8550325_PAIRED_rmdup.narrowPeak_peak_1190	43	.	3.0369	6.32129	4.38156	177
chr1	43006078	43006470	SRR8550325_PAIRED_rmdup.narrowPeak_peak_1191	360	.	8.31845	38.5838	36.0885	160
chr1	43045422	43046127	SRR8550325_PAIRED_rmdup.narrowPeak_peak_1193	430	.	9.24273	45.6452	43.0868	637
chr1	43065881	43066213	SRR8550325_PAIRED_rmdup.narrowPeak_peak_1194	430	.	9.24273	45.6452	43.0868	255
chr1	43091874	43091960	SRR8550325_PAIRED_rmdup.narrowPeak_peak_1195	750	.	13.0719	77.8333	75.0432	851
chr1	43092153	43093025	SRR8550325_PAIRED_rmdup.narrowPeak_peak_1195	750	.	13.0719	77.8333	75.0432	851
chr1	43098169	43099197	SRR8550325_PAIRED_rmdup.narrowPeak_peak_1196	2807	.	32.4816	284.593	280.787	484
chr1	43139677	43140062	SRR8550325_PAIRED_rmdup.narrowPeak_peak_1197	493	.	10.035	51.9389	49.3287	306
chr1	43163569	43164294	SRR8550325_PAIRED_rmdup.narrowPeak_peak_1199	1263	.	18.4855	129.471	126.389	369
chr1	43264410	43264857	SRR8550325_PAIRED_rmdup.narrowPeak_peak_1203	331	.	7.92234	35.6577	33.1906	242
chr1	43311154	43311548	SRR8550325_PAIRED_rmdup.narrowPeak_peak_1205	222	.	6.33787	24.6321	22.2906	472
chr1	43360816	43360984	SRR8550325_PAIRED_rmdup.narrowPeak_peak_1207	149	.	5.14952	17.1927	14.9642	169
chr1	43399093	43399332	SRR8550325_PAIRED_rmdup.narrowPeak_peak_1208	119	.	4.62136	14.1592	11.9888	378
chr1	43444815	43447253	SRR8550325_PAIRED_rmdup.narrowPeak_peak_1211	2729	.	31.8214	276.745	272.973	1187
chr1	43590761	43591047	SRR8550325_PAIRED_rmdup.narrowPeak_peak_1214	351	.	8.18641	37.6015	35.1155	248
chr1	43594881	43595055	SRR8550325_PAIRED_rmdup.narrowPeak_peak_1215	351	.	8.18641	37.6015	35.1155	622
chr1	43595330	43595885	SRR8550325_PAIRED_rmdup.narrowPeak_peak_1215	351	.	8.18641	37.6015	35.1155	622
chr1	43698513	43698823	SRR8550325_PAIRED_rmdup.narrowPeak_peak_1217	173	.	5.54564	19.5833	17.3149	203
chr1	43738203	43738456	SRR8550325_PAIRED_rmdup.narrowPeak_peak_1218	231	.	6.46991	25.5058	23.1529	257
chr1	43826800	43828383	SRR8550325_PAIRED_rmdup.narrowPeak_peak_1222	4781	.	48.1942	482.75	478.198	1235
chr1	43899065	43899457	SRR8550325_PAIRED_rmdup.narrowPeak_peak_1223	669	.	12.1476	69.6804	66.9428	139
chr1	43933105	43934642	SRR8550325_PAIRED_rmdup.narrowPeak_peak_1225	4333	.	44.7612	437.789	433.378	828
chr1	44041749	44042464	SRR8550325_PAIRED_rmdup.narrowPeak_peak_1226	525	.	10.4311	55.1632	52.5283	299
chr1	44101764	44102802	SRR8550325_PAIRED_rmdup.narrowPeak_peak_1228	4062	.	42.6486	410.546	406.232	739
chr1	44117772	44117923	SRR8550325_PAIRED_rmdup.narrowPeak_peak_1230	3060	.	34.5942	309.999	306.086	1123
chr1	44118212	44120311	SRR8550325_PAIRED_rmdup.narrowPeak_peak_1230	3060	.	34.5942	309.999	306.086	1123
chr1	44147174	44148776	SRR8550325_PAIRED_rmdup.narrowPeak_peak_1231	2421	.	29.1806	245.811	242.173	720
chr1	44395542	44396045	SRR8550325_PAIRED_rmdup.narrowPeak_peak_1234	189	.	5.80971	21.228	18.9342	273
chr1	44550912	44551048	SRR8550325_PAIRED_rmdup.narrowPeak_peak_1235	1493	.	20.7301	152.511	149.311	1399
chr1	44551291	44552771	SRR8550325_PAIRED_rmdup.narrowPeak_peak_1235	1493	.	20.7301	152.511	149.311	1399
chr1	44552969	44553711	SRR8550325_PAIRED_rmdup.narrowPeak_peak_1236	231	.	6.46991	25.5058	23.1529	411
chr1	44580409	44580635	SRR8550325_PAIRED_rmdup.narrowPeak_peak_1237	142	.	5.01748	16.4173	14.2028	154
chr1	44584836	44585235	SRR8550325_PAIRED_rmdup.narrowPeak_peak_1238	240	.	6.60195	26.3883	24.0242	392
chr1	44591846	44592109	SRR8550325_PAIRED_rmdup.narrowPeak_peak_1239	127	.	4.7534	14.9002	12.7147	199
chr1	44618549	44619038	SRR8550325_PAIRED_rmdup.narrowPeak_peak_1241	400	.	8.84661	42.5802	40.0484	696
chr1	44678531	44679991	SRR8550325_PAIRED_rmdup.narrowPeak_peak_1244	1659	.	22.3146	169.26	165.976	1016
chr1	44721109	44721491	SRR8550325_PAIRED_rmdup.narrowPeak_peak_1245	646	.	11.8835	67.3924	64.6701	125
chr1	44745707	44745994	SRR8550325_PAIRED_rmdup.narrowPeak_peak_1247	112	.	4.48932	13.4302	11.2755	255
chr1	44751322	44751574	SRR8550325_PAIRED_rmdup.narrowPeak_peak_1248	149	.	5.14952	17.1927	14.9642	191
chr1	44849288	44849909	SRR8550325_PAIRED_rmdup.narrowPeak_peak_1250	1397	.	19.8058	142.923	139.771	473
chr1	44878167	44879004	SRR8550325_PAIRED_rmdup.narrowPeak_peak_1251	493	.	10.035	51.9389	49.3287	547
chr1	44892266	44892410	SRR8550325_PAIRED_rmdup.narrowPeak_peak_1253	49	.	3.16893	6.8899	4.9262	296
chr1	44940233	44940738	SRR8550325_PAIRED_rmdup.narrowPeak_peak_1254	165	.	5.4136	18.776	16.5206	348
chr1	44957464	44957770	SRR8550325_PAIRED_rmdup.narrowPeak_peak_1255	249	.	6.73399	27.2792	24.9042	236
chr1	45021251	45021672	SRR8550325_PAIRED_rmdup.narrowPeak_peak_1256	380	.	8.58253	40.5688	38.055	166
chr1	45043372	45043744	SRR8550325_PAIRED_rmdup.narrowPeak_peak_1258	285	.	7.26214	30.9255	28.5081	268
chr1	45116559	45117323	SRR8550325_PAIRED_rmdup.narrowPeak_peak_1259	762	.	13.2039	79.0158	76.2183	373
chr1	45147328	45147511	SRR8550325_PAIRED_rmdup.narrowPeak_peak_1261	28	.	2.64078	4.72569	2.86714	39
chr1	45287678	45287853	SRR8550325_PAIRED_rmdup.narrowPeak_peak_1262	33	.	2.77282	5.23843	3.35113	74
chr1	45288039	45288407	SRR8550325_PAIRED_rmdup.narrowPeak_peak_1263	205	.	6.07379	22.9115	20.5933	126
chr1	45311124	45312362	SRR8550325_PAIRED_rmdup.narrowPeak_peak_1264	624	.	11.6194	65.1236	62.4169	507
chr1	45312730	45313073	SRR8550325_PAIRED_rmdup.narrowPeak_peak_1265	165	.	5.4136	18.776	16.5206	211
chr1	45313659	45314193	SRR8550325_PAIRED_rmdup.narrowPeak_peak_1266	635	.	11.7515	66.2556	63.5411	480
chr1	45315894	45316039	SRR8550325_PAIRED_rmdup.narrowPeak_peak_1267	49	.	3.16893	6.8899	4.9262	39
chr1	45320939	45321156	SRR8550325_PAIRED_rmdup.narrowPeak_peak_1268	157	.	5.28156	17.979	15.737	95
chr1	45385527	45385694	SRR8550325_PAIRED_rmdup.narrowPeak_peak_1271	181	.	5.67767	20.4007	18.1195	347
chr1	45394380	45394526	SRR8550325_PAIRED_rmdup.narrowPeak_peak_1272	127	.	4.7534	14.9002	12.7147	154
chr1	45432003	45432254	SRR8550325_PAIRED_rmdup.narrowPeak_peak_1273	546	.	10.6952	57.3401	54.6891	111
chr1	45460545	45461410	SRR8550325_PAIRED_rmdup.narrowPeak_peak_1274	845	.	14.1282	87.4118	84.563	559
chr1	45501415	45503345	SRR8550325_PAIRED_rmdup.narrowPeak_peak_1276	797	.	13.6	82.5891	79.7693	1129
chr1	45572619	45572996	SRR8550325_PAIRED_rmdup.narrowPeak_peak_1277	127	.	4.7534	14.9002	12.7147	345
chr1	45580572	45580705	SRR8550325_PAIRED_rmdup.narrowPeak_peak_1278	38	.	2.90486	5.77056	3.8563	126
chr1	45587514	45587834	SRR8550325_PAIRED_rmdup.narrowPeak_peak_1279	98	.	4.22525	12.0098	9.88794	129
chr1	45627965	45628125	SRR8550325_PAIRED_rmdup.narrowPeak_peak_1281	231	.	6.46991	25.5058	23.1529	132
chr1	45672669	45673488	SRR8550325_PAIRED_rmdup.narrowPeak_peak_1282	955	.	15.3165	98.4958	95.5822	400
chr1	45673648	45673960	SRR8550325_PAIRED_rmdup.narrowPeak_peak_1282	955	.	15.3165	98.4958	95.5822	400
chr1	45675688	45676307	SRR8550325_PAIRED_rmdup.narrowPeak_peak_1284	2151	.	26.8039	218.641	215.123	505
chr1	45677404	45677548	SRR8550325_PAIRED_rmdup.narrowPeak_peak_1285	79	.	3.82913	9.97888	7.91078	131
chr1	45760474	45761689	SRR8550325_PAIRED_rmdup.narrowPeak_peak_1286	624	.	11.6194	65.1236	62.4169	521
chr1	45765663	45766597	SRR8550325_PAIRED_rmdup.narrowPeak_peak_1288	833	.	13.9961	86.2	83.3584	646
chr1	45767272	45767888	SRR8550325_PAIRED_rmdup.narrowPeak_peak_1289	809	.	13.732	83.7886	80.9615	412
chr1	45794856	45796322	SRR8550325_PAIRED_rmdup.narrowPeak_peak_1291	4146	.	43.3088	419.023	414.678	593
chr1	45816975	45817281	SRR8550325_PAIRED_rmdup.narrowPeak_peak_1292	360	.	8.31845	38.5838	36.0885	249
chr1	45825129	45825567	SRR8550325_PAIRED_rmdup.narrowPeak_peak_1293	482	.	9.90292	50.8754	48.2736	423
chr1	45835472	45835612	SRR8550325_PAIRED_rmdup.narrowPeak_peak_1294	49	.	3.16893	6.8899	4.9262	50
chr1	45859759	45860203	SRR8550325_PAIRED_rmdup.narrowPeak_peak_1296	189	.	5.80971	21.228	18.9342	158
chr1	45865922	45866861	SRR8550325_PAIRED_rmdup.narrowPeak_peak_1298	503	.	10.167	53.0081	50.3895	625
chr1	45905156	45905674	SRR8550325_PAIRED_rmdup.narrowPeak_peak_1303	400	.	8.84661	42.5802	40.0484	216
chr1	45925221	45926452	SRR8550325_PAIRED_rmdup.narrowPeak_peak_1305	1589	.	21.6544	162.235	158.986	447
chr1	46022308	46022606	SRR8550325_PAIRED_rmdup.narrowPeak_peak_1308	257	.	6.86602	28.1786	25.7927	233
chr1	46066235	46067390	SRR8550325_PAIRED_rmdup.narrowPeak_peak_1310	2621	.	30.8971	265.833	262.108	865
chr1	46075939	46076105	SRR8550325_PAIRED_rmdup.narrowPeak_peak_1311	72	.	3.69709	9.33019	7.28128	5
chr1	46123202	46123486	SRR8550325_PAIRED_rmdup.narrowPeak_peak_1312	142	.	5.01748	16.4173	14.2028	249
chr1	46416841	46417191	SRR8550325_PAIRED_rmdup.narrowPeak_peak_1316	222	.	6.33787	24.6321	22.2906	312
chr1	46425217	46425876	SRR8550325_PAIRED_rmdup.narrowPeak_peak_1317	601	.	11.3553	62.8744	60.1836	508
chr1	46829222	46829804	SRR8550325_PAIRED_rmdup.narrowPeak_peak_1320	955	.	15.3165	98.4958	95.5822	1208
chr1	46829991	46831370	SRR8550325_PAIRED_rmdup.narrowPeak_peak_1320	955	.	15.3165	98.4958	95.5822	1208
chr1	46849860	46850154	SRR8550325_PAIRED_rmdup.narrowPeak_peak_1321	266	.	6.99806	29.0862	26.6896	111
chr1	46852364	46854890	SRR8550325_PAIRED_rmdup.narrowPeak_peak_1324	4747	.	47.9301	479.263	474.721	1450
chr1	46856909	46857465	SRR8550325_PAIRED_rmdup.narrowPeak_peak_1325	72	.	3.69709	9.33019	7.28128	651
chr1	46885161	46885646	SRR8550325_PAIRED_rmdup.narrowPeak_peak_1327	285	.	7.26214	30.9255	28.5081	251
chr1	46886101	46886431	SRR8550325_PAIRED_rmdup.narrowPeak_peak_1328	341	.	8.05437	36.6261	34.1494	200
chr1	46888115	46888527	SRR8550325_PAIRED_rmdup.narrowPeak_peak_1329	189	.	5.80971	21.228	18.9342	148
chr1	46888985	46889063	SRR8550325_PAIRED_rmdup.narrowPeak_peak_1330	72	.	3.69709	9.33019	7.28128	70
chr1	46894575	46894823	SRR8550325_PAIRED_rmdup.narrowPeak_peak_1331	92	.	4.09321	11.3191	9.2146	191
chr1	47073384	47073778	SRR8550325_PAIRED_rmdup.narrowPeak_peak_1336	430	.	9.24273	45.6452	43.0868	129
chr1	47163991	47164646	SRR8550325_PAIRED_rmdup.narrowPeak_peak_1339	197	.	5.94175	22.065	19.7589	331
chr1	47263606	47264019	SRR8550325_PAIRED_rmdup.narrowPeak_peak_1341	112	.	4.48932	13.4302	11.2755	277
chr1	47277688	47277986	SRR8550325_PAIRED_rmdup.narrowPeak_peak_1342	351	.	8.18641	37.6015	35.1155	277
chr1	47378730	47378768	SRR8550325_PAIRED_rmdup.narrowPeak_peak_1346	119	.	4.62136	14.1592	11.9888	89
chr1	47400930	47401274	SRR8550325_PAIRED_rmdup.narrowPeak_peak_1349	119	.	4.62136	14.1592	11.9888	396
chr1	47432780	47433224	SRR8550325_PAIRED_rmdup.narrowPeak_peak_1350	943	.	15.1845	97.2489	94.3425	261
chr1	47770704	47771066	SRR8550325_PAIRED_rmdup.narrowPeak_peak_1357	240	.	6.60195	26.3883	24.0242	366
chr1	47809499	47809758	SRR8550325_PAIRED_rmdup.narrowPeak_peak_1358	127	.	4.7534	14.9002	12.7147	180
chr1	48156200	48156476	SRR8550325_PAIRED_rmdup.narrowPeak_peak_1360	341	.	8.05437	36.6261	34.1494	288
chr1	48453776	48454594	SRR8550325_PAIRED_rmdup.narrowPeak_peak_1361	390	.	8.71457	41.5713	39.0485	273
chr1	48516977	48517397	SRR8550325_PAIRED_rmdup.narrowPeak_peak_1363	142	.	5.01748	16.4173	14.2028	286
chr1	49058209	49058385	SRR8550325_PAIRED_rmdup.narrowPeak_peak_1366	72	.	3.69709	9.33019	7.28128	76
chr1	49379552	49379731	SRR8550325_PAIRED_rmdup.narrowPeak_peak_1367	189	.	5.80971	21.228	18.9342	105
chr1	50491446	50491622	SRR8550325_PAIRED_rmdup.narrowPeak_peak_1370	149	.	5.14952	17.1927	14.9642	77
chr1	50539080	50539446	SRR8550325_PAIRED_rmdup.narrowPeak_peak_1371	165	.	5.4136	18.776	16.5206	263
chr1	50613922	50614214	SRR8550325_PAIRED_rmdup.narrowPeak_peak_1372	66	.	3.56505	8.69641	6.66747	328
chr1	50617614	50617872	SRR8550325_PAIRED_rmdup.narrowPeak_peak_1373	222	.	6.33787	24.6321	22.2906	133
chr1	50619900	50620288	SRR8550325_PAIRED_rmdup.narrowPeak_peak_1374	294	.	7.39418	31.8569	29.4292	289
chr1	50622982	50623826	SRR8550325_PAIRED_rmdup.narrowPeak_peak_1375	380	.	8.58253	40.5688	38.055	587
chr1	50629616	50629804	SRR8550325_PAIRED_rmdup.narrowPeak_peak_1376	28	.	2.64078	4.72569	2.86714	12
chr1	50652238	50652605	SRR8550325_PAIRED_rmdup.narrowPeak_peak_1377	294	.	7.39418	31.8569	29.4292	389
chr1	50831737	50831914	SRR8550325_PAIRED_rmdup.narrowPeak_peak_1378	275	.	7.1301	30.0019	27.5947	324
chr1	50926204	50928375	SRR8550325_PAIRED_rmdup.narrowPeak_peak_1380	1873	.	24.2952	190.712	187.324	1405
chr1	50962435	50962762	SRR8550325_PAIRED_rmdup.narrowPeak_peak_1381	312	.	7.65826	33.7425	31.2949	260
chr1	51064615	51065002	SRR8550325_PAIRED_rmdup.narrowPeak_peak_1384	157	.	5.28156	17.979	15.737	302
chr1	51148542	51149195	SRR8550325_PAIRED_rmdup.narrowPeak_peak_1386	142	.	5.01748	16.4173	14.2028	380
chr1	51265162	51265374	SRR8550325_PAIRED_rmdup.narrowPeak_peak_1388	49	.	3.16893	6.8899	4.9262	135
chr1	51267050	51267654	SRR8550325_PAIRED_rmdup.narrowPeak_peak_1389	579	.	11.0913	60.6453	57.9702	182
chr1	51288784	51289337	SRR8550325_PAIRED_rmdup.narrowPeak_peak_1391	370	.	8.45049	39.5729	37.0683	745
chr1	51290046	51290235	SRR8550325_PAIRED_rmdup.narrowPeak_peak_1392	60	.	3.43301	8.07807	6.06978	99
chr1	51333486	51333495	SRR8550325_PAIRED_rmdup.narrowPeak_peak_1393	24	.	2.50874	4.23318	2.40547	55
chr1	51333649	51334392	SRR8550325_PAIRED_rmdup.narrowPeak_peak_1394	1081	.	16.6369	111.164	108.18	465
chr1	51459153	51459386	SRR8550325_PAIRED_rmdup.narrowPeak_peak_1395	266	.	6.99806	29.0862	26.6896	95
chr1	51477672	51479085	SRR8550325_PAIRED_rmdup.narrowPeak_peak_1397	4231	.	43.969	427.534	423.158	862
chr1	51509157	51509343	SRR8550325_PAIRED_rmdup.narrowPeak_peak_1398	249	.	6.73399	27.2792	24.9042	144
chr1	51530201	51530348	SRR8550325_PAIRED_rmdup.narrowPeak_peak_1400	92	.	4.09321	11.3191	9.2146	94
chr1	51551759	51551897	SRR8550325_PAIRED_rmdup.narrowPeak_peak_1401	127	.	4.7534	14.9002	12.7147	78
chr1	51584965	51585200	SRR8550325_PAIRED_rmdup.narrowPeak_peak_1404	205	.	6.07379	22.9115	20.5933	207
chr1	51596865	51597664	SRR8550325_PAIRED_rmdup.narrowPeak_peak_1406	785	.	13.468	81.3937	78.5814	329
chr1	51600551	51600866	SRR8550325_PAIRED_rmdup.narrowPeak_peak_1407	222	.	6.33787	24.6321	22.2906	255
chr1	51607511	51607938	SRR8550325_PAIRED_rmdup.narrowPeak_peak_1408	294	.	7.39418	31.8569	29.4292	364
chr1	51615518	51615868	SRR8550325_PAIRED_rmdup.narrowPeak_peak_1409	390	.	8.71457	41.5713	39.0485	147
chr1	51617603	51618113	SRR8550325_PAIRED_rmdup.narrowPeak_peak_1410	312	.	7.65826	33.7425	31.2949	561
chr1	51631505	51631851	SRR8550325_PAIRED_rmdup.narrowPeak_peak_1411	303	.	7.52622	32.796	30.3583	272
chr1	51644379	51644678	SRR8550325_PAIRED_rmdup.narrowPeak_peak_1412	205	.	6.07379	22.9115	20.5933	228
chr1	51650004	51650979	SRR8550325_PAIRED_rmdup.narrowPeak_peak_1413	1185	.	17.6932	121.548	118.507	921
chr1	51670116	51670225	SRR8550325_PAIRED_rmdup.narrowPeak_peak_1416	85	.	3.96117	10.642	8.55543	72
chr1	51678520	51678757	SRR8550325_PAIRED_rmdup.narrowPeak_peak_1418	257	.	6.86602	28.1786	25.7927	85
chr1	51697082	51697936	SRR8550325_PAIRED_rmdup.narrowPeak_peak_1420	715	.	12.6757	74.3121	71.5444	1134
chr1	51720301	51720482	SRR8550325_PAIRED_rmdup.narrowPeak_peak_1422	43	.	3.0369	6.32129	4.38156	230
chr1	51758762	51758971	SRR8550325_PAIRED_rmdup.narrowPeak_peak_1424	157	.	5.28156	17.979	15.737	403
chr1	51789336	51789566	SRR8550325_PAIRED_rmdup.narrowPeak_peak_1425	66	.	3.56505	8.69641	6.66747	155
chr1	51837681	51838251	SRR8550325_PAIRED_rmdup.narrowPeak_peak_1428	205	.	6.07379	22.9115	20.5933	575
chr1	51914790	51916414	SRR8550325_PAIRED_rmdup.narrowPeak_peak_1432	1772	.	23.3709	180.633	177.293	445
chr1	51922901	51923131	SRR8550325_PAIRED_rmdup.narrowPeak_peak_1433	257	.	6.86602	28.1786	25.7927	252
chr1	51929698	51929868	SRR8550325_PAIRED_rmdup.narrowPeak_peak_1434	105	.	4.35728	12.7136	10.5751	110
chr1	51944816	51945137	SRR8550325_PAIRED_rmdup.narrowPeak_peak_1435	231	.	6.46991	25.5058	23.1529	259
chr1	52004224	52004371	SRR8550325_PAIRED_rmdup.narrowPeak_peak_1437	149	.	5.14952	17.1927	14.9642	58
chr1	52008442	52008663	SRR8550325_PAIRED_rmdup.narrowPeak_peak_1438	105	.	4.35728	12.7136	10.5751	243
chr1	52008850	52009111	SRR8550325_PAIRED_rmdup.narrowPeak_peak_1438	105	.	4.35728	12.7136	10.5751	243
chr1	52079671	52080476	SRR8550325_PAIRED_rmdup.narrowPeak_peak_1439	360	.	8.31845	38.5838	36.0885	368
chr1	52098816	52099115	SRR8550325_PAIRED_rmdup.narrowPeak_peak_1440	214	.	6.20583	23.7673	21.4373	262
chr1	52113322	52114204	SRR8550325_PAIRED_rmdup.narrowPeak_peak_1441	3844	.	40.9321	388.664	384.433	766
chr1	52118989	52119994	SRR8550325_PAIRED_rmdup.narrowPeak_peak_1442	968	.	15.4486	99.7464	96.8256	560
chr1	52146447	52146986	SRR8550325_PAIRED_rmdup.narrowPeak_peak_1443	669	.	12.1476	69.6804	66.9428	490
chr1	52176129	52176400	SRR8550325_PAIRED_rmdup.narrowPeak_peak_1449	149	.	5.14952	17.1927	14.9642	147
chr1	52231821	52233859	SRR8550325_PAIRED_rmdup.narrowPeak_peak_1450	4712	.	47.6661	475.779	471.249	1512
chr1	52242132	52242590	SRR8550325_PAIRED_rmdup.narrowPeak_peak_1451	240	.	6.60195	26.3883	24.0242	391
chr1	52293447	52293948	SRR8550325_PAIRED_rmdup.narrowPeak_peak_1453	249	.	6.73399	27.2792	24.9042	181
chr1	52301203	52301469	SRR8550325_PAIRED_rmdup.narrowPeak_peak_1454	92	.	4.09321	11.3191	9.2146	293
chr1	52302703	52303002	SRR8550325_PAIRED_rmdup.narrowPeak_peak_1455	601	.	11.3553	62.8744	60.1836	103
chr1	52306717	52307243	SRR8550325_PAIRED_rmdup.narrowPeak_peak_1456	738	.	12.9398	76.6552	73.8724	361
chr1	52308306	52308647	SRR8550325_PAIRED_rmdup.narrowPeak_peak_1457	240	.	6.60195	26.3883	24.0242	405
chr1	52397485	52397692	SRR8550325_PAIRED_rmdup.narrowPeak_peak_1458	119	.	4.62136	14.1592	11.9888	129
chr1	52428037	52428257	SRR8550325_PAIRED_rmdup.narrowPeak_peak_1459	43	.	3.0369	6.32129	4.38156	65
chr1	52470924	52471489	SRR8550325_PAIRED_rmdup.narrowPeak_peak_1460	275	.	7.1301	30.0019	27.5947	352
chr1	52499694	52500962	SRR8550325_PAIRED_rmdup.narrowPeak_peak_1461	658	.	12.0155	68.534	65.804	1216
chr1	52524188	52524375	SRR8550325_PAIRED_rmdup.narrowPeak_peak_1462	92	.	4.09321	11.3191	9.2146	370
chr1	52578003	52578144	SRR8550325_PAIRED_rmdup.narrowPeak_peak_1463	127	.	4.7534	14.9002	12.7147	118
chr1	52578351	52579014	SRR8550325_PAIRED_rmdup.narrowPeak_peak_1464	1493	.	20.7301	152.511	149.311	242
chr1	52630195	52631527	SRR8550325_PAIRED_rmdup.narrowPeak_peak_1466	2776	.	32.2175	281.448	277.656	591
chr1	52648108	52648366	SRR8550325_PAIRED_rmdup.narrowPeak_peak_1467	142	.	5.01748	16.4173	14.2028	250
chr1	52652743	52653411	SRR8550325_PAIRED_rmdup.narrowPeak_peak_1468	727	.	12.8078	75.4814	72.7061	265
chr1	52726056	52726187	SRR8550325_PAIRED_rmdup.narrowPeak_peak_1470	703	.	12.5437	73.1473	70.3871	1156
chr1	52726462	52727533	SRR8550325_PAIRED_rmdup.narrowPeak_peak_1470	703	.	12.5437	73.1473	70.3871	1156
chr1	52727742	52727916	SRR8550325_PAIRED_rmdup.narrowPeak_peak_1470	703	.	12.5437	73.1473	70.3871	1156
chr1	52748424	52748671	SRR8550325_PAIRED_rmdup.narrowPeak_peak_1471	197	.	5.94175	22.065	19.7589	187
chr1	52816542	52816686	SRR8550325_PAIRED_rmdup.narrowPeak_peak_1472	857	.	14.2602	88.6277	85.7717	1105
chr1	52816931	52818050	SRR8550325_PAIRED_rmdup.narrowPeak_peak_1472	857	.	14.2602	88.6277	85.7717	1105
chr1	52844328	52845856	SRR8550325_PAIRED_rmdup.narrowPeak_peak_1473	4419	.	45.4214	446.37	441.932	711
chr1	52951633	52951933	SRR8550325_PAIRED_rmdup.narrowPeak_peak_1475	249	.	6.73399	27.2792	24.9042	151
chr1	52952251	52953314	SRR8550325_PAIRED_rmdup.narrowPeak_peak_1476	482	.	9.90292	50.8754	48.2736	489
chr1	53032588	53032809	SRR8550325_PAIRED_rmdup.narrowPeak_peak_1478	105	.	4.35728	12.7136	10.5751	134
chr1	53053205	53053361	SRR8550325_PAIRED_rmdup.narrowPeak_peak_1479	257	.	6.86602	28.1786	25.7927	92
chr1	53085267	53085542	SRR8550325_PAIRED_rmdup.narrowPeak_peak_1483	98	.	4.22525	12.0098	9.88794	177
chr1	53086021	53086260	SRR8550325_PAIRED_rmdup.narrowPeak_peak_1484	38	.	2.90486	5.77056	3.8563	170
chr1	53123163	53123535	SRR8550325_PAIRED_rmdup.narrowPeak_peak_1486	351	.	8.18641	37.6015	35.1155	140
chr1	53124316	53124479	SRR8550325_PAIRED_rmdup.narrowPeak_peak_1487	66	.	3.56505	8.69641	6.66747	110
chr1	53201587	53202821	SRR8550325_PAIRED_rmdup.narrowPeak_peak_1491	1772	.	23.3709	180.633	177.293	510
chr1	53296533	53297625	SRR8550325_PAIRED_rmdup.narrowPeak_peak_1493	4385	.	45.1573	442.934	438.507	543
chr1	53313178	53314034	SRR8550325_PAIRED_rmdup.narrowPeak_peak_1494	1744	.	23.1068	177.775	174.449	526
chr1	53352248	53352966	SRR8550325_PAIRED_rmdup.narrowPeak_peak_1495	3013	.	34.1981	305.202	301.309	439
chr1	53394027	53394648	SRR8550325_PAIRED_rmdup.narrowPeak_peak_1496	197	.	5.94175	22.065	19.7589	434
chr1	53706300	53707234	SRR8550325_PAIRED_rmdup.narrowPeak_peak_1498	2652	.	31.1612	268.942	265.203	335
chr1	53715297	53715895	SRR8550325_PAIRED_rmdup.narrowPeak_peak_1499	380	.	8.58253	40.5688	38.055	468
chr1	53784188	53785420	SRR8550325_PAIRED_rmdup.narrowPeak_peak_1500	3480	.	38.0272	352.176	348.09	992
chr1	53823551	53824256	SRR8550325_PAIRED_rmdup.narrowPeak_peak_1501	1384	.	19.6738	141.564	138.42	412
chr1	53909073	53909523	SRR8550325_PAIRED_rmdup.narrowPeak_peak_1502	635	.	11.7515	66.2556	63.5411	265
chr1	53940242	53940872	SRR8550325_PAIRED_rmdup.narrowPeak_peak_1504	441	.	9.37476	46.6793	44.1123	243
chr1	54070031	54070597	SRR8550325_PAIRED_rmdup.narrowPeak_peak_1508	727	.	12.8078	75.4814	72.7061	281
chr1	54134714	54134943	SRR8550325_PAIRED_rmdup.narrowPeak_peak_1513	54	.	3.30097	7.4757	5.48924	129
chr1	54149912	54150415	SRR8550325_PAIRED_rmdup.narrowPeak_peak_1514	322	.	7.7903	34.6965	32.239	454
chr1	54193924	54195349	SRR8550325_PAIRED_rmdup.narrowPeak_peak_1516	1575	.	21.5223	160.838	157.596	585
chr1	54250306	54251244	SRR8550325_PAIRED_rmdup.narrowPeak_peak_1517	4729	.	47.7981	477.52	472.985	554
chr1	54288330	54288514	SRR8550325_PAIRED_rmdup.narrowPeak_peak_1518	66	.	3.56505	8.69641	6.66747	176
chr1	54332974	54333223	SRR8550325_PAIRED_rmdup.narrowPeak_peak_1520	66	.	3.56505	8.69641	6.66747	174
chr1	54381108	54381716	SRR8550325_PAIRED_rmdup.narrowPeak_peak_1521	165	.	5.4136	18.776	16.5206	387
chr1	54438451	54439359	SRR8550325_PAIRED_rmdup.narrowPeak_peak_1522	1506	.	20.8622	153.892	150.685	651
chr1	54557063	54558253	SRR8550325_PAIRED_rmdup.narrowPeak_peak_1523	1438	.	20.202	147.015	143.843	606
chr1	54666071	54666214	SRR8550325_PAIRED_rmdup.narrowPeak_peak_1527	257	.	6.86602	28.1786	25.7927	73
chr1	54677224	54677345	SRR8550325_PAIRED_rmdup.narrowPeak_peak_1529	72	.	3.69709	9.33019	7.28128	233
chr1	54703268	54703825	SRR8550325_PAIRED_rmdup.narrowPeak_peak_1530	134	.	4.88544	15.653	13.4528	508
chr1	54706780	54706973	SRR8550325_PAIRED_rmdup.narrowPeak_peak_1531	54	.	3.30097	7.4757	5.48924	81
chr1	54851734	54851813	SRR8550325_PAIRED_rmdup.narrowPeak_peak_1536	92	.	4.09321	11.3191	9.2146	72
chr1	54853381	54853995	SRR8550325_PAIRED_rmdup.narrowPeak_peak_1537	66	.	3.56505	8.69641	6.66747	218
chr1	54879576	54879785	SRR8550325_PAIRED_rmdup.narrowPeak_peak_1538	38	.	2.90486	5.77056	3.8563	38
chr1	54906381	54907569	SRR8550325_PAIRED_rmdup.narrowPeak_peak_1540	882	.	14.5243	91.0715	88.201	1000
chr1	54913590	54914635	SRR8550325_PAIRED_rmdup.narrowPeak_peak_1541	557	.	10.8272	58.4366	55.7775	691
chr1	54916487	54916750	SRR8550325_PAIRED_rmdup.narrowPeak_peak_1542	165	.	5.4136	18.776	16.5206	151
chr1	54925550	54926895	SRR8550325_PAIRED_rmdup.narrowPeak_peak_1543	1931	.	24.8233	196.524	193.109	1135
chr1	54930820	54931551	SRR8550325_PAIRED_rmdup.narrowPeak_peak_1544	205	.	6.07379	22.9115	20.5933	616
chr1	54960747	54961337	SRR8550325_PAIRED_rmdup.narrowPeak_peak_1545	303	.	7.52622	32.796	30.3583	289
chr1	54971963	54972276	SRR8550325_PAIRED_rmdup.narrowPeak_peak_1548	285	.	7.26214	30.9255	28.5081	250
chr1	54983368	54983802	SRR8550325_PAIRED_rmdup.narrowPeak_peak_1550	134	.	4.88544	15.653	13.4528	351
chr1	55026578	55026743	SRR8550325_PAIRED_rmdup.narrowPeak_peak_1553	2544	.	30.2369	258.095	254.402	957
chr1	55026922	55027831	SRR8550325_PAIRED_rmdup.narrowPeak_peak_1553	2544	.	30.2369	258.095	254.402	957
chr1	55052254	55053431	SRR8550325_PAIRED_rmdup.narrowPeak_peak_1554	4781	.	48.1942	482.75	478.198	485
chr1	55076570	55077012	SRR8550325_PAIRED_rmdup.narrowPeak_peak_1555	60	.	3.43301	8.07807	6.06978	546
chr1	55087034	55088687	SRR8550325_PAIRED_rmdup.narrowPeak_peak_1557	3013	.	34.1981	305.202	301.309	1332
chr1	55130811	55131958	SRR8550325_PAIRED_rmdup.narrowPeak_peak_1558	2406	.	29.0486	244.285	240.652	604
chr1	55193229	55193629	SRR8550325_PAIRED_rmdup.narrowPeak_peak_1560	441	.	9.37476	46.6793	44.1123	334
chr1	55210296	55210692	SRR8550325_PAIRED_rmdup.narrowPeak_peak_1562	157	.	5.28156	17.979	15.737	170
chr1	55224179	55224759	SRR8550325_PAIRED_rmdup.narrowPeak_peak_1565	420	.	9.11069	44.6173	42.0677	303
chr1	55225192	55225813	SRR8550325_PAIRED_rmdup.narrowPeak_peak_1566	451	.	9.5068	47.7194	45.1437	1689
chr1	55225999	55227002	SRR8550325_PAIRED_rmdup.narrowPeak_peak_1566	451	.	9.5068	47.7194	45.1437	1689
chr1	55236825	55237879	SRR8550325_PAIRED_rmdup.narrowPeak_peak_1567	2854	.	32.8777	289.323	285.496	501
chr1	55239265	55239736	SRR8550325_PAIRED_rmdup.narrowPeak_peak_1568	322	.	7.7903	34.6965	32.239	262
chr1	55362722	55362883	SRR8550325_PAIRED_rmdup.narrowPeak_peak_1569	546	.	10.6952	57.3401	54.6891	883
chr1	55363046	55363978	SRR8550325_PAIRED_rmdup.narrowPeak_peak_1569	546	.	10.6952	57.3401	54.6891	883
chr1	55383256	55383612	SRR8550325_PAIRED_rmdup.narrowPeak_peak_1570	773	.	13.3359	80.2026	77.3977	116
chr1	55399924	55400092	SRR8550325_PAIRED_rmdup.narrowPeak_peak_1571	66	.	3.56505	8.69641	6.66747	167
chr1	55404373	55404779	SRR8550325_PAIRED_rmdup.narrowPeak_peak_1572	351	.	8.18641	37.6015	35.1155	272
chr1	55405672	55407022	SRR8550325_PAIRED_rmdup.narrowPeak_peak_1573	2195	.	27.2	223.123	219.584	240
chr1	55432566	55433074	SRR8550325_PAIRED_rmdup.narrowPeak_peak_1574	441	.	9.37476	46.6793	44.1123	295
chr1	55433775	55434128	SRR8550325_PAIRED_rmdup.narrowPeak_peak_1575	165	.	5.4136	18.776	16.5206	122
chr1	55606410	55606427	SRR8550325_PAIRED_rmdup.narrowPeak_peak_1579	19	.	2.3767	3.76182	1.96753	58
chr1	55736471	55736792	SRR8550325_PAIRED_rmdup.narrowPeak_peak_1581	331	.	7.92234	35.6577	33.1906	292
chr1	55820950	55821678	SRR8550325_PAIRED_rmdup.narrowPeak_peak_1583	189	.	5.80971	21.228	18.9342	774
chr1	55838311	55838460	SRR8550325_PAIRED_rmdup.narrowPeak_peak_1584	231	.	6.46991	25.5058	23.1529	190
chr1	55874276	55874648	SRR8550325_PAIRED_rmdup.narrowPeak_peak_1586	380	.	8.58253	40.5688	38.055	137
chr1	55890887	55891111	SRR8550325_PAIRED_rmdup.narrowPeak_peak_1589	142	.	5.01748	16.4173	14.2028	102
chr1	55960353	55960562	SRR8550325_PAIRED_rmdup.narrowPeak_peak_1591	157	.	5.28156	17.979	15.737	107
chr1	55997132	55997331	SRR8550325_PAIRED_rmdup.narrowPeak_peak_1592	303	.	7.52622	32.796	30.3583	181
chr1	56228917	56229421	SRR8550325_PAIRED_rmdup.narrowPeak_peak_1598	142	.	5.01748	16.4173	14.2028	114
chr1	56249561	56250122	SRR8550325_PAIRED_rmdup.narrowPeak_peak_1599	380	.	8.58253	40.5688	38.055	267
chr1	56675182	56675469	SRR8550325_PAIRED_rmdup.narrowPeak_peak_1605	197	.	5.94175	22.065	19.7589	213
chr1	56745165	56745525	SRR8550325_PAIRED_rmdup.narrowPeak_peak_1606	98	.	4.22525	12.0098	9.88794	235
chr1	56818208	56818543	SRR8550325_PAIRED_rmdup.narrowPeak_peak_1607	231	.	6.46991	25.5058	23.1529	362
chr1	56865275	56865618	SRR8550325_PAIRED_rmdup.narrowPeak_peak_1611	410	.	8.97865	43.5956	41.0548	157
chr1	56924745	56924886	SRR8550325_PAIRED_rmdup.narrowPeak_peak_1615	66	.	3.56505	8.69641	6.66747	120
chr1	56933917	56934113	SRR8550325_PAIRED_rmdup.narrowPeak_peak_1616	66	.	3.56505	8.69641	6.66747	80
chr1	56955345	56955474	SRR8550325_PAIRED_rmdup.narrowPeak_peak_1617	38	.	2.90486	5.77056	3.8563	39
chr1	56965944	56966707	SRR8550325_PAIRED_rmdup.narrowPeak_peak_1618	692	.	12.4117	71.9871	69.2343	500
chr1	56969548	56969704	SRR8550325_PAIRED_rmdup.narrowPeak_peak_1619	142	.	5.01748	16.4173	14.2028	620
chr1	56969850	56970132	SRR8550325_PAIRED_rmdup.narrowPeak_peak_1619	142	.	5.01748	16.4173	14.2028	620
chr1	56970892	56971217	SRR8550325_PAIRED_rmdup.narrowPeak_peak_1620	142	.	5.01748	16.4173	14.2028	196
chr1	56972058	56973969	SRR8550325_PAIRED_rmdup.narrowPeak_peak_1622	2652	.	31.1612	268.942	265.203	1102
chr1	56976868	56977966	SRR8550325_PAIRED_rmdup.narrowPeak_peak_1624	546	.	10.6952	57.3401	54.6891	650
chr1	56978117	56978165	SRR8550325_PAIRED_rmdup.narrowPeak_peak_1625	60	.	3.43301	8.07807	6.06978	337
chr1	56980727	56981085	SRR8550325_PAIRED_rmdup.narrowPeak_peak_1627	85	.	3.96117	10.642	8.55543	465
chr1	57095572	57097503	SRR8550325_PAIRED_rmdup.narrowPeak_peak_1631	773	.	13.3359	80.2026	77.3977	1326
chr1	57120439	57120652	SRR8550325_PAIRED_rmdup.narrowPeak_peak_1632	79	.	3.82913	9.97888	7.91078	243
chr1	57205550	57205906	SRR8550325_PAIRED_rmdup.narrowPeak_peak_1633	303	.	7.52622	32.796	30.3583	357
chr1	57269852	57270156	SRR8550325_PAIRED_rmdup.narrowPeak_peak_1635	197	.	5.94175	22.065	19.7589	48
chr1	57339273	57339553	SRR8550325_PAIRED_rmdup.narrowPeak_peak_1638	54	.	3.30097	7.4757	5.48924	53
chr1	57377153	57378383	SRR8550325_PAIRED_rmdup.narrowPeak_peak_1641	2136	.	26.6719	217.151	213.64	486
chr1	57406079	57407155	SRR8550325_PAIRED_rmdup.narrowPeak_peak_1643	882	.	14.5243	91.0715	88.201	659
chr1	57423782	57423918	SRR8550325_PAIRED_rmdup.narrowPeak_peak_1644	105	.	4.35728	12.7136	10.5751	91
chr1	57428914	57429366	SRR8550325_PAIRED_rmdup.narrowPeak_peak_1645	249	.	6.73399	27.2792	24.9042	278
chr1	57429818	57430296	SRR8550325_PAIRED_rmdup.narrowPeak_peak_1646	112	.	4.48932	13.4302	11.2755	452
chr1	57437064	57437294	SRR8550325_PAIRED_rmdup.narrowPeak_peak_1647	112	.	4.48932	13.4302	11.2755	119
chr1	57477724	57477972	SRR8550325_PAIRED_rmdup.narrowPeak_peak_1649	214	.	6.20583	23.7673	21.4373	208
chr1	57478262	57478410	SRR8550325_PAIRED_rmdup.narrowPeak_peak_1649	214	.	6.20583	23.7673	21.4373	208
chr1	57613184	57613336	SRR8550325_PAIRED_rmdup.narrowPeak_peak_1653	28	.	2.64078	4.72569	2.86714	21
chr1	57773850	57775831	SRR8550325_PAIRED_rmdup.narrowPeak_peak_1655	845	.	14.1282	87.4118	84.563	1175
chr1	57906040	57906532	SRR8550325_PAIRED_rmdup.narrowPeak_peak_1661	222	.	6.33787	24.6321	22.2906	88
chr1	57961877	57962196	SRR8550325_PAIRED_rmdup.narrowPeak_peak_1664	66	.	3.56505	8.69641	6.66747	215
chr1	57969347	57970323	SRR8550325_PAIRED_rmdup.narrowPeak_peak_1665	1479	.	20.5981	151.133	147.94	764
chr1	57995577	57996452	SRR8550325_PAIRED_rmdup.narrowPeak_peak_1666	2636	.	31.0291	267.387	263.655	425
chr1	58029671	58030335	SRR8550325_PAIRED_rmdup.narrowPeak_peak_1667	43	.	3.0369	6.32129	4.38156	221
chr1	58031155	58031459	SRR8550325_PAIRED_rmdup.narrowPeak_peak_1668	222	.	6.33787	24.6321	22.2906	277
chr1	58199687	58199834	SRR8550325_PAIRED_rmdup.narrowPeak_peak_1670	38	.	2.90486	5.77056	3.8563	65
chr1	58271284	58271508	SRR8550325_PAIRED_rmdup.narrowPeak_peak_1671	205	.	6.07379	22.9115	20.5933	85
chr1	58296251	58296766	SRR8550325_PAIRED_rmdup.narrowPeak_peak_1672	546	.	10.6952	57.3401	54.6891	307
chr1	58393017	58394032	SRR8550325_PAIRED_rmdup.narrowPeak_peak_1673	1617	.	21.9185	165.037	161.774	171
chr1	58423073	58424361	SRR8550325_PAIRED_rmdup.narrowPeak_peak_1675	1211	.	17.9573	124.176	121.122	1120
chr1	58444870	58445836	SRR8550325_PAIRED_rmdup.narrowPeak_peak_1676	738	.	12.9398	76.6552	73.8724	812
chr1	58504313	58505392	SRR8550325_PAIRED_rmdup.narrowPeak_peak_1678	2195	.	27.2	223.123	219.584	707
chr1	58586253	58586844	SRR8550325_PAIRED_rmdup.narrowPeak_peak_1679	658	.	12.0155	68.534	65.804	113
chr1	58652410	58653046	SRR8550325_PAIRED_rmdup.narrowPeak_peak_1680	410	.	8.97865	43.5956	41.0548	365
chr1	58711166	58711962	SRR8550325_PAIRED_rmdup.narrowPeak_peak_1682	968	.	15.4486	99.7464	96.8256	759
chr1	58712316	58712760	SRR8550325_PAIRED_rmdup.narrowPeak_peak_1683	441	.	9.37476	46.6793	44.1123	168
chr1	58713147	58713670	SRR8550325_PAIRED_rmdup.narrowPeak_peak_1684	493	.	10.035	51.9389	49.3287	110
chr1	58795335	58795707	SRR8550325_PAIRED_rmdup.narrowPeak_peak_1685	257	.	6.86602	28.1786	25.7927	252
chr1	58826369	58826561	SRR8550325_PAIRED_rmdup.narrowPeak_peak_1687	85	.	3.96117	10.642	8.55543	98
chr1	58951200	58951509	SRR8550325_PAIRED_rmdup.narrowPeak_peak_1688	92	.	4.09321	11.3191	9.2146	235
chr1	58972999	58974371	SRR8550325_PAIRED_rmdup.narrowPeak_peak_1690	2698	.	31.5573	273.618	269.86	543
chr1	59070994	59071142	SRR8550325_PAIRED_rmdup.narrowPeak_peak_1693	43	.	3.0369	6.32129	4.38156	70
chr1	59119585	59120786	SRR8550325_PAIRED_rmdup.narrowPeak_peak_1694	1146	.	17.2971	117.629	114.609	679
chr1	59236890	59238181	SRR8550325_PAIRED_rmdup.narrowPeak_peak_1695	1687	.	22.5787	172.088	168.79	486
chr1	59247775	59248076	SRR8550325_PAIRED_rmdup.narrowPeak_peak_1696	181	.	5.67767	20.4007	18.1195	93
chr1	59256767	59257037	SRR8550325_PAIRED_rmdup.narrowPeak_peak_1697	54	.	3.30097	7.4757	5.48924	131
chr1	59270094	59270885	SRR8550325_PAIRED_rmdup.narrowPeak_peak_1698	1185	.	17.6932	121.548	118.507	288
chr1	59291620	59291771	SRR8550325_PAIRED_rmdup.narrowPeak_peak_1699	92	.	4.09321	11.3191	9.2146	210
chr1	59316320	59316975	SRR8550325_PAIRED_rmdup.narrowPeak_peak_1702	222	.	6.33787	24.6321	22.2906	739
chr1	59322011	59322872	SRR8550325_PAIRED_rmdup.narrowPeak_peak_1703	525	.	10.4311	55.1632	52.5283	728
chr1	59332140	59332264	SRR8550325_PAIRED_rmdup.narrowPeak_peak_1705	24	.	2.50874	4.23318	2.40547	123
chr1	59334281	59334761	SRR8550325_PAIRED_rmdup.narrowPeak_peak_1706	142	.	5.01748	16.4173	14.2028	338
chr1	59340794	59341414	SRR8550325_PAIRED_rmdup.narrowPeak_peak_1707	119	.	4.62136	14.1592	11.9888	355
chr1	59368041	59368356	SRR8550325_PAIRED_rmdup.narrowPeak_peak_1708	127	.	4.7534	14.9002	12.7147	369
chr1	59368603	59369205	SRR8550325_PAIRED_rmdup.narrowPeak_peak_1708	127	.	4.7534	14.9002	12.7147	369
chr1	59376256	59376682	SRR8550325_PAIRED_rmdup.narrowPeak_peak_1709	85	.	3.96117	10.642	8.55543	282
chr1	59394573	59394867	SRR8550325_PAIRED_rmdup.narrowPeak_peak_1710	181	.	5.67767	20.4007	18.1195	230
chr1	59455976	59456214	SRR8550325_PAIRED_rmdup.narrowPeak_peak_1714	49	.	3.16893	6.8899	4.9262	160
chr1	59458554	59459071	SRR8550325_PAIRED_rmdup.narrowPeak_peak_1716	157	.	5.28156	17.979	15.737	86
chr1	59480821	59484611	SRR8550325_PAIRED_rmdup.narrowPeak_peak_1717	1617	.	21.9185	165.037	161.774	1321
chr1	59487805	59487983	SRR8550325_PAIRED_rmdup.narrowPeak_peak_1719	112	.	4.48932	13.4302	11.2755	141
chr1	59516014	59516669	SRR8550325_PAIRED_rmdup.narrowPeak_peak_1720	943	.	15.1845	97.2489	94.3425	362
chr1	59520312	59520646	SRR8550325_PAIRED_rmdup.narrowPeak_peak_1721	85	.	3.96117	10.642	8.55543	556
chr1	59579349	59579593	SRR8550325_PAIRED_rmdup.narrowPeak_peak_1723	54	.	3.30097	7.4757	5.48924	120
chr1	59584436	59584965	SRR8550325_PAIRED_rmdup.narrowPeak_peak_1724	249	.	6.73399	27.2792	24.9042	480
chr1	59604072	59604311	SRR8550325_PAIRED_rmdup.narrowPeak_peak_1726	119	.	4.62136	14.1592	11.9888	52
chr1	59613882	59614061	SRR8550325_PAIRED_rmdup.narrowPeak_peak_1727	222	.	6.33787	24.6321	22.2906	165
chr1	59633403	59633518	SRR8550325_PAIRED_rmdup.narrowPeak_peak_1729	43	.	3.0369	6.32129	4.38156	201
chr1	59670047	59671202	SRR8550325_PAIRED_rmdup.narrowPeak_peak_1730	1290	.	18.7495	132.138	129.041	892
chr1	59684528	59685423	SRR8550325_PAIRED_rmdup.narrowPeak_peak_1731	2121	.	26.5398	215.663	212.159	421
chr1	59762282	59764222	SRR8550325_PAIRED_rmdup.narrowPeak_peak_1733	1702	.	22.7107	173.506	170.201	1252
chr1	59764538	59764952	SRR8550325_PAIRED_rmdup.narrowPeak_peak_1734	222	.	6.33787	24.6321	22.2906	245
chr1	59883879	59884146	SRR8550325_PAIRED_rmdup.narrowPeak_peak_1736	112	.	4.48932	13.4302	11.2755	185
chr1	59912759	59914032	SRR8550325_PAIRED_rmdup.narrowPeak_peak_1738	2886	.	33.1418	292.485	288.645	439
chr1	60042553	60043486	SRR8550325_PAIRED_rmdup.narrowPeak_peak_1739	918	.	14.9204	94.7664	91.8743	535
chr1	60097258	60098940	SRR8550325_PAIRED_rmdup.narrowPeak_peak_1741	2406	.	29.0486	244.285	240.652	1064
chr1	60180069	60181215	SRR8550325_PAIRED_rmdup.narrowPeak_peak_1742	3383	.	37.235	342.349	338.303	767
chr1	60342868	60343989	SRR8550325_PAIRED_rmdup.narrowPeak_peak_1744	1758	.	23.2389	179.202	175.87	579
chr1	60408978	60410299	SRR8550325_PAIRED_rmdup.narrowPeak_peak_1745	1237	.	18.2214	126.818	123.749	1259
chr1	60565262	60565864	SRR8550325_PAIRED_rmdup.narrowPeak_peak_1747	2092	.	26.2757	212.694	209.204	1408
chr1	60566090	60567589	SRR8550325_PAIRED_rmdup.narrowPeak_peak_1747	2092	.	26.2757	212.694	209.204	1408
chr1	60860708	60860888	SRR8550325_PAIRED_rmdup.narrowPeak_peak_1750	134	.	4.88544	15.653	13.4528	202
chr1	60961183	60961347	SRR8550325_PAIRED_rmdup.narrowPeak_peak_1754	173	.	5.54564	19.5833	17.3149	88
chr1	61055157	61055300	SRR8550325_PAIRED_rmdup.narrowPeak_peak_1755	38	.	2.90486	5.77056	3.8563	130
chr1	61101767	61102077	SRR8550325_PAIRED_rmdup.narrowPeak_peak_1757	294	.	7.39418	31.8569	29.4292	214
chr1	61111799	61112453	SRR8550325_PAIRED_rmdup.narrowPeak_peak_1759	157	.	5.28156	17.979	15.737	339
chr1	61113069	61113345	SRR8550325_PAIRED_rmdup.narrowPeak_peak_1760	54	.	3.30097	7.4757	5.48924	121
chr1	61113507	61113609	SRR8550325_PAIRED_rmdup.narrowPeak_peak_1761	38	.	2.90486	5.77056	3.8563	101
chr1	61139313	61139495	SRR8550325_PAIRED_rmdup.narrowPeak_peak_1762	214	.	6.20583	23.7673	21.4373	195
chr1	61142993	61143263	SRR8550325_PAIRED_rmdup.narrowPeak_peak_1764	98	.	4.22525	12.0098	9.88794	279
chr1	61181200	61181529	SRR8550325_PAIRED_rmdup.narrowPeak_peak_1765	410	.	8.97865	43.5956	41.0548	505
chr1	61233204	61234568	SRR8550325_PAIRED_rmdup.narrowPeak_peak_1767	451	.	9.5068	47.7194	45.1437	619
chr1	61272784	61273035	SRR8550325_PAIRED_rmdup.narrowPeak_peak_1768	222	.	6.33787	24.6321	22.2906	209
chr1	61298125	61298593	SRR8550325_PAIRED_rmdup.narrowPeak_peak_1770	390	.	8.71457	41.5713	39.0485	411
chr1	61301225	61301608	SRR8550325_PAIRED_rmdup.narrowPeak_peak_1771	181	.	5.67767	20.4007	18.1195	138
chr1	61305818	61306138	SRR8550325_PAIRED_rmdup.narrowPeak_peak_1773	189	.	5.80971	21.228	18.9342	182
chr1	61407179	61407485	SRR8550325_PAIRED_rmdup.narrowPeak_peak_1778	127	.	4.7534	14.9002	12.7147	442
chr1	61530309	61530591	SRR8550325_PAIRED_rmdup.narrowPeak_peak_1780	98	.	4.22525	12.0098	9.88794	93
chr1	61638551	61639624	SRR8550325_PAIRED_rmdup.narrowPeak_peak_1781	525	.	10.4311	55.1632	52.5283	470
chr1	61651539	61651818	SRR8550325_PAIRED_rmdup.narrowPeak_peak_1782	66	.	3.56505	8.69641	6.66747	268
chr1	61771340	61771529	SRR8550325_PAIRED_rmdup.narrowPeak_peak_1784	165	.	5.4136	18.776	16.5206	47
chr1	61925047	61925222	SRR8550325_PAIRED_rmdup.narrowPeak_peak_1785	112	.	4.48932	13.4302	11.2755	117
chr1	61928203	61928545	SRR8550325_PAIRED_rmdup.narrowPeak_peak_1786	165	.	5.4136	18.776	16.5206	329
chr1	62019785	62020379	SRR8550325_PAIRED_rmdup.narrowPeak_peak_1789	294	.	7.39418	31.8569	29.4292	302
chr1	62086039	62086733	SRR8550325_PAIRED_rmdup.narrowPeak_peak_1792	157	.	5.28156	17.979	15.737	136
chr1	62156009	62156444	SRR8550325_PAIRED_rmdup.narrowPeak_peak_1793	303	.	7.52622	32.796	30.3583	444
chr1	62190843	62191082	SRR8550325_PAIRED_rmdup.narrowPeak_peak_1797	142	.	5.01748	16.4173	14.2028	126
chr1	62244476	62244827	SRR8550325_PAIRED_rmdup.narrowPeak_peak_1798	294	.	7.39418	31.8569	29.4292	428
chr1	62374562	62374966	SRR8550325_PAIRED_rmdup.narrowPeak_peak_1801	205	.	6.07379	22.9115	20.5933	170
chr1	62382937	62383494	SRR8550325_PAIRED_rmdup.narrowPeak_peak_1802	692	.	12.4117	71.9871	69.2343	337
chr1	62563070	62563521	SRR8550325_PAIRED_rmdup.narrowPeak_peak_1807	60	.	3.43301	8.07807	6.06978	142
chr1	62644819	62645067	SRR8550325_PAIRED_rmdup.narrowPeak_peak_1812	54	.	3.30097	7.4757	5.48924	247
chr1	62647908	62648527	SRR8550325_PAIRED_rmdup.narrowPeak_peak_1813	503	.	10.167	53.0081	50.3895	600
chr1	62701158	62701371	SRR8550325_PAIRED_rmdup.narrowPeak_peak_1816	240	.	6.60195	26.3883	24.0242	132
chr1	62702865	62703933	SRR8550325_PAIRED_rmdup.narrowPeak_peak_1817	1146	.	17.2971	117.629	114.609	459
chr1	62706273	62707190	SRR8550325_PAIRED_rmdup.narrowPeak_peak_1818	370	.	8.45049	39.5729	37.0683	529
chr1	62707474	62707838	SRR8550325_PAIRED_rmdup.narrowPeak_peak_1818	370	.	8.45049	39.5729	37.0683	529
chr1	62765331	62765564	SRR8550325_PAIRED_rmdup.narrowPeak_peak_1820	24	.	2.50874	4.23318	2.40547	197
chr1	62766858	62767123	SRR8550325_PAIRED_rmdup.narrowPeak_peak_1821	390	.	8.71457	41.5713	39.0485	643
chr1	62780162	62780332	SRR8550325_PAIRED_rmdup.narrowPeak_peak_1822	149	.	5.14952	17.1927	14.9642	68
chr1	62794541	62794812	SRR8550325_PAIRED_rmdup.narrowPeak_peak_1823	119	.	4.62136	14.1592	11.9888	208
chr1	62795669	62795960	SRR8550325_PAIRED_rmdup.narrowPeak_peak_1824	189	.	5.80971	21.228	18.9342	170
chr1	62813276	62813453	SRR8550325_PAIRED_rmdup.narrowPeak_peak_1825	112	.	4.48932	13.4302	11.2755	193
chr1	62830132	62830515	SRR8550325_PAIRED_rmdup.narrowPeak_peak_1826	149	.	5.14952	17.1927	14.9642	245
chr1	62860023	62860206	SRR8550325_PAIRED_rmdup.narrowPeak_peak_1828	149	.	5.14952	17.1927	14.9642	225
chr1	62887210	62887384	SRR8550325_PAIRED_rmdup.narrowPeak_peak_1829	24	.	2.50874	4.23318	2.40547	15
chr1	62887674	62888277	SRR8550325_PAIRED_rmdup.narrowPeak_peak_1830	312	.	7.65826	33.7425	31.2949	198
chr1	62905868	62906063	SRR8550325_PAIRED_rmdup.narrowPeak_peak_1831	79	.	3.82913	9.97888	7.91078	76
chr1	62984643	62984723	SRR8550325_PAIRED_rmdup.narrowPeak_peak_1834	79	.	3.82913	9.97888	7.91078	82
chr1	63112947	63113177	SRR8550325_PAIRED_rmdup.narrowPeak_peak_1835	1237	.	18.2214	126.818	123.749	1731
chr1	63113523	63114813	SRR8550325_PAIRED_rmdup.narrowPeak_peak_1835	1237	.	18.2214	126.818	123.749	1731
chr1	63130338	63130497	SRR8550325_PAIRED_rmdup.narrowPeak_peak_1836	119	.	4.62136	14.1592	11.9888	140
chr1	63176256	63177492	SRR8550325_PAIRED_rmdup.narrowPeak_peak_1837	1317	.	19.0136	134.816	131.706	502
chr1	63180696	63181513	SRR8550325_PAIRED_rmdup.narrowPeak_peak_1838	1562	.	21.3903	159.443	156.209	550
chr1	63182634	63183064	SRR8550325_PAIRED_rmdup.narrowPeak_peak_1839	105	.	4.35728	12.7136	10.5751	588
chr1	63204074	63204778	SRR8550325_PAIRED_rmdup.narrowPeak_peak_1840	249	.	6.73399	27.2792	24.9042	91
chr1	63225995	63226150	SRR8550325_PAIRED_rmdup.narrowPeak_peak_1841	85	.	3.96117	10.642	8.55543	114
chr1	63247009	63248754	SRR8550325_PAIRED_rmdup.narrowPeak_peak_1842	968	.	15.4486	99.7464	96.8256	278
chr1	63255774	63255926	SRR8550325_PAIRED_rmdup.narrowPeak_peak_1844	257	.	6.86602	28.1786	25.7927	507
chr1	63256093	63256542	SRR8550325_PAIRED_rmdup.narrowPeak_peak_1844	257	.	6.86602	28.1786	25.7927	507
chr1	63272871	63273976	SRR8550325_PAIRED_rmdup.narrowPeak_peak_1847	894	.	14.6563	92.2992	89.4214	929
chr1	63368078	63368391	SRR8550325_PAIRED_rmdup.narrowPeak_peak_1849	341	.	8.05437	36.6261	34.1494	81
chr1	63414355	63414509	SRR8550325_PAIRED_rmdup.narrowPeak_peak_1853	66	.	3.56505	8.69641	6.66747	230
chr1	63445371	63445519	SRR8550325_PAIRED_rmdup.narrowPeak_peak_1857	715	.	12.6757	74.3121	71.5444	712
chr1	63445741	63446520	SRR8550325_PAIRED_rmdup.narrowPeak_peak_1857	715	.	12.6757	74.3121	71.5444	712
chr1	63464578	63464915	SRR8550325_PAIRED_rmdup.narrowPeak_peak_1858	119	.	4.62136	14.1592	11.9888	67
chr1	63552738	63553542	SRR8550325_PAIRED_rmdup.narrowPeak_peak_1860	980	.	15.5806	101.001	98.0727	471
chr1	63614564	63614787	SRR8550325_PAIRED_rmdup.narrowPeak_peak_1862	85	.	3.96117	10.642	8.55543	258
chr1	63658151	63658296	SRR8550325_PAIRED_rmdup.narrowPeak_peak_1863	303	.	7.52622	32.796	30.3583	225
chr1	63730131	63730859	SRR8550325_PAIRED_rmdup.narrowPeak_peak_1865	1873	.	24.2952	190.712	187.324	442
chr1	63763259	63763621	SRR8550325_PAIRED_rmdup.narrowPeak_peak_1866	205	.	6.07379	22.9115	20.5933	367
chr1	63768064	63768392	SRR8550325_PAIRED_rmdup.narrowPeak_peak_1867	420	.	9.11069	44.6173	42.0677	207
chr1	63808406	63808905	SRR8550325_PAIRED_rmdup.narrowPeak_peak_1868	181	.	5.67767	20.4007	18.1195	159
chr1	63994737	63994915	SRR8550325_PAIRED_rmdup.narrowPeak_peak_1872	79	.	3.82913	9.97888	7.91078	482
chr1	64066918	64067220	SRR8550325_PAIRED_rmdup.narrowPeak_peak_1877	715	.	12.6757	74.3121	71.5444	268
chr1	64119399	64119555	SRR8550325_PAIRED_rmdup.narrowPeak_peak_1881	66	.	3.56505	8.69641	6.66747	113
chr1	64120072	64120294	SRR8550325_PAIRED_rmdup.narrowPeak_peak_1882	85	.	3.96117	10.642	8.55543	168
chr1	64120632	64121053	SRR8550325_PAIRED_rmdup.narrowPeak_peak_1883	66	.	3.56505	8.69641	6.66747	466
chr1	64121266	64121436	SRR8550325_PAIRED_rmdup.narrowPeak_peak_1884	105	.	4.35728	12.7136	10.5751	50
chr1	64121589	64122771	SRR8550325_PAIRED_rmdup.narrowPeak_peak_1885	3911	.	41.4602	395.372	391.115	216
chr1	64305600	64305835	SRR8550325_PAIRED_rmdup.narrowPeak_peak_1892	49	.	3.16893	6.8899	4.9262	140
chr1	64311431	64311618	SRR8550325_PAIRED_rmdup.narrowPeak_peak_1893	43	.	3.0369	6.32129	4.38156	179
chr1	64381186	64381691	SRR8550325_PAIRED_rmdup.narrowPeak_peak_1894	222	.	6.33787	24.6321	22.2906	288
chr1	64445958	64446444	SRR8550325_PAIRED_rmdup.narrowPeak_peak_1896	341	.	8.05437	36.6261	34.1494	264
chr1	64531919	64533746	SRR8550325_PAIRED_rmdup.narrowPeak_peak_1898	1974	.	25.2194	200.907	197.471	846
chr1	64534111	64534170	SRR8550325_PAIRED_rmdup.narrowPeak_peak_1899	24	.	2.50874	4.23318	2.40547	187
chr1	64616593	64618065	SRR8550325_PAIRED_rmdup.narrowPeak_peak_1900	2406	.	29.0486	244.285	240.652	674
chr1	64690031	64691696	SRR8550325_PAIRED_rmdup.narrowPeak_peak_1902	3513	.	38.2913	355.464	351.365	789
chr1	64705219	64705542	SRR8550325_PAIRED_rmdup.narrowPeak_peak_1904	189	.	5.80971	21.228	18.9342	255
chr1	64734729	64735233	SRR8550325_PAIRED_rmdup.narrowPeak_peak_1907	266	.	6.99806	29.0862	26.6896	258
chr1	64735837	64736792	SRR8550325_PAIRED_rmdup.narrowPeak_peak_1908	2605	.	30.7651	264.282	260.563	1933
chr1	64737048	64739055	SRR8550325_PAIRED_rmdup.narrowPeak_peak_1908	2605	.	30.7651	264.282	260.563	1933
chr1	64802676	64802885	SRR8550325_PAIRED_rmdup.narrowPeak_peak_1911	60	.	3.43301	8.07807	6.06978	73
chr1	64863443	64863791	SRR8550325_PAIRED_rmdup.narrowPeak_peak_1914	240	.	6.60195	26.3883	24.0242	299
chr1	64878833	64879365	SRR8550325_PAIRED_rmdup.narrowPeak_peak_1915	809	.	13.732	83.7886	80.9615	466
chr1	64918888	64919233	SRR8550325_PAIRED_rmdup.narrowPeak_peak_1918	249	.	6.73399	27.2792	24.9042	242
chr1	64956353	64957145	SRR8550325_PAIRED_rmdup.narrowPeak_peak_1919	1172	.	17.5612	120.238	117.205	528
chr1	65010106	65010423	SRR8550325_PAIRED_rmdup.narrowPeak_peak_1922	658	.	12.0155	68.534	65.804	270
chr1	65035673	65035887	SRR8550325_PAIRED_rmdup.narrowPeak_peak_1924	105	.	4.35728	12.7136	10.5751	173
chr1	65046456	65046648	SRR8550325_PAIRED_rmdup.narrowPeak_peak_1925	149	.	5.14952	17.1927	14.9642	220
chr1	65112160	65112561	SRR8550325_PAIRED_rmdup.narrowPeak_peak_1928	658	.	12.0155	68.534	65.804	165
chr1	65177924	65180276	SRR8550325_PAIRED_rmdup.narrowPeak_peak_1930	2062	.	26.0117	209.734	206.257	1313
chr1	65185807	65185890	SRR8550325_PAIRED_rmdup.narrowPeak_peak_1931	3013	.	34.1981	305.202	301.309	852
chr1	65186101	65187355	SRR8550325_PAIRED_rmdup.narrowPeak_peak_1931	3013	.	34.1981	305.202	301.309	852
chr1	65282749	65283194	SRR8550325_PAIRED_rmdup.narrowPeak_peak_1933	390	.	8.71457	41.5713	39.0485	200
chr1	65311358	65311779	SRR8550325_PAIRED_rmdup.narrowPeak_peak_1934	360	.	8.31845	38.5838	36.0885	314
chr1	65312064	65312550	SRR8550325_PAIRED_rmdup.narrowPeak_peak_1934	360	.	8.31845	38.5838	36.0885	314
chr1	65347452	65347645	SRR8550325_PAIRED_rmdup.narrowPeak_peak_1936	181	.	5.67767	20.4007	18.1195	363
chr1	65388397	65388523	SRR8550325_PAIRED_rmdup.narrowPeak_peak_1937	181	.	5.67767	20.4007	18.1195	115
chr1	65511535	65512137	SRR8550325_PAIRED_rmdup.narrowPeak_peak_1939	157	.	5.28156	17.979	15.737	399
chr1	65535770	65536037	SRR8550325_PAIRED_rmdup.narrowPeak_peak_1940	105	.	4.35728	12.7136	10.5751	303
chr1	66000510	66000750	SRR8550325_PAIRED_rmdup.narrowPeak_peak_1945	142	.	5.01748	16.4173	14.2028	184
chr1	66003832	66004859	SRR8550325_PAIRED_rmdup.narrowPeak_peak_1946	2255	.	27.7282	229.128	225.562	630
chr1	66010517	66010524	SRR8550325_PAIRED_rmdup.narrowPeak_peak_1950	28	.	2.64078	4.72569	2.86714	62
chr1	66104701	66105559	SRR8550325_PAIRED_rmdup.narrowPeak_peak_1952	231	.	6.46991	25.5058	23.1529	679
chr1	66115410	66115610	SRR8550325_PAIRED_rmdup.narrowPeak_peak_1953	98	.	4.22525	12.0098	9.88794	110
chr1	66174831	66175785	SRR8550325_PAIRED_rmdup.narrowPeak_peak_1954	1575	.	21.5223	160.838	157.596	479
chr1	66244918	66245578	SRR8550325_PAIRED_rmdup.narrowPeak_peak_1958	568	.	10.9592	59.5383	56.8712	253
chr1	66246967	66247456	SRR8550325_PAIRED_rmdup.narrowPeak_peak_1959	240	.	6.60195	26.3883	24.0242	347
chr1	66250706	66251189	SRR8550325_PAIRED_rmdup.narrowPeak_peak_1960	294	.	7.39418	31.8569	29.4292	292
chr1	66320909	66321166	SRR8550325_PAIRED_rmdup.narrowPeak_peak_1964	79	.	3.82913	9.97888	7.91078	68
chr1	66321728	66322131	SRR8550325_PAIRED_rmdup.narrowPeak_peak_1965	590	.	11.2233	61.7573	59.0744	281
chr1	66331250	66331795	SRR8550325_PAIRED_rmdup.narrowPeak_peak_1967	149	.	5.14952	17.1927	14.9642	101
chr1	66372843	66373262	SRR8550325_PAIRED_rmdup.narrowPeak_peak_1970	214	.	6.20583	23.7673	21.4373	235
chr1	66386836	66386982	SRR8550325_PAIRED_rmdup.narrowPeak_peak_1972	92	.	4.09321	11.3191	9.2146	75
chr1	66467691	66468626	SRR8550325_PAIRED_rmdup.narrowPeak_peak_1975	1056	.	16.3728	108.602	105.632	449
chr1	66552586	66552735	SRR8550325_PAIRED_rmdup.narrowPeak_peak_1976	119	.	4.62136	14.1592	11.9888	223
chr1	66655021	66655986	SRR8550325_PAIRED_rmdup.narrowPeak_peak_1979	322	.	7.7903	34.6965	32.239	867
chr1	66700466	66701710	SRR8550325_PAIRED_rmdup.narrowPeak_peak_1980	3480	.	38.0272	352.176	348.09	503
chr1	66815140	66815144	SRR8550325_PAIRED_rmdup.narrowPeak_peak_1983	28	.	2.64078	4.72569	2.86714	42
chr1	66815881	66818420	SRR8550325_PAIRED_rmdup.narrowPeak_peak_1984	3383	.	37.235	342.349	338.303	1558
chr1	66833462	66834273	SRR8550325_PAIRED_rmdup.narrowPeak_peak_1986	157	.	5.28156	17.979	15.737	597
chr1	66838651	66838921	SRR8550325_PAIRED_rmdup.narrowPeak_peak_1987	142	.	5.01748	16.4173	14.2028	73
chr1	66862726	66863581	SRR8550325_PAIRED_rmdup.narrowPeak_peak_1988	1330	.	19.1456	136.16	133.043	565
chr1	66895865	66896375	SRR8550325_PAIRED_rmdup.narrowPeak_peak_1989	197	.	5.94175	22.065	19.7589	463
chr1	66940893	66941465	SRR8550325_PAIRED_rmdup.narrowPeak_peak_1992	658	.	12.0155	68.534	65.804	314
chr1	66985103	66985666	SRR8550325_PAIRED_rmdup.narrowPeak_peak_1993	142	.	5.01748	16.4173	14.2028	434
chr1	66992904	66993048	SRR8550325_PAIRED_rmdup.narrowPeak_peak_1994	98	.	4.22525	12.0098	9.88794	160
chr1	67038591	67039195	SRR8550325_PAIRED_rmdup.narrowPeak_peak_1995	3044	.	34.4622	308.398	304.492	613
chr1	67045130	67045634	SRR8550325_PAIRED_rmdup.narrowPeak_peak_1997	750	.	13.0719	77.8333	75.0432	481
chr1	67046522	67046723	SRR8550325_PAIRED_rmdup.narrowPeak_peak_1998	197	.	5.94175	22.065	19.7589	234
chr1	67052534	67053144	SRR8550325_PAIRED_rmdup.narrowPeak_peak_1999	727	.	12.8078	75.4814	72.7061	534
chr1	67061386	67061908	SRR8550325_PAIRED_rmdup.narrowPeak_peak_2001	980	.	15.5806	101.001	98.0727	220
chr1	67103569	67104150	SRR8550325_PAIRED_rmdup.narrowPeak_peak_2002	410	.	8.97865	43.5956	41.0548	425
chr1	67141117	67141934	SRR8550325_PAIRED_rmdup.narrowPeak_peak_2003	493	.	10.035	51.9389	49.3287	320
chr1	67143900	67144179	SRR8550325_PAIRED_rmdup.narrowPeak_peak_2004	222	.	6.33787	24.6321	22.2906	212
chr1	67158753	67159411	SRR8550325_PAIRED_rmdup.narrowPeak_peak_2005	173	.	5.54564	19.5833	17.3149	575
chr1	67172784	67172937	SRR8550325_PAIRED_rmdup.narrowPeak_peak_2006	231	.	6.46991	25.5058	23.1529	312
chr1	67181140	67181406	SRR8550325_PAIRED_rmdup.narrowPeak_peak_2007	266	.	6.99806	29.0862	26.6896	220
chr1	67184727	67185114	SRR8550325_PAIRED_rmdup.narrowPeak_peak_2008	54	.	3.30097	7.4757	5.48924	161
chr1	67218435	67218805	SRR8550325_PAIRED_rmdup.narrowPeak_peak_2009	127	.	4.7534	14.9002	12.7147	110
chr1	67235072	67235289	SRR8550325_PAIRED_rmdup.narrowPeak_peak_2011	60	.	3.43301	8.07807	6.06978	114
chr1	67235662	67235993	SRR8550325_PAIRED_rmdup.narrowPeak_peak_2012	142	.	5.01748	16.4173	14.2028	310
chr1	67465437	67465962	SRR8550325_PAIRED_rmdup.narrowPeak_peak_2016	727	.	12.8078	75.4814	72.7061	326
chr1	67469084	67469465	SRR8550325_PAIRED_rmdup.narrowPeak_peak_2017	612	.	11.4874	63.9965	61.2977	374
chr1	67640318	67640852	SRR8550325_PAIRED_rmdup.narrowPeak_peak_2020	240	.	6.60195	26.3883	24.0242	203
chr1	67794898	67795396	SRR8550325_PAIRED_rmdup.narrowPeak_peak_2024	646	.	11.8835	67.3924	64.6701	426
chr1	68047103	68047417	SRR8550325_PAIRED_rmdup.narrowPeak_peak_2030	98	.	4.22525	12.0098	9.88794	397
chr1	68106149	68106489	SRR8550325_PAIRED_rmdup.narrowPeak_peak_2031	119	.	4.62136	14.1592	11.9888	302
chr1	68106654	68106669	SRR8550325_PAIRED_rmdup.narrowPeak_peak_2032	60	.	3.43301	8.07807	6.06978	63
chr1	68400805	68401640	SRR8550325_PAIRED_rmdup.narrowPeak_peak_2036	197	.	5.94175	22.065	19.7589	409
chr1	68501341	68501797	SRR8550325_PAIRED_rmdup.narrowPeak_peak_2037	222	.	6.33787	24.6321	22.2906	376
chr1	68620193	68620602	SRR8550325_PAIRED_rmdup.narrowPeak_peak_2039	231	.	6.46991	25.5058	23.1529	355
chr1	68632404	68632637	SRR8550325_PAIRED_rmdup.narrowPeak_peak_2040	249	.	6.73399	27.2792	24.9042	132
chr1	68787556	68788122	SRR8550325_PAIRED_rmdup.narrowPeak_peak_2043	461	.	9.63884	48.7655	46.1811	374
chr1	68886863	68887190	SRR8550325_PAIRED_rmdup.narrowPeak_peak_2045	205	.	6.07379	22.9115	20.5933	209
chr1	68973742	68973941	SRR8550325_PAIRED_rmdup.narrowPeak_peak_2046	105	.	4.35728	12.7136	10.5751	304
chr1	69056145	69056385	SRR8550325_PAIRED_rmdup.narrowPeak_peak_2048	181	.	5.67767	20.4007	18.1195	203
chr1	69105136	69105441	SRR8550325_PAIRED_rmdup.narrowPeak_peak_2050	294	.	7.39418	31.8569	29.4292	1042
chr1	69105722	69106759	SRR8550325_PAIRED_rmdup.narrowPeak_peak_2050	294	.	7.39418	31.8569	29.4292	1042
chr1	69107237	69107244	SRR8550325_PAIRED_rmdup.narrowPeak_peak_2051	165	.	5.4136	18.776	16.5206	149
chr1	69107442	69108799	SRR8550325_PAIRED_rmdup.narrowPeak_peak_2052	493	.	10.035	51.9389	49.3287	1126
chr1	69138842	69139343	SRR8550325_PAIRED_rmdup.narrowPeak_peak_2053	222	.	6.33787	24.6321	22.2906	217
chr1	69165109	69165413	SRR8550325_PAIRED_rmdup.narrowPeak_peak_2054	322	.	7.7903	34.6965	32.239	291
chr1	69241869	69242191	SRR8550325_PAIRED_rmdup.narrowPeak_peak_2055	303	.	7.52622	32.796	30.3583	84
chr1	69306010	69306327	SRR8550325_PAIRED_rmdup.narrowPeak_peak_2058	134	.	4.88544	15.653	13.4528	93
chr1	69307162	69307359	SRR8550325_PAIRED_rmdup.narrowPeak_peak_2059	266	.	6.99806	29.0862	26.6896	359
chr1	69466568	69467361	SRR8550325_PAIRED_rmdup.narrowPeak_peak_2063	918	.	14.9204	94.7664	91.8743	465
chr1	69488949	69489346	SRR8550325_PAIRED_rmdup.narrowPeak_peak_2064	119	.	4.62136	14.1592	11.9888	258
chr1	69591346	69592371	SRR8550325_PAIRED_rmdup.narrowPeak_peak_2066	1043	.	16.2408	107.326	104.363	825
chr1	69657125	69657367	SRR8550325_PAIRED_rmdup.narrowPeak_peak_2067	112	.	4.48932	13.4302	11.2755	70
chr1	69686203	69686553	SRR8550325_PAIRED_rmdup.narrowPeak_peak_2070	43	.	3.0369	6.32129	4.38156	251
chr1	69686828	69688286	SRR8550325_PAIRED_rmdup.narrowPeak_peak_2071	2033	.	25.7476	206.783	203.32	743
chr1	69688943	69689470	SRR8550325_PAIRED_rmdup.narrowPeak_peak_2072	809	.	13.732	83.7886	80.9615	305
chr1	69729427	69729572	SRR8550325_PAIRED_rmdup.narrowPeak_peak_2073	105	.	4.35728	12.7136	10.5751	226
chr1	69767756	69768085	SRR8550325_PAIRED_rmdup.narrowPeak_peak_2075	197	.	5.94175	22.065	19.7589	121
chr1	69775702	69775832	SRR8550325_PAIRED_rmdup.narrowPeak_peak_2076	60	.	3.43301	8.07807	6.06978	77
chr1	69785259	69785498	SRR8550325_PAIRED_rmdup.narrowPeak_peak_2079	249	.	6.73399	27.2792	24.9042	100
chr1	69787350	69787822	SRR8550325_PAIRED_rmdup.narrowPeak_peak_2080	189	.	5.80971	21.228	18.9342	725
chr1	69790346	69790819	SRR8550325_PAIRED_rmdup.narrowPeak_peak_2081	430	.	9.24273	45.6452	43.0868	121
chr1	69826781	69827318	SRR8550325_PAIRED_rmdup.narrowPeak_peak_2082	2376	.	28.7845	241.237	237.618	159
chr1	70265057	70265236	SRR8550325_PAIRED_rmdup.narrowPeak_peak_2089	105	.	4.35728	12.7136	10.5751	97
chr1	70266112	70266291	SRR8550325_PAIRED_rmdup.narrowPeak_peak_2090	66	.	3.56505	8.69641	6.66747	108
chr1	70442404	70442631	SRR8550325_PAIRED_rmdup.narrowPeak_peak_2094	85	.	3.96117	10.642	8.55543	138
chr1	70725667	70726033	SRR8550325_PAIRED_rmdup.narrowPeak_peak_2096	390	.	8.71457	41.5713	39.0485	107
chr1	71004325	71004499	SRR8550325_PAIRED_rmdup.narrowPeak_peak_2100	66	.	3.56505	8.69641	6.66747	64
chr1	71037097	71037293	SRR8550325_PAIRED_rmdup.narrowPeak_peak_2102	503	.	10.167	53.0081	50.3895	263
chr1	71101750	71103869	SRR8550325_PAIRED_rmdup.narrowPeak_peak_2104	4505	.	46.0816	454.983	450.519	1405
chr1	71110084	71110259	SRR8550325_PAIRED_rmdup.narrowPeak_peak_2105	85	.	3.96117	10.642	8.55543	378
chr1	71277054	71277230	SRR8550325_PAIRED_rmdup.narrowPeak_peak_2106	79	.	3.82913	9.97888	7.91078	124
chr1	71289676	71289939	SRR8550325_PAIRED_rmdup.narrowPeak_peak_2107	275	.	7.1301	30.0019	27.5947	143
chr1	71306380	71306520	SRR8550325_PAIRED_rmdup.narrowPeak_peak_2109	54	.	3.30097	7.4757	5.48924	158
chr1	71507225	71507787	SRR8550325_PAIRED_rmdup.narrowPeak_peak_2114	918	.	14.9204	94.7664	91.8743	282
chr1	71531701	71531930	SRR8550325_PAIRED_rmdup.narrowPeak_peak_2115	240	.	6.60195	26.3883	24.0242	158
chr1	71556513	71557677	SRR8550325_PAIRED_rmdup.narrowPeak_peak_2116	3366	.	37.1029	340.717	336.677	599
chr1	71624751	71625128	SRR8550325_PAIRED_rmdup.narrowPeak_peak_2118	149	.	5.14952	17.1927	14.9642	158
chr1	71651435	71651680	SRR8550325_PAIRED_rmdup.narrowPeak_peak_2120	157	.	5.28156	17.979	15.737	75
chr1	71652516	71654095	SRR8550325_PAIRED_rmdup.narrowPeak_peak_2121	2166	.	26.9359	220.132	216.608	637
chr1	71682319	71682685	SRR8550325_PAIRED_rmdup.narrowPeak_peak_2123	360	.	8.31845	38.5838	36.0885	273
chr1	71837114	71837521	SRR8550325_PAIRED_rmdup.narrowPeak_peak_2130	1384	.	19.6738	141.564	138.42	897
chr1	71837675	71838347	SRR8550325_PAIRED_rmdup.narrowPeak_peak_2130	1384	.	19.6738	141.564	138.42	897
chr1	71845041	71845246	SRR8550325_PAIRED_rmdup.narrowPeak_peak_2131	54	.	3.30097	7.4757	5.48924	245
chr1	71849778	71850010	SRR8550325_PAIRED_rmdup.narrowPeak_peak_2132	105	.	4.35728	12.7136	10.5751	68
chr1	71877083	71877387	SRR8550325_PAIRED_rmdup.narrowPeak_peak_2135	66	.	3.56505	8.69641	6.66747	82
chr1	71893643	71894121	SRR8550325_PAIRED_rmdup.narrowPeak_peak_2136	341	.	8.05437	36.6261	34.1494	289
chr1	71896848	71897126	SRR8550325_PAIRED_rmdup.narrowPeak_peak_2137	60	.	3.43301	8.07807	6.06978	204
chr1	71938064	71938405	SRR8550325_PAIRED_rmdup.narrowPeak_peak_2140	98	.	4.22525	12.0098	9.88794	76
chr1	71947513	71947747	SRR8550325_PAIRED_rmdup.narrowPeak_peak_2141	43	.	3.0369	6.32129	4.38156	192
chr1	71980751	71980951	SRR8550325_PAIRED_rmdup.narrowPeak_peak_2142	266	.	6.99806	29.0862	26.6896	124
chr1	72002385	72002725	SRR8550325_PAIRED_rmdup.narrowPeak_peak_2143	451	.	9.5068	47.7194	45.1437	344
chr1	72060489	72060851	SRR8550325_PAIRED_rmdup.narrowPeak_peak_2147	493	.	10.035	51.9389	49.3287	158
chr1	72105476	72105830	SRR8550325_PAIRED_rmdup.narrowPeak_peak_2148	181	.	5.67767	20.4007	18.1195	130
chr1	72108568	72109008	SRR8550325_PAIRED_rmdup.narrowPeak_peak_2149	430	.	9.24273	45.6452	43.0868	460
chr1	72123586	72124091	SRR8550325_PAIRED_rmdup.narrowPeak_peak_2150	525	.	10.4311	55.1632	52.5283	418
chr1	72141681	72142529	SRR8550325_PAIRED_rmdup.narrowPeak_peak_2151	703	.	12.5437	73.1473	70.3871	401
chr1	72182887	72183215	SRR8550325_PAIRED_rmdup.narrowPeak_peak_2152	105	.	4.35728	12.7136	10.5751	216
chr1	72188072	72188616	SRR8550325_PAIRED_rmdup.narrowPeak_peak_2153	98	.	4.22525	12.0098	9.88794	837
chr1	72198420	72198667	SRR8550325_PAIRED_rmdup.narrowPeak_peak_2154	142	.	5.01748	16.4173	14.2028	228
chr1	72211694	72212637	SRR8550325_PAIRED_rmdup.narrowPeak_peak_2156	1277	.	18.6175	130.803	127.714	758
chr1	72225716	72227254	SRR8550325_PAIRED_rmdup.narrowPeak_peak_2159	3448	.	37.7631	348.894	344.822	878
chr1	72236255	72237737	SRR8550325_PAIRED_rmdup.narrowPeak_peak_2160	955	.	15.3165	98.4958	95.5822	979
chr1	72243420	72244852	SRR8550325_PAIRED_rmdup.narrowPeak_peak_2161	3334	.	36.8389	337.456	333.43	1085
chr1	72254567	72255884	SRR8550325_PAIRED_rmdup.narrowPeak_peak_2162	2823	.	32.6136	286.168	282.355	657
chr1	72283917	72284695	SRR8550325_PAIRED_rmdup.narrowPeak_peak_2163	2391	.	28.9165	242.76	239.134	536
chr1	72306684	72307817	SRR8550325_PAIRED_rmdup.narrowPeak_peak_2164	2092	.	26.2757	212.694	209.204	876
chr1	72309555	72310366	SRR8550325_PAIRED_rmdup.narrowPeak_peak_2165	1224	.	18.0893	125.495	122.434	476
chr1	72313775	72314046	SRR8550325_PAIRED_rmdup.narrowPeak_peak_2166	60	.	3.43301	8.07807	6.06978	109
chr1	72384549	72384748	SRR8550325_PAIRED_rmdup.narrowPeak_peak_2167	119	.	4.62136	14.1592	11.9888	123
chr1	72457285	72457465	SRR8550325_PAIRED_rmdup.narrowPeak_peak_2169	322	.	7.7903	34.6965	32.239	205
chr1	72536785	72537378	SRR8550325_PAIRED_rmdup.narrowPeak_peak_2172	568	.	10.9592	59.5383	56.8712	475
chr1	72574146	72574325	SRR8550325_PAIRED_rmdup.narrowPeak_peak_2175	240	.	6.60195	26.3883	24.0242	171
chr1	72577397	72577890	SRR8550325_PAIRED_rmdup.narrowPeak_peak_2176	105	.	4.35728	12.7136	10.5751	514
chr1	72582785	72583804	SRR8550325_PAIRED_rmdup.narrowPeak_peak_2178	2166	.	26.9359	220.132	216.608	451
chr1	72641046	72641213	SRR8550325_PAIRED_rmdup.narrowPeak_peak_2179	98	.	4.22525	12.0098	9.88794	168
chr1	72710896	72711715	SRR8550325_PAIRED_rmdup.narrowPeak_peak_2180	968	.	15.4486	99.7464	96.8256	402
chr1	72717108	72717259	SRR8550325_PAIRED_rmdup.narrowPeak_peak_2182	127	.	4.7534	14.9002	12.7147	87
chr1	72805136	72805285	SRR8550325_PAIRED_rmdup.narrowPeak_peak_2185	72	.	3.69709	9.33019	7.28128	146
chr1	72823862	72824306	SRR8550325_PAIRED_rmdup.narrowPeak_peak_2188	142	.	5.01748	16.4173	14.2028	275
chr1	72824478	72825191	SRR8550325_PAIRED_rmdup.narrowPeak_peak_2189	703	.	12.5437	73.1473	70.3871	97
chr1	72825376	72825659	SRR8550325_PAIRED_rmdup.narrowPeak_peak_2190	72	.	3.69709	9.33019	7.28128	145
chr1	72827564	72827812	SRR8550325_PAIRED_rmdup.narrowPeak_peak_2192	303	.	7.52622	32.796	30.3583	194
chr1	72854859	72855275	SRR8550325_PAIRED_rmdup.narrowPeak_peak_2193	127	.	4.7534	14.9002	12.7147	275
chr1	72865831	72866069	SRR8550325_PAIRED_rmdup.narrowPeak_peak_2194	205	.	6.07379	22.9115	20.5933	159
chr1	72870242	72870621	SRR8550325_PAIRED_rmdup.narrowPeak_peak_2195	400	.	8.84661	42.5802	40.0484	1115
chr1	72870971	72871468	SRR8550325_PAIRED_rmdup.narrowPeak_peak_2195	400	.	8.84661	42.5802	40.0484	1115
chr1	72872620	72872751	SRR8550325_PAIRED_rmdup.narrowPeak_peak_2196	165	.	5.4136	18.776	16.5206	82
chr1	72873680	72874134	SRR8550325_PAIRED_rmdup.narrowPeak_peak_2197	214	.	6.20583	23.7673	21.4373	260
chr1	72874893	72875216	SRR8550325_PAIRED_rmdup.narrowPeak_peak_2198	105	.	4.35728	12.7136	10.5751	178
chr1	72963378	72963790	SRR8550325_PAIRED_rmdup.narrowPeak_peak_2202	149	.	5.14952	17.1927	14.9642	411
chr1	72969548	72969732	SRR8550325_PAIRED_rmdup.narrowPeak_peak_2204	79	.	3.82913	9.97888	7.91078	76
chr1	73045903	73046470	SRR8550325_PAIRED_rmdup.narrowPeak_peak_2205	165	.	5.4136	18.776	16.5206	330
chr1	73130219	73130540	SRR8550325_PAIRED_rmdup.narrowPeak_peak_2207	214	.	6.20583	23.7673	21.4373	281
chr1	73251928	73252328	SRR8550325_PAIRED_rmdup.narrowPeak_peak_2210	285	.	7.26214	30.9255	28.5081	448
chr1	73307265	73307619	SRR8550325_PAIRED_rmdup.narrowPeak_peak_2211	275	.	7.1301	30.0019	27.5947	194
chr1	73363274	73364295	SRR8550325_PAIRED_rmdup.narrowPeak_peak_2212	1172	.	17.5612	120.238	117.205	580
chr1	73538656	73538863	SRR8550325_PAIRED_rmdup.narrowPeak_peak_2216	380	.	8.58253	40.5688	38.055	326
chr1	73702264	73702824	SRR8550325_PAIRED_rmdup.narrowPeak_peak_2218	773	.	13.3359	80.2026	77.3977	344
chr1	73744756	73744938	SRR8550325_PAIRED_rmdup.narrowPeak_peak_2221	165	.	5.4136	18.776	16.5206	187
chr1	73758148	73759195	SRR8550325_PAIRED_rmdup.narrowPeak_peak_2222	536	.	10.5631	56.249	53.606	587
chr1	73764876	73765142	SRR8550325_PAIRED_rmdup.narrowPeak_peak_2223	85	.	3.96117	10.642	8.55543	219
chr1	73826251	73826607	SRR8550325_PAIRED_rmdup.narrowPeak_peak_2225	266	.	6.99806	29.0862	26.6896	265
chr1	73942339	73942622	SRR8550325_PAIRED_rmdup.narrowPeak_peak_2232	98	.	4.22525	12.0098	9.88794	155
chr1	73962713	73963345	SRR8550325_PAIRED_rmdup.narrowPeak_peak_2234	222	.	6.33787	24.6321	22.2906	286
chr1	73970342	73970696	SRR8550325_PAIRED_rmdup.narrowPeak_peak_2237	380	.	8.58253	40.5688	38.055	282
chr1	74024888	74025085	SRR8550325_PAIRED_rmdup.narrowPeak_peak_2239	72	.	3.69709	9.33019	7.28128	92
chr1	74027551	74027731	SRR8550325_PAIRED_rmdup.narrowPeak_peak_2240	105	.	4.35728	12.7136	10.5751	116
chr1	74031037	74031565	SRR8550325_PAIRED_rmdup.narrowPeak_peak_2241	341	.	8.05437	36.6261	34.1494	276
chr1	74036842	74037250	SRR8550325_PAIRED_rmdup.narrowPeak_peak_2242	275	.	7.1301	30.0019	27.5947	455
chr1	74040862	74041202	SRR8550325_PAIRED_rmdup.narrowPeak_peak_2243	189	.	5.80971	21.228	18.9342	250
chr1	74041563	74042219	SRR8550325_PAIRED_rmdup.narrowPeak_peak_2244	612	.	11.4874	63.9965	61.2977	323
chr1	74068572	74068961	SRR8550325_PAIRED_rmdup.narrowPeak_peak_2245	157	.	5.28156	17.979	15.737	473
chr1	74077449	74077597	SRR8550325_PAIRED_rmdup.narrowPeak_peak_2247	60	.	3.43301	8.07807	6.06978	76
chr1	74082975	74083243	SRR8550325_PAIRED_rmdup.narrowPeak_peak_2248	197	.	5.94175	22.065	19.7589	250
chr1	74091249	74091338	SRR8550325_PAIRED_rmdup.narrowPeak_peak_2250	149	.	5.14952	17.1927	14.9642	165
chr1	74091600	74092046	SRR8550325_PAIRED_rmdup.narrowPeak_peak_2251	797	.	13.6	82.5891	79.7693	422
chr1	74092334	74092535	SRR8550325_PAIRED_rmdup.narrowPeak_peak_2252	112	.	4.48932	13.4302	11.2755	193
chr1	74098206	74099066	SRR8550325_PAIRED_rmdup.narrowPeak_peak_2253	472	.	9.77088	49.8175	47.2244	459
chr1	74124478	74124814	SRR8550325_PAIRED_rmdup.narrowPeak_peak_2256	285	.	7.26214	30.9255	28.5081	316
chr1	74125251	74125558	SRR8550325_PAIRED_rmdup.narrowPeak_peak_2256	285	.	7.26214	30.9255	28.5081	316
chr1	74236122	74237151	SRR8550325_PAIRED_rmdup.narrowPeak_peak_2257	1043	.	16.2408	107.326	104.363	537
chr1	74275110	74275402	SRR8550325_PAIRED_rmdup.narrowPeak_peak_2258	79	.	3.82913	9.97888	7.91078	281
chr1	74284341	74285294	SRR8550325_PAIRED_rmdup.narrowPeak_peak_2259	3431	.	37.6311	347.256	343.19	549
chr1	74295876	74295965	SRR8550325_PAIRED_rmdup.narrowPeak_peak_2261	112	.	4.48932	13.4302	11.2755	246
chr1	74303665	74304443	SRR8550325_PAIRED_rmdup.narrowPeak_peak_2262	472	.	9.77088	49.8175	47.2244	470
chr1	74313423	74313606	SRR8550325_PAIRED_rmdup.narrowPeak_peak_2263	312	.	7.65826	33.7425	31.2949	121
chr1	74332092	74332827	SRR8550325_PAIRED_rmdup.narrowPeak_peak_2264	2361	.	28.6524	239.717	236.104	548
chr1	74361924	74362165	SRR8550325_PAIRED_rmdup.narrowPeak_peak_2266	472	.	9.77088	49.8175	47.2244	174
chr1	74368311	74368537	SRR8550325_PAIRED_rmdup.narrowPeak_peak_2267	54	.	3.30097	7.4757	5.48924	48
chr1	74386562	74387298	SRR8550325_PAIRED_rmdup.narrowPeak_peak_2268	785	.	13.468	81.3937	78.5814	395
chr1	74390549	74390658	SRR8550325_PAIRED_rmdup.narrowPeak_peak_2269	28	.	2.64078	4.72569	2.86714	15
chr1	74391133	74393378	SRR8550325_PAIRED_rmdup.narrowPeak_peak_2270	1030	.	16.1087	106.054	103.098	431
chr1	74397081	74398433	SRR8550325_PAIRED_rmdup.narrowPeak_peak_2271	2300	.	28.1243	233.654	230.068	396
chr1	74505406	74506974	SRR8550325_PAIRED_rmdup.narrowPeak_peak_2272	2636	.	31.0291	267.387	263.655	507
chr1	74587656	74588514	SRR8550325_PAIRED_rmdup.narrowPeak_peak_2273	1945	.	24.9554	197.983	194.561	780
chr1	74601178	74601713	SRR8550325_PAIRED_rmdup.narrowPeak_peak_2274	451	.	9.5068	47.7194	45.1437	461
chr1	74661364	74662392	SRR8550325_PAIRED_rmdup.narrowPeak_peak_2275	1005	.	15.8447	103.52	100.578	403
chr1	74712974	74713864	SRR8550325_PAIRED_rmdup.narrowPeak_peak_2276	503	.	10.167	53.0081	50.3895	518
chr1	74715560	74716083	SRR8550325_PAIRED_rmdup.narrowPeak_peak_2277	918	.	14.9204	94.7664	91.8743	150
chr1	74748715	74749036	SRR8550325_PAIRED_rmdup.narrowPeak_peak_2278	173	.	5.54564	19.5833	17.3149	249
chr1	74759968	74760092	SRR8550325_PAIRED_rmdup.narrowPeak_peak_2279	127	.	4.7534	14.9002	12.7147	82
chr1	74773106	74773544	SRR8550325_PAIRED_rmdup.narrowPeak_peak_2282	750	.	13.0719	77.8333	75.0432	287
chr1	74784286	74784714	SRR8550325_PAIRED_rmdup.narrowPeak_peak_2284	165	.	5.4136	18.776	16.5206	470
chr1	74787968	74788216	SRR8550325_PAIRED_rmdup.narrowPeak_peak_2285	214	.	6.20583	23.7673	21.4373	112
chr1	74794450	74794661	SRR8550325_PAIRED_rmdup.narrowPeak_peak_2286	92	.	4.09321	11.3191	9.2146	292
chr1	74797463	74797695	SRR8550325_PAIRED_rmdup.narrowPeak_peak_2287	249	.	6.73399	27.2792	24.9042	99
chr1	74803013	74803808	SRR8550325_PAIRED_rmdup.narrowPeak_peak_2289	809	.	13.732	83.7886	80.9615	454
chr1	74806533	74807287	SRR8550325_PAIRED_rmdup.narrowPeak_peak_2290	142	.	5.01748	16.4173	14.2028	557
chr1	74807792	74808515	SRR8550325_PAIRED_rmdup.narrowPeak_peak_2291	727	.	12.8078	75.4814	72.7061	660
chr1	74816601	74817440	SRR8550325_PAIRED_rmdup.narrowPeak_peak_2292	797	.	13.6	82.5891	79.7693	480
chr1	74854561	74855933	SRR8550325_PAIRED_rmdup.narrowPeak_peak_2293	821	.	13.8641	84.9922	82.1579	378
chr1	74884602	74884779	SRR8550325_PAIRED_rmdup.narrowPeak_peak_2297	49	.	3.16893	6.8899	4.9262	260
chr1	74951223	74951422	SRR8550325_PAIRED_rmdup.narrowPeak_peak_2300	105	.	4.35728	12.7136	10.5751	671
chr1	74964444	74965149	SRR8550325_PAIRED_rmdup.narrowPeak_peak_2301	420	.	9.11069	44.6173	42.0677	222
chr1	75124541	75125492	SRR8550325_PAIRED_rmdup.narrowPeak_peak_2303	797	.	13.6	82.5891	79.7693	465
chr1	75141612	75141836	SRR8550325_PAIRED_rmdup.narrowPeak_peak_2304	181	.	5.67767	20.4007	18.1195	251
chr1	75142436	75143406	SRR8550325_PAIRED_rmdup.narrowPeak_peak_2305	1211	.	17.9573	124.176	121.122	455
chr1	75168346	75169270	SRR8550325_PAIRED_rmdup.narrowPeak_peak_2306	1589	.	21.6544	162.235	158.986	465
chr1	75179723	75180554	SRR8550325_PAIRED_rmdup.narrowPeak_peak_2307	1185	.	17.6932	121.548	118.507	1001
chr1	75191493	75192410	SRR8550325_PAIRED_rmdup.narrowPeak_peak_2308	2077	.	26.1437	211.213	207.729	514
chr1	75208978	75209376	SRR8550325_PAIRED_rmdup.narrowPeak_peak_2309	189	.	5.80971	21.228	18.9342	206
chr1	75210508	75211082	SRR8550325_PAIRED_rmdup.narrowPeak_peak_2310	857	.	14.2602	88.6277	85.7717	293
chr1	75219185	75219875	SRR8550325_PAIRED_rmdup.narrowPeak_peak_2312	410	.	8.97865	43.5956	41.0548	169
chr1	75236102	75237112	SRR8550325_PAIRED_rmdup.narrowPeak_peak_2314	482	.	9.90292	50.8754	48.2736	390
chr1	75251585	75251835	SRR8550325_PAIRED_rmdup.narrowPeak_peak_2316	303	.	7.52622	32.796	30.3583	242
chr1	75316738	75318466	SRR8550325_PAIRED_rmdup.narrowPeak_peak_2317	3448	.	37.7631	348.894	344.822	953
chr1	75342828	75343095	SRR8550325_PAIRED_rmdup.narrowPeak_peak_2319	173	.	5.54564	19.5833	17.3149	194
chr1	75344076	75344366	SRR8550325_PAIRED_rmdup.narrowPeak_peak_2320	157	.	5.28156	17.979	15.737	482
chr1	75344531	75344892	SRR8550325_PAIRED_rmdup.narrowPeak_peak_2320	157	.	5.28156	17.979	15.737	482
chr1	75360296	75360837	SRR8550325_PAIRED_rmdup.narrowPeak_peak_2321	79	.	3.82913	9.97888	7.91078	514
chr1	75381738	75382393	SRR8550325_PAIRED_rmdup.narrowPeak_peak_2323	127	.	4.7534	14.9002	12.7147	788
chr1	75388077	75388646	SRR8550325_PAIRED_rmdup.narrowPeak_peak_2324	181	.	5.67767	20.4007	18.1195	419
chr1	75398626	75399080	SRR8550325_PAIRED_rmdup.narrowPeak_peak_2325	482	.	9.90292	50.8754	48.2736	262
chr1	75399771	75400230	SRR8550325_PAIRED_rmdup.narrowPeak_peak_2326	400	.	8.84661	42.5802	40.0484	256
chr1	75422050	75422458	SRR8550325_PAIRED_rmdup.narrowPeak_peak_2327	79	.	3.82913	9.97888	7.91078	331
chr1	75422846	75423536	SRR8550325_PAIRED_rmdup.narrowPeak_peak_2328	472	.	9.77088	49.8175	47.2244	441
chr1	75425827	75426038	SRR8550325_PAIRED_rmdup.narrowPeak_peak_2329	134	.	4.88544	15.653	13.4528	206
chr1	75435696	75436107	SRR8550325_PAIRED_rmdup.narrowPeak_peak_2330	546	.	10.6952	57.3401	54.6891	365
chr1	75445858	75446119	SRR8550325_PAIRED_rmdup.narrowPeak_peak_2331	222	.	6.33787	24.6321	22.2906	112
chr1	75450788	75450991	SRR8550325_PAIRED_rmdup.narrowPeak_peak_2334	72	.	3.69709	9.33019	7.28128	314
chr1	75456634	75457179	SRR8550325_PAIRED_rmdup.narrowPeak_peak_2335	54	.	3.30097	7.4757	5.48924	60
chr1	75467506	75468039	SRR8550325_PAIRED_rmdup.narrowPeak_peak_2337	205	.	6.07379	22.9115	20.5933	264
chr1	75477303	75477804	SRR8550325_PAIRED_rmdup.narrowPeak_peak_2338	331	.	7.92234	35.6577	33.1906	283
chr1	75478782	75479899	SRR8550325_PAIRED_rmdup.narrowPeak_peak_2339	1858	.	24.1631	189.265	185.884	582
chr1	75487541	75488148	SRR8550325_PAIRED_rmdup.narrowPeak_peak_2341	715	.	12.6757	74.3121	71.5444	308
chr1	75495182	75495426	SRR8550325_PAIRED_rmdup.narrowPeak_peak_2342	105	.	4.35728	12.7136	10.5751	350
chr1	75505233	75506766	SRR8550325_PAIRED_rmdup.narrowPeak_peak_2343	918	.	14.9204	94.7664	91.8743	1131
chr1	75521173	75522024	SRR8550325_PAIRED_rmdup.narrowPeak_peak_2344	1673	.	22.4466	170.673	167.382	402
chr1	75546157	75547035	SRR8550325_PAIRED_rmdup.narrowPeak_peak_2345	646	.	11.8835	67.3924	64.6701	607
chr1	75559330	75559964	SRR8550325_PAIRED_rmdup.narrowPeak_peak_2346	1081	.	16.6369	111.164	108.18	497
chr1	75653769	75654025	SRR8550325_PAIRED_rmdup.narrowPeak_peak_2351	149	.	5.14952	17.1927	14.9642	46
chr1	75662188	75662510	SRR8550325_PAIRED_rmdup.narrowPeak_peak_2352	173	.	5.54564	19.5833	17.3149	229
chr1	75662723	75663109	SRR8550325_PAIRED_rmdup.narrowPeak_peak_2353	134	.	4.88544	15.653	13.4528	272
chr1	75695698	75695858	SRR8550325_PAIRED_rmdup.narrowPeak_peak_2355	72	.	3.69709	9.33019	7.28128	350
chr1	75833157	75833834	SRR8550325_PAIRED_rmdup.narrowPeak_peak_2359	1198	.	17.8253	122.86	119.813	603
chr1	75885708	75885875	SRR8550325_PAIRED_rmdup.narrowPeak_peak_2361	79	.	3.82913	9.97888	7.91078	79
chr1	75925846	75926183	SRR8550325_PAIRED_rmdup.narrowPeak_peak_2362	430	.	9.24273	45.6452	43.0868	119
chr1	75983203	75983726	SRR8550325_PAIRED_rmdup.narrowPeak_peak_2364	231	.	6.46991	25.5058	23.1529	229
chr1	76009469	76010159	SRR8550325_PAIRED_rmdup.narrowPeak_peak_2365	482	.	9.90292	50.8754	48.2736	460
chr1	76039136	76039365	SRR8550325_PAIRED_rmdup.narrowPeak_peak_2366	60	.	3.43301	8.07807	6.06978	51
chr1	76065716	76066138	SRR8550325_PAIRED_rmdup.narrowPeak_peak_2368	275	.	7.1301	30.0019	27.5947	281
chr1	76137663	76137920	SRR8550325_PAIRED_rmdup.narrowPeak_peak_2370	49	.	3.16893	6.8899	4.9262	219
chr1	76323142	76323367	SRR8550325_PAIRED_rmdup.narrowPeak_peak_2373	79	.	3.82913	9.97888	7.91078	135
chr1	76832220	76832746	SRR8550325_PAIRED_rmdup.narrowPeak_peak_2377	149	.	5.14952	17.1927	14.9642	602
chr1	76843453	76843685	SRR8550325_PAIRED_rmdup.narrowPeak_peak_2378	98	.	4.22525	12.0098	9.88794	141
chr1	76865954	76866668	SRR8550325_PAIRED_rmdup.narrowPeak_peak_2380	112	.	4.48932	13.4302	11.2755	268
chr1	76895994	76896751	SRR8550325_PAIRED_rmdup.narrowPeak_peak_2381	341	.	8.05437	36.6261	34.1494	426
chr1	76907503	76907902	SRR8550325_PAIRED_rmdup.narrowPeak_peak_2383	142	.	5.01748	16.4173	14.2028	410
chr1	76957586	76957754	SRR8550325_PAIRED_rmdup.narrowPeak_peak_2384	66	.	3.56505	8.69641	6.66747	26
chr1	76972433	76972997	SRR8550325_PAIRED_rmdup.narrowPeak_peak_2385	222	.	6.33787	24.6321	22.2906	289
chr1	76975693	76976151	SRR8550325_PAIRED_rmdup.narrowPeak_peak_2388	127	.	4.7534	14.9002	12.7147	62
chr1	77080959	77081190	SRR8550325_PAIRED_rmdup.narrowPeak_peak_2389	66	.	3.56505	8.69641	6.66747	108
chr1	77140833	77141510	SRR8550325_PAIRED_rmdup.narrowPeak_peak_2390	955	.	15.3165	98.4958	95.5822	439
chr1	77227221	77227444	SRR8550325_PAIRED_rmdup.narrowPeak_peak_2392	142	.	5.01748	16.4173	14.2028	90
chr1	77256385	77256624	SRR8550325_PAIRED_rmdup.narrowPeak_peak_2393	112	.	4.48932	13.4302	11.2755	193
chr1	77289677	77289875	SRR8550325_PAIRED_rmdup.narrowPeak_peak_2396	134	.	4.88544	15.653	13.4528	55
chr1	77338298	77338550	SRR8550325_PAIRED_rmdup.narrowPeak_peak_2397	173	.	5.54564	19.5833	17.3149	122
chr1	77404579	77404812	SRR8550325_PAIRED_rmdup.narrowPeak_peak_2399	119	.	4.62136	14.1592	11.9888	183
chr1	77513623	77513785	SRR8550325_PAIRED_rmdup.narrowPeak_peak_2401	92	.	4.09321	11.3191	9.2146	351
chr1	77514386	77515617	SRR8550325_PAIRED_rmdup.narrowPeak_peak_2402	635	.	11.7515	66.2556	63.5411	865
chr1	77516113	77516747	SRR8550325_PAIRED_rmdup.narrowPeak_peak_2403	451	.	9.5068	47.7194	45.1437	655
chr1	77972367	77972600	SRR8550325_PAIRED_rmdup.narrowPeak_peak_2406	112	.	4.48932	13.4302	11.2755	192
chr1	77978763	77978926	SRR8550325_PAIRED_rmdup.narrowPeak_peak_2407	266	.	6.99806	29.0862	26.6896	156
chr1	78008883	78009066	SRR8550325_PAIRED_rmdup.narrowPeak_peak_2408	142	.	5.01748	16.4173	14.2028	112
chr1	78021321	78021552	SRR8550325_PAIRED_rmdup.narrowPeak_peak_2409	112	.	4.48932	13.4302	11.2755	697
chr1	78110399	78110614	SRR8550325_PAIRED_rmdup.narrowPeak_peak_2411	43	.	3.0369	6.32129	4.38156	28
chr1	78129324	78129636	SRR8550325_PAIRED_rmdup.narrowPeak_peak_2412	285	.	7.26214	30.9255	28.5081	156
chr1	78140576	78140798	SRR8550325_PAIRED_rmdup.narrowPeak_peak_2413	142	.	5.01748	16.4173	14.2028	127
chr1	78189544	78190146	SRR8550325_PAIRED_rmdup.narrowPeak_peak_2418	222	.	6.33787	24.6321	22.2906	306
chr1	78196431	78197256	SRR8550325_PAIRED_rmdup.narrowPeak_peak_2422	197	.	5.94175	22.065	19.7589	389
chr1	78215849	78216234	SRR8550325_PAIRED_rmdup.narrowPeak_peak_2428	197	.	5.94175	22.065	19.7589	226
chr1	78216585	78217700	SRR8550325_PAIRED_rmdup.narrowPeak_peak_2429	400	.	8.84661	42.5802	40.0484	957
chr1	78237952	78238185	SRR8550325_PAIRED_rmdup.narrowPeak_peak_2431	149	.	5.14952	17.1927	14.9642	127
chr1	78310326	78310602	SRR8550325_PAIRED_rmdup.narrowPeak_peak_2432	149	.	5.14952	17.1927	14.9642	487
chr1	78338333	78338641	SRR8550325_PAIRED_rmdup.narrowPeak_peak_2433	390	.	8.71457	41.5713	39.0485	375
chr1	78419721	78419922	SRR8550325_PAIRED_rmdup.narrowPeak_peak_2437	205	.	6.07379	22.9115	20.5933	115
chr1	78443138	78443652	SRR8550325_PAIRED_rmdup.narrowPeak_peak_2440	257	.	6.86602	28.1786	25.7927	274
chr1	78488395	78489578	SRR8550325_PAIRED_rmdup.narrowPeak_peak_2443	1716	.	22.8427	174.926	171.615	538
chr1	78511839	78512103	SRR8550325_PAIRED_rmdup.narrowPeak_peak_2444	205	.	6.07379	22.9115	20.5933	309
chr1	78537628	78537790	SRR8550325_PAIRED_rmdup.narrowPeak_peak_2445	49	.	3.16893	6.8899	4.9262	65
chr1	78539226	78539446	SRR8550325_PAIRED_rmdup.narrowPeak_peak_2446	503	.	10.167	53.0081	50.3895	366
chr1	78588663	78588976	SRR8550325_PAIRED_rmdup.narrowPeak_peak_2448	390	.	8.71457	41.5713	39.0485	171
chr1	78649286	78649621	SRR8550325_PAIRED_rmdup.narrowPeak_peak_2450	266	.	6.99806	29.0862	26.6896	134
chr1	78656484	78656718	SRR8550325_PAIRED_rmdup.narrowPeak_peak_2451	2792	.	32.3495	283.02	279.221	1268
chr1	78657285	78658902	SRR8550325_PAIRED_rmdup.narrowPeak_peak_2451	2792	.	32.3495	283.02	279.221	1268
chr1	78724564	78724929	SRR8550325_PAIRED_rmdup.narrowPeak_peak_2453	380	.	8.58253	40.5688	38.055	122
chr1	78844201	78844570	SRR8550325_PAIRED_rmdup.narrowPeak_peak_2462	127	.	4.7534	14.9002	12.7147	253
chr1	78852468	78852795	SRR8550325_PAIRED_rmdup.narrowPeak_peak_2463	390	.	8.71457	41.5713	39.0485	261
chr1	78919716	78920135	SRR8550325_PAIRED_rmdup.narrowPeak_peak_2465	341	.	8.05437	36.6261	34.1494	170
chr1	78945347	78945878	SRR8550325_PAIRED_rmdup.narrowPeak_peak_2467	189	.	5.80971	21.228	18.9342	624
chr1	79183631	79184514	SRR8550325_PAIRED_rmdup.narrowPeak_peak_2468	1631	.	22.0505	166.442	163.172	448
chr1	79314365	79315011	SRR8550325_PAIRED_rmdup.narrowPeak_peak_2469	197	.	5.94175	22.065	19.7589	787
chr1	79317234	79317379	SRR8550325_PAIRED_rmdup.narrowPeak_peak_2470	54	.	3.30097	7.4757	5.48924	106
chr1	79332504	79332859	SRR8550325_PAIRED_rmdup.narrowPeak_peak_2471	142	.	5.01748	16.4173	14.2028	357
chr1	79415518	79416003	SRR8550325_PAIRED_rmdup.narrowPeak_peak_2473	380	.	8.58253	40.5688	38.055	137
chr1	79439792	79440249	SRR8550325_PAIRED_rmdup.narrowPeak_peak_2474	1185	.	17.6932	121.548	118.507	301
chr1	79543657	79544127	SRR8550325_PAIRED_rmdup.narrowPeak_peak_2476	214	.	6.20583	23.7673	21.4373	197
chr1	79581334	79581741	SRR8550325_PAIRED_rmdup.narrowPeak_peak_2477	197	.	5.94175	22.065	19.7589	235
chr1	79640066	79640275	SRR8550325_PAIRED_rmdup.narrowPeak_peak_2480	85	.	3.96117	10.642	8.55543	511
chr1	79671462	79672436	SRR8550325_PAIRED_rmdup.narrowPeak_peak_2482	658	.	12.0155	68.534	65.804	629
chr1	79761366	79762218	SRR8550325_PAIRED_rmdup.narrowPeak_peak_2485	1548	.	21.2583	158.052	154.824	1058
chr1	79775762	79776535	SRR8550325_PAIRED_rmdup.narrowPeak_peak_2486	1758	.	23.2389	179.202	175.87	313
chr1	79822273	79822579	SRR8550325_PAIRED_rmdup.narrowPeak_peak_2488	142	.	5.01748	16.4173	14.2028	333
chr1	79824396	79824588	SRR8550325_PAIRED_rmdup.narrowPeak_peak_2489	112	.	4.48932	13.4302	11.2755	245
chr1	79832774	79833101	SRR8550325_PAIRED_rmdup.narrowPeak_peak_2490	579	.	11.0913	60.6453	57.9702	331
chr1	79857988	79859424	SRR8550325_PAIRED_rmdup.narrowPeak_peak_2492	1357	.	19.4097	138.856	135.725	688
chr1	79860477	79860951	SRR8550325_PAIRED_rmdup.narrowPeak_peak_2493	149	.	5.14952	17.1927	14.9642	229
chr1	79861643	79862031	SRR8550325_PAIRED_rmdup.narrowPeak_peak_2494	197	.	5.94175	22.065	19.7589	573
chr1	79913971	79914307	SRR8550325_PAIRED_rmdup.narrowPeak_peak_2497	390	.	8.71457	41.5713	39.0485	431
chr1	79978284	79978837	SRR8550325_PAIRED_rmdup.narrowPeak_peak_2498	285	.	7.26214	30.9255	28.5081	195
chr1	79982693	79983306	SRR8550325_PAIRED_rmdup.narrowPeak_peak_2499	1030	.	16.1087	106.054	103.098	461
chr1	80014503	80015107	SRR8550325_PAIRED_rmdup.narrowPeak_peak_2500	322	.	7.7903	34.6965	32.239	362
chr1	80061412	80061948	SRR8550325_PAIRED_rmdup.narrowPeak_peak_2502	845	.	14.1282	87.4118	84.563	394
chr1	80088626	80089014	SRR8550325_PAIRED_rmdup.narrowPeak_peak_2504	197	.	5.94175	22.065	19.7589	292
chr1	80106293	80106553	SRR8550325_PAIRED_rmdup.narrowPeak_peak_2506	60	.	3.43301	8.07807	6.06978	166
chr1	80110272	80110629	SRR8550325_PAIRED_rmdup.narrowPeak_peak_2507	360	.	8.31845	38.5838	36.0885	81
chr1	80181151	80181380	SRR8550325_PAIRED_rmdup.narrowPeak_peak_2510	189	.	5.80971	21.228	18.9342	257
chr1	80218386	80218570	SRR8550325_PAIRED_rmdup.narrowPeak_peak_2511	173	.	5.54564	19.5833	17.3149	415
chr1	80221192	80221353	SRR8550325_PAIRED_rmdup.narrowPeak_peak_2512	331	.	7.92234	35.6577	33.1906	289
chr1	80225412	80225493	SRR8550325_PAIRED_rmdup.narrowPeak_peak_2513	24	.	2.50874	4.23318	2.40547	79
chr1	80239615	80239675	SRR8550325_PAIRED_rmdup.narrowPeak_peak_2514	24	.	2.50874	4.23318	2.40547	8
chr1	80339492	80341499	SRR8550325_PAIRED_rmdup.narrowPeak_peak_2516	2823	.	32.6136	286.168	282.355	1307
chr1	80358577	80358891	SRR8550325_PAIRED_rmdup.narrowPeak_peak_2517	98	.	4.22525	12.0098	9.88794	156
chr1	80404156	80404409	SRR8550325_PAIRED_rmdup.narrowPeak_peak_2519	105	.	4.35728	12.7136	10.5751	185
chr1	80408491	80408796	SRR8550325_PAIRED_rmdup.narrowPeak_peak_2520	546	.	10.6952	57.3401	54.6891	247
chr1	80409672	80410023	SRR8550325_PAIRED_rmdup.narrowPeak_peak_2521	54	.	3.30097	7.4757	5.48924	183
chr1	80630280	80631023	SRR8550325_PAIRED_rmdup.narrowPeak_peak_2524	715	.	12.6757	74.3121	71.5444	462
chr1	80656485	80656978	SRR8550325_PAIRED_rmdup.narrowPeak_peak_2526	285	.	7.26214	30.9255	28.5081	331
chr1	80755450	80755648	SRR8550325_PAIRED_rmdup.narrowPeak_peak_2528	54	.	3.30097	7.4757	5.48924	139
chr1	80756995	80757630	SRR8550325_PAIRED_rmdup.narrowPeak_peak_2529	351	.	8.18641	37.6015	35.1155	319
chr1	80758088	80759087	SRR8550325_PAIRED_rmdup.narrowPeak_peak_2530	557	.	10.8272	58.4366	55.7775	397
chr1	80777354	80778632	SRR8550325_PAIRED_rmdup.narrowPeak_peak_2533	400	.	8.84661	42.5802	40.0484	1159
chr1	80784040	80784482	SRR8550325_PAIRED_rmdup.narrowPeak_peak_2534	410	.	8.97865	43.5956	41.0548	253
chr1	80854477	80854651	SRR8550325_PAIRED_rmdup.narrowPeak_peak_2535	33	.	2.77282	5.23843	3.35113	150
chr1	81126041	81126304	SRR8550325_PAIRED_rmdup.narrowPeak_peak_2541	49	.	3.16893	6.8899	4.9262	68
chr1	81284629	81284798	SRR8550325_PAIRED_rmdup.narrowPeak_peak_2546	72	.	3.69709	9.33019	7.28128	242
chr1	81285726	81286026	SRR8550325_PAIRED_rmdup.narrowPeak_peak_2547	275	.	7.1301	30.0019	27.5947	61
chr1	81287121	81287636	SRR8550325_PAIRED_rmdup.narrowPeak_peak_2548	646	.	11.8835	67.3924	64.6701	240
chr1	81301731	81301961	SRR8550325_PAIRED_rmdup.narrowPeak_peak_2550	285	.	7.26214	30.9255	28.5081	350
chr1	81310052	81310365	SRR8550325_PAIRED_rmdup.narrowPeak_peak_2551	351	.	8.18641	37.6015	35.1155	256
chr1	81316582	81317159	SRR8550325_PAIRED_rmdup.narrowPeak_peak_2552	420	.	9.11069	44.6173	42.0677	261
chr1	81358782	81359173	SRR8550325_PAIRED_rmdup.narrowPeak_peak_2553	205	.	6.07379	22.9115	20.5933	189
chr1	81516581	81516857	SRR8550325_PAIRED_rmdup.narrowPeak_peak_2554	249	.	6.73399	27.2792	24.9042	169
chr1	81582570	81582767	SRR8550325_PAIRED_rmdup.narrowPeak_peak_2557	105	.	4.35728	12.7136	10.5751	318
chr1	81587788	81588075	SRR8550325_PAIRED_rmdup.narrowPeak_peak_2558	134	.	4.88544	15.653	13.4528	342
chr1	81593372	81594130	SRR8550325_PAIRED_rmdup.narrowPeak_peak_2559	612	.	11.4874	63.9965	61.2977	473
chr1	81608610	81609510	SRR8550325_PAIRED_rmdup.narrowPeak_peak_2560	738	.	12.9398	76.6552	73.8724	299
chr1	81661187	81661450	SRR8550325_PAIRED_rmdup.narrowPeak_peak_2561	112	.	4.48932	13.4302	11.2755	199
chr1	81677924	81678087	SRR8550325_PAIRED_rmdup.narrowPeak_peak_2562	72	.	3.69709	9.33019	7.28128	33
chr1	81744254	81745609	SRR8550325_PAIRED_rmdup.narrowPeak_peak_2565	2195	.	27.2	223.123	219.584	666
chr1	81795008	81795100	SRR8550325_PAIRED_rmdup.narrowPeak_peak_2566	79	.	3.82913	9.97888	7.91078	62
chr1	81795715	81795967	SRR8550325_PAIRED_rmdup.narrowPeak_peak_2567	157	.	5.28156	17.979	15.737	241
chr1	81857650	81858156	SRR8550325_PAIRED_rmdup.narrowPeak_peak_2568	257	.	6.86602	28.1786	25.7927	206
chr1	81913407	81913726	SRR8550325_PAIRED_rmdup.narrowPeak_peak_2569	249	.	6.73399	27.2792	24.9042	436
chr1	81916904	81917390	SRR8550325_PAIRED_rmdup.narrowPeak_peak_2570	441	.	9.37476	46.6793	44.1123	572
chr1	81950217	81950380	SRR8550325_PAIRED_rmdup.narrowPeak_peak_2572	79	.	3.82913	9.97888	7.91078	100
chr1	82106784	82107301	SRR8550325_PAIRED_rmdup.narrowPeak_peak_2577	134	.	4.88544	15.653	13.4528	274
chr1	82112475	82112857	SRR8550325_PAIRED_rmdup.narrowPeak_peak_2578	60	.	3.43301	8.07807	6.06978	216
chr1	82135879	82136498	SRR8550325_PAIRED_rmdup.narrowPeak_peak_2581	1146	.	17.2971	117.629	114.609	265
chr1	82202924	82203501	SRR8550325_PAIRED_rmdup.narrowPeak_peak_2584	197	.	5.94175	22.065	19.7589	157
chr1	82203898	82204171	SRR8550325_PAIRED_rmdup.narrowPeak_peak_2585	285	.	7.26214	30.9255	28.5081	208
chr1	82257570	82257727	SRR8550325_PAIRED_rmdup.narrowPeak_peak_2586	214	.	6.20583	23.7673	21.4373	82
chr1	82258920	82259117	SRR8550325_PAIRED_rmdup.narrowPeak_peak_2587	165	.	5.4136	18.776	16.5206	130
chr1	82261220	82261777	SRR8550325_PAIRED_rmdup.narrowPeak_peak_2588	303	.	7.52622	32.796	30.3583	341
chr1	82282762	82284169	SRR8550325_PAIRED_rmdup.narrowPeak_peak_2593	2330	.	28.3884	236.681	233.082	638
chr1	82289824	82292148	SRR8550325_PAIRED_rmdup.narrowPeak_peak_2594	2391	.	28.9165	242.76	239.134	1811
chr1	82292649	82293336	SRR8550325_PAIRED_rmdup.narrowPeak_peak_2595	1172	.	17.5612	120.238	117.205	560
chr1	82294045	82294354	SRR8550325_PAIRED_rmdup.narrowPeak_peak_2596	66	.	3.56505	8.69641	6.66747	233
chr1	82304648	82304831	SRR8550325_PAIRED_rmdup.narrowPeak_peak_2598	66	.	3.56505	8.69641	6.66747	371
chr1	82316198	82317016	SRR8550325_PAIRED_rmdup.narrowPeak_peak_2599	3513	.	38.2913	355.464	351.365	396
chr1	82375030	82375245	SRR8550325_PAIRED_rmdup.narrowPeak_peak_2606	85	.	3.96117	10.642	8.55543	113
chr1	82375476	82375762	SRR8550325_PAIRED_rmdup.narrowPeak_peak_2607	38	.	2.90486	5.77056	3.8563	297
chr1	82381929	82382145	SRR8550325_PAIRED_rmdup.narrowPeak_peak_2608	49	.	3.16893	6.8899	4.9262	156
chr1	82433290	82433808	SRR8550325_PAIRED_rmdup.narrowPeak_peak_2609	441	.	9.37476	46.6793	44.1123	278
chr1	82453330	82453547	SRR8550325_PAIRED_rmdup.narrowPeak_peak_2610	134	.	4.88544	15.653	13.4528	420
chr1	82476397	82477113	SRR8550325_PAIRED_rmdup.narrowPeak_peak_2612	624	.	11.6194	65.1236	62.4169	711
chr1	82538070	82538255	SRR8550325_PAIRED_rmdup.narrowPeak_peak_2613	66	.	3.56505	8.69641	6.66747	133
chr1	82586795	82587174	SRR8550325_PAIRED_rmdup.narrowPeak_peak_2616	157	.	5.28156	17.979	15.737	618
chr1	82612181	82612738	SRR8550325_PAIRED_rmdup.narrowPeak_peak_2617	189	.	5.80971	21.228	18.9342	228
chr1	82641563	82641929	SRR8550325_PAIRED_rmdup.narrowPeak_peak_2618	257	.	6.86602	28.1786	25.7927	275
chr1	82724758	82725699	SRR8550325_PAIRED_rmdup.narrowPeak_peak_2620	2621	.	30.8971	265.833	262.108	200
chr1	82787289	82787715	SRR8550325_PAIRED_rmdup.narrowPeak_peak_2622	601	.	11.3553	62.8744	60.1836	265
chr1	82839106	82840129	SRR8550325_PAIRED_rmdup.narrowPeak_peak_2625	2285	.	27.9923	232.143	228.564	471
chr1	82972169	82972344	SRR8550325_PAIRED_rmdup.narrowPeak_peak_2628	28	.	2.64078	4.72569	2.86714	142
chr1	82987712	82988178	SRR8550325_PAIRED_rmdup.narrowPeak_peak_2629	331	.	7.92234	35.6577	33.1906	231
chr1	83034724	83035524	SRR8550325_PAIRED_rmdup.narrowPeak_peak_2631	240	.	6.60195	26.3883	24.0242	467
chr1	83038038	83038814	SRR8550325_PAIRED_rmdup.narrowPeak_peak_2632	546	.	10.6952	57.3401	54.6891	627
chr1	83064912	83065236	SRR8550325_PAIRED_rmdup.narrowPeak_peak_2633	173	.	5.54564	19.5833	17.3149	260
chr1	83076061	83076559	SRR8550325_PAIRED_rmdup.narrowPeak_peak_2634	680	.	12.2796	70.8314	68.0862	290
chr1	83159275	83160103	SRR8550325_PAIRED_rmdup.narrowPeak_peak_2637	2330	.	28.3884	236.681	233.082	467
chr1	83169099	83169697	SRR8550325_PAIRED_rmdup.narrowPeak_peak_2638	821	.	13.8641	84.9922	82.1579	283
chr1	83273507	83273851	SRR8550325_PAIRED_rmdup.narrowPeak_peak_2641	92	.	4.09321	11.3191	9.2146	150
chr1	83317029	83317201	SRR8550325_PAIRED_rmdup.narrowPeak_peak_2643	33	.	2.77282	5.23843	3.35113	178
chr1	83407875	83408507	SRR8550325_PAIRED_rmdup.narrowPeak_peak_2647	536	.	10.5631	56.249	53.606	354
chr1	83697436	83697699	SRR8550325_PAIRED_rmdup.narrowPeak_peak_2649	149	.	5.14952	17.1927	14.9642	232
chr1	83727222	83727561	SRR8550325_PAIRED_rmdup.narrowPeak_peak_2651	525	.	10.4311	55.1632	52.5283	254
chr1	83746060	83746289	SRR8550325_PAIRED_rmdup.narrowPeak_peak_2653	514	.	10.299	54.0829	51.4561	278
chr1	83853946	83854486	SRR8550325_PAIRED_rmdup.narrowPeak_peak_2654	157	.	5.28156	17.979	15.737	258
chr1	83862622	83863155	SRR8550325_PAIRED_rmdup.narrowPeak_peak_2655	142	.	5.01748	16.4173	14.2028	428
chr1	83870929	83871553	SRR8550325_PAIRED_rmdup.narrowPeak_peak_2656	2077	.	26.1437	211.213	207.729	615
chr1	83871699	83872045	SRR8550325_PAIRED_rmdup.narrowPeak_peak_2657	60	.	3.43301	8.07807	6.06978	212
chr1	83890017	83890085	SRR8550325_PAIRED_rmdup.narrowPeak_peak_2658	33	.	2.77282	5.23843	3.35113	256
chr1	83896808	83897054	SRR8550325_PAIRED_rmdup.narrowPeak_peak_2659	119	.	4.62136	14.1592	11.9888	63
chr1	84013223	84013473	SRR8550325_PAIRED_rmdup.narrowPeak_peak_2661	60	.	3.43301	8.07807	6.06978	371
chr1	84079910	84080034	SRR8550325_PAIRED_rmdup.narrowPeak_peak_2665	142	.	5.01748	16.4173	14.2028	399
chr1	84080246	84080553	SRR8550325_PAIRED_rmdup.narrowPeak_peak_2665	142	.	5.01748	16.4173	14.2028	399
chr1	84102274	84102440	SRR8550325_PAIRED_rmdup.narrowPeak_peak_2667	60	.	3.43301	8.07807	6.06978	176
chr1	84186666	84187481	SRR8550325_PAIRED_rmdup.narrowPeak_peak_2671	1056	.	16.3728	108.602	105.632	976
chr1	84283149	84283298	SRR8550325_PAIRED_rmdup.narrowPeak_peak_2673	142	.	5.01748	16.4173	14.2028	335
chr1	84284092	84284842	SRR8550325_PAIRED_rmdup.narrowPeak_peak_2674	601	.	11.3553	62.8744	60.1836	479
chr1	84286764	84287083	SRR8550325_PAIRED_rmdup.narrowPeak_peak_2675	601	.	11.3553	62.8744	60.1836	221
chr1	84507002	84507284	SRR8550325_PAIRED_rmdup.narrowPeak_peak_2676	60	.	3.43301	8.07807	6.06978	434
chr1	84536080	84536479	SRR8550325_PAIRED_rmdup.narrowPeak_peak_2677	285	.	7.26214	30.9255	28.5081	303
chr1	84549279	84550324	SRR8550325_PAIRED_rmdup.narrowPeak_peak_2678	1263	.	18.4855	129.471	126.389	747
chr1	84585539	84585798	SRR8550325_PAIRED_rmdup.narrowPeak_peak_2680	322	.	7.7903	34.6965	32.239	482
chr1	84695390	84696418	SRR8550325_PAIRED_rmdup.narrowPeak_peak_2682	715	.	12.6757	74.3121	71.5444	971
chr1	84710132	84710362	SRR8550325_PAIRED_rmdup.narrowPeak_peak_2684	43	.	3.0369	6.32129	4.38156	184
chr1	84838655	84840401	SRR8550325_PAIRED_rmdup.narrowPeak_peak_2686	2870	.	33.0097	290.903	287.07	1503
chr1	84882360	84882488	SRR8550325_PAIRED_rmdup.narrowPeak_peak_2690	112	.	4.48932	13.4302	11.2755	373
chr1	84934145	84935330	SRR8550325_PAIRED_rmdup.narrowPeak_peak_2693	809	.	13.732	83.7886	80.9615	1128
chr1	85703385	85704023	SRR8550325_PAIRED_rmdup.narrowPeak_peak_2697	1056	.	16.3728	108.602	105.632	338
chr1	85736404	85736900	SRR8550325_PAIRED_rmdup.narrowPeak_peak_2700	536	.	10.5631	56.249	53.606	293
chr1	85793035	85794785	SRR8550325_PAIRED_rmdup.narrowPeak_peak_2702	2918	.	33.4058	295.654	291.801	611
chr1	85853429	85853719	SRR8550325_PAIRED_rmdup.narrowPeak_peak_2705	430	.	9.24273	45.6452	43.0868	450
chr1	85894133	85895755	SRR8550325_PAIRED_rmdup.narrowPeak_peak_2706	1758	.	23.2389	179.202	175.87	421
chr1	85928440	85928536	SRR8550325_PAIRED_rmdup.narrowPeak_peak_2710	38	.	2.90486	5.77056	3.8563	112
chr1	85933754	85934128	SRR8550325_PAIRED_rmdup.narrowPeak_peak_2712	240	.	6.60195	26.3883	24.0242	341
chr1	85935595	85935744	SRR8550325_PAIRED_rmdup.narrowPeak_peak_2713	189	.	5.80971	21.228	18.9342	83
chr1	86007835	86008095	SRR8550325_PAIRED_rmdup.narrowPeak_peak_2714	546	.	10.6952	57.3401	54.6891	187
chr1	86018099	86018766	SRR8550325_PAIRED_rmdup.narrowPeak_peak_2715	857	.	14.2602	88.6277	85.7717	474
chr1	86045699	86046662	SRR8550325_PAIRED_rmdup.narrowPeak_peak_2716	1224	.	18.0893	125.495	122.434	693
chr1	86059385	86059873	SRR8550325_PAIRED_rmdup.narrowPeak_peak_2717	1645	.	22.1825	167.85	164.573	420
chr1	86064141	86065052	SRR8550325_PAIRED_rmdup.narrowPeak_peak_2718	1290	.	18.7495	132.138	129.041	601
chr1	86154266	86155042	SRR8550325_PAIRED_rmdup.narrowPeak_peak_2721	2376	.	28.7845	241.237	237.618	465
chr1	86178871	86179110	SRR8550325_PAIRED_rmdup.narrowPeak_peak_2722	441	.	9.37476	46.6793	44.1123	224
chr1	86218077	86218250	SRR8550325_PAIRED_rmdup.narrowPeak_peak_2724	79	.	3.82913	9.97888	7.91078	64
chr1	86300183	86300630	SRR8550325_PAIRED_rmdup.narrowPeak_peak_2728	472	.	9.77088	49.8175	47.2244	285
chr1	86303101	86303784	SRR8550325_PAIRED_rmdup.narrowPeak_peak_2729	370	.	8.45049	39.5729	37.0683	388
chr1	86339352	86339798	SRR8550325_PAIRED_rmdup.narrowPeak_peak_2730	275	.	7.1301	30.0019	27.5947	250
chr1	86345143	86345480	SRR8550325_PAIRED_rmdup.narrowPeak_peak_2732	49	.	3.16893	6.8899	4.9262	297
chr1	86347176	86347492	SRR8550325_PAIRED_rmdup.narrowPeak_peak_2733	60	.	3.43301	8.07807	6.06978	962
chr1	86349511	86349664	SRR8550325_PAIRED_rmdup.narrowPeak_peak_2734	43	.	3.0369	6.32129	4.38156	79
chr1	86358544	86360342	SRR8550325_PAIRED_rmdup.narrowPeak_peak_2735	3530	.	38.4233	357.11	353.004	1001
chr1	86372067	86372382	SRR8550325_PAIRED_rmdup.narrowPeak_peak_2737	197	.	5.94175	22.065	19.7589	276
chr1	86381038	86381291	SRR8550325_PAIRED_rmdup.narrowPeak_peak_2738	54	.	3.30097	7.4757	5.48924	78
chr1	86389410	86389554	SRR8550325_PAIRED_rmdup.narrowPeak_peak_2739	205	.	6.07379	22.9115	20.5933	148
chr1	86398134	86398566	SRR8550325_PAIRED_rmdup.narrowPeak_peak_2740	430	.	9.24273	45.6452	43.0868	360
chr1	86429948	86430229	SRR8550325_PAIRED_rmdup.narrowPeak_peak_2742	503	.	10.167	53.0081	50.3895	163
chr1	86434051	86435094	SRR8550325_PAIRED_rmdup.narrowPeak_peak_2743	3301	.	36.5748	334.202	330.189	574
chr1	86435543	86435728	SRR8550325_PAIRED_rmdup.narrowPeak_peak_2744	92	.	4.09321	11.3191	9.2146	198
chr1	86440226	86440939	SRR8550325_PAIRED_rmdup.narrowPeak_peak_2745	1081	.	16.6369	111.164	108.18	501
chr1	86441779	86443788	SRR8550325_PAIRED_rmdup.narrowPeak_peak_2747	1801	.	23.635	183.501	180.147	840
chr1	86464767	86465378	SRR8550325_PAIRED_rmdup.narrowPeak_peak_2749	197	.	5.94175	22.065	19.7589	488
chr1	86472285	86472683	SRR8550325_PAIRED_rmdup.narrowPeak_peak_2750	157	.	5.28156	17.979	15.737	250
chr1	86487131	86488050	SRR8550325_PAIRED_rmdup.narrowPeak_peak_2751	3237	.	36.0466	327.713	323.725	594
chr1	86501076	86501363	SRR8550325_PAIRED_rmdup.narrowPeak_peak_2754	222	.	6.33787	24.6321	22.2906	192
chr1	86501693	86502096	SRR8550325_PAIRED_rmdup.narrowPeak_peak_2755	461	.	9.63884	48.7655	46.1811	85
chr1	86502557	86504908	SRR8550325_PAIRED_rmdup.narrowPeak_peak_2756	2345	.	28.5204	238.198	234.592	1687
chr1	86509390	86509931	SRR8550325_PAIRED_rmdup.narrowPeak_peak_2759	1005	.	15.8447	103.52	100.578	212
chr1	86520464	86520617	SRR8550325_PAIRED_rmdup.narrowPeak_peak_2760	197	.	5.94175	22.065	19.7589	112
chr1	86524736	86529202	SRR8550325_PAIRED_rmdup.narrowPeak_peak_2761	4214	.	43.8369	425.829	421.459	1981
chr1	86530959	86532853	SRR8550325_PAIRED_rmdup.narrowPeak_peak_2763	1107	.	16.901	113.74	110.741	1563
chr1	86533456	86533976	SRR8550325_PAIRED_rmdup.narrowPeak_peak_2764	54	.	3.30097	7.4757	5.48924	192
chr1	86582172	86583134	SRR8550325_PAIRED_rmdup.narrowPeak_peak_2767	3028	.	34.3301	306.799	302.899	505
chr1	86586834	86587449	SRR8550325_PAIRED_rmdup.narrowPeak_peak_2768	410	.	8.97865	43.5956	41.0548	316
chr1	86614378	86614612	SRR8550325_PAIRED_rmdup.narrowPeak_peak_2769	142	.	5.01748	16.4173	14.2028	243
chr1	86618569	86618865	SRR8550325_PAIRED_rmdup.narrowPeak_peak_2770	112	.	4.48932	13.4302	11.2755	255
chr1	86632850	86633185	SRR8550325_PAIRED_rmdup.narrowPeak_peak_2771	54	.	3.30097	7.4757	5.48924	226
chr1	86650380	86650580	SRR8550325_PAIRED_rmdup.narrowPeak_peak_2773	98	.	4.22525	12.0098	9.88794	97
chr1	86669570	86670883	SRR8550325_PAIRED_rmdup.narrowPeak_peak_2774	968	.	15.4486	99.7464	96.8256	1187
chr1	86703539	86704324	SRR8550325_PAIRED_rmdup.narrowPeak_peak_2775	1397	.	19.8058	142.923	139.771	610
chr1	87030723	87030889	SRR8550325_PAIRED_rmdup.narrowPeak_peak_2779	149	.	5.14952	17.1927	14.9642	163
chr1	87035442	87036351	SRR8550325_PAIRED_rmdup.narrowPeak_peak_2780	703	.	12.5437	73.1473	70.3871	438
chr1	87041211	87041366	SRR8550325_PAIRED_rmdup.narrowPeak_peak_2782	72	.	3.69709	9.33019	7.28128	171
chr1	87042193	87042357	SRR8550325_PAIRED_rmdup.narrowPeak_peak_2783	222	.	6.33787	24.6321	22.2906	57
chr1	87098623	87098988	SRR8550325_PAIRED_rmdup.narrowPeak_peak_2784	303	.	7.52622	32.796	30.3583	264
chr1	87154272	87154978	SRR8550325_PAIRED_rmdup.narrowPeak_peak_2788	181	.	5.67767	20.4007	18.1195	423
chr1	87155905	87156341	SRR8550325_PAIRED_rmdup.narrowPeak_peak_2789	197	.	5.94175	22.065	19.7589	172
chr1	87174396	87174764	SRR8550325_PAIRED_rmdup.narrowPeak_peak_2790	715	.	12.6757	74.3121	71.5444	120
chr1	87175859	87176202	SRR8550325_PAIRED_rmdup.narrowPeak_peak_2791	536	.	10.5631	56.249	53.606	91
chr1	87184847	87185026	SRR8550325_PAIRED_rmdup.narrowPeak_peak_2792	54	.	3.30097	7.4757	5.48924	166
chr1	87186727	87187494	SRR8550325_PAIRED_rmdup.narrowPeak_peak_2793	692	.	12.4117	71.9871	69.2343	802
chr1	87213655	87214549	SRR8550325_PAIRED_rmdup.narrowPeak_peak_2795	2839	.	32.7457	287.745	283.925	336
chr1	87246124	87246599	SRR8550325_PAIRED_rmdup.narrowPeak_peak_2796	579	.	11.0913	60.6453	57.9702	330
chr1	87263983	87264203	SRR8550325_PAIRED_rmdup.narrowPeak_peak_2797	197	.	5.94175	22.065	19.7589	672
chr1	87264461	87264690	SRR8550325_PAIRED_rmdup.narrowPeak_peak_2797	197	.	5.94175	22.065	19.7589	672
chr1	87270719	87271229	SRR8550325_PAIRED_rmdup.narrowPeak_peak_2798	303	.	7.52622	32.796	30.3583	447
chr1	87326566	87327809	SRR8550325_PAIRED_rmdup.narrowPeak_peak_2801	1317	.	19.0136	134.816	131.706	625
chr1	87447442	87447723	SRR8550325_PAIRED_rmdup.narrowPeak_peak_2802	127	.	4.7534	14.9002	12.7147	209
chr1	87509698	87510734	SRR8550325_PAIRED_rmdup.narrowPeak_peak_2804	380	.	8.58253	40.5688	38.055	968
chr1	87755580	87756496	SRR8550325_PAIRED_rmdup.narrowPeak_peak_2806	1631	.	22.0505	166.442	163.172	501
chr1	87852867	87853963	SRR8550325_PAIRED_rmdup.narrowPeak_peak_2808	1687	.	22.5787	172.088	168.79	618
chr1	88008040	88008670	SRR8550325_PAIRED_rmdup.narrowPeak_peak_2809	390	.	8.71457	41.5713	39.0485	397
chr1	88095026	88095223	SRR8550325_PAIRED_rmdup.narrowPeak_peak_2810	105	.	4.35728	12.7136	10.5751	87
chr1	88205392	88206003	SRR8550325_PAIRED_rmdup.narrowPeak_peak_2811	1237	.	18.2214	126.818	123.749	513
chr1	88357528	88357816	SRR8550325_PAIRED_rmdup.narrowPeak_peak_2842	322	.	7.7903	34.6965	32.239	106
chr1	88424749	88425057	SRR8550325_PAIRED_rmdup.narrowPeak_peak_2843	285	.	7.26214	30.9255	28.5081	98
chr1	88456769	88456973	SRR8550325_PAIRED_rmdup.narrowPeak_peak_2845	380	.	8.58253	40.5688	38.055	144
chr1	88474512	88475041	SRR8550325_PAIRED_rmdup.narrowPeak_peak_2847	451	.	9.5068	47.7194	45.1437	497
chr1	88475350	88476085	SRR8550325_PAIRED_rmdup.narrowPeak_peak_2848	257	.	6.86602	28.1786	25.7927	297
chr1	88510699	88511043	SRR8550325_PAIRED_rmdup.narrowPeak_peak_2849	28	.	2.64078	4.72569	2.86714	46
chr1	88562489	88562634	SRR8550325_PAIRED_rmdup.narrowPeak_peak_2852	92	.	4.09321	11.3191	9.2146	121
chr1	88605726	88605877	SRR8550325_PAIRED_rmdup.narrowPeak_peak_2853	79	.	3.82913	9.97888	7.91078	69
chr1	88640118	88640335	SRR8550325_PAIRED_rmdup.narrowPeak_peak_2854	72	.	3.69709	9.33019	7.28128	263
chr1	88699493	88699792	SRR8550325_PAIRED_rmdup.narrowPeak_peak_2855	112	.	4.48932	13.4302	11.2755	110
chr1	88700290	88700641	SRR8550325_PAIRED_rmdup.narrowPeak_peak_2856	1716	.	22.8427	174.926	171.615	1835
chr1	88700940	88702670	SRR8550325_PAIRED_rmdup.narrowPeak_peak_2856	1716	.	22.8427	174.926	171.615	1835
chr1	88705782	88706172	SRR8550325_PAIRED_rmdup.narrowPeak_peak_2857	482	.	9.90292	50.8754	48.2736	706
chr1	88745307	88745694	SRR8550325_PAIRED_rmdup.narrowPeak_peak_2858	351	.	8.18641	37.6015	35.1155	263
chr1	88867127	88867274	SRR8550325_PAIRED_rmdup.narrowPeak_peak_2862	98	.	4.22525	12.0098	9.88794	292
chr1	89039539	89040259	SRR8550325_PAIRED_rmdup.narrowPeak_peak_2865	249	.	6.73399	27.2792	24.9042	531
chr1	89069519	89071219	SRR8550325_PAIRED_rmdup.narrowPeak_peak_2866	1673	.	22.4466	170.673	167.382	716
chr1	89092592	89092983	SRR8550325_PAIRED_rmdup.narrowPeak_peak_2868	165	.	5.4136	18.776	16.5206	339
chr1	89167424	89167610	SRR8550325_PAIRED_rmdup.narrowPeak_peak_2872	33	.	2.77282	5.23843	3.35113	105
chr1	89191283	89191811	SRR8550325_PAIRED_rmdup.narrowPeak_peak_2873	119	.	4.62136	14.1592	11.9888	312
chr1	89196235	89196483	SRR8550325_PAIRED_rmdup.narrowPeak_peak_2874	85	.	3.96117	10.642	8.55543	74
chr1	89235457	89235617	SRR8550325_PAIRED_rmdup.narrowPeak_peak_2875	105	.	4.35728	12.7136	10.5751	110
chr1	89453795	89455882	SRR8550325_PAIRED_rmdup.narrowPeak_peak_2879	1069	.	16.5049	109.882	106.904	939
chr1	89524482	89524674	SRR8550325_PAIRED_rmdup.narrowPeak_peak_2882	165	.	5.4136	18.776	16.5206	145
chr1	89547992	89548324	SRR8550325_PAIRED_rmdup.narrowPeak_peak_2884	72	.	3.69709	9.33019	7.28128	238
chr1	89568557	89568764	SRR8550325_PAIRED_rmdup.narrowPeak_peak_2886	294	.	7.39418	31.8569	29.4292	274
chr1	89577005	89577380	SRR8550325_PAIRED_rmdup.narrowPeak_peak_2887	441	.	9.37476	46.6793	44.1123	286
chr1	89579925	89581858	SRR8550325_PAIRED_rmdup.narrowPeak_peak_2888	546	.	10.6952	57.3401	54.6891	402
chr1	89646767	89646999	SRR8550325_PAIRED_rmdup.narrowPeak_peak_2889	214	.	6.20583	23.7673	21.4373	200
chr1	89647653	89647790	SRR8550325_PAIRED_rmdup.narrowPeak_peak_2890	85	.	3.96117	10.642	8.55543	186
chr1	89671341	89671836	SRR8550325_PAIRED_rmdup.narrowPeak_peak_2892	240	.	6.60195	26.3883	24.0242	295
chr1	89764085	89764240	SRR8550325_PAIRED_rmdup.narrowPeak_peak_2899	173	.	5.54564	19.5833	17.3149	83
chr1	89816737	89817067	SRR8550325_PAIRED_rmdup.narrowPeak_peak_2900	214	.	6.20583	23.7673	21.4373	219
chr1	89825018	89825114	SRR8550325_PAIRED_rmdup.narrowPeak_peak_2902	66	.	3.56505	8.69641	6.66747	87
chr1	89846183	89846461	SRR8550325_PAIRED_rmdup.narrowPeak_peak_2903	257	.	6.86602	28.1786	25.7927	286
chr1	89849246	89849471	SRR8550325_PAIRED_rmdup.narrowPeak_peak_2904	54	.	3.30097	7.4757	5.48924	899
chr1	89859180	89859391	SRR8550325_PAIRED_rmdup.narrowPeak_peak_2905	38	.	2.90486	5.77056	3.8563	127
chr1	89926994	89927540	SRR8550325_PAIRED_rmdup.narrowPeak_peak_2909	149	.	5.14952	17.1927	14.9642	243
chr1	89930032	89930442	SRR8550325_PAIRED_rmdup.narrowPeak_peak_2910	750	.	13.0719	77.8333	75.0432	1189
chr1	89930615	89931717	SRR8550325_PAIRED_rmdup.narrowPeak_peak_2910	750	.	13.0719	77.8333	75.0432	1189
chr1	89939456	89939460	SRR8550325_PAIRED_rmdup.narrowPeak_peak_2912	19	.	2.3767	3.76182	1.96753	9
chr1	89940428	89940653	SRR8550325_PAIRED_rmdup.narrowPeak_peak_2913	249	.	6.73399	27.2792	24.9042	118
chr1	89941974	89942249	SRR8550325_PAIRED_rmdup.narrowPeak_peak_2915	142	.	5.01748	16.4173	14.2028	321
chr1	89968192	89968768	SRR8550325_PAIRED_rmdup.narrowPeak_peak_2917	66	.	3.56505	8.69641	6.66747	561
chr1	90051506	90051708	SRR8550325_PAIRED_rmdup.narrowPeak_peak_2920	119	.	4.62136	14.1592	11.9888	191
chr1	90119037	90119693	SRR8550325_PAIRED_rmdup.narrowPeak_peak_2923	727	.	12.8078	75.4814	72.7061	433
chr1	90153251	90153711	SRR8550325_PAIRED_rmdup.narrowPeak_peak_2924	1018	.	15.9767	104.785	101.836	362
chr1	90202236	90202722	SRR8550325_PAIRED_rmdup.narrowPeak_peak_2925	231	.	6.46991	25.5058	23.1529	411
chr1	90203687	90204342	SRR8550325_PAIRED_rmdup.narrowPeak_peak_2926	514	.	10.299	54.0829	51.4561	353
chr1	90300286	90300601	SRR8550325_PAIRED_rmdup.narrowPeak_peak_2934	222	.	6.33787	24.6321	22.2906	248
chr1	90334900	90335514	SRR8550325_PAIRED_rmdup.narrowPeak_peak_2935	557	.	10.8272	58.4366	55.7775	322
chr1	90338058	90338319	SRR8550325_PAIRED_rmdup.narrowPeak_peak_2936	60	.	3.43301	8.07807	6.06978	221
chr1	90374712	90374871	SRR8550325_PAIRED_rmdup.narrowPeak_peak_2938	79	.	3.82913	9.97888	7.91078	199
chr1	90442636	90442910	SRR8550325_PAIRED_rmdup.narrowPeak_peak_2943	72	.	3.69709	9.33019	7.28128	89
chr1	90506657	90506846	SRR8550325_PAIRED_rmdup.narrowPeak_peak_2946	28	.	2.64078	4.72569	2.86714	171
chr1	90553879	90554203	SRR8550325_PAIRED_rmdup.narrowPeak_peak_2950	72	.	3.69709	9.33019	7.28128	161
chr1	90603091	90603757	SRR8550325_PAIRED_rmdup.narrowPeak_peak_2953	1146	.	17.2971	117.629	114.609	358
chr1	90650775	90651466	SRR8550325_PAIRED_rmdup.narrowPeak_peak_2954	390	.	8.71457	41.5713	39.0485	162
chr1	90743937	90744590	SRR8550325_PAIRED_rmdup.narrowPeak_peak_2955	331	.	7.92234	35.6577	33.1906	138
chr1	90750135	90750679	SRR8550325_PAIRED_rmdup.narrowPeak_peak_2956	503	.	10.167	53.0081	50.3895	293
chr1	90775565	90775772	SRR8550325_PAIRED_rmdup.narrowPeak_peak_2957	331	.	7.92234	35.6577	33.1906	265
chr1	90838096	90838315	SRR8550325_PAIRED_rmdup.narrowPeak_peak_2958	142	.	5.01748	16.4173	14.2028	224
chr1	90844002	90844165	SRR8550325_PAIRED_rmdup.narrowPeak_peak_2959	49	.	3.16893	6.8899	4.9262	260
chr1	90885988	90886334	SRR8550325_PAIRED_rmdup.narrowPeak_peak_2960	127	.	4.7534	14.9002	12.7147	130
chr1	90928108	90928731	SRR8550325_PAIRED_rmdup.narrowPeak_peak_2962	142	.	5.01748	16.4173	14.2028	645
chr1	90956800	90956972	SRR8550325_PAIRED_rmdup.narrowPeak_peak_2963	134	.	4.88544	15.653	13.4528	216
chr1	90973092	90973761	SRR8550325_PAIRED_rmdup.narrowPeak_peak_2964	472	.	9.77088	49.8175	47.2244	451
chr1	90998591	90999355	SRR8550325_PAIRED_rmdup.narrowPeak_peak_2965	341	.	8.05437	36.6261	34.1494	208
chr1	91052615	91053710	SRR8550325_PAIRED_rmdup.narrowPeak_peak_2967	557	.	10.8272	58.4366	55.7775	558
chr1	91076518	91076768	SRR8550325_PAIRED_rmdup.narrowPeak_peak_2968	105	.	4.35728	12.7136	10.5751	601
chr1	91077000	91077357	SRR8550325_PAIRED_rmdup.narrowPeak_peak_2968	105	.	4.35728	12.7136	10.5751	601
chr1	91098902	91099184	SRR8550325_PAIRED_rmdup.narrowPeak_peak_2969	173	.	5.54564	19.5833	17.3149	162
chr1	91179189	91179455	SRR8550325_PAIRED_rmdup.narrowPeak_peak_2970	85	.	3.96117	10.642	8.55543	116
chr1	91249735	91250893	SRR8550325_PAIRED_rmdup.narrowPeak_peak_2971	2330	.	28.3884	236.681	233.082	596
chr1	91297766	91298591	SRR8550325_PAIRED_rmdup.narrowPeak_peak_2972	1172	.	17.5612	120.238	117.205	534
chr1	91345228	91345392	SRR8550325_PAIRED_rmdup.narrowPeak_peak_2973	149	.	5.14952	17.1927	14.9642	182
chr1	91366329	91366970	SRR8550325_PAIRED_rmdup.narrowPeak_peak_2975	231	.	6.46991	25.5058	23.1529	166
chr1	91380575	91380733	SRR8550325_PAIRED_rmdup.narrowPeak_peak_2976	189	.	5.80971	21.228	18.9342	132
chr1	91398313	91399121	SRR8550325_PAIRED_rmdup.narrowPeak_peak_2977	590	.	11.2233	61.7573	59.0744	427
chr1	91412331	91414709	SRR8550325_PAIRED_rmdup.narrowPeak_peak_2978	3301	.	36.5748	334.202	330.189	1023
chr1	91458825	91459990	SRR8550325_PAIRED_rmdup.narrowPeak_peak_2981	3711	.	39.8758	375.315	371.135	719
chr1	91494325	91494884	SRR8550325_PAIRED_rmdup.narrowPeak_peak_2983	536	.	10.5631	56.249	53.606	244
chr1	91539784	91541104	SRR8550325_PAIRED_rmdup.narrowPeak_peak_2984	2047	.	25.8796	208.258	204.787	774
chr1	91585151	91585328	SRR8550325_PAIRED_rmdup.narrowPeak_peak_2986	33	.	2.77282	5.23843	3.35113	17
chr1	91585481	91585489	SRR8550325_PAIRED_rmdup.narrowPeak_peak_2987	85	.	3.96117	10.642	8.55543	110
chr1	91600676	91601593	SRR8550325_PAIRED_rmdup.narrowPeak_peak_2989	715	.	12.6757	74.3121	71.5444	315
chr1	91685066	91685235	SRR8550325_PAIRED_rmdup.narrowPeak_peak_2994	105	.	4.35728	12.7136	10.5751	177
chr1	91685392	91685524	SRR8550325_PAIRED_rmdup.narrowPeak_peak_2994	105	.	4.35728	12.7136	10.5751	177
chr1	91685842	91686341	SRR8550325_PAIRED_rmdup.narrowPeak_peak_2995	322	.	7.7903	34.6965	32.239	140
chr1	91729340	91729573	SRR8550325_PAIRED_rmdup.narrowPeak_peak_2996	312	.	7.65826	33.7425	31.2949	239
chr1	91731852	91732143	SRR8550325_PAIRED_rmdup.narrowPeak_peak_2997	303	.	7.52622	32.796	30.3583	466
chr1	91755182	91755426	SRR8550325_PAIRED_rmdup.narrowPeak_peak_2999	525	.	10.4311	55.1632	52.5283	73
chr1	91760197	91760347	SRR8550325_PAIRED_rmdup.narrowPeak_peak_3001	189	.	5.80971	21.228	18.9342	224
chr1	91770110	91771072	SRR8550325_PAIRED_rmdup.narrowPeak_peak_3002	410	.	8.97865	43.5956	41.0548	282
chr1	91799977	91802339	SRR8550325_PAIRED_rmdup.narrowPeak_peak_3003	845	.	14.1282	87.4118	84.563	1659
chr1	91802615	91802842	SRR8550325_PAIRED_rmdup.narrowPeak_peak_3004	54	.	3.30097	7.4757	5.48924	86
chr1	91819393	91819524	SRR8550325_PAIRED_rmdup.narrowPeak_peak_3005	38	.	2.90486	5.77056	3.8563	126
chr1	91839349	91839491	SRR8550325_PAIRED_rmdup.narrowPeak_peak_3006	54	.	3.30097	7.4757	5.48924	32
chr1	91844360	91845248	SRR8550325_PAIRED_rmdup.narrowPeak_peak_3007	797	.	13.6	82.5891	79.7693	530
chr1	91952831	91953634	SRR8550325_PAIRED_rmdup.narrowPeak_peak_3009	197	.	5.94175	22.065	19.7589	355
chr1	91964423	91965038	SRR8550325_PAIRED_rmdup.narrowPeak_peak_3012	165	.	5.4136	18.776	16.5206	879
chr1	91968989	91969248	SRR8550325_PAIRED_rmdup.narrowPeak_peak_3013	205	.	6.07379	22.9115	20.5933	248
chr1	92083787	92084370	SRR8550325_PAIRED_rmdup.narrowPeak_peak_3015	142	.	5.01748	16.4173	14.2028	295
chr1	92113297	92113453	SRR8550325_PAIRED_rmdup.narrowPeak_peak_3016	60	.	3.43301	8.07807	6.06978	47
chr1	92177932	92178087	SRR8550325_PAIRED_rmdup.narrowPeak_peak_3018	181	.	5.67767	20.4007	18.1195	563
chr1	92178404	92178614	SRR8550325_PAIRED_rmdup.narrowPeak_peak_3018	181	.	5.67767	20.4007	18.1195	563
chr1	92179342	92181312	SRR8550325_PAIRED_rmdup.narrowPeak_peak_3019	4282	.	44.3651	432.655	428.262	1215
chr1	92337522	92337675	SRR8550325_PAIRED_rmdup.narrowPeak_peak_3022	72	.	3.69709	9.33019	7.28128	58
chr1	92371693	92372027	SRR8550325_PAIRED_rmdup.narrowPeak_peak_3023	303	.	7.52622	32.796	30.3583	520
chr1	92379230	92379631	SRR8550325_PAIRED_rmdup.narrowPeak_peak_3024	165	.	5.4136	18.776	16.5206	331
chr1	92397784	92398026	SRR8550325_PAIRED_rmdup.narrowPeak_peak_3025	322	.	7.7903	34.6965	32.239	233
chr1	92437769	92437889	SRR8550325_PAIRED_rmdup.narrowPeak_peak_3027	38	.	2.90486	5.77056	3.8563	182
chr1	92453778	92453976	SRR8550325_PAIRED_rmdup.narrowPeak_peak_3028	43	.	3.0369	6.32129	4.38156	164
chr1	92473327	92474325	SRR8550325_PAIRED_rmdup.narrowPeak_peak_3029	750	.	13.0719	77.8333	75.0432	440
chr1	92521288	92521541	SRR8550325_PAIRED_rmdup.narrowPeak_peak_3030	127	.	4.7534	14.9002	12.7147	136
chr1	92641544	92642309	SRR8550325_PAIRED_rmdup.narrowPeak_peak_3031	869	.	14.3922	89.8476	86.9844	430
chr1	92647762	92648211	SRR8550325_PAIRED_rmdup.narrowPeak_peak_3032	568	.	10.9592	59.5383	56.8712	231
chr1	92648863	92649099	SRR8550325_PAIRED_rmdup.narrowPeak_peak_3033	360	.	8.31845	38.5838	36.0885	66
chr1	92696973	92697157	SRR8550325_PAIRED_rmdup.narrowPeak_peak_3034	400	.	8.84661	42.5802	40.0484	258
chr1	92714951	92715148	SRR8550325_PAIRED_rmdup.narrowPeak_peak_3036	134	.	4.88544	15.653	13.4528	267
chr1	92754997	92755106	SRR8550325_PAIRED_rmdup.narrowPeak_peak_3038	105	.	4.35728	12.7136	10.5751	93
chr1	92772137	92773009	SRR8550325_PAIRED_rmdup.narrowPeak_peak_3039	285	.	7.26214	30.9255	28.5081	453
chr1	92774650	92775120	SRR8550325_PAIRED_rmdup.narrowPeak_peak_3040	197	.	5.94175	22.065	19.7589	270
chr1	92790918	92792046	SRR8550325_PAIRED_rmdup.narrowPeak_peak_3042	1133	.	17.1651	116.329	113.317	976
chr1	92831172	92833097	SRR8550325_PAIRED_rmdup.narrowPeak_peak_3043	2106	.	26.4078	214.178	210.68	319
chr1	92833953	92834381	SRR8550325_PAIRED_rmdup.narrowPeak_peak_3044	249	.	6.73399	27.2792	24.9042	256
chr1	92895168	92895361	SRR8550325_PAIRED_rmdup.narrowPeak_peak_3047	727	.	12.8078	75.4814	72.7061	211
chr1	92902712	92903185	SRR8550325_PAIRED_rmdup.narrowPeak_peak_3048	590	.	11.2233	61.7573	59.0744	207
chr1	92906704	92907737	SRR8550325_PAIRED_rmdup.narrowPeak_peak_3049	2482	.	29.7088	251.938	248.272	550
chr1	92910466	92911758	SRR8550325_PAIRED_rmdup.narrowPeak_peak_3050	1120	.	17.033	115.033	112.027	847
chr1	92934099	92935137	SRR8550325_PAIRED_rmdup.narrowPeak_peak_3051	3661	.	39.4796	370.332	366.172	585
chr1	92956743	92957109	SRR8550325_PAIRED_rmdup.narrowPeak_peak_3052	410	.	8.97865	43.5956	41.0548	50
chr1	93014449	93014819	SRR8550325_PAIRED_rmdup.narrowPeak_peak_3053	312	.	7.65826	33.7425	31.2949	262
chr1	93100435	93100616	SRR8550325_PAIRED_rmdup.narrowPeak_peak_3056	105	.	4.35728	12.7136	10.5751	196
chr1	93101663	93101900	SRR8550325_PAIRED_rmdup.narrowPeak_peak_3056	105	.	4.35728	12.7136	10.5751	196
chr1	93114951	93115536	SRR8550325_PAIRED_rmdup.narrowPeak_peak_3057	2077	.	26.1437	211.213	207.729	301
chr1	93128843	93129221	SRR8550325_PAIRED_rmdup.narrowPeak_peak_3058	266	.	6.99806	29.0862	26.6896	100
chr1	93174368	93174867	SRR8550325_PAIRED_rmdup.narrowPeak_peak_3060	635	.	11.7515	66.2556	63.5411	280
chr1	93176011	93176214	SRR8550325_PAIRED_rmdup.narrowPeak_peak_3061	1772	.	23.3709	180.633	177.293	961
chr1	93176391	93177554	SRR8550325_PAIRED_rmdup.narrowPeak_peak_3061	1772	.	23.3709	180.633	177.293	961
chr1	93211766	93211840	SRR8550325_PAIRED_rmdup.narrowPeak_peak_3065	60	.	3.43301	8.07807	6.06978	168
chr1	93220839	93221287	SRR8550325_PAIRED_rmdup.narrowPeak_peak_3069	750	.	13.0719	77.8333	75.0432	291
chr1	93223980	93224209	SRR8550325_PAIRED_rmdup.narrowPeak_peak_3070	275	.	7.1301	30.0019	27.5947	167
chr1	93225260	93225436	SRR8550325_PAIRED_rmdup.narrowPeak_peak_3071	72	.	3.69709	9.33019	7.28128	537
chr1	93232960	93233408	SRR8550325_PAIRED_rmdup.narrowPeak_peak_3072	181	.	5.67767	20.4007	18.1195	363
chr1	93235307	93236763	SRR8550325_PAIRED_rmdup.narrowPeak_peak_3073	2136	.	26.6719	217.151	213.64	607
chr1	93272495	93272826	SRR8550325_PAIRED_rmdup.narrowPeak_peak_3076	322	.	7.7903	34.6965	32.239	243
chr1	93279075	93279273	SRR8550325_PAIRED_rmdup.narrowPeak_peak_3077	79	.	3.82913	9.97888	7.91078	294
chr1	93305563	93306105	SRR8550325_PAIRED_rmdup.narrowPeak_peak_3078	906	.	14.7884	93.5309	90.6459	302
chr1	93342452	93344017	SRR8550325_PAIRED_rmdup.narrowPeak_peak_3079	3480	.	38.0272	352.176	348.09	1209
chr1	93444582	93445971	SRR8550325_PAIRED_rmdup.narrowPeak_peak_3081	1873	.	24.2952	190.712	187.324	924
chr1	93477915	93479888	SRR8550325_PAIRED_rmdup.narrowPeak_peak_3082	2300	.	28.1243	233.654	230.068	432
chr1	93507137	93507461	SRR8550325_PAIRED_rmdup.narrowPeak_peak_3083	303	.	7.52622	32.796	30.3583	290
chr1	93511302	93512600	SRR8550325_PAIRED_rmdup.narrowPeak_peak_3084	4079	.	42.7806	412.239	407.919	700
chr1	93617956	93618773	SRR8550325_PAIRED_rmdup.narrowPeak_peak_3086	1887	.	24.4272	192.162	188.767	497
chr1	93634942	93636449	SRR8550325_PAIRED_rmdup.narrowPeak_peak_3087	5220	.	51.4952	526.741	522.064	980
chr1	93668746	93669195	SRR8550325_PAIRED_rmdup.narrowPeak_peak_3089	869	.	14.3922	89.8476	86.9844	188
chr1	93685363	93686980	SRR8550325_PAIRED_rmdup.narrowPeak_peak_3091	918	.	14.9204	94.7664	91.8743	1154
chr1	93726969	93727259	SRR8550325_PAIRED_rmdup.narrowPeak_peak_3092	134	.	4.88544	15.653	13.4528	244
chr1	93753678	93755492	SRR8550325_PAIRED_rmdup.narrowPeak_peak_3093	3513	.	38.2913	355.464	351.365	1119
chr1	93801329	93802295	SRR8550325_PAIRED_rmdup.narrowPeak_peak_3095	3124	.	35.1224	316.418	312.478	627
chr1	93803200	93804685	SRR8550325_PAIRED_rmdup.narrowPeak_peak_3096	6119	.	58.0971	616.768	611.908	819
chr1	93824687	93826127	SRR8550325_PAIRED_rmdup.narrowPeak_peak_3097	2482	.	29.7088	251.938	248.272	1085
chr1	93827754	93827914	SRR8550325_PAIRED_rmdup.narrowPeak_peak_3099	119	.	4.62136	14.1592	11.9888	202
chr1	94034793	94035891	SRR8550325_PAIRED_rmdup.narrowPeak_peak_3102	2513	.	29.9728	255.012	251.333	328
chr1	94078257	94078610	SRR8550325_PAIRED_rmdup.narrowPeak_peak_3103	231	.	6.46991	25.5058	23.1529	269
chr1	94079094	94079504	SRR8550325_PAIRED_rmdup.narrowPeak_peak_3104	1687	.	22.5787	172.088	168.79	237
chr1	94417104	94417259	SRR8550325_PAIRED_rmdup.narrowPeak_peak_3111	66	.	3.56505	8.69641	6.66747	136
chr1	94502470	94502842	SRR8550325_PAIRED_rmdup.narrowPeak_peak_3112	214	.	6.20583	23.7673	21.4373	681
chr1	94712576	94713230	SRR8550325_PAIRED_rmdup.narrowPeak_peak_3117	493	.	10.035	51.9389	49.3287	386
chr1	94796062	94796389	SRR8550325_PAIRED_rmdup.narrowPeak_peak_3119	658	.	12.0155	68.534	65.804	393
chr1	94826435	94826600	SRR8550325_PAIRED_rmdup.narrowPeak_peak_3120	92	.	4.09321	11.3191	9.2146	70
chr1	94964744	94964944	SRR8550325_PAIRED_rmdup.narrowPeak_peak_3123	54	.	3.30097	7.4757	5.48924	194
chr1	95294975	95295145	SRR8550325_PAIRED_rmdup.narrowPeak_peak_3128	119	.	4.62136	14.1592	11.9888	320
chr1	95313266	95314639	SRR8550325_PAIRED_rmdup.narrowPeak_peak_3129	5738	.	55.3243	578.639	573.843	379
chr1	95414055	95414443	SRR8550325_PAIRED_rmdup.narrowPeak_peak_3131	79	.	3.82913	9.97888	7.91078	267
chr1	95449192	95449622	SRR8550325_PAIRED_rmdup.narrowPeak_peak_3132	322	.	7.7903	34.6965	32.239	362
chr1	95462831	95463384	SRR8550325_PAIRED_rmdup.narrowPeak_peak_3134	514	.	10.299	54.0829	51.4561	417
chr1	95582315	95582770	SRR8550325_PAIRED_rmdup.narrowPeak_peak_3136	536	.	10.5631	56.249	53.606	289
chr1	95665171	95665515	SRR8550325_PAIRED_rmdup.narrowPeak_peak_3139	231	.	6.46991	25.5058	23.1529	137
chr1	95665987	95666400	SRR8550325_PAIRED_rmdup.narrowPeak_peak_3139	231	.	6.46991	25.5058	23.1529	137
chr1	95666997	95668948	SRR8550325_PAIRED_rmdup.narrowPeak_peak_3140	3678	.	39.6117	371.992	367.825	612
chr1	95709154	95709606	SRR8550325_PAIRED_rmdup.narrowPeak_peak_3141	157	.	5.28156	17.979	15.737	446
chr1	96091646	96091837	SRR8550325_PAIRED_rmdup.narrowPeak_peak_3145	92	.	4.09321	11.3191	9.2146	391
chr1	96362675	96363312	SRR8550325_PAIRED_rmdup.narrowPeak_peak_3147	612	.	11.4874	63.9965	61.2977	442
chr1	96401214	96402050	SRR8550325_PAIRED_rmdup.narrowPeak_peak_3148	882	.	14.5243	91.0715	88.201	488
chr1	96512934	96513484	SRR8550325_PAIRED_rmdup.narrowPeak_peak_3151	472	.	9.77088	49.8175	47.2244	332
chr1	96569424	96569724	SRR8550325_PAIRED_rmdup.narrowPeak_peak_3152	49	.	3.16893	6.8899	4.9262	42
chr1	96714693	96715096	SRR8550325_PAIRED_rmdup.narrowPeak_peak_3155	205	.	6.07379	22.9115	20.5933	200
chr1	96768385	96768679	SRR8550325_PAIRED_rmdup.narrowPeak_peak_3158	105	.	4.35728	12.7136	10.5751	206
chr1	96778992	96779532	SRR8550325_PAIRED_rmdup.narrowPeak_peak_3160	441	.	9.37476	46.6793	44.1123	434
chr1	96805401	96805697	SRR8550325_PAIRED_rmdup.narrowPeak_peak_3162	119	.	4.62136	14.1592	11.9888	167
chr1	96846704	96847114	SRR8550325_PAIRED_rmdup.narrowPeak_peak_3163	312	.	7.65826	33.7425	31.2949	275
chr1	96871759	96872415	SRR8550325_PAIRED_rmdup.narrowPeak_peak_3165	303	.	7.52622	32.796	30.3583	525
chr1	96924730	96924886	SRR8550325_PAIRED_rmdup.narrowPeak_peak_3166	79	.	3.82913	9.97888	7.91078	129
chr1	97019075	97019264	SRR8550325_PAIRED_rmdup.narrowPeak_peak_3168	257	.	6.86602	28.1786	25.7927	151
chr1	97038394	97038997	SRR8550325_PAIRED_rmdup.narrowPeak_peak_3169	322	.	7.7903	34.6965	32.239	337
chr1	97595549	97595930	SRR8550325_PAIRED_rmdup.narrowPeak_peak_3173	351	.	8.18641	37.6015	35.1155	211
chr1	97611660	97612222	SRR8550325_PAIRED_rmdup.narrowPeak_peak_3175	410	.	8.97865	43.5956	41.0548	352
chr1	97650242	97650472	SRR8550325_PAIRED_rmdup.narrowPeak_peak_3179	79	.	3.82913	9.97888	7.91078	105
chr1	97654600	97654811	SRR8550325_PAIRED_rmdup.narrowPeak_peak_3180	119	.	4.62136	14.1592	11.9888	194
chr1	97660698	97662624	SRR8550325_PAIRED_rmdup.narrowPeak_peak_3182	3480	.	38.0272	352.176	348.09	1194
chr1	97688723	97689186	SRR8550325_PAIRED_rmdup.narrowPeak_peak_3183	482	.	9.90292	50.8754	48.2736	215
chr1	97698715	97698899	SRR8550325_PAIRED_rmdup.narrowPeak_peak_3184	49	.	3.16893	6.8899	4.9262	51
chr1	97699145	97699326	SRR8550325_PAIRED_rmdup.narrowPeak_peak_3185	43	.	3.0369	6.32129	4.38156	130
chr1	97726866	97727095	SRR8550325_PAIRED_rmdup.narrowPeak_peak_3186	112	.	4.48932	13.4302	11.2755	259
chr1	97768832	97771152	SRR8550325_PAIRED_rmdup.narrowPeak_peak_3187	5114	.	50.7029	516.118	511.473	1304
chr1	97802636	97802976	SRR8550325_PAIRED_rmdup.narrowPeak_peak_3188	157	.	5.28156	17.979	15.737	141
chr1	97809498	97809823	SRR8550325_PAIRED_rmdup.narrowPeak_peak_3189	79	.	3.82913	9.97888	7.91078	257
chr1	97878931	97879621	SRR8550325_PAIRED_rmdup.narrowPeak_peak_3191	181	.	5.67767	20.4007	18.1195	150
chr1	97879808	97880086	SRR8550325_PAIRED_rmdup.narrowPeak_peak_3191	181	.	5.67767	20.4007	18.1195	150
chr1	97918382	97918838	SRR8550325_PAIRED_rmdup.narrowPeak_peak_3194	105	.	4.35728	12.7136	10.5751	343
chr1	97921935	97922355	SRR8550325_PAIRED_rmdup.narrowPeak_peak_3195	105	.	4.35728	12.7136	10.5751	251
chr1	97923429	97923803	SRR8550325_PAIRED_rmdup.narrowPeak_peak_3196	285	.	7.26214	30.9255	28.5081	383
chr1	97968446	97968572	SRR8550325_PAIRED_rmdup.narrowPeak_peak_3198	60	.	3.43301	8.07807	6.06978	163
chr1	97974815	97975511	SRR8550325_PAIRED_rmdup.narrowPeak_peak_3199	882	.	14.5243	91.0715	88.201	750
chr1	97976230	97977645	SRR8550325_PAIRED_rmdup.narrowPeak_peak_3200	2330	.	28.3884	236.681	233.082	1209
chr1	98046883	98048305	SRR8550325_PAIRED_rmdup.narrowPeak_peak_3203	931	.	15.0524	96.0057	93.1065	959
chr1	98072136	98072306	SRR8550325_PAIRED_rmdup.narrowPeak_peak_3208	165	.	5.4136	18.776	16.5206	100
chr1	98083146	98083243	SRR8550325_PAIRED_rmdup.narrowPeak_peak_3209	72	.	3.69709	9.33019	7.28128	21
chr1	98094572	98096102	SRR8550325_PAIRED_rmdup.narrowPeak_peak_3210	2574	.	30.501	261.184	257.479	1028
chr1	98179191	98179459	SRR8550325_PAIRED_rmdup.narrowPeak_peak_3213	157	.	5.28156	17.979	15.737	86
chr1	98189535	98191023	SRR8550325_PAIRED_rmdup.narrowPeak_peak_3215	669	.	12.1476	69.6804	66.9428	852
chr1	98350251	98350651	SRR8550325_PAIRED_rmdup.narrowPeak_peak_3218	312	.	7.65826	33.7425	31.2949	279
chr1	99317481	99317972	SRR8550325_PAIRED_rmdup.narrowPeak_peak_3224	231	.	6.46991	25.5058	23.1529	320
chr1	99689577	99689882	SRR8550325_PAIRED_rmdup.narrowPeak_peak_3228	197	.	5.94175	22.065	19.7589	158
chr1	99706474	99706620	SRR8550325_PAIRED_rmdup.narrowPeak_peak_3229	98	.	4.22525	12.0098	9.88794	242
chr1	99772206	99772526	SRR8550325_PAIRED_rmdup.narrowPeak_peak_3230	1343	.	19.2777	137.506	134.383	153
chr1	99868273	99868519	SRR8550325_PAIRED_rmdup.narrowPeak_peak_3231	49	.	3.16893	6.8899	4.9262	69
chr1	99871669	99871895	SRR8550325_PAIRED_rmdup.narrowPeak_peak_3232	79	.	3.82913	9.97888	7.91078	206
chr1	99972777	99973183	SRR8550325_PAIRED_rmdup.narrowPeak_peak_3233	181	.	5.67767	20.4007	18.1195	319
chr1	100106603	100106871	SRR8550325_PAIRED_rmdup.narrowPeak_peak_3234	142	.	5.01748	16.4173	14.2028	179
chr1	100180127	100180357	SRR8550325_PAIRED_rmdup.narrowPeak_peak_3235	993	.	15.7126	102.259	99.3236	64
chr1	100334352	100334522	SRR8550325_PAIRED_rmdup.narrowPeak_peak_3237	54	.	3.30097	7.4757	5.48924	54
chr1	100557059	100557221	SRR8550325_PAIRED_rmdup.narrowPeak_peak_3238	181	.	5.67767	20.4007	18.1195	88
chr1	100805363	100805646	SRR8550325_PAIRED_rmdup.narrowPeak_peak_3241	149	.	5.14952	17.1927	14.9642	184
chr1	102170364	102170653	SRR8550325_PAIRED_rmdup.narrowPeak_peak_3244	28	.	2.64078	4.72569	2.86714	359
chr1	102186146	102186294	SRR8550325_PAIRED_rmdup.narrowPeak_peak_3245	85	.	3.96117	10.642	8.55543	151
chr1	102218056	102218316	SRR8550325_PAIRED_rmdup.narrowPeak_peak_3247	112	.	4.48932	13.4302	11.2755	203
chr1	103333870	103334048	SRR8550325_PAIRED_rmdup.narrowPeak_peak_3254	72	.	3.69709	9.33019	7.28128	131
chr1	103986929	103987254	SRR8550325_PAIRED_rmdup.narrowPeak_peak_3260	231	.	6.46991	25.5058	23.1529	219
chr1	104201063	104201220	SRR8550325_PAIRED_rmdup.narrowPeak_peak_3262	257	.	6.86602	28.1786	25.7927	227
chr1	104550474	104550728	SRR8550325_PAIRED_rmdup.narrowPeak_peak_3263	240	.	6.60195	26.3883	24.0242	311
chr1	104763544	104763752	SRR8550325_PAIRED_rmdup.narrowPeak_peak_3269	181	.	5.67767	20.4007	18.1195	192
chr1	104767433	104767600	SRR8550325_PAIRED_rmdup.narrowPeak_peak_3270	92	.	4.09321	11.3191	9.2146	136
chr1	104768232	104769616	SRR8550325_PAIRED_rmdup.narrowPeak_peak_3271	461	.	9.63884	48.7655	46.1811	1047
chr1	104770433	104770635	SRR8550325_PAIRED_rmdup.narrowPeak_peak_3273	38	.	2.90486	5.77056	3.8563	51
chr1	104924803	104925167	SRR8550325_PAIRED_rmdup.narrowPeak_peak_3276	72	.	3.69709	9.33019	7.28128	213
chr1	104932848	104933378	SRR8550325_PAIRED_rmdup.narrowPeak_peak_3277	557	.	10.8272	58.4366	55.7775	467
chr1	104944683	104945217	SRR8550325_PAIRED_rmdup.narrowPeak_peak_3278	918	.	14.9204	94.7664	91.8743	325
chr1	104956953	104957443	SRR8550325_PAIRED_rmdup.narrowPeak_peak_3279	205	.	6.07379	22.9115	20.5933	280
chr1	104970056	104970237	SRR8550325_PAIRED_rmdup.narrowPeak_peak_3280	72	.	3.69709	9.33019	7.28128	179
chr1	104986174	104986528	SRR8550325_PAIRED_rmdup.narrowPeak_peak_3283	568	.	10.9592	59.5383	56.8712	228
chr1	104993660	104994528	SRR8550325_PAIRED_rmdup.narrowPeak_peak_3284	669	.	12.1476	69.6804	66.9428	490
chr1	105050257	105050929	SRR8550325_PAIRED_rmdup.narrowPeak_peak_3286	173	.	5.54564	19.5833	17.3149	237
chr1	105081822	105082204	SRR8550325_PAIRED_rmdup.narrowPeak_peak_3288	370	.	8.45049	39.5729	37.0683	221
chr1	105083594	105084106	SRR8550325_PAIRED_rmdup.narrowPeak_peak_3289	612	.	11.4874	63.9965	61.2977	285
chr1	105088700	105089652	SRR8550325_PAIRED_rmdup.narrowPeak_peak_3290	601	.	11.3553	62.8744	60.1836	366
chr1	105092654	105093024	SRR8550325_PAIRED_rmdup.narrowPeak_peak_3291	214	.	6.20583	23.7673	21.4373	346
chr1	105175760	105176632	SRR8550325_PAIRED_rmdup.narrowPeak_peak_3294	312	.	7.65826	33.7425	31.2949	623
chr1	105178922	105179387	SRR8550325_PAIRED_rmdup.narrowPeak_peak_3296	105	.	4.35728	12.7136	10.5751	736
chr1	105262855	105263410	SRR8550325_PAIRED_rmdup.narrowPeak_peak_3299	303	.	7.52622	32.796	30.3583	290
chr1	105263651	105263868	SRR8550325_PAIRED_rmdup.narrowPeak_peak_3299	303	.	7.52622	32.796	30.3583	290
chr1	105312733	105312895	SRR8550325_PAIRED_rmdup.narrowPeak_peak_3301	98	.	4.22525	12.0098	9.88794	246
chr1	105356092	105357303	SRR8550325_PAIRED_rmdup.narrowPeak_peak_3304	1172	.	17.5612	120.238	117.205	874
chr1	105434992	105435274	SRR8550325_PAIRED_rmdup.narrowPeak_peak_3307	112	.	4.48932	13.4302	11.2755	288
chr1	105630610	105630923	SRR8550325_PAIRED_rmdup.narrowPeak_peak_3310	275	.	7.1301	30.0019	27.5947	235
chr1	105660154	105660300	SRR8550325_PAIRED_rmdup.narrowPeak_peak_3311	312	.	7.65826	33.7425	31.2949	105
chr1	105663012	105664716	SRR8550325_PAIRED_rmdup.narrowPeak_peak_3312	3013	.	34.1981	305.202	301.309	789
chr1	105780417	105781186	SRR8550325_PAIRED_rmdup.narrowPeak_peak_3319	590	.	11.2233	61.7573	59.0744	468
chr1	105781387	105781562	SRR8550325_PAIRED_rmdup.narrowPeak_peak_3320	38	.	2.90486	5.77056	3.8563	55
chr1	105813723	105813956	SRR8550325_PAIRED_rmdup.narrowPeak_peak_3324	98	.	4.22525	12.0098	9.88794	140
chr1	105818954	105819457	SRR8550325_PAIRED_rmdup.narrowPeak_peak_3326	360	.	8.31845	38.5838	36.0885	393
chr1	105843427	105843956	SRR8550325_PAIRED_rmdup.narrowPeak_peak_3328	165	.	5.4136	18.776	16.5206	265
chr1	105844289	105844930	SRR8550325_PAIRED_rmdup.narrowPeak_peak_3328	165	.	5.4136	18.776	16.5206	265
chr1	105880799	105881466	SRR8550325_PAIRED_rmdup.narrowPeak_peak_3330	441	.	9.37476	46.6793	44.1123	418
chr1	105891172	105891433	SRR8550325_PAIRED_rmdup.narrowPeak_peak_3332	503	.	10.167	53.0081	50.3895	67
chr1	105908604	105908752	SRR8550325_PAIRED_rmdup.narrowPeak_peak_3333	189	.	5.80971	21.228	18.9342	477
chr1	105981181	105981517	SRR8550325_PAIRED_rmdup.narrowPeak_peak_3335	105	.	4.35728	12.7136	10.5751	405
chr1	105989485	105991897	SRR8550325_PAIRED_rmdup.narrowPeak_peak_3338	6028	.	57.4369	607.649	602.804	935
chr1	105993185	105994608	SRR8550325_PAIRED_rmdup.narrowPeak_peak_3339	2436	.	29.3126	247.34	243.694	770
chr1	106037072	106037381	SRR8550325_PAIRED_rmdup.narrowPeak_peak_3341	322	.	7.7903	34.6965	32.239	188
chr1	106050163	106050603	SRR8550325_PAIRED_rmdup.narrowPeak_peak_3342	127	.	4.7534	14.9002	12.7147	238
chr1	106071229	106071647	SRR8550325_PAIRED_rmdup.narrowPeak_peak_3344	257	.	6.86602	28.1786	25.7927	289
chr1	106072014	106072344	SRR8550325_PAIRED_rmdup.narrowPeak_peak_3345	119	.	4.62136	14.1592	11.9888	216
chr1	106132287	106132528	SRR8550325_PAIRED_rmdup.narrowPeak_peak_3346	142	.	5.01748	16.4173	14.2028	559
chr1	106170903	106173897	SRR8550325_PAIRED_rmdup.narrowPeak_peak_3347	5919	.	56.6447	596.74	591.913	670
chr1	106274688	106274875	SRR8550325_PAIRED_rmdup.narrowPeak_peak_3358	49	.	3.16893	6.8899	4.9262	92
chr1	106351611	106351945	SRR8550325_PAIRED_rmdup.narrowPeak_peak_3364	205	.	6.07379	22.9115	20.5933	98
chr1	106389842	106390025	SRR8550325_PAIRED_rmdup.narrowPeak_peak_3366	197	.	5.94175	22.065	19.7589	194
chr1	106395433	106395861	SRR8550325_PAIRED_rmdup.narrowPeak_peak_3367	869	.	14.3922	89.8476	86.9844	244
chr1	106425102	106425731	SRR8550325_PAIRED_rmdup.narrowPeak_peak_3368	441	.	9.37476	46.6793	44.1123	285
chr1	106465518	106465945	SRR8550325_PAIRED_rmdup.narrowPeak_peak_3369	49	.	3.16893	6.8899	4.9262	439
chr1	106478010	106478178	SRR8550325_PAIRED_rmdup.narrowPeak_peak_3370	98	.	4.22525	12.0098	9.88794	94
chr1	106511550	106511998	SRR8550325_PAIRED_rmdup.narrowPeak_peak_3372	546	.	10.6952	57.3401	54.6891	274
chr1	106542715	106542927	SRR8550325_PAIRED_rmdup.narrowPeak_peak_3373	197	.	5.94175	22.065	19.7589	196
chr1	106597797	106598515	SRR8550325_PAIRED_rmdup.narrowPeak_peak_3378	312	.	7.65826	33.7425	31.2949	173
chr1	106602931	106603387	SRR8550325_PAIRED_rmdup.narrowPeak_peak_3379	157	.	5.28156	17.979	15.737	232
chr1	106628875	106629062	SRR8550325_PAIRED_rmdup.narrowPeak_peak_3382	231	.	6.46991	25.5058	23.1529	66
chr1	106629324	106629712	SRR8550325_PAIRED_rmdup.narrowPeak_peak_3382	231	.	6.46991	25.5058	23.1529	66
chr1	106630042	106630495	SRR8550325_PAIRED_rmdup.narrowPeak_peak_3383	189	.	5.80971	21.228	18.9342	272
chr1	106711951	106712164	SRR8550325_PAIRED_rmdup.narrowPeak_peak_3386	72	.	3.69709	9.33019	7.28128	141
chr1	106712418	106712922	SRR8550325_PAIRED_rmdup.narrowPeak_peak_3387	105	.	4.35728	12.7136	10.5751	156
chr1	106713501	106715002	SRR8550325_PAIRED_rmdup.narrowPeak_peak_3388	3877	.	41.1961	392.015	387.771	928
chr1	106717186	106717483	SRR8550325_PAIRED_rmdup.narrowPeak_peak_3389	461	.	9.63884	48.7655	46.1811	224
chr1	106735622	106735869	SRR8550325_PAIRED_rmdup.narrowPeak_peak_3390	173	.	5.54564	19.5833	17.3149	165
chr1	106758620	106760660	SRR8550325_PAIRED_rmdup.narrowPeak_peak_3393	5469	.	53.3437	551.683	546.945	1324
chr1	106761035	106761103	SRR8550325_PAIRED_rmdup.narrowPeak_peak_3393	5469	.	53.3437	551.683	546.945	1324
chr1	106795861	106797349	SRR8550325_PAIRED_rmdup.narrowPeak_peak_3394	4625	.	47.0059	467.093	462.59	1254
chr1	106818470	106818784	SRR8550325_PAIRED_rmdup.narrowPeak_peak_3395	360	.	8.31845	38.5838	36.0885	181
chr1	106901571	106901902	SRR8550325_PAIRED_rmdup.narrowPeak_peak_3398	430	.	9.24273	45.6452	43.0868	271
chr1	106916179	106916408	SRR8550325_PAIRED_rmdup.narrowPeak_peak_3399	19	.	2.3767	3.76182	1.96753	226
chr1	106960233	106960447	SRR8550325_PAIRED_rmdup.narrowPeak_peak_3401	43	.	3.0369	6.32129	4.38156	344
chr1	106980294	106980682	SRR8550325_PAIRED_rmdup.narrowPeak_peak_3402	370	.	8.45049	39.5729	37.0683	251
chr1	107014555	107014750	SRR8550325_PAIRED_rmdup.narrowPeak_peak_3405	142	.	5.01748	16.4173	14.2028	206
chr1	107243208	107243549	SRR8550325_PAIRED_rmdup.narrowPeak_peak_3407	79	.	3.82913	9.97888	7.91078	168
chr1	107350556	107350765	SRR8550325_PAIRED_rmdup.narrowPeak_peak_3408	60	.	3.43301	8.07807	6.06978	145
chr1	107353193	107353368	SRR8550325_PAIRED_rmdup.narrowPeak_peak_3409	72	.	3.69709	9.33019	7.28128	73
chr1	107481589	107481936	SRR8550325_PAIRED_rmdup.narrowPeak_peak_3410	493	.	10.035	51.9389	49.3287	240
chr1	107489563	107489825	SRR8550325_PAIRED_rmdup.narrowPeak_peak_3411	266	.	6.99806	29.0862	26.6896	293
chr1	107636058	107636353	SRR8550325_PAIRED_rmdup.narrowPeak_peak_3419	157	.	5.28156	17.979	15.737	85
chr1	107714429	107714595	SRR8550325_PAIRED_rmdup.narrowPeak_peak_3421	38	.	2.90486	5.77056	3.8563	161
chr1	107914848	107915613	SRR8550325_PAIRED_rmdup.narrowPeak_peak_3432	173	.	5.54564	19.5833	17.3149	124
chr1	107917191	107917525	SRR8550325_PAIRED_rmdup.narrowPeak_peak_3433	430	.	9.24273	45.6452	43.0868	286
chr1	108094754	108094895	SRR8550325_PAIRED_rmdup.narrowPeak_peak_3437	49	.	3.16893	6.8899	4.9262	59
chr1	108207876	108208069	SRR8550325_PAIRED_rmdup.narrowPeak_peak_3440	43	.	3.0369	6.32129	4.38156	171
chr1	108282050	108282498	SRR8550325_PAIRED_rmdup.narrowPeak_peak_3441	249	.	6.73399	27.2792	24.9042	1234
chr1	108498778	108499088	SRR8550325_PAIRED_rmdup.narrowPeak_peak_3442	105	.	4.35728	12.7136	10.5751	342
chr1	108572024	108572343	SRR8550325_PAIRED_rmdup.narrowPeak_peak_3444	105	.	4.35728	12.7136	10.5751	91
chr1	109186425	109187257	SRR8550325_PAIRED_rmdup.narrowPeak_peak_3448	461	.	9.63884	48.7655	46.1811	387
chr1	109602767	109602936	SRR8550325_PAIRED_rmdup.narrowPeak_peak_3449	54	.	3.30097	7.4757	5.48924	181
chr1	109981896	109982279	SRR8550325_PAIRED_rmdup.narrowPeak_peak_3454	92	.	4.09321	11.3191	9.2146	221
chr1	109982515	109983078	SRR8550325_PAIRED_rmdup.narrowPeak_peak_3455	173	.	5.54564	19.5833	17.3149	169
chr1	109985536	109985713	SRR8550325_PAIRED_rmdup.narrowPeak_peak_3456	294	.	7.39418	31.8569	29.4292	136
[truncated: 56,911 more rows]
