# Supplementary material for: A gene desert required for regulatory control of pleiotropic Shox2 expression and embryonic survival
Source: Nat Commun. 2024 Oct 10;15:8793. doi: 10.1038/s41467-024-53009-7 (PMC11467299; doi:10.1038/s41467-024-53009-7)
Supplement: Supplementary file 8 — Supplementary Data 5 [file 41467_2024_53009_MOESM8_ESM.zip › Tissieres_2020_ATAC_r1.narrowPeak]

chr1	3361047	3361198	SRR8550325_PAIRED_rmdup.narrowPeak_peak_1	43	.	3.0369	6.32129	4.38156	34
chr1	3399751	3400564	SRR8550325_PAIRED_rmdup.narrowPeak_peak_2	257	.	6.86602	28.1786	25.7927	369
chr1	3443313	3443639	SRR8550325_PAIRED_rmdup.narrowPeak_peak_3	28	.	2.64078	4.72569	2.86714	187
chr1	3647480	3647810	SRR8550325_PAIRED_rmdup.narrowPeak_peak_4	142	.	5.01748	16.4173	14.2028	83
chr1	3648882	3649137	SRR8550325_PAIRED_rmdup.narrowPeak_peak_5	79	.	3.82913	9.97888	7.91078	169
chr1	3651356	3651621	SRR8550325_PAIRED_rmdup.narrowPeak_peak_6	54	.	3.30097	7.4757	5.48924	61
chr1	3670537	3672630	SRR8550325_PAIRED_rmdup.narrowPeak_peak_7	2300	.	28.1243	233.654	230.068	269
chr1	4142605	4142777	SRR8550325_PAIRED_rmdup.narrowPeak_peak_8	92	.	4.09321	11.3191	9.2146	74
chr1	4228264	4228603	SRR8550325_PAIRED_rmdup.narrowPeak_peak_9	257	.	6.86602	28.1786	25.7927	97
chr1	4332434	4332889	SRR8550325_PAIRED_rmdup.narrowPeak_peak_10	351	.	8.18641	37.6015	35.1155	213
chr1	4357045	4357318	SRR8550325_PAIRED_rmdup.narrowPeak_peak_11	72	.	3.69709	9.33019	7.28128	258
chr1	4395222	4395391	SRR8550325_PAIRED_rmdup.narrowPeak_peak_12	24	.	2.50874	4.23318	2.40547	122
chr1	4412423	4412754	SRR8550325_PAIRED_rmdup.narrowPeak_peak_13	49	.	3.16893	6.8899	4.9262	223
chr1	4416830	4417134	SRR8550325_PAIRED_rmdup.narrowPeak_peak_14	275	.	7.1301	30.0019	27.5947	53
chr1	4470060	4470300	SRR8550325_PAIRED_rmdup.narrowPeak_peak_15	49	.	3.16893	6.8899	4.9262	75
chr1	4481151	4481316	SRR8550325_PAIRED_rmdup.narrowPeak_peak_16	66	.	3.56505	8.69641	6.66747	116
chr1	4490470	4490781	SRR8550325_PAIRED_rmdup.narrowPeak_peak_17	134	.	4.88544	15.653	13.4528	212
chr1	4491567	4494778	SRR8550325_PAIRED_rmdup.narrowPeak_peak_18	833	.	13.9961	86.2	83.3584	2025
chr1	4496165	4498626	SRR8550325_PAIRED_rmdup.narrowPeak_peak_19	380	.	8.58253	40.5688	38.055	641
chr1	4499118	4499429	SRR8550325_PAIRED_rmdup.narrowPeak_peak_20	24	.	2.50874	4.23318	2.40547	46
chr1	4507876	4508109	SRR8550325_PAIRED_rmdup.narrowPeak_peak_21	54	.	3.30097	7.4757	5.48924	66
chr1	4516687	4516925	SRR8550325_PAIRED_rmdup.narrowPeak_peak_22	49	.	3.16893	6.8899	4.9262	82
chr1	4534069	4534252	SRR8550325_PAIRED_rmdup.narrowPeak_peak_23	43	.	3.0369	6.32129	4.38156	124
chr1	4543818	4544404	SRR8550325_PAIRED_rmdup.narrowPeak_peak_24	142	.	5.01748	16.4173	14.2028	204
chr1	4571026	4572666	SRR8550325_PAIRED_rmdup.narrowPeak_peak_25	4045	.	42.5165	408.855	404.547	796
chr1	4608608	4609287	SRR8550325_PAIRED_rmdup.narrowPeak_peak_26	430	.	9.24273	45.6452	43.0868	434
chr1	4656890	4657196	SRR8550325_PAIRED_rmdup.narrowPeak_peak_27	66	.	3.56505	8.69641	6.66747	213
chr1	4671645	4672644	SRR8550325_PAIRED_rmdup.narrowPeak_peak_28	197	.	5.94175	22.065	19.7589	219
chr1	4688692	4689572	SRR8550325_PAIRED_rmdup.narrowPeak_peak_29	157	.	5.28156	17.979	15.737	506
chr1	4768419	4768823	SRR8550325_PAIRED_rmdup.narrowPeak_peak_30	240	.	6.60195	26.3883	24.0242	99
chr1	4769966	4770351	SRR8550325_PAIRED_rmdup.narrowPeak_peak_31	119	.	4.62136	14.1592	11.9888	144
chr1	4774140	4774726	SRR8550325_PAIRED_rmdup.narrowPeak_peak_32	92	.	4.09321	11.3191	9.2146	271
chr1	4774986	4775140	SRR8550325_PAIRED_rmdup.narrowPeak_peak_33	38	.	2.90486	5.77056	3.8563	83
chr1	4780109	4780525	SRR8550325_PAIRED_rmdup.narrowPeak_peak_34	222	.	6.33787	24.6321	22.2906	203
chr1	4785282	4786267	SRR8550325_PAIRED_rmdup.narrowPeak_peak_35	1411	.	19.9379	144.284	141.125	362
chr1	4807161	4808735	SRR8550325_PAIRED_rmdup.narrowPeak_peak_36	2652	.	31.1612	268.942	265.203	624
chr1	4809002	4809148	SRR8550325_PAIRED_rmdup.narrowPeak_peak_37	15	.	2.24466	3.3126	1.5551	43
chr1	4810335	4810565	SRR8550325_PAIRED_rmdup.narrowPeak_peak_38	85	.	3.96117	10.642	8.55543	78
chr1	4829459	4829762	SRR8550325_PAIRED_rmdup.narrowPeak_peak_39	43	.	3.0369	6.32129	4.38156	138
chr1	4843477	4844242	SRR8550325_PAIRED_rmdup.narrowPeak_peak_40	658	.	12.0155	68.534	65.804	352
chr1	4847012	4847290	SRR8550325_PAIRED_rmdup.narrowPeak_peak_41	54	.	3.30097	7.4757	5.48924	90
chr1	4855771	4856152	SRR8550325_PAIRED_rmdup.narrowPeak_peak_42	43	.	3.0369	6.32129	4.38156	8
chr1	4856915	4858789	SRR8550325_PAIRED_rmdup.narrowPeak_peak_43	5398	.	52.8156	544.535	539.814	782
chr1	4899323	4899495	SRR8550325_PAIRED_rmdup.narrowPeak_peak_44	28	.	2.64078	4.72569	2.86714	42
chr1	4904241	4904483	SRR8550325_PAIRED_rmdup.narrowPeak_peak_45	24	.	2.50874	4.23318	2.40547	203
chr1	4910719	4911080	SRR8550325_PAIRED_rmdup.narrowPeak_peak_46	197	.	5.94175	22.065	19.7589	158
chr1	4914398	4914753	SRR8550325_PAIRED_rmdup.narrowPeak_peak_47	72	.	3.69709	9.33019	7.28128	213
chr1	4926526	4926721	SRR8550325_PAIRED_rmdup.narrowPeak_peak_48	33	.	2.77282	5.23843	3.35113	81
chr1	4969641	4970077	SRR8550325_PAIRED_rmdup.narrowPeak_peak_49	79	.	3.82913	9.97888	7.91078	266
chr1	4970525	4971336	SRR8550325_PAIRED_rmdup.narrowPeak_peak_50	189	.	5.80971	21.228	18.9342	258
chr1	5001102	5001329	SRR8550325_PAIRED_rmdup.narrowPeak_peak_51	49	.	3.16893	6.8899	4.9262	54
chr1	5017803	5021071	SRR8550325_PAIRED_rmdup.narrowPeak_peak_52	993	.	15.7126	102.259	99.3236	1621
chr1	5022614	5023176	SRR8550325_PAIRED_rmdup.narrowPeak_peak_53	482	.	9.90292	50.8754	48.2736	272
chr1	5082631	5083822	SRR8550325_PAIRED_rmdup.narrowPeak_peak_54	4079	.	42.7806	412.239	407.919	520
chr1	5103128	5103579	SRR8550325_PAIRED_rmdup.narrowPeak_peak_55	105	.	4.35728	12.7136	10.5751	259
chr1	5108428	5108822	SRR8550325_PAIRED_rmdup.narrowPeak_peak_56	98	.	4.22525	12.0098	9.88794	207
chr1	5178391	5178808	SRR8550325_PAIRED_rmdup.narrowPeak_peak_57	105	.	4.35728	12.7136	10.5751	211
chr1	5274079	5274358	SRR8550325_PAIRED_rmdup.narrowPeak_peak_58	49	.	3.16893	6.8899	4.9262	111
chr1	5297195	5297367	SRR8550325_PAIRED_rmdup.narrowPeak_peak_59	24	.	2.50874	4.23318	2.40547	28
chr1	5467584	5467908	SRR8550325_PAIRED_rmdup.narrowPeak_peak_60	60	.	3.43301	8.07807	6.06978	214
chr1	5588007	5589052	SRR8550325_PAIRED_rmdup.narrowPeak_peak_61	1250	.	18.3534	128.143	125.067	525
chr1	5675156	5675336	SRR8550325_PAIRED_rmdup.narrowPeak_peak_62	15	.	2.24466	3.3126	1.5551	140
chr1	5904963	5905239	SRR8550325_PAIRED_rmdup.narrowPeak_peak_63	240	.	6.60195	26.3883	24.0242	18
chr1	5914933	5915584	SRR8550325_PAIRED_rmdup.narrowPeak_peak_64	341	.	8.05437	36.6261	34.1494	547
chr1	5916310	5917906	SRR8550325_PAIRED_rmdup.narrowPeak_peak_65	331	.	7.92234	35.6577	33.1906	770
chr1	6062306	6062464	SRR8550325_PAIRED_rmdup.narrowPeak_peak_66	24	.	2.50874	4.23318	2.40547	146
chr1	6135097	6135503	SRR8550325_PAIRED_rmdup.narrowPeak_peak_67	222	.	6.33787	24.6321	22.2906	146
chr1	6152560	6152927	SRR8550325_PAIRED_rmdup.narrowPeak_peak_68	351	.	8.18641	37.6015	35.1155	97
chr1	6188210	6188484	SRR8550325_PAIRED_rmdup.narrowPeak_peak_69	28	.	2.64078	4.72569	2.86714	54
chr1	6213924	6215733	SRR8550325_PAIRED_rmdup.narrowPeak_peak_70	5594	.	54.268	564.233	559.468	912
chr1	6235005	6235315	SRR8550325_PAIRED_rmdup.narrowPeak_peak_71	79	.	3.82913	9.97888	7.91078	71
chr1	6272212	6272675	SRR8550325_PAIRED_rmdup.narrowPeak_peak_72	420	.	9.11069	44.6173	42.0677	219
chr1	6279721	6280036	SRR8550325_PAIRED_rmdup.narrowPeak_peak_73	54	.	3.30097	7.4757	5.48924	126
chr1	6282287	6283281	SRR8550325_PAIRED_rmdup.narrowPeak_peak_74	546	.	10.6952	57.3401	54.6891	358
chr1	6288055	6288206	SRR8550325_PAIRED_rmdup.narrowPeak_peak_75	43	.	3.0369	6.32129	4.38156	76
chr1	6358767	6359698	SRR8550325_PAIRED_rmdup.narrowPeak_peak_76	410	.	8.97865	43.5956	41.0548	546
chr1	6382406	6383624	SRR8550325_PAIRED_rmdup.narrowPeak_peak_77	2391	.	28.9165	242.76	239.134	554
chr1	6406220	6406811	SRR8550325_PAIRED_rmdup.narrowPeak_peak_78	503	.	10.167	53.0081	50.3895	242
chr1	6410066	6410339	SRR8550325_PAIRED_rmdup.narrowPeak_peak_79	85	.	3.96117	10.642	8.55543	172
chr1	6418041	6418257	SRR8550325_PAIRED_rmdup.narrowPeak_peak_80	79	.	3.82913	9.97888	7.91078	76
chr1	6440796	6441909	SRR8550325_PAIRED_rmdup.narrowPeak_peak_81	1290	.	18.7495	132.138	129.041	455
chr1	6447902	6448426	SRR8550325_PAIRED_rmdup.narrowPeak_peak_82	119	.	4.62136	14.1592	11.9888	116
chr1	6455237	6455740	SRR8550325_PAIRED_rmdup.narrowPeak_peak_83	105	.	4.35728	12.7136	10.5751	277
chr1	6598357	6598656	SRR8550325_PAIRED_rmdup.narrowPeak_peak_84	33	.	2.77282	5.23843	3.35113	169
chr1	6760786	6761582	SRR8550325_PAIRED_rmdup.narrowPeak_peak_85	105	.	4.35728	12.7136	10.5751	572
chr1	6767801	6767981	SRR8550325_PAIRED_rmdup.narrowPeak_peak_86	24	.	2.50874	4.23318	2.40547	125
chr1	6858944	6859456	SRR8550325_PAIRED_rmdup.narrowPeak_peak_87	72	.	3.69709	9.33019	7.28128	234
chr1	6888417	6888940	SRR8550325_PAIRED_rmdup.narrowPeak_peak_88	165	.	5.4136	18.776	16.5206	243
chr1	6928414	6928830	SRR8550325_PAIRED_rmdup.narrowPeak_peak_89	92	.	4.09321	11.3191	9.2146	269
chr1	7052815	7052978	SRR8550325_PAIRED_rmdup.narrowPeak_peak_90	66	.	3.56505	8.69641	6.66747	96
chr1	7087848	7090250	SRR8550325_PAIRED_rmdup.narrowPeak_peak_91	8567	.	75.2622	861.783	856.753	926
chr1	7102734	7102896	SRR8550325_PAIRED_rmdup.narrowPeak_peak_92	33	.	2.77282	5.23843	3.35113	60
chr1	7104991	7105744	SRR8550325_PAIRED_rmdup.narrowPeak_peak_93	173	.	5.54564	19.5833	17.3149	352
chr1	7131374	7132150	SRR8550325_PAIRED_rmdup.narrowPeak_peak_94	119	.	4.62136	14.1592	11.9888	127
chr1	7132324	7132725	SRR8550325_PAIRED_rmdup.narrowPeak_peak_95	33	.	2.77282	5.23843	3.35113	83
chr1	7137479	7137660	SRR8550325_PAIRED_rmdup.narrowPeak_peak_96	19	.	2.3767	3.76182	1.96753	5
chr1	7201743	7202048	SRR8550325_PAIRED_rmdup.narrowPeak_peak_97	85	.	3.96117	10.642	8.55543	127
chr1	7204724	7205198	SRR8550325_PAIRED_rmdup.narrowPeak_peak_98	294	.	7.39418	31.8569	29.4292	196
chr1	7206234	7207023	SRR8550325_PAIRED_rmdup.narrowPeak_peak_99	257	.	6.86602	28.1786	25.7927	509
chr1	7218980	7219199	SRR8550325_PAIRED_rmdup.narrowPeak_peak_100	112	.	4.48932	13.4302	11.2755	97
chr1	7310867	7311260	SRR8550325_PAIRED_rmdup.narrowPeak_peak_101	66	.	3.56505	8.69641	6.66747	185
chr1	7313339	7313837	SRR8550325_PAIRED_rmdup.narrowPeak_peak_102	275	.	7.1301	30.0019	27.5947	271
chr1	7387652	7389071	SRR8550325_PAIRED_rmdup.narrowPeak_peak_103	54	.	3.30097	7.4757	5.48924	1210
chr1	7390247	7390469	SRR8550325_PAIRED_rmdup.narrowPeak_peak_104	28	.	2.64078	4.72569	2.86714	114
chr1	7394157	7395257	SRR8550325_PAIRED_rmdup.narrowPeak_peak_105	231	.	6.46991	25.5058	23.1529	693
chr1	7395531	7395990	SRR8550325_PAIRED_rmdup.narrowPeak_peak_106	266	.	6.99806	29.0862	26.6896	145
chr1	7396325	7399163	SRR8550325_PAIRED_rmdup.narrowPeak_peak_107	6028	.	57.4369	607.649	602.804	1833
chr1	7423037	7423367	SRR8550325_PAIRED_rmdup.narrowPeak_peak_108	257	.	6.86602	28.1786	25.7927	187
chr1	7423681	7423835	SRR8550325_PAIRED_rmdup.narrowPeak_peak_109	54	.	3.30097	7.4757	5.48924	45
chr1	7467148	7467344	SRR8550325_PAIRED_rmdup.narrowPeak_peak_110	19	.	2.3767	3.76182	1.96753	1
chr1	7470649	7470989	SRR8550325_PAIRED_rmdup.narrowPeak_peak_111	49	.	3.16893	6.8899	4.9262	261
chr1	7543443	7543745	SRR8550325_PAIRED_rmdup.narrowPeak_peak_112	149	.	5.14952	17.1927	14.9642	229
chr1	7776731	7778946	SRR8550325_PAIRED_rmdup.narrowPeak_peak_113	1520	.	20.9942	155.276	152.062	696
chr1	7779394	7779727	SRR8550325_PAIRED_rmdup.narrowPeak_peak_114	54	.	3.30097	7.4757	5.48924	179
chr1	8626233	8626710	SRR8550325_PAIRED_rmdup.narrowPeak_peak_115	157	.	5.28156	17.979	15.737	155
chr1	8913787	8914119	SRR8550325_PAIRED_rmdup.narrowPeak_peak_117	157	.	5.28156	17.979	15.737	245
chr1	8915562	8915898	SRR8550325_PAIRED_rmdup.narrowPeak_peak_118	49	.	3.16893	6.8899	4.9262	85
chr1	8938813	8939250	SRR8550325_PAIRED_rmdup.narrowPeak_peak_119	66	.	3.56505	8.69641	6.66747	179
chr1	9208610	9209006	SRR8550325_PAIRED_rmdup.narrowPeak_peak_120	54	.	3.30097	7.4757	5.48924	301
chr1	9298345	9300159	SRR8550325_PAIRED_rmdup.narrowPeak_peak_121	1617	.	21.9185	165.037	161.774	216
chr1	9300309	9300949	SRR8550325_PAIRED_rmdup.narrowPeak_peak_122	157	.	5.28156	17.979	15.737	471
chr1	9358379	9358677	SRR8550325_PAIRED_rmdup.narrowPeak_peak_123	38	.	2.90486	5.77056	3.8563	56
chr1	9449131	9449287	SRR8550325_PAIRED_rmdup.narrowPeak_peak_124	43	.	3.0369	6.32129	4.38156	47
chr1	9469417	9469913	SRR8550325_PAIRED_rmdup.narrowPeak_peak_125	410	.	8.97865	43.5956	41.0548	204
chr1	9541207	9541671	SRR8550325_PAIRED_rmdup.narrowPeak_peak_126	635	.	11.7515	66.2556	63.5411	261
chr1	9544763	9546623	SRR8550325_PAIRED_rmdup.narrowPeak_peak_127	3727	.	40.0078	376.978	372.793	605
chr1	9547516	9548435	SRR8550325_PAIRED_rmdup.narrowPeak_peak_128	503	.	10.167	53.0081	50.3895	580
chr1	9548938	9549250	SRR8550325_PAIRED_rmdup.narrowPeak_peak_129	105	.	4.35728	12.7136	10.5751	219
chr1	9563773	9564181	SRR8550325_PAIRED_rmdup.narrowPeak_peak_130	38	.	2.90486	5.77056	3.8563	281
chr1	9564346	9565631	SRR8550325_PAIRED_rmdup.narrowPeak_peak_131	285	.	7.26214	30.9255	28.5081	353
chr1	9573174	9573519	SRR8550325_PAIRED_rmdup.narrowPeak_peak_132	231	.	6.46991	25.5058	23.1529	272
chr1	9578398	9579175	SRR8550325_PAIRED_rmdup.narrowPeak_peak_133	312	.	7.65826	33.7425	31.2949	414
chr1	9583523	9584406	SRR8550325_PAIRED_rmdup.narrowPeak_peak_134	322	.	7.7903	34.6965	32.239	611
chr1	9631127	9631424	SRR8550325_PAIRED_rmdup.narrowPeak_peak_135	49	.	3.16893	6.8899	4.9262	118
chr1	9649165	9649524	SRR8550325_PAIRED_rmdup.narrowPeak_peak_136	19	.	2.3767	3.76182	1.96753	133
chr1	9696795	9697061	SRR8550325_PAIRED_rmdup.narrowPeak_peak_137	189	.	5.80971	21.228	18.9342	224
chr1	9699599	9701294	SRR8550325_PAIRED_rmdup.narrowPeak_peak_138	2949	.	33.6699	298.83	294.963	783
chr1	9747587	9748883	SRR8550325_PAIRED_rmdup.narrowPeak_peak_139	6819	.	63.1146	686.854	681.903	926
chr1	9755814	9756373	SRR8550325_PAIRED_rmdup.narrowPeak_peak_140	92	.	4.09321	11.3191	9.2146	486
chr1	9772687	9773220	SRR8550325_PAIRED_rmdup.narrowPeak_peak_141	646	.	11.8835	67.3924	64.6701	243
chr1	9780414	9780633	SRR8550325_PAIRED_rmdup.narrowPeak_peak_142	54	.	3.30097	7.4757	5.48924	131
chr1	9797242	9799354	SRR8550325_PAIRED_rmdup.narrowPeak_peak_143	1716	.	22.8427	174.926	171.615	1008
chr1	9799864	9801016	SRR8550325_PAIRED_rmdup.narrowPeak_peak_144	134	.	4.88544	15.653	13.4528	560
chr1	9823047	9823863	SRR8550325_PAIRED_rmdup.narrowPeak_peak_145	79	.	3.82913	9.97888	7.91078	391
chr1	9847595	9849003	SRR8550325_PAIRED_rmdup.narrowPeak_peak_146	669	.	12.1476	69.6804	66.9428	864
chr1	9876631	9876841	SRR8550325_PAIRED_rmdup.narrowPeak_peak_147	33	.	2.77282	5.23843	3.35113	168
chr1	9878201	9878365	SRR8550325_PAIRED_rmdup.narrowPeak_peak_148	28	.	2.64078	4.72569	2.86714	42
chr1	9908538	9909052	SRR8550325_PAIRED_rmdup.narrowPeak_peak_149	231	.	6.46991	25.5058	23.1529	128
chr1	9937354	9937591	SRR8550325_PAIRED_rmdup.narrowPeak_peak_150	38	.	2.90486	5.77056	3.8563	165
chr1	9938937	9940024	SRR8550325_PAIRED_rmdup.narrowPeak_peak_151	60	.	3.43301	8.07807	6.06978	776
chr1	9941024	9941614	SRR8550325_PAIRED_rmdup.narrowPeak_peak_152	43	.	3.0369	6.32129	4.38156	212
chr1	9942285	9942461	SRR8550325_PAIRED_rmdup.narrowPeak_peak_153	38	.	2.90486	5.77056	3.8563	104
chr1	9942700	9944805	SRR8550325_PAIRED_rmdup.narrowPeak_peak_154	3044	.	34.4622	308.398	304.492	1485
chr1	9953384	9953616	SRR8550325_PAIRED_rmdup.narrowPeak_peak_155	28	.	2.64078	4.72569	2.86714	14
chr1	9966874	9968457	SRR8550325_PAIRED_rmdup.narrowPeak_peak_156	773	.	13.3359	80.2026	77.3977	429
chr1	9981811	9982001	SRR8550325_PAIRED_rmdup.narrowPeak_peak_157	38	.	2.90486	5.77056	3.8563	80
chr1	9988382	9989104	SRR8550325_PAIRED_rmdup.narrowPeak_peak_158	149	.	5.14952	17.1927	14.9642	425
chr1	10007190	10007784	SRR8550325_PAIRED_rmdup.narrowPeak_peak_159	285	.	7.26214	30.9255	28.5081	236
chr1	10008736	10009499	SRR8550325_PAIRED_rmdup.narrowPeak_peak_160	785	.	13.468	81.3937	78.5814	446
chr1	10010283	10010898	SRR8550325_PAIRED_rmdup.narrowPeak_peak_161	205	.	6.07379	22.9115	20.5933	354
chr1	10014524	10014699	SRR8550325_PAIRED_rmdup.narrowPeak_peak_162	79	.	3.82913	9.97888	7.91078	70
chr1	10037245	10038573	SRR8550325_PAIRED_rmdup.narrowPeak_peak_163	1974	.	25.2194	200.907	197.471	896
chr1	10039308	10040572	SRR8550325_PAIRED_rmdup.narrowPeak_peak_164	3811	.	40.668	385.318	381.1	569
chr1	10084455	10084650	SRR8550325_PAIRED_rmdup.narrowPeak_peak_165	43	.	3.0369	6.32129	4.38156	77
chr1	10089473	10089950	SRR8550325_PAIRED_rmdup.narrowPeak_peak_166	285	.	7.26214	30.9255	28.5081	238
chr1	10144038	10144175	SRR8550325_PAIRED_rmdup.narrowPeak_peak_167	38	.	2.90486	5.77056	3.8563	9
chr1	10211004	10211294	SRR8550325_PAIRED_rmdup.narrowPeak_peak_168	54	.	3.30097	7.4757	5.48924	226
chr1	10229033	10229212	SRR8550325_PAIRED_rmdup.narrowPeak_peak_169	43	.	3.0369	6.32129	4.38156	70
chr1	10231537	10233794	SRR8550325_PAIRED_rmdup.narrowPeak_peak_170	3431	.	37.6311	347.256	343.19	1454
chr1	10236312	10237373	SRR8550325_PAIRED_rmdup.narrowPeak_peak_171	181	.	5.67767	20.4007	18.1195	438
chr1	10257618	10257769	SRR8550325_PAIRED_rmdup.narrowPeak_peak_172	54	.	3.30097	7.4757	5.48924	126
chr1	10259731	10259980	SRR8550325_PAIRED_rmdup.narrowPeak_peak_173	49	.	3.16893	6.8899	4.9262	80
chr1	10260834	10261626	SRR8550325_PAIRED_rmdup.narrowPeak_peak_174	189	.	5.80971	21.228	18.9342	464
chr1	10285216	10285792	SRR8550325_PAIRED_rmdup.narrowPeak_peak_175	142	.	5.01748	16.4173	14.2028	417
chr1	10317549	10317704	SRR8550325_PAIRED_rmdup.narrowPeak_peak_176	33	.	2.77282	5.23843	3.35113	70
chr1	10318195	10318541	SRR8550325_PAIRED_rmdup.narrowPeak_peak_177	105	.	4.35728	12.7136	10.5751	83
chr1	10348448	10349013	SRR8550325_PAIRED_rmdup.narrowPeak_peak_178	157	.	5.28156	17.979	15.737	209
chr1	10429877	10430099	SRR8550325_PAIRED_rmdup.narrowPeak_peak_179	54	.	3.30097	7.4757	5.48924	192
chr1	10488330	10488614	SRR8550325_PAIRED_rmdup.narrowPeak_peak_180	134	.	4.88544	15.653	13.4528	56
chr1	10570221	10570653	SRR8550325_PAIRED_rmdup.narrowPeak_peak_181	79	.	3.82913	9.97888	7.91078	83
chr1	10590996	10591757	SRR8550325_PAIRED_rmdup.narrowPeak_peak_182	165	.	5.4136	18.776	16.5206	362
chr1	10596484	10597013	SRR8550325_PAIRED_rmdup.narrowPeak_peak_183	173	.	5.54564	19.5833	17.3149	81
chr1	10603386	10603704	SRR8550325_PAIRED_rmdup.narrowPeak_peak_184	72	.	3.69709	9.33019	7.28128	188
chr1	10623174	10624021	SRR8550325_PAIRED_rmdup.narrowPeak_peak_185	165	.	5.4136	18.776	16.5206	233
chr1	10676949	10677101	SRR8550325_PAIRED_rmdup.narrowPeak_peak_186	28	.	2.64078	4.72569	2.86714	30
chr1	10678502	10678724	SRR8550325_PAIRED_rmdup.narrowPeak_peak_187	38	.	2.90486	5.77056	3.8563	169
chr1	10694030	10694370	SRR8550325_PAIRED_rmdup.narrowPeak_peak_188	60	.	3.43301	8.07807	6.06978	198
chr1	10700029	10700567	SRR8550325_PAIRED_rmdup.narrowPeak_peak_189	370	.	8.45049	39.5729	37.0683	216
chr1	10706775	10707230	SRR8550325_PAIRED_rmdup.narrowPeak_peak_190	149	.	5.14952	17.1927	14.9642	145
chr1	10719730	10720161	SRR8550325_PAIRED_rmdup.narrowPeak_peak_191	149	.	5.14952	17.1927	14.9642	298
chr1	10759704	10760019	SRR8550325_PAIRED_rmdup.narrowPeak_peak_192	92	.	4.09321	11.3191	9.2146	64
chr1	10765030	10765764	SRR8550325_PAIRED_rmdup.narrowPeak_peak_193	85	.	3.96117	10.642	8.55543	558
chr1	10771896	10772196	SRR8550325_PAIRED_rmdup.narrowPeak_peak_194	85	.	3.96117	10.642	8.55543	124
chr1	10835783	10836556	SRR8550325_PAIRED_rmdup.narrowPeak_peak_195	312	.	7.65826	33.7425	31.2949	98
chr1	10879979	10880630	SRR8550325_PAIRED_rmdup.narrowPeak_peak_196	134	.	4.88544	15.653	13.4528	483
chr1	10990759	10991227	SRR8550325_PAIRED_rmdup.narrowPeak_peak_197	43	.	3.0369	6.32129	4.38156	139
chr1	10992984	10995167	SRR8550325_PAIRED_rmdup.narrowPeak_peak_198	2965	.	33.802	300.421	296.547	748
chr1	11016969	11017456	SRR8550325_PAIRED_rmdup.narrowPeak_peak_199	173	.	5.54564	19.5833	17.3149	214
chr1	11018569	11019066	SRR8550325_PAIRED_rmdup.narrowPeak_peak_200	33	.	2.77282	5.23843	3.35113	318
chr1	11024845	11026307	SRR8550325_PAIRED_rmdup.narrowPeak_peak_201	390	.	8.71457	41.5713	39.0485	402
chr1	11026764	11027656	SRR8550325_PAIRED_rmdup.narrowPeak_peak_202	231	.	6.46991	25.5058	23.1529	416
chr1	11033342	11034044	SRR8550325_PAIRED_rmdup.narrowPeak_peak_203	341	.	8.05437	36.6261	34.1494	309
chr1	11034790	11035276	SRR8550325_PAIRED_rmdup.narrowPeak_peak_204	105	.	4.35728	12.7136	10.5751	292
chr1	11065268	11065533	SRR8550325_PAIRED_rmdup.narrowPeak_peak_205	189	.	5.80971	21.228	18.9342	58
chr1	11097345	11097599	SRR8550325_PAIRED_rmdup.narrowPeak_peak_206	222	.	6.33787	24.6321	22.2906	111
chr1	11164713	11164970	SRR8550325_PAIRED_rmdup.narrowPeak_peak_207	157	.	5.28156	17.979	15.737	84
chr1	11214227	11214396	SRR8550325_PAIRED_rmdup.narrowPeak_peak_208	49	.	3.16893	6.8899	4.9262	116
chr1	11233855	11234137	SRR8550325_PAIRED_rmdup.narrowPeak_peak_209	85	.	3.96117	10.642	8.55543	182
chr1	11246043	11246264	SRR8550325_PAIRED_rmdup.narrowPeak_peak_210	60	.	3.43301	8.07807	6.06978	125
chr1	11277818	11278132	SRR8550325_PAIRED_rmdup.narrowPeak_peak_211	43	.	3.0369	6.32129	4.38156	149
chr1	11329117	11330879	SRR8550325_PAIRED_rmdup.narrowPeak_peak_212	2361	.	28.6524	239.717	236.104	528
chr1	11340908	11341088	SRR8550325_PAIRED_rmdup.narrowPeak_peak_213	19	.	2.3767	3.76182	1.96753	160
chr1	11348242	11348524	SRR8550325_PAIRED_rmdup.narrowPeak_peak_214	38	.	2.90486	5.77056	3.8563	183
chr1	11354789	11355903	SRR8550325_PAIRED_rmdup.narrowPeak_peak_215	590	.	11.2233	61.7573	59.0744	744
chr1	11356252	11356828	SRR8550325_PAIRED_rmdup.narrowPeak_peak_216	79	.	3.82913	9.97888	7.91078	223
chr1	11413570	11414744	SRR8550325_PAIRED_rmdup.narrowPeak_peak_217	2092	.	26.2757	212.694	209.204	656
chr1	11415250	11415461	SRR8550325_PAIRED_rmdup.narrowPeak_peak_218	43	.	3.0369	6.32129	4.38156	154
chr1	11417671	11417810	SRR8550325_PAIRED_rmdup.narrowPeak_peak_219	24	.	2.50874	4.23318	2.40547	32
chr1	11477157	11477334	SRR8550325_PAIRED_rmdup.narrowPeak_peak_220	66	.	3.56505	8.69641	6.66747	86
chr1	11538588	11538801	SRR8550325_PAIRED_rmdup.narrowPeak_peak_221	24	.	2.50874	4.23318	2.40547	60
chr1	11539503	11539899	SRR8550325_PAIRED_rmdup.narrowPeak_peak_222	303	.	7.52622	32.796	30.3583	304
chr1	11565453	11565684	SRR8550325_PAIRED_rmdup.narrowPeak_peak_223	43	.	3.0369	6.32129	4.38156	32
chr1	11590453	11590764	SRR8550325_PAIRED_rmdup.narrowPeak_peak_224	54	.	3.30097	7.4757	5.48924	220
chr1	11657664	11658216	SRR8550325_PAIRED_rmdup.narrowPeak_peak_225	312	.	7.65826	33.7425	31.2949	273
chr1	11744668	11745246	SRR8550325_PAIRED_rmdup.narrowPeak_peak_226	303	.	7.52622	32.796	30.3583	398
chr1	11748497	11748642	SRR8550325_PAIRED_rmdup.narrowPeak_peak_227	43	.	3.0369	6.32129	4.38156	36
chr1	11845384	11845705	SRR8550325_PAIRED_rmdup.narrowPeak_peak_228	33	.	2.77282	5.23843	3.35113	226
chr1	11937054	11937281	SRR8550325_PAIRED_rmdup.narrowPeak_peak_229	72	.	3.69709	9.33019	7.28128	174
chr1	11977575	11978011	SRR8550325_PAIRED_rmdup.narrowPeak_peak_230	112	.	4.48932	13.4302	11.2755	285
chr1	11996354	11996871	SRR8550325_PAIRED_rmdup.narrowPeak_peak_231	60	.	3.43301	8.07807	6.06978	279
chr1	12000410	12001045	SRR8550325_PAIRED_rmdup.narrowPeak_peak_232	493	.	10.035	51.9389	49.3287	310
chr1	12031896	12032401	SRR8550325_PAIRED_rmdup.narrowPeak_peak_233	66	.	3.56505	8.69641	6.66747	236
chr1	12032621	12033416	SRR8550325_PAIRED_rmdup.narrowPeak_peak_234	142	.	5.01748	16.4173	14.2028	132
chr1	12051667	12052724	SRR8550325_PAIRED_rmdup.narrowPeak_peak_235	624	.	11.6194	65.1236	62.4169	481
chr1	12061238	12061518	SRR8550325_PAIRED_rmdup.narrowPeak_peak_236	33	.	2.77282	5.23843	3.35113	73
chr1	12192760	12193269	SRR8550325_PAIRED_rmdup.narrowPeak_peak_237	79	.	3.82913	9.97888	7.91078	407
chr1	12292683	12292871	SRR8550325_PAIRED_rmdup.narrowPeak_peak_238	28	.	2.64078	4.72569	2.86714	39
chr1	12397167	12397329	SRR8550325_PAIRED_rmdup.narrowPeak_peak_239	38	.	2.90486	5.77056	3.8563	88
chr1	12397946	12399064	SRR8550325_PAIRED_rmdup.narrowPeak_peak_240	894	.	14.6563	92.2992	89.4214	537
chr1	12409963	12410605	SRR8550325_PAIRED_rmdup.narrowPeak_peak_241	79	.	3.82913	9.97888	7.91078	75
chr1	12436144	12436544	SRR8550325_PAIRED_rmdup.narrowPeak_peak_242	92	.	4.09321	11.3191	9.2146	161
chr1	12456762	12457448	SRR8550325_PAIRED_rmdup.narrowPeak_peak_243	181	.	5.67767	20.4007	18.1195	379
chr1	12478851	12479478	SRR8550325_PAIRED_rmdup.narrowPeak_peak_244	134	.	4.88544	15.653	13.4528	373
chr1	12500437	12500720	SRR8550325_PAIRED_rmdup.narrowPeak_peak_245	105	.	4.35728	12.7136	10.5751	175
chr1	12508718	12508865	SRR8550325_PAIRED_rmdup.narrowPeak_peak_246	38	.	2.90486	5.77056	3.8563	102
chr1	12509776	12511040	SRR8550325_PAIRED_rmdup.narrowPeak_peak_247	762	.	13.2039	79.0158	76.2183	790
chr1	12520408	12520573	SRR8550325_PAIRED_rmdup.narrowPeak_peak_248	38	.	2.90486	5.77056	3.8563	137
chr1	12555919	12556073	SRR8550325_PAIRED_rmdup.narrowPeak_peak_249	15	.	2.24466	3.3126	1.5551	120
chr1	12571915	12572410	SRR8550325_PAIRED_rmdup.narrowPeak_peak_250	85	.	3.96117	10.642	8.55543	213
chr1	12576885	12577577	SRR8550325_PAIRED_rmdup.narrowPeak_peak_251	312	.	7.65826	33.7425	31.2949	444
chr1	12583338	12583552	SRR8550325_PAIRED_rmdup.narrowPeak_peak_252	28	.	2.64078	4.72569	2.86714	7
chr1	12615507	12615902	SRR8550325_PAIRED_rmdup.narrowPeak_peak_253	49	.	3.16893	6.8899	4.9262	184
chr1	12637216	12637790	SRR8550325_PAIRED_rmdup.narrowPeak_peak_254	72	.	3.69709	9.33019	7.28128	372
chr1	12671272	12671529	SRR8550325_PAIRED_rmdup.narrowPeak_peak_255	49	.	3.16893	6.8899	4.9262	141
chr1	12689520	12690484	SRR8550325_PAIRED_rmdup.narrowPeak_peak_256	240	.	6.60195	26.3883	24.0242	207
chr1	12690625	12690844	SRR8550325_PAIRED_rmdup.narrowPeak_peak_257	28	.	2.64078	4.72569	2.86714	175
chr1	12691585	12692723	SRR8550325_PAIRED_rmdup.narrowPeak_peak_258	1198	.	17.8253	122.86	119.813	892
chr1	12692889	12693814	SRR8550325_PAIRED_rmdup.narrowPeak_peak_259	165	.	5.4136	18.776	16.5206	48
chr1	12697775	12698103	SRR8550325_PAIRED_rmdup.narrowPeak_peak_260	28	.	2.64078	4.72569	2.86714	210
chr1	12715151	12715634	SRR8550325_PAIRED_rmdup.narrowPeak_peak_261	119	.	4.62136	14.1592	11.9888	231
chr1	12717972	12718854	SRR8550325_PAIRED_rmdup.narrowPeak_peak_262	275	.	7.1301	30.0019	27.5947	188
chr1	12744801	12744964	SRR8550325_PAIRED_rmdup.narrowPeak_peak_263	33	.	2.77282	5.23843	3.35113	33
chr1	12748956	12749133	SRR8550325_PAIRED_rmdup.narrowPeak_peak_264	28	.	2.64078	4.72569	2.86714	61
chr1	12776116	12777199	SRR8550325_PAIRED_rmdup.narrowPeak_peak_265	112	.	4.48932	13.4302	11.2755	216
chr1	12784390	12784561	SRR8550325_PAIRED_rmdup.narrowPeak_peak_266	60	.	3.43301	8.07807	6.06978	60
chr1	12790453	12790750	SRR8550325_PAIRED_rmdup.narrowPeak_peak_267	28	.	2.64078	4.72569	2.86714	182
chr1	12791983	12792358	SRR8550325_PAIRED_rmdup.narrowPeak_peak_268	157	.	5.28156	17.979	15.737	151
chr1	12795113	12795358	SRR8550325_PAIRED_rmdup.narrowPeak_peak_269	49	.	3.16893	6.8899	4.9262	114
chr1	12795807	12795966	SRR8550325_PAIRED_rmdup.narrowPeak_peak_270	28	.	2.64078	4.72569	2.86714	109
chr1	12806361	12806637	SRR8550325_PAIRED_rmdup.narrowPeak_peak_271	24	.	2.50874	4.23318	2.40547	271
chr1	12814351	12815351	SRR8550325_PAIRED_rmdup.narrowPeak_peak_272	322	.	7.7903	34.6965	32.239	542
chr1	12834285	12835054	SRR8550325_PAIRED_rmdup.narrowPeak_peak_273	173	.	5.54564	19.5833	17.3149	456
chr1	12835479	12837256	SRR8550325_PAIRED_rmdup.narrowPeak_peak_274	692	.	12.4117	71.9871	69.2343	1482
chr1	12864047	12864452	SRR8550325_PAIRED_rmdup.narrowPeak_peak_275	351	.	8.18641	37.6015	35.1155	158
chr1	12865105	12865542	SRR8550325_PAIRED_rmdup.narrowPeak_peak_276	66	.	3.56505	8.69641	6.66747	383
chr1	12875428	12875891	SRR8550325_PAIRED_rmdup.narrowPeak_peak_277	49	.	3.16893	6.8899	4.9262	360
chr1	12990114	12992985	SRR8550325_PAIRED_rmdup.narrowPeak_peak_278	568	.	10.9592	59.5383	56.8712	2625
chr1	13005061	13005277	SRR8550325_PAIRED_rmdup.narrowPeak_peak_279	43	.	3.0369	6.32129	4.38156	28
chr1	13050092	13050627	SRR8550325_PAIRED_rmdup.narrowPeak_peak_280	222	.	6.33787	24.6321	22.2906	266
chr1	13052102	13052399	SRR8550325_PAIRED_rmdup.narrowPeak_peak_281	149	.	5.14952	17.1927	14.9642	95
chr1	13111487	13112112	SRR8550325_PAIRED_rmdup.narrowPeak_peak_282	134	.	4.88544	15.653	13.4528	312
chr1	13125066	13125895	SRR8550325_PAIRED_rmdup.narrowPeak_peak_283	85	.	3.96117	10.642	8.55543	589
chr1	13126147	13127273	SRR8550325_PAIRED_rmdup.narrowPeak_peak_284	181	.	5.67767	20.4007	18.1195	921
chr1	13127986	13128182	SRR8550325_PAIRED_rmdup.narrowPeak_peak_285	28	.	2.64078	4.72569	2.86714	37
chr1	13128460	13128813	SRR8550325_PAIRED_rmdup.narrowPeak_peak_286	112	.	4.48932	13.4302	11.2755	262
chr1	13134436	13134746	SRR8550325_PAIRED_rmdup.narrowPeak_peak_287	92	.	4.09321	11.3191	9.2146	75
chr1	13151216	13151486	SRR8550325_PAIRED_rmdup.narrowPeak_peak_288	54	.	3.30097	7.4757	5.48924	54
chr1	13162405	13162577	SRR8550325_PAIRED_rmdup.narrowPeak_peak_289	49	.	3.16893	6.8899	4.9262	39
chr1	13188367	13188708	SRR8550325_PAIRED_rmdup.narrowPeak_peak_290	49	.	3.16893	6.8899	4.9262	171
chr1	13196023	13196332	SRR8550325_PAIRED_rmdup.narrowPeak_peak_291	24	.	2.50874	4.23318	2.40547	110
chr1	13196851	13197465	SRR8550325_PAIRED_rmdup.narrowPeak_peak_292	380	.	8.58253	40.5688	38.055	301
chr1	13245758	13246136	SRR8550325_PAIRED_rmdup.narrowPeak_peak_293	441	.	9.37476	46.6793	44.1123	106
chr1	13290233	13290454	SRR8550325_PAIRED_rmdup.narrowPeak_peak_294	43	.	3.0369	6.32129	4.38156	81
chr1	13291357	13291816	SRR8550325_PAIRED_rmdup.narrowPeak_peak_295	66	.	3.56505	8.69641	6.66747	53
chr1	13303900	13304141	SRR8550325_PAIRED_rmdup.narrowPeak_peak_296	33	.	2.77282	5.23843	3.35113	172
chr1	13322033	13322294	SRR8550325_PAIRED_rmdup.narrowPeak_peak_297	60	.	3.43301	8.07807	6.06978	139
chr1	13360758	13361032	SRR8550325_PAIRED_rmdup.narrowPeak_peak_298	49	.	3.16893	6.8899	4.9262	103
chr1	13366667	13366838	SRR8550325_PAIRED_rmdup.narrowPeak_peak_299	19	.	2.3767	3.76182	1.96753	100
chr1	13369250	13369613	SRR8550325_PAIRED_rmdup.narrowPeak_peak_300	85	.	3.96117	10.642	8.55543	132
chr1	13372027	13374940	SRR8550325_PAIRED_rmdup.narrowPeak_peak_301	3978	.	41.9884	402.103	397.82	693
chr1	13426423	13426880	SRR8550325_PAIRED_rmdup.narrowPeak_peak_302	557	.	10.8272	58.4366	55.7775	185
chr1	13427042	13427251	SRR8550325_PAIRED_rmdup.narrowPeak_peak_303	54	.	3.30097	7.4757	5.48924	162
chr1	13531462	13532082	SRR8550325_PAIRED_rmdup.narrowPeak_peak_304	266	.	6.99806	29.0862	26.6896	198
chr1	13561441	13561797	SRR8550325_PAIRED_rmdup.narrowPeak_peak_305	66	.	3.56505	8.69641	6.66747	258
chr1	13587438	13587693	SRR8550325_PAIRED_rmdup.narrowPeak_peak_306	43	.	3.0369	6.32129	4.38156	176
chr1	13588961	13590529	SRR8550325_PAIRED_rmdup.narrowPeak_peak_307	2902	.	33.2738	294.069	290.222	920
chr1	13602960	13603192	SRR8550325_PAIRED_rmdup.narrowPeak_peak_308	33	.	2.77282	5.23843	3.35113	202
chr1	13643008	13643371	SRR8550325_PAIRED_rmdup.narrowPeak_peak_309	24	.	2.50874	4.23318	2.40547	257
chr1	13659658	13661186	SRR8550325_PAIRED_rmdup.narrowPeak_peak_310	1902	.	24.5592	193.614	190.212	865
chr1	13706404	13706767	SRR8550325_PAIRED_rmdup.narrowPeak_peak_311	400	.	8.84661	42.5802	40.0484	89
chr1	13710435	13710596	SRR8550325_PAIRED_rmdup.narrowPeak_peak_312	28	.	2.64078	4.72569	2.86714	37
chr1	13771008	13771523	SRR8550325_PAIRED_rmdup.narrowPeak_peak_313	181	.	5.67767	20.4007	18.1195	233
chr1	13784530	13784826	SRR8550325_PAIRED_rmdup.narrowPeak_peak_314	66	.	3.56505	8.69641	6.66747	98
chr1	13789281	13789703	SRR8550325_PAIRED_rmdup.narrowPeak_peak_315	197	.	5.94175	22.065	19.7589	148
chr1	13807981	13808411	SRR8550325_PAIRED_rmdup.narrowPeak_peak_316	54	.	3.30097	7.4757	5.48924	210
chr1	13809902	13810079	SRR8550325_PAIRED_rmdup.narrowPeak_peak_317	43	.	3.0369	6.32129	4.38156	101
chr1	13835040	13835682	SRR8550325_PAIRED_rmdup.narrowPeak_peak_318	266	.	6.99806	29.0862	26.6896	210
chr1	13846561	13846921	SRR8550325_PAIRED_rmdup.narrowPeak_peak_319	149	.	5.14952	17.1927	14.9642	216
chr1	13848969	13849155	SRR8550325_PAIRED_rmdup.narrowPeak_peak_320	28	.	2.64078	4.72569	2.86714	39
chr1	13858466	13858902	SRR8550325_PAIRED_rmdup.narrowPeak_peak_321	49	.	3.16893	6.8899	4.9262	61
chr1	13859475	13860052	SRR8550325_PAIRED_rmdup.narrowPeak_peak_322	112	.	4.48932	13.4302	11.2755	424
chr1	13860607	13860789	SRR8550325_PAIRED_rmdup.narrowPeak_peak_323	19	.	2.3767	3.76182	1.96753	129
chr1	13861033	13861834	SRR8550325_PAIRED_rmdup.narrowPeak_peak_324	568	.	10.9592	59.5383	56.8712	404
chr1	13881418	13881612	SRR8550325_PAIRED_rmdup.narrowPeak_peak_325	54	.	3.30097	7.4757	5.48924	71
chr1	13912259	13912486	SRR8550325_PAIRED_rmdup.narrowPeak_peak_326	43	.	3.0369	6.32129	4.38156	24
chr1	13928049	13928433	SRR8550325_PAIRED_rmdup.narrowPeak_peak_327	43	.	3.0369	6.32129	4.38156	59
chr1	13934916	13935308	SRR8550325_PAIRED_rmdup.narrowPeak_peak_328	54	.	3.30097	7.4757	5.48924	167
chr1	13935963	13936359	SRR8550325_PAIRED_rmdup.narrowPeak_peak_329	214	.	6.20583	23.7673	21.4373	148
chr1	13991925	13992568	SRR8550325_PAIRED_rmdup.narrowPeak_peak_330	105	.	4.35728	12.7136	10.5751	399
chr1	14004636	14004825	SRR8550325_PAIRED_rmdup.narrowPeak_peak_331	19	.	2.3767	3.76182	1.96753	28
chr1	14054161	14054300	SRR8550325_PAIRED_rmdup.narrowPeak_peak_332	33	.	2.77282	5.23843	3.35113	50
chr1	14145971	14146448	SRR8550325_PAIRED_rmdup.narrowPeak_peak_333	894	.	14.6563	92.2992	89.4214	230
chr1	14184321	14186353	SRR8550325_PAIRED_rmdup.narrowPeak_peak_334	906	.	14.7884	93.5309	90.6459	769
chr1	14192565	14193066	SRR8550325_PAIRED_rmdup.narrowPeak_peak_335	157	.	5.28156	17.979	15.737	383
chr1	14207213	14207682	SRR8550325_PAIRED_rmdup.narrowPeak_peak_336	43	.	3.0369	6.32129	4.38156	286
chr1	14208042	14208286	SRR8550325_PAIRED_rmdup.narrowPeak_peak_337	72	.	3.69709	9.33019	7.28128	195
chr1	14244966	14245124	SRR8550325_PAIRED_rmdup.narrowPeak_peak_338	33	.	2.77282	5.23843	3.35113	20
chr1	14257152	14257368	SRR8550325_PAIRED_rmdup.narrowPeak_peak_339	49	.	3.16893	6.8899	4.9262	42
chr1	14304597	14304926	SRR8550325_PAIRED_rmdup.narrowPeak_peak_340	79	.	3.82913	9.97888	7.91078	90
chr1	14306327	14307671	SRR8550325_PAIRED_rmdup.narrowPeak_peak_341	285	.	7.26214	30.9255	28.5081	1020
chr1	14309401	14310729	SRR8550325_PAIRED_rmdup.narrowPeak_peak_342	1479	.	20.5981	151.133	147.94	402
chr1	14344538	14344720	SRR8550325_PAIRED_rmdup.narrowPeak_peak_343	66	.	3.56505	8.69641	6.66747	38
chr1	14356456	14356690	SRR8550325_PAIRED_rmdup.narrowPeak_peak_344	38	.	2.90486	5.77056	3.8563	204
chr1	14356911	14357236	SRR8550325_PAIRED_rmdup.narrowPeak_peak_345	112	.	4.48932	13.4302	11.2755	74
chr1	14357644	14358237	SRR8550325_PAIRED_rmdup.narrowPeak_peak_346	692	.	12.4117	71.9871	69.2343	267
chr1	14464690	14465151	SRR8550325_PAIRED_rmdup.narrowPeak_peak_347	43	.	3.0369	6.32129	4.38156	325
chr1	14487459	14488162	SRR8550325_PAIRED_rmdup.narrowPeak_peak_348	79	.	3.82913	9.97888	7.91078	368
chr1	14490237	14490412	SRR8550325_PAIRED_rmdup.narrowPeak_peak_349	38	.	2.90486	5.77056	3.8563	140
chr1	14503081	14503773	SRR8550325_PAIRED_rmdup.narrowPeak_peak_350	257	.	6.86602	28.1786	25.7927	364
chr1	14504215	14504683	SRR8550325_PAIRED_rmdup.narrowPeak_peak_351	294	.	7.39418	31.8569	29.4292	315
chr1	14506222	14507571	SRR8550325_PAIRED_rmdup.narrowPeak_peak_352	869	.	14.3922	89.8476	86.9844	431
chr1	14511671	14512025	SRR8550325_PAIRED_rmdup.narrowPeak_peak_353	79	.	3.82913	9.97888	7.91078	177
chr1	14512581	14512908	SRR8550325_PAIRED_rmdup.narrowPeak_peak_354	54	.	3.30097	7.4757	5.48924	39
chr1	14513354	14514155	SRR8550325_PAIRED_rmdup.narrowPeak_peak_355	370	.	8.45049	39.5729	37.0683	540
chr1	14566870	14567627	SRR8550325_PAIRED_rmdup.narrowPeak_peak_356	646	.	11.8835	67.3924	64.6701	392
chr1	14570052	14570959	SRR8550325_PAIRED_rmdup.narrowPeak_peak_357	312	.	7.65826	33.7425	31.2949	751
chr1	14609824	14610401	SRR8550325_PAIRED_rmdup.narrowPeak_peak_358	134	.	4.88544	15.653	13.4528	370
chr1	14630192	14630535	SRR8550325_PAIRED_rmdup.narrowPeak_peak_359	266	.	6.99806	29.0862	26.6896	196
chr1	14635580	14636331	SRR8550325_PAIRED_rmdup.narrowPeak_peak_360	197	.	5.94175	22.065	19.7589	233
chr1	14661923	14662104	SRR8550325_PAIRED_rmdup.narrowPeak_peak_361	119	.	4.62136	14.1592	11.9888	116
chr1	14679123	14679282	SRR8550325_PAIRED_rmdup.narrowPeak_peak_362	24	.	2.50874	4.23318	2.40547	7
chr1	14687146	14687574	SRR8550325_PAIRED_rmdup.narrowPeak_peak_363	157	.	5.28156	17.979	15.737	274
chr1	14708302	14708659	SRR8550325_PAIRED_rmdup.narrowPeak_peak_364	54	.	3.30097	7.4757	5.48924	226
chr1	14716123	14716852	SRR8550325_PAIRED_rmdup.narrowPeak_peak_365	303	.	7.52622	32.796	30.3583	537
chr1	14740156	14740348	SRR8550325_PAIRED_rmdup.narrowPeak_peak_366	390	.	8.71457	41.5713	39.0485	51
chr1	14754993	14756365	SRR8550325_PAIRED_rmdup.narrowPeak_peak_367	797	.	13.6	82.5891	79.7693	600
chr1	14757023	14757251	SRR8550325_PAIRED_rmdup.narrowPeak_peak_368	28	.	2.64078	4.72569	2.86714	76
chr1	14841497	14843078	SRR8550325_PAIRED_rmdup.narrowPeak_peak_369	773	.	13.3359	80.2026	77.3977	1143
chr1	14847565	14847921	SRR8550325_PAIRED_rmdup.narrowPeak_peak_370	157	.	5.28156	17.979	15.737	171
chr1	14918443	14919299	SRR8550325_PAIRED_rmdup.narrowPeak_peak_371	231	.	6.46991	25.5058	23.1529	585
chr1	15007616	15008151	SRR8550325_PAIRED_rmdup.narrowPeak_peak_372	149	.	5.14952	17.1927	14.9642	245
chr1	15033961	15035031	SRR8550325_PAIRED_rmdup.narrowPeak_peak_373	1018	.	15.9767	104.785	101.836	321
chr1	15111515	15111811	SRR8550325_PAIRED_rmdup.narrowPeak_peak_374	85	.	3.96117	10.642	8.55543	132
chr1	15256192	15256410	SRR8550325_PAIRED_rmdup.narrowPeak_peak_375	24	.	2.50874	4.23318	2.40547	36
chr1	15266655	15266910	SRR8550325_PAIRED_rmdup.narrowPeak_peak_376	43	.	3.0369	6.32129	4.38156	20
chr1	15286186	15287767	SRR8550325_PAIRED_rmdup.narrowPeak_peak_377	2285	.	27.9923	232.143	228.564	621
chr1	15325150	15325445	SRR8550325_PAIRED_rmdup.narrowPeak_peak_378	205	.	6.07379	22.9115	20.5933	196
chr1	15329856	15330098	SRR8550325_PAIRED_rmdup.narrowPeak_peak_379	54	.	3.30097	7.4757	5.48924	89
chr1	15357759	15359002	SRR8550325_PAIRED_rmdup.narrowPeak_peak_380	1198	.	17.8253	122.86	119.813	595
chr1	15359306	15359844	SRR8550325_PAIRED_rmdup.narrowPeak_peak_381	257	.	6.86602	28.1786	25.7927	404
chr1	15442276	15442433	SRR8550325_PAIRED_rmdup.narrowPeak_peak_382	15	.	2.24466	3.3126	1.5551	33
chr1	15442875	15443203	SRR8550325_PAIRED_rmdup.narrowPeak_peak_383	66	.	3.56505	8.69641	6.66747	212
chr1	15443468	15443633	SRR8550325_PAIRED_rmdup.narrowPeak_peak_384	38	.	2.90486	5.77056	3.8563	11
chr1	15446632	15446821	SRR8550325_PAIRED_rmdup.narrowPeak_peak_385	72	.	3.69709	9.33019	7.28128	67
chr1	15451291	15452619	SRR8550325_PAIRED_rmdup.narrowPeak_peak_386	285	.	7.26214	30.9255	28.5081	695
chr1	15471314	15471807	SRR8550325_PAIRED_rmdup.narrowPeak_peak_387	72	.	3.69709	9.33019	7.28128	207
chr1	15551241	15551384	SRR8550325_PAIRED_rmdup.narrowPeak_peak_388	85	.	3.96117	10.642	8.55543	77
chr1	15610599	15610759	SRR8550325_PAIRED_rmdup.narrowPeak_peak_389	49	.	3.16893	6.8899	4.9262	59
chr1	15613899	15614708	SRR8550325_PAIRED_rmdup.narrowPeak_peak_390	197	.	5.94175	22.065	19.7589	258
chr1	15616789	15616966	SRR8550325_PAIRED_rmdup.narrowPeak_peak_391	24	.	2.50874	4.23318	2.40547	132
chr1	15621867	15622140	SRR8550325_PAIRED_rmdup.narrowPeak_peak_392	189	.	5.80971	21.228	18.9342	190
chr1	15683760	15684026	SRR8550325_PAIRED_rmdup.narrowPeak_peak_393	85	.	3.96117	10.642	8.55543	90
chr1	15768426	15768740	SRR8550325_PAIRED_rmdup.narrowPeak_peak_394	98	.	4.22525	12.0098	9.88794	88
chr1	15791841	15792347	SRR8550325_PAIRED_rmdup.narrowPeak_peak_395	112	.	4.48932	13.4302	11.2755	237
chr1	15805241	15806806	SRR8550325_PAIRED_rmdup.narrowPeak_peak_396	3794	.	40.5359	383.647	379.436	407
chr1	15849000	15849175	SRR8550325_PAIRED_rmdup.narrowPeak_peak_397	33	.	2.77282	5.23843	3.35113	147
chr1	15875656	15875943	SRR8550325_PAIRED_rmdup.narrowPeak_peak_398	19	.	2.3767	3.76182	1.96753	198
chr1	15892353	15893113	SRR8550325_PAIRED_rmdup.narrowPeak_peak_399	1277	.	18.6175	130.803	127.714	336
chr1	15908831	15908994	SRR8550325_PAIRED_rmdup.narrowPeak_peak_400	28	.	2.64078	4.72569	2.86714	48
chr1	15926175	15926652	SRR8550325_PAIRED_rmdup.narrowPeak_peak_401	105	.	4.35728	12.7136	10.5751	117
chr1	15993552	15993834	SRR8550325_PAIRED_rmdup.narrowPeak_peak_402	142	.	5.01748	16.4173	14.2028	162
chr1	16058662	16059042	SRR8550325_PAIRED_rmdup.narrowPeak_peak_403	134	.	4.88544	15.653	13.4528	283
chr1	16092685	16093604	SRR8550325_PAIRED_rmdup.narrowPeak_peak_404	918	.	14.9204	94.7664	91.8743	583
chr1	16098868	16099380	SRR8550325_PAIRED_rmdup.narrowPeak_peak_405	72	.	3.69709	9.33019	7.28128	452
chr1	16099573	16100108	SRR8550325_PAIRED_rmdup.narrowPeak_peak_406	28	.	2.64078	4.72569	2.86714	115
chr1	16103650	16106707	SRR8550325_PAIRED_rmdup.narrowPeak_peak_407	4299	.	44.4971	434.365	429.966	1254
chr1	16114984	16115136	SRR8550325_PAIRED_rmdup.narrowPeak_peak_408	33	.	2.77282	5.23843	3.35113	82
chr1	16115436	16115746	SRR8550325_PAIRED_rmdup.narrowPeak_peak_409	85	.	3.96117	10.642	8.55543	106
chr1	16127127	16128564	SRR8550325_PAIRED_rmdup.narrowPeak_peak_410	294	.	7.39418	31.8569	29.4292	237
chr1	16129251	16129601	SRR8550325_PAIRED_rmdup.narrowPeak_peak_411	119	.	4.62136	14.1592	11.9888	252
chr1	16130133	16130328	SRR8550325_PAIRED_rmdup.narrowPeak_peak_412	24	.	2.50874	4.23318	2.40547	176
chr1	16186633	16186771	SRR8550325_PAIRED_rmdup.narrowPeak_peak_413	43	.	3.0369	6.32129	4.38156	48
chr1	16187189	16187534	SRR8550325_PAIRED_rmdup.narrowPeak_peak_414	38	.	2.90486	5.77056	3.8563	78
chr1	16201966	16202591	SRR8550325_PAIRED_rmdup.narrowPeak_peak_415	92	.	4.09321	11.3191	9.2146	380
chr1	16212570	16212779	SRR8550325_PAIRED_rmdup.narrowPeak_peak_416	79	.	3.82913	9.97888	7.91078	54
chr1	16216692	16216956	SRR8550325_PAIRED_rmdup.narrowPeak_peak_417	49	.	3.16893	6.8899	4.9262	84
chr1	16217984	16218329	SRR8550325_PAIRED_rmdup.narrowPeak_peak_418	60	.	3.43301	8.07807	6.06978	83
chr1	16227492	16228647	SRR8550325_PAIRED_rmdup.narrowPeak_peak_419	351	.	8.18641	37.6015	35.1155	881
chr1	16229441	16230075	SRR8550325_PAIRED_rmdup.narrowPeak_peak_420	312	.	7.65826	33.7425	31.2949	414
chr1	16231503	16231952	SRR8550325_PAIRED_rmdup.narrowPeak_peak_421	66	.	3.56505	8.69641	6.66747	316
chr1	16240333	16240822	SRR8550325_PAIRED_rmdup.narrowPeak_peak_422	380	.	8.58253	40.5688	38.055	154
chr1	16248749	16250289	SRR8550325_PAIRED_rmdup.narrowPeak_peak_423	2792	.	32.3495	283.02	279.221	512
chr1	16268426	16269145	SRR8550325_PAIRED_rmdup.narrowPeak_peak_424	370	.	8.45049	39.5729	37.0683	168
chr1	16292223	16294499	SRR8550325_PAIRED_rmdup.narrowPeak_peak_425	390	.	8.71457	41.5713	39.0485	1229
chr1	16304979	16305140	SRR8550325_PAIRED_rmdup.narrowPeak_peak_426	197	.	5.94175	22.065	19.7589	82
chr1	16398253	16399160	SRR8550325_PAIRED_rmdup.narrowPeak_peak_427	142	.	5.01748	16.4173	14.2028	772
chr1	16431573	16431880	SRR8550325_PAIRED_rmdup.narrowPeak_peak_428	33	.	2.77282	5.23843	3.35113	75
chr1	16433487	16433798	SRR8550325_PAIRED_rmdup.narrowPeak_peak_429	142	.	5.01748	16.4173	14.2028	130
chr1	16440146	16440650	SRR8550325_PAIRED_rmdup.narrowPeak_peak_430	257	.	6.86602	28.1786	25.7927	248
chr1	16518592	16520533	SRR8550325_PAIRED_rmdup.narrowPeak_peak_431	1815	.	23.767	184.938	181.578	1331
chr1	16533251	16533413	SRR8550325_PAIRED_rmdup.narrowPeak_peak_432	66	.	3.56505	8.69641	6.66747	61
chr1	16606662	16607292	SRR8550325_PAIRED_rmdup.narrowPeak_peak_433	400	.	8.84661	42.5802	40.0484	262
chr1	16612853	16613036	SRR8550325_PAIRED_rmdup.narrowPeak_peak_434	33	.	2.77282	5.23843	3.35113	152
chr1	16618059	16618263	SRR8550325_PAIRED_rmdup.narrowPeak_peak_435	24	.	2.50874	4.23318	2.40547	38
chr1	16618450	16620036	SRR8550325_PAIRED_rmdup.narrowPeak_peak_436	3513	.	38.2913	355.464	351.365	821
chr1	16642273	16642472	SRR8550325_PAIRED_rmdup.narrowPeak_peak_437	28	.	2.64078	4.72569	2.86714	82
chr1	16656286	16657865	SRR8550325_PAIRED_rmdup.narrowPeak_peak_438	5202	.	51.3631	524.968	520.296	764
chr1	16664884	16666099	SRR8550325_PAIRED_rmdup.narrowPeak_peak_439	2300	.	28.1243	233.654	230.068	352
chr1	16687912	16689142	SRR8550325_PAIRED_rmdup.narrowPeak_peak_440	557	.	10.8272	58.4366	55.7775	775
chr1	16746052	16746400	SRR8550325_PAIRED_rmdup.narrowPeak_peak_441	72	.	3.69709	9.33019	7.28128	129
chr1	16796450	16796653	SRR8550325_PAIRED_rmdup.narrowPeak_peak_442	28	.	2.64078	4.72569	2.86714	8
chr1	16796870	16797197	SRR8550325_PAIRED_rmdup.narrowPeak_peak_443	98	.	4.22525	12.0098	9.88794	149
chr1	16798285	16798738	SRR8550325_PAIRED_rmdup.narrowPeak_peak_444	360	.	8.31845	38.5838	36.0885	204
chr1	16824030	16825010	SRR8550325_PAIRED_rmdup.narrowPeak_peak_445	275	.	7.1301	30.0019	27.5947	424
chr1	16855557	16855791	SRR8550325_PAIRED_rmdup.narrowPeak_peak_446	19	.	2.3767	3.76182	1.96753	9
chr1	16996834	16996992	SRR8550325_PAIRED_rmdup.narrowPeak_peak_447	24	.	2.50874	4.23318	2.40547	19
chr1	17001918	17002245	SRR8550325_PAIRED_rmdup.narrowPeak_peak_448	98	.	4.22525	12.0098	9.88794	81
chr1	17006503	17006648	SRR8550325_PAIRED_rmdup.narrowPeak_peak_449	54	.	3.30097	7.4757	5.48924	115
chr1	17009403	17010018	SRR8550325_PAIRED_rmdup.narrowPeak_peak_450	92	.	4.09321	11.3191	9.2146	406
chr1	17096455	17098230	SRR8550325_PAIRED_rmdup.narrowPeak_peak_451	2210	.	27.3321	224.621	221.076	1404
chr1	17098696	17098848	SRR8550325_PAIRED_rmdup.narrowPeak_peak_452	28	.	2.64078	4.72569	2.86714	33
chr1	17123393	17123824	SRR8550325_PAIRED_rmdup.narrowPeak_peak_453	857	.	14.2602	88.6277	85.7717	195
chr1	17145154	17145974	SRR8550325_PAIRED_rmdup.narrowPeak_peak_454	1631	.	22.0505	166.442	163.172	403
chr1	17153202	17153482	SRR8550325_PAIRED_rmdup.narrowPeak_peak_455	54	.	3.30097	7.4757	5.48924	119
chr1	17153765	17154791	SRR8550325_PAIRED_rmdup.narrowPeak_peak_456	380	.	8.58253	40.5688	38.055	363
chr1	17163504	17164006	SRR8550325_PAIRED_rmdup.narrowPeak_peak_457	482	.	9.90292	50.8754	48.2736	251
chr1	17181672	17181928	SRR8550325_PAIRED_rmdup.narrowPeak_peak_458	43	.	3.0369	6.32129	4.38156	121
chr1	17237856	17238665	SRR8550325_PAIRED_rmdup.narrowPeak_peak_459	493	.	10.035	51.9389	49.3287	287
chr1	17326766	17327062	SRR8550325_PAIRED_rmdup.narrowPeak_peak_460	28	.	2.64078	4.72569	2.86714	175
chr1	17450375	17450909	SRR8550325_PAIRED_rmdup.narrowPeak_peak_461	49	.	3.16893	6.8899	4.9262	188
chr1	17451446	17451607	SRR8550325_PAIRED_rmdup.narrowPeak_peak_462	19	.	2.3767	3.76182	1.96753	10
chr1	17520259	17520419	SRR8550325_PAIRED_rmdup.narrowPeak_peak_463	60	.	3.43301	8.07807	6.06978	53
chr1	17570217	17570743	SRR8550325_PAIRED_rmdup.narrowPeak_peak_464	197	.	5.94175	22.065	19.7589	236
chr1	17598325	17598603	SRR8550325_PAIRED_rmdup.narrowPeak_peak_465	28	.	2.64078	4.72569	2.86714	77
chr1	17601976	17602289	SRR8550325_PAIRED_rmdup.narrowPeak_peak_466	38	.	2.90486	5.77056	3.8563	163
chr1	17629696	17629910	SRR8550325_PAIRED_rmdup.narrowPeak_peak_467	112	.	4.48932	13.4302	11.2755	79
chr1	17655866	17656028	SRR8550325_PAIRED_rmdup.narrowPeak_peak_468	33	.	2.77282	5.23843	3.35113	86
chr1	17726457	17728344	SRR8550325_PAIRED_rmdup.narrowPeak_peak_469	1960	.	25.0874	199.444	196.015	944
chr1	17728658	17729062	SRR8550325_PAIRED_rmdup.narrowPeak_peak_470	49	.	3.16893	6.8899	4.9262	249
chr1	17738421	17738655	SRR8550325_PAIRED_rmdup.narrowPeak_peak_471	72	.	3.69709	9.33019	7.28128	74
chr1	17740830	17740981	SRR8550325_PAIRED_rmdup.narrowPeak_peak_472	33	.	2.77282	5.23843	3.35113	49
chr1	17980549	17981098	SRR8550325_PAIRED_rmdup.narrowPeak_peak_473	430	.	9.24273	45.6452	43.0868	248
chr1	18012822	18013302	SRR8550325_PAIRED_rmdup.narrowPeak_peak_474	331	.	7.92234	35.6577	33.1906	252
chr1	18057031	18057246	SRR8550325_PAIRED_rmdup.narrowPeak_peak_475	38	.	2.90486	5.77056	3.8563	178
chr1	18057512	18059487	SRR8550325_PAIRED_rmdup.narrowPeak_peak_476	1534	.	21.1262	156.662	153.442	984
chr1	18059753	18059908	SRR8550325_PAIRED_rmdup.narrowPeak_peak_477	19	.	2.3767	3.76182	1.96753	154
chr1	18060064	18060266	SRR8550325_PAIRED_rmdup.narrowPeak_peak_478	28	.	2.64078	4.72569	2.86714	79
chr1	18105957	18107153	SRR8550325_PAIRED_rmdup.narrowPeak_peak_479	400	.	8.84661	42.5802	40.0484	351
chr1	18131629	18132108	SRR8550325_PAIRED_rmdup.narrowPeak_peak_480	165	.	5.4136	18.776	16.5206	253
chr1	18191192	18192078	SRR8550325_PAIRED_rmdup.narrowPeak_peak_481	142	.	5.01748	16.4173	14.2028	417
chr1	18223496	18224113	SRR8550325_PAIRED_rmdup.narrowPeak_peak_482	66	.	3.56505	8.69641	6.66747	534
chr1	18272591	18272931	SRR8550325_PAIRED_rmdup.narrowPeak_peak_483	119	.	4.62136	14.1592	11.9888	175
chr1	18338655	18339383	SRR8550325_PAIRED_rmdup.narrowPeak_peak_484	285	.	7.26214	30.9255	28.5081	410
chr1	18359996	18360442	SRR8550325_PAIRED_rmdup.narrowPeak_peak_485	173	.	5.54564	19.5833	17.3149	175
chr1	18384104	18384443	SRR8550325_PAIRED_rmdup.narrowPeak_peak_486	43	.	3.0369	6.32129	4.38156	111
chr1	18460085	18461089	SRR8550325_PAIRED_rmdup.narrowPeak_peak_487	624	.	11.6194	65.1236	62.4169	548
chr1	18462046	18462641	SRR8550325_PAIRED_rmdup.narrowPeak_peak_488	66	.	3.56505	8.69641	6.66747	508
chr1	18463304	18463865	SRR8550325_PAIRED_rmdup.narrowPeak_peak_489	33	.	2.77282	5.23843	3.35113	434
chr1	18496967	18497208	SRR8550325_PAIRED_rmdup.narrowPeak_peak_490	54	.	3.30097	7.4757	5.48924	211
chr1	18498747	18499119	SRR8550325_PAIRED_rmdup.narrowPeak_peak_491	33	.	2.77282	5.23843	3.35113	68
chr1	18501565	18502046	SRR8550325_PAIRED_rmdup.narrowPeak_peak_492	181	.	5.67767	20.4007	18.1195	163
chr1	18512291	18513217	SRR8550325_PAIRED_rmdup.narrowPeak_peak_493	105	.	4.35728	12.7136	10.5751	505
chr1	18598928	18599212	SRR8550325_PAIRED_rmdup.narrowPeak_peak_494	60	.	3.43301	8.07807	6.06978	54
chr1	18599903	18600540	SRR8550325_PAIRED_rmdup.narrowPeak_peak_495	294	.	7.39418	31.8569	29.4292	250
chr1	18639639	18639833	SRR8550325_PAIRED_rmdup.narrowPeak_peak_496	24	.	2.50874	4.23318	2.40547	136
chr1	18976582	18977203	SRR8550325_PAIRED_rmdup.narrowPeak_peak_497	205	.	6.07379	22.9115	20.5933	533
chr1	19056291	19056575	SRR8550325_PAIRED_rmdup.narrowPeak_peak_498	98	.	4.22525	12.0098	9.88794	201
chr1	19088039	19088567	SRR8550325_PAIRED_rmdup.narrowPeak_peak_499	240	.	6.60195	26.3883	24.0242	282
chr1	19097075	19097336	SRR8550325_PAIRED_rmdup.narrowPeak_peak_500	43	.	3.0369	6.32129	4.38156	96
chr1	19102478	19102803	SRR8550325_PAIRED_rmdup.narrowPeak_peak_501	60	.	3.43301	8.07807	6.06978	106
chr1	19103762	19103961	SRR8550325_PAIRED_rmdup.narrowPeak_peak_502	60	.	3.43301	8.07807	6.06978	103
chr1	19104174	19104888	SRR8550325_PAIRED_rmdup.narrowPeak_peak_503	142	.	5.01748	16.4173	14.2028	613
chr1	19109780	19110145	SRR8550325_PAIRED_rmdup.narrowPeak_peak_504	727	.	12.8078	75.4814	72.7061	114
chr1	19178946	19179267	SRR8550325_PAIRED_rmdup.narrowPeak_peak_505	380	.	8.58253	40.5688	38.055	245
chr1	19205693	19205965	SRR8550325_PAIRED_rmdup.narrowPeak_peak_506	231	.	6.46991	25.5058	23.1529	98
chr1	19206140	19206660	SRR8550325_PAIRED_rmdup.narrowPeak_peak_507	189	.	5.80971	21.228	18.9342	212
chr1	19207483	19207864	SRR8550325_PAIRED_rmdup.narrowPeak_peak_508	85	.	3.96117	10.642	8.55543	279
chr1	19208974	19210496	SRR8550325_PAIRED_rmdup.narrowPeak_peak_509	322	.	7.7903	34.6965	32.239	1291
chr1	19210797	19210949	SRR8550325_PAIRED_rmdup.narrowPeak_peak_510	38	.	2.90486	5.77056	3.8563	65
chr1	19211812	19212455	SRR8550325_PAIRED_rmdup.narrowPeak_peak_511	149	.	5.14952	17.1927	14.9642	258
chr1	19212689	19213440	SRR8550325_PAIRED_rmdup.narrowPeak_peak_512	72	.	3.69709	9.33019	7.28128	629
chr1	19214111	19214371	SRR8550325_PAIRED_rmdup.narrowPeak_peak_513	98	.	4.22525	12.0098	9.88794	146
chr1	19214680	19214833	SRR8550325_PAIRED_rmdup.narrowPeak_peak_514	24	.	2.50874	4.23318	2.40547	80
chr1	19216741	19217172	SRR8550325_PAIRED_rmdup.narrowPeak_peak_515	24	.	2.50874	4.23318	2.40547	270
chr1	19217358	19217635	SRR8550325_PAIRED_rmdup.narrowPeak_peak_516	60	.	3.43301	8.07807	6.06978	74
chr1	19217968	19218329	SRR8550325_PAIRED_rmdup.narrowPeak_peak_517	54	.	3.30097	7.4757	5.48924	176
chr1	19221675	19221997	SRR8550325_PAIRED_rmdup.narrowPeak_peak_518	149	.	5.14952	17.1927	14.9642	203
chr1	19223697	19223865	SRR8550325_PAIRED_rmdup.narrowPeak_peak_519	43	.	3.0369	6.32129	4.38156	77
chr1	19225193	19225605	SRR8550325_PAIRED_rmdup.narrowPeak_peak_520	105	.	4.35728	12.7136	10.5751	289
chr1	19226044	19226212	SRR8550325_PAIRED_rmdup.narrowPeak_peak_521	54	.	3.30097	7.4757	5.48924	69
chr1	19226824	19227216	SRR8550325_PAIRED_rmdup.narrowPeak_peak_522	38	.	2.90486	5.77056	3.8563	215
chr1	19227551	19228138	SRR8550325_PAIRED_rmdup.narrowPeak_peak_523	49	.	3.16893	6.8899	4.9262	175
chr1	19228747	19228986	SRR8550325_PAIRED_rmdup.narrowPeak_peak_524	49	.	3.16893	6.8899	4.9262	164
chr1	19230668	19232194	SRR8550325_PAIRED_rmdup.narrowPeak_peak_525	322	.	7.7903	34.6965	32.239	1187
chr1	19232528	19232672	SRR8550325_PAIRED_rmdup.narrowPeak_peak_526	54	.	3.30097	7.4757	5.48924	84
chr1	19232862	19233409	SRR8550325_PAIRED_rmdup.narrowPeak_peak_527	98	.	4.22525	12.0098	9.88794	194
chr1	19233823	19234530	SRR8550325_PAIRED_rmdup.narrowPeak_peak_528	149	.	5.14952	17.1927	14.9642	184
chr1	19234690	19235386	SRR8550325_PAIRED_rmdup.narrowPeak_peak_529	189	.	5.80971	21.228	18.9342	416
chr1	19236353	19237155	SRR8550325_PAIRED_rmdup.narrowPeak_peak_530	797	.	13.6	82.5891	79.7693	516
chr1	19240187	19240491	SRR8550325_PAIRED_rmdup.narrowPeak_peak_531	38	.	2.90486	5.77056	3.8563	93
chr1	19240797	19241716	SRR8550325_PAIRED_rmdup.narrowPeak_peak_532	601	.	11.3553	62.8744	60.1836	710
chr1	19241978	19242219	SRR8550325_PAIRED_rmdup.narrowPeak_peak_533	38	.	2.90486	5.77056	3.8563	76
chr1	19323865	19324036	SRR8550325_PAIRED_rmdup.narrowPeak_peak_534	33	.	2.77282	5.23843	3.35113	113
chr1	19337088	19337788	SRR8550325_PAIRED_rmdup.narrowPeak_peak_535	410	.	8.97865	43.5956	41.0548	341
chr1	19389453	19389974	SRR8550325_PAIRED_rmdup.narrowPeak_peak_536	92	.	4.09321	11.3191	9.2146	129
chr1	19455567	19455705	SRR8550325_PAIRED_rmdup.narrowPeak_peak_537	54	.	3.30097	7.4757	5.48924	18
chr1	19458923	19459582	SRR8550325_PAIRED_rmdup.narrowPeak_peak_538	773	.	13.3359	80.2026	77.3977	224
chr1	19459758	19460077	SRR8550325_PAIRED_rmdup.narrowPeak_peak_539	92	.	4.09321	11.3191	9.2146	205
chr1	19507912	19508110	SRR8550325_PAIRED_rmdup.narrowPeak_peak_540	43	.	3.0369	6.32129	4.38156	57
chr1	19561850	19562477	SRR8550325_PAIRED_rmdup.narrowPeak_peak_541	240	.	6.60195	26.3883	24.0242	295
chr1	19616053	19616451	SRR8550325_PAIRED_rmdup.narrowPeak_peak_542	33	.	2.77282	5.23843	3.35113	55
chr1	19672672	19674882	SRR8550325_PAIRED_rmdup.narrowPeak_peak_543	275	.	7.1301	30.0019	27.5947	1755
chr1	19680899	19681698	SRR8550325_PAIRED_rmdup.narrowPeak_peak_544	181	.	5.67767	20.4007	18.1195	561
chr1	19716330	19716793	SRR8550325_PAIRED_rmdup.narrowPeak_peak_545	60	.	3.43301	8.07807	6.06978	274
chr1	19767518	19768069	SRR8550325_PAIRED_rmdup.narrowPeak_peak_546	92	.	4.09321	11.3191	9.2146	386
chr1	19880879	19881429	SRR8550325_PAIRED_rmdup.narrowPeak_peak_547	189	.	5.80971	21.228	18.9342	301
chr1	19973365	19973667	SRR8550325_PAIRED_rmdup.narrowPeak_peak_548	105	.	4.35728	12.7136	10.5751	133
chr1	19974035	19974356	SRR8550325_PAIRED_rmdup.narrowPeak_peak_549	173	.	5.54564	19.5833	17.3149	161
chr1	19981349	19981488	SRR8550325_PAIRED_rmdup.narrowPeak_peak_550	66	.	3.56505	8.69641	6.66747	55
chr1	19981813	19982177	SRR8550325_PAIRED_rmdup.narrowPeak_peak_551	24	.	2.50874	4.23318	2.40547	287
chr1	19983558	19983759	SRR8550325_PAIRED_rmdup.narrowPeak_peak_552	33	.	2.77282	5.23843	3.35113	160
chr1	20131793	20132364	SRR8550325_PAIRED_rmdup.narrowPeak_peak_553	85	.	3.96117	10.642	8.55543	423
chr1	20134426	20134728	SRR8550325_PAIRED_rmdup.narrowPeak_peak_554	54	.	3.30097	7.4757	5.48924	135
chr1	20134956	20135757	SRR8550325_PAIRED_rmdup.narrowPeak_peak_555	503	.	10.167	53.0081	50.3895	437
chr1	20135988	20136141	SRR8550325_PAIRED_rmdup.narrowPeak_peak_556	38	.	2.90486	5.77056	3.8563	92
chr1	20138932	20139740	SRR8550325_PAIRED_rmdup.narrowPeak_peak_557	85	.	3.96117	10.642	8.55543	629
chr1	20161412	20161619	SRR8550325_PAIRED_rmdup.narrowPeak_peak_558	43	.	3.0369	6.32129	4.38156	38
chr1	20181750	20182040	SRR8550325_PAIRED_rmdup.narrowPeak_peak_559	43	.	3.0369	6.32129	4.38156	157
chr1	20263885	20264210	SRR8550325_PAIRED_rmdup.narrowPeak_peak_560	24	.	2.50874	4.23318	2.40547	180
chr1	20268877	20269344	SRR8550325_PAIRED_rmdup.narrowPeak_peak_561	341	.	8.05437	36.6261	34.1494	208
chr1	20306124	20306391	SRR8550325_PAIRED_rmdup.narrowPeak_peak_562	105	.	4.35728	12.7136	10.5751	205
chr1	20311325	20311964	SRR8550325_PAIRED_rmdup.narrowPeak_peak_563	410	.	8.97865	43.5956	41.0548	330
chr1	20355798	20356075	SRR8550325_PAIRED_rmdup.narrowPeak_peak_564	43	.	3.0369	6.32129	4.38156	25
chr1	20428398	20428856	SRR8550325_PAIRED_rmdup.narrowPeak_peak_565	98	.	4.22525	12.0098	9.88794	287
chr1	20450181	20450552	SRR8550325_PAIRED_rmdup.narrowPeak_peak_566	322	.	7.7903	34.6965	32.239	86
chr1	20466188	20466778	SRR8550325_PAIRED_rmdup.narrowPeak_peak_567	568	.	10.9592	59.5383	56.8712	435
chr1	20477723	20478305	SRR8550325_PAIRED_rmdup.narrowPeak_peak_568	142	.	5.01748	16.4173	14.2028	461
chr1	20503095	20503333	SRR8550325_PAIRED_rmdup.narrowPeak_peak_569	33	.	2.77282	5.23843	3.35113	215
chr1	20503662	20504162	SRR8550325_PAIRED_rmdup.narrowPeak_peak_570	54	.	3.30097	7.4757	5.48924	249
chr1	20508126	20508281	SRR8550325_PAIRED_rmdup.narrowPeak_peak_571	72	.	3.69709	9.33019	7.28128	97
chr1	20513801	20513972	SRR8550325_PAIRED_rmdup.narrowPeak_peak_572	266	.	6.99806	29.0862	26.6896	77
chr1	20554267	20554889	SRR8550325_PAIRED_rmdup.narrowPeak_peak_573	390	.	8.71457	41.5713	39.0485	302
chr1	20612661	20612952	SRR8550325_PAIRED_rmdup.narrowPeak_peak_574	85	.	3.96117	10.642	8.55543	219
chr1	20678082	20678242	SRR8550325_PAIRED_rmdup.narrowPeak_peak_575	38	.	2.90486	5.77056	3.8563	94
chr1	20720709	20720846	SRR8550325_PAIRED_rmdup.narrowPeak_peak_576	72	.	3.69709	9.33019	7.28128	73
chr1	20801825	20802136	SRR8550325_PAIRED_rmdup.narrowPeak_peak_577	112	.	4.48932	13.4302	11.2755	83
chr1	20819503	20821106	SRR8550325_PAIRED_rmdup.narrowPeak_peak_578	5097	.	50.5709	514.352	509.711	876
chr1	20848143	20848980	SRR8550325_PAIRED_rmdup.narrowPeak_peak_579	240	.	6.60195	26.3883	24.0242	534
chr1	20890070	20891660	SRR8550325_PAIRED_rmdup.narrowPeak_peak_580	1716	.	22.8427	174.926	171.615	514
chr1	20919716	20919865	SRR8550325_PAIRED_rmdup.narrowPeak_peak_581	38	.	2.90486	5.77056	3.8563	76
chr1	20933572	20933780	SRR8550325_PAIRED_rmdup.narrowPeak_peak_582	98	.	4.22525	12.0098	9.88794	66
chr1	20939002	20939606	SRR8550325_PAIRED_rmdup.narrowPeak_peak_583	370	.	8.45049	39.5729	37.0683	257
chr1	20951095	20952229	SRR8550325_PAIRED_rmdup.narrowPeak_peak_584	3076	.	34.7262	311.601	307.681	403
chr1	20974909	20975061	SRR8550325_PAIRED_rmdup.narrowPeak_peak_585	15	.	2.24466	3.3126	1.5551	123
chr1	20986676	20986893	SRR8550325_PAIRED_rmdup.narrowPeak_peak_586	60	.	3.43301	8.07807	6.06978	147
chr1	21033740	21033966	SRR8550325_PAIRED_rmdup.narrowPeak_peak_587	98	.	4.22525	12.0098	9.88794	83
chr1	21076028	21076399	SRR8550325_PAIRED_rmdup.narrowPeak_peak_588	79	.	3.82913	9.97888	7.91078	65
chr1	21077253	21077581	SRR8550325_PAIRED_rmdup.narrowPeak_peak_589	85	.	3.96117	10.642	8.55543	105
chr1	21078344	21079929	SRR8550325_PAIRED_rmdup.narrowPeak_peak_590	3727	.	40.0078	376.978	372.793	1181
chr1	21080376	21080829	SRR8550325_PAIRED_rmdup.narrowPeak_peak_591	266	.	6.99806	29.0862	26.6896	200
chr1	21101577	21102022	SRR8550325_PAIRED_rmdup.narrowPeak_peak_592	43	.	3.0369	6.32129	4.38156	131
chr1	21161738	21162066	SRR8550325_PAIRED_rmdup.narrowPeak_peak_593	472	.	9.77088	49.8175	47.2244	238
chr1	21166141	21167043	SRR8550325_PAIRED_rmdup.narrowPeak_peak_594	1520	.	20.9942	155.276	152.062	264
chr1	21205598	21206933	SRR8550325_PAIRED_rmdup.narrowPeak_peak_595	105	.	4.35728	12.7136	10.5751	192
chr1	21211235	21211395	SRR8550325_PAIRED_rmdup.narrowPeak_peak_596	72	.	3.69709	9.33019	7.28128	118
chr1	21213479	21213927	SRR8550325_PAIRED_rmdup.narrowPeak_peak_597	54	.	3.30097	7.4757	5.48924	91
chr1	21218274	21219397	SRR8550325_PAIRED_rmdup.narrowPeak_peak_598	1575	.	21.5223	160.838	157.596	335
chr1	21232264	21232641	SRR8550325_PAIRED_rmdup.narrowPeak_peak_599	49	.	3.16893	6.8899	4.9262	270
chr1	21271347	21271702	SRR8550325_PAIRED_rmdup.narrowPeak_peak_600	514	.	10.299	54.0829	51.4561	281
chr1	21344293	21344575	SRR8550325_PAIRED_rmdup.narrowPeak_peak_601	79	.	3.82913	9.97888	7.91078	177
chr1	21379940	21380469	SRR8550325_PAIRED_rmdup.narrowPeak_peak_602	303	.	7.52622	32.796	30.3583	272
chr1	21411165	21411804	SRR8550325_PAIRED_rmdup.narrowPeak_peak_603	568	.	10.9592	59.5383	56.8712	261
chr1	21461054	21461482	SRR8550325_PAIRED_rmdup.narrowPeak_peak_604	134	.	4.88544	15.653	13.4528	185
chr1	21500042	21500316	SRR8550325_PAIRED_rmdup.narrowPeak_peak_605	38	.	2.90486	5.77056	3.8563	43
chr1	21521454	21521870	SRR8550325_PAIRED_rmdup.narrowPeak_peak_606	451	.	9.5068	47.7194	45.1437	161
chr1	21528134	21528431	SRR8550325_PAIRED_rmdup.narrowPeak_peak_607	28	.	2.64078	4.72569	2.86714	285
chr1	21540795	21540936	SRR8550325_PAIRED_rmdup.narrowPeak_peak_608	19	.	2.3767	3.76182	1.96753	33
chr1	21606763	21606937	SRR8550325_PAIRED_rmdup.narrowPeak_peak_609	43	.	3.0369	6.32129	4.38156	51
chr1	21622063	21622906	SRR8550325_PAIRED_rmdup.narrowPeak_peak_610	127	.	4.7534	14.9002	12.7147	630
chr1	21712843	21713095	SRR8550325_PAIRED_rmdup.narrowPeak_peak_611	60	.	3.43301	8.07807	6.06978	75
chr1	21753218	21753411	SRR8550325_PAIRED_rmdup.narrowPeak_peak_612	15	.	2.24466	3.3126	1.5551	69
chr1	21780595	21780745	SRR8550325_PAIRED_rmdup.narrowPeak_peak_613	49	.	3.16893	6.8899	4.9262	125
chr1	21836306	21837014	SRR8550325_PAIRED_rmdup.narrowPeak_peak_614	294	.	7.39418	31.8569	29.4292	255
chr1	21856550	21856756	SRR8550325_PAIRED_rmdup.narrowPeak_peak_615	54	.	3.30097	7.4757	5.48924	162
chr1	21889627	21889846	SRR8550325_PAIRED_rmdup.narrowPeak_peak_616	28	.	2.64078	4.72569	2.86714	87
chr1	21919281	21919525	SRR8550325_PAIRED_rmdup.narrowPeak_peak_617	60	.	3.43301	8.07807	6.06978	104
chr1	21958335	21958555	SRR8550325_PAIRED_rmdup.narrowPeak_peak_618	54	.	3.30097	7.4757	5.48924	143
chr1	21959694	21959896	SRR8550325_PAIRED_rmdup.narrowPeak_peak_619	49	.	3.16893	6.8899	4.9262	193
chr1	21960514	21962930	SRR8550325_PAIRED_rmdup.narrowPeak_peak_620	1397	.	19.8058	142.923	139.771	887
chr1	21963233	21963370	SRR8550325_PAIRED_rmdup.narrowPeak_peak_621	49	.	3.16893	6.8899	4.9262	52
chr1	22036303	22036653	SRR8550325_PAIRED_rmdup.narrowPeak_peak_622	24	.	2.50874	4.23318	2.40547	178
chr1	22105473	22105930	SRR8550325_PAIRED_rmdup.narrowPeak_peak_623	119	.	4.62136	14.1592	11.9888	251
chr1	22118363	22118934	SRR8550325_PAIRED_rmdup.narrowPeak_peak_624	205	.	6.07379	22.9115	20.5933	236
chr1	22248137	22249848	SRR8550325_PAIRED_rmdup.narrowPeak_peak_625	857	.	14.2602	88.6277	85.7717	1022
chr1	22255056	22255255	SRR8550325_PAIRED_rmdup.narrowPeak_peak_626	49	.	3.16893	6.8899	4.9262	115
chr1	22261997	22262652	SRR8550325_PAIRED_rmdup.narrowPeak_peak_627	222	.	6.33787	24.6321	22.2906	344
chr1	22268751	22269438	SRR8550325_PAIRED_rmdup.narrowPeak_peak_628	857	.	14.2602	88.6277	85.7717	382
chr1	22293195	22293707	SRR8550325_PAIRED_rmdup.narrowPeak_peak_629	142	.	5.01748	16.4173	14.2028	298
chr1	22293985	22294235	SRR8550325_PAIRED_rmdup.narrowPeak_peak_630	112	.	4.48932	13.4302	11.2755	152
chr1	22313883	22314266	SRR8550325_PAIRED_rmdup.narrowPeak_peak_631	66	.	3.56505	8.69641	6.66747	176
chr1	22315480	22315776	SRR8550325_PAIRED_rmdup.narrowPeak_peak_632	49	.	3.16893	6.8899	4.9262	211
chr1	22320635	22321308	SRR8550325_PAIRED_rmdup.narrowPeak_peak_633	149	.	5.14952	17.1927	14.9642	558
chr1	22358208	22358445	SRR8550325_PAIRED_rmdup.narrowPeak_peak_634	24	.	2.50874	4.23318	2.40547	78
chr1	22375598	22375809	SRR8550325_PAIRED_rmdup.narrowPeak_peak_635	24	.	2.50874	4.23318	2.40547	153
chr1	22386474	22386616	SRR8550325_PAIRED_rmdup.narrowPeak_peak_636	92	.	4.09321	11.3191	9.2146	51
chr1	22471204	22471441	SRR8550325_PAIRED_rmdup.narrowPeak_peak_637	28	.	2.64078	4.72569	2.86714	21
chr1	22487306	22487731	SRR8550325_PAIRED_rmdup.narrowPeak_peak_638	257	.	6.86602	28.1786	25.7927	223
chr1	22532976	22534258	SRR8550325_PAIRED_rmdup.narrowPeak_peak_639	2255	.	27.7282	229.128	225.562	545
chr1	22588949	22589089	SRR8550325_PAIRED_rmdup.narrowPeak_peak_640	38	.	2.90486	5.77056	3.8563	76
chr1	22608004	22608361	SRR8550325_PAIRED_rmdup.narrowPeak_peak_641	66	.	3.56505	8.69641	6.66747	307
chr1	22671945	22672326	SRR8550325_PAIRED_rmdup.narrowPeak_peak_642	33	.	2.77282	5.23843	3.35113	237
chr1	22720821	22721061	SRR8550325_PAIRED_rmdup.narrowPeak_peak_643	19	.	2.3767	3.76182	1.96753	2
chr1	22803840	22804166	SRR8550325_PAIRED_rmdup.narrowPeak_peak_644	28	.	2.64078	4.72569	2.86714	147
chr1	22804969	22807038	SRR8550325_PAIRED_rmdup.narrowPeak_peak_645	2003	.	25.4835	203.841	200.391	927
chr1	22894817	22895367	SRR8550325_PAIRED_rmdup.narrowPeak_peak_646	49	.	3.16893	6.8899	4.9262	261
chr1	22901107	22901653	SRR8550325_PAIRED_rmdup.narrowPeak_peak_647	134	.	4.88544	15.653	13.4528	203
chr1	23061858	23062454	SRR8550325_PAIRED_rmdup.narrowPeak_peak_648	1506	.	20.8622	153.892	150.685	355
chr1	23102728	23103050	SRR8550325_PAIRED_rmdup.narrowPeak_peak_649	43	.	3.0369	6.32129	4.38156	109
chr1	23140498	23140776	SRR8550325_PAIRED_rmdup.narrowPeak_peak_650	157	.	5.28156	17.979	15.737	207
chr1	23255618	23257692	SRR8550325_PAIRED_rmdup.narrowPeak_peak_651	4574	.	46.6097	461.896	457.41	517
chr1	23265529	23265865	SRR8550325_PAIRED_rmdup.narrowPeak_peak_652	60	.	3.43301	8.07807	6.06978	214
chr1	23270875	23271834	SRR8550325_PAIRED_rmdup.narrowPeak_peak_653	231	.	6.46991	25.5058	23.1529	674
chr1	23274253	23274399	SRR8550325_PAIRED_rmdup.narrowPeak_peak_654	19	.	2.3767	3.76182	1.96753	60
chr1	23286747	23287065	SRR8550325_PAIRED_rmdup.narrowPeak_peak_655	142	.	5.01748	16.4173	14.2028	174
chr1	23322312	23322454	SRR8550325_PAIRED_rmdup.narrowPeak_peak_656	24	.	2.50874	4.23318	2.40547	12
chr1	23324195	23324514	SRR8550325_PAIRED_rmdup.narrowPeak_peak_657	66	.	3.56505	8.69641	6.66747	196
chr1	23382196	23384254	SRR8550325_PAIRED_rmdup.narrowPeak_peak_658	4282	.	44.3651	432.655	428.262	809
chr1	23443079	23443692	SRR8550325_PAIRED_rmdup.narrowPeak_peak_659	222	.	6.33787	24.6321	22.2906	401
chr1	23445184	23445363	SRR8550325_PAIRED_rmdup.narrowPeak_peak_660	33	.	2.77282	5.23843	3.35113	7
chr1	23519887	23520578	SRR8550325_PAIRED_rmdup.narrowPeak_peak_661	149	.	5.14952	17.1927	14.9642	426
chr1	23589432	23589996	SRR8550325_PAIRED_rmdup.narrowPeak_peak_662	112	.	4.48932	13.4302	11.2755	163
chr1	23638492	23639647	SRR8550325_PAIRED_rmdup.narrowPeak_peak_663	205	.	6.07379	22.9115	20.5933	849
chr1	23656427	23656627	SRR8550325_PAIRED_rmdup.narrowPeak_peak_664	43	.	3.0369	6.32129	4.38156	19
chr1	23686666	23687017	SRR8550325_PAIRED_rmdup.narrowPeak_peak_665	119	.	4.62136	14.1592	11.9888	153
chr1	23705620	23705970	SRR8550325_PAIRED_rmdup.narrowPeak_peak_666	189	.	5.80971	21.228	18.9342	134
chr1	23732333	23732837	SRR8550325_PAIRED_rmdup.narrowPeak_peak_667	119	.	4.62136	14.1592	11.9888	409
chr1	23761278	23761614	SRR8550325_PAIRED_rmdup.narrowPeak_peak_668	43	.	3.0369	6.32129	4.38156	263
chr1	23761826	23763407	SRR8550325_PAIRED_rmdup.narrowPeak_peak_669	1916	.	24.6913	195.068	191.659	1104
chr1	23763710	23763997	SRR8550325_PAIRED_rmdup.narrowPeak_peak_670	105	.	4.35728	12.7136	10.5751	196
chr1	23766120	23766397	SRR8550325_PAIRED_rmdup.narrowPeak_peak_671	79	.	3.82913	9.97888	7.91078	111
chr1	23792842	23793189	SRR8550325_PAIRED_rmdup.narrowPeak_peak_672	451	.	9.5068	47.7194	45.1437	80
chr1	23827020	23827551	SRR8550325_PAIRED_rmdup.narrowPeak_peak_673	601	.	11.3553	62.8744	60.1836	214
chr1	23892017	23892327	SRR8550325_PAIRED_rmdup.narrowPeak_peak_674	49	.	3.16893	6.8899	4.9262	194
chr1	23897100	23897281	SRR8550325_PAIRED_rmdup.narrowPeak_peak_675	33	.	2.77282	5.23843	3.35113	127
chr1	23906059	23906454	SRR8550325_PAIRED_rmdup.narrowPeak_peak_676	79	.	3.82913	9.97888	7.91078	196
chr1	23921647	23922718	SRR8550325_PAIRED_rmdup.narrowPeak_peak_677	2106	.	26.4078	214.178	210.68	491
chr1	23958798	23959924	SRR8550325_PAIRED_rmdup.narrowPeak_peak_678	231	.	6.46991	25.5058	23.1529	336
chr1	23966357	23966729	SRR8550325_PAIRED_rmdup.narrowPeak_peak_679	149	.	5.14952	17.1927	14.9642	117
chr1	23974165	23974325	SRR8550325_PAIRED_rmdup.narrowPeak_peak_680	38	.	2.90486	5.77056	3.8563	52
chr1	23988866	23989318	SRR8550325_PAIRED_rmdup.narrowPeak_peak_681	72	.	3.69709	9.33019	7.28128	404
chr1	24004943	24006266	SRR8550325_PAIRED_rmdup.narrowPeak_peak_682	2361	.	28.6524	239.717	236.104	669
chr1	24050655	24050918	SRR8550325_PAIRED_rmdup.narrowPeak_peak_683	165	.	5.4136	18.776	16.5206	121
chr1	24099088	24100973	SRR8550325_PAIRED_rmdup.narrowPeak_peak_684	3513	.	38.2913	355.464	351.365	1017
chr1	24102457	24102762	SRR8550325_PAIRED_rmdup.narrowPeak_peak_685	24	.	2.50874	4.23318	2.40547	275
chr1	24107597	24107783	SRR8550325_PAIRED_rmdup.narrowPeak_peak_686	60	.	3.43301	8.07807	6.06978	28
chr1	24108117	24108476	SRR8550325_PAIRED_rmdup.narrowPeak_peak_687	33	.	2.77282	5.23843	3.35113	203
chr1	24108652	24108892	SRR8550325_PAIRED_rmdup.narrowPeak_peak_688	19	.	2.3767	3.76182	1.96753	62
chr1	24120325	24120660	SRR8550325_PAIRED_rmdup.narrowPeak_peak_689	24	.	2.50874	4.23318	2.40547	149
chr1	24133771	24134226	SRR8550325_PAIRED_rmdup.narrowPeak_peak_690	28	.	2.64078	4.72569	2.86714	289
chr1	24134795	24135249	SRR8550325_PAIRED_rmdup.narrowPeak_peak_691	525	.	10.4311	55.1632	52.5283	243
chr1	24137093	24137578	SRR8550325_PAIRED_rmdup.narrowPeak_peak_692	400	.	8.84661	42.5802	40.0484	260
chr1	24142293	24143434	SRR8550325_PAIRED_rmdup.narrowPeak_peak_693	472	.	9.77088	49.8175	47.2244	131
chr1	24171390	24171889	SRR8550325_PAIRED_rmdup.narrowPeak_peak_694	370	.	8.45049	39.5729	37.0683	226
chr1	24173045	24173198	SRR8550325_PAIRED_rmdup.narrowPeak_peak_695	28	.	2.64078	4.72569	2.86714	105
chr1	24179937	24180111	SRR8550325_PAIRED_rmdup.narrowPeak_peak_696	165	.	5.4136	18.776	16.5206	83
chr1	24194838	24196874	SRR8550325_PAIRED_rmdup.narrowPeak_peak_697	2714	.	31.6893	275.181	271.415	1428
chr1	24212723	24212940	SRR8550325_PAIRED_rmdup.narrowPeak_peak_698	49	.	3.16893	6.8899	4.9262	51
chr1	24218977	24219438	SRR8550325_PAIRED_rmdup.narrowPeak_peak_699	380	.	8.58253	40.5688	38.055	249
chr1	24225787	24226975	SRR8550325_PAIRED_rmdup.narrowPeak_peak_700	1277	.	18.6175	130.803	127.714	597
chr1	24230491	24230689	SRR8550325_PAIRED_rmdup.narrowPeak_peak_701	79	.	3.82913	9.97888	7.91078	53
chr1	24239449	24241060	SRR8550325_PAIRED_rmdup.narrowPeak_peak_702	514	.	10.299	54.0829	51.4561	873
chr1	24245830	24246120	SRR8550325_PAIRED_rmdup.narrowPeak_peak_703	43	.	3.0369	6.32129	4.38156	87
chr1	24249072	24249611	SRR8550325_PAIRED_rmdup.narrowPeak_peak_704	294	.	7.39418	31.8569	29.4292	234
chr1	24259410	24259777	SRR8550325_PAIRED_rmdup.narrowPeak_peak_705	181	.	5.67767	20.4007	18.1195	307
chr1	24286288	24287106	SRR8550325_PAIRED_rmdup.narrowPeak_peak_706	390	.	8.71457	41.5713	39.0485	206
chr1	24302592	24303157	SRR8550325_PAIRED_rmdup.narrowPeak_peak_707	857	.	14.2602	88.6277	85.7717	226
chr1	24310189	24311500	SRR8550325_PAIRED_rmdup.narrowPeak_peak_708	294	.	7.39418	31.8569	29.4292	198
chr1	24335389	24335650	SRR8550325_PAIRED_rmdup.narrowPeak_peak_709	43	.	3.0369	6.32129	4.38156	101
chr1	24367492	24368076	SRR8550325_PAIRED_rmdup.narrowPeak_peak_710	205	.	6.07379	22.9115	20.5933	208
chr1	24374892	24375156	SRR8550325_PAIRED_rmdup.narrowPeak_peak_711	360	.	8.31845	38.5838	36.0885	188
chr1	24378493	24378870	SRR8550325_PAIRED_rmdup.narrowPeak_peak_712	351	.	8.18641	37.6015	35.1155	202
chr1	24386805	24387081	SRR8550325_PAIRED_rmdup.narrowPeak_peak_713	119	.	4.62136	14.1592	11.9888	69
chr1	24397184	24397407	SRR8550325_PAIRED_rmdup.narrowPeak_peak_714	92	.	4.09321	11.3191	9.2146	127
chr1	24511543	24511811	SRR8550325_PAIRED_rmdup.narrowPeak_peak_715	28	.	2.64078	4.72569	2.86714	162
chr1	24524364	24524514	SRR8550325_PAIRED_rmdup.narrowPeak_peak_716	38	.	2.90486	5.77056	3.8563	94
chr1	24549099	24549553	SRR8550325_PAIRED_rmdup.narrowPeak_peak_717	197	.	5.94175	22.065	19.7589	323
chr1	24553499	24553945	SRR8550325_PAIRED_rmdup.narrowPeak_peak_718	536	.	10.5631	56.249	53.606	136
chr1	24560219	24560494	SRR8550325_PAIRED_rmdup.narrowPeak_peak_719	66	.	3.56505	8.69641	6.66747	115
chr1	24585964	24587804	SRR8550325_PAIRED_rmdup.narrowPeak_peak_720	1030	.	16.1087	106.054	103.098	777
chr1	24633695	24634191	SRR8550325_PAIRED_rmdup.narrowPeak_peak_722	322	.	7.7903	34.6965	32.239	275
chr1	24678071	24679542	SRR8550325_PAIRED_rmdup.narrowPeak_peak_723	3927	.	41.5923	397.053	392.789	557
chr1	24699283	24699794	SRR8550325_PAIRED_rmdup.narrowPeak_peak_724	181	.	5.67767	20.4007	18.1195	232
chr1	24719360	24719935	SRR8550325_PAIRED_rmdup.narrowPeak_peak_725	92	.	4.09321	11.3191	9.2146	436
chr1	24734927	24735157	SRR8550325_PAIRED_rmdup.narrowPeak_peak_726	92	.	4.09321	11.3191	9.2146	120
chr1	24741516	24742045	SRR8550325_PAIRED_rmdup.narrowPeak_peak_727	149	.	5.14952	17.1927	14.9642	276
chr1	24757843	24758170	SRR8550325_PAIRED_rmdup.narrowPeak_peak_728	66	.	3.56505	8.69641	6.66747	263
chr1	24818098	24818927	SRR8550325_PAIRED_rmdup.narrowPeak_peak_729	112	.	4.48932	13.4302	11.2755	520
chr1	24901236	24901506	SRR8550325_PAIRED_rmdup.narrowPeak_peak_730	54	.	3.30097	7.4757	5.48924	207
chr1	24923821	24924310	SRR8550325_PAIRED_rmdup.narrowPeak_peak_731	240	.	6.60195	26.3883	24.0242	285
chr1	25033779	25033930	SRR8550325_PAIRED_rmdup.narrowPeak_peak_732	43	.	3.0369	6.32129	4.38156	60
chr1	25064083	25064343	SRR8550325_PAIRED_rmdup.narrowPeak_peak_733	105	.	4.35728	12.7136	10.5751	106
chr1	25085514	25085904	SRR8550325_PAIRED_rmdup.narrowPeak_peak_734	49	.	3.16893	6.8899	4.9262	170
chr1	25087924	25088406	SRR8550325_PAIRED_rmdup.narrowPeak_peak_735	240	.	6.60195	26.3883	24.0242	189
chr1	25106755	25106993	SRR8550325_PAIRED_rmdup.narrowPeak_peak_736	79	.	3.82913	9.97888	7.91078	112
chr1	25178655	25178805	SRR8550325_PAIRED_rmdup.narrowPeak_peak_737	28	.	2.64078	4.72569	2.86714	107
chr1	25188916	25189795	SRR8550325_PAIRED_rmdup.narrowPeak_peak_738	493	.	10.035	51.9389	49.3287	550
chr1	25228371	25229060	SRR8550325_PAIRED_rmdup.narrowPeak_peak_739	1043	.	16.2408	107.326	104.363	376
chr1	25263212	25263360	SRR8550325_PAIRED_rmdup.narrowPeak_peak_740	19	.	2.3767	3.76182	1.96753	41
chr1	25430453	25430717	SRR8550325_PAIRED_rmdup.narrowPeak_peak_741	85	.	3.96117	10.642	8.55543	85
chr1	25462900	25463299	SRR8550325_PAIRED_rmdup.narrowPeak_peak_742	24	.	2.50874	4.23318	2.40547	275
chr1	25510271	25510745	SRR8550325_PAIRED_rmdup.narrowPeak_peak_743	222	.	6.33787	24.6321	22.2906	293
chr1	25527078	25527378	SRR8550325_PAIRED_rmdup.narrowPeak_peak_744	66	.	3.56505	8.69641	6.66747	94
chr1	25546218	25546376	SRR8550325_PAIRED_rmdup.narrowPeak_peak_745	28	.	2.64078	4.72569	2.86714	8
chr1	25597567	25597766	SRR8550325_PAIRED_rmdup.narrowPeak_peak_746	28	.	2.64078	4.72569	2.86714	181
chr1	25606411	25606807	SRR8550325_PAIRED_rmdup.narrowPeak_peak_747	214	.	6.20583	23.7673	21.4373	80
chr1	25616944	25617213	SRR8550325_PAIRED_rmdup.narrowPeak_peak_748	49	.	3.16893	6.8899	4.9262	171
chr1	25696864	25697160	SRR8550325_PAIRED_rmdup.narrowPeak_peak_749	72	.	3.69709	9.33019	7.28128	51
chr1	25706719	25706905	SRR8550325_PAIRED_rmdup.narrowPeak_peak_750	38	.	2.90486	5.77056	3.8563	164
chr1	25787390	25788003	SRR8550325_PAIRED_rmdup.narrowPeak_peak_751	112	.	4.48932	13.4302	11.2755	158
chr1	25815026	25815683	SRR8550325_PAIRED_rmdup.narrowPeak_peak_752	197	.	5.94175	22.065	19.7589	316
chr1	25826988	25827191	SRR8550325_PAIRED_rmdup.narrowPeak_peak_753	92	.	4.09321	11.3191	9.2146	8
chr1	25829751	25831257	SRR8550325_PAIRED_rmdup.narrowPeak_peak_754	968	.	15.4486	99.7464	96.8256	341
chr1	26388034	26388207	SRR8550325_PAIRED_rmdup.narrowPeak_peak_755	33	.	2.77282	5.23843	3.35113	131
chr1	26388366	26388798	SRR8550325_PAIRED_rmdup.narrowPeak_peak_756	72	.	3.69709	9.33019	7.28128	248
chr1	26411274	26411644	SRR8550325_PAIRED_rmdup.narrowPeak_peak_757	266	.	6.99806	29.0862	26.6896	279
chr1	26610904	26611141	SRR8550325_PAIRED_rmdup.narrowPeak_peak_758	72	.	3.69709	9.33019	7.28128	109
chr1	26781292	26781450	SRR8550325_PAIRED_rmdup.narrowPeak_peak_761	33	.	2.77282	5.23843	3.35113	101
chr1	26817181	26817564	SRR8550325_PAIRED_rmdup.narrowPeak_peak_762	43	.	3.0369	6.32129	4.38156	280
chr1	27684451	27684898	SRR8550325_PAIRED_rmdup.narrowPeak_peak_763	285	.	7.26214	30.9255	28.5081	238
chr1	27995815	27996071	SRR8550325_PAIRED_rmdup.narrowPeak_peak_764	54	.	3.30097	7.4757	5.48924	198
chr1	27998622	27998864	SRR8550325_PAIRED_rmdup.narrowPeak_peak_765	33	.	2.77282	5.23843	3.35113	88
chr1	28002252	28002586	SRR8550325_PAIRED_rmdup.narrowPeak_peak_766	85	.	3.96117	10.642	8.55543	240
chr1	28025789	28026150	SRR8550325_PAIRED_rmdup.narrowPeak_peak_767	105	.	4.35728	12.7136	10.5751	180
chr1	28047613	28048258	SRR8550325_PAIRED_rmdup.narrowPeak_peak_768	173	.	5.54564	19.5833	17.3149	468
chr1	28101829	28102223	SRR8550325_PAIRED_rmdup.narrowPeak_peak_769	49	.	3.16893	6.8899	4.9262	294
chr1	28214343	28214860	SRR8550325_PAIRED_rmdup.narrowPeak_peak_770	38	.	2.90486	5.77056	3.8563	407
chr1	28220767	28221112	SRR8550325_PAIRED_rmdup.narrowPeak_peak_771	79	.	3.82913	9.97888	7.91078	102
chr1	28323100	28323417	SRR8550325_PAIRED_rmdup.narrowPeak_peak_772	49	.	3.16893	6.8899	4.9262	116
chr1	28415730	28415976	SRR8550325_PAIRED_rmdup.narrowPeak_peak_773	54	.	3.30097	7.4757	5.48924	104
chr1	28501575	28501828	SRR8550325_PAIRED_rmdup.narrowPeak_peak_774	28	.	2.64078	4.72569	2.86714	238
chr1	28563899	28564276	SRR8550325_PAIRED_rmdup.narrowPeak_peak_775	112	.	4.48932	13.4302	11.2755	169
chr1	28565141	28566135	SRR8550325_PAIRED_rmdup.narrowPeak_peak_776	420	.	9.11069	44.6173	42.0677	813
chr1	28568868	28569058	SRR8550325_PAIRED_rmdup.narrowPeak_peak_777	43	.	3.0369	6.32129	4.38156	72
chr1	28594549	28595052	SRR8550325_PAIRED_rmdup.narrowPeak_peak_778	165	.	5.4136	18.776	16.5206	172
chr1	29148020	29148734	SRR8550325_PAIRED_rmdup.narrowPeak_peak_779	351	.	8.18641	37.6015	35.1155	215
chr1	29179917	29180395	SRR8550325_PAIRED_rmdup.narrowPeak_peak_780	181	.	5.67767	20.4007	18.1195	134
chr1	29187599	29188059	SRR8550325_PAIRED_rmdup.narrowPeak_peak_781	66	.	3.56505	8.69641	6.66747	245
chr1	29216884	29217622	SRR8550325_PAIRED_rmdup.narrowPeak_peak_782	112	.	4.48932	13.4302	11.2755	573
chr1	29270956	29271185	SRR8550325_PAIRED_rmdup.narrowPeak_peak_783	43	.	3.0369	6.32129	4.38156	119
chr1	29405840	29406239	SRR8550325_PAIRED_rmdup.narrowPeak_peak_784	92	.	4.09321	11.3191	9.2146	193
chr1	29492770	29493115	SRR8550325_PAIRED_rmdup.narrowPeak_peak_785	49	.	3.16893	6.8899	4.9262	146
chr1	29690453	29691122	SRR8550325_PAIRED_rmdup.narrowPeak_peak_786	149	.	5.14952	17.1927	14.9642	245
chr1	29731989	29732422	SRR8550325_PAIRED_rmdup.narrowPeak_peak_787	231	.	6.46991	25.5058	23.1529	158
chr1	29791490	29791791	SRR8550325_PAIRED_rmdup.narrowPeak_peak_788	49	.	3.16893	6.8899	4.9262	261
chr1	29939327	29939516	SRR8550325_PAIRED_rmdup.narrowPeak_peak_789	38	.	2.90486	5.77056	3.8563	89
chr1	30060844	30061098	SRR8550325_PAIRED_rmdup.narrowPeak_peak_790	142	.	5.01748	16.4173	14.2028	200
chr1	30415083	30415341	SRR8550325_PAIRED_rmdup.narrowPeak_peak_791	92	.	4.09321	11.3191	9.2146	128
chr1	30536570	30538237	SRR8550325_PAIRED_rmdup.narrowPeak_peak_792	692	.	12.4117	71.9871	69.2343	1146
chr1	30540058	30540492	SRR8550325_PAIRED_rmdup.narrowPeak_peak_793	72	.	3.69709	9.33019	7.28128	284
chr1	30541607	30542206	SRR8550325_PAIRED_rmdup.narrowPeak_peak_794	54	.	3.30097	7.4757	5.48924	343
chr1	30584625	30585305	SRR8550325_PAIRED_rmdup.narrowPeak_peak_795	189	.	5.80971	21.228	18.9342	369
chr1	30594682	30594916	SRR8550325_PAIRED_rmdup.narrowPeak_peak_796	33	.	2.77282	5.23843	3.35113	188
chr1	30636601	30636880	SRR8550325_PAIRED_rmdup.narrowPeak_peak_797	60	.	3.43301	8.07807	6.06978	55
chr1	30700515	30701025	SRR8550325_PAIRED_rmdup.narrowPeak_peak_798	266	.	6.99806	29.0862	26.6896	117
chr1	30778477	30779210	SRR8550325_PAIRED_rmdup.narrowPeak_peak_799	165	.	5.4136	18.776	16.5206	331
chr1	30792894	30793226	SRR8550325_PAIRED_rmdup.narrowPeak_peak_800	157	.	5.28156	17.979	15.737	247
chr1	30798946	30799105	SRR8550325_PAIRED_rmdup.narrowPeak_peak_801	38	.	2.90486	5.77056	3.8563	48
chr1	30801644	30801945	SRR8550325_PAIRED_rmdup.narrowPeak_peak_802	28	.	2.64078	4.72569	2.86714	224
chr1	30871969	30874690	SRR8550325_PAIRED_rmdup.narrowPeak_peak_803	4402	.	45.2894	444.651	440.219	1840
chr1	30930859	30931083	SRR8550325_PAIRED_rmdup.narrowPeak_peak_804	54	.	3.30097	7.4757	5.48924	121
chr1	30937767	30938158	SRR8550325_PAIRED_rmdup.narrowPeak_peak_805	49	.	3.16893	6.8899	4.9262	284
chr1	30939713	30939910	SRR8550325_PAIRED_rmdup.narrowPeak_peak_806	54	.	3.30097	7.4757	5.48924	126
chr1	30940461	30941368	SRR8550325_PAIRED_rmdup.narrowPeak_peak_807	49	.	3.16893	6.8899	4.9262	161
chr1	30946809	30947011	SRR8550325_PAIRED_rmdup.narrowPeak_peak_808	98	.	4.22525	12.0098	9.88794	133
chr1	30948155	30950849	SRR8550325_PAIRED_rmdup.narrowPeak_peak_809	6744	.	62.5865	679.413	674.471	1822
chr1	30987159	30987317	SRR8550325_PAIRED_rmdup.narrowPeak_peak_810	24	.	2.50874	4.23318	2.40547	73
chr1	31014700	31015122	SRR8550325_PAIRED_rmdup.narrowPeak_peak_811	92	.	4.09321	11.3191	9.2146	211
chr1	31051629	31051897	SRR8550325_PAIRED_rmdup.narrowPeak_peak_812	112	.	4.48932	13.4302	11.2755	127
chr1	31057321	31057562	SRR8550325_PAIRED_rmdup.narrowPeak_peak_813	19	.	2.3767	3.76182	1.96753	5
chr1	31058175	31058752	SRR8550325_PAIRED_rmdup.narrowPeak_peak_814	181	.	5.67767	20.4007	18.1195	150
chr1	31058967	31059144	SRR8550325_PAIRED_rmdup.narrowPeak_peak_815	38	.	2.90486	5.77056	3.8563	154
chr1	31073157	31073304	SRR8550325_PAIRED_rmdup.narrowPeak_peak_816	33	.	2.77282	5.23843	3.35113	47
chr1	31095860	31096719	SRR8550325_PAIRED_rmdup.narrowPeak_peak_817	312	.	7.65826	33.7425	31.2949	486
chr1	31129810	31129990	SRR8550325_PAIRED_rmdup.narrowPeak_peak_818	231	.	6.46991	25.5058	23.1529	147
chr1	31142226	31142943	SRR8550325_PAIRED_rmdup.narrowPeak_peak_819	214	.	6.20583	23.7673	21.4373	320
chr1	31148646	31150791	SRR8550325_PAIRED_rmdup.narrowPeak_peak_820	1424	.	20.0699	145.648	142.483	1116
chr1	31153146	31153299	SRR8550325_PAIRED_rmdup.narrowPeak_peak_821	66	.	3.56505	8.69641	6.66747	82
chr1	31153946	31154430	SRR8550325_PAIRED_rmdup.narrowPeak_peak_822	360	.	8.31845	38.5838	36.0885	203
chr1	31210053	31210573	SRR8550325_PAIRED_rmdup.narrowPeak_peak_823	303	.	7.52622	32.796	30.3583	238
chr1	31233690	31233948	SRR8550325_PAIRED_rmdup.narrowPeak_peak_824	43	.	3.0369	6.32129	4.38156	116
chr1	31337076	31337376	SRR8550325_PAIRED_rmdup.narrowPeak_peak_825	28	.	2.64078	4.72569	2.86714	219
chr1	31778264	31778432	SRR8550325_PAIRED_rmdup.narrowPeak_peak_826	85	.	3.96117	10.642	8.55543	80
chr1	31791744	31794560	SRR8550325_PAIRED_rmdup.narrowPeak_peak_827	430	.	9.24273	45.6452	43.0868	2431
chr1	32172211	32173265	SRR8550325_PAIRED_rmdup.narrowPeak_peak_828	2902	.	33.2738	294.069	290.222	445
chr1	32174574	32174937	SRR8550325_PAIRED_rmdup.narrowPeak_peak_829	157	.	5.28156	17.979	15.737	77
chr1	32234767	32234934	SRR8550325_PAIRED_rmdup.narrowPeak_peak_830	54	.	3.30097	7.4757	5.48924	46
chr1	32297539	32297878	SRR8550325_PAIRED_rmdup.narrowPeak_peak_831	85	.	3.96117	10.642	8.55543	90
chr1	32363466	32363888	SRR8550325_PAIRED_rmdup.narrowPeak_peak_832	105	.	4.35728	12.7136	10.5751	162
chr1	32553941	32554328	SRR8550325_PAIRED_rmdup.narrowPeak_peak_833	142	.	5.01748	16.4173	14.2028	180
chr1	32732127	32732276	SRR8550325_PAIRED_rmdup.narrowPeak_peak_834	33	.	2.77282	5.23843	3.35113	83
chr1	32789855	32790309	SRR8550325_PAIRED_rmdup.narrowPeak_peak_835	92	.	4.09321	11.3191	9.2146	118
chr1	32834992	32835166	SRR8550325_PAIRED_rmdup.narrowPeak_peak_836	60	.	3.43301	8.07807	6.06978	24
chr1	32930329	32930849	SRR8550325_PAIRED_rmdup.narrowPeak_peak_837	266	.	6.99806	29.0862	26.6896	218
chr1	32933476	32933810	SRR8550325_PAIRED_rmdup.narrowPeak_peak_838	33	.	2.77282	5.23843	3.35113	45
chr1	33022795	33023090	SRR8550325_PAIRED_rmdup.narrowPeak_peak_839	54	.	3.30097	7.4757	5.48924	203
chr1	33023967	33024542	SRR8550325_PAIRED_rmdup.narrowPeak_peak_840	205	.	6.07379	22.9115	20.5933	369
chr1	33025303	33025767	SRR8550325_PAIRED_rmdup.narrowPeak_peak_841	92	.	4.09321	11.3191	9.2146	363
chr1	33026592	33026772	SRR8550325_PAIRED_rmdup.narrowPeak_peak_842	19	.	2.3767	3.76182	1.96753	96
chr1	33137023	33137440	SRR8550325_PAIRED_rmdup.narrowPeak_peak_843	66	.	3.56505	8.69641	6.66747	157
chr1	33173408	33173941	SRR8550325_PAIRED_rmdup.narrowPeak_peak_844	43	.	3.0369	6.32129	4.38156	76
chr1	33201600	33202031	SRR8550325_PAIRED_rmdup.narrowPeak_peak_845	134	.	4.88544	15.653	13.4528	275
chr1	33245108	33245769	SRR8550325_PAIRED_rmdup.narrowPeak_peak_846	266	.	6.99806	29.0862	26.6896	300
chr1	33271594	33272036	SRR8550325_PAIRED_rmdup.narrowPeak_peak_847	54	.	3.30097	7.4757	5.48924	287
chr1	33313666	33313885	SRR8550325_PAIRED_rmdup.narrowPeak_peak_848	24	.	2.50874	4.23318	2.40547	138
chr1	33349641	33349865	SRR8550325_PAIRED_rmdup.narrowPeak_peak_849	72	.	3.69709	9.33019	7.28128	47
chr1	33420887	33421083	SRR8550325_PAIRED_rmdup.narrowPeak_peak_850	33	.	2.77282	5.23843	3.35113	175
chr1	33460088	33460923	SRR8550325_PAIRED_rmdup.narrowPeak_peak_851	257	.	6.86602	28.1786	25.7927	321
chr1	33464358	33465772	SRR8550325_PAIRED_rmdup.narrowPeak_peak_852	275	.	7.1301	30.0019	27.5947	1153
chr1	33503001	33503961	SRR8550325_PAIRED_rmdup.narrowPeak_peak_853	189	.	5.80971	21.228	18.9342	499
chr1	33527525	33527850	SRR8550325_PAIRED_rmdup.narrowPeak_peak_854	38	.	2.90486	5.77056	3.8563	15
chr1	33563819	33564262	SRR8550325_PAIRED_rmdup.narrowPeak_peak_855	92	.	4.09321	11.3191	9.2146	327
chr1	33565876	33566157	SRR8550325_PAIRED_rmdup.narrowPeak_peak_856	66	.	3.56505	8.69641	6.66747	59
chr1	33588730	33589860	SRR8550325_PAIRED_rmdup.narrowPeak_peak_857	92	.	4.09321	11.3191	9.2146	1029
chr1	33608821	33609124	SRR8550325_PAIRED_rmdup.narrowPeak_peak_858	49	.	3.16893	6.8899	4.9262	195
chr1	33663375	33663585	SRR8550325_PAIRED_rmdup.narrowPeak_peak_859	49	.	3.16893	6.8899	4.9262	10
chr1	33663723	33663955	SRR8550325_PAIRED_rmdup.narrowPeak_peak_860	28	.	2.64078	4.72569	2.86714	22
chr1	33669353	33670819	SRR8550325_PAIRED_rmdup.narrowPeak_peak_861	1211	.	17.9573	124.176	121.122	413
chr1	33672007	33672148	SRR8550325_PAIRED_rmdup.narrowPeak_peak_862	38	.	2.90486	5.77056	3.8563	87
chr1	33672567	33673479	SRR8550325_PAIRED_rmdup.narrowPeak_peak_863	257	.	6.86602	28.1786	25.7927	136
chr1	33684596	33684862	SRR8550325_PAIRED_rmdup.narrowPeak_peak_864	173	.	5.54564	19.5833	17.3149	96
chr1	33688900	33689215	SRR8550325_PAIRED_rmdup.narrowPeak_peak_865	214	.	6.20583	23.7673	21.4373	110
chr1	33708416	33708559	SRR8550325_PAIRED_rmdup.narrowPeak_peak_866	33	.	2.77282	5.23843	3.35113	10
chr1	33714883	33715179	SRR8550325_PAIRED_rmdup.narrowPeak_peak_867	303	.	7.52622	32.796	30.3583	94
chr1	33719587	33720736	SRR8550325_PAIRED_rmdup.narrowPeak_peak_868	2033	.	25.7476	206.783	203.32	368
chr1	33739301	33739601	SRR8550325_PAIRED_rmdup.narrowPeak_peak_869	525	.	10.4311	55.1632	52.5283	211
chr1	33742797	33743158	SRR8550325_PAIRED_rmdup.narrowPeak_peak_870	181	.	5.67767	20.4007	18.1195	266
chr1	33756487	33758259	SRR8550325_PAIRED_rmdup.narrowPeak_peak_871	1343	.	19.2777	137.506	134.383	1262
chr1	33813361	33815124	SRR8550325_PAIRED_rmdup.narrowPeak_peak_872	2240	.	27.5961	227.624	224.065	1018
chr1	33883548	33883690	SRR8550325_PAIRED_rmdup.narrowPeak_peak_873	28	.	2.64078	4.72569	2.86714	25
chr1	33892757	33893042	SRR8550325_PAIRED_rmdup.narrowPeak_peak_874	85	.	3.96117	10.642	8.55543	183
chr1	33906928	33908683	SRR8550325_PAIRED_rmdup.narrowPeak_peak_875	1343	.	19.2777	137.506	134.383	962
chr1	33925499	33925746	SRR8550325_PAIRED_rmdup.narrowPeak_peak_876	49	.	3.16893	6.8899	4.9262	85
chr1	33945021	33945292	SRR8550325_PAIRED_rmdup.narrowPeak_peak_877	249	.	6.73399	27.2792	24.9042	142
chr1	33964721	33964885	SRR8550325_PAIRED_rmdup.narrowPeak_peak_878	134	.	4.88544	15.653	13.4528	81
chr1	33966481	33966754	SRR8550325_PAIRED_rmdup.narrowPeak_peak_879	112	.	4.48932	13.4302	11.2755	97
chr1	33970013	33970448	SRR8550325_PAIRED_rmdup.narrowPeak_peak_880	60	.	3.43301	8.07807	6.06978	284
chr1	34004981	34006797	SRR8550325_PAIRED_rmdup.narrowPeak_peak_881	472	.	9.77088	49.8175	47.2244	900
chr1	34010905	34012267	SRR8550325_PAIRED_rmdup.narrowPeak_peak_882	601	.	11.3553	62.8744	60.1836	677
chr1	34020166	34020760	SRR8550325_PAIRED_rmdup.narrowPeak_peak_883	142	.	5.01748	16.4173	14.2028	272
chr1	34052072	34052756	SRR8550325_PAIRED_rmdup.narrowPeak_peak_884	312	.	7.65826	33.7425	31.2949	501
chr1	34060493	34060713	SRR8550325_PAIRED_rmdup.narrowPeak_peak_885	72	.	3.69709	9.33019	7.28128	64
chr1	34061118	34061384	SRR8550325_PAIRED_rmdup.narrowPeak_peak_886	205	.	6.07379	22.9115	20.5933	170
chr1	34063996	34064157	SRR8550325_PAIRED_rmdup.narrowPeak_peak_887	105	.	4.35728	12.7136	10.5751	61
chr1	34073934	34074151	SRR8550325_PAIRED_rmdup.narrowPeak_peak_888	19	.	2.3767	3.76182	1.96753	23
chr1	34074660	34075221	SRR8550325_PAIRED_rmdup.narrowPeak_peak_889	142	.	5.01748	16.4173	14.2028	126
chr1	34077552	34077752	SRR8550325_PAIRED_rmdup.narrowPeak_peak_890	24	.	2.50874	4.23318	2.40547	42
chr1	34103714	34104104	SRR8550325_PAIRED_rmdup.narrowPeak_peak_891	105	.	4.35728	12.7136	10.5751	211
chr1	34106634	34106886	SRR8550325_PAIRED_rmdup.narrowPeak_peak_892	72	.	3.69709	9.33019	7.28128	92
chr1	34127763	34128100	SRR8550325_PAIRED_rmdup.narrowPeak_peak_893	98	.	4.22525	12.0098	9.88794	161
chr1	34128291	34128512	SRR8550325_PAIRED_rmdup.narrowPeak_peak_894	19	.	2.3767	3.76182	1.96753	61
chr1	34143267	34143575	SRR8550325_PAIRED_rmdup.narrowPeak_peak_895	85	.	3.96117	10.642	8.55543	114
chr1	34164723	34165082	SRR8550325_PAIRED_rmdup.narrowPeak_peak_896	142	.	5.01748	16.4173	14.2028	89
chr1	34187643	34187848	SRR8550325_PAIRED_rmdup.narrowPeak_peak_897	24	.	2.50874	4.23318	2.40547	150
chr1	34201563	34201792	SRR8550325_PAIRED_rmdup.narrowPeak_peak_898	66	.	3.56505	8.69641	6.66747	112
chr1	34218426	34218621	SRR8550325_PAIRED_rmdup.narrowPeak_peak_899	275	.	7.1301	30.0019	27.5947	119
chr1	34236144	34236868	SRR8550325_PAIRED_rmdup.narrowPeak_peak_900	1005	.	15.8447	103.52	100.578	381
chr1	34408185	34408552	SRR8550325_PAIRED_rmdup.narrowPeak_peak_901	43	.	3.0369	6.32129	4.38156	229
chr1	34409827	34410207	SRR8550325_PAIRED_rmdup.narrowPeak_peak_902	149	.	5.14952	17.1927	14.9642	270
chr1	34432784	34433541	SRR8550325_PAIRED_rmdup.narrowPeak_peak_903	197	.	5.94175	22.065	19.7589	466
chr1	34433901	34435425	SRR8550325_PAIRED_rmdup.narrowPeak_peak_904	1159	.	17.4291	118.932	115.905	1044
chr1	34435641	34435969	SRR8550325_PAIRED_rmdup.narrowPeak_peak_905	54	.	3.30097	7.4757	5.48924	287
chr1	34439091	34440333	SRR8550325_PAIRED_rmdup.narrowPeak_peak_906	2807	.	32.4816	284.593	280.787	421
chr1	34459127	34460209	SRR8550325_PAIRED_rmdup.narrowPeak_peak_907	1534	.	21.1262	156.662	153.442	561
chr1	34462953	34463180	SRR8550325_PAIRED_rmdup.narrowPeak_peak_908	105	.	4.35728	12.7136	10.5751	74
chr1	34472754	34473394	SRR8550325_PAIRED_rmdup.narrowPeak_peak_909	197	.	5.94175	22.065	19.7589	253
chr1	34479315	34479824	SRR8550325_PAIRED_rmdup.narrowPeak_peak_910	112	.	4.48932	13.4302	11.2755	151
chr1	34510203	34510382	SRR8550325_PAIRED_rmdup.narrowPeak_peak_911	33	.	2.77282	5.23843	3.35113	137
chr1	34511203	34511372	SRR8550325_PAIRED_rmdup.narrowPeak_peak_912	134	.	4.88544	15.653	13.4528	82
chr1	34536541	34537404	SRR8550325_PAIRED_rmdup.narrowPeak_peak_913	85	.	3.96117	10.642	8.55543	319
chr1	34579392	34579957	SRR8550325_PAIRED_rmdup.narrowPeak_peak_914	222	.	6.33787	24.6321	22.2906	410
chr1	34632921	34633096	SRR8550325_PAIRED_rmdup.narrowPeak_peak_915	38	.	2.90486	5.77056	3.8563	138
chr1	34642434	34642892	SRR8550325_PAIRED_rmdup.narrowPeak_peak_916	275	.	7.1301	30.0019	27.5947	241
chr1	34677782	34678449	SRR8550325_PAIRED_rmdup.narrowPeak_peak_917	249	.	6.73399	27.2792	24.9042	410
chr1	34678727	34678982	SRR8550325_PAIRED_rmdup.narrowPeak_peak_918	54	.	3.30097	7.4757	5.48924	58
chr1	34707206	34707457	SRR8550325_PAIRED_rmdup.narrowPeak_peak_919	72	.	3.69709	9.33019	7.28128	190
chr1	34738457	34738640	SRR8550325_PAIRED_rmdup.narrowPeak_peak_920	134	.	4.88544	15.653	13.4528	124
chr1	34749358	34749844	SRR8550325_PAIRED_rmdup.narrowPeak_peak_921	60	.	3.43301	8.07807	6.06978	282
chr1	34750372	34751064	SRR8550325_PAIRED_rmdup.narrowPeak_peak_922	351	.	8.18641	37.6015	35.1155	396
chr1	34779597	34780196	SRR8550325_PAIRED_rmdup.narrowPeak_peak_923	240	.	6.60195	26.3883	24.0242	345
chr1	34793355	34793854	SRR8550325_PAIRED_rmdup.narrowPeak_peak_924	105	.	4.35728	12.7136	10.5751	403
chr1	34801256	34802735	SRR8550325_PAIRED_rmdup.narrowPeak_peak_925	1094	.	16.7689	112.451	109.459	561
chr1	34811656	34811815	SRR8550325_PAIRED_rmdup.narrowPeak_peak_926	54	.	3.30097	7.4757	5.48924	110
chr1	34841748	34843627	SRR8550325_PAIRED_rmdup.narrowPeak_peak_927	1730	.	22.9748	176.349	173.03	1124
chr1	34849799	34850210	SRR8550325_PAIRED_rmdup.narrowPeak_peak_928	568	.	10.9592	59.5383	56.8712	172
chr1	34867101	34867697	SRR8550325_PAIRED_rmdup.narrowPeak_peak_929	536	.	10.5631	56.249	53.606	287
chr1	34891634	34891898	SRR8550325_PAIRED_rmdup.narrowPeak_peak_930	173	.	5.54564	19.5833	17.3149	129
chr1	35014378	35014947	SRR8550325_PAIRED_rmdup.narrowPeak_peak_931	165	.	5.4136	18.776	16.5206	238
chr1	35017600	35017882	SRR8550325_PAIRED_rmdup.narrowPeak_peak_932	181	.	5.67767	20.4007	18.1195	46
chr1	35243786	35244001	SRR8550325_PAIRED_rmdup.narrowPeak_peak_933	38	.	2.90486	5.77056	3.8563	145
chr1	35344707	35344902	SRR8550325_PAIRED_rmdup.narrowPeak_peak_934	54	.	3.30097	7.4757	5.48924	57
chr1	35385455	35385788	SRR8550325_PAIRED_rmdup.narrowPeak_peak_935	157	.	5.28156	17.979	15.737	208
chr1	35528130	35528307	SRR8550325_PAIRED_rmdup.narrowPeak_peak_936	33	.	2.77282	5.23843	3.35113	118
chr1	35580449	35580664	SRR8550325_PAIRED_rmdup.narrowPeak_peak_937	38	.	2.90486	5.77056	3.8563	105
chr1	35582661	35582942	SRR8550325_PAIRED_rmdup.narrowPeak_peak_938	43	.	3.0369	6.32129	4.38156	153
chr1	35668297	35668716	SRR8550325_PAIRED_rmdup.narrowPeak_peak_939	49	.	3.16893	6.8899	4.9262	107
chr1	35694508	35694657	SRR8550325_PAIRED_rmdup.narrowPeak_peak_940	28	.	2.64078	4.72569	2.86714	52
chr1	35758834	35759353	SRR8550325_PAIRED_rmdup.narrowPeak_peak_941	157	.	5.28156	17.979	15.737	398
chr1	35825517	35825761	SRR8550325_PAIRED_rmdup.narrowPeak_peak_942	60	.	3.43301	8.07807	6.06978	88
chr1	35839543	35839745	SRR8550325_PAIRED_rmdup.narrowPeak_peak_943	66	.	3.56505	8.69641	6.66747	115
chr1	35869601	35870162	SRR8550325_PAIRED_rmdup.narrowPeak_peak_944	869	.	14.3922	89.8476	86.9844	341
chr1	35875174	35875667	SRR8550325_PAIRED_rmdup.narrowPeak_peak_945	60	.	3.43301	8.07807	6.06978	364
chr1	35890126	35890269	SRR8550325_PAIRED_rmdup.narrowPeak_peak_946	43	.	3.0369	6.32129	4.38156	43
chr1	35905741	35906002	SRR8550325_PAIRED_rmdup.narrowPeak_peak_947	54	.	3.30097	7.4757	5.48924	187
chr1	35935148	35935490	SRR8550325_PAIRED_rmdup.narrowPeak_peak_948	33	.	2.77282	5.23843	3.35113	189
chr1	35941563	35941827	SRR8550325_PAIRED_rmdup.narrowPeak_peak_949	60	.	3.43301	8.07807	6.06978	126
chr1	35953719	35954034	SRR8550325_PAIRED_rmdup.narrowPeak_peak_950	189	.	5.80971	21.228	18.9342	172
chr1	35973403	35973770	SRR8550325_PAIRED_rmdup.narrowPeak_peak_951	49	.	3.16893	6.8899	4.9262	266
chr1	35986622	35986969	SRR8550325_PAIRED_rmdup.narrowPeak_peak_952	33	.	2.77282	5.23843	3.35113	210
chr1	35992752	35992947	SRR8550325_PAIRED_rmdup.narrowPeak_peak_953	24	.	2.50874	4.23318	2.40547	7
chr1	36017064	36017596	SRR8550325_PAIRED_rmdup.narrowPeak_peak_954	503	.	10.167	53.0081	50.3895	271
chr1	36030440	36030802	SRR8550325_PAIRED_rmdup.narrowPeak_peak_955	85	.	3.96117	10.642	8.55543	187
chr1	36060035	36060193	SRR8550325_PAIRED_rmdup.narrowPeak_peak_956	54	.	3.30097	7.4757	5.48924	96
chr1	36064629	36065661	SRR8550325_PAIRED_rmdup.narrowPeak_peak_957	1043	.	16.2408	107.326	104.363	410
chr1	36067849	36069095	SRR8550325_PAIRED_rmdup.narrowPeak_peak_958	1303	.	18.8816	133.475	130.372	530
chr1	36069477	36069659	SRR8550325_PAIRED_rmdup.narrowPeak_peak_959	28	.	2.64078	4.72569	2.86714	35
chr1	36129026	36129508	SRR8550325_PAIRED_rmdup.narrowPeak_peak_960	43	.	3.0369	6.32129	4.38156	300
chr1	36134698	36134851	SRR8550325_PAIRED_rmdup.narrowPeak_peak_961	119	.	4.62136	14.1592	11.9888	76
chr1	36145196	36145469	SRR8550325_PAIRED_rmdup.narrowPeak_peak_962	98	.	4.22525	12.0098	9.88794	71
chr1	36149394	36149650	SRR8550325_PAIRED_rmdup.narrowPeak_peak_963	60	.	3.43301	8.07807	6.06978	218
chr1	36243868	36244665	SRR8550325_PAIRED_rmdup.narrowPeak_peak_964	1198	.	17.8253	122.86	119.813	445
chr1	36252794	36253277	SRR8550325_PAIRED_rmdup.narrowPeak_peak_965	410	.	8.97865	43.5956	41.0548	255
chr1	36254744	36255050	SRR8550325_PAIRED_rmdup.narrowPeak_peak_966	92	.	4.09321	11.3191	9.2146	40
chr1	36273345	36273620	SRR8550325_PAIRED_rmdup.narrowPeak_peak_967	119	.	4.62136	14.1592	11.9888	132
chr1	36279285	36279639	SRR8550325_PAIRED_rmdup.narrowPeak_peak_968	266	.	6.99806	29.0862	26.6896	134
chr1	36303225	36303644	SRR8550325_PAIRED_rmdup.narrowPeak_peak_969	105	.	4.35728	12.7136	10.5751	294
chr1	36307267	36308215	SRR8550325_PAIRED_rmdup.narrowPeak_peak_970	1172	.	17.5612	120.238	117.205	508
chr1	36308657	36308818	SRR8550325_PAIRED_rmdup.narrowPeak_peak_971	28	.	2.64078	4.72569	2.86714	128
chr1	36324160	36324304	SRR8550325_PAIRED_rmdup.narrowPeak_peak_972	142	.	5.01748	16.4173	14.2028	85
chr1	36368356	36369487	SRR8550325_PAIRED_rmdup.narrowPeak_peak_973	785	.	13.468	81.3937	78.5814	717
chr1	36444554	36445689	SRR8550325_PAIRED_rmdup.narrowPeak_peak_974	1873	.	24.2952	190.712	187.324	818
chr1	36464756	36464991	SRR8550325_PAIRED_rmdup.narrowPeak_peak_975	43	.	3.0369	6.32129	4.38156	71
chr1	36471057	36472352	SRR8550325_PAIRED_rmdup.narrowPeak_peak_976	857	.	14.2602	88.6277	85.7717	747
chr1	36511422	36513088	SRR8550325_PAIRED_rmdup.narrowPeak_peak_977	2330	.	28.3884	236.681	233.082	691
chr1	36546806	36547806	SRR8550325_PAIRED_rmdup.narrowPeak_peak_978	2018	.	25.6156	205.311	201.854	558
chr1	36547967	36548224	SRR8550325_PAIRED_rmdup.narrowPeak_peak_979	98	.	4.22525	12.0098	9.88794	155
chr1	36556236	36559140	SRR8550325_PAIRED_rmdup.narrowPeak_peak_980	1237	.	18.2214	126.818	123.749	1228
chr1	36579989	36581032	SRR8550325_PAIRED_rmdup.narrowPeak_peak_981	624	.	11.6194	65.1236	62.4169	572
chr1	36586143	36586495	SRR8550325_PAIRED_rmdup.narrowPeak_peak_982	165	.	5.4136	18.776	16.5206	279
chr1	36588361	36588992	SRR8550325_PAIRED_rmdup.narrowPeak_peak_983	240	.	6.60195	26.3883	24.0242	398
chr1	36589153	36589625	SRR8550325_PAIRED_rmdup.narrowPeak_peak_984	197	.	5.94175	22.065	19.7589	180
chr1	36595587	36595762	SRR8550325_PAIRED_rmdup.narrowPeak_peak_985	49	.	3.16893	6.8899	4.9262	134
chr1	36635032	36635486	SRR8550325_PAIRED_rmdup.narrowPeak_peak_986	285	.	7.26214	30.9255	28.5081	83
chr1	36684065	36684532	SRR8550325_PAIRED_rmdup.narrowPeak_peak_987	360	.	8.31845	38.5838	36.0885	182
chr1	36691210	36691839	SRR8550325_PAIRED_rmdup.narrowPeak_peak_988	1018	.	15.9767	104.785	101.836	261
chr1	36709217	36710424	SRR8550325_PAIRED_rmdup.narrowPeak_peak_989	2033	.	25.7476	206.783	203.32	875
chr1	36723670	36723941	SRR8550325_PAIRED_rmdup.narrowPeak_peak_990	134	.	4.88544	15.653	13.4528	181
chr1	36724392	36724602	SRR8550325_PAIRED_rmdup.narrowPeak_peak_991	49	.	3.16893	6.8899	4.9262	144
chr1	36737302	36737726	SRR8550325_PAIRED_rmdup.narrowPeak_peak_992	189	.	5.80971	21.228	18.9342	237
chr1	36744413	36744890	SRR8550325_PAIRED_rmdup.narrowPeak_peak_993	189	.	5.80971	21.228	18.9342	336
chr1	36770842	36771458	SRR8550325_PAIRED_rmdup.narrowPeak_peak_994	98	.	4.22525	12.0098	9.88794	240
chr1	36784641	36785042	SRR8550325_PAIRED_rmdup.narrowPeak_peak_995	351	.	8.18641	37.6015	35.1155	223
chr1	36785384	36785588	SRR8550325_PAIRED_rmdup.narrowPeak_peak_996	43	.	3.0369	6.32129	4.38156	126
chr1	36831457	36831715	SRR8550325_PAIRED_rmdup.narrowPeak_peak_997	54	.	3.30097	7.4757	5.48924	133
chr1	36860617	36861040	SRR8550325_PAIRED_rmdup.narrowPeak_peak_998	43	.	3.0369	6.32129	4.38156	80
chr1	36914590	36914746	SRR8550325_PAIRED_rmdup.narrowPeak_peak_999	66	.	3.56505	8.69641	6.66747	29
chr1	36919793	36920236	SRR8550325_PAIRED_rmdup.narrowPeak_peak_1000	54	.	3.30097	7.4757	5.48924	173
chr1	36937758	36938182	SRR8550325_PAIRED_rmdup.narrowPeak_peak_1001	285	.	7.26214	30.9255	28.5081	115
chr1	36938520	36940253	SRR8550325_PAIRED_rmdup.narrowPeak_peak_1002	1974	.	25.2194	200.907	197.471	1175
chr1	37028949	37029695	SRR8550325_PAIRED_rmdup.narrowPeak_peak_1003	1237	.	18.2214	126.818	123.749	341
chr1	37045548	37045987	SRR8550325_PAIRED_rmdup.narrowPeak_peak_1004	165	.	5.4136	18.776	16.5206	75
chr1	37097430	37097966	SRR8550325_PAIRED_rmdup.narrowPeak_peak_1005	66	.	3.56505	8.69641	6.66747	420
chr1	37122306	37122641	SRR8550325_PAIRED_rmdup.narrowPeak_peak_1006	127	.	4.7534	14.9002	12.7147	194
chr1	37218533	37218680	SRR8550325_PAIRED_rmdup.narrowPeak_peak_1007	54	.	3.30097	7.4757	5.48924	71
chr1	37220256	37220418	SRR8550325_PAIRED_rmdup.narrowPeak_peak_1008	112	.	4.48932	13.4302	11.2755	84
chr1	37231175	37231674	SRR8550325_PAIRED_rmdup.narrowPeak_peak_1009	266	.	6.99806	29.0862	26.6896	245
chr1	37234210	37234362	SRR8550325_PAIRED_rmdup.narrowPeak_peak_1010	66	.	3.56505	8.69641	6.66747	77
chr1	37237495	37237970	SRR8550325_PAIRED_rmdup.narrowPeak_peak_1011	79	.	3.82913	9.97888	7.91078	272
chr1	37250830	37251062	SRR8550325_PAIRED_rmdup.narrowPeak_peak_1012	28	.	2.64078	4.72569	2.86714	63
chr1	37272457	37272707	SRR8550325_PAIRED_rmdup.narrowPeak_peak_1013	79	.	3.82913	9.97888	7.91078	179
chr1	37299598	37300461	SRR8550325_PAIRED_rmdup.narrowPeak_peak_1014	612	.	11.4874	63.9965	61.2977	489
chr1	37376662	37377107	SRR8550325_PAIRED_rmdup.narrowPeak_peak_1015	105	.	4.35728	12.7136	10.5751	257
chr1	37429470	37430682	SRR8550325_PAIRED_rmdup.narrowPeak_peak_1016	2077	.	26.1437	211.213	207.729	644
chr1	37540657	37541516	SRR8550325_PAIRED_rmdup.narrowPeak_peak_1017	1506	.	20.8622	153.892	150.685	526
chr1	37612332	37612489	SRR8550325_PAIRED_rmdup.narrowPeak_peak_1018	19	.	2.3767	3.76182	1.96753	2
chr1	37614115	37614276	SRR8550325_PAIRED_rmdup.narrowPeak_peak_1019	33	.	2.77282	5.23843	3.35113	31
chr1	37639114	37639443	SRR8550325_PAIRED_rmdup.narrowPeak_peak_1020	205	.	6.07379	22.9115	20.5933	203
chr1	37678495	37678662	SRR8550325_PAIRED_rmdup.narrowPeak_peak_1021	98	.	4.22525	12.0098	9.88794	75
chr1	37698306	37698769	SRR8550325_PAIRED_rmdup.narrowPeak_peak_1022	461	.	9.63884	48.7655	46.1811	101
chr1	37719406	37720300	SRR8550325_PAIRED_rmdup.narrowPeak_peak_1023	331	.	7.92234	35.6577	33.1906	378
chr1	37864265	37865676	SRR8550325_PAIRED_rmdup.narrowPeak_peak_1024	2760	.	32.0855	279.879	276.094	800
chr1	37871744	37872749	SRR8550325_PAIRED_rmdup.narrowPeak_peak_1025	514	.	10.299	54.0829	51.4561	511
chr1	37890125	37890744	SRR8550325_PAIRED_rmdup.narrowPeak_peak_1026	738	.	12.9398	76.6552	73.8724	287
chr1	37996749	37998734	SRR8550325_PAIRED_rmdup.narrowPeak_peak_1027	2285	.	27.9923	232.143	228.564	512
chr1	38128621	38130422	SRR8550325_PAIRED_rmdup.narrowPeak_peak_1028	1146	.	17.2971	117.629	114.609	1456
chr1	38185586	38185830	SRR8550325_PAIRED_rmdup.narrowPeak_peak_1029	165	.	5.4136	18.776	16.5206	86
chr1	38217185	38217382	SRR8550325_PAIRED_rmdup.narrowPeak_peak_1030	49	.	3.16893	6.8899	4.9262	78
chr1	38217921	38218358	SRR8550325_PAIRED_rmdup.narrowPeak_peak_1031	60	.	3.43301	8.07807	6.06978	109
chr1	38247975	38248412	SRR8550325_PAIRED_rmdup.narrowPeak_peak_1032	92	.	4.09321	11.3191	9.2146	340
chr1	38262509	38262730	SRR8550325_PAIRED_rmdup.narrowPeak_peak_1033	66	.	3.56505	8.69641	6.66747	92
chr1	38394379	38394810	SRR8550325_PAIRED_rmdup.narrowPeak_peak_1034	33	.	2.77282	5.23843	3.35113	80
chr1	38395109	38395397	SRR8550325_PAIRED_rmdup.narrowPeak_peak_1035	92	.	4.09321	11.3191	9.2146	222
chr1	38436353	38437185	SRR8550325_PAIRED_rmdup.narrowPeak_peak_1036	351	.	8.18641	37.6015	35.1155	385
chr1	38438554	38439210	SRR8550325_PAIRED_rmdup.narrowPeak_peak_1037	49	.	3.16893	6.8899	4.9262	87
chr1	38449017	38449257	SRR8550325_PAIRED_rmdup.narrowPeak_peak_1038	49	.	3.16893	6.8899	4.9262	103
chr1	38496868	38497391	SRR8550325_PAIRED_rmdup.narrowPeak_peak_1039	60	.	3.43301	8.07807	6.06978	481
chr1	38508875	38509018	SRR8550325_PAIRED_rmdup.narrowPeak_peak_1040	24	.	2.50874	4.23318	2.40547	20
chr1	38509265	38509535	SRR8550325_PAIRED_rmdup.narrowPeak_peak_1041	43	.	3.0369	6.32129	4.38156	177
chr1	38511182	38511320	SRR8550325_PAIRED_rmdup.narrowPeak_peak_1042	92	.	4.09321	11.3191	9.2146	51
chr1	38512080	38513324	SRR8550325_PAIRED_rmdup.narrowPeak_peak_1043	341	.	8.05437	36.6261	34.1494	558
chr1	38545584	38546002	SRR8550325_PAIRED_rmdup.narrowPeak_peak_1044	149	.	5.14952	17.1927	14.9642	213
chr1	38606801	38607356	SRR8550325_PAIRED_rmdup.narrowPeak_peak_1045	294	.	7.39418	31.8569	29.4292	232
chr1	38626525	38628847	SRR8550325_PAIRED_rmdup.narrowPeak_peak_1046	715	.	12.6757	74.3121	71.5444	1217
chr1	38629331	38629564	SRR8550325_PAIRED_rmdup.narrowPeak_peak_1047	43	.	3.0369	6.32129	4.38156	80
chr1	38631581	38632550	SRR8550325_PAIRED_rmdup.narrowPeak_peak_1048	727	.	12.8078	75.4814	72.7061	447
chr1	38636614	38636994	SRR8550325_PAIRED_rmdup.narrowPeak_peak_1049	60	.	3.43301	8.07807	6.06978	176
chr1	38642429	38642867	SRR8550325_PAIRED_rmdup.narrowPeak_peak_1050	72	.	3.69709	9.33019	7.28128	358
chr1	38661278	38661687	SRR8550325_PAIRED_rmdup.narrowPeak_peak_1051	79	.	3.82913	9.97888	7.91078	308
chr1	38757564	38758455	SRR8550325_PAIRED_rmdup.narrowPeak_peak_1052	430	.	9.24273	45.6452	43.0868	408
chr1	38760448	38760785	SRR8550325_PAIRED_rmdup.narrowPeak_peak_1053	482	.	9.90292	50.8754	48.2736	125
chr1	38766760	38768241	SRR8550325_PAIRED_rmdup.narrowPeak_peak_1054	980	.	15.5806	101.001	98.0727	365
chr1	38769996	38770307	SRR8550325_PAIRED_rmdup.narrowPeak_peak_1055	119	.	4.62136	14.1592	11.9888	92
chr1	38787433	38787685	SRR8550325_PAIRED_rmdup.narrowPeak_peak_1056	98	.	4.22525	12.0098	9.88794	214
chr1	38789859	38790286	SRR8550325_PAIRED_rmdup.narrowPeak_peak_1057	149	.	5.14952	17.1927	14.9642	235
chr1	38835594	38836869	SRR8550325_PAIRED_rmdup.narrowPeak_peak_1058	482	.	9.90292	50.8754	48.2736	763
chr1	38897401	38898444	SRR8550325_PAIRED_rmdup.narrowPeak_peak_1059	360	.	8.31845	38.5838	36.0885	549
chr1	38987107	38988368	SRR8550325_PAIRED_rmdup.narrowPeak_peak_1060	1772	.	23.3709	180.633	177.293	577
chr1	39001227	39001554	SRR8550325_PAIRED_rmdup.narrowPeak_peak_1061	214	.	6.20583	23.7673	21.4373	132
chr1	39010637	39010977	SRR8550325_PAIRED_rmdup.narrowPeak_peak_1062	149	.	5.14952	17.1927	14.9642	212
chr1	39030126	39030326	SRR8550325_PAIRED_rmdup.narrowPeak_peak_1063	28	.	2.64078	4.72569	2.86714	17
chr1	39046800	39046952	SRR8550325_PAIRED_rmdup.narrowPeak_peak_1064	60	.	3.43301	8.07807	6.06978	44
chr1	39084574	39084722	SRR8550325_PAIRED_rmdup.narrowPeak_peak_1065	43	.	3.0369	6.32129	4.38156	95
chr1	39193769	39194564	SRR8550325_PAIRED_rmdup.narrowPeak_peak_1066	142	.	5.01748	16.4173	14.2028	488
chr1	39335741	39336034	SRR8550325_PAIRED_rmdup.narrowPeak_peak_1067	112	.	4.48932	13.4302	11.2755	199
chr1	39340753	39340956	SRR8550325_PAIRED_rmdup.narrowPeak_peak_1068	165	.	5.4136	18.776	16.5206	129
chr1	39367189	39368314	SRR8550325_PAIRED_rmdup.narrowPeak_peak_1069	1030	.	16.1087	106.054	103.098	650
chr1	39375371	39375547	SRR8550325_PAIRED_rmdup.narrowPeak_peak_1070	24	.	2.50874	4.23318	2.40547	70
chr1	39392332	39392549	SRR8550325_PAIRED_rmdup.narrowPeak_peak_1071	98	.	4.22525	12.0098	9.88794	87
chr1	39478040	39479146	SRR8550325_PAIRED_rmdup.narrowPeak_peak_1072	1534	.	21.1262	156.662	153.442	539
chr1	39527582	39527720	SRR8550325_PAIRED_rmdup.narrowPeak_peak_1073	98	.	4.22525	12.0098	9.88794	89
chr1	39530235	39530656	SRR8550325_PAIRED_rmdup.narrowPeak_peak_1074	165	.	5.4136	18.776	16.5206	195
chr1	39534994	39536370	SRR8550325_PAIRED_rmdup.narrowPeak_peak_1075	1887	.	24.4272	192.162	188.767	723
chr1	39576482	39577846	SRR8550325_PAIRED_rmdup.narrowPeak_peak_1076	1493	.	20.7301	152.511	149.311	854
chr1	39614800	39615153	SRR8550325_PAIRED_rmdup.narrowPeak_peak_1077	72	.	3.69709	9.33019	7.28128	55
chr1	39618660	39618820	SRR8550325_PAIRED_rmdup.narrowPeak_peak_1078	24	.	2.50874	4.23318	2.40547	7
chr1	39636777	39636958	SRR8550325_PAIRED_rmdup.narrowPeak_peak_1079	79	.	3.82913	9.97888	7.91078	84
chr1	39650366	39651268	SRR8550325_PAIRED_rmdup.narrowPeak_peak_1080	322	.	7.7903	34.6965	32.239	459
chr1	39685955	39686125	SRR8550325_PAIRED_rmdup.narrowPeak_peak_1081	173	.	5.54564	19.5833	17.3149	107
chr1	39702853	39703184	SRR8550325_PAIRED_rmdup.narrowPeak_peak_1082	43	.	3.0369	6.32129	4.38156	110
chr1	39719844	39720475	SRR8550325_PAIRED_rmdup.narrowPeak_peak_1083	112	.	4.48932	13.4302	11.2755	518
chr1	39720654	39721556	SRR8550325_PAIRED_rmdup.narrowPeak_peak_1084	119	.	4.62136	14.1592	11.9888	206
chr1	39761341	39761840	SRR8550325_PAIRED_rmdup.narrowPeak_peak_1085	181	.	5.67767	20.4007	18.1195	220
chr1	39867893	39868497	SRR8550325_PAIRED_rmdup.narrowPeak_peak_1086	249	.	6.73399	27.2792	24.9042	371
chr1	39900087	39902041	SRR8550325_PAIRED_rmdup.narrowPeak_peak_1087	1133	.	17.1651	116.329	113.317	454
chr1	39902727	39903033	SRR8550325_PAIRED_rmdup.narrowPeak_peak_1088	33	.	2.77282	5.23843	3.35113	158
chr1	39911599	39911753	SRR8550325_PAIRED_rmdup.narrowPeak_peak_1089	66	.	3.56505	8.69641	6.66747	67
chr1	39936399	39936827	SRR8550325_PAIRED_rmdup.narrowPeak_peak_1090	420	.	9.11069	44.6173	42.0677	303
chr1	39956672	39956893	SRR8550325_PAIRED_rmdup.narrowPeak_peak_1091	49	.	3.16893	6.8899	4.9262	71
chr1	39967930	39968096	SRR8550325_PAIRED_rmdup.narrowPeak_peak_1092	24	.	2.50874	4.23318	2.40547	65
chr1	40028418	40028748	SRR8550325_PAIRED_rmdup.narrowPeak_peak_1093	43	.	3.0369	6.32129	4.38156	274
chr1	40085487	40086153	SRR8550325_PAIRED_rmdup.narrowPeak_peak_1094	360	.	8.31845	38.5838	36.0885	392
chr1	40116431	40116677	SRR8550325_PAIRED_rmdup.narrowPeak_peak_1095	189	.	5.80971	21.228	18.9342	202
chr1	40233207	40233627	SRR8550325_PAIRED_rmdup.narrowPeak_peak_1096	105	.	4.35728	12.7136	10.5751	302
chr1	40243652	40244010	SRR8550325_PAIRED_rmdup.narrowPeak_peak_1097	275	.	7.1301	30.0019	27.5947	145
chr1	40266396	40266987	SRR8550325_PAIRED_rmdup.narrowPeak_peak_1098	461	.	9.63884	48.7655	46.1811	332
chr1	40325351	40325561	SRR8550325_PAIRED_rmdup.narrowPeak_peak_1099	43	.	3.0369	6.32129	4.38156	142
chr1	40325885	40326260	SRR8550325_PAIRED_rmdup.narrowPeak_peak_1100	38	.	2.90486	5.77056	3.8563	142
chr1	40352782	40353400	SRR8550325_PAIRED_rmdup.narrowPeak_peak_1101	231	.	6.46991	25.5058	23.1529	271
chr1	40380219	40380454	SRR8550325_PAIRED_rmdup.narrowPeak_peak_1102	38	.	2.90486	5.77056	3.8563	9
chr1	40435809	40436637	SRR8550325_PAIRED_rmdup.narrowPeak_peak_1103	390	.	8.71457	41.5713	39.0485	222
chr1	40658092	40658467	SRR8550325_PAIRED_rmdup.narrowPeak_peak_1104	189	.	5.80971	21.228	18.9342	112
chr1	40680483	40682055	SRR8550325_PAIRED_rmdup.narrowPeak_peak_1105	503	.	10.167	53.0081	50.3895	894
chr1	40790030	40790974	SRR8550325_PAIRED_rmdup.narrowPeak_peak_1106	1330	.	19.1456	136.16	133.043	616
chr1	40797342	40797609	SRR8550325_PAIRED_rmdup.narrowPeak_peak_1107	85	.	3.96117	10.642	8.55543	226
chr1	40802917	40803071	SRR8550325_PAIRED_rmdup.narrowPeak_peak_1108	72	.	3.69709	9.33019	7.28128	70
chr1	40815414	40815761	SRR8550325_PAIRED_rmdup.narrowPeak_peak_1109	119	.	4.62136	14.1592	11.9888	166
chr1	40824912	40825227	SRR8550325_PAIRED_rmdup.narrowPeak_peak_1110	142	.	5.01748	16.4173	14.2028	235
chr1	40844548	40844896	SRR8550325_PAIRED_rmdup.narrowPeak_peak_1111	189	.	5.80971	21.228	18.9342	256
chr1	40879188	40879615	SRR8550325_PAIRED_rmdup.narrowPeak_peak_1112	92	.	4.09321	11.3191	9.2146	94
chr1	40887729	40887911	SRR8550325_PAIRED_rmdup.narrowPeak_peak_1113	127	.	4.7534	14.9002	12.7147	74
chr1	40890637	40890815	SRR8550325_PAIRED_rmdup.narrowPeak_peak_1114	28	.	2.64078	4.72569	2.86714	99
chr1	40907957	40908231	SRR8550325_PAIRED_rmdup.narrowPeak_peak_1115	54	.	3.30097	7.4757	5.48924	83
chr1	40972994	40973277	SRR8550325_PAIRED_rmdup.narrowPeak_peak_1116	24	.	2.50874	4.23318	2.40547	267
chr1	41001701	41002350	SRR8550325_PAIRED_rmdup.narrowPeak_peak_1117	240	.	6.60195	26.3883	24.0242	76
chr1	41003115	41003316	SRR8550325_PAIRED_rmdup.narrowPeak_peak_1118	38	.	2.90486	5.77056	3.8563	61
chr1	41006993	41007276	SRR8550325_PAIRED_rmdup.narrowPeak_peak_1119	98	.	4.22525	12.0098	9.88794	135
chr1	41034680	41035968	SRR8550325_PAIRED_rmdup.narrowPeak_peak_1120	240	.	6.60195	26.3883	24.0242	639
chr1	41037031	41037330	SRR8550325_PAIRED_rmdup.narrowPeak_peak_1121	54	.	3.30097	7.4757	5.48924	229
chr1	41058987	41059484	SRR8550325_PAIRED_rmdup.narrowPeak_peak_1122	38	.	2.90486	5.77056	3.8563	72
chr1	41063195	41063508	SRR8550325_PAIRED_rmdup.narrowPeak_peak_1123	92	.	4.09321	11.3191	9.2146	176
chr1	41128007	41128490	SRR8550325_PAIRED_rmdup.narrowPeak_peak_1124	214	.	6.20583	23.7673	21.4373	235
chr1	41152661	41152928	SRR8550325_PAIRED_rmdup.narrowPeak_peak_1125	173	.	5.54564	19.5833	17.3149	104
chr1	41264333	41264650	SRR8550325_PAIRED_rmdup.narrowPeak_peak_1126	105	.	4.35728	12.7136	10.5751	105
chr1	41267368	41267673	SRR8550325_PAIRED_rmdup.narrowPeak_peak_1127	66	.	3.56505	8.69641	6.66747	56
chr1	41271140	41271356	SRR8550325_PAIRED_rmdup.narrowPeak_peak_1128	24	.	2.50874	4.23318	2.40547	184
chr1	41271731	41272730	SRR8550325_PAIRED_rmdup.narrowPeak_peak_1129	149	.	5.14952	17.1927	14.9642	638
chr1	41274720	41275598	SRR8550325_PAIRED_rmdup.narrowPeak_peak_1130	173	.	5.54564	19.5833	17.3149	557
chr1	41277529	41277744	SRR8550325_PAIRED_rmdup.narrowPeak_peak_1131	38	.	2.90486	5.77056	3.8563	102
chr1	41326868	41327515	SRR8550325_PAIRED_rmdup.narrowPeak_peak_1132	157	.	5.28156	17.979	15.737	443
chr1	41359025	41359656	SRR8550325_PAIRED_rmdup.narrowPeak_peak_1133	157	.	5.28156	17.979	15.737	198
chr1	41360183	41360333	SRR8550325_PAIRED_rmdup.narrowPeak_peak_1134	24	.	2.50874	4.23318	2.40547	43
chr1	41386413	41386589	SRR8550325_PAIRED_rmdup.narrowPeak_peak_1135	19	.	2.3767	3.76182	1.96753	35
chr1	41388911	41389354	SRR8550325_PAIRED_rmdup.narrowPeak_peak_1136	119	.	4.62136	14.1592	11.9888	202
chr1	41389688	41390754	SRR8550325_PAIRED_rmdup.narrowPeak_peak_1137	503	.	10.167	53.0081	50.3895	611
chr1	41610496	41611433	SRR8550325_PAIRED_rmdup.narrowPeak_peak_1138	857	.	14.2602	88.6277	85.7717	485
chr1	41651833	41653003	SRR8550325_PAIRED_rmdup.narrowPeak_peak_1139	410	.	8.97865	43.5956	41.0548	608
chr1	41743052	41743268	SRR8550325_PAIRED_rmdup.narrowPeak_peak_1140	49	.	3.16893	6.8899	4.9262	177
chr1	41759355	41759637	SRR8550325_PAIRED_rmdup.narrowPeak_peak_1141	79	.	3.82913	9.97888	7.91078	214
chr1	41810287	41811028	SRR8550325_PAIRED_rmdup.narrowPeak_peak_1142	493	.	10.035	51.9389	49.3287	255
chr1	41885700	41885854	SRR8550325_PAIRED_rmdup.narrowPeak_peak_1143	24	.	2.50874	4.23318	2.40547	9
chr1	41888301	41888561	SRR8550325_PAIRED_rmdup.narrowPeak_peak_1144	92	.	4.09321	11.3191	9.2146	85
chr1	41889573	41889793	SRR8550325_PAIRED_rmdup.narrowPeak_peak_1145	24	.	2.50874	4.23318	2.40547	126
chr1	41892253	41892748	SRR8550325_PAIRED_rmdup.narrowPeak_peak_1146	105	.	4.35728	12.7136	10.5751	316
chr1	41918439	41919169	SRR8550325_PAIRED_rmdup.narrowPeak_peak_1147	72	.	3.69709	9.33019	7.28128	327
chr1	41960262	41960432	SRR8550325_PAIRED_rmdup.narrowPeak_peak_1148	72	.	3.69709	9.33019	7.28128	59
chr1	42026636	42026855	SRR8550325_PAIRED_rmdup.narrowPeak_peak_1149	60	.	3.43301	8.07807	6.06978	148
chr1	42027019	42027303	SRR8550325_PAIRED_rmdup.narrowPeak_peak_1150	54	.	3.30097	7.4757	5.48924	120
chr1	42163534	42164066	SRR8550325_PAIRED_rmdup.narrowPeak_peak_1151	60	.	3.43301	8.07807	6.06978	359
chr1	42233263	42233895	SRR8550325_PAIRED_rmdup.narrowPeak_peak_1152	579	.	11.0913	60.6453	57.9702	212
chr1	42235415	42235565	SRR8550325_PAIRED_rmdup.narrowPeak_peak_1153	149	.	5.14952	17.1927	14.9642	82
chr1	42242544	42243155	SRR8550325_PAIRED_rmdup.narrowPeak_peak_1154	134	.	4.88544	15.653	13.4528	298
chr1	42243478	42243649	SRR8550325_PAIRED_rmdup.narrowPeak_peak_1155	49	.	3.16893	6.8899	4.9262	79
chr1	42259508	42259870	SRR8550325_PAIRED_rmdup.narrowPeak_peak_1156	85	.	3.96117	10.642	8.55543	224
chr1	42261730	42262110	SRR8550325_PAIRED_rmdup.narrowPeak_peak_1157	165	.	5.4136	18.776	16.5206	144
chr1	42436535	42436674	SRR8550325_PAIRED_rmdup.narrowPeak_peak_1158	66	.	3.56505	8.69641	6.66747	73
chr1	42472527	42473345	SRR8550325_PAIRED_rmdup.narrowPeak_peak_1159	430	.	9.24273	45.6452	43.0868	531
chr1	42491359	42492278	SRR8550325_PAIRED_rmdup.narrowPeak_peak_1160	165	.	5.4136	18.776	16.5206	621
chr1	42539538	42540708	SRR8550325_PAIRED_rmdup.narrowPeak_peak_1161	546	.	10.6952	57.3401	54.6891	800
chr1	42562007	42562198	SRR8550325_PAIRED_rmdup.narrowPeak_peak_1162	49	.	3.16893	6.8899	4.9262	75
chr1	42589414	42589698	SRR8550325_PAIRED_rmdup.narrowPeak_peak_1163	60	.	3.43301	8.07807	6.06978	161
chr1	42629681	42629962	SRR8550325_PAIRED_rmdup.narrowPeak_peak_1164	43	.	3.0369	6.32129	4.38156	195
chr1	42684175	42684748	SRR8550325_PAIRED_rmdup.narrowPeak_peak_1165	112	.	4.48932	13.4302	11.2755	386
chr1	42684895	42685089	SRR8550325_PAIRED_rmdup.narrowPeak_peak_1166	79	.	3.82913	9.97888	7.91078	107
chr1	42686125	42687004	SRR8550325_PAIRED_rmdup.narrowPeak_peak_1167	205	.	6.07379	22.9115	20.5933	335
chr1	42691304	42691627	SRR8550325_PAIRED_rmdup.narrowPeak_peak_1168	165	.	5.4136	18.776	16.5206	132
chr1	42693700	42694239	SRR8550325_PAIRED_rmdup.narrowPeak_peak_1169	119	.	4.62136	14.1592	11.9888	299
chr1	42694950	42695208	SRR8550325_PAIRED_rmdup.narrowPeak_peak_1170	92	.	4.09321	11.3191	9.2146	53
chr1	42695574	42696093	SRR8550325_PAIRED_rmdup.narrowPeak_peak_1171	980	.	15.5806	101.001	98.0727	159
chr1	42696370	42699042	SRR8550325_PAIRED_rmdup.narrowPeak_peak_1172	322	.	7.7903	34.6965	32.239	261
chr1	42699519	42699684	SRR8550325_PAIRED_rmdup.narrowPeak_peak_1173	60	.	3.43301	8.07807	6.06978	81
chr1	42700916	42701090	SRR8550325_PAIRED_rmdup.narrowPeak_peak_1174	38	.	2.90486	5.77056	3.8563	57
chr1	42703814	42704020	SRR8550325_PAIRED_rmdup.narrowPeak_peak_1175	66	.	3.56505	8.69641	6.66747	126
chr1	42704300	42704475	SRR8550325_PAIRED_rmdup.narrowPeak_peak_1176	43	.	3.0369	6.32129	4.38156	121
chr1	42705017	42705381	SRR8550325_PAIRED_rmdup.narrowPeak_peak_1177	49	.	3.16893	6.8899	4.9262	143
chr1	42705577	42705834	SRR8550325_PAIRED_rmdup.narrowPeak_peak_1178	43	.	3.0369	6.32129	4.38156	125
chr1	42713211	42714500	SRR8550325_PAIRED_rmdup.narrowPeak_peak_1179	105	.	4.35728	12.7136	10.5751	533
chr1	42714640	42714968	SRR8550325_PAIRED_rmdup.narrowPeak_peak_1180	294	.	7.39418	31.8569	29.4292	50
chr1	42718731	42718922	SRR8550325_PAIRED_rmdup.narrowPeak_peak_1181	43	.	3.0369	6.32129	4.38156	91
chr1	42771823	42772527	SRR8550325_PAIRED_rmdup.narrowPeak_peak_1182	472	.	9.77088	49.8175	47.2244	446
chr1	42779742	42780017	SRR8550325_PAIRED_rmdup.narrowPeak_peak_1183	98	.	4.22525	12.0098	9.88794	192
chr1	42811341	42811600	SRR8550325_PAIRED_rmdup.narrowPeak_peak_1184	49	.	3.16893	6.8899	4.9262	185
chr1	42850832	42851707	SRR8550325_PAIRED_rmdup.narrowPeak_peak_1185	3301	.	36.5748	334.202	330.189	370
chr1	42888564	42888838	SRR8550325_PAIRED_rmdup.narrowPeak_peak_1186	38	.	2.90486	5.77056	3.8563	47
chr1	42915009	42915477	SRR8550325_PAIRED_rmdup.narrowPeak_peak_1187	322	.	7.7903	34.6965	32.239	233
chr1	42917763	42918399	SRR8550325_PAIRED_rmdup.narrowPeak_peak_1188	968	.	15.4486	99.7464	96.8256	365
chr1	42952639	42953692	SRR8550325_PAIRED_rmdup.narrowPeak_peak_1189	1018	.	15.9767	104.785	101.836	387
chr1	42983126	42983359	SRR8550325_PAIRED_rmdup.narrowPeak_peak_1190	43	.	3.0369	6.32129	4.38156	177
chr1	43006030	43006504	SRR8550325_PAIRED_rmdup.narrowPeak_peak_1191	360	.	8.31845	38.5838	36.0885	160
chr1	43010429	43010784	SRR8550325_PAIRED_rmdup.narrowPeak_peak_1192	105	.	4.35728	12.7136	10.5751	151
chr1	43045254	43046127	SRR8550325_PAIRED_rmdup.narrowPeak_peak_1193	430	.	9.24273	45.6452	43.0868	637
chr1	43065881	43066213	SRR8550325_PAIRED_rmdup.narrowPeak_peak_1194	430	.	9.24273	45.6452	43.0868	255
chr1	43091874	43093195	SRR8550325_PAIRED_rmdup.narrowPeak_peak_1195	750	.	13.0719	77.8333	75.0432	851
chr1	43098143	43099197	SRR8550325_PAIRED_rmdup.narrowPeak_peak_1196	2807	.	32.4816	284.593	280.787	484
chr1	43139523	43140062	SRR8550325_PAIRED_rmdup.narrowPeak_peak_1197	493	.	10.035	51.9389	49.3287	306
chr1	43163173	43163410	SRR8550325_PAIRED_rmdup.narrowPeak_peak_1198	66	.	3.56505	8.69641	6.66747	206
chr1	43163569	43164294	SRR8550325_PAIRED_rmdup.narrowPeak_peak_1199	1263	.	18.4855	129.471	126.389	369
chr1	43215640	43216037	SRR8550325_PAIRED_rmdup.narrowPeak_peak_1200	173	.	5.54564	19.5833	17.3149	167
chr1	43224271	43224463	SRR8550325_PAIRED_rmdup.narrowPeak_peak_1201	197	.	5.94175	22.065	19.7589	77
chr1	43225824	43226032	SRR8550325_PAIRED_rmdup.narrowPeak_peak_1202	60	.	3.43301	8.07807	6.06978	58
chr1	43264388	43264857	SRR8550325_PAIRED_rmdup.narrowPeak_peak_1203	331	.	7.92234	35.6577	33.1906	242
chr1	43299565	43299860	SRR8550325_PAIRED_rmdup.narrowPeak_peak_1204	181	.	5.67767	20.4007	18.1195	60
chr1	43310828	43311558	SRR8550325_PAIRED_rmdup.narrowPeak_peak_1205	222	.	6.33787	24.6321	22.2906	472
chr1	43358290	43358617	SRR8550325_PAIRED_rmdup.narrowPeak_peak_1206	189	.	5.80971	21.228	18.9342	78
chr1	43360773	43361628	SRR8550325_PAIRED_rmdup.narrowPeak_peak_1207	149	.	5.14952	17.1927	14.9642	169
chr1	43398853	43399416	SRR8550325_PAIRED_rmdup.narrowPeak_peak_1208	119	.	4.62136	14.1592	11.9888	378
chr1	43400541	43401023	SRR8550325_PAIRED_rmdup.narrowPeak_peak_1209	157	.	5.28156	17.979	15.737	349
chr1	43422892	43423244	SRR8550325_PAIRED_rmdup.narrowPeak_peak_1210	85	.	3.96117	10.642	8.55543	135
chr1	43444424	43447253	SRR8550325_PAIRED_rmdup.narrowPeak_peak_1211	2729	.	31.8214	276.745	272.973	1187
chr1	43475184	43475394	SRR8550325_PAIRED_rmdup.narrowPeak_peak_1212	49	.	3.16893	6.8899	4.9262	81
chr1	43548701	43548992	SRR8550325_PAIRED_rmdup.narrowPeak_peak_1213	98	.	4.22525	12.0098	9.88794	163
chr1	43590620	43591180	SRR8550325_PAIRED_rmdup.narrowPeak_peak_1214	351	.	8.18641	37.6015	35.1155	248
chr1	43594812	43596033	SRR8550325_PAIRED_rmdup.narrowPeak_peak_1215	351	.	8.18641	37.6015	35.1155	622
chr1	43695046	43695293	SRR8550325_PAIRED_rmdup.narrowPeak_peak_1216	24	.	2.50874	4.23318	2.40547	116
chr1	43698484	43698973	SRR8550325_PAIRED_rmdup.narrowPeak_peak_1217	173	.	5.54564	19.5833	17.3149	203
chr1	43738161	43738617	SRR8550325_PAIRED_rmdup.narrowPeak_peak_1218	231	.	6.46991	25.5058	23.1529	257
chr1	43765815	43766045	SRR8550325_PAIRED_rmdup.narrowPeak_peak_1219	24	.	2.50874	4.23318	2.40547	194
chr1	43781448	43781635	SRR8550325_PAIRED_rmdup.narrowPeak_peak_1220	19	.	2.3767	3.76182	1.96753	150
chr1	43788814	43789010	SRR8550325_PAIRED_rmdup.narrowPeak_peak_1221	79	.	3.82913	9.97888	7.91078	116
chr1	43826683	43828525	SRR8550325_PAIRED_rmdup.narrowPeak_peak_1222	4781	.	48.1942	482.75	478.198	1235
chr1	43899065	43899680	SRR8550325_PAIRED_rmdup.narrowPeak_peak_1223	669	.	12.1476	69.6804	66.9428	139
chr1	43902770	43903182	SRR8550325_PAIRED_rmdup.narrowPeak_peak_1224	66	.	3.56505	8.69641	6.66747	265
chr1	43933065	43934673	SRR8550325_PAIRED_rmdup.narrowPeak_peak_1225	4333	.	44.7612	437.789	433.378	828
chr1	44041726	44042566	SRR8550325_PAIRED_rmdup.narrowPeak_peak_1226	525	.	10.4311	55.1632	52.5283	299
chr1	44064765	44064907	SRR8550325_PAIRED_rmdup.narrowPeak_peak_1227	92	.	4.09321	11.3191	9.2146	76
chr1	44101764	44102827	SRR8550325_PAIRED_rmdup.narrowPeak_peak_1228	4062	.	42.6486	410.546	406.232	739
chr1	44103041	44103271	SRR8550325_PAIRED_rmdup.narrowPeak_peak_1229	112	.	4.48932	13.4302	11.2755	75
chr1	44117750	44120311	SRR8550325_PAIRED_rmdup.narrowPeak_peak_1230	3060	.	34.5942	309.999	306.086	1123
chr1	44147167	44149000	SRR8550325_PAIRED_rmdup.narrowPeak_peak_1231	2421	.	29.1806	245.811	242.173	720
chr1	44229035	44229319	SRR8550325_PAIRED_rmdup.narrowPeak_peak_1233	119	.	4.62136	14.1592	11.9888	233
chr1	44395361	44396118	SRR8550325_PAIRED_rmdup.narrowPeak_peak_1234	189	.	5.80971	21.228	18.9342	273
chr1	44550912	44552778	SRR8550325_PAIRED_rmdup.narrowPeak_peak_1235	1493	.	20.7301	152.511	149.311	1399
chr1	44552969	44553723	SRR8550325_PAIRED_rmdup.narrowPeak_peak_1236	231	.	6.46991	25.5058	23.1529	411
chr1	44580409	44580712	SRR8550325_PAIRED_rmdup.narrowPeak_peak_1237	142	.	5.01748	16.4173	14.2028	154
chr1	44584682	44585445	SRR8550325_PAIRED_rmdup.narrowPeak_peak_1238	240	.	6.60195	26.3883	24.0242	392
chr1	44591833	44592109	SRR8550325_PAIRED_rmdup.narrowPeak_peak_1239	127	.	4.7534	14.9002	12.7147	199
chr1	44613540	44613939	SRR8550325_PAIRED_rmdup.narrowPeak_peak_1240	72	.	3.69709	9.33019	7.28128	309
chr1	44618250	44619048	SRR8550325_PAIRED_rmdup.narrowPeak_peak_1241	400	.	8.84661	42.5802	40.0484	696
chr1	44619263	44619462	SRR8550325_PAIRED_rmdup.narrowPeak_peak_1242	24	.	2.50874	4.23318	2.40547	73
chr1	44630311	44630479	SRR8550325_PAIRED_rmdup.narrowPeak_peak_1243	19	.	2.3767	3.76182	1.96753	5
chr1	44678531	44680071	SRR8550325_PAIRED_rmdup.narrowPeak_peak_1244	1659	.	22.3146	169.26	165.976	1016
chr1	44721094	44721516	SRR8550325_PAIRED_rmdup.narrowPeak_peak_1245	646	.	11.8835	67.3924	64.6701	125
chr1	44741424	44741591	SRR8550325_PAIRED_rmdup.narrowPeak_peak_1246	33	.	2.77282	5.23843	3.35113	23
chr1	44745655	44745994	SRR8550325_PAIRED_rmdup.narrowPeak_peak_1247	112	.	4.48932	13.4302	11.2755	255
chr1	44751305	44751574	SRR8550325_PAIRED_rmdup.narrowPeak_peak_1248	149	.	5.14952	17.1927	14.9642	191
chr1	44781794	44782118	SRR8550325_PAIRED_rmdup.narrowPeak_peak_1249	49	.	3.16893	6.8899	4.9262	189
chr1	44849120	44850171	SRR8550325_PAIRED_rmdup.narrowPeak_peak_1250	1397	.	19.8058	142.923	139.771	473
chr1	44878167	44879179	SRR8550325_PAIRED_rmdup.narrowPeak_peak_1251	493	.	10.035	51.9389	49.3287	547
chr1	44889805	44890190	SRR8550325_PAIRED_rmdup.narrowPeak_peak_1252	79	.	3.82913	9.97888	7.91078	131
chr1	44892116	44892794	SRR8550325_PAIRED_rmdup.narrowPeak_peak_1253	49	.	3.16893	6.8899	4.9262	296
chr1	44940192	44940851	SRR8550325_PAIRED_rmdup.narrowPeak_peak_1254	165	.	5.4136	18.776	16.5206	348
chr1	44957295	44958105	SRR8550325_PAIRED_rmdup.narrowPeak_peak_1255	249	.	6.73399	27.2792	24.9042	236
chr1	45021251	45021702	SRR8550325_PAIRED_rmdup.narrowPeak_peak_1256	380	.	8.58253	40.5688	38.055	166
chr1	45031563	45032143	SRR8550325_PAIRED_rmdup.narrowPeak_peak_1257	275	.	7.1301	30.0019	27.5947	263
chr1	45043283	45043822	SRR8550325_PAIRED_rmdup.narrowPeak_peak_1258	285	.	7.26214	30.9255	28.5081	268
chr1	45116559	45117443	SRR8550325_PAIRED_rmdup.narrowPeak_peak_1259	762	.	13.2039	79.0158	76.2183	373
chr1	45123878	45124215	SRR8550325_PAIRED_rmdup.narrowPeak_peak_1260	33	.	2.77282	5.23843	3.35113	262
chr1	45147289	45147521	SRR8550325_PAIRED_rmdup.narrowPeak_peak_1261	28	.	2.64078	4.72569	2.86714	39
chr1	45287678	45287853	SRR8550325_PAIRED_rmdup.narrowPeak_peak_1262	33	.	2.77282	5.23843	3.35113	74
chr1	45288039	45288407	SRR8550325_PAIRED_rmdup.narrowPeak_peak_1263	205	.	6.07379	22.9115	20.5933	126
chr1	45311112	45312486	SRR8550325_PAIRED_rmdup.narrowPeak_peak_1264	624	.	11.6194	65.1236	62.4169	507
chr1	45312730	45313316	SRR8550325_PAIRED_rmdup.narrowPeak_peak_1265	165	.	5.4136	18.776	16.5206	211
chr1	45313624	45314208	SRR8550325_PAIRED_rmdup.narrowPeak_peak_1266	635	.	11.7515	66.2556	63.5411	480
chr1	45315861	45316087	SRR8550325_PAIRED_rmdup.narrowPeak_peak_1267	49	.	3.16893	6.8899	4.9262	39
chr1	45320939	45321156	SRR8550325_PAIRED_rmdup.narrowPeak_peak_1268	157	.	5.28156	17.979	15.737	95
chr1	45355954	45356502	SRR8550325_PAIRED_rmdup.narrowPeak_peak_1269	79	.	3.82913	9.97888	7.91078	207
chr1	45380070	45380211	SRR8550325_PAIRED_rmdup.narrowPeak_peak_1270	28	.	2.64078	4.72569	2.86714	41
chr1	45385390	45386152	SRR8550325_PAIRED_rmdup.narrowPeak_peak_1271	181	.	5.67767	20.4007	18.1195	347
chr1	45394275	45394749	SRR8550325_PAIRED_rmdup.narrowPeak_peak_1272	127	.	4.7534	14.9002	12.7147	154
chr1	45432003	45432309	SRR8550325_PAIRED_rmdup.narrowPeak_peak_1273	546	.	10.6952	57.3401	54.6891	111
chr1	45460357	45461695	SRR8550325_PAIRED_rmdup.narrowPeak_peak_1274	845	.	14.1282	87.4118	84.563	559
chr1	45490534	45490737	SRR8550325_PAIRED_rmdup.narrowPeak_peak_1275	49	.	3.16893	6.8899	4.9262	134
chr1	45501353	45503381	SRR8550325_PAIRED_rmdup.narrowPeak_peak_1276	797	.	13.6	82.5891	79.7693	1129
chr1	45572412	45573051	SRR8550325_PAIRED_rmdup.narrowPeak_peak_1277	127	.	4.7534	14.9002	12.7147	345
chr1	45580572	45580761	SRR8550325_PAIRED_rmdup.narrowPeak_peak_1278	38	.	2.90486	5.77056	3.8563	126
chr1	45587514	45588579	SRR8550325_PAIRED_rmdup.narrowPeak_peak_1279	98	.	4.22525	12.0098	9.88794	129
chr1	45599584	45599864	SRR8550325_PAIRED_rmdup.narrowPeak_peak_1280	28	.	2.64078	4.72569	2.86714	115
chr1	45627878	45628246	SRR8550325_PAIRED_rmdup.narrowPeak_peak_1281	231	.	6.46991	25.5058	23.1529	132
chr1	45672590	45674019	SRR8550325_PAIRED_rmdup.narrowPeak_peak_1282	955	.	15.3165	98.4958	95.5822	400
chr1	45674913	45675329	SRR8550325_PAIRED_rmdup.narrowPeak_peak_1283	43	.	3.0369	6.32129	4.38156	370
chr1	45675554	45676441	SRR8550325_PAIRED_rmdup.narrowPeak_peak_1284	2151	.	26.8039	218.641	215.123	505
chr1	45677404	45677655	SRR8550325_PAIRED_rmdup.narrowPeak_peak_1285	79	.	3.82913	9.97888	7.91078	131
chr1	45760413	45761846	SRR8550325_PAIRED_rmdup.narrowPeak_peak_1286	624	.	11.6194	65.1236	62.4169	521
chr1	45762080	45762275	SRR8550325_PAIRED_rmdup.narrowPeak_peak_1287	43	.	3.0369	6.32129	4.38156	151
chr1	45765663	45766614	SRR8550325_PAIRED_rmdup.narrowPeak_peak_1288	833	.	13.9961	86.2	83.3584	646
chr1	45767269	45767909	SRR8550325_PAIRED_rmdup.narrowPeak_peak_1289	809	.	13.732	83.7886	80.9615	412
chr1	45780862	45781070	SRR8550325_PAIRED_rmdup.narrowPeak_peak_1290	85	.	3.96117	10.642	8.55543	157
chr1	45794856	45796322	SRR8550325_PAIRED_rmdup.narrowPeak_peak_1291	4146	.	43.3088	419.023	414.678	593
chr1	45816799	45817287	SRR8550325_PAIRED_rmdup.narrowPeak_peak_1292	360	.	8.31845	38.5838	36.0885	249
chr1	45824942	45825581	SRR8550325_PAIRED_rmdup.narrowPeak_peak_1293	482	.	9.90292	50.8754	48.2736	423
chr1	45835472	45835647	SRR8550325_PAIRED_rmdup.narrowPeak_peak_1294	49	.	3.16893	6.8899	4.9262	50
chr1	45842584	45842790	SRR8550325_PAIRED_rmdup.narrowPeak_peak_1295	38	.	2.90486	5.77056	3.8563	39
chr1	45859705	45860204	SRR8550325_PAIRED_rmdup.narrowPeak_peak_1296	189	.	5.80971	21.228	18.9342	158
chr1	45864620	45865295	SRR8550325_PAIRED_rmdup.narrowPeak_peak_1297	119	.	4.62136	14.1592	11.9888	351
chr1	45865917	45867179	SRR8550325_PAIRED_rmdup.narrowPeak_peak_1298	503	.	10.167	53.0081	50.3895	625
chr1	45868726	45869134	SRR8550325_PAIRED_rmdup.narrowPeak_peak_1299	28	.	2.64078	4.72569	2.86714	230
chr1	45889084	45889609	SRR8550325_PAIRED_rmdup.narrowPeak_peak_1300	173	.	5.54564	19.5833	17.3149	466
chr1	45892814	45892975	SRR8550325_PAIRED_rmdup.narrowPeak_peak_1301	19	.	2.3767	3.76182	1.96753	2
chr1	45894243	45894494	SRR8550325_PAIRED_rmdup.narrowPeak_peak_1302	85	.	3.96117	10.642	8.55543	111
chr1	45905147	45905767	SRR8550325_PAIRED_rmdup.narrowPeak_peak_1303	400	.	8.84661	42.5802	40.0484	216
chr1	45909914	45910393	SRR8550325_PAIRED_rmdup.narrowPeak_peak_1304	66	.	3.56505	8.69641	6.66747	239
chr1	45925221	45926678	SRR8550325_PAIRED_rmdup.narrowPeak_peak_1305	1589	.	21.6544	162.235	158.986	447
chr1	46003568	46003737	SRR8550325_PAIRED_rmdup.narrowPeak_peak_1306	43	.	3.0369	6.32129	4.38156	53
chr1	46018433	46018649	SRR8550325_PAIRED_rmdup.narrowPeak_peak_1307	214	.	6.20583	23.7673	21.4373	176
chr1	46022251	46022699	SRR8550325_PAIRED_rmdup.narrowPeak_peak_1308	257	.	6.86602	28.1786	25.7927	233
chr1	46031713	46031996	SRR8550325_PAIRED_rmdup.narrowPeak_peak_1309	60	.	3.43301	8.07807	6.06978	127
chr1	46066012	46067558	SRR8550325_PAIRED_rmdup.narrowPeak_peak_1310	2621	.	30.8971	265.833	262.108	865
chr1	46075939	46076105	SRR8550325_PAIRED_rmdup.narrowPeak_peak_1311	72	.	3.69709	9.33019	7.28128	5
chr1	46123065	46123691	SRR8550325_PAIRED_rmdup.narrowPeak_peak_1312	142	.	5.01748	16.4173	14.2028	249
chr1	46200849	46200998	SRR8550325_PAIRED_rmdup.narrowPeak_peak_1313	28	.	2.64078	4.72569	2.86714	89
chr1	46278364	46278530	SRR8550325_PAIRED_rmdup.narrowPeak_peak_1314	28	.	2.64078	4.72569	2.86714	136
chr1	46279133	46279610	SRR8550325_PAIRED_rmdup.narrowPeak_peak_1315	181	.	5.67767	20.4007	18.1195	230
chr1	46416801	46417225	SRR8550325_PAIRED_rmdup.narrowPeak_peak_1316	222	.	6.33787	24.6321	22.2906	312
chr1	46425217	46425962	SRR8550325_PAIRED_rmdup.narrowPeak_peak_1317	601	.	11.3553	62.8744	60.1836	508
chr1	46428521	46428665	SRR8550325_PAIRED_rmdup.narrowPeak_peak_1318	112	.	4.48932	13.4302	11.2755	76
chr1	46580340	46580610	SRR8550325_PAIRED_rmdup.narrowPeak_peak_1319	49	.	3.16893	6.8899	4.9262	150
chr1	46829164	46831539	SRR8550325_PAIRED_rmdup.narrowPeak_peak_1320	955	.	15.3165	98.4958	95.5822	1208
chr1	46849860	46850270	SRR8550325_PAIRED_rmdup.narrowPeak_peak_1321	266	.	6.99806	29.0862	26.6896	111
chr1	46850861	46851404	SRR8550325_PAIRED_rmdup.narrowPeak_peak_1322	98	.	4.22525	12.0098	9.88794	286
chr1	46851556	46851769	SRR8550325_PAIRED_rmdup.narrowPeak_peak_1323	38	.	2.90486	5.77056	3.8563	61
chr1	46852364	46854926	SRR8550325_PAIRED_rmdup.narrowPeak_peak_1324	4747	.	47.9301	479.263	474.721	1450
chr1	46856695	46857620	SRR8550325_PAIRED_rmdup.narrowPeak_peak_1325	72	.	3.69709	9.33019	7.28128	651
chr1	46875369	46875560	SRR8550325_PAIRED_rmdup.narrowPeak_peak_1326	33	.	2.77282	5.23843	3.35113	57
chr1	46885161	46885646	SRR8550325_PAIRED_rmdup.narrowPeak_peak_1327	285	.	7.26214	30.9255	28.5081	251
chr1	46886101	46886431	SRR8550325_PAIRED_rmdup.narrowPeak_peak_1328	341	.	8.05437	36.6261	34.1494	200
chr1	46887973	46888698	SRR8550325_PAIRED_rmdup.narrowPeak_peak_1329	189	.	5.80971	21.228	18.9342	148
chr1	46888905	46889063	SRR8550325_PAIRED_rmdup.narrowPeak_peak_1330	72	.	3.69709	9.33019	7.28128	70
chr1	46894459	46894848	SRR8550325_PAIRED_rmdup.narrowPeak_peak_1331	92	.	4.09321	11.3191	9.2146	191
chr1	46966598	46966792	SRR8550325_PAIRED_rmdup.narrowPeak_peak_1332	43	.	3.0369	6.32129	4.38156	53
chr1	46986490	46986926	SRR8550325_PAIRED_rmdup.narrowPeak_peak_1333	92	.	4.09321	11.3191	9.2146	326
chr1	47026833	47027198	SRR8550325_PAIRED_rmdup.narrowPeak_peak_1334	49	.	3.16893	6.8899	4.9262	124
chr1	47039677	47040203	SRR8550325_PAIRED_rmdup.narrowPeak_peak_1335	205	.	6.07379	22.9115	20.5933	301
chr1	47073342	47073778	SRR8550325_PAIRED_rmdup.narrowPeak_peak_1336	430	.	9.24273	45.6452	43.0868	129
chr1	47093610	47093767	SRR8550325_PAIRED_rmdup.narrowPeak_peak_1337	28	.	2.64078	4.72569	2.86714	145
chr1	47104199	47104516	SRR8550325_PAIRED_rmdup.narrowPeak_peak_1338	112	.	4.48932	13.4302	11.2755	63
chr1	47163920	47164793	SRR8550325_PAIRED_rmdup.narrowPeak_peak_1339	197	.	5.94175	22.065	19.7589	331
chr1	47170276	47170443	SRR8550325_PAIRED_rmdup.narrowPeak_peak_1340	49	.	3.16893	6.8899	4.9262	115
chr1	47263572	47264029	SRR8550325_PAIRED_rmdup.narrowPeak_peak_1341	112	.	4.48932	13.4302	11.2755	277
chr1	47277688	47278260	SRR8550325_PAIRED_rmdup.narrowPeak_peak_1342	351	.	8.18641	37.6015	35.1155	277
chr1	47284010	47284304	SRR8550325_PAIRED_rmdup.narrowPeak_peak_1343	72	.	3.69709	9.33019	7.28128	194
chr1	47284772	47284913	SRR8550325_PAIRED_rmdup.narrowPeak_peak_1344	28	.	2.64078	4.72569	2.86714	106
chr1	47350750	47351104	SRR8550325_PAIRED_rmdup.narrowPeak_peak_1345	60	.	3.43301	8.07807	6.06978	258
chr1	47378730	47378913	SRR8550325_PAIRED_rmdup.narrowPeak_peak_1346	119	.	4.62136	14.1592	11.9888	89
chr1	47380079	47380233	SRR8550325_PAIRED_rmdup.narrowPeak_peak_1347	28	.	2.64078	4.72569	2.86714	8
chr1	47398301	47398818	SRR8550325_PAIRED_rmdup.narrowPeak_peak_1348	66	.	3.56505	8.69641	6.66747	239
chr1	47400689	47401324	SRR8550325_PAIRED_rmdup.narrowPeak_peak_1349	119	.	4.62136	14.1592	11.9888	396
chr1	47432780	47433396	SRR8550325_PAIRED_rmdup.narrowPeak_peak_1350	943	.	15.1845	97.2489	94.3425	261
chr1	47435638	47435912	SRR8550325_PAIRED_rmdup.narrowPeak_peak_1351	149	.	5.14952	17.1927	14.9642	189
chr1	47444449	47444837	SRR8550325_PAIRED_rmdup.narrowPeak_peak_1352	49	.	3.16893	6.8899	4.9262	185
chr1	47451889	47452040	SRR8550325_PAIRED_rmdup.narrowPeak_peak_1353	54	.	3.30097	7.4757	5.48924	46
chr1	47572854	47573027	SRR8550325_PAIRED_rmdup.narrowPeak_peak_1354	49	.	3.16893	6.8899	4.9262	31
chr1	47603206	47603537	SRR8550325_PAIRED_rmdup.narrowPeak_peak_1355	54	.	3.30097	7.4757	5.48924	158
chr1	47604005	47604390	SRR8550325_PAIRED_rmdup.narrowPeak_peak_1356	60	.	3.43301	8.07807	6.06978	197
chr1	47770542	47771102	SRR8550325_PAIRED_rmdup.narrowPeak_peak_1357	240	.	6.60195	26.3883	24.0242	366
chr1	47809499	47809879	SRR8550325_PAIRED_rmdup.narrowPeak_peak_1358	127	.	4.7534	14.9002	12.7147	180
chr1	48035145	48035292	SRR8550325_PAIRED_rmdup.narrowPeak_peak_1359	79	.	3.82913	9.97888	7.91078	93
chr1	48156082	48156486	SRR8550325_PAIRED_rmdup.narrowPeak_peak_1360	341	.	8.05437	36.6261	34.1494	288
chr1	48453725	48454604	SRR8550325_PAIRED_rmdup.narrowPeak_peak_1361	390	.	8.71457	41.5713	39.0485	273
chr1	48488815	48489128	SRR8550325_PAIRED_rmdup.narrowPeak_peak_1362	66	.	3.56505	8.69641	6.66747	122
chr1	48516783	48517581	SRR8550325_PAIRED_rmdup.narrowPeak_peak_1363	142	.	5.01748	16.4173	14.2028	286
chr1	48651377	48651693	SRR8550325_PAIRED_rmdup.narrowPeak_peak_1364	98	.	4.22525	12.0098	9.88794	205
chr1	48943998	48944182	SRR8550325_PAIRED_rmdup.narrowPeak_peak_1365	28	.	2.64078	4.72569	2.86714	33
chr1	49058185	49058403	SRR8550325_PAIRED_rmdup.narrowPeak_peak_1366	72	.	3.69709	9.33019	7.28128	76
chr1	49379508	49379802	SRR8550325_PAIRED_rmdup.narrowPeak_peak_1367	189	.	5.80971	21.228	18.9342	105
chr1	49676914	49677095	SRR8550325_PAIRED_rmdup.narrowPeak_peak_1368	49	.	3.16893	6.8899	4.9262	74
chr1	50365009	50365233	SRR8550325_PAIRED_rmdup.narrowPeak_peak_1369	60	.	3.43301	8.07807	6.06978	142
chr1	50491446	50491641	SRR8550325_PAIRED_rmdup.narrowPeak_peak_1370	149	.	5.14952	17.1927	14.9642	77
chr1	50539079	50539520	SRR8550325_PAIRED_rmdup.narrowPeak_peak_1371	165	.	5.4136	18.776	16.5206	263
chr1	50613340	50614780	SRR8550325_PAIRED_rmdup.narrowPeak_peak_1372	66	.	3.56505	8.69641	6.66747	328
chr1	50617614	50618448	SRR8550325_PAIRED_rmdup.narrowPeak_peak_1373	222	.	6.33787	24.6321	22.2906	133
chr1	50619650	50620396	SRR8550325_PAIRED_rmdup.narrowPeak_peak_1374	294	.	7.39418	31.8569	29.4292	289
chr1	50622674	50623860	SRR8550325_PAIRED_rmdup.narrowPeak_peak_1375	380	.	8.58253	40.5688	38.055	587
chr1	50629580	50629804	SRR8550325_PAIRED_rmdup.narrowPeak_peak_1376	28	.	2.64078	4.72569	2.86714	12
chr1	50652096	50652708	SRR8550325_PAIRED_rmdup.narrowPeak_peak_1377	294	.	7.39418	31.8569	29.4292	389
chr1	50831512	50832033	SRR8550325_PAIRED_rmdup.narrowPeak_peak_1378	275	.	7.1301	30.0019	27.5947	324
chr1	50847326	50847617	SRR8550325_PAIRED_rmdup.narrowPeak_peak_1379	33	.	2.77282	5.23843	3.35113	267
chr1	50926092	50928543	SRR8550325_PAIRED_rmdup.narrowPeak_peak_1380	1873	.	24.2952	190.712	187.324	1405
chr1	50962242	50962762	SRR8550325_PAIRED_rmdup.narrowPeak_peak_1381	312	.	7.65826	33.7425	31.2949	260
chr1	51029188	51029752	SRR8550325_PAIRED_rmdup.narrowPeak_peak_1382	105	.	4.35728	12.7136	10.5751	116
chr1	51030820	51030998	SRR8550325_PAIRED_rmdup.narrowPeak_peak_1383	24	.	2.50874	4.23318	2.40547	169
chr1	51064461	51065012	SRR8550325_PAIRED_rmdup.narrowPeak_peak_1384	157	.	5.28156	17.979	15.737	302
chr1	51143152	51143290	SRR8550325_PAIRED_rmdup.narrowPeak_peak_1385	43	.	3.0369	6.32129	4.38156	50
chr1	51148508	51149195	SRR8550325_PAIRED_rmdup.narrowPeak_peak_1386	142	.	5.01748	16.4173	14.2028	380
chr1	51230885	51231363	SRR8550325_PAIRED_rmdup.narrowPeak_peak_1387	24	.	2.50874	4.23318	2.40547	355
chr1	51265029	51265374	SRR8550325_PAIRED_rmdup.narrowPeak_peak_1388	49	.	3.16893	6.8899	4.9262	135
chr1	51267039	51267696	SRR8550325_PAIRED_rmdup.narrowPeak_peak_1389	579	.	11.0913	60.6453	57.9702	182
chr1	51273438	51273586	SRR8550325_PAIRED_rmdup.narrowPeak_peak_1390	33	.	2.77282	5.23843	3.35113	51
chr1	51288207	51289656	SRR8550325_PAIRED_rmdup.narrowPeak_peak_1391	370	.	8.45049	39.5729	37.0683	745
chr1	51290043	51290280	SRR8550325_PAIRED_rmdup.narrowPeak_peak_1392	60	.	3.43301	8.07807	6.06978	99
chr1	51333254	51333495	SRR8550325_PAIRED_rmdup.narrowPeak_peak_1393	24	.	2.50874	4.23318	2.40547	55
chr1	51333649	51334617	SRR8550325_PAIRED_rmdup.narrowPeak_peak_1394	1081	.	16.6369	111.164	108.18	465
chr1	51459119	51459396	SRR8550325_PAIRED_rmdup.narrowPeak_peak_1395	266	.	6.99806	29.0862	26.6896	95
chr1	51466545	51466684	SRR8550325_PAIRED_rmdup.narrowPeak_peak_1396	149	.	5.14952	17.1927	14.9642	88
chr1	51477672	51479100	SRR8550325_PAIRED_rmdup.narrowPeak_peak_1397	4231	.	43.969	427.534	423.158	862
chr1	51509132	51509647	SRR8550325_PAIRED_rmdup.narrowPeak_peak_1398	249	.	6.73399	27.2792	24.9042	144
chr1	51513184	51513329	SRR8550325_PAIRED_rmdup.narrowPeak_peak_1399	54	.	3.30097	7.4757	5.48924	98
chr1	51530168	51530348	SRR8550325_PAIRED_rmdup.narrowPeak_peak_1400	92	.	4.09321	11.3191	9.2146	94
chr1	51551759	51551926	SRR8550325_PAIRED_rmdup.narrowPeak_peak_1401	127	.	4.7534	14.9002	12.7147	78
chr1	51566671	51566910	SRR8550325_PAIRED_rmdup.narrowPeak_peak_1402	24	.	2.50874	4.23318	2.40547	22
chr1	51580046	51580256	SRR8550325_PAIRED_rmdup.narrowPeak_peak_1403	33	.	2.77282	5.23843	3.35113	87
chr1	51584821	51585284	SRR8550325_PAIRED_rmdup.narrowPeak_peak_1404	205	.	6.07379	22.9115	20.5933	207
chr1	51594093	51594356	SRR8550325_PAIRED_rmdup.narrowPeak_peak_1405	54	.	3.30097	7.4757	5.48924	85
chr1	51596824	51597664	SRR8550325_PAIRED_rmdup.narrowPeak_peak_1406	785	.	13.468	81.3937	78.5814	329
chr1	51600398	51600866	SRR8550325_PAIRED_rmdup.narrowPeak_peak_1407	222	.	6.33787	24.6321	22.2906	255
chr1	51607364	51608105	SRR8550325_PAIRED_rmdup.narrowPeak_peak_1408	294	.	7.39418	31.8569	29.4292	364
chr1	51615518	51615963	SRR8550325_PAIRED_rmdup.narrowPeak_peak_1409	390	.	8.71457	41.5713	39.0485	147
chr1	51617532	51618653	SRR8550325_PAIRED_rmdup.narrowPeak_peak_1410	312	.	7.65826	33.7425	31.2949	561
chr1	51631321	51631919	SRR8550325_PAIRED_rmdup.narrowPeak_peak_1411	303	.	7.52622	32.796	30.3583	272
chr1	51644379	51644681	SRR8550325_PAIRED_rmdup.narrowPeak_peak_1412	205	.	6.07379	22.9115	20.5933	228
chr1	51649659	51651087	SRR8550325_PAIRED_rmdup.narrowPeak_peak_1413	1185	.	17.6932	121.548	118.507	921
chr1	51655173	51655381	SRR8550325_PAIRED_rmdup.narrowPeak_peak_1414	38	.	2.90486	5.77056	3.8563	11
chr1	51669010	51669181	SRR8550325_PAIRED_rmdup.narrowPeak_peak_1415	33	.	2.77282	5.23843	3.35113	131
chr1	51670116	51670270	SRR8550325_PAIRED_rmdup.narrowPeak_peak_1416	85	.	3.96117	10.642	8.55543	72
chr1	51671296	51671641	SRR8550325_PAIRED_rmdup.narrowPeak_peak_1417	112	.	4.48932	13.4302	11.2755	243
chr1	51678520	51678902	SRR8550325_PAIRED_rmdup.narrowPeak_peak_1418	257	.	6.86602	28.1786	25.7927	85
chr1	51688068	51688304	SRR8550325_PAIRED_rmdup.narrowPeak_peak_1419	66	.	3.56505	8.69641	6.66747	62
chr1	51696552	51697975	SRR8550325_PAIRED_rmdup.narrowPeak_peak_1420	715	.	12.6757	74.3121	71.5444	1134
chr1	51706176	51706377	SRR8550325_PAIRED_rmdup.narrowPeak_peak_1421	119	.	4.62136	14.1592	11.9888	104
chr1	51720074	51720493	SRR8550325_PAIRED_rmdup.narrowPeak_peak_1422	43	.	3.0369	6.32129	4.38156	230
chr1	51744472	51744673	SRR8550325_PAIRED_rmdup.narrowPeak_peak_1423	24	.	2.50874	4.23318	2.40547	186
chr1	51758501	51759034	SRR8550325_PAIRED_rmdup.narrowPeak_peak_1424	157	.	5.28156	17.979	15.737	403
chr1	51789227	51789566	SRR8550325_PAIRED_rmdup.narrowPeak_peak_1425	66	.	3.56505	8.69641	6.66747	155
chr1	51796023	51796275	SRR8550325_PAIRED_rmdup.narrowPeak_peak_1426	60	.	3.43301	8.07807	6.06978	54
chr1	51814807	51815045	SRR8550325_PAIRED_rmdup.narrowPeak_peak_1427	38	.	2.90486	5.77056	3.8563	157
chr1	51837410	51838262	SRR8550325_PAIRED_rmdup.narrowPeak_peak_1428	205	.	6.07379	22.9115	20.5933	575
chr1	51871372	51871757	SRR8550325_PAIRED_rmdup.narrowPeak_peak_1429	28	.	2.64078	4.72569	2.86714	3
chr1	51879396	51879574	SRR8550325_PAIRED_rmdup.narrowPeak_peak_1430	43	.	3.0369	6.32129	4.38156	130
chr1	51888348	51888594	SRR8550325_PAIRED_rmdup.narrowPeak_peak_1431	54	.	3.30097	7.4757	5.48924	222
chr1	51914729	51916435	SRR8550325_PAIRED_rmdup.narrowPeak_peak_1432	1772	.	23.3709	180.633	177.293	445
chr1	51922741	51923244	SRR8550325_PAIRED_rmdup.narrowPeak_peak_1433	257	.	6.86602	28.1786	25.7927	252
chr1	51929634	51929954	SRR8550325_PAIRED_rmdup.narrowPeak_peak_1434	105	.	4.35728	12.7136	10.5751	110
chr1	51944816	51945137	SRR8550325_PAIRED_rmdup.narrowPeak_peak_1435	231	.	6.46991	25.5058	23.1529	259
chr1	51997403	51997592	SRR8550325_PAIRED_rmdup.narrowPeak_peak_1436	85	.	3.96117	10.642	8.55543	57
chr1	52004193	52004371	SRR8550325_PAIRED_rmdup.narrowPeak_peak_1437	149	.	5.14952	17.1927	14.9642	58
chr1	52008394	52009214	SRR8550325_PAIRED_rmdup.narrowPeak_peak_1438	105	.	4.35728	12.7136	10.5751	243
chr1	52079671	52080534	SRR8550325_PAIRED_rmdup.narrowPeak_peak_1439	360	.	8.31845	38.5838	36.0885	368
chr1	52098770	52099282	SRR8550325_PAIRED_rmdup.narrowPeak_peak_1440	214	.	6.20583	23.7673	21.4373	262
chr1	52113103	52114247	SRR8550325_PAIRED_rmdup.narrowPeak_peak_1441	3844	.	40.9321	388.664	384.433	766
chr1	52118882	52120455	SRR8550325_PAIRED_rmdup.narrowPeak_peak_1442	968	.	15.4486	99.7464	96.8256	560
chr1	52146294	52147018	SRR8550325_PAIRED_rmdup.narrowPeak_peak_1443	669	.	12.1476	69.6804	66.9428	490
chr1	52147854	52148021	SRR8550325_PAIRED_rmdup.narrowPeak_peak_1444	33	.	2.77282	5.23843	3.35113	105
chr1	52150146	52150361	SRR8550325_PAIRED_rmdup.narrowPeak_peak_1445	38	.	2.90486	5.77056	3.8563	27
chr1	52150785	52150945	SRR8550325_PAIRED_rmdup.narrowPeak_peak_1446	43	.	3.0369	6.32129	4.38156	94
chr1	52166664	52167008	SRR8550325_PAIRED_rmdup.narrowPeak_peak_1447	66	.	3.56505	8.69641	6.66747	150
chr1	52170054	52170356	SRR8550325_PAIRED_rmdup.narrowPeak_peak_1448	134	.	4.88544	15.653	13.4528	141
chr1	52176058	52176400	SRR8550325_PAIRED_rmdup.narrowPeak_peak_1449	149	.	5.14952	17.1927	14.9642	147
chr1	52231821	52233877	SRR8550325_PAIRED_rmdup.narrowPeak_peak_1450	4712	.	47.6661	475.779	471.249	1512
chr1	52241851	52242839	SRR8550325_PAIRED_rmdup.narrowPeak_peak_1451	240	.	6.60195	26.3883	24.0242	391
chr1	52243022	52243284	SRR8550325_PAIRED_rmdup.narrowPeak_peak_1452	43	.	3.0369	6.32129	4.38156	203
chr1	52293347	52294160	SRR8550325_PAIRED_rmdup.narrowPeak_peak_1453	249	.	6.73399	27.2792	24.9042	181
chr1	52301160	52301497	SRR8550325_PAIRED_rmdup.narrowPeak_peak_1454	92	.	4.09321	11.3191	9.2146	293
chr1	52302676	52303002	SRR8550325_PAIRED_rmdup.narrowPeak_peak_1455	601	.	11.3553	62.8744	60.1836	103
chr1	52306490	52307283	SRR8550325_PAIRED_rmdup.narrowPeak_peak_1456	738	.	12.9398	76.6552	73.8724	361
chr1	52308143	52308724	SRR8550325_PAIRED_rmdup.narrowPeak_peak_1457	240	.	6.60195	26.3883	24.0242	405
chr1	52397417	52397699	SRR8550325_PAIRED_rmdup.narrowPeak_peak_1458	119	.	4.62136	14.1592	11.9888	129
chr1	52428037	52428257	SRR8550325_PAIRED_rmdup.narrowPeak_peak_1459	43	.	3.0369	6.32129	4.38156	65
chr1	52470924	52471588	SRR8550325_PAIRED_rmdup.narrowPeak_peak_1460	275	.	7.1301	30.0019	27.5947	352
chr1	52499015	52501019	SRR8550325_PAIRED_rmdup.narrowPeak_peak_1461	658	.	12.0155	68.534	65.804	1216
chr1	52523935	52524694	SRR8550325_PAIRED_rmdup.narrowPeak_peak_1462	92	.	4.09321	11.3191	9.2146	370
chr1	52577907	52578144	SRR8550325_PAIRED_rmdup.narrowPeak_peak_1463	127	.	4.7534	14.9002	12.7147	118
chr1	52578351	52579014	SRR8550325_PAIRED_rmdup.narrowPeak_peak_1464	1493	.	20.7301	152.511	149.311	242
chr1	52597967	52598130	SRR8550325_PAIRED_rmdup.narrowPeak_peak_1465	79	.	3.82913	9.97888	7.91078	76
chr1	52630173	52631527	SRR8550325_PAIRED_rmdup.narrowPeak_peak_1466	2776	.	32.2175	281.448	277.656	591
chr1	52648105	52648569	SRR8550325_PAIRED_rmdup.narrowPeak_peak_1467	142	.	5.01748	16.4173	14.2028	250
chr1	52652743	52653411	SRR8550325_PAIRED_rmdup.narrowPeak_peak_1468	727	.	12.8078	75.4814	72.7061	265
chr1	52676225	52676379	SRR8550325_PAIRED_rmdup.narrowPeak_peak_1469	33	.	2.77282	5.23843	3.35113	74
chr1	52726056	52727942	SRR8550325_PAIRED_rmdup.narrowPeak_peak_1470	703	.	12.5437	73.1473	70.3871	1156
chr1	52748241	52748691	SRR8550325_PAIRED_rmdup.narrowPeak_peak_1471	197	.	5.94175	22.065	19.7589	187
chr1	52816502	52818050	SRR8550325_PAIRED_rmdup.narrowPeak_peak_1472	857	.	14.2602	88.6277	85.7717	1105
chr1	52844173	52846037	SRR8550325_PAIRED_rmdup.narrowPeak_peak_1473	4419	.	45.4214	446.37	441.932	711
chr1	52854114	52854295	SRR8550325_PAIRED_rmdup.narrowPeak_peak_1474	257	.	6.86602	28.1786	25.7927	116
chr1	52951585	52951935	SRR8550325_PAIRED_rmdup.narrowPeak_peak_1475	249	.	6.73399	27.2792	24.9042	151
chr1	52952158	52953536	SRR8550325_PAIRED_rmdup.narrowPeak_peak_1476	482	.	9.90292	50.8754	48.2736	489
chr1	52967901	52968139	SRR8550325_PAIRED_rmdup.narrowPeak_peak_1477	54	.	3.30097	7.4757	5.48924	198
chr1	53032588	53032980	SRR8550325_PAIRED_rmdup.narrowPeak_peak_1478	105	.	4.35728	12.7136	10.5751	134
chr1	53053205	53053525	SRR8550325_PAIRED_rmdup.narrowPeak_peak_1479	257	.	6.86602	28.1786	25.7927	92
chr1	53060595	53060801	SRR8550325_PAIRED_rmdup.narrowPeak_peak_1480	43	.	3.0369	6.32129	4.38156	93
chr1	53062530	53062706	SRR8550325_PAIRED_rmdup.narrowPeak_peak_1481	66	.	3.56505	8.69641	6.66747	88
chr1	53062911	53063491	SRR8550325_PAIRED_rmdup.narrowPeak_peak_1482	60	.	3.43301	8.07807	6.06978	194
chr1	53085267	53085542	SRR8550325_PAIRED_rmdup.narrowPeak_peak_1483	98	.	4.22525	12.0098	9.88794	177
chr1	53085985	53086260	SRR8550325_PAIRED_rmdup.narrowPeak_peak_1484	38	.	2.90486	5.77056	3.8563	170
chr1	53086654	53086858	SRR8550325_PAIRED_rmdup.narrowPeak_peak_1485	28	.	2.64078	4.72569	2.86714	143
chr1	53123128	53123552	SRR8550325_PAIRED_rmdup.narrowPeak_peak_1486	351	.	8.18641	37.6015	35.1155	140
chr1	53124211	53124479	SRR8550325_PAIRED_rmdup.narrowPeak_peak_1487	66	.	3.56505	8.69641	6.66747	110
chr1	53125021	53125498	SRR8550325_PAIRED_rmdup.narrowPeak_peak_1488	149	.	5.14952	17.1927	14.9642	294
chr1	53157903	53158170	SRR8550325_PAIRED_rmdup.narrowPeak_peak_1489	33	.	2.77282	5.23843	3.35113	53
chr1	53200764	53201167	SRR8550325_PAIRED_rmdup.narrowPeak_peak_1490	49	.	3.16893	6.8899	4.9262	97
chr1	53201433	53203234	SRR8550325_PAIRED_rmdup.narrowPeak_peak_1491	1772	.	23.3709	180.633	177.293	510
chr1	53272765	53272927	SRR8550325_PAIRED_rmdup.narrowPeak_peak_1492	85	.	3.96117	10.642	8.55543	55
chr1	53296533	53297681	SRR8550325_PAIRED_rmdup.narrowPeak_peak_1493	4385	.	45.1573	442.934	438.507	543
chr1	53313156	53314075	SRR8550325_PAIRED_rmdup.narrowPeak_peak_1494	1744	.	23.1068	177.775	174.449	526
chr1	53352205	53352977	SRR8550325_PAIRED_rmdup.narrowPeak_peak_1495	3013	.	34.1981	305.202	301.309	439
chr1	53393875	53394873	SRR8550325_PAIRED_rmdup.narrowPeak_peak_1496	197	.	5.94175	22.065	19.7589	434
chr1	53629568	53629711	SRR8550325_PAIRED_rmdup.narrowPeak_peak_1497	98	.	4.22525	12.0098	9.88794	45
chr1	53706283	53707321	SRR8550325_PAIRED_rmdup.narrowPeak_peak_1498	2652	.	31.1612	268.942	265.203	335
chr1	53715215	53715902	SRR8550325_PAIRED_rmdup.narrowPeak_peak_1499	380	.	8.58253	40.5688	38.055	468
chr1	53784159	53785724	SRR8550325_PAIRED_rmdup.narrowPeak_peak_1500	3480	.	38.0272	352.176	348.09	992
chr1	53823521	53824461	SRR8550325_PAIRED_rmdup.narrowPeak_peak_1501	1384	.	19.6738	141.564	138.42	412
chr1	53909060	53909523	SRR8550325_PAIRED_rmdup.narrowPeak_peak_1502	635	.	11.7515	66.2556	63.5411	265
chr1	53927586	53927851	SRR8550325_PAIRED_rmdup.narrowPeak_peak_1503	142	.	5.01748	16.4173	14.2028	216
chr1	53940189	53940908	SRR8550325_PAIRED_rmdup.narrowPeak_peak_1504	441	.	9.37476	46.6793	44.1123	243
chr1	54009385	54009900	SRR8550325_PAIRED_rmdup.narrowPeak_peak_1505	54	.	3.30097	7.4757	5.48924	457
chr1	54039181	54039521	SRR8550325_PAIRED_rmdup.narrowPeak_peak_1506	294	.	7.39418	31.8569	29.4292	84
chr1	54041382	54041520	SRR8550325_PAIRED_rmdup.narrowPeak_peak_1507	43	.	3.0369	6.32129	4.38156	23
chr1	54070029	54070705	SRR8550325_PAIRED_rmdup.narrowPeak_peak_1508	727	.	12.8078	75.4814	72.7061	281
chr1	54119471	54119878	SRR8550325_PAIRED_rmdup.narrowPeak_peak_1509	60	.	3.43301	8.07807	6.06978	234
chr1	54122707	54122963	SRR8550325_PAIRED_rmdup.narrowPeak_peak_1510	38	.	2.90486	5.77056	3.8563	56
chr1	54129138	54129493	SRR8550325_PAIRED_rmdup.narrowPeak_peak_1511	38	.	2.90486	5.77056	3.8563	176
chr1	54133843	54134042	SRR8550325_PAIRED_rmdup.narrowPeak_peak_1512	28	.	2.64078	4.72569	2.86714	137
chr1	54134714	54134943	SRR8550325_PAIRED_rmdup.narrowPeak_peak_1513	54	.	3.30097	7.4757	5.48924	129
chr1	54149742	54150582	SRR8550325_PAIRED_rmdup.narrowPeak_peak_1514	322	.	7.7903	34.6965	32.239	454
chr1	54193562	54193721	SRR8550325_PAIRED_rmdup.narrowPeak_peak_1515	28	.	2.64078	4.72569	2.86714	104
chr1	54193924	54195431	SRR8550325_PAIRED_rmdup.narrowPeak_peak_1516	1575	.	21.5223	160.838	157.596	585
chr1	54250123	54251276	SRR8550325_PAIRED_rmdup.narrowPeak_peak_1517	4729	.	47.7981	477.52	472.985	554
chr1	54288161	54288559	SRR8550325_PAIRED_rmdup.narrowPeak_peak_1518	66	.	3.56505	8.69641	6.66747	176
chr1	54309337	54309788	SRR8550325_PAIRED_rmdup.narrowPeak_peak_1519	66	.	3.56505	8.69641	6.66747	129
chr1	54332974	54333223	SRR8550325_PAIRED_rmdup.narrowPeak_peak_1520	66	.	3.56505	8.69641	6.66747	174
chr1	54381108	54381716	SRR8550325_PAIRED_rmdup.narrowPeak_peak_1521	165	.	5.4136	18.776	16.5206	387
chr1	54438333	54439410	SRR8550325_PAIRED_rmdup.narrowPeak_peak_1522	1506	.	20.8622	153.892	150.685	651
chr1	54557051	54558422	SRR8550325_PAIRED_rmdup.narrowPeak_peak_1523	1438	.	20.202	147.015	143.843	606
chr1	54578715	54578918	SRR8550325_PAIRED_rmdup.narrowPeak_peak_1524	38	.	2.90486	5.77056	3.8563	136
chr1	54612047	54612593	SRR8550325_PAIRED_rmdup.narrowPeak_peak_1525	60	.	3.43301	8.07807	6.06978	438
chr1	54647415	54647562	SRR8550325_PAIRED_rmdup.narrowPeak_peak_1526	60	.	3.43301	8.07807	6.06978	48
chr1	54666071	54666404	SRR8550325_PAIRED_rmdup.narrowPeak_peak_1527	257	.	6.86602	28.1786	25.7927	73
chr1	54669202	54669372	SRR8550325_PAIRED_rmdup.narrowPeak_peak_1528	33	.	2.77282	5.23843	3.35113	37
chr1	54676991	54677345	SRR8550325_PAIRED_rmdup.narrowPeak_peak_1529	72	.	3.69709	9.33019	7.28128	233
chr1	54703194	54703989	SRR8550325_PAIRED_rmdup.narrowPeak_peak_1530	134	.	4.88544	15.653	13.4528	508
chr1	54706772	54706973	SRR8550325_PAIRED_rmdup.narrowPeak_peak_1531	54	.	3.30097	7.4757	5.48924	81
chr1	54713377	54713565	SRR8550325_PAIRED_rmdup.narrowPeak_peak_1532	43	.	3.0369	6.32129	4.38156	45
chr1	54789672	54789930	SRR8550325_PAIRED_rmdup.narrowPeak_peak_1533	66	.	3.56505	8.69641	6.66747	37
chr1	54802522	54802969	SRR8550325_PAIRED_rmdup.narrowPeak_peak_1534	60	.	3.43301	8.07807	6.06978	301
chr1	54830226	54830413	SRR8550325_PAIRED_rmdup.narrowPeak_peak_1535	28	.	2.64078	4.72569	2.86714	38
chr1	54851734	54851930	SRR8550325_PAIRED_rmdup.narrowPeak_peak_1536	92	.	4.09321	11.3191	9.2146	72
chr1	54853381	54854053	SRR8550325_PAIRED_rmdup.narrowPeak_peak_1537	66	.	3.56505	8.69641	6.66747	218
chr1	54879576	54879841	SRR8550325_PAIRED_rmdup.narrowPeak_peak_1538	38	.	2.90486	5.77056	3.8563	38
chr1	54905811	54905994	SRR8550325_PAIRED_rmdup.narrowPeak_peak_1539	24	.	2.50874	4.23318	2.40547	135
chr1	54906354	54907708	SRR8550325_PAIRED_rmdup.narrowPeak_peak_1540	882	.	14.5243	91.0715	88.201	1000
chr1	54913541	54914794	SRR8550325_PAIRED_rmdup.narrowPeak_peak_1541	557	.	10.8272	58.4366	55.7775	691
chr1	54916482	54916750	SRR8550325_PAIRED_rmdup.narrowPeak_peak_1542	165	.	5.4136	18.776	16.5206	151
chr1	54925186	54927063	SRR8550325_PAIRED_rmdup.narrowPeak_peak_1543	1931	.	24.8233	196.524	193.109	1135
chr1	54930725	54931632	SRR8550325_PAIRED_rmdup.narrowPeak_peak_1544	205	.	6.07379	22.9115	20.5933	616
chr1	54960589	54961337	SRR8550325_PAIRED_rmdup.narrowPeak_peak_1545	303	.	7.52622	32.796	30.3583	289
chr1	54965816	54966135	SRR8550325_PAIRED_rmdup.narrowPeak_peak_1546	54	.	3.30097	7.4757	5.48924	82
chr1	54970137	54970445	SRR8550325_PAIRED_rmdup.narrowPeak_peak_1547	43	.	3.0369	6.32129	4.38156	219
chr1	54971961	54972531	SRR8550325_PAIRED_rmdup.narrowPeak_peak_1548	285	.	7.26214	30.9255	28.5081	250
chr1	54979338	54979607	SRR8550325_PAIRED_rmdup.narrowPeak_peak_1549	72	.	3.69709	9.33019	7.28128	112
chr1	54983325	54983855	SRR8550325_PAIRED_rmdup.narrowPeak_peak_1550	134	.	4.88544	15.653	13.4528	351
chr1	55012675	55012835	SRR8550325_PAIRED_rmdup.narrowPeak_peak_1551	43	.	3.0369	6.32129	4.38156	76
chr1	55026019	55026349	SRR8550325_PAIRED_rmdup.narrowPeak_peak_1552	49	.	3.16893	6.8899	4.9262	224
chr1	55026530	55027894	SRR8550325_PAIRED_rmdup.narrowPeak_peak_1553	2544	.	30.2369	258.095	254.402	957
chr1	55052254	55053431	SRR8550325_PAIRED_rmdup.narrowPeak_peak_1554	4781	.	48.1942	482.75	478.198	485
chr1	55076454	55077325	SRR8550325_PAIRED_rmdup.narrowPeak_peak_1555	60	.	3.43301	8.07807	6.06978	546
chr1	55086254	55086603	SRR8550325_PAIRED_rmdup.narrowPeak_peak_1556	19	.	2.3767	3.76182	1.96753	135
chr1	55086883	55088692	SRR8550325_PAIRED_rmdup.narrowPeak_peak_1557	3013	.	34.1981	305.202	301.309	1332
chr1	55130754	55132147	SRR8550325_PAIRED_rmdup.narrowPeak_peak_1558	2406	.	29.0486	244.285	240.652	604
chr1	55181987	55182489	SRR8550325_PAIRED_rmdup.narrowPeak_peak_1559	66	.	3.56505	8.69641	6.66747	76
chr1	55193201	55193661	SRR8550325_PAIRED_rmdup.narrowPeak_peak_1560	441	.	9.37476	46.6793	44.1123	334
chr1	55196381	55196837	SRR8550325_PAIRED_rmdup.narrowPeak_peak_1561	60	.	3.43301	8.07807	6.06978	217
chr1	55210291	55210692	SRR8550325_PAIRED_rmdup.narrowPeak_peak_1562	157	.	5.28156	17.979	15.737	170
chr1	55215443	55215628	SRR8550325_PAIRED_rmdup.narrowPeak_peak_1563	24	.	2.50874	4.23318	2.40547	127
chr1	55217410	55217547	SRR8550325_PAIRED_rmdup.narrowPeak_peak_1564	43	.	3.0369	6.32129	4.38156	64
chr1	55224070	55224759	SRR8550325_PAIRED_rmdup.narrowPeak_peak_1565	420	.	9.11069	44.6173	42.0677	303
chr1	55225073	55227002	SRR8550325_PAIRED_rmdup.narrowPeak_peak_1566	451	.	9.5068	47.7194	45.1437	1689
chr1	55236667	55238335	SRR8550325_PAIRED_rmdup.narrowPeak_peak_1567	2854	.	32.8777	289.323	285.496	501
chr1	55239249	55239736	SRR8550325_PAIRED_rmdup.narrowPeak_peak_1568	322	.	7.7903	34.6965	32.239	262
chr1	55362569	55363978	SRR8550325_PAIRED_rmdup.narrowPeak_peak_1569	546	.	10.6952	57.3401	54.6891	883
chr1	55383239	55383624	SRR8550325_PAIRED_rmdup.narrowPeak_peak_1570	773	.	13.3359	80.2026	77.3977	116
chr1	55399924	55400187	SRR8550325_PAIRED_rmdup.narrowPeak_peak_1571	66	.	3.56505	8.69641	6.66747	167
chr1	55404316	55404831	SRR8550325_PAIRED_rmdup.narrowPeak_peak_1572	351	.	8.18641	37.6015	35.1155	272
chr1	55405634	55407218	SRR8550325_PAIRED_rmdup.narrowPeak_peak_1573	2195	.	27.2	223.123	219.584	240
chr1	55432452	55433074	SRR8550325_PAIRED_rmdup.narrowPeak_peak_1574	441	.	9.37476	46.6793	44.1123	295
chr1	55433775	55434128	SRR8550325_PAIRED_rmdup.narrowPeak_peak_1575	165	.	5.4136	18.776	16.5206	122
chr1	55448386	55448630	SRR8550325_PAIRED_rmdup.narrowPeak_peak_1576	112	.	4.48932	13.4302	11.2755	127
chr1	55489402	55489576	SRR8550325_PAIRED_rmdup.narrowPeak_peak_1577	19	.	2.3767	3.76182	1.96753	159
chr1	55501024	55501308	SRR8550325_PAIRED_rmdup.narrowPeak_peak_1578	181	.	5.67767	20.4007	18.1195	162
chr1	55606410	55606623	SRR8550325_PAIRED_rmdup.narrowPeak_peak_1579	19	.	2.3767	3.76182	1.96753	58
chr1	55665813	55666080	SRR8550325_PAIRED_rmdup.narrowPeak_peak_1580	60	.	3.43301	8.07807	6.06978	208
chr1	55736307	55736805	SRR8550325_PAIRED_rmdup.narrowPeak_peak_1581	331	.	7.92234	35.6577	33.1906	292
chr1	55819699	55819878	SRR8550325_PAIRED_rmdup.narrowPeak_peak_1582	66	.	3.56505	8.69641	6.66747	61
chr1	55820840	55821724	SRR8550325_PAIRED_rmdup.narrowPeak_peak_1583	189	.	5.80971	21.228	18.9342	774
chr1	55838165	55838472	SRR8550325_PAIRED_rmdup.narrowPeak_peak_1584	231	.	6.46991	25.5058	23.1529	190
chr1	55855494	55855715	SRR8550325_PAIRED_rmdup.narrowPeak_peak_1585	19	.	2.3767	3.76182	1.96753	4
chr1	55874201	55875136	SRR8550325_PAIRED_rmdup.narrowPeak_peak_1586	380	.	8.58253	40.5688	38.055	137
chr1	55886498	55886808	SRR8550325_PAIRED_rmdup.narrowPeak_peak_1587	173	.	5.54564	19.5833	17.3149	110
chr1	55887554	55887821	SRR8550325_PAIRED_rmdup.narrowPeak_peak_1588	214	.	6.20583	23.7673	21.4373	69
chr1	55890854	55891116	SRR8550325_PAIRED_rmdup.narrowPeak_peak_1589	142	.	5.01748	16.4173	14.2028	102
chr1	55910720	55911188	SRR8550325_PAIRED_rmdup.narrowPeak_peak_1590	105	.	4.35728	12.7136	10.5751	157
chr1	55960353	55960562	SRR8550325_PAIRED_rmdup.narrowPeak_peak_1591	157	.	5.28156	17.979	15.737	107
chr1	55997088	55997720	SRR8550325_PAIRED_rmdup.narrowPeak_peak_1592	303	.	7.52622	32.796	30.3583	181
chr1	55998146	55998464	SRR8550325_PAIRED_rmdup.narrowPeak_peak_1593	28	.	2.64078	4.72569	2.86714	207
chr1	56144445	56144626	SRR8550325_PAIRED_rmdup.narrowPeak_peak_1594	38	.	2.90486	5.77056	3.8563	125
chr1	56183646	56183968	SRR8550325_PAIRED_rmdup.narrowPeak_peak_1595	28	.	2.64078	4.72569	2.86714	159
chr1	56185449	56185621	SRR8550325_PAIRED_rmdup.narrowPeak_peak_1596	54	.	3.30097	7.4757	5.48924	23
chr1	56201044	56201360	SRR8550325_PAIRED_rmdup.narrowPeak_peak_1597	54	.	3.30097	7.4757	5.48924	276
chr1	56228917	56229527	SRR8550325_PAIRED_rmdup.narrowPeak_peak_1598	142	.	5.01748	16.4173	14.2028	114
chr1	56249561	56250126	SRR8550325_PAIRED_rmdup.narrowPeak_peak_1599	380	.	8.58253	40.5688	38.055	267
chr1	56250851	56251062	SRR8550325_PAIRED_rmdup.narrowPeak_peak_1600	28	.	2.64078	4.72569	2.86714	128
chr1	56286366	56287102	SRR8550325_PAIRED_rmdup.narrowPeak_peak_1601	72	.	3.69709	9.33019	7.28128	250
chr1	56337375	56337651	SRR8550325_PAIRED_rmdup.narrowPeak_peak_1602	49	.	3.16893	6.8899	4.9262	82
chr1	56539833	56540494	SRR8550325_PAIRED_rmdup.narrowPeak_peak_1603	79	.	3.82913	9.97888	7.91078	486
chr1	56541417	56541867	SRR8550325_PAIRED_rmdup.narrowPeak_peak_1604	72	.	3.69709	9.33019	7.28128	369
chr1	56675120	56675669	SRR8550325_PAIRED_rmdup.narrowPeak_peak_1605	197	.	5.94175	22.065	19.7589	213
chr1	56745126	56745529	SRR8550325_PAIRED_rmdup.narrowPeak_peak_1606	98	.	4.22525	12.0098	9.88794	235
chr1	56817980	56818543	SRR8550325_PAIRED_rmdup.narrowPeak_peak_1607	231	.	6.46991	25.5058	23.1529	362
chr1	56861773	56861912	SRR8550325_PAIRED_rmdup.narrowPeak_peak_1608	49	.	3.16893	6.8899	4.9262	100
chr1	56862072	56862388	SRR8550325_PAIRED_rmdup.narrowPeak_peak_1609	72	.	3.69709	9.33019	7.28128	223
chr1	56862906	56863052	SRR8550325_PAIRED_rmdup.narrowPeak_peak_1610	79	.	3.82913	9.97888	7.91078	81
chr1	56865271	56865827	SRR8550325_PAIRED_rmdup.narrowPeak_peak_1611	410	.	8.97865	43.5956	41.0548	157
chr1	56866514	56866656	SRR8550325_PAIRED_rmdup.narrowPeak_peak_1612	24	.	2.50874	4.23318	2.40547	70
chr1	56873444	56873638	SRR8550325_PAIRED_rmdup.narrowPeak_peak_1613	38	.	2.90486	5.77056	3.8563	35
chr1	56888406	56888608	SRR8550325_PAIRED_rmdup.narrowPeak_peak_1614	92	.	4.09321	11.3191	9.2146	66
chr1	56924745	56924950	SRR8550325_PAIRED_rmdup.narrowPeak_peak_1615	66	.	3.56505	8.69641	6.66747	120
chr1	56933917	56934179	SRR8550325_PAIRED_rmdup.narrowPeak_peak_1616	66	.	3.56505	8.69641	6.66747	80
chr1	56955335	56955474	SRR8550325_PAIRED_rmdup.narrowPeak_peak_1617	38	.	2.90486	5.77056	3.8563	39
chr1	56965909	56966707	SRR8550325_PAIRED_rmdup.narrowPeak_peak_1618	692	.	12.4117	71.9871	69.2343	500
chr1	56969162	56970180	SRR8550325_PAIRED_rmdup.narrowPeak_peak_1619	142	.	5.01748	16.4173	14.2028	620
chr1	56970797	56971252	SRR8550325_PAIRED_rmdup.narrowPeak_peak_1620	142	.	5.01748	16.4173	14.2028	196
chr1	56971479	56971797	SRR8550325_PAIRED_rmdup.narrowPeak_peak_1621	189	.	5.80971	21.228	18.9342	183
chr1	56971994	56973969	SRR8550325_PAIRED_rmdup.narrowPeak_peak_1622	2652	.	31.1612	268.942	265.203	1102
chr1	56975634	56975876	SRR8550325_PAIRED_rmdup.narrowPeak_peak_1623	38	.	2.90486	5.77056	3.8563	90
chr1	56976679	56977966	SRR8550325_PAIRED_rmdup.narrowPeak_peak_1624	546	.	10.6952	57.3401	54.6891	650
chr1	56978117	56978628	SRR8550325_PAIRED_rmdup.narrowPeak_peak_1625	60	.	3.43301	8.07807	6.06978	337
chr1	56979539	56979695	SRR8550325_PAIRED_rmdup.narrowPeak_peak_1626	60	.	3.43301	8.07807	6.06978	84
chr1	56980304	56981085	SRR8550325_PAIRED_rmdup.narrowPeak_peak_1627	85	.	3.96117	10.642	8.55543	465
chr1	56982040	56982564	SRR8550325_PAIRED_rmdup.narrowPeak_peak_1628	85	.	3.96117	10.642	8.55543	121
chr1	57076730	57077002	SRR8550325_PAIRED_rmdup.narrowPeak_peak_1629	85	.	3.96117	10.642	8.55543	133
chr1	57083112	57083309	SRR8550325_PAIRED_rmdup.narrowPeak_peak_1630	38	.	2.90486	5.77056	3.8563	80
chr1	57095572	57097590	SRR8550325_PAIRED_rmdup.narrowPeak_peak_1631	773	.	13.3359	80.2026	77.3977	1326
chr1	57120434	57120911	SRR8550325_PAIRED_rmdup.narrowPeak_peak_1632	79	.	3.82913	9.97888	7.91078	243
chr1	57205421	57205906	SRR8550325_PAIRED_rmdup.narrowPeak_peak_1633	303	.	7.52622	32.796	30.3583	357
chr1	57267030	57267213	SRR8550325_PAIRED_rmdup.narrowPeak_peak_1634	24	.	2.50874	4.23318	2.40547	37
chr1	57269852	57270156	SRR8550325_PAIRED_rmdup.narrowPeak_peak_1635	197	.	5.94175	22.065	19.7589	48
chr1	57302265	57302509	SRR8550325_PAIRED_rmdup.narrowPeak_peak_1636	28	.	2.64078	4.72569	2.86714	124
chr1	57325582	57326179	SRR8550325_PAIRED_rmdup.narrowPeak_peak_1637	142	.	5.01748	16.4173	14.2028	382
chr1	57339222	57339553	SRR8550325_PAIRED_rmdup.narrowPeak_peak_1638	54	.	3.30097	7.4757	5.48924	53
chr1	57344051	57344277	SRR8550325_PAIRED_rmdup.narrowPeak_peak_1639	66	.	3.56505	8.69641	6.66747	51
chr1	57358575	57358892	SRR8550325_PAIRED_rmdup.narrowPeak_peak_1640	222	.	6.33787	24.6321	22.2906	113
chr1	57377054	57378471	SRR8550325_PAIRED_rmdup.narrowPeak_peak_1641	2136	.	26.6719	217.151	213.64	486
chr1	57394186	57394449	SRR8550325_PAIRED_rmdup.narrowPeak_peak_1642	105	.	4.35728	12.7136	10.5751	36
chr1	57406079	57407242	SRR8550325_PAIRED_rmdup.narrowPeak_peak_1643	882	.	14.5243	91.0715	88.201	659
chr1	57423778	57423918	SRR8550325_PAIRED_rmdup.narrowPeak_peak_1644	105	.	4.35728	12.7136	10.5751	91
chr1	57428858	57429366	SRR8550325_PAIRED_rmdup.narrowPeak_peak_1645	249	.	6.73399	27.2792	24.9042	278
chr1	57429752	57430296	SRR8550325_PAIRED_rmdup.narrowPeak_peak_1646	112	.	4.48932	13.4302	11.2755	452
chr1	57437025	57437294	SRR8550325_PAIRED_rmdup.narrowPeak_peak_1647	112	.	4.48932	13.4302	11.2755	119
chr1	57440917	57441289	SRR8550325_PAIRED_rmdup.narrowPeak_peak_1648	157	.	5.28156	17.979	15.737	165
chr1	57477675	57478540	SRR8550325_PAIRED_rmdup.narrowPeak_peak_1649	214	.	6.20583	23.7673	21.4373	208
chr1	57479705	57480041	SRR8550325_PAIRED_rmdup.narrowPeak_peak_1650	119	.	4.62136	14.1592	11.9888	137
chr1	57528808	57529023	SRR8550325_PAIRED_rmdup.narrowPeak_peak_1651	105	.	4.35728	12.7136	10.5751	130
chr1	57606155	57606531	SRR8550325_PAIRED_rmdup.narrowPeak_peak_1652	60	.	3.43301	8.07807	6.06978	53
chr1	57613171	57613336	SRR8550325_PAIRED_rmdup.narrowPeak_peak_1653	28	.	2.64078	4.72569	2.86714	21
chr1	57674260	57674540	SRR8550325_PAIRED_rmdup.narrowPeak_peak_1654	54	.	3.30097	7.4757	5.48924	205
chr1	57773794	57775839	SRR8550325_PAIRED_rmdup.narrowPeak_peak_1655	845	.	14.1282	87.4118	84.563	1175
chr1	57776871	57777238	SRR8550325_PAIRED_rmdup.narrowPeak_peak_1656	60	.	3.43301	8.07807	6.06978	52
chr1	57806220	57806358	SRR8550325_PAIRED_rmdup.narrowPeak_peak_1657	43	.	3.0369	6.32129	4.38156	95
chr1	57864235	57864517	SRR8550325_PAIRED_rmdup.narrowPeak_peak_1658	28	.	2.64078	4.72569	2.86714	126
chr1	57881223	57881360	SRR8550325_PAIRED_rmdup.narrowPeak_peak_1659	28	.	2.64078	4.72569	2.86714	71
chr1	57904290	57904563	SRR8550325_PAIRED_rmdup.narrowPeak_peak_1660	72	.	3.69709	9.33019	7.28128	125
chr1	57906010	57906653	SRR8550325_PAIRED_rmdup.narrowPeak_peak_1661	222	.	6.33787	24.6321	22.2906	88
chr1	57940577	57941225	SRR8550325_PAIRED_rmdup.narrowPeak_peak_1662	49	.	3.16893	6.8899	4.9262	362
chr1	57949178	57949505	SRR8550325_PAIRED_rmdup.narrowPeak_peak_1663	85	.	3.96117	10.642	8.55543	197
chr1	57961877	57962196	SRR8550325_PAIRED_rmdup.narrowPeak_peak_1664	66	.	3.56505	8.69641	6.66747	215
chr1	57969343	57970440	SRR8550325_PAIRED_rmdup.narrowPeak_peak_1665	1479	.	20.5981	151.133	147.94	764
chr1	57995577	57996520	SRR8550325_PAIRED_rmdup.narrowPeak_peak_1666	2636	.	31.0291	267.387	263.655	425
chr1	58029660	58030413	SRR8550325_PAIRED_rmdup.narrowPeak_peak_1667	43	.	3.0369	6.32129	4.38156	221
chr1	58031124	58031466	SRR8550325_PAIRED_rmdup.narrowPeak_peak_1668	222	.	6.33787	24.6321	22.2906	277
chr1	58197511	58197650	SRR8550325_PAIRED_rmdup.narrowPeak_peak_1669	28	.	2.64078	4.72569	2.86714	14
chr1	58199687	58199834	SRR8550325_PAIRED_rmdup.narrowPeak_peak_1670	38	.	2.90486	5.77056	3.8563	65
chr1	58271274	58271508	SRR8550325_PAIRED_rmdup.narrowPeak_peak_1671	205	.	6.07379	22.9115	20.5933	85
chr1	58296181	58296780	SRR8550325_PAIRED_rmdup.narrowPeak_peak_1672	546	.	10.6952	57.3401	54.6891	307
chr1	58392994	58394074	SRR8550325_PAIRED_rmdup.narrowPeak_peak_1673	1617	.	21.9185	165.037	161.774	171
chr1	58408515	58408826	SRR8550325_PAIRED_rmdup.narrowPeak_peak_1674	33	.	2.77282	5.23843	3.35113	106
chr1	58422912	58424403	SRR8550325_PAIRED_rmdup.narrowPeak_peak_1675	1211	.	17.9573	124.176	121.122	1120
chr1	58444793	58445936	SRR8550325_PAIRED_rmdup.narrowPeak_peak_1676	738	.	12.9398	76.6552	73.8724	812
chr1	58446190	58446367	SRR8550325_PAIRED_rmdup.narrowPeak_peak_1677	33	.	2.77282	5.23843	3.35113	35
chr1	58504302	58505424	SRR8550325_PAIRED_rmdup.narrowPeak_peak_1678	2195	.	27.2	223.123	219.584	707
chr1	58586246	58586873	SRR8550325_PAIRED_rmdup.narrowPeak_peak_1679	658	.	12.0155	68.534	65.804	113
chr1	58652283	58653046	SRR8550325_PAIRED_rmdup.narrowPeak_peak_1680	410	.	8.97865	43.5956	41.0548	365
chr1	58677556	58677834	SRR8550325_PAIRED_rmdup.narrowPeak_peak_1681	49	.	3.16893	6.8899	4.9262	204
chr1	58710883	58712074	SRR8550325_PAIRED_rmdup.narrowPeak_peak_1682	968	.	15.4486	99.7464	96.8256	759
chr1	58712255	58712968	SRR8550325_PAIRED_rmdup.narrowPeak_peak_1683	441	.	9.37476	46.6793	44.1123	168
chr1	58713147	58713670	SRR8550325_PAIRED_rmdup.narrowPeak_peak_1684	493	.	10.035	51.9389	49.3287	110
chr1	58795335	58795709	SRR8550325_PAIRED_rmdup.narrowPeak_peak_1685	257	.	6.86602	28.1786	25.7927	252
chr1	58796139	58796379	SRR8550325_PAIRED_rmdup.narrowPeak_peak_1686	24	.	2.50874	4.23318	2.40547	78
chr1	58826369	58826729	SRR8550325_PAIRED_rmdup.narrowPeak_peak_1687	85	.	3.96117	10.642	8.55543	98
chr1	58951163	58951519	SRR8550325_PAIRED_rmdup.narrowPeak_peak_1688	92	.	4.09321	11.3191	9.2146	235
chr1	58953910	58954204	SRR8550325_PAIRED_rmdup.narrowPeak_peak_1689	38	.	2.90486	5.77056	3.8563	204
chr1	58972999	58974571	SRR8550325_PAIRED_rmdup.narrowPeak_peak_1690	2698	.	31.5573	273.618	269.86	543
chr1	58993883	58994035	SRR8550325_PAIRED_rmdup.narrowPeak_peak_1691	54	.	3.30097	7.4757	5.48924	38
chr1	59068102	59068274	SRR8550325_PAIRED_rmdup.narrowPeak_peak_1692	165	.	5.4136	18.776	16.5206	57
chr1	59070994	59071144	SRR8550325_PAIRED_rmdup.narrowPeak_peak_1693	43	.	3.0369	6.32129	4.38156	70
chr1	59119585	59120786	SRR8550325_PAIRED_rmdup.narrowPeak_peak_1694	1146	.	17.2971	117.629	114.609	679
chr1	59236821	59238235	SRR8550325_PAIRED_rmdup.narrowPeak_peak_1695	1687	.	22.5787	172.088	168.79	486
chr1	59247775	59248099	SRR8550325_PAIRED_rmdup.narrowPeak_peak_1696	181	.	5.67767	20.4007	18.1195	93
chr1	59256597	59257098	SRR8550325_PAIRED_rmdup.narrowPeak_peak_1697	54	.	3.30097	7.4757	5.48924	131
chr1	59270028	59270921	SRR8550325_PAIRED_rmdup.narrowPeak_peak_1698	1185	.	17.6932	121.548	118.507	288
chr1	59291589	59291883	SRR8550325_PAIRED_rmdup.narrowPeak_peak_1699	92	.	4.09321	11.3191	9.2146	210
chr1	59292100	59292258	SRR8550325_PAIRED_rmdup.narrowPeak_peak_1700	60	.	3.43301	8.07807	6.06978	120
chr1	59315208	59315358	SRR8550325_PAIRED_rmdup.narrowPeak_peak_1701	79	.	3.82913	9.97888	7.91078	40
chr1	59316112	59317002	SRR8550325_PAIRED_rmdup.narrowPeak_peak_1702	222	.	6.33787	24.6321	22.2906	739
chr1	59321903	59322872	SRR8550325_PAIRED_rmdup.narrowPeak_peak_1703	525	.	10.4311	55.1632	52.5283	728
chr1	59328179	59328485	SRR8550325_PAIRED_rmdup.narrowPeak_peak_1704	33	.	2.77282	5.23843	3.35113	58
chr1	59332066	59332264	SRR8550325_PAIRED_rmdup.narrowPeak_peak_1705	24	.	2.50874	4.23318	2.40547	123
chr1	59334108	59334761	SRR8550325_PAIRED_rmdup.narrowPeak_peak_1706	142	.	5.01748	16.4173	14.2028	338
chr1	59340742	59341445	SRR8550325_PAIRED_rmdup.narrowPeak_peak_1707	119	.	4.62136	14.1592	11.9888	355
chr1	59367964	59369205	SRR8550325_PAIRED_rmdup.narrowPeak_peak_1708	127	.	4.7534	14.9002	12.7147	369
chr1	59376209	59376731	SRR8550325_PAIRED_rmdup.narrowPeak_peak_1709	85	.	3.96117	10.642	8.55543	282
chr1	59394473	59394993	SRR8550325_PAIRED_rmdup.narrowPeak_peak_1710	181	.	5.67767	20.4007	18.1195	230
chr1	59437699	59438375	SRR8550325_PAIRED_rmdup.narrowPeak_peak_1711	205	.	6.07379	22.9115	20.5933	266
chr1	59449521	59449962	SRR8550325_PAIRED_rmdup.narrowPeak_peak_1712	85	.	3.96117	10.642	8.55543	48
chr1	59451677	59451887	SRR8550325_PAIRED_rmdup.narrowPeak_peak_1713	38	.	2.90486	5.77056	3.8563	117
chr1	59455922	59456214	SRR8550325_PAIRED_rmdup.narrowPeak_peak_1714	49	.	3.16893	6.8899	4.9262	160
chr1	59457988	59458176	SRR8550325_PAIRED_rmdup.narrowPeak_peak_1715	49	.	3.16893	6.8899	4.9262	42
chr1	59458490	59459113	SRR8550325_PAIRED_rmdup.narrowPeak_peak_1716	157	.	5.28156	17.979	15.737	86
chr1	59480821	59484643	SRR8550325_PAIRED_rmdup.narrowPeak_peak_1717	1617	.	21.9185	165.037	161.774	1321
chr1	59485117	59485354	SRR8550325_PAIRED_rmdup.narrowPeak_peak_1718	43	.	3.0369	6.32129	4.38156	133
chr1	59487685	59488013	SRR8550325_PAIRED_rmdup.narrowPeak_peak_1719	112	.	4.48932	13.4302	11.2755	141
chr1	59516014	59516694	SRR8550325_PAIRED_rmdup.narrowPeak_peak_1720	943	.	15.1845	97.2489	94.3425	362
chr1	59520138	59520976	SRR8550325_PAIRED_rmdup.narrowPeak_peak_1721	85	.	3.96117	10.642	8.55543	556
chr1	59549131	59549465	SRR8550325_PAIRED_rmdup.narrowPeak_peak_1722	181	.	5.67767	20.4007	18.1195	108
chr1	59579349	59579593	SRR8550325_PAIRED_rmdup.narrowPeak_peak_1723	54	.	3.30097	7.4757	5.48924	120
chr1	59584313	59584965	SRR8550325_PAIRED_rmdup.narrowPeak_peak_1724	249	.	6.73399	27.2792	24.9042	480
chr1	59592521	59592668	SRR8550325_PAIRED_rmdup.narrowPeak_peak_1725	33	.	2.77282	5.23843	3.35113	53
chr1	59604062	59604354	SRR8550325_PAIRED_rmdup.narrowPeak_peak_1726	119	.	4.62136	14.1592	11.9888	52
chr1	59613882	59614224	SRR8550325_PAIRED_rmdup.narrowPeak_peak_1727	222	.	6.33787	24.6321	22.2906	165
chr1	59623263	59623685	SRR8550325_PAIRED_rmdup.narrowPeak_peak_1728	351	.	8.18641	37.6015	35.1155	283
chr1	59633403	59633757	SRR8550325_PAIRED_rmdup.narrowPeak_peak_1729	43	.	3.0369	6.32129	4.38156	201
chr1	59669926	59671264	SRR8550325_PAIRED_rmdup.narrowPeak_peak_1730	1290	.	18.7495	132.138	129.041	892
chr1	59684528	59685609	SRR8550325_PAIRED_rmdup.narrowPeak_peak_1731	2121	.	26.5398	215.663	212.159	421
chr1	59719925	59720228	SRR8550325_PAIRED_rmdup.narrowPeak_peak_1732	85	.	3.96117	10.642	8.55543	181
chr1	59762282	59764229	SRR8550325_PAIRED_rmdup.narrowPeak_peak_1733	1702	.	22.7107	173.506	170.201	1252
chr1	59764490	59764956	SRR8550325_PAIRED_rmdup.narrowPeak_peak_1734	222	.	6.33787	24.6321	22.2906	245
chr1	59833698	59834146	SRR8550325_PAIRED_rmdup.narrowPeak_peak_1735	127	.	4.7534	14.9002	12.7147	201
chr1	59883731	59884175	SRR8550325_PAIRED_rmdup.narrowPeak_peak_1736	112	.	4.48932	13.4302	11.2755	185
chr1	59888173	59888368	SRR8550325_PAIRED_rmdup.narrowPeak_peak_1737	28	.	2.64078	4.72569	2.86714	7
chr1	59912500	59914176	SRR8550325_PAIRED_rmdup.narrowPeak_peak_1738	2886	.	33.1418	292.485	288.645	439
chr1	60042503	60043517	SRR8550325_PAIRED_rmdup.narrowPeak_peak_1739	918	.	14.9204	94.7664	91.8743	535
chr1	60044167	60044411	SRR8550325_PAIRED_rmdup.narrowPeak_peak_1740	33	.	2.77282	5.23843	3.35113	26
chr1	60097248	60098940	SRR8550325_PAIRED_rmdup.narrowPeak_peak_1741	2406	.	29.0486	244.285	240.652	1064
chr1	60179700	60181257	SRR8550325_PAIRED_rmdup.narrowPeak_peak_1742	3383	.	37.235	342.349	338.303	767
chr1	60181497	60181719	SRR8550325_PAIRED_rmdup.narrowPeak_peak_1743	33	.	2.77282	5.23843	3.35113	155
chr1	60342868	60343989	SRR8550325_PAIRED_rmdup.narrowPeak_peak_1744	1758	.	23.2389	179.202	175.87	579
chr1	60408552	60410837	SRR8550325_PAIRED_rmdup.narrowPeak_peak_1745	1237	.	18.2214	126.818	123.749	1259
chr1	60491220	60491360	SRR8550325_PAIRED_rmdup.narrowPeak_peak_1746	24	.	2.50874	4.23318	2.40547	52
chr1	60565262	60567734	SRR8550325_PAIRED_rmdup.narrowPeak_peak_1747	2092	.	26.2757	212.694	209.204	1408
chr1	60665362	60665523	SRR8550325_PAIRED_rmdup.narrowPeak_peak_1748	33	.	2.77282	5.23843	3.35113	135
chr1	60735331	60735522	SRR8550325_PAIRED_rmdup.narrowPeak_peak_1749	38	.	2.90486	5.77056	3.8563	44
chr1	60860601	60860890	SRR8550325_PAIRED_rmdup.narrowPeak_peak_1750	134	.	4.88544	15.653	13.4528	202
chr1	60863014	60863386	SRR8550325_PAIRED_rmdup.narrowPeak_peak_1751	142	.	5.01748	16.4173	14.2028	229
chr1	60875363	60875524	SRR8550325_PAIRED_rmdup.narrowPeak_peak_1752	28	.	2.64078	4.72569	2.86714	149
chr1	60881017	60881321	SRR8550325_PAIRED_rmdup.narrowPeak_peak_1753	43	.	3.0369	6.32129	4.38156	43
chr1	60961183	60961347	SRR8550325_PAIRED_rmdup.narrowPeak_peak_1754	173	.	5.54564	19.5833	17.3149	88
chr1	61055157	61055587	SRR8550325_PAIRED_rmdup.narrowPeak_peak_1755	38	.	2.90486	5.77056	3.8563	130
chr1	61095707	61095898	SRR8550325_PAIRED_rmdup.narrowPeak_peak_1756	33	.	2.77282	5.23843	3.35113	147
chr1	61101675	61102255	SRR8550325_PAIRED_rmdup.narrowPeak_peak_1757	294	.	7.39418	31.8569	29.4292	214
chr1	61103787	61103973	SRR8550325_PAIRED_rmdup.narrowPeak_peak_1758	24	.	2.50874	4.23318	2.40547	163
chr1	61111758	61112453	SRR8550325_PAIRED_rmdup.narrowPeak_peak_1759	157	.	5.28156	17.979	15.737	339
chr1	61112899	61113345	SRR8550325_PAIRED_rmdup.narrowPeak_peak_1760	54	.	3.30097	7.4757	5.48924	121
chr1	61113507	61113649	SRR8550325_PAIRED_rmdup.narrowPeak_peak_1761	38	.	2.90486	5.77056	3.8563	101
chr1	61139224	61139561	SRR8550325_PAIRED_rmdup.narrowPeak_peak_1762	214	.	6.20583	23.7673	21.4373	195
chr1	61141860	61142255	SRR8550325_PAIRED_rmdup.narrowPeak_peak_1763	60	.	3.43301	8.07807	6.06978	267
chr1	61142858	61143278	SRR8550325_PAIRED_rmdup.narrowPeak_peak_1764	98	.	4.22525	12.0098	9.88794	279
chr1	61180823	61181711	SRR8550325_PAIRED_rmdup.narrowPeak_peak_1765	410	.	8.97865	43.5956	41.0548	505
chr1	61203235	61203551	SRR8550325_PAIRED_rmdup.narrowPeak_peak_1766	72	.	3.69709	9.33019	7.28128	209
chr1	61233204	61234587	SRR8550325_PAIRED_rmdup.narrowPeak_peak_1767	451	.	9.5068	47.7194	45.1437	619
chr1	61272784	61273193	SRR8550325_PAIRED_rmdup.narrowPeak_peak_1768	222	.	6.33787	24.6321	22.2906	209
chr1	61295314	61295471	SRR8550325_PAIRED_rmdup.narrowPeak_peak_1769	72	.	3.69709	9.33019	7.28128	110
chr1	61297935	61298616	SRR8550325_PAIRED_rmdup.narrowPeak_peak_1770	390	.	8.71457	41.5713	39.0485	411
chr1	61301147	61301906	SRR8550325_PAIRED_rmdup.narrowPeak_peak_1771	181	.	5.67767	20.4007	18.1195	138
chr1	61302515	61302809	SRR8550325_PAIRED_rmdup.narrowPeak_peak_1772	79	.	3.82913	9.97888	7.91078	128
chr1	61305689	61306138	SRR8550325_PAIRED_rmdup.narrowPeak_peak_1773	189	.	5.80971	21.228	18.9342	182
chr1	61321545	61321791	SRR8550325_PAIRED_rmdup.narrowPeak_peak_1774	72	.	3.69709	9.33019	7.28128	66
chr1	61331591	61331799	SRR8550325_PAIRED_rmdup.narrowPeak_peak_1775	43	.	3.0369	6.32129	4.38156	138
chr1	61377159	61377406	SRR8550325_PAIRED_rmdup.narrowPeak_peak_1776	85	.	3.96117	10.642	8.55543	81
chr1	61397977	61398159	SRR8550325_PAIRED_rmdup.narrowPeak_peak_1777	66	.	3.56505	8.69641	6.66747	116
chr1	61407001	61407762	SRR8550325_PAIRED_rmdup.narrowPeak_peak_1778	127	.	4.7534	14.9002	12.7147	442
chr1	61415522	61415789	SRR8550325_PAIRED_rmdup.narrowPeak_peak_1779	33	.	2.77282	5.23843	3.35113	139
chr1	61530309	61530646	SRR8550325_PAIRED_rmdup.narrowPeak_peak_1780	98	.	4.22525	12.0098	9.88794	93
chr1	61638551	61639660	SRR8550325_PAIRED_rmdup.narrowPeak_peak_1781	525	.	10.4311	55.1632	52.5283	470
chr1	61651524	61651916	SRR8550325_PAIRED_rmdup.narrowPeak_peak_1782	66	.	3.56505	8.69641	6.66747	268
chr1	61698911	61699099	SRR8550325_PAIRED_rmdup.narrowPeak_peak_1783	134	.	4.88544	15.653	13.4528	86
chr1	61771338	61771529	SRR8550325_PAIRED_rmdup.narrowPeak_peak_1784	165	.	5.4136	18.776	16.5206	47
chr1	61925047	61925236	SRR8550325_PAIRED_rmdup.narrowPeak_peak_1785	112	.	4.48932	13.4302	11.2755	117
chr1	61928203	61928909	SRR8550325_PAIRED_rmdup.narrowPeak_peak_1786	165	.	5.4136	18.776	16.5206	329
chr1	62016502	62017079	SRR8550325_PAIRED_rmdup.narrowPeak_peak_1787	127	.	4.7534	14.9002	12.7147	187
chr1	62018187	62018736	SRR8550325_PAIRED_rmdup.narrowPeak_peak_1788	60	.	3.43301	8.07807	6.06978	113
chr1	62019746	62020409	SRR8550325_PAIRED_rmdup.narrowPeak_peak_1789	294	.	7.39418	31.8569	29.4292	302
chr1	62073357	62073518	SRR8550325_PAIRED_rmdup.narrowPeak_peak_1790	54	.	3.30097	7.4757	5.48924	50
chr1	62081718	62081988	SRR8550325_PAIRED_rmdup.narrowPeak_peak_1791	72	.	3.69709	9.33019	7.28128	193
chr1	62086039	62086774	SRR8550325_PAIRED_rmdup.narrowPeak_peak_1792	157	.	5.28156	17.979	15.737	136
chr1	62155719	62156506	SRR8550325_PAIRED_rmdup.narrowPeak_peak_1793	303	.	7.52622	32.796	30.3583	444
chr1	62156908	62157130	SRR8550325_PAIRED_rmdup.narrowPeak_peak_1794	33	.	2.77282	5.23843	3.35113	15
chr1	62166088	62166228	SRR8550325_PAIRED_rmdup.narrowPeak_peak_1795	43	.	3.0369	6.32129	4.38156	69
chr1	62176881	62177170	SRR8550325_PAIRED_rmdup.narrowPeak_peak_1796	33	.	2.77282	5.23843	3.35113	102
chr1	62190843	62191124	SRR8550325_PAIRED_rmdup.narrowPeak_peak_1797	142	.	5.01748	16.4173	14.2028	126
chr1	62244300	62244912	SRR8550325_PAIRED_rmdup.narrowPeak_peak_1798	294	.	7.39418	31.8569	29.4292	428
chr1	62328918	62329211	SRR8550325_PAIRED_rmdup.narrowPeak_peak_1799	72	.	3.69709	9.33019	7.28128	26
chr1	62374203	62374363	SRR8550325_PAIRED_rmdup.narrowPeak_peak_1800	38	.	2.90486	5.77056	3.8563	82
chr1	62374562	62374997	SRR8550325_PAIRED_rmdup.narrowPeak_peak_1801	205	.	6.07379	22.9115	20.5933	170
chr1	62382937	62383612	SRR8550325_PAIRED_rmdup.narrowPeak_peak_1802	692	.	12.4117	71.9871	69.2343	337
chr1	62391011	62391207	SRR8550325_PAIRED_rmdup.narrowPeak_peak_1803	28	.	2.64078	4.72569	2.86714	40
chr1	62393342	62393667	SRR8550325_PAIRED_rmdup.narrowPeak_peak_1804	49	.	3.16893	6.8899	4.9262	82
chr1	62435526	62436101	SRR8550325_PAIRED_rmdup.narrowPeak_peak_1805	49	.	3.16893	6.8899	4.9262	509
chr1	62466184	62466346	SRR8550325_PAIRED_rmdup.narrowPeak_peak_1806	28	.	2.64078	4.72569	2.86714	109
chr1	62562960	62563521	SRR8550325_PAIRED_rmdup.narrowPeak_peak_1807	60	.	3.43301	8.07807	6.06978	142
chr1	62590954	62591229	SRR8550325_PAIRED_rmdup.narrowPeak_peak_1808	54	.	3.30097	7.4757	5.48924	27
chr1	62591679	62591816	SRR8550325_PAIRED_rmdup.narrowPeak_peak_1809	60	.	3.43301	8.07807	6.06978	73
chr1	62625473	62625634	SRR8550325_PAIRED_rmdup.narrowPeak_peak_1810	38	.	2.90486	5.77056	3.8563	39
chr1	62631941	62632262	SRR8550325_PAIRED_rmdup.narrowPeak_peak_1811	60	.	3.43301	8.07807	6.06978	139
chr1	62644819	62645154	SRR8550325_PAIRED_rmdup.narrowPeak_peak_1812	54	.	3.30097	7.4757	5.48924	247
chr1	62647700	62648766	SRR8550325_PAIRED_rmdup.narrowPeak_peak_1813	503	.	10.167	53.0081	50.3895	600
chr1	62683164	62683389	SRR8550325_PAIRED_rmdup.narrowPeak_peak_1814	49	.	3.16893	6.8899	4.9262	46
chr1	62697077	62697216	SRR8550325_PAIRED_rmdup.narrowPeak_peak_1815	105	.	4.35728	12.7136	10.5751	53
chr1	62701117	62701531	SRR8550325_PAIRED_rmdup.narrowPeak_peak_1816	240	.	6.60195	26.3883	24.0242	132
chr1	62702826	62703977	SRR8550325_PAIRED_rmdup.narrowPeak_peak_1817	1146	.	17.2971	117.629	114.609	459
chr1	62706208	62707838	SRR8550325_PAIRED_rmdup.narrowPeak_peak_1818	370	.	8.45049	39.5729	37.0683	529
chr1	62759964	62760408	SRR8550325_PAIRED_rmdup.narrowPeak_peak_1819	85	.	3.96117	10.642	8.55543	380
chr1	62765331	62765564	SRR8550325_PAIRED_rmdup.narrowPeak_peak_1820	24	.	2.50874	4.23318	2.40547	197
chr1	62766309	62767309	SRR8550325_PAIRED_rmdup.narrowPeak_peak_1821	390	.	8.71457	41.5713	39.0485	643
chr1	62780162	62780603	SRR8550325_PAIRED_rmdup.narrowPeak_peak_1822	149	.	5.14952	17.1927	14.9642	68
chr1	62794504	62794812	SRR8550325_PAIRED_rmdup.narrowPeak_peak_1823	119	.	4.62136	14.1592	11.9888	208
chr1	62795570	62795993	SRR8550325_PAIRED_rmdup.narrowPeak_peak_1824	189	.	5.80971	21.228	18.9342	170
chr1	62813253	62813704	SRR8550325_PAIRED_rmdup.narrowPeak_peak_1825	112	.	4.48932	13.4302	11.2755	193
chr1	62830022	62830515	SRR8550325_PAIRED_rmdup.narrowPeak_peak_1826	149	.	5.14952	17.1927	14.9642	245
chr1	62848109	62848483	SRR8550325_PAIRED_rmdup.narrowPeak_peak_1827	54	.	3.30097	7.4757	5.48924	83
chr1	62859860	62861323	SRR8550325_PAIRED_rmdup.narrowPeak_peak_1828	149	.	5.14952	17.1927	14.9642	225
chr1	62887210	62887479	SRR8550325_PAIRED_rmdup.narrowPeak_peak_1829	24	.	2.50874	4.23318	2.40547	15
chr1	62887674	62888453	SRR8550325_PAIRED_rmdup.narrowPeak_peak_1830	312	.	7.65826	33.7425	31.2949	198
chr1	62905868	62906097	SRR8550325_PAIRED_rmdup.narrowPeak_peak_1831	79	.	3.82913	9.97888	7.91078	76
chr1	62908591	62908923	SRR8550325_PAIRED_rmdup.narrowPeak_peak_1832	33	.	2.77282	5.23843	3.35113	260
chr1	62964254	62964577	SRR8550325_PAIRED_rmdup.narrowPeak_peak_1833	331	.	7.92234	35.6577	33.1906	217
chr1	62984585	62984723	SRR8550325_PAIRED_rmdup.narrowPeak_peak_1834	79	.	3.82913	9.97888	7.91078	82
chr1	63112947	63114977	SRR8550325_PAIRED_rmdup.narrowPeak_peak_1835	1237	.	18.2214	126.818	123.749	1731
chr1	63129887	63130659	SRR8550325_PAIRED_rmdup.narrowPeak_peak_1836	119	.	4.62136	14.1592	11.9888	140
chr1	63176256	63177561	SRR8550325_PAIRED_rmdup.narrowPeak_peak_1837	1317	.	19.0136	134.816	131.706	502
chr1	63180696	63181621	SRR8550325_PAIRED_rmdup.narrowPeak_peak_1838	1562	.	21.3903	159.443	156.209	550
chr1	63182273	63183064	SRR8550325_PAIRED_rmdup.narrowPeak_peak_1839	105	.	4.35728	12.7136	10.5751	588
chr1	63204044	63204861	SRR8550325_PAIRED_rmdup.narrowPeak_peak_1840	249	.	6.73399	27.2792	24.9042	91
chr1	63225995	63226224	SRR8550325_PAIRED_rmdup.narrowPeak_peak_1841	85	.	3.96117	10.642	8.55543	114
chr1	63247009	63248808	SRR8550325_PAIRED_rmdup.narrowPeak_peak_1842	968	.	15.4486	99.7464	96.8256	278
chr1	63250903	63251091	SRR8550325_PAIRED_rmdup.narrowPeak_peak_1843	19	.	2.3767	3.76182	1.96753	163
chr1	63255774	63256542	SRR8550325_PAIRED_rmdup.narrowPeak_peak_1844	257	.	6.86602	28.1786	25.7927	507
chr1	63263292	63263810	SRR8550325_PAIRED_rmdup.narrowPeak_peak_1845	33	.	2.77282	5.23843	3.35113	342
chr1	63266270	63266475	SRR8550325_PAIRED_rmdup.narrowPeak_peak_1846	60	.	3.43301	8.07807	6.06978	23
chr1	63272386	63274494	SRR8550325_PAIRED_rmdup.narrowPeak_peak_1847	894	.	14.6563	92.2992	89.4214	929
chr1	63323772	63323972	SRR8550325_PAIRED_rmdup.narrowPeak_peak_1848	92	.	4.09321	11.3191	9.2146	89
chr1	63368059	63368408	SRR8550325_PAIRED_rmdup.narrowPeak_peak_1849	341	.	8.05437	36.6261	34.1494	81
chr1	63368722	63368871	SRR8550325_PAIRED_rmdup.narrowPeak_peak_1850	19	.	2.3767	3.76182	1.96753	2
chr1	63369013	63369250	SRR8550325_PAIRED_rmdup.narrowPeak_peak_1851	127	.	4.7534	14.9002	12.7147	92
chr1	63385120	63385405	SRR8550325_PAIRED_rmdup.narrowPeak_peak_1852	72	.	3.69709	9.33019	7.28128	131
chr1	63414170	63414517	SRR8550325_PAIRED_rmdup.narrowPeak_peak_1853	66	.	3.56505	8.69641	6.66747	230
chr1	63415044	63415183	SRR8550325_PAIRED_rmdup.narrowPeak_peak_1854	33	.	2.77282	5.23843	3.35113	24
chr1	63418087	63418304	SRR8550325_PAIRED_rmdup.narrowPeak_peak_1855	28	.	2.64078	4.72569	2.86714	139
chr1	63431993	63432231	SRR8550325_PAIRED_rmdup.narrowPeak_peak_1856	38	.	2.90486	5.77056	3.8563	75
chr1	63445371	63446696	SRR8550325_PAIRED_rmdup.narrowPeak_peak_1857	715	.	12.6757	74.3121	71.5444	712
chr1	63464578	63464922	SRR8550325_PAIRED_rmdup.narrowPeak_peak_1858	119	.	4.62136	14.1592	11.9888	67
chr1	63493962	63494288	SRR8550325_PAIRED_rmdup.narrowPeak_peak_1859	66	.	3.56505	8.69641	6.66747	282
chr1	63552738	63553542	SRR8550325_PAIRED_rmdup.narrowPeak_peak_1860	980	.	15.5806	101.001	98.0727	471
chr1	63573361	63574059	SRR8550325_PAIRED_rmdup.narrowPeak_peak_1861	127	.	4.7534	14.9002	12.7147	211
chr1	63614525	63615005	SRR8550325_PAIRED_rmdup.narrowPeak_peak_1862	85	.	3.96117	10.642	8.55543	258
chr1	63658002	63658296	SRR8550325_PAIRED_rmdup.narrowPeak_peak_1863	303	.	7.52622	32.796	30.3583	225
chr1	63659699	63660007	SRR8550325_PAIRED_rmdup.narrowPeak_peak_1864	181	.	5.67767	20.4007	18.1195	76
chr1	63730121	63730874	SRR8550325_PAIRED_rmdup.narrowPeak_peak_1865	1873	.	24.2952	190.712	187.324	442
chr1	63763085	63763755	SRR8550325_PAIRED_rmdup.narrowPeak_peak_1866	205	.	6.07379	22.9115	20.5933	367
chr1	63768064	63768539	SRR8550325_PAIRED_rmdup.narrowPeak_peak_1867	420	.	9.11069	44.6173	42.0677	207
chr1	63808401	63809401	SRR8550325_PAIRED_rmdup.narrowPeak_peak_1868	181	.	5.67767	20.4007	18.1195	159
chr1	63829372	63829563	SRR8550325_PAIRED_rmdup.narrowPeak_peak_1869	33	.	2.77282	5.23843	3.35113	96
chr1	63953346	63953759	SRR8550325_PAIRED_rmdup.narrowPeak_peak_1870	165	.	5.4136	18.776	16.5206	329
chr1	63977452	63977698	SRR8550325_PAIRED_rmdup.narrowPeak_peak_1871	72	.	3.69709	9.33019	7.28128	90
chr1	63994257	63994915	SRR8550325_PAIRED_rmdup.narrowPeak_peak_1872	79	.	3.82913	9.97888	7.91078	482
chr1	64018862	64019039	SRR8550325_PAIRED_rmdup.narrowPeak_peak_1873	49	.	3.16893	6.8899	4.9262	90
chr1	64020708	64021163	SRR8550325_PAIRED_rmdup.narrowPeak_peak_1874	60	.	3.43301	8.07807	6.06978	115
chr1	64021390	64021602	SRR8550325_PAIRED_rmdup.narrowPeak_peak_1875	105	.	4.35728	12.7136	10.5751	46
chr1	64060622	64060920	SRR8550325_PAIRED_rmdup.narrowPeak_peak_1876	54	.	3.30097	7.4757	5.48924	168
chr1	64066832	64067223	SRR8550325_PAIRED_rmdup.narrowPeak_peak_1877	715	.	12.6757	74.3121	71.5444	268
chr1	64088034	64088507	SRR8550325_PAIRED_rmdup.narrowPeak_peak_1878	134	.	4.88544	15.653	13.4528	370
chr1	64097751	64097953	SRR8550325_PAIRED_rmdup.narrowPeak_peak_1879	54	.	3.30097	7.4757	5.48924	120
chr1	64115750	64115891	SRR8550325_PAIRED_rmdup.narrowPeak_peak_1880	134	.	4.88544	15.653	13.4528	58
chr1	64119355	64119642	SRR8550325_PAIRED_rmdup.narrowPeak_peak_1881	66	.	3.56505	8.69641	6.66747	113
chr1	64120019	64120294	SRR8550325_PAIRED_rmdup.narrowPeak_peak_1882	85	.	3.96117	10.642	8.55543	168
chr1	64120538	64121058	SRR8550325_PAIRED_rmdup.narrowPeak_peak_1883	66	.	3.56505	8.69641	6.66747	466
chr1	64121229	64121436	SRR8550325_PAIRED_rmdup.narrowPeak_peak_1884	105	.	4.35728	12.7136	10.5751	50
chr1	64121583	64122808	SRR8550325_PAIRED_rmdup.narrowPeak_peak_1885	3911	.	41.4602	395.372	391.115	216
chr1	64164648	64164956	SRR8550325_PAIRED_rmdup.narrowPeak_peak_1886	92	.	4.09321	11.3191	9.2146	174
chr1	64171950	64172102	SRR8550325_PAIRED_rmdup.narrowPeak_peak_1887	38	.	2.90486	5.77056	3.8563	113
chr1	64214500	64214702	SRR8550325_PAIRED_rmdup.narrowPeak_peak_1888	43	.	3.0369	6.32129	4.38156	34
chr1	64226255	64226414	SRR8550325_PAIRED_rmdup.narrowPeak_peak_1889	19	.	2.3767	3.76182	1.96753	9
chr1	64278008	64278226	SRR8550325_PAIRED_rmdup.narrowPeak_peak_1890	60	.	3.43301	8.07807	6.06978	87
chr1	64289044	64289330	SRR8550325_PAIRED_rmdup.narrowPeak_peak_1891	38	.	2.90486	5.77056	3.8563	50
chr1	64305545	64305907	SRR8550325_PAIRED_rmdup.narrowPeak_peak_1892	49	.	3.16893	6.8899	4.9262	140
chr1	64311431	64311837	SRR8550325_PAIRED_rmdup.narrowPeak_peak_1893	43	.	3.0369	6.32129	4.38156	179
chr1	64381186	64381692	SRR8550325_PAIRED_rmdup.narrowPeak_peak_1894	222	.	6.33787	24.6321	22.2906	288
chr1	64391619	64391881	SRR8550325_PAIRED_rmdup.narrowPeak_peak_1895	43	.	3.0369	6.32129	4.38156	75
chr1	64445958	64446444	SRR8550325_PAIRED_rmdup.narrowPeak_peak_1896	341	.	8.05437	36.6261	34.1494	264
chr1	64448245	64448404	SRR8550325_PAIRED_rmdup.narrowPeak_peak_1897	60	.	3.43301	8.07807	6.06978	86
chr1	64531919	64533747	SRR8550325_PAIRED_rmdup.narrowPeak_peak_1898	1974	.	25.2194	200.907	197.471	846
chr1	64533976	64534170	SRR8550325_PAIRED_rmdup.narrowPeak_peak_1899	24	.	2.50874	4.23318	2.40547	187
chr1	64616593	64618307	SRR8550325_PAIRED_rmdup.narrowPeak_peak_1900	2406	.	29.0486	244.285	240.652	674
chr1	64676537	64676782	SRR8550325_PAIRED_rmdup.narrowPeak_peak_1901	66	.	3.56505	8.69641	6.66747	81
chr1	64689996	64691804	SRR8550325_PAIRED_rmdup.narrowPeak_peak_1902	3513	.	38.2913	355.464	351.365	789
chr1	64691976	64692329	SRR8550325_PAIRED_rmdup.narrowPeak_peak_1903	49	.	3.16893	6.8899	4.9262	312
chr1	64705219	64705697	SRR8550325_PAIRED_rmdup.narrowPeak_peak_1904	189	.	5.80971	21.228	18.9342	255
chr1	64709857	64710137	SRR8550325_PAIRED_rmdup.narrowPeak_peak_1905	79	.	3.82913	9.97888	7.91078	197
chr1	64717588	64717798	SRR8550325_PAIRED_rmdup.narrowPeak_peak_1906	92	.	4.09321	11.3191	9.2146	134
chr1	64734729	64735233	SRR8550325_PAIRED_rmdup.narrowPeak_peak_1907	266	.	6.99806	29.0862	26.6896	258
chr1	64735753	64739122	SRR8550325_PAIRED_rmdup.narrowPeak_peak_1908	2605	.	30.7651	264.282	260.563	1933
chr1	64748586	64748729	SRR8550325_PAIRED_rmdup.narrowPeak_peak_1909	28	.	2.64078	4.72569	2.86714	26
chr1	64795644	64796025	SRR8550325_PAIRED_rmdup.narrowPeak_peak_1910	112	.	4.48932	13.4302	11.2755	250
chr1	64802676	64803040	SRR8550325_PAIRED_rmdup.narrowPeak_peak_1911	60	.	3.43301	8.07807	6.06978	73
chr1	64809209	64809404	SRR8550325_PAIRED_rmdup.narrowPeak_peak_1912	112	.	4.48932	13.4302	11.2755	134
chr1	64847690	64847897	SRR8550325_PAIRED_rmdup.narrowPeak_peak_1913	33	.	2.77282	5.23843	3.35113	64
chr1	64863349	64864422	SRR8550325_PAIRED_rmdup.narrowPeak_peak_1914	240	.	6.60195	26.3883	24.0242	299
chr1	64878712	64879411	SRR8550325_PAIRED_rmdup.narrowPeak_peak_1915	809	.	13.732	83.7886	80.9615	466
chr1	64891427	64891583	SRR8550325_PAIRED_rmdup.narrowPeak_peak_1916	38	.	2.90486	5.77056	3.8563	44
chr1	64917099	64917263	SRR8550325_PAIRED_rmdup.narrowPeak_peak_1917	49	.	3.16893	6.8899	4.9262	114
chr1	64918801	64919233	SRR8550325_PAIRED_rmdup.narrowPeak_peak_1918	249	.	6.73399	27.2792	24.9042	242
chr1	64956280	64957201	SRR8550325_PAIRED_rmdup.narrowPeak_peak_1919	1172	.	17.5612	120.238	117.205	528
chr1	64978369	64978511	SRR8550325_PAIRED_rmdup.narrowPeak_peak_1920	19	.	2.3767	3.76182	1.96753	79
chr1	65008123	65008294	SRR8550325_PAIRED_rmdup.narrowPeak_peak_1921	49	.	3.16893	6.8899	4.9262	80
chr1	65010070	65010442	SRR8550325_PAIRED_rmdup.narrowPeak_peak_1922	658	.	12.0155	68.534	65.804	270
chr1	65032764	65032922	SRR8550325_PAIRED_rmdup.narrowPeak_peak_1923	49	.	3.16893	6.8899	4.9262	118
chr1	65035673	65035947	SRR8550325_PAIRED_rmdup.narrowPeak_peak_1924	105	.	4.35728	12.7136	10.5751	173
chr1	65046399	65046656	SRR8550325_PAIRED_rmdup.narrowPeak_peak_1925	149	.	5.14952	17.1927	14.9642	220
chr1	65048690	65049209	SRR8550325_PAIRED_rmdup.narrowPeak_peak_1926	205	.	6.07379	22.9115	20.5933	255
chr1	65082047	65082272	SRR8550325_PAIRED_rmdup.narrowPeak_peak_1927	38	.	2.90486	5.77056	3.8563	108
chr1	65112017	65112932	SRR8550325_PAIRED_rmdup.narrowPeak_peak_1928	658	.	12.0155	68.534	65.804	165
chr1	65156463	65156611	SRR8550325_PAIRED_rmdup.narrowPeak_peak_1929	15	.	2.24466	3.3126	1.5551	11
chr1	65177924	65180280	SRR8550325_PAIRED_rmdup.narrowPeak_peak_1930	2062	.	26.0117	209.734	206.257	1313
chr1	65185807	65187595	SRR8550325_PAIRED_rmdup.narrowPeak_peak_1931	3013	.	34.1981	305.202	301.309	852
chr1	65232144	65232383	SRR8550325_PAIRED_rmdup.narrowPeak_peak_1932	54	.	3.30097	7.4757	5.48924	153
chr1	65282749	65283194	SRR8550325_PAIRED_rmdup.narrowPeak_peak_1933	390	.	8.71457	41.5713	39.0485	200
chr1	65311160	65312568	SRR8550325_PAIRED_rmdup.narrowPeak_peak_1934	360	.	8.31845	38.5838	36.0885	314
chr1	65336498	65336958	SRR8550325_PAIRED_rmdup.narrowPeak_peak_1935	60	.	3.43301	8.07807	6.06978	325
chr1	65347310	65347861	SRR8550325_PAIRED_rmdup.narrowPeak_peak_1936	181	.	5.67767	20.4007	18.1195	363
chr1	65388397	65388704	SRR8550325_PAIRED_rmdup.narrowPeak_peak_1937	181	.	5.67767	20.4007	18.1195	115
chr1	65451715	65451947	SRR8550325_PAIRED_rmdup.narrowPeak_peak_1938	72	.	3.69709	9.33019	7.28128	134
chr1	65511289	65512213	SRR8550325_PAIRED_rmdup.narrowPeak_peak_1939	157	.	5.28156	17.979	15.737	399
chr1	65535585	65536276	SRR8550325_PAIRED_rmdup.narrowPeak_peak_1940	105	.	4.35728	12.7136	10.5751	303
chr1	65563965	65564105	SRR8550325_PAIRED_rmdup.narrowPeak_peak_1941	28	.	2.64078	4.72569	2.86714	133
chr1	65564276	65564584	SRR8550325_PAIRED_rmdup.narrowPeak_peak_1942	33	.	2.77282	5.23843	3.35113	146
chr1	65640660	65640823	SRR8550325_PAIRED_rmdup.narrowPeak_peak_1943	33	.	2.77282	5.23843	3.35113	96
chr1	65889185	65889342	SRR8550325_PAIRED_rmdup.narrowPeak_peak_1944	15	.	2.24466	3.3126	1.5551	110
chr1	66000412	66001142	SRR8550325_PAIRED_rmdup.narrowPeak_peak_1945	142	.	5.01748	16.4173	14.2028	184
chr1	66003832	66004942	SRR8550325_PAIRED_rmdup.narrowPeak_peak_1946	2255	.	27.7282	229.128	225.562	630
chr1	66005502	66005685	SRR8550325_PAIRED_rmdup.narrowPeak_peak_1947	60	.	3.43301	8.07807	6.06978	114
chr1	66006019	66006188	SRR8550325_PAIRED_rmdup.narrowPeak_peak_1948	19	.	2.3767	3.76182	1.96753	19
chr1	66007826	66008101	SRR8550325_PAIRED_rmdup.narrowPeak_peak_1949	43	.	3.0369	6.32129	4.38156	38
chr1	66010517	66010723	SRR8550325_PAIRED_rmdup.narrowPeak_peak_1950	28	.	2.64078	4.72569	2.86714	62
chr1	66099967	66100251	SRR8550325_PAIRED_rmdup.narrowPeak_peak_1951	54	.	3.30097	7.4757	5.48924	100
chr1	66104693	66105599	SRR8550325_PAIRED_rmdup.narrowPeak_peak_1952	231	.	6.46991	25.5058	23.1529	679
chr1	66115369	66115640	SRR8550325_PAIRED_rmdup.narrowPeak_peak_1953	98	.	4.22525	12.0098	9.88794	110
chr1	66174730	66175946	SRR8550325_PAIRED_rmdup.narrowPeak_peak_1954	1575	.	21.5223	160.838	157.596	479
chr1	66178989	66179181	SRR8550325_PAIRED_rmdup.narrowPeak_peak_1955	105	.	4.35728	12.7136	10.5751	71
chr1	66187140	66187561	SRR8550325_PAIRED_rmdup.narrowPeak_peak_1956	79	.	3.82913	9.97888	7.91078	140
chr1	66220111	66220264	SRR8550325_PAIRED_rmdup.narrowPeak_peak_1957	19	.	2.3767	3.76182	1.96753	99
chr1	66244918	66245718	SRR8550325_PAIRED_rmdup.narrowPeak_peak_1958	568	.	10.9592	59.5383	56.8712	253
chr1	66246961	66247476	SRR8550325_PAIRED_rmdup.narrowPeak_peak_1959	240	.	6.60195	26.3883	24.0242	347
chr1	66250586	66251189	SRR8550325_PAIRED_rmdup.narrowPeak_peak_1960	294	.	7.39418	31.8569	29.4292	292
chr1	66251495	66252540	SRR8550325_PAIRED_rmdup.narrowPeak_peak_1961	127	.	4.7534	14.9002	12.7147	595
chr1	66282561	66282806	SRR8550325_PAIRED_rmdup.narrowPeak_peak_1962	85	.	3.96117	10.642	8.55543	72
chr1	66320436	66320632	SRR8550325_PAIRED_rmdup.narrowPeak_peak_1963	33	.	2.77282	5.23843	3.35113	120
chr1	66320848	66321501	SRR8550325_PAIRED_rmdup.narrowPeak_peak_1964	79	.	3.82913	9.97888	7.91078	68
chr1	66321728	66322443	SRR8550325_PAIRED_rmdup.narrowPeak_peak_1965	590	.	11.2233	61.7573	59.0744	281
chr1	66328753	66329259	SRR8550325_PAIRED_rmdup.narrowPeak_peak_1966	173	.	5.54564	19.5833	17.3149	108
chr1	66331242	66332014	SRR8550325_PAIRED_rmdup.narrowPeak_peak_1967	149	.	5.14952	17.1927	14.9642	101
chr1	66348304	66348502	SRR8550325_PAIRED_rmdup.narrowPeak_peak_1968	33	.	2.77282	5.23843	3.35113	126
chr1	66371605	66371774	SRR8550325_PAIRED_rmdup.narrowPeak_peak_1969	24	.	2.50874	4.23318	2.40547	125
chr1	66372806	66373283	SRR8550325_PAIRED_rmdup.narrowPeak_peak_1970	214	.	6.20583	23.7673	21.4373	235
chr1	66378670	66378815	SRR8550325_PAIRED_rmdup.narrowPeak_peak_1971	66	.	3.56505	8.69641	6.66747	71
chr1	66386807	66386982	SRR8550325_PAIRED_rmdup.narrowPeak_peak_1972	92	.	4.09321	11.3191	9.2146	75
chr1	66395156	66395689	SRR8550325_PAIRED_rmdup.narrowPeak_peak_1973	119	.	4.62136	14.1592	11.9888	241
chr1	66407511	66407851	SRR8550325_PAIRED_rmdup.narrowPeak_peak_1974	66	.	3.56505	8.69641	6.66747	294
chr1	66467662	66468785	SRR8550325_PAIRED_rmdup.narrowPeak_peak_1975	1056	.	16.3728	108.602	105.632	449
chr1	66552538	66552907	SRR8550325_PAIRED_rmdup.narrowPeak_peak_1976	119	.	4.62136	14.1592	11.9888	223
chr1	66561803	66562104	SRR8550325_PAIRED_rmdup.narrowPeak_peak_1977	49	.	3.16893	6.8899	4.9262	236
chr1	66567313	66567540	SRR8550325_PAIRED_rmdup.narrowPeak_peak_1978	28	.	2.64078	4.72569	2.86714	184
chr1	66655021	66656080	SRR8550325_PAIRED_rmdup.narrowPeak_peak_1979	322	.	7.7903	34.6965	32.239	867
chr1	66700387	66701720	SRR8550325_PAIRED_rmdup.narrowPeak_peak_1980	3480	.	38.0272	352.176	348.09	503
chr1	66778086	66778298	SRR8550325_PAIRED_rmdup.narrowPeak_peak_1981	33	.	2.77282	5.23843	3.35113	23
chr1	66782391	66782549	SRR8550325_PAIRED_rmdup.narrowPeak_peak_1982	66	.	3.56505	8.69641	6.66747	81
chr1	66814949	66815144	SRR8550325_PAIRED_rmdup.narrowPeak_peak_1983	28	.	2.64078	4.72569	2.86714	42
chr1	66815850	66818420	SRR8550325_PAIRED_rmdup.narrowPeak_peak_1984	3383	.	37.235	342.349	338.303	1558
chr1	66820403	66820757	SRR8550325_PAIRED_rmdup.narrowPeak_peak_1985	72	.	3.69709	9.33019	7.28128	201
chr1	66833421	66834273	SRR8550325_PAIRED_rmdup.narrowPeak_peak_1986	157	.	5.28156	17.979	15.737	597
chr1	66838638	66838936	SRR8550325_PAIRED_rmdup.narrowPeak_peak_1987	142	.	5.01748	16.4173	14.2028	73
chr1	66862436	66863760	SRR8550325_PAIRED_rmdup.narrowPeak_peak_1988	1330	.	19.1456	136.16	133.043	565
chr1	66895852	66896453	SRR8550325_PAIRED_rmdup.narrowPeak_peak_1989	197	.	5.94175	22.065	19.7589	463
chr1	66934217	66934497	SRR8550325_PAIRED_rmdup.narrowPeak_peak_1990	66	.	3.56505	8.69641	6.66747	122
chr1	66935344	66935530	SRR8550325_PAIRED_rmdup.narrowPeak_peak_1991	33	.	2.77282	5.23843	3.35113	140
chr1	66940867	66941465	SRR8550325_PAIRED_rmdup.narrowPeak_peak_1992	658	.	12.0155	68.534	65.804	314
chr1	66985056	66985669	SRR8550325_PAIRED_rmdup.narrowPeak_peak_1993	142	.	5.01748	16.4173	14.2028	434
chr1	66992753	66993170	SRR8550325_PAIRED_rmdup.narrowPeak_peak_1994	98	.	4.22525	12.0098	9.88794	160
chr1	67038280	67039200	SRR8550325_PAIRED_rmdup.narrowPeak_peak_1995	3044	.	34.4622	308.398	304.492	613
chr1	67042706	67042937	SRR8550325_PAIRED_rmdup.narrowPeak_peak_1996	72	.	3.69709	9.33019	7.28128	82
chr1	67044865	67045799	SRR8550325_PAIRED_rmdup.narrowPeak_peak_1997	750	.	13.0719	77.8333	75.0432	481
chr1	67046380	67046781	SRR8550325_PAIRED_rmdup.narrowPeak_peak_1998	197	.	5.94175	22.065	19.7589	234
chr1	67052433	67053300	SRR8550325_PAIRED_rmdup.narrowPeak_peak_1999	727	.	12.8078	75.4814	72.7061	534
chr1	67053503	67053641	SRR8550325_PAIRED_rmdup.narrowPeak_peak_2000	49	.	3.16893	6.8899	4.9262	67
chr1	67061373	67061916	SRR8550325_PAIRED_rmdup.narrowPeak_peak_2001	980	.	15.5806	101.001	98.0727	220
chr1	67103549	67104152	SRR8550325_PAIRED_rmdup.narrowPeak_peak_2002	410	.	8.97865	43.5956	41.0548	425
chr1	67140947	67141960	SRR8550325_PAIRED_rmdup.narrowPeak_peak_2003	493	.	10.035	51.9389	49.3287	320
chr1	67143900	67144312	SRR8550325_PAIRED_rmdup.narrowPeak_peak_2004	222	.	6.33787	24.6321	22.2906	212
chr1	67158753	67159411	SRR8550325_PAIRED_rmdup.narrowPeak_peak_2005	173	.	5.54564	19.5833	17.3149	575
[truncated: 94,076 more rows]
