# Supplementary material for: A gene desert required for regulatory control of pleiotropic Shox2 expression and embryonic survival
Source: Nat Commun. 2024 Oct 10;15:8793. doi: 10.1038/s41467-024-53009-7 (PMC11467299; doi:10.1038/s41467-024-53009-7)
Supplement: Supplementary file 8 — Supplementary Data 5 [file 41467_2024_53009_MOESM8_ESM.zip › Tissieres_2020_ATAC_r2.narrowPeak]

chr1	3399919	3400277	SRR8550326_PAIRED_rmdup.narrowPeak_peak_1	133	.	5.9262	15.8641	13.3908	110
chr1	3443512	3443864	SRR8550326_PAIRED_rmdup.narrowPeak_peak_2	85	.	4.74096	10.8701	8.53713	123
chr1	3670537	3672586	SRR8550326_PAIRED_rmdup.narrowPeak_peak_3	1163	.	22.7171	120.206	116.365	269
chr1	4142563	4142750	SRR8550326_PAIRED_rmdup.narrowPeak_peak_4	100	.	5.13604	12.4715	10.0888	118
chr1	4332445	4332761	SRR8550326_PAIRED_rmdup.narrowPeak_peak_5	77	.	4.54342	10.0952	7.78834	190
chr1	4395202	4395519	SRR8550326_PAIRED_rmdup.narrowPeak_peak_6	25	.	2.9631	4.62471	2.58154	18
chr1	4412398	4412735	SRR8550326_PAIRED_rmdup.narrowPeak_peak_7	70	.	4.34588	9.33848	7.05879	214
chr1	4416830	4417148	SRR8550326_PAIRED_rmdup.narrowPeak_peak_8	93	.	4.9385	11.6624	9.30416	104
chr1	4490583	4490761	SRR8550326_PAIRED_rmdup.narrowPeak_peak_9	37	.	3.35818	5.85696	3.73519	77
chr1	4491662	4493831	SRR8550326_PAIRED_rmdup.narrowPeak_peak_10	307	.	9.48191	33.5997	30.7901	1751
chr1	4494353	4494646	SRR8550326_PAIRED_rmdup.narrowPeak_peak_11	70	.	4.34588	9.33848	7.05879	114
chr1	4496057	4496208	SRR8550326_PAIRED_rmdup.narrowPeak_peak_12	43	.	3.55572	6.50978	4.35268	99
chr1	4496450	4498004	SRR8550326_PAIRED_rmdup.narrowPeak_peak_13	187	.	7.11144	21.3687	18.7741	326
chr1	4499319	4499523	SRR8550326_PAIRED_rmdup.narrowPeak_peak_14	56	.	3.9508	7.88269	5.66104	104
chr1	4543940	4544272	SRR8550326_PAIRED_rmdup.narrowPeak_peak_15	133	.	5.9262	15.8641	13.3908	153
chr1	4571143	4572895	SRR8550326_PAIRED_rmdup.narrowPeak_peak_16	1236	.	23.7048	127.523	123.611	848
chr1	4608732	4609276	SRR8550326_PAIRED_rmdup.narrowPeak_peak_17	117	.	5.53112	14.1377	11.7086	282
chr1	4671618	4672640	SRR8550326_PAIRED_rmdup.narrowPeak_peak_18	142	.	6.12374	16.7487	14.2541	863
chr1	4687561	4687777	SRR8550326_PAIRED_rmdup.narrowPeak_peak_19	37	.	3.35818	5.85696	3.73519	133
chr1	4688935	4689349	SRR8550326_PAIRED_rmdup.narrowPeak_peak_20	37	.	3.35818	5.85696	3.73519	299
chr1	4768384	4768879	SRR8550326_PAIRED_rmdup.narrowPeak_peak_21	133	.	5.9262	15.8641	13.3908	133
chr1	4769909	4770252	SRR8550326_PAIRED_rmdup.narrowPeak_peak_22	43	.	3.55572	6.50978	4.35268	121
chr1	4774397	4774564	SRR8550326_PAIRED_rmdup.narrowPeak_peak_23	49	.	3.75326	7.18539	4.99512	74
chr1	4780189	4780456	SRR8550326_PAIRED_rmdup.narrowPeak_peak_24	108	.	5.33358	13.2968	10.8905	96
chr1	4785292	4786283	SRR8550326_PAIRED_rmdup.narrowPeak_peak_25	698	.	16.0007	73.1951	69.8598	309
chr1	4807411	4808642	SRR8550326_PAIRED_rmdup.narrowPeak_peak_26	1092	.	21.7294	112.984	109.214	375
chr1	4810373	4810573	SRR8550326_PAIRED_rmdup.narrowPeak_peak_27	25	.	2.9631	4.62471	2.58154	80
chr1	4843592	4844279	SRR8550326_PAIRED_rmdup.narrowPeak_peak_28	340	.	10.0745	36.8724	34.0122	257
chr1	4846999	4847194	SRR8550326_PAIRED_rmdup.narrowPeak_peak_29	31	.	3.16064	5.22816	3.14406	42
chr1	4855683	4856008	SRR8550326_PAIRED_rmdup.narrowPeak_peak_30	63	.	4.14834	8.6007	6.34937	170
chr1	4856933	4858659	SRR8550326_PAIRED_rmdup.narrowPeak_peak_31	2535	.	39.9031	258.29	253.513	764
chr1	4910729	4910934	SRR8550326_PAIRED_rmdup.narrowPeak_peak_32	63	.	4.14834	8.6007	6.34937	92
chr1	4969641	4970038	SRR8550326_PAIRED_rmdup.narrowPeak_peak_33	20	.	2.76556	4.0481	2.04957	277
chr1	4970717	4971252	SRR8550326_PAIRED_rmdup.narrowPeak_peak_34	49	.	3.75326	7.18539	4.99512	65
chr1	5000978	5001309	SRR8550326_PAIRED_rmdup.narrowPeak_peak_35	49	.	3.75326	7.18539	4.99512	156
chr1	5017820	5018300	SRR8550326_PAIRED_rmdup.narrowPeak_peak_36	93	.	4.9385	11.6624	9.30416	274
chr1	5018482	5020954	SRR8550326_PAIRED_rmdup.narrowPeak_peak_37	418	.	11.4573	44.7959	41.8202	941
chr1	5022691	5023160	SRR8550326_PAIRED_rmdup.narrowPeak_peak_38	117	.	5.53112	14.1377	11.7086	196
chr1	5070364	5070560	SRR8550326_PAIRED_rmdup.narrowPeak_peak_39	56	.	3.9508	7.88269	5.66104	108
chr1	5082632	5083808	SRR8550326_PAIRED_rmdup.narrowPeak_peak_40	1504	.	27.2605	154.581	150.427	517
chr1	5274134	5274312	SRR8550326_PAIRED_rmdup.narrowPeak_peak_41	31	.	3.16064	5.22816	3.14406	57
chr1	5297042	5297222	SRR8550326_PAIRED_rmdup.narrowPeak_peak_42	25	.	2.9631	4.62471	2.58154	39
chr1	5322500	5322668	SRR8550326_PAIRED_rmdup.narrowPeak_peak_43	25	.	2.9631	4.62471	2.58154	54
chr1	5587991	5588848	SRR8550326_PAIRED_rmdup.narrowPeak_peak_44	724	.	16.3958	75.811	72.4451	487
chr1	5904965	5905400	SRR8550326_PAIRED_rmdup.narrowPeak_peak_45	151	.	6.32128	17.647	15.1315	16
chr1	5915212	5915584	SRR8550326_PAIRED_rmdup.narrowPeak_peak_46	187	.	7.11144	21.3687	18.7741	299
chr1	5916269	5917932	SRR8550326_PAIRED_rmdup.narrowPeak_peak_47	169	.	6.71636	19.4829	16.9269	737
chr1	6135157	6135314	SRR8550326_PAIRED_rmdup.narrowPeak_peak_48	93	.	4.9385	11.6624	9.30416	139
chr1	6152433	6152812	SRR8550326_PAIRED_rmdup.narrowPeak_peak_49	93	.	4.9385	11.6624	9.30416	202
chr1	6213990	6215904	SRR8550326_PAIRED_rmdup.narrowPeak_peak_50	2038	.	33.9769	208.375	203.842	826
chr1	6282380	6283051	SRR8550326_PAIRED_rmdup.narrowPeak_peak_51	160	.	6.51882	18.5585	16.0225	250
chr1	6358792	6359570	SRR8550326_PAIRED_rmdup.narrowPeak_peak_52	85	.	4.74096	10.8701	8.53713	469
chr1	6382467	6383594	SRR8550326_PAIRED_rmdup.narrowPeak_peak_53	634	.	15.013	66.7497	63.4912	531
chr1	6406251	6406578	SRR8550326_PAIRED_rmdup.narrowPeak_peak_54	169	.	6.71636	19.4829	16.9269	210
chr1	6410089	6410316	SRR8550326_PAIRED_rmdup.narrowPeak_peak_55	49	.	3.75326	7.18539	4.99512	148
chr1	6440937	6441890	SRR8550326_PAIRED_rmdup.narrowPeak_peak_56	548	.	13.6303	57.9665	54.8172	318
chr1	6447964	6448266	SRR8550326_PAIRED_rmdup.narrowPeak_peak_57	25	.	2.9631	4.62471	2.58154	173
chr1	6760645	6760813	SRR8550326_PAIRED_rmdup.narrowPeak_peak_58	31	.	3.16064	5.22816	3.14406	56
chr1	6760989	6761450	SRR8550326_PAIRED_rmdup.narrowPeak_peak_59	63	.	4.14834	8.6007	6.34937	407
chr1	6806162	6806306	SRR8550326_PAIRED_rmdup.narrowPeak_peak_60	25	.	2.9631	4.62471	2.58154	25
chr1	6859132	6859362	SRR8550326_PAIRED_rmdup.narrowPeak_peak_61	63	.	4.14834	8.6007	6.34937	80
chr1	6888358	6888894	SRR8550326_PAIRED_rmdup.narrowPeak_peak_62	93	.	4.9385	11.6624	9.30416	201
chr1	6928533	6928786	SRR8550326_PAIRED_rmdup.narrowPeak_peak_63	49	.	3.75326	7.18539	4.99512	79
chr1	7052713	7053161	SRR8550326_PAIRED_rmdup.narrowPeak_peak_64	63	.	4.14834	8.6007	6.34937	235
chr1	7087992	7090139	SRR8550326_PAIRED_rmdup.narrowPeak_peak_65	4360	.	60.0521	441.101	436.071	778
chr1	7105092	7105507	SRR8550326_PAIRED_rmdup.narrowPeak_peak_66	117	.	5.53112	14.1377	11.7086	238
chr1	7204802	7205027	SRR8550326_PAIRED_rmdup.narrowPeak_peak_67	197	.	7.30898	22.3296	19.716	174
chr1	7206287	7206959	SRR8550326_PAIRED_rmdup.narrowPeak_peak_68	125	.	5.72866	14.9936	12.5421	342
chr1	7219035	7219200	SRR8550326_PAIRED_rmdup.narrowPeak_peak_69	49	.	3.75326	7.18539	4.99512	84
chr1	7310845	7311065	SRR8550326_PAIRED_rmdup.narrowPeak_peak_70	43	.	3.55572	6.50978	4.35268	43
chr1	7313430	7313698	SRR8550326_PAIRED_rmdup.narrowPeak_peak_71	142	.	6.12374	16.7487	14.2541	172
chr1	7387696	7388560	SRR8550326_PAIRED_rmdup.narrowPeak_peak_72	43	.	3.55572	6.50978	4.35268	481
chr1	7393839	7396262	SRR8550326_PAIRED_rmdup.narrowPeak_peak_73	133	.	5.9262	15.8641	13.3908	1821
chr1	7396427	7396740	SRR8550326_PAIRED_rmdup.narrowPeak_peak_74	25	.	2.9631	4.62471	2.58154	148
chr1	7396925	7397235	SRR8550326_PAIRED_rmdup.narrowPeak_peak_75	49	.	3.75326	7.18539	4.99512	91
chr1	7397391	7399230	SRR8550326_PAIRED_rmdup.narrowPeak_peak_76	2568	.	40.2981	261.689	256.899	766
chr1	7423057	7423381	SRR8550326_PAIRED_rmdup.narrowPeak_peak_77	197	.	7.30898	22.3296	19.716	180
chr1	7423635	7424144	SRR8550326_PAIRED_rmdup.narrowPeak_peak_78	49	.	3.75326	7.18539	4.99512	69
chr1	7499141	7499354	SRR8550326_PAIRED_rmdup.narrowPeak_peak_79	37	.	3.35818	5.85696	3.73519	129
chr1	7776704	7778947	SRR8550326_PAIRED_rmdup.narrowPeak_peak_80	843	.	18.1737	87.8329	84.3283	692
chr1	7779292	7779725	SRR8550326_PAIRED_rmdup.narrowPeak_peak_81	56	.	3.9508	7.88269	5.66104	199
chr1	8626264	8626657	SRR8550326_PAIRED_rmdup.narrowPeak_peak_82	43	.	3.55572	6.50978	4.35268	71
chr1	8913772	8914099	SRR8550326_PAIRED_rmdup.narrowPeak_peak_84	31	.	3.16064	5.22816	3.14406	98
chr1	9298295	9298909	SRR8550326_PAIRED_rmdup.narrowPeak_peak_85	724	.	16.3958	75.811	72.4451	327
chr1	9299332	9300148	SRR8550326_PAIRED_rmdup.narrowPeak_peak_86	100	.	5.13604	12.4715	10.0888	508
chr1	9300556	9300783	SRR8550326_PAIRED_rmdup.narrowPeak_peak_87	37	.	3.35818	5.85696	3.73519	104
chr1	9465391	9465570	SRR8550326_PAIRED_rmdup.narrowPeak_peak_88	20	.	2.76556	4.0481	2.04957	3
chr1	9469589	9469920	SRR8550326_PAIRED_rmdup.narrowPeak_peak_89	63	.	4.14834	8.6007	6.34937	43
chr1	9541375	9541571	SRR8550326_PAIRED_rmdup.narrowPeak_peak_90	235	.	8.09914	26.2851	23.5973	87
chr1	9544860	9546404	SRR8550326_PAIRED_rmdup.narrowPeak_peak_91	1767	.	30.6187	181.074	176.713	508
chr1	9547712	9548363	SRR8550326_PAIRED_rmdup.narrowPeak_peak_92	100	.	5.13604	12.4715	10.0888	316
chr1	9564097	9564815	SRR8550326_PAIRED_rmdup.narrowPeak_peak_93	108	.	5.33358	13.2968	10.8905	580
chr1	9564979	9565407	SRR8550326_PAIRED_rmdup.narrowPeak_peak_94	49	.	3.75326	7.18539	4.99512	352
chr1	9573196	9573639	SRR8550326_PAIRED_rmdup.narrowPeak_peak_95	133	.	5.9262	15.8641	13.3908	178
chr1	9578713	9579379	SRR8550326_PAIRED_rmdup.narrowPeak_peak_96	108	.	5.33358	13.2968	10.8905	220
chr1	9583179	9583368	SRR8550326_PAIRED_rmdup.narrowPeak_peak_97	20	.	2.76556	4.0481	2.04957	48
chr1	9583859	9584393	SRR8550326_PAIRED_rmdup.narrowPeak_peak_98	187	.	7.11144	21.3687	18.7741	237
chr1	9621550	9621756	SRR8550326_PAIRED_rmdup.narrowPeak_peak_99	43	.	3.55572	6.50978	4.35268	47
chr1	9639004	9639174	SRR8550326_PAIRED_rmdup.narrowPeak_peak_100	15	.	2.56802	3.49999	1.5519	64
chr1	9696801	9697061	SRR8550326_PAIRED_rmdup.narrowPeak_peak_101	108	.	5.33358	13.2968	10.8905	124
chr1	9699678	9701541	SRR8550326_PAIRED_rmdup.narrowPeak_peak_102	1324	.	24.89	136.42	132.426	704
chr1	9747469	9748883	SRR8550326_PAIRED_rmdup.narrowPeak_peak_103	2417	.	38.5203	246.459	241.734	1044
chr1	9756129	9756335	SRR8550326_PAIRED_rmdup.narrowPeak_peak_104	77	.	4.54342	10.0952	7.78834	157
chr1	9772687	9773184	SRR8550326_PAIRED_rmdup.narrowPeak_peak_105	362	.	10.4696	39.0965	36.2027	241
chr1	9797585	9799279	SRR8550326_PAIRED_rmdup.narrowPeak_peak_106	406	.	11.2598	43.6407	40.6812	622
chr1	9799894	9800960	SRR8550326_PAIRED_rmdup.narrowPeak_peak_107	77	.	4.54342	10.0952	7.78834	393
chr1	9847686	9849022	SRR8550326_PAIRED_rmdup.narrowPeak_peak_108	178	.	6.9139	20.4197	17.8443	829
chr1	9908545	9908835	SRR8550326_PAIRED_rmdup.narrowPeak_peak_109	70	.	4.34588	9.33848	7.05879	118
chr1	9939753	9940036	SRR8550326_PAIRED_rmdup.narrowPeak_peak_110	37	.	3.35818	5.85696	3.73519	129
chr1	9942114	9942461	SRR8550326_PAIRED_rmdup.narrowPeak_peak_111	25	.	2.9631	4.62471	2.58154	201
chr1	9942648	9943333	SRR8550326_PAIRED_rmdup.narrowPeak_peak_112	77	.	4.54342	10.0952	7.78834	479
chr1	9943644	9944768	SRR8550326_PAIRED_rmdup.narrowPeak_peak_113	816	.	17.7786	85.1272	81.6531	497
chr1	9966945	9968506	SRR8550326_PAIRED_rmdup.narrowPeak_peak_114	245	.	8.29668	27.3006	24.595	1052
chr1	9981561	9981718	SRR8550326_PAIRED_rmdup.narrowPeak_peak_115	20	.	2.76556	4.0481	2.04957	114
chr1	9988382	9989167	SRR8550326_PAIRED_rmdup.narrowPeak_peak_116	133	.	5.9262	15.8641	13.3908	396
chr1	10007213	10007473	SRR8550326_PAIRED_rmdup.narrowPeak_peak_117	117	.	5.53112	14.1377	11.7086	191
chr1	10008802	10009447	SRR8550326_PAIRED_rmdup.narrowPeak_peak_118	286	.	9.08683	31.4622	28.6867	393
chr1	10036948	10038529	SRR8550326_PAIRED_rmdup.narrowPeak_peak_119	1063	.	21.3343	110.123	106.381	1191
chr1	10039217	10040508	SRR8550326_PAIRED_rmdup.narrowPeak_peak_120	1626	.	28.8408	166.942	162.688	683
chr1	10089422	10089920	SRR8550326_PAIRED_rmdup.narrowPeak_peak_121	178	.	6.9139	20.4197	17.8443	276
chr1	10206410	10206620	SRR8550326_PAIRED_rmdup.narrowPeak_peak_122	20	.	2.76556	4.0481	2.04957	12
chr1	10231469	10233801	SRR8550326_PAIRED_rmdup.narrowPeak_peak_123	1106	.	21.9269	114.421	110.637	1508
chr1	10261272	10261660	SRR8550326_PAIRED_rmdup.narrowPeak_peak_124	70	.	4.34588	9.33848	7.05879	52
chr1	10279138	10279299	SRR8550326_PAIRED_rmdup.narrowPeak_peak_125	25	.	2.9631	4.62471	2.58154	4
chr1	10285282	10285790	SRR8550326_PAIRED_rmdup.narrowPeak_peak_126	133	.	5.9262	15.8641	13.3908	390
chr1	10348481	10348726	SRR8550326_PAIRED_rmdup.narrowPeak_peak_127	70	.	4.34588	9.33848	7.05879	103
chr1	10416279	10416435	SRR8550326_PAIRED_rmdup.narrowPeak_peak_128	20	.	2.76556	4.0481	2.04957	124
chr1	10429981	10430346	SRR8550326_PAIRED_rmdup.narrowPeak_peak_129	63	.	4.14834	8.6007	6.34937	171
chr1	10488353	10488508	SRR8550326_PAIRED_rmdup.narrowPeak_peak_130	85	.	4.74096	10.8701	8.53713	29
chr1	10570274	10570469	SRR8550326_PAIRED_rmdup.narrowPeak_peak_131	49	.	3.75326	7.18539	4.99512	129
chr1	10590917	10591233	SRR8550326_PAIRED_rmdup.narrowPeak_peak_132	25	.	2.9631	4.62471	2.58154	87
chr1	10596515	10597085	SRR8550326_PAIRED_rmdup.narrowPeak_peak_133	49	.	3.75326	7.18539	4.99512	506
chr1	10623191	10623907	SRR8550326_PAIRED_rmdup.narrowPeak_peak_134	37	.	3.35818	5.85696	3.73519	613
chr1	10700086	10700312	SRR8550326_PAIRED_rmdup.narrowPeak_peak_135	85	.	4.74096	10.8701	8.53713	154
chr1	10706876	10707140	SRR8550326_PAIRED_rmdup.narrowPeak_peak_136	70	.	4.34588	9.33848	7.05879	36
chr1	10719894	10720334	SRR8550326_PAIRED_rmdup.narrowPeak_peak_137	31	.	3.16064	5.22816	3.14406	159
chr1	10835662	10836107	SRR8550326_PAIRED_rmdup.narrowPeak_peak_138	70	.	4.34588	9.33848	7.05879	158
chr1	10878312	10878550	SRR8550326_PAIRED_rmdup.narrowPeak_peak_139	37	.	3.35818	5.85696	3.73519	110
chr1	10880078	10880603	SRR8550326_PAIRED_rmdup.narrowPeak_peak_140	63	.	4.14834	8.6007	6.34937	93
chr1	10993047	10994834	SRR8550326_PAIRED_rmdup.narrowPeak_peak_141	1192	.	23.1122	123.122	119.252	619
chr1	11005667	11005879	SRR8550326_PAIRED_rmdup.narrowPeak_peak_142	31	.	3.16064	5.22816	3.14406	40
chr1	11016969	11017384	SRR8550326_PAIRED_rmdup.narrowPeak_peak_143	125	.	5.72866	14.9936	12.5421	139
chr1	11018553	11018852	SRR8550326_PAIRED_rmdup.narrowPeak_peak_144	31	.	3.16064	5.22816	3.14406	221
chr1	11024936	11025297	SRR8550326_PAIRED_rmdup.narrowPeak_peak_145	117	.	5.53112	14.1377	11.7086	95
chr1	11033380	11033826	SRR8550326_PAIRED_rmdup.narrowPeak_peak_146	206	.	7.50652	23.3019	20.6696	211
chr1	11089618	11089826	SRR8550326_PAIRED_rmdup.narrowPeak_peak_147	37	.	3.35818	5.85696	3.73519	87
chr1	11097371	11097545	SRR8550326_PAIRED_rmdup.narrowPeak_peak_148	93	.	4.9385	11.6624	9.30416	51
chr1	11233907	11234098	SRR8550326_PAIRED_rmdup.narrowPeak_peak_149	63	.	4.14834	8.6007	6.34937	128
chr1	11245957	11246233	SRR8550326_PAIRED_rmdup.narrowPeak_peak_150	77	.	4.54342	10.0952	7.78834	211
chr1	11329239	11330692	SRR8550326_PAIRED_rmdup.narrowPeak_peak_151	965	.	19.9515	100.235	96.5957	468
chr1	11354800	11355748	SRR8550326_PAIRED_rmdup.narrowPeak_peak_152	117	.	5.53112	14.1377	11.7086	793
chr1	11413654	11414679	SRR8550326_PAIRED_rmdup.narrowPeak_peak_153	897	.	18.9638	93.3002	89.7343	384
chr1	11477120	11477322	SRR8550326_PAIRED_rmdup.narrowPeak_peak_154	49	.	3.75326	7.18539	4.99512	74
chr1	11539501	11539869	SRR8550326_PAIRED_rmdup.narrowPeak_peak_155	93	.	4.9385	11.6624	9.30416	184
chr1	11565335	11565728	SRR8550326_PAIRED_rmdup.narrowPeak_peak_156	93	.	4.9385	11.6624	9.30416	146
chr1	11657566	11658156	SRR8550326_PAIRED_rmdup.narrowPeak_peak_157	286	.	9.08683	31.4622	28.6867	371
chr1	11744824	11745355	SRR8550326_PAIRED_rmdup.narrowPeak_peak_158	108	.	5.33358	13.2968	10.8905	178
chr1	11977676	11978028	SRR8550326_PAIRED_rmdup.narrowPeak_peak_159	70	.	4.34588	9.33848	7.05879	211
chr1	11996479	11996792	SRR8550326_PAIRED_rmdup.narrowPeak_peak_160	20	.	2.76556	4.0481	2.04957	222
chr1	12000516	12000870	SRR8550326_PAIRED_rmdup.narrowPeak_peak_161	151	.	6.32128	17.647	15.1315	159
chr1	12032676	12033231	SRR8550326_PAIRED_rmdup.narrowPeak_peak_162	77	.	4.54342	10.0952	7.78834	273
chr1	12051850	12052736	SRR8550326_PAIRED_rmdup.narrowPeak_peak_163	216	.	7.70406	24.2854	21.6344	298
chr1	12066830	12067006	SRR8550326_PAIRED_rmdup.narrowPeak_peak_164	20	.	2.76556	4.0481	2.04957	149
chr1	12192782	12192941	SRR8550326_PAIRED_rmdup.narrowPeak_peak_165	25	.	2.9631	4.62471	2.58154	32
chr1	12397982	12398795	SRR8550326_PAIRED_rmdup.narrowPeak_peak_166	395	.	11.0622	42.493	39.5498	502
chr1	12436135	12436519	SRR8550326_PAIRED_rmdup.narrowPeak_peak_167	37	.	3.35818	5.85696	3.73519	146
chr1	12456975	12457193	SRR8550326_PAIRED_rmdup.narrowPeak_peak_168	43	.	3.55572	6.50978	4.35268	112
chr1	12478884	12479566	SRR8550326_PAIRED_rmdup.narrowPeak_peak_169	70	.	4.34588	9.33848	7.05879	179
chr1	12500314	12500700	SRR8550326_PAIRED_rmdup.narrowPeak_peak_170	43	.	3.55572	6.50978	4.35268	362
chr1	12506542	12506777	SRR8550326_PAIRED_rmdup.narrowPeak_peak_171	20	.	2.76556	4.0481	2.04957	143
chr1	12510090	12510946	SRR8550326_PAIRED_rmdup.narrowPeak_peak_172	318	.	9.67945	34.6819	31.8554	431
chr1	12571918	12572217	SRR8550326_PAIRED_rmdup.narrowPeak_peak_173	70	.	4.34588	9.33848	7.05879	197
chr1	12576936	12577549	SRR8550326_PAIRED_rmdup.narrowPeak_peak_174	187	.	7.11144	21.3687	18.7741	438
chr1	12689677	12689994	SRR8550326_PAIRED_rmdup.narrowPeak_peak_175	70	.	4.34588	9.33848	7.05879	65
chr1	12691772	12692632	SRR8550326_PAIRED_rmdup.narrowPeak_peak_176	441	.	11.8524	47.1284	44.1209	699
chr1	12692948	12693710	SRR8550326_PAIRED_rmdup.narrowPeak_peak_177	133	.	5.9262	15.8641	13.3908	237
chr1	12715212	12715496	SRR8550326_PAIRED_rmdup.narrowPeak_peak_178	37	.	3.35818	5.85696	3.73519	166
chr1	12717972	12718915	SRR8550326_PAIRED_rmdup.narrowPeak_peak_179	108	.	5.33358	13.2968	10.8905	146
chr1	12814286	12815166	SRR8550326_PAIRED_rmdup.narrowPeak_peak_180	169	.	6.71636	19.4829	16.9269	677
chr1	12834471	12835248	SRR8550326_PAIRED_rmdup.narrowPeak_peak_181	93	.	4.9385	11.6624	9.30416	275
chr1	12835669	12836324	SRR8550326_PAIRED_rmdup.narrowPeak_peak_182	100	.	5.13604	12.4715	10.0888	542
chr1	12836495	12837221	SRR8550326_PAIRED_rmdup.narrowPeak_peak_183	351	.	10.2721	37.9803	35.1033	374
chr1	12865348	12865495	SRR8550326_PAIRED_rmdup.narrowPeak_peak_184	37	.	3.35818	5.85696	3.73519	126
chr1	12875726	12875891	SRR8550326_PAIRED_rmdup.narrowPeak_peak_185	31	.	3.16064	5.22816	3.14406	133
chr1	12905650	12905832	SRR8550326_PAIRED_rmdup.narrowPeak_peak_186	25	.	2.9631	4.62471	2.58154	112
chr1	12990272	12991796	SRR8550326_PAIRED_rmdup.narrowPeak_peak_187	297	.	9.28438	32.5264	29.7338	124
chr1	12992001	12992293	SRR8550326_PAIRED_rmdup.narrowPeak_peak_188	85	.	4.74096	10.8701	8.53713	189
chr1	12992497	12993142	SRR8550326_PAIRED_rmdup.narrowPeak_peak_189	151	.	6.32128	17.647	15.1315	247
chr1	13050270	13050424	SRR8550326_PAIRED_rmdup.narrowPeak_peak_190	63	.	4.14834	8.6007	6.34937	83
chr1	13052109	13052394	SRR8550326_PAIRED_rmdup.narrowPeak_peak_191	100	.	5.13604	12.4715	10.0888	94
chr1	13111702	13111849	SRR8550326_PAIRED_rmdup.narrowPeak_peak_192	20	.	2.76556	4.0481	2.04957	94
chr1	13125239	13125426	SRR8550326_PAIRED_rmdup.narrowPeak_peak_193	25	.	2.9631	4.62471	2.58154	7
chr1	13126694	13127130	SRR8550326_PAIRED_rmdup.narrowPeak_peak_194	70	.	4.34588	9.33848	7.05879	380
chr1	13128517	13128780	SRR8550326_PAIRED_rmdup.narrowPeak_peak_195	56	.	3.9508	7.88269	5.66104	155
chr1	13134462	13134721	SRR8550326_PAIRED_rmdup.narrowPeak_peak_196	63	.	4.14834	8.6007	6.34937	18
chr1	13188383	13188644	SRR8550326_PAIRED_rmdup.narrowPeak_peak_197	20	.	2.76556	4.0481	2.04957	240
chr1	13196023	13196412	SRR8550326_PAIRED_rmdup.narrowPeak_peak_198	31	.	3.16064	5.22816	3.14406	224
chr1	13196920	13197345	SRR8550326_PAIRED_rmdup.narrowPeak_peak_199	100	.	5.13604	12.4715	10.0888	204
chr1	13214860	13215089	SRR8550326_PAIRED_rmdup.narrowPeak_peak_200	25	.	2.9631	4.62471	2.58154	179
chr1	13245788	13246013	SRR8550326_PAIRED_rmdup.narrowPeak_peak_201	63	.	4.14834	8.6007	6.34937	81
chr1	13291450	13291727	SRR8550326_PAIRED_rmdup.narrowPeak_peak_202	25	.	2.9631	4.62471	2.58154	189
chr1	13322044	13322242	SRR8550326_PAIRED_rmdup.narrowPeak_peak_203	43	.	3.55572	6.50978	4.35268	163
chr1	13360766	13360923	SRR8550326_PAIRED_rmdup.narrowPeak_peak_204	20	.	2.76556	4.0481	2.04957	151
chr1	13372069	13375035	SRR8550326_PAIRED_rmdup.narrowPeak_peak_205	1565	.	28.0507	160.737	156.532	598
chr1	13426493	13426868	SRR8550326_PAIRED_rmdup.narrowPeak_peak_206	286	.	9.08683	31.4622	28.6867	189
chr1	13531473	13531904	SRR8550326_PAIRED_rmdup.narrowPeak_peak_207	133	.	5.9262	15.8641	13.3908	241
chr1	13561675	13561836	SRR8550326_PAIRED_rmdup.narrowPeak_peak_208	25	.	2.9631	4.62471	2.58154	116
chr1	13588948	13590516	SRR8550326_PAIRED_rmdup.narrowPeak_peak_209	1035	.	20.9392	107.277	103.565	934
chr1	13659699	13661081	SRR8550326_PAIRED_rmdup.narrowPeak_peak_210	511	.	13.0376	54.2942	51.1921	891
chr1	13706307	13706732	SRR8550326_PAIRED_rmdup.narrowPeak_peak_211	256	.	8.49422	28.3263	25.6029	185
chr1	13771053	13771523	SRR8550326_PAIRED_rmdup.narrowPeak_peak_212	117	.	5.53112	14.1377	11.7086	166
chr1	13784579	13784746	SRR8550326_PAIRED_rmdup.narrowPeak_peak_213	37	.	3.35818	5.85696	3.73519	29
chr1	13789171	13789683	SRR8550326_PAIRED_rmdup.narrowPeak_peak_214	216	.	7.70406	24.2854	21.6344	268
chr1	13835057	13835452	SRR8550326_PAIRED_rmdup.narrowPeak_peak_215	77	.	4.54342	10.0952	7.78834	105
chr1	13846676	13846924	SRR8550326_PAIRED_rmdup.narrowPeak_peak_216	49	.	3.75326	7.18539	4.99512	90
chr1	13861108	13861588	SRR8550326_PAIRED_rmdup.narrowPeak_peak_217	216	.	7.70406	24.2854	21.6344	275
chr1	13934917	13935375	SRR8550326_PAIRED_rmdup.narrowPeak_peak_218	85	.	4.74096	10.8701	8.53713	238
chr1	13992024	13992568	SRR8550326_PAIRED_rmdup.narrowPeak_peak_219	77	.	4.54342	10.0952	7.78834	254
chr1	14145837	14146448	SRR8550326_PAIRED_rmdup.narrowPeak_peak_220	340	.	10.0745	36.8724	34.0122	316
chr1	14184494	14185482	SRR8550326_PAIRED_rmdup.narrowPeak_peak_221	286	.	9.08683	31.4622	28.6867	569
chr1	14185987	14186133	SRR8550326_PAIRED_rmdup.narrowPeak_peak_222	43	.	3.55572	6.50978	4.35268	39
chr1	14192570	14193089	SRR8550326_PAIRED_rmdup.narrowPeak_peak_223	49	.	3.75326	7.18539	4.99512	372
chr1	14257177	14257458	SRR8550326_PAIRED_rmdup.narrowPeak_peak_224	43	.	3.55572	6.50978	4.35268	113
chr1	14294475	14294628	SRR8550326_PAIRED_rmdup.narrowPeak_peak_225	20	.	2.76556	4.0481	2.04957	91
chr1	14304544	14304970	SRR8550326_PAIRED_rmdup.narrowPeak_peak_226	56	.	3.9508	7.88269	5.66104	226
chr1	14306422	14307642	SRR8550326_PAIRED_rmdup.narrowPeak_peak_227	108	.	5.33358	13.2968	10.8905	216
chr1	14309499	14310670	SRR8550326_PAIRED_rmdup.narrowPeak_peak_228	609	.	14.618	64.2107	60.9836	439
chr1	14356919	14357154	SRR8550326_PAIRED_rmdup.narrowPeak_peak_229	85	.	4.74096	10.8701	8.53713	113
chr1	14357754	14358188	SRR8550326_PAIRED_rmdup.narrowPeak_peak_230	178	.	6.9139	20.4197	17.8443	203
chr1	14465051	14465213	SRR8550326_PAIRED_rmdup.narrowPeak_peak_231	20	.	2.76556	4.0481	2.04957	116
chr1	14485848	14486058	SRR8550326_PAIRED_rmdup.narrowPeak_peak_232	56	.	3.9508	7.88269	5.66104	96
chr1	14487776	14488030	SRR8550326_PAIRED_rmdup.narrowPeak_peak_233	49	.	3.75326	7.18539	4.99512	145
chr1	14503127	14503656	SRR8550326_PAIRED_rmdup.narrowPeak_peak_234	142	.	6.12374	16.7487	14.2541	255
chr1	14504352	14504658	SRR8550326_PAIRED_rmdup.narrowPeak_peak_235	133	.	5.9262	15.8641	13.3908	190
chr1	14506191	14507516	SRR8550326_PAIRED_rmdup.narrowPeak_peak_236	418	.	11.4573	44.7959	41.8202	412
chr1	14512595	14513019	SRR8550326_PAIRED_rmdup.narrowPeak_peak_237	108	.	5.33358	13.2968	10.8905	202
chr1	14513581	14514085	SRR8550326_PAIRED_rmdup.narrowPeak_peak_238	169	.	6.71636	19.4829	16.9269	272
chr1	14517387	14517545	SRR8550326_PAIRED_rmdup.narrowPeak_peak_239	25	.	2.9631	4.62471	2.58154	86
chr1	14566990	14567553	SRR8550326_PAIRED_rmdup.narrowPeak_peak_240	226	.	7.9016	25.2799	22.6103	189
chr1	14570078	14571018	SRR8550326_PAIRED_rmdup.narrowPeak_peak_241	187	.	7.11144	21.3687	18.7741	222
chr1	14609924	14610238	SRR8550326_PAIRED_rmdup.narrowPeak_peak_242	43	.	3.55572	6.50978	4.35268	240
chr1	14630231	14630397	SRR8550326_PAIRED_rmdup.narrowPeak_peak_243	56	.	3.9508	7.88269	5.66104	120
chr1	14635790	14636261	SRR8550326_PAIRED_rmdup.narrowPeak_peak_244	100	.	5.13604	12.4715	10.0888	236
chr1	14661975	14662136	SRR8550326_PAIRED_rmdup.narrowPeak_peak_245	49	.	3.75326	7.18539	4.99512	63
chr1	14716238	14716819	SRR8550326_PAIRED_rmdup.narrowPeak_peak_246	56	.	3.9508	7.88269	5.66104	369
chr1	14755179	14755939	SRR8550326_PAIRED_rmdup.narrowPeak_peak_247	187	.	7.11144	21.3687	18.7741	454
chr1	14841992	14843063	SRR8550326_PAIRED_rmdup.narrowPeak_peak_248	384	.	10.8647	41.353	38.4262	718
chr1	14862459	14862616	SRR8550326_PAIRED_rmdup.narrowPeak_peak_249	49	.	3.75326	7.18539	4.99512	62
chr1	14918596	14919056	SRR8550326_PAIRED_rmdup.narrowPeak_peak_250	108	.	5.33358	13.2968	10.8905	305
chr1	15007645	15007938	SRR8550326_PAIRED_rmdup.narrowPeak_peak_251	125	.	5.72866	14.9936	12.5421	216
chr1	15034132	15034664	SRR8550326_PAIRED_rmdup.narrowPeak_peak_252	307	.	9.48191	33.5997	30.7901	104
chr1	15286234	15287618	SRR8550326_PAIRED_rmdup.narrowPeak_peak_253	548	.	13.6303	57.9665	54.8172	698
chr1	15357921	15358759	SRR8550326_PAIRED_rmdup.narrowPeak_peak_254	351	.	10.2721	37.9803	35.1033	428
chr1	15359381	15359791	SRR8550326_PAIRED_rmdup.narrowPeak_peak_255	63	.	4.14834	8.6007	6.34937	318
chr1	15442988	15443208	SRR8550326_PAIRED_rmdup.narrowPeak_peak_256	43	.	3.55572	6.50978	4.35268	213
chr1	15446577	15446927	SRR8550326_PAIRED_rmdup.narrowPeak_peak_257	49	.	3.75326	7.18539	4.99512	125
chr1	15451392	15452186	SRR8550326_PAIRED_rmdup.narrowPeak_peak_258	133	.	5.9262	15.8641	13.3908	659
chr1	15614207	15614556	SRR8550326_PAIRED_rmdup.narrowPeak_peak_259	43	.	3.55572	6.50978	4.35268	154
chr1	15621843	15622132	SRR8550326_PAIRED_rmdup.narrowPeak_peak_260	125	.	5.72866	14.9936	12.5421	218
chr1	15768433	15768652	SRR8550326_PAIRED_rmdup.narrowPeak_peak_261	43	.	3.55572	6.50978	4.35268	41
chr1	15791727	15792192	SRR8550326_PAIRED_rmdup.narrowPeak_peak_262	100	.	5.13604	12.4715	10.0888	351
chr1	15805280	15806698	SRR8550326_PAIRED_rmdup.narrowPeak_peak_263	1368	.	25.4826	140.916	136.883	264
chr1	15892365	15893129	SRR8550326_PAIRED_rmdup.narrowPeak_peak_264	499	.	12.8401	53.083	49.9967	324
chr1	15926221	15926383	SRR8550326_PAIRED_rmdup.narrowPeak_peak_265	31	.	3.16064	5.22816	3.14406	130
chr1	15993506	15993778	SRR8550326_PAIRED_rmdup.narrowPeak_peak_266	85	.	4.74096	10.8701	8.53713	209
chr1	16058834	16059027	SRR8550326_PAIRED_rmdup.narrowPeak_peak_267	37	.	3.35818	5.85696	3.73519	154
chr1	16092809	16093550	SRR8550326_PAIRED_rmdup.narrowPeak_peak_268	340	.	10.0745	36.8724	34.0122	508
chr1	16096694	16096985	SRR8550326_PAIRED_rmdup.narrowPeak_peak_269	43	.	3.55572	6.50978	4.35268	28
chr1	16098331	16098580	SRR8550326_PAIRED_rmdup.narrowPeak_peak_270	37	.	3.35818	5.85696	3.73519	84
chr1	16099540	16099834	SRR8550326_PAIRED_rmdup.narrowPeak_peak_271	56	.	3.9508	7.88269	5.66104	80
chr1	16103744	16106705	SRR8550326_PAIRED_rmdup.narrowPeak_peak_272	1534	.	27.6556	157.653	153.472	1045
chr1	16127142	16128255	SRR8550326_PAIRED_rmdup.narrowPeak_peak_273	100	.	5.13604	12.4715	10.0888	161
chr1	16130319	16130487	SRR8550326_PAIRED_rmdup.narrowPeak_peak_274	20	.	2.76556	4.0481	2.04957	4
chr1	16130674	16130832	SRR8550326_PAIRED_rmdup.narrowPeak_peak_275	25	.	2.9631	4.62471	2.58154	154
chr1	16135806	16135991	SRR8550326_PAIRED_rmdup.narrowPeak_peak_276	25	.	2.9631	4.62471	2.58154	177
chr1	16216313	16216612	SRR8550326_PAIRED_rmdup.narrowPeak_peak_277	37	.	3.35818	5.85696	3.73519	100
chr1	16217923	16218157	SRR8550326_PAIRED_rmdup.narrowPeak_peak_278	56	.	3.9508	7.88269	5.66104	66
chr1	16227384	16228996	SRR8550326_PAIRED_rmdup.narrowPeak_peak_279	142	.	6.12374	16.7487	14.2541	287
chr1	16229402	16230077	SRR8550326_PAIRED_rmdup.narrowPeak_peak_280	206	.	7.50652	23.3019	20.6696	369
chr1	16240351	16240615	SRR8550326_PAIRED_rmdup.narrowPeak_peak_281	169	.	6.71636	19.4829	16.9269	138
chr1	16248543	16250229	SRR8550326_PAIRED_rmdup.narrowPeak_peak_282	1458	.	26.6679	149.997	145.882	709
chr1	16268445	16269135	SRR8550326_PAIRED_rmdup.narrowPeak_peak_283	133	.	5.9262	15.8641	13.3908	106
chr1	16292288	16292676	SRR8550326_PAIRED_rmdup.narrowPeak_peak_284	93	.	4.9385	11.6624	9.30416	196
chr1	16293310	16294449	SRR8550326_PAIRED_rmdup.narrowPeak_peak_285	125	.	5.72866	14.9936	12.5421	140
chr1	16398855	16399077	SRR8550326_PAIRED_rmdup.narrowPeak_peak_286	77	.	4.54342	10.0952	7.78834	119
chr1	16433424	16433797	SRR8550326_PAIRED_rmdup.narrowPeak_peak_287	100	.	5.13604	12.4715	10.0888	131
chr1	16518578	16520674	SRR8550326_PAIRED_rmdup.narrowPeak_peak_288	634	.	15.013	66.7497	63.4912	1308
chr1	16606663	16607461	SRR8550326_PAIRED_rmdup.narrowPeak_peak_289	206	.	7.50652	23.3019	20.6696	365
chr1	16617941	16618101	SRR8550326_PAIRED_rmdup.narrowPeak_peak_290	20	.	2.76556	4.0481	2.04957	113
chr1	16618479	16619935	SRR8550326_PAIRED_rmdup.narrowPeak_peak_291	897	.	18.9638	93.3002	89.7343	759
chr1	16656276	16657846	SRR8550326_PAIRED_rmdup.narrowPeak_peak_292	3017	.	45.4342	306.63	301.722	792
chr1	16664816	16665892	SRR8550326_PAIRED_rmdup.narrowPeak_peak_293	938	.	19.5564	97.4481	93.8378	407
chr1	16687368	16687744	SRR8550326_PAIRED_rmdup.narrowPeak_peak_294	37	.	3.35818	5.85696	3.73519	269
chr1	16687992	16689148	SRR8550326_PAIRED_rmdup.narrowPeak_peak_295	226	.	7.9016	25.2799	22.6103	667
chr1	16798417	16798665	SRR8550326_PAIRED_rmdup.narrowPeak_peak_296	160	.	6.51882	18.5585	16.0225	77
chr1	16824121	16824672	SRR8550326_PAIRED_rmdup.narrowPeak_peak_297	77	.	4.54342	10.0952	7.78834	187
chr1	17009490	17009834	SRR8550326_PAIRED_rmdup.narrowPeak_peak_298	63	.	4.14834	8.6007	6.34937	94
chr1	17096560	17098232	SRR8550326_PAIRED_rmdup.narrowPeak_peak_299	763	.	16.9884	79.7737	76.3615	1243
chr1	17123472	17123801	SRR8550326_PAIRED_rmdup.narrowPeak_peak_300	441	.	11.8524	47.1284	44.1209	115
chr1	17145177	17145888	SRR8550326_PAIRED_rmdup.narrowPeak_peak_301	965	.	19.9515	100.235	96.5957	375
chr1	17153839	17154972	SRR8550326_PAIRED_rmdup.narrowPeak_peak_302	216	.	7.70406	24.2854	21.6344	229
chr1	17163491	17164001	SRR8550326_PAIRED_rmdup.narrowPeak_peak_303	256	.	8.49422	28.3263	25.6029	264
chr1	17219594	17219817	SRR8550326_PAIRED_rmdup.narrowPeak_peak_304	15	.	2.56802	3.49999	1.5519	60
chr1	17237861	17238651	SRR8550326_PAIRED_rmdup.narrowPeak_peak_305	160	.	6.51882	18.5585	16.0225	285
chr1	17450798	17450993	SRR8550326_PAIRED_rmdup.narrowPeak_peak_306	77	.	4.54342	10.0952	7.78834	105
chr1	17506765	17506922	SRR8550326_PAIRED_rmdup.narrowPeak_peak_307	20	.	2.76556	4.0481	2.04957	6
chr1	17570216	17570670	SRR8550326_PAIRED_rmdup.narrowPeak_peak_308	93	.	4.9385	11.6624	9.30416	257
chr1	17601930	17602147	SRR8550326_PAIRED_rmdup.narrowPeak_peak_309	20	.	2.76556	4.0481	2.04957	52
chr1	17629704	17629964	SRR8550326_PAIRED_rmdup.narrowPeak_peak_310	77	.	4.54342	10.0952	7.78834	88
chr1	17726549	17728300	SRR8550326_PAIRED_rmdup.narrowPeak_peak_311	698	.	16.0007	73.1951	69.8598	1214
chr1	17728529	17728916	SRR8550326_PAIRED_rmdup.narrowPeak_peak_312	37	.	3.35818	5.85696	3.73519	226
chr1	17740933	17741230	SRR8550326_PAIRED_rmdup.narrowPeak_peak_313	31	.	3.16064	5.22816	3.14406	36
chr1	17980579	17981062	SRR8550326_PAIRED_rmdup.narrowPeak_peak_314	245	.	8.29668	27.3006	24.595	202
chr1	18012844	18013290	SRR8550326_PAIRED_rmdup.narrowPeak_peak_315	108	.	5.33358	13.2968	10.8905	231
chr1	18056977	18059267	SRR8550326_PAIRED_rmdup.narrowPeak_peak_316	584	.	14.2229	61.695	58.4991	1485
chr1	18105980	18106444	SRR8550326_PAIRED_rmdup.narrowPeak_peak_317	187	.	7.11144	21.3687	18.7741	345
chr1	18106791	18107224	SRR8550326_PAIRED_rmdup.narrowPeak_peak_318	108	.	5.33358	13.2968	10.8905	151
chr1	18191300	18192013	SRR8550326_PAIRED_rmdup.narrowPeak_peak_319	56	.	3.9508	7.88269	5.66104	372
chr1	18223506	18224221	SRR8550326_PAIRED_rmdup.narrowPeak_peak_320	125	.	5.72866	14.9936	12.5421	188
chr1	18338676	18339233	SRR8550326_PAIRED_rmdup.narrowPeak_peak_321	206	.	7.50652	23.3019	20.6696	389
chr1	18360170	18360365	SRR8550326_PAIRED_rmdup.narrowPeak_peak_322	43	.	3.55572	6.50978	4.35268	164
chr1	18384051	18384316	SRR8550326_PAIRED_rmdup.narrowPeak_peak_323	63	.	4.14834	8.6007	6.34937	163
chr1	18460460	18460846	SRR8550326_PAIRED_rmdup.narrowPeak_peak_324	206	.	7.50652	23.3019	20.6696	240
chr1	18462351	18462603	SRR8550326_PAIRED_rmdup.narrowPeak_peak_325	37	.	3.35818	5.85696	3.73519	133
chr1	18501547	18501924	SRR8550326_PAIRED_rmdup.narrowPeak_peak_326	31	.	3.16064	5.22816	3.14406	340
chr1	18512843	18513049	SRR8550326_PAIRED_rmdup.narrowPeak_peak_327	25	.	2.9631	4.62471	2.58154	163
chr1	18599898	18600403	SRR8550326_PAIRED_rmdup.narrowPeak_peak_328	77	.	4.54342	10.0952	7.78834	318
chr1	18976589	18977199	SRR8550326_PAIRED_rmdup.narrowPeak_peak_329	77	.	4.54342	10.0952	7.78834	259
chr1	19088098	19088418	SRR8550326_PAIRED_rmdup.narrowPeak_peak_330	77	.	4.54342	10.0952	7.78834	173
chr1	19096856	19097167	SRR8550326_PAIRED_rmdup.narrowPeak_peak_331	25	.	2.9631	4.62471	2.58154	100
chr1	19104408	19104631	SRR8550326_PAIRED_rmdup.narrowPeak_peak_332	20	.	2.76556	4.0481	2.04957	29
chr1	19105323	19105679	SRR8550326_PAIRED_rmdup.narrowPeak_peak_333	37	.	3.35818	5.85696	3.73519	174
chr1	19109804	19110103	SRR8550326_PAIRED_rmdup.narrowPeak_peak_334	226	.	7.9016	25.2799	22.6103	89
chr1	19112239	19112396	SRR8550326_PAIRED_rmdup.narrowPeak_peak_335	25	.	2.9631	4.62471	2.58154	125
chr1	19178949	19179268	SRR8550326_PAIRED_rmdup.narrowPeak_peak_336	226	.	7.9016	25.2799	22.6103	233
chr1	19205685	19206541	SRR8550326_PAIRED_rmdup.narrowPeak_peak_337	187	.	7.11144	21.3687	18.7741	108
chr1	19208980	19209403	SRR8550326_PAIRED_rmdup.narrowPeak_peak_338	100	.	5.13604	12.4715	10.0888	184
chr1	19209746	19210458	SRR8550326_PAIRED_rmdup.narrowPeak_peak_339	117	.	5.53112	14.1377	11.7086	617
chr1	19210797	19210954	SRR8550326_PAIRED_rmdup.narrowPeak_peak_340	31	.	3.16064	5.22816	3.14406	39
chr1	19211776	19212385	SRR8550326_PAIRED_rmdup.narrowPeak_peak_341	56	.	3.9508	7.88269	5.66104	210
chr1	19220907	19221235	SRR8550326_PAIRED_rmdup.narrowPeak_peak_342	49	.	3.75326	7.18539	4.99512	91
chr1	19221711	19221908	SRR8550326_PAIRED_rmdup.narrowPeak_peak_343	31	.	3.16064	5.22816	3.14406	55
chr1	19231207	19232099	SRR8550326_PAIRED_rmdup.narrowPeak_peak_344	93	.	4.9385	11.6624	9.30416	723
chr1	19232754	19233060	SRR8550326_PAIRED_rmdup.narrowPeak_peak_345	49	.	3.75326	7.18539	4.99512	80
chr1	19233892	19234171	SRR8550326_PAIRED_rmdup.narrowPeak_peak_346	43	.	3.55572	6.50978	4.35268	78
chr1	19234869	19235340	SRR8550326_PAIRED_rmdup.narrowPeak_peak_347	56	.	3.9508	7.88269	5.66104	42
chr1	19236463	19237140	SRR8550326_PAIRED_rmdup.narrowPeak_peak_348	178	.	6.9139	20.4197	17.8443	246
chr1	19241296	19241885	SRR8550326_PAIRED_rmdup.narrowPeak_peak_349	226	.	7.9016	25.2799	22.6103	208
chr1	19337176	19337654	SRR8550326_PAIRED_rmdup.narrowPeak_peak_350	160	.	6.51882	18.5585	16.0225	332
chr1	19455265	19455500	SRR8550326_PAIRED_rmdup.narrowPeak_peak_351	31	.	3.16064	5.22816	3.14406	228
chr1	19458986	19459631	SRR8550326_PAIRED_rmdup.narrowPeak_peak_352	197	.	7.30898	22.3296	19.716	126
chr1	19561910	19562344	SRR8550326_PAIRED_rmdup.narrowPeak_peak_353	56	.	3.9508	7.88269	5.66104	343
chr1	19672585	19673815	SRR8550326_PAIRED_rmdup.narrowPeak_peak_354	160	.	6.51882	18.5585	16.0225	555
chr1	19673964	19674588	SRR8550326_PAIRED_rmdup.narrowPeak_peak_355	63	.	4.14834	8.6007	6.34937	565
chr1	19680892	19681583	SRR8550326_PAIRED_rmdup.narrowPeak_peak_356	56	.	3.9508	7.88269	5.66104	668
chr1	19767863	19768088	SRR8550326_PAIRED_rmdup.narrowPeak_peak_357	37	.	3.35818	5.85696	3.73519	124
chr1	19881180	19881792	SRR8550326_PAIRED_rmdup.narrowPeak_peak_358	49	.	3.75326	7.18539	4.99512	82
chr1	19973342	19973539	SRR8550326_PAIRED_rmdup.narrowPeak_peak_359	31	.	3.16064	5.22816	3.14406	79
chr1	19973722	19974352	SRR8550326_PAIRED_rmdup.narrowPeak_peak_360	108	.	5.33358	13.2968	10.8905	474
chr1	20134967	20135741	SRR8550326_PAIRED_rmdup.narrowPeak_peak_361	266	.	8.69176	29.362	26.621	283
chr1	20264069	20264361	SRR8550326_PAIRED_rmdup.narrowPeak_peak_362	70	.	4.34588	9.33848	7.05879	99
chr1	20268838	20269303	SRR8550326_PAIRED_rmdup.narrowPeak_peak_363	178	.	6.9139	20.4197	17.8443	269
chr1	20311390	20311964	SRR8550326_PAIRED_rmdup.narrowPeak_peak_364	216	.	7.70406	24.2854	21.6344	269
chr1	20450207	20450487	SRR8550326_PAIRED_rmdup.narrowPeak_peak_365	70	.	4.34588	9.33848	7.05879	130
chr1	20466277	20466745	SRR8550326_PAIRED_rmdup.narrowPeak_peak_366	100	.	5.13604	12.4715	10.0888	275
chr1	20477632	20477798	SRR8550326_PAIRED_rmdup.narrowPeak_peak_367	25	.	2.9631	4.62471	2.58154	148
chr1	20478057	20478242	SRR8550326_PAIRED_rmdup.narrowPeak_peak_368	77	.	4.54342	10.0952	7.78834	131
chr1	20513697	20514016	SRR8550326_PAIRED_rmdup.narrowPeak_peak_369	187	.	7.11144	21.3687	18.7741	180
chr1	20554338	20554771	SRR8550326_PAIRED_rmdup.narrowPeak_peak_370	178	.	6.9139	20.4197	17.8443	226
chr1	20612705	20612887	SRR8550326_PAIRED_rmdup.narrowPeak_peak_371	43	.	3.55572	6.50978	4.35268	145
chr1	20819679	20820743	SRR8550326_PAIRED_rmdup.narrowPeak_peak_372	2636	.	41.0883	268.514	263.7	706
chr1	20848415	20848737	SRR8550326_PAIRED_rmdup.narrowPeak_peak_373	117	.	5.53112	14.1377	11.7086	191
chr1	20890326	20891541	SRR8550326_PAIRED_rmdup.narrowPeak_peak_374	488	.	12.6426	51.8784	48.8079	283
chr1	20933572	20933829	SRR8550326_PAIRED_rmdup.narrowPeak_peak_375	63	.	4.14834	8.6007	6.34937	156
chr1	20939002	20939410	SRR8550326_PAIRED_rmdup.narrowPeak_peak_376	160	.	6.51882	18.5585	16.0225	257
chr1	20951179	20952073	SRR8550326_PAIRED_rmdup.narrowPeak_peak_377	1368	.	25.4826	140.916	136.883	278
chr1	20997374	20997562	SRR8550326_PAIRED_rmdup.narrowPeak_peak_378	20	.	2.76556	4.0481	2.04957	114
chr1	21077193	21077422	SRR8550326_PAIRED_rmdup.narrowPeak_peak_379	56	.	3.9508	7.88269	5.66104	179
chr1	21078282	21079915	SRR8550326_PAIRED_rmdup.narrowPeak_peak_380	1550	.	27.8531	159.194	155.001	1248
chr1	21080352	21080682	SRR8550326_PAIRED_rmdup.narrowPeak_peak_381	85	.	4.74096	10.8701	8.53713	274
chr1	21161679	21162066	SRR8550326_PAIRED_rmdup.narrowPeak_peak_382	266	.	8.69176	29.362	26.621	297
chr1	21166177	21166823	SRR8550326_PAIRED_rmdup.narrowPeak_peak_383	429	.	11.6549	45.9585	42.9668	245
chr1	21205757	21205940	SRR8550326_PAIRED_rmdup.narrowPeak_peak_384	37	.	3.35818	5.85696	3.73519	110
chr1	21206369	21206629	SRR8550326_PAIRED_rmdup.narrowPeak_peak_385	31	.	3.16064	5.22816	3.14406	75
chr1	21218238	21219314	SRR8550326_PAIRED_rmdup.narrowPeak_peak_386	548	.	13.6303	57.9665	54.8172	503
chr1	21271391	21271702	SRR8550326_PAIRED_rmdup.narrowPeak_peak_387	169	.	6.71636	19.4829	16.9269	62
chr1	21380051	21380414	SRR8550326_PAIRED_rmdup.narrowPeak_peak_388	93	.	4.9385	11.6624	9.30416	166
chr1	21411310	21411814	SRR8550326_PAIRED_rmdup.narrowPeak_peak_389	276	.	8.88929	30.4074	27.649	115
chr1	21453148	21453315	SRR8550326_PAIRED_rmdup.narrowPeak_peak_390	56	.	3.9508	7.88269	5.66104	67
chr1	21461168	21461523	SRR8550326_PAIRED_rmdup.narrowPeak_peak_391	117	.	5.53112	14.1377	11.7086	92
chr1	21521512	21521862	SRR8550326_PAIRED_rmdup.narrowPeak_peak_392	187	.	7.11144	21.3687	18.7741	128
chr1	21622128	21622783	SRR8550326_PAIRED_rmdup.narrowPeak_peak_393	63	.	4.14834	8.6007	6.34937	569
chr1	21836356	21836627	SRR8550326_PAIRED_rmdup.narrowPeak_peak_394	85	.	4.74096	10.8701	8.53713	164
chr1	21888975	21889167	SRR8550326_PAIRED_rmdup.narrowPeak_peak_395	49	.	3.75326	7.18539	4.99512	87
chr1	21918923	21919485	SRR8550326_PAIRED_rmdup.narrowPeak_peak_396	43	.	3.55572	6.50978	4.35268	49
chr1	21959490	21959961	SRR8550326_PAIRED_rmdup.narrowPeak_peak_397	49	.	3.75326	7.18539	4.99512	401
chr1	21960428	21962483	SRR8550326_PAIRED_rmdup.narrowPeak_peak_398	452	.	12.0499	48.3054	45.2821	1025
chr1	22118396	22119080	SRR8550326_PAIRED_rmdup.narrowPeak_peak_399	63	.	4.14834	8.6007	6.34937	132
chr1	22248231	22248534	SRR8550326_PAIRED_rmdup.narrowPeak_peak_400	31	.	3.16064	5.22816	3.14406	258
chr1	22248693	22249476	SRR8550326_PAIRED_rmdup.narrowPeak_peak_401	429	.	11.6549	45.9585	42.9668	513
chr1	22252856	22253134	SRR8550326_PAIRED_rmdup.narrowPeak_peak_402	43	.	3.55572	6.50978	4.35268	141
chr1	22268830	22269390	SRR8550326_PAIRED_rmdup.narrowPeak_peak_403	318	.	9.67945	34.6819	31.8554	303
chr1	22271412	22271634	SRR8550326_PAIRED_rmdup.narrowPeak_peak_404	31	.	3.16064	5.22816	3.14406	66
chr1	22315337	22315743	SRR8550326_PAIRED_rmdup.narrowPeak_peak_405	63	.	4.14834	8.6007	6.34937	381
chr1	22386334	22386581	SRR8550326_PAIRED_rmdup.narrowPeak_peak_406	43	.	3.55572	6.50978	4.35268	188
chr1	22487420	22487570	SRR8550326_PAIRED_rmdup.narrowPeak_peak_407	133	.	5.9262	15.8641	13.3908	108
chr1	22533115	22534213	SRR8550326_PAIRED_rmdup.narrowPeak_peak_408	993	.	20.3466	103.04	99.3709	456
chr1	22805588	22806439	SRR8550326_PAIRED_rmdup.narrowPeak_peak_409	511	.	13.0376	54.2942	51.1921	299
chr1	22806591	22806888	SRR8550326_PAIRED_rmdup.narrowPeak_peak_410	63	.	4.14834	8.6007	6.34937	84
chr1	22894820	22895479	SRR8550326_PAIRED_rmdup.narrowPeak_peak_411	31	.	3.16064	5.22816	3.14406	228
chr1	22901163	22901619	SRR8550326_PAIRED_rmdup.narrowPeak_peak_412	70	.	4.34588	9.33848	7.05879	120
chr1	23061910	23062443	SRR8550326_PAIRED_rmdup.narrowPeak_peak_413	750	.	16.7909	78.4477	75.0511	243
chr1	23255730	23257538	SRR8550326_PAIRED_rmdup.narrowPeak_peak_414	1611	.	28.6433	165.386	161.144	386
chr1	23265656	23265836	SRR8550326_PAIRED_rmdup.narrowPeak_peak_415	37	.	3.35818	5.85696	3.73519	94
chr1	23271284	23271833	SRR8550326_PAIRED_rmdup.narrowPeak_peak_416	100	.	5.13604	12.4715	10.0888	191
chr1	23286821	23287187	SRR8550326_PAIRED_rmdup.narrowPeak_peak_417	70	.	4.34588	9.33848	7.05879	197
chr1	23324196	23324523	SRR8550326_PAIRED_rmdup.narrowPeak_peak_418	43	.	3.55572	6.50978	4.35268	37
chr1	23382191	23383958	SRR8550326_PAIRED_rmdup.narrowPeak_peak_419	1398	.	25.8777	143.93	139.87	833
chr1	23443413	23443651	SRR8550326_PAIRED_rmdup.narrowPeak_peak_420	108	.	5.33358	13.2968	10.8905	54
chr1	23475763	23475960	SRR8550326_PAIRED_rmdup.narrowPeak_peak_421	37	.	3.35818	5.85696	3.73519	70
chr1	23638599	23638753	SRR8550326_PAIRED_rmdup.narrowPeak_peak_422	20	.	2.76556	4.0481	2.04957	34
chr1	23638956	23639554	SRR8550326_PAIRED_rmdup.narrowPeak_peak_423	77	.	4.54342	10.0952	7.78834	459
chr1	23686653	23686861	SRR8550326_PAIRED_rmdup.narrowPeak_peak_424	31	.	3.16064	5.22816	3.14406	83
chr1	23705529	23705958	SRR8550326_PAIRED_rmdup.narrowPeak_peak_425	77	.	4.54342	10.0952	7.78834	162
chr1	23732522	23732868	SRR8550326_PAIRED_rmdup.narrowPeak_peak_426	56	.	3.9508	7.88269	5.66104	53
chr1	23761874	23763421	SRR8550326_PAIRED_rmdup.narrowPeak_peak_427	763	.	16.9884	79.7737	76.3615	1059
chr1	23763767	23763934	SRR8550326_PAIRED_rmdup.narrowPeak_peak_428	31	.	3.16064	5.22816	3.14406	117
chr1	23792873	23793188	SRR8550326_PAIRED_rmdup.narrowPeak_peak_429	160	.	6.51882	18.5585	16.0225	104
chr1	23827041	23827534	SRR8550326_PAIRED_rmdup.narrowPeak_peak_430	340	.	10.0745	36.8724	34.0122	261
chr1	23892133	23892278	SRR8550326_PAIRED_rmdup.narrowPeak_peak_431	56	.	3.9508	7.88269	5.66104	89
chr1	23906149	23906311	SRR8550326_PAIRED_rmdup.narrowPeak_peak_432	37	.	3.35818	5.85696	3.73519	140
chr1	23921730	23922704	SRR8550326_PAIRED_rmdup.narrowPeak_peak_433	750	.	16.7909	78.4477	75.0511	371
chr1	23959090	23959577	SRR8550326_PAIRED_rmdup.narrowPeak_peak_434	169	.	6.71636	19.4829	16.9269	170
chr1	24005161	24006171	SRR8550326_PAIRED_rmdup.narrowPeak_peak_435	910	.	19.1614	94.6784	91.0975	435
chr1	24050660	24050815	SRR8550326_PAIRED_rmdup.narrowPeak_peak_436	20	.	2.76556	4.0481	2.04957	52
chr1	24098982	24100968	SRR8550326_PAIRED_rmdup.narrowPeak_peak_437	1265	.	24.0999	130.474	126.535	1152
chr1	24107510	24107732	SRR8550326_PAIRED_rmdup.narrowPeak_peak_438	37	.	3.35818	5.85696	3.73519	107
chr1	24134812	24135271	SRR8550326_PAIRED_rmdup.narrowPeak_peak_439	351	.	10.2721	37.9803	35.1033	228
chr1	24137266	24137505	SRR8550326_PAIRED_rmdup.narrowPeak_peak_440	70	.	4.34588	9.33848	7.05879	88
chr1	24142314	24142840	SRR8550326_PAIRED_rmdup.narrowPeak_peak_441	108	.	5.33358	13.2968	10.8905	229
chr1	24143042	24143395	SRR8550326_PAIRED_rmdup.narrowPeak_peak_442	49	.	3.75326	7.18539	4.99512	90
chr1	24171361	24171890	SRR8550326_PAIRED_rmdup.narrowPeak_peak_443	151	.	6.32128	17.647	15.1315	259
chr1	24194885	24196783	SRR8550326_PAIRED_rmdup.narrowPeak_peak_444	1092	.	21.7294	112.984	109.214	1383
chr1	24219010	24219481	SRR8550326_PAIRED_rmdup.narrowPeak_peak_445	151	.	6.32128	17.647	15.1315	216
chr1	24225975	24226513	SRR8550326_PAIRED_rmdup.narrowPeak_peak_446	362	.	10.4696	39.0965	36.2027	400
chr1	24230346	24230711	SRR8550326_PAIRED_rmdup.narrowPeak_peak_447	93	.	4.9385	11.6624	9.30416	248
chr1	24239648	24240893	SRR8550326_PAIRED_rmdup.narrowPeak_peak_448	125	.	5.72866	14.9936	12.5421	681
chr1	24245891	24246045	SRR8550326_PAIRED_rmdup.narrowPeak_peak_449	43	.	3.55572	6.50978	4.35268	52
chr1	24249064	24249566	SRR8550326_PAIRED_rmdup.narrowPeak_peak_450	178	.	6.9139	20.4197	17.8443	196
chr1	24286191	24286916	SRR8550326_PAIRED_rmdup.narrowPeak_peak_451	206	.	7.50652	23.3019	20.6696	354
chr1	24302568	24303157	SRR8550326_PAIRED_rmdup.narrowPeak_peak_452	362	.	10.4696	39.0965	36.2027	322
chr1	24310245	24310512	SRR8550326_PAIRED_rmdup.narrowPeak_peak_453	108	.	5.33358	13.2968	10.8905	147
chr1	24310710	24311115	SRR8550326_PAIRED_rmdup.narrowPeak_peak_454	63	.	4.14834	8.6007	6.34937	114
chr1	24367498	24367946	SRR8550326_PAIRED_rmdup.narrowPeak_peak_455	63	.	4.14834	8.6007	6.34937	199
chr1	24375009	24375154	SRR8550326_PAIRED_rmdup.narrowPeak_peak_456	117	.	5.53112	14.1377	11.7086	66
chr1	24378593	24378866	SRR8550326_PAIRED_rmdup.narrowPeak_peak_457	187	.	7.11144	21.3687	18.7741	106
chr1	24548750	24548976	SRR8550326_PAIRED_rmdup.narrowPeak_peak_458	20	.	2.76556	4.0481	2.04957	45
chr1	24550108	24550296	SRR8550326_PAIRED_rmdup.narrowPeak_peak_459	25	.	2.9631	4.62471	2.58154	104
chr1	24553518	24553937	SRR8550326_PAIRED_rmdup.narrowPeak_peak_460	235	.	8.09914	26.2851	23.5973	228
chr1	24560206	24560439	SRR8550326_PAIRED_rmdup.narrowPeak_peak_461	37	.	3.35818	5.85696	3.73519	173
chr1	24562122	24562290	SRR8550326_PAIRED_rmdup.narrowPeak_peak_462	20	.	2.76556	4.0481	2.04957	0
chr1	24586216	24587664	SRR8550326_PAIRED_rmdup.narrowPeak_peak_463	452	.	12.0499	48.3054	45.2821	455
chr1	24633714	24634176	SRR8550326_PAIRED_rmdup.narrowPeak_peak_465	77	.	4.54342	10.0952	7.78834	201
chr1	24678084	24679461	SRR8550326_PAIRED_rmdup.narrowPeak_peak_466	1596	.	28.4457	163.834	159.604	487
chr1	24699324	24699708	SRR8550326_PAIRED_rmdup.narrowPeak_peak_467	77	.	4.54342	10.0952	7.78834	173
chr1	24719557	24719877	SRR8550326_PAIRED_rmdup.narrowPeak_peak_468	31	.	3.16064	5.22816	3.14406	299
chr1	24740897	24741051	SRR8550326_PAIRED_rmdup.narrowPeak_peak_469	20	.	2.76556	4.0481	2.04957	114
chr1	24741594	24742099	SRR8550326_PAIRED_rmdup.narrowPeak_peak_470	93	.	4.9385	11.6624	9.30416	162
chr1	24901249	24901513	SRR8550326_PAIRED_rmdup.narrowPeak_peak_471	70	.	4.34588	9.33848	7.05879	252
chr1	24923918	24924256	SRR8550326_PAIRED_rmdup.narrowPeak_peak_472	85	.	4.74096	10.8701	8.53713	193
chr1	25106755	25106974	SRR8550326_PAIRED_rmdup.narrowPeak_peak_473	49	.	3.75326	7.18539	4.99512	32
chr1	25188951	25189610	SRR8550326_PAIRED_rmdup.narrowPeak_peak_474	256	.	8.49422	28.3263	25.6029	515
chr1	25228459	25229046	SRR8550326_PAIRED_rmdup.narrowPeak_peak_475	362	.	10.4696	39.0965	36.2027	250
chr1	25343353	25343525	SRR8550326_PAIRED_rmdup.narrowPeak_peak_476	15	.	2.56802	3.49999	1.5519	148
chr1	25364325	25364691	SRR8550326_PAIRED_rmdup.narrowPeak_peak_477	49	.	3.75326	7.18539	4.99512	80
chr1	25510281	25510770	SRR8550326_PAIRED_rmdup.narrowPeak_peak_478	125	.	5.72866	14.9936	12.5421	184
chr1	25606455	25606749	SRR8550326_PAIRED_rmdup.narrowPeak_peak_479	70	.	4.34588	9.33848	7.05879	135
chr1	25616990	25617162	SRR8550326_PAIRED_rmdup.narrowPeak_peak_480	43	.	3.55572	6.50978	4.35268	99
chr1	25733007	25733166	SRR8550326_PAIRED_rmdup.narrowPeak_peak_481	20	.	2.76556	4.0481	2.04957	10
chr1	25754564	25754741	SRR8550326_PAIRED_rmdup.narrowPeak_peak_482	25	.	2.9631	4.62471	2.58154	148
chr1	25829772	25830918	SRR8550326_PAIRED_rmdup.narrowPeak_peak_483	362	.	10.4696	39.0965	36.2027	752
chr1	26411464	26411644	SRR8550326_PAIRED_rmdup.narrowPeak_peak_484	56	.	3.9508	7.88269	5.66104	86
chr1	27684524	27684791	SRR8550326_PAIRED_rmdup.narrowPeak_peak_488	43	.	3.55572	6.50978	4.35268	164
chr1	28002285	28002586	SRR8550326_PAIRED_rmdup.narrowPeak_peak_489	43	.	3.55572	6.50978	4.35268	254
chr1	28025809	28026134	SRR8550326_PAIRED_rmdup.narrowPeak_peak_490	125	.	5.72866	14.9936	12.5421	114
chr1	28047882	28048147	SRR8550326_PAIRED_rmdup.narrowPeak_peak_491	25	.	2.9631	4.62471	2.58154	20
chr1	28214282	28214793	SRR8550326_PAIRED_rmdup.narrowPeak_peak_492	43	.	3.55572	6.50978	4.35268	249
chr1	28220794	28221058	SRR8550326_PAIRED_rmdup.narrowPeak_peak_493	25	.	2.9631	4.62471	2.58154	76
chr1	28323115	28323335	SRR8550326_PAIRED_rmdup.narrowPeak_peak_494	31	.	3.16064	5.22816	3.14406	147
chr1	28415817	28416020	SRR8550326_PAIRED_rmdup.narrowPeak_peak_495	43	.	3.55572	6.50978	4.35268	63
chr1	28563864	28564188	SRR8550326_PAIRED_rmdup.narrowPeak_peak_496	85	.	4.74096	10.8701	8.53713	244
chr1	28565574	28566086	SRR8550326_PAIRED_rmdup.narrowPeak_peak_497	151	.	6.32128	17.647	15.1315	453
chr1	28594412	28594642	SRR8550326_PAIRED_rmdup.narrowPeak_peak_498	49	.	3.75326	7.18539	4.99512	126
chr1	29148025	29148770	SRR8550326_PAIRED_rmdup.narrowPeak_peak_499	160	.	6.51882	18.5585	16.0225	258
chr1	29216915	29217104	SRR8550326_PAIRED_rmdup.narrowPeak_peak_500	31	.	3.16064	5.22816	3.14406	40
chr1	29270923	29271179	SRR8550326_PAIRED_rmdup.narrowPeak_peak_501	49	.	3.75326	7.18539	4.99512	121
chr1	29492848	29493125	SRR8550326_PAIRED_rmdup.narrowPeak_peak_502	37	.	3.35818	5.85696	3.73519	86
chr1	29690523	29691041	SRR8550326_PAIRED_rmdup.narrowPeak_peak_503	108	.	5.33358	13.2968	10.8905	395
chr1	29731973	29732218	SRR8550326_PAIRED_rmdup.narrowPeak_peak_504	77	.	4.54342	10.0952	7.78834	121
chr1	30415026	30415302	SRR8550326_PAIRED_rmdup.narrowPeak_peak_505	49	.	3.75326	7.18539	4.99512	207
chr1	30503293	30503472	SRR8550326_PAIRED_rmdup.narrowPeak_peak_506	37	.	3.35818	5.85696	3.73519	59
chr1	30536668	30538456	SRR8550326_PAIRED_rmdup.narrowPeak_peak_507	286	.	9.08683	31.4622	28.6867	1119
chr1	30584942	30585113	SRR8550326_PAIRED_rmdup.narrowPeak_peak_508	43	.	3.55572	6.50978	4.35268	150
chr1	30700200	30700348	SRR8550326_PAIRED_rmdup.narrowPeak_peak_509	25	.	2.9631	4.62471	2.58154	116
chr1	30700513	30700863	SRR8550326_PAIRED_rmdup.narrowPeak_peak_510	235	.	8.09914	26.2851	23.5973	104
chr1	30778543	30779062	SRR8550326_PAIRED_rmdup.narrowPeak_peak_511	77	.	4.54342	10.0952	7.78834	351
chr1	30793550	30793706	SRR8550326_PAIRED_rmdup.narrowPeak_peak_512	37	.	3.35818	5.85696	3.73519	79
chr1	30872756	30874461	SRR8550326_PAIRED_rmdup.narrowPeak_peak_513	1443	.	26.4703	148.475	144.374	1024
chr1	30874742	30874964	SRR8550326_PAIRED_rmdup.narrowPeak_peak_514	56	.	3.9508	7.88269	5.66104	116
chr1	30939136	30939310	SRR8550326_PAIRED_rmdup.narrowPeak_peak_515	85	.	4.74096	10.8701	8.53713	85
chr1	30940007	30940222	SRR8550326_PAIRED_rmdup.narrowPeak_peak_516	43	.	3.55572	6.50978	4.35268	159
chr1	30948234	30950797	SRR8550326_PAIRED_rmdup.narrowPeak_peak_517	2602	.	40.6932	265.097	260.295	1724
chr1	31014679	31015002	SRR8550326_PAIRED_rmdup.narrowPeak_peak_518	63	.	4.14834	8.6007	6.34937	213
chr1	31031254	31031504	SRR8550326_PAIRED_rmdup.narrowPeak_peak_519	31	.	3.16064	5.22816	3.14406	156
chr1	31051627	31051816	SRR8550326_PAIRED_rmdup.narrowPeak_peak_520	70	.	4.34588	9.33848	7.05879	73
chr1	31058214	31058450	SRR8550326_PAIRED_rmdup.narrowPeak_peak_521	108	.	5.33358	13.2968	10.8905	159
chr1	31058715	31059277	SRR8550326_PAIRED_rmdup.narrowPeak_peak_522	43	.	3.55572	6.50978	4.35268	423
chr1	31095900	31096631	SRR8550326_PAIRED_rmdup.narrowPeak_peak_523	216	.	7.70406	24.2854	21.6344	440
chr1	31129822	31129990	SRR8550326_PAIRED_rmdup.narrowPeak_peak_524	187	.	7.11144	21.3687	18.7741	125
chr1	31142230	31142902	SRR8550326_PAIRED_rmdup.narrowPeak_peak_525	100	.	5.13604	12.4715	10.0888	217
chr1	31148379	31148647	SRR8550326_PAIRED_rmdup.narrowPeak_peak_526	20	.	2.76556	4.0481	2.04957	107
chr1	31149294	31150328	SRR8550326_PAIRED_rmdup.narrowPeak_peak_527	816	.	17.7786	85.1272	81.6531	470
chr1	31150491	31150787	SRR8550326_PAIRED_rmdup.narrowPeak_peak_528	37	.	3.35818	5.85696	3.73519	136
chr1	31154082	31154237	SRR8550326_PAIRED_rmdup.narrowPeak_peak_529	100	.	5.13604	12.4715	10.0888	117
chr1	31209997	31210561	SRR8550326_PAIRED_rmdup.narrowPeak_peak_530	160	.	6.51882	18.5585	16.0225	291
chr1	31791870	31792342	SRR8550326_PAIRED_rmdup.narrowPeak_peak_531	133	.	5.9262	15.8641	13.3908	285
chr1	31793209	31794510	SRR8550326_PAIRED_rmdup.narrowPeak_peak_532	169	.	6.71636	19.4829	16.9269	951
chr1	32172335	32173246	SRR8550326_PAIRED_rmdup.narrowPeak_peak_533	1489	.	27.063	153.05	148.908	484
chr1	32174581	32174758	SRR8550326_PAIRED_rmdup.narrowPeak_peak_534	100	.	5.13604	12.4715	10.0888	87
chr1	32297561	32297812	SRR8550326_PAIRED_rmdup.narrowPeak_peak_535	77	.	4.54342	10.0952	7.78834	70
chr1	32553946	32554199	SRR8550326_PAIRED_rmdup.narrowPeak_peak_536	43	.	3.55572	6.50978	4.35268	63
chr1	32930479	32930727	SRR8550326_PAIRED_rmdup.narrowPeak_peak_537	37	.	3.35818	5.85696	3.73519	40
chr1	33024206	33024415	SRR8550326_PAIRED_rmdup.narrowPeak_peak_538	56	.	3.9508	7.88269	5.66104	86
chr1	33114202	33114383	SRR8550326_PAIRED_rmdup.narrowPeak_peak_539	15	.	2.56802	3.49999	1.5519	68
chr1	33201766	33202216	SRR8550326_PAIRED_rmdup.narrowPeak_peak_540	49	.	3.75326	7.18539	4.99512	113
chr1	33245098	33245541	SRR8550326_PAIRED_rmdup.narrowPeak_peak_541	108	.	5.33358	13.2968	10.8905	301
chr1	33363795	33363981	SRR8550326_PAIRED_rmdup.narrowPeak_peak_542	31	.	3.16064	5.22816	3.14406	83
chr1	33460280	33460729	SRR8550326_PAIRED_rmdup.narrowPeak_peak_543	70	.	4.34588	9.33848	7.05879	185
chr1	33464357	33464764	SRR8550326_PAIRED_rmdup.narrowPeak_peak_544	108	.	5.33358	13.2968	10.8905	115
chr1	33465289	33465717	SRR8550326_PAIRED_rmdup.narrowPeak_peak_545	100	.	5.13604	12.4715	10.0888	367
chr1	33503213	33503944	SRR8550326_PAIRED_rmdup.narrowPeak_peak_546	43	.	3.55572	6.50978	4.35268	392
chr1	33527644	33527798	SRR8550326_PAIRED_rmdup.narrowPeak_peak_547	37	.	3.35818	5.85696	3.73519	101
chr1	33563628	33564414	SRR8550326_PAIRED_rmdup.narrowPeak_peak_548	49	.	3.75326	7.18539	4.99512	491
chr1	33663412	33663558	SRR8550326_PAIRED_rmdup.narrowPeak_peak_549	37	.	3.35818	5.85696	3.73519	123
chr1	33669509	33670809	SRR8550326_PAIRED_rmdup.narrowPeak_peak_550	340	.	10.0745	36.8724	34.0122	955
chr1	33672478	33672785	SRR8550326_PAIRED_rmdup.narrowPeak_peak_551	117	.	5.53112	14.1377	11.7086	222
chr1	33688898	33689111	SRR8550326_PAIRED_rmdup.narrowPeak_peak_552	49	.	3.75326	7.18539	4.99512	110
chr1	33719602	33720691	SRR8550326_PAIRED_rmdup.narrowPeak_peak_553	856	.	18.3712	89.1928	85.6731	368
chr1	33739356	33739597	SRR8550326_PAIRED_rmdup.narrowPeak_peak_554	108	.	5.33358	13.2968	10.8905	156
chr1	33742812	33743301	SRR8550326_PAIRED_rmdup.narrowPeak_peak_555	70	.	4.34588	9.33848	7.05879	194
chr1	33756452	33756791	SRR8550326_PAIRED_rmdup.narrowPeak_peak_556	63	.	4.14834	8.6007	6.34937	92
chr1	33756954	33758476	SRR8550326_PAIRED_rmdup.narrowPeak_peak_557	452	.	12.0499	48.3054	45.2821	891
chr1	33813904	33815128	SRR8550326_PAIRED_rmdup.narrowPeak_peak_558	843	.	18.1737	87.8329	84.3283	639
chr1	33892907	33893125	SRR8550326_PAIRED_rmdup.narrowPeak_peak_559	85	.	4.74096	10.8701	8.53713	33
chr1	33907004	33908544	SRR8550326_PAIRED_rmdup.narrowPeak_peak_560	572	.	14.0253	60.4461	57.2655	752
chr1	33945041	33945295	SRR8550326_PAIRED_rmdup.narrowPeak_peak_561	93	.	4.9385	11.6624	9.30416	120
chr1	33964741	33964952	SRR8550326_PAIRED_rmdup.narrowPeak_peak_562	37	.	3.35818	5.85696	3.73519	58
chr1	33966490	33966686	SRR8550326_PAIRED_rmdup.narrowPeak_peak_563	63	.	4.14834	8.6007	6.34937	55
chr1	33969895	33970448	SRR8550326_PAIRED_rmdup.narrowPeak_peak_564	77	.	4.54342	10.0952	7.78834	203
chr1	34005004	34007040	SRR8550326_PAIRED_rmdup.narrowPeak_peak_565	226	.	7.9016	25.2799	22.6103	829
chr1	34011054	34012238	SRR8550326_PAIRED_rmdup.narrowPeak_peak_566	245	.	8.29668	27.3006	24.595	331
chr1	34052347	34052765	SRR8550326_PAIRED_rmdup.narrowPeak_peak_567	63	.	4.14834	8.6007	6.34937	251
chr1	34060456	34060628	SRR8550326_PAIRED_rmdup.narrowPeak_peak_568	31	.	3.16064	5.22816	3.14406	92
chr1	34061155	34061368	SRR8550326_PAIRED_rmdup.narrowPeak_peak_569	70	.	4.34588	9.33848	7.05879	135
chr1	34074739	34075126	SRR8550326_PAIRED_rmdup.narrowPeak_peak_570	56	.	3.9508	7.88269	5.66104	298
chr1	34103714	34104149	SRR8550326_PAIRED_rmdup.narrowPeak_peak_571	37	.	3.35818	5.85696	3.73519	402
chr1	34128230	34128461	SRR8550326_PAIRED_rmdup.narrowPeak_peak_572	37	.	3.35818	5.85696	3.73519	122
chr1	34143257	34143474	SRR8550326_PAIRED_rmdup.narrowPeak_peak_573	63	.	4.14834	8.6007	6.34937	70
chr1	34201403	34201688	SRR8550326_PAIRED_rmdup.narrowPeak_peak_574	56	.	3.9508	7.88269	5.66104	207
chr1	34236095	34236931	SRR8550326_PAIRED_rmdup.narrowPeak_peak_575	560	.	13.8278	59.2033	56.0383	429
chr1	34409881	34410100	SRR8550326_PAIRED_rmdup.narrowPeak_peak_576	25	.	2.9631	4.62471	2.58154	4
chr1	34432799	34433410	SRR8550326_PAIRED_rmdup.narrowPeak_peak_577	160	.	6.51882	18.5585	16.0225	430
chr1	34433928	34435485	SRR8550326_PAIRED_rmdup.narrowPeak_peak_578	488	.	12.6426	51.8784	48.8079	1017
chr1	34435796	34435975	SRR8550326_PAIRED_rmdup.narrowPeak_peak_579	43	.	3.55572	6.50978	4.35268	125
chr1	34438919	34440318	SRR8550326_PAIRED_rmdup.narrowPeak_peak_580	1207	.	23.3097	124.585	120.702	610
chr1	34459095	34460036	SRR8550326_PAIRED_rmdup.narrowPeak_peak_581	622	.	14.8155	65.4773	62.2345	560
chr1	34472739	34473430	SRR8550326_PAIRED_rmdup.narrowPeak_peak_582	77	.	4.54342	10.0952	7.78834	189
chr1	34479448	34479607	SRR8550326_PAIRED_rmdup.narrowPeak_peak_583	31	.	3.16064	5.22816	3.14406	79
chr1	34485887	34486079	SRR8550326_PAIRED_rmdup.narrowPeak_peak_584	63	.	4.14834	8.6007	6.34937	140
chr1	34511201	34511375	SRR8550326_PAIRED_rmdup.narrowPeak_peak_585	43	.	3.55572	6.50978	4.35268	33
chr1	34536883	34537252	SRR8550326_PAIRED_rmdup.narrowPeak_peak_586	37	.	3.35818	5.85696	3.73519	102
chr1	34579518	34579947	SRR8550326_PAIRED_rmdup.narrowPeak_peak_587	133	.	5.9262	15.8641	13.3908	301
chr1	34602451	34602607	SRR8550326_PAIRED_rmdup.narrowPeak_peak_588	197	.	7.30898	22.3296	19.716	86
chr1	34642548	34642819	SRR8550326_PAIRED_rmdup.narrowPeak_peak_589	108	.	5.33358	13.2968	10.8905	58
chr1	34677862	34678050	SRR8550326_PAIRED_rmdup.narrowPeak_peak_590	37	.	3.35818	5.85696	3.73519	45
chr1	34678201	34678406	SRR8550326_PAIRED_rmdup.narrowPeak_peak_591	49	.	3.75326	7.18539	4.99512	118
chr1	34678558	34678914	SRR8550326_PAIRED_rmdup.narrowPeak_peak_592	85	.	4.74096	10.8701	8.53713	181
chr1	34700759	34700930	SRR8550326_PAIRED_rmdup.narrowPeak_peak_593	70	.	4.34588	9.33848	7.05879	102
chr1	34750541	34750935	SRR8550326_PAIRED_rmdup.narrowPeak_peak_594	93	.	4.9385	11.6624	9.30416	209
chr1	34779656	34780113	SRR8550326_PAIRED_rmdup.narrowPeak_peak_595	125	.	5.72866	14.9936	12.5421	200
chr1	34793402	34793919	SRR8550326_PAIRED_rmdup.narrowPeak_peak_596	77	.	4.54342	10.0952	7.78834	355
chr1	34801463	34802472	SRR8550326_PAIRED_rmdup.narrowPeak_peak_597	340	.	10.0745	36.8724	34.0122	430
chr1	34806948	34807205	SRR8550326_PAIRED_rmdup.narrowPeak_peak_598	37	.	3.35818	5.85696	3.73519	175
chr1	34841915	34842157	SRR8550326_PAIRED_rmdup.narrowPeak_peak_599	25	.	2.9631	4.62471	2.58154	237
chr1	34842332	34843625	SRR8550326_PAIRED_rmdup.narrowPeak_peak_600	464	.	12.2475	49.4896	46.4504	817
chr1	34849742	34850165	SRR8550326_PAIRED_rmdup.narrowPeak_peak_601	49	.	3.75326	7.18539	4.99512	177
chr1	34867120	34867608	SRR8550326_PAIRED_rmdup.narrowPeak_peak_602	151	.	6.32128	17.647	15.1315	315
chr1	34891685	34891908	SRR8550326_PAIRED_rmdup.narrowPeak_peak_603	85	.	4.74096	10.8701	8.53713	103
chr1	35014624	35014782	SRR8550326_PAIRED_rmdup.narrowPeak_peak_604	37	.	3.35818	5.85696	3.73519	48
chr1	35017624	35017785	SRR8550326_PAIRED_rmdup.narrowPeak_peak_605	169	.	6.71636	19.4829	16.9269	82
chr1	35385519	35385869	SRR8550326_PAIRED_rmdup.narrowPeak_peak_606	85	.	4.74096	10.8701	8.53713	71
chr1	35668407	35668823	SRR8550326_PAIRED_rmdup.narrowPeak_peak_607	37	.	3.35818	5.85696	3.73519	252
chr1	35758860	35759385	SRR8550326_PAIRED_rmdup.narrowPeak_peak_608	100	.	5.13604	12.4715	10.0888	285
chr1	35822482	35822813	SRR8550326_PAIRED_rmdup.narrowPeak_peak_609	43	.	3.55572	6.50978	4.35268	209
chr1	35869586	35870070	SRR8550326_PAIRED_rmdup.narrowPeak_peak_610	384	.	10.8647	41.353	38.4262	311
chr1	35953789	35954197	SRR8550326_PAIRED_rmdup.narrowPeak_peak_611	142	.	6.12374	16.7487	14.2541	101
chr1	35978332	35978531	SRR8550326_PAIRED_rmdup.narrowPeak_peak_612	56	.	3.9508	7.88269	5.66104	109
chr1	35986660	35986888	SRR8550326_PAIRED_rmdup.narrowPeak_peak_613	20	.	2.76556	4.0481	2.04957	172
chr1	36017040	36017461	SRR8550326_PAIRED_rmdup.narrowPeak_peak_614	329	.	9.87699	35.7729	32.9296	246
chr1	36064694	36065833	SRR8550326_PAIRED_rmdup.narrowPeak_peak_615	418	.	11.4573	44.7959	41.8202	342
chr1	36067832	36069020	SRR8550326_PAIRED_rmdup.narrowPeak_peak_616	216	.	7.70406	24.2854	21.6344	551
chr1	36243868	36244630	SRR8550326_PAIRED_rmdup.narrowPeak_peak_617	584	.	14.2229	61.695	58.4991	410
chr1	36252784	36253261	SRR8550326_PAIRED_rmdup.narrowPeak_peak_618	187	.	7.11144	21.3687	18.7741	202
chr1	36254776	36254985	SRR8550326_PAIRED_rmdup.narrowPeak_peak_619	49	.	3.75326	7.18539	4.99512	90
chr1	36269477	36269648	SRR8550326_PAIRED_rmdup.narrowPeak_peak_620	31	.	3.16064	5.22816	3.14406	62
chr1	36273430	36273718	SRR8550326_PAIRED_rmdup.narrowPeak_peak_621	49	.	3.75326	7.18539	4.99512	84
chr1	36279261	36279694	SRR8550326_PAIRED_rmdup.narrowPeak_peak_622	160	.	6.51882	18.5585	16.0225	98
chr1	36307391	36308203	SRR8550326_PAIRED_rmdup.narrowPeak_peak_623	441	.	11.8524	47.1284	44.1209	403
chr1	36324178	36324327	SRR8550326_PAIRED_rmdup.narrowPeak_peak_624	142	.	6.12374	16.7487	14.2541	68
chr1	36368537	36369384	SRR8550326_PAIRED_rmdup.narrowPeak_peak_625	286	.	9.08683	31.4622	28.6867	592
chr1	36445010	36445689	SRR8550326_PAIRED_rmdup.narrowPeak_peak_626	803	.	17.5811	83.7815	80.3229	328
chr1	36471189	36472368	SRR8550326_PAIRED_rmdup.narrowPeak_peak_627	418	.	11.4573	44.7959	41.8202	643
chr1	36501279	36501535	SRR8550326_PAIRED_rmdup.narrowPeak_peak_628	108	.	5.33358	13.2968	10.8905	171
chr1	36511388	36513138	SRR8550326_PAIRED_rmdup.narrowPeak_peak_629	685	.	15.8032	71.8951	68.5753	647
chr1	36546765	36547771	SRR8550326_PAIRED_rmdup.narrowPeak_peak_630	1077	.	21.5318	111.552	107.796	551
chr1	36556309	36559029	SRR8550326_PAIRED_rmdup.narrowPeak_peak_631	523	.	13.2352	55.5119	52.394	1541
chr1	36580212	36581096	SRR8550326_PAIRED_rmdup.narrowPeak_peak_632	178	.	6.9139	20.4197	17.8443	392
chr1	36585894	36586100	SRR8550326_PAIRED_rmdup.narrowPeak_peak_633	20	.	2.76556	4.0481	2.04957	94
chr1	36586334	36586489	SRR8550326_PAIRED_rmdup.narrowPeak_peak_634	70	.	4.34588	9.33848	7.05879	93
chr1	36588464	36589002	SRR8550326_PAIRED_rmdup.narrowPeak_peak_635	70	.	4.34588	9.33848	7.05879	103
chr1	36589166	36589573	SRR8550326_PAIRED_rmdup.narrowPeak_peak_636	93	.	4.9385	11.6624	9.30416	136
chr1	36635047	36635431	SRR8550326_PAIRED_rmdup.narrowPeak_peak_637	77	.	4.54342	10.0952	7.78834	68
chr1	36684204	36684458	SRR8550326_PAIRED_rmdup.narrowPeak_peak_638	125	.	5.72866	14.9936	12.5421	67
chr1	36691174	36691806	SRR8550326_PAIRED_rmdup.narrowPeak_peak_639	441	.	11.8524	47.1284	44.1209	258
chr1	36709368	36710526	SRR8550326_PAIRED_rmdup.narrowPeak_peak_640	776	.	17.186	81.1047	77.677	724
chr1	36723693	36723898	SRR8550326_PAIRED_rmdup.narrowPeak_peak_641	56	.	3.9508	7.88269	5.66104	20
chr1	36744596	36744850	SRR8550326_PAIRED_rmdup.narrowPeak_peak_642	142	.	6.12374	16.7487	14.2541	158
chr1	36770957	36771172	SRR8550326_PAIRED_rmdup.narrowPeak_peak_643	31	.	3.16064	5.22816	3.14406	91
chr1	36784617	36785058	SRR8550326_PAIRED_rmdup.narrowPeak_peak_644	216	.	7.70406	24.2854	21.6344	171
chr1	36785476	36785687	SRR8550326_PAIRED_rmdup.narrowPeak_peak_645	49	.	3.75326	7.18539	4.99512	119
chr1	36937729	36937997	SRR8550326_PAIRED_rmdup.narrowPeak_peak_646	151	.	6.32128	17.647	15.1315	115
chr1	36938898	36940234	SRR8550326_PAIRED_rmdup.narrowPeak_peak_647	952	.	19.754	98.8395	95.2147	951
chr1	37028753	37029694	SRR8550326_PAIRED_rmdup.narrowPeak_peak_648	672	.	15.6057	70.6005	67.296	532
chr1	37045530	37045750	SRR8550326_PAIRED_rmdup.narrowPeak_peak_649	49	.	3.75326	7.18539	4.99512	133
chr1	37122322	37122599	SRR8550326_PAIRED_rmdup.narrowPeak_peak_650	93	.	4.9385	11.6624	9.30416	214
chr1	37218592	37218776	SRR8550326_PAIRED_rmdup.narrowPeak_peak_651	37	.	3.35818	5.85696	3.73519	24
chr1	37231354	37231552	SRR8550326_PAIRED_rmdup.narrowPeak_peak_652	43	.	3.55572	6.50978	4.35268	67
chr1	37272446	37272732	SRR8550326_PAIRED_rmdup.narrowPeak_peak_653	77	.	4.54342	10.0952	7.78834	253
chr1	37299529	37300515	SRR8550326_PAIRED_rmdup.narrowPeak_peak_654	318	.	9.67945	34.6819	31.8554	493
chr1	37429471	37430605	SRR8550326_PAIRED_rmdup.narrowPeak_peak_655	724	.	16.3958	75.811	72.4451	645
chr1	37540721	37541439	SRR8550326_PAIRED_rmdup.narrowPeak_peak_656	572	.	14.0253	60.4461	57.2655	462
chr1	37639162	37639435	SRR8550326_PAIRED_rmdup.narrowPeak_peak_657	108	.	5.33358	13.2968	10.8905	159
chr1	37698334	37698733	SRR8550326_PAIRED_rmdup.narrowPeak_peak_658	100	.	5.13604	12.4715	10.0888	66
chr1	37719696	37720265	SRR8550326_PAIRED_rmdup.narrowPeak_peak_659	108	.	5.33358	13.2968	10.8905	334
chr1	37864401	37865730	SRR8550326_PAIRED_rmdup.narrowPeak_peak_660	1049	.	21.1368	108.698	104.971	796
chr1	37867288	37867450	SRR8550326_PAIRED_rmdup.narrowPeak_peak_661	37	.	3.35818	5.85696	3.73519	38
chr1	37871818	37872681	SRR8550326_PAIRED_rmdup.narrowPeak_peak_662	266	.	8.69176	29.362	26.621	423
chr1	37890125	37890726	SRR8550326_PAIRED_rmdup.narrowPeak_peak_663	351	.	10.2721	37.9803	35.1033	347
chr1	37996909	37998734	SRR8550326_PAIRED_rmdup.narrowPeak_peak_664	1149	.	22.5195	118.754	114.927	369
chr1	38103871	38104246	SRR8550326_PAIRED_rmdup.narrowPeak_peak_665	70	.	4.34588	9.33848	7.05879	143
chr1	38128985	38130277	SRR8550326_PAIRED_rmdup.narrowPeak_peak_666	429	.	11.6549	45.9585	42.9668	1170
chr1	38185504	38185764	SRR8550326_PAIRED_rmdup.narrowPeak_peak_667	49	.	3.75326	7.18539	4.99512	168
chr1	38217109	38217477	SRR8550326_PAIRED_rmdup.narrowPeak_peak_668	37	.	3.35818	5.85696	3.73519	101
chr1	38248107	38248417	SRR8550326_PAIRED_rmdup.narrowPeak_peak_669	133	.	5.9262	15.8641	13.3908	161
chr1	38436481	38437190	SRR8550326_PAIRED_rmdup.narrowPeak_peak_670	245	.	8.29668	27.3006	24.595	262
chr1	38439774	38440011	SRR8550326_PAIRED_rmdup.narrowPeak_peak_671	37	.	3.35818	5.85696	3.73519	53
chr1	38511824	38513204	SRR8550326_PAIRED_rmdup.narrowPeak_peak_672	125	.	5.72866	14.9936	12.5421	435
chr1	38545506	38546076	SRR8550326_PAIRED_rmdup.narrowPeak_peak_673	77	.	4.54342	10.0952	7.78834	290
chr1	38606916	38607312	SRR8550326_PAIRED_rmdup.narrowPeak_peak_674	160	.	6.51882	18.5585	16.0225	115
chr1	38626663	38628198	SRR8550326_PAIRED_rmdup.narrowPeak_peak_675	187	.	7.11144	21.3687	18.7741	1177
chr1	38628391	38628696	SRR8550326_PAIRED_rmdup.narrowPeak_peak_676	56	.	3.9508	7.88269	5.66104	83
chr1	38631549	38632474	SRR8550326_PAIRED_rmdup.narrowPeak_peak_677	216	.	7.70406	24.2854	21.6344	532
chr1	38661535	38661705	SRR8550326_PAIRED_rmdup.narrowPeak_peak_678	63	.	4.14834	8.6007	6.34937	106
chr1	38757646	38758109	SRR8550326_PAIRED_rmdup.narrowPeak_peak_679	235	.	8.09914	26.2851	23.5973	277
chr1	38760471	38760745	SRR8550326_PAIRED_rmdup.narrowPeak_peak_680	117	.	5.53112	14.1377	11.7086	62
chr1	38766816	38767446	SRR8550326_PAIRED_rmdup.narrowPeak_peak_681	406	.	11.2598	43.6407	40.6812	303
chr1	38770008	38770375	SRR8550326_PAIRED_rmdup.narrowPeak_peak_682	77	.	4.54342	10.0952	7.78834	86
chr1	38787422	38787721	SRR8550326_PAIRED_rmdup.narrowPeak_peak_683	117	.	5.53112	14.1377	11.7086	190
chr1	38789919	38790308	SRR8550326_PAIRED_rmdup.narrowPeak_peak_684	49	.	3.75326	7.18539	4.99512	313
chr1	38835675	38836787	SRR8550326_PAIRED_rmdup.narrowPeak_peak_685	197	.	7.30898	22.3296	19.716	316
chr1	38856432	38856669	SRR8550326_PAIRED_rmdup.narrowPeak_peak_686	49	.	3.75326	7.18539	4.99512	153
chr1	38897415	38898302	SRR8550326_PAIRED_rmdup.narrowPeak_peak_687	187	.	7.11144	21.3687	18.7741	363
chr1	38987170	38988197	SRR8550326_PAIRED_rmdup.narrowPeak_peak_688	660	.	15.4081	69.3114	66.0219	538
chr1	39001281	39001570	SRR8550326_PAIRED_rmdup.narrowPeak_peak_689	56	.	3.9508	7.88269	5.66104	100
chr1	39030136	39030326	SRR8550326_PAIRED_rmdup.narrowPeak_peak_690	37	.	3.35818	5.85696	3.73519	72
chr1	39192818	39192999	SRR8550326_PAIRED_rmdup.narrowPeak_peak_691	31	.	3.16064	5.22816	3.14406	103
chr1	39193835	39194486	SRR8550326_PAIRED_rmdup.narrowPeak_peak_692	108	.	5.33358	13.2968	10.8905	235
chr1	39335805	39335996	SRR8550326_PAIRED_rmdup.narrowPeak_peak_693	25	.	2.9631	4.62471	2.58154	37
chr1	39367059	39368405	SRR8550326_PAIRED_rmdup.narrowPeak_peak_694	511	.	13.0376	54.2942	51.1921	775
chr1	39374638	39374937	SRR8550326_PAIRED_rmdup.narrowPeak_peak_695	37	.	3.35818	5.85696	3.73519	144
chr1	39375731	39375877	SRR8550326_PAIRED_rmdup.narrowPeak_peak_696	49	.	3.75326	7.18539	4.99512	114
chr1	39477972	39479263	SRR8550326_PAIRED_rmdup.narrowPeak_peak_697	737	.	16.5934	77.1268	73.7457	659
chr1	39527585	39527823	SRR8550326_PAIRED_rmdup.narrowPeak_peak_698	100	.	5.13604	12.4715	10.0888	86
chr1	39530282	39530498	SRR8550326_PAIRED_rmdup.narrowPeak_peak_699	56	.	3.9508	7.88269	5.66104	143
chr1	39535245	39536333	SRR8550326_PAIRED_rmdup.narrowPeak_peak_700	1063	.	21.3343	110.123	106.381	472
chr1	39576285	39577778	SRR8550326_PAIRED_rmdup.narrowPeak_peak_701	660	.	15.4081	69.3114	66.0219	1045
chr1	39614829	39615049	SRR8550326_PAIRED_rmdup.narrowPeak_peak_702	31	.	3.16064	5.22816	3.14406	118
chr1	39618709	39618991	SRR8550326_PAIRED_rmdup.narrowPeak_peak_703	43	.	3.55572	6.50978	4.35268	38
chr1	39650569	39651273	SRR8550326_PAIRED_rmdup.narrowPeak_peak_704	169	.	6.71636	19.4829	16.9269	263
chr1	39685834	39686154	SRR8550326_PAIRED_rmdup.narrowPeak_peak_705	108	.	5.33358	13.2968	10.8905	235
chr1	39702769	39703125	SRR8550326_PAIRED_rmdup.narrowPeak_peak_706	63	.	4.14834	8.6007	6.34937	152
chr1	39720251	39720467	SRR8550326_PAIRED_rmdup.narrowPeak_peak_707	56	.	3.9508	7.88269	5.66104	182
chr1	39720701	39721123	SRR8550326_PAIRED_rmdup.narrowPeak_peak_708	49	.	3.75326	7.18539	4.99512	59
chr1	39736246	39736436	SRR8550326_PAIRED_rmdup.narrowPeak_peak_709	20	.	2.76556	4.0481	2.04957	72
chr1	39761985	39762166	SRR8550326_PAIRED_rmdup.narrowPeak_peak_710	31	.	3.16064	5.22816	3.14406	46
chr1	39868039	39868515	SRR8550326_PAIRED_rmdup.narrowPeak_peak_711	245	.	8.29668	27.3006	24.595	204
chr1	39900169	39902268	SRR8550326_PAIRED_rmdup.narrowPeak_peak_712	384	.	10.8647	41.353	38.4262	442
chr1	39936413	39936802	SRR8550326_PAIRED_rmdup.narrowPeak_peak_713	151	.	6.32128	17.647	15.1315	289
chr1	40030202	40030408	SRR8550326_PAIRED_rmdup.narrowPeak_peak_714	37	.	3.35818	5.85696	3.73519	61
chr1	40085594	40086241	SRR8550326_PAIRED_rmdup.narrowPeak_peak_715	178	.	6.9139	20.4197	17.8443	285
chr1	40115413	40115582	SRR8550326_PAIRED_rmdup.narrowPeak_peak_716	31	.	3.16064	5.22816	3.14406	120
chr1	40233298	40233784	SRR8550326_PAIRED_rmdup.narrowPeak_peak_717	56	.	3.9508	7.88269	5.66104	210
chr1	40243707	40244164	SRR8550326_PAIRED_rmdup.narrowPeak_peak_718	43	.	3.55572	6.50978	4.35268	146
chr1	40266032	40266983	SRR8550326_PAIRED_rmdup.narrowPeak_peak_719	245	.	8.29668	27.3006	24.595	686
chr1	40325621	40326304	SRR8550326_PAIRED_rmdup.narrowPeak_peak_720	49	.	3.75326	7.18539	4.99512	151
chr1	40352991	40353212	SRR8550326_PAIRED_rmdup.narrowPeak_peak_721	31	.	3.16064	5.22816	3.14406	148
chr1	40435927	40436113	SRR8550326_PAIRED_rmdup.narrowPeak_peak_722	70	.	4.34588	9.33848	7.05879	105
chr1	40658166	40658353	SRR8550326_PAIRED_rmdup.narrowPeak_peak_723	108	.	5.33358	13.2968	10.8905	93
chr1	40680757	40682012	SRR8550326_PAIRED_rmdup.narrowPeak_peak_724	178	.	6.9139	20.4197	17.8443	975
chr1	40768678	40768839	SRR8550326_PAIRED_rmdup.narrowPeak_peak_725	25	.	2.9631	4.62471	2.58154	68
chr1	40790259	40790963	SRR8550326_PAIRED_rmdup.narrowPeak_peak_726	536	.	13.4327	56.7361	53.6024	388
chr1	40844694	40844891	SRR8550326_PAIRED_rmdup.narrowPeak_peak_727	70	.	4.34588	9.33848	7.05879	110
chr1	40887761	40887935	SRR8550326_PAIRED_rmdup.narrowPeak_peak_728	85	.	4.74096	10.8701	8.53713	106
chr1	41006996	41007247	SRR8550326_PAIRED_rmdup.narrowPeak_peak_729	37	.	3.35818	5.85696	3.73519	162
chr1	41034925	41035542	SRR8550326_PAIRED_rmdup.narrowPeak_peak_730	125	.	5.72866	14.9936	12.5421	373
chr1	41035725	41035885	SRR8550326_PAIRED_rmdup.narrowPeak_peak_731	15	.	2.56802	3.49999	1.5519	12
chr1	41058831	41059033	SRR8550326_PAIRED_rmdup.narrowPeak_peak_732	20	.	2.76556	4.0481	2.04957	8
chr1	41128094	41128422	SRR8550326_PAIRED_rmdup.narrowPeak_peak_733	37	.	3.35818	5.85696	3.73519	292
chr1	41152656	41152829	SRR8550326_PAIRED_rmdup.narrowPeak_peak_734	100	.	5.13604	12.4715	10.0888	111
chr1	41271927	41272647	SRR8550326_PAIRED_rmdup.narrowPeak_peak_735	125	.	5.72866	14.9936	12.5421	225
chr1	41274701	41275196	SRR8550326_PAIRED_rmdup.narrowPeak_peak_736	56	.	3.9508	7.88269	5.66104	407
chr1	41326960	41327403	SRR8550326_PAIRED_rmdup.narrowPeak_peak_737	43	.	3.55572	6.50978	4.35268	180
chr1	41358816	41359255	SRR8550326_PAIRED_rmdup.narrowPeak_peak_738	85	.	4.74096	10.8701	8.53713	364
chr1	41390182	41390551	SRR8550326_PAIRED_rmdup.narrowPeak_peak_739	245	.	8.29668	27.3006	24.595	111
chr1	41610610	41611604	SRR8550326_PAIRED_rmdup.narrowPeak_peak_740	351	.	10.2721	37.9803	35.1033	464
chr1	41652047	41653006	SRR8550326_PAIRED_rmdup.narrowPeak_peak_741	133	.	5.9262	15.8641	13.3908	792
chr1	41810446	41810901	SRR8550326_PAIRED_rmdup.narrowPeak_peak_742	307	.	9.48191	33.5997	30.7901	91
chr1	41885675	41885820	SRR8550326_PAIRED_rmdup.narrowPeak_peak_743	43	.	3.55572	6.50978	4.35268	97
chr1	41888309	41888536	SRR8550326_PAIRED_rmdup.narrowPeak_peak_744	37	.	3.35818	5.85696	3.73519	61
chr1	41918899	41919141	SRR8550326_PAIRED_rmdup.narrowPeak_peak_745	49	.	3.75326	7.18539	4.99512	204
chr1	42233338	42233806	SRR8550326_PAIRED_rmdup.narrowPeak_peak_746	187	.	7.11144	21.3687	18.7741	137
chr1	42235356	42235553	SRR8550326_PAIRED_rmdup.narrowPeak_peak_747	49	.	3.75326	7.18539	4.99512	101
chr1	42242703	42242974	SRR8550326_PAIRED_rmdup.narrowPeak_peak_748	93	.	4.9385	11.6624	9.30416	54
chr1	42259512	42259873	SRR8550326_PAIRED_rmdup.narrowPeak_peak_749	93	.	4.9385	11.6624	9.30416	308
chr1	42261777	42261965	SRR8550326_PAIRED_rmdup.narrowPeak_peak_750	56	.	3.9508	7.88269	5.66104	86
chr1	42436491	42436691	SRR8550326_PAIRED_rmdup.narrowPeak_peak_751	70	.	4.34588	9.33848	7.05879	95
chr1	42472543	42473338	SRR8550326_PAIRED_rmdup.narrowPeak_peak_752	206	.	7.50652	23.3019	20.6696	437
chr1	42491131	42492115	SRR8550326_PAIRED_rmdup.narrowPeak_peak_753	85	.	4.74096	10.8701	8.53713	776
chr1	42539753	42540631	SRR8550326_PAIRED_rmdup.narrowPeak_peak_754	93	.	4.9385	11.6624	9.30416	469
chr1	42589295	42589647	SRR8550326_PAIRED_rmdup.narrowPeak_peak_755	56	.	3.9508	7.88269	5.66104	292
chr1	42684202	42684675	SRR8550326_PAIRED_rmdup.narrowPeak_peak_756	56	.	3.9508	7.88269	5.66104	187
chr1	42686256	42686958	SRR8550326_PAIRED_rmdup.narrowPeak_peak_757	133	.	5.9262	15.8641	13.3908	483
chr1	42693981	42694195	SRR8550326_PAIRED_rmdup.narrowPeak_peak_758	31	.	3.16064	5.22816	3.14406	18
chr1	42694955	42695184	SRR8550326_PAIRED_rmdup.narrowPeak_peak_759	63	.	4.14834	8.6007	6.34937	82
chr1	42695576	42696148	SRR8550326_PAIRED_rmdup.narrowPeak_peak_760	406	.	11.2598	43.6407	40.6812	141
chr1	42696435	42696959	SRR8550326_PAIRED_rmdup.narrowPeak_peak_761	142	.	6.12374	16.7487	14.2541	192
chr1	42697877	42698718	SRR8550326_PAIRED_rmdup.narrowPeak_peak_762	77	.	4.54342	10.0952	7.78834	400
chr1	42713375	42713748	SRR8550326_PAIRED_rmdup.narrowPeak_peak_763	37	.	3.35818	5.85696	3.73519	129
chr1	42713954	42714458	SRR8550326_PAIRED_rmdup.narrowPeak_peak_764	43	.	3.55572	6.50978	4.35268	415
chr1	42714667	42714975	SRR8550326_PAIRED_rmdup.narrowPeak_peak_765	117	.	5.53112	14.1377	11.7086	99
chr1	42771968	42772350	SRR8550326_PAIRED_rmdup.narrowPeak_peak_766	160	.	6.51882	18.5585	16.0225	230
chr1	42850722	42851669	SRR8550326_PAIRED_rmdup.narrowPeak_peak_767	1339	.	25.0876	137.916	133.908	481
chr1	42915143	42915467	SRR8550326_PAIRED_rmdup.narrowPeak_peak_768	142	.	6.12374	16.7487	14.2541	102
chr1	42917739	42918419	SRR8550326_PAIRED_rmdup.narrowPeak_peak_769	351	.	10.2721	37.9803	35.1033	351
chr1	42952671	42953577	SRR8550326_PAIRED_rmdup.narrowPeak_peak_770	511	.	13.0376	54.2942	51.1921	561
chr1	42983166	42983412	SRR8550326_PAIRED_rmdup.narrowPeak_peak_771	25	.	2.9631	4.62471	2.58154	76
chr1	43006078	43006470	SRR8550326_PAIRED_rmdup.narrowPeak_peak_772	197	.	7.30898	22.3296	19.716	119
chr1	43045422	43046172	SRR8550326_PAIRED_rmdup.narrowPeak_peak_773	142	.	6.12374	16.7487	14.2541	298
chr1	43065862	43066224	SRR8550326_PAIRED_rmdup.narrowPeak_peak_774	133	.	5.9262	15.8641	13.3908	219
chr1	43091785	43091960	SRR8550326_PAIRED_rmdup.narrowPeak_peak_775	25	.	2.9631	4.62471	2.58154	135
chr1	43092153	43093025	SRR8550326_PAIRED_rmdup.narrowPeak_peak_776	226	.	7.9016	25.2799	22.6103	561
chr1	43098169	43099327	SRR8550326_PAIRED_rmdup.narrowPeak_peak_777	1324	.	24.89	136.42	132.426	458
chr1	43137395	43137542	SRR8550326_PAIRED_rmdup.narrowPeak_peak_778	25	.	2.9631	4.62471	2.58154	25
chr1	43139677	43140067	SRR8550326_PAIRED_rmdup.narrowPeak_peak_779	286	.	9.08683	31.4622	28.6867	88
chr1	43163556	43164316	SRR8550326_PAIRED_rmdup.narrowPeak_peak_780	476	.	12.445	50.6806	47.6257	378
chr1	43264410	43264857	SRR8550326_PAIRED_rmdup.narrowPeak_peak_781	108	.	5.33358	13.2968	10.8905	219
chr1	43311154	43311548	SRR8550326_PAIRED_rmdup.narrowPeak_peak_782	77	.	4.54342	10.0952	7.78834	161
chr1	43360816	43360984	SRR8550326_PAIRED_rmdup.narrowPeak_peak_783	56	.	3.9508	7.88269	5.66104	85
chr1	43399093	43399332	SRR8550326_PAIRED_rmdup.narrowPeak_peak_784	85	.	4.74096	10.8701	8.53713	159
chr1	43444815	43447289	SRR8550326_PAIRED_rmdup.narrowPeak_peak_785	763	.	16.9884	79.7737	76.3615	1049
chr1	43555536	43555894	SRR8550326_PAIRED_rmdup.narrowPeak_peak_786	77	.	4.54342	10.0952	7.78834	156
chr1	43590761	43591047	SRR8550326_PAIRED_rmdup.narrowPeak_peak_787	85	.	4.74096	10.8701	8.53713	159
chr1	43594881	43595055	SRR8550326_PAIRED_rmdup.narrowPeak_peak_788	70	.	4.34588	9.33848	7.05879	107
chr1	43595330	43595885	SRR8550326_PAIRED_rmdup.narrowPeak_peak_789	108	.	5.33358	13.2968	10.8905	239
chr1	43698513	43698823	SRR8550326_PAIRED_rmdup.narrowPeak_peak_790	142	.	6.12374	16.7487	14.2541	145
chr1	43738203	43738456	SRR8550326_PAIRED_rmdup.narrowPeak_peak_791	77	.	4.54342	10.0952	7.78834	139
chr1	43826800	43828383	SRR8550326_PAIRED_rmdup.narrowPeak_peak_792	1957	.	32.9892	200.266	195.78	1118
chr1	43899014	43899457	SRR8550326_PAIRED_rmdup.narrowPeak_peak_793	276	.	8.88929	30.4074	27.649	184
chr1	43933105	43934642	SRR8550326_PAIRED_rmdup.narrowPeak_peak_794	1673	.	29.4334	171.627	167.338	859
chr1	44041749	44042464	SRR8550326_PAIRED_rmdup.narrowPeak_peak_795	395	.	11.0622	42.493	39.5498	276
chr1	44101744	44102802	SRR8550326_PAIRED_rmdup.narrowPeak_peak_796	1398	.	25.8777	143.93	139.87	763
chr1	44117772	44117923	SRR8550326_PAIRED_rmdup.narrowPeak_peak_797	15	.	2.56802	3.49999	1.5519	4
chr1	44118212	44120426	SRR8550326_PAIRED_rmdup.narrowPeak_peak_798	1236	.	23.7048	127.523	123.611	650
chr1	44147174	44148776	SRR8550326_PAIRED_rmdup.narrowPeak_peak_799	1035	.	20.9392	107.277	103.565	641
chr1	44395542	44396045	SRR8550326_PAIRED_rmdup.narrowPeak_peak_801	117	.	5.53112	14.1377	11.7086	170
chr1	44550816	44551048	SRR8550326_PAIRED_rmdup.narrowPeak_peak_802	37	.	3.35818	5.85696	3.73519	130
chr1	44551291	44552771	SRR8550326_PAIRED_rmdup.narrowPeak_peak_803	609	.	14.618	64.2107	60.9836	442
chr1	44552943	44553711	SRR8550326_PAIRED_rmdup.narrowPeak_peak_804	70	.	4.34588	9.33848	7.05879	486
chr1	44580379	44580635	SRR8550326_PAIRED_rmdup.narrowPeak_peak_805	77	.	4.54342	10.0952	7.78834	189
chr1	44584836	44585235	SRR8550326_PAIRED_rmdup.narrowPeak_peak_806	93	.	4.9385	11.6624	9.30416	199
chr1	44591846	44592114	SRR8550326_PAIRED_rmdup.narrowPeak_peak_807	77	.	4.54342	10.0952	7.78834	158
chr1	44618549	44619038	SRR8550326_PAIRED_rmdup.narrowPeak_peak_808	197	.	7.30898	22.3296	19.716	392
chr1	44678309	44679991	SRR8550326_PAIRED_rmdup.narrowPeak_peak_809	750	.	16.7909	78.4477	75.0511	1237
chr1	44721109	44721491	SRR8550326_PAIRED_rmdup.narrowPeak_peak_810	256	.	8.49422	28.3263	25.6029	121
chr1	44745707	44745999	SRR8550326_PAIRED_rmdup.narrowPeak_peak_811	56	.	3.9508	7.88269	5.66104	199
chr1	44751322	44751576	SRR8550326_PAIRED_rmdup.narrowPeak_peak_812	85	.	4.74096	10.8701	8.53713	177
chr1	44849288	44849909	SRR8550326_PAIRED_rmdup.narrowPeak_peak_813	406	.	11.2598	43.6407	40.6812	256
chr1	44878167	44879004	SRR8550326_PAIRED_rmdup.narrowPeak_peak_814	160	.	6.51882	18.5585	16.0225	468
chr1	44892266	44892410	SRR8550326_PAIRED_rmdup.narrowPeak_peak_815	25	.	2.9631	4.62471	2.58154	63
chr1	44940233	44940738	SRR8550326_PAIRED_rmdup.narrowPeak_peak_816	25	.	2.9631	4.62471	2.58154	324
chr1	44957464	44957770	SRR8550326_PAIRED_rmdup.narrowPeak_peak_817	63	.	4.14834	8.6007	6.34937	73
chr1	45021161	45021672	SRR8550326_PAIRED_rmdup.narrowPeak_peak_818	160	.	6.51882	18.5585	16.0225	252
chr1	45043372	45043744	SRR8550326_PAIRED_rmdup.narrowPeak_peak_819	117	.	5.53112	14.1377	11.7086	149
chr1	45116553	45117323	SRR8550326_PAIRED_rmdup.narrowPeak_peak_820	245	.	8.29668	27.3006	24.595	396
chr1	45147328	45147511	SRR8550326_PAIRED_rmdup.narrowPeak_peak_821	31	.	3.16064	5.22816	3.14406	17
chr1	45287645	45288505	SRR8550326_PAIRED_rmdup.narrowPeak_peak_822	142	.	6.12374	16.7487	14.2541	524
chr1	45311124	45312362	SRR8550326_PAIRED_rmdup.narrowPeak_peak_823	395	.	11.0622	42.493	39.5498	495
chr1	45312728	45313073	SRR8550326_PAIRED_rmdup.narrowPeak_peak_824	108	.	5.33358	13.2968	10.8905	176
chr1	45313659	45314193	SRR8550326_PAIRED_rmdup.narrowPeak_peak_825	373	.	10.6672	40.2208	37.3105	444
chr1	45315894	45316039	SRR8550326_PAIRED_rmdup.narrowPeak_peak_826	20	.	2.76556	4.0481	2.04957	47
chr1	45320766	45321191	SRR8550326_PAIRED_rmdup.narrowPeak_peak_827	49	.	3.75326	7.18539	4.99512	295
chr1	45385527	45385694	SRR8550326_PAIRED_rmdup.narrowPeak_peak_828	31	.	3.16064	5.22816	3.14406	145
chr1	45394380	45394526	SRR8550326_PAIRED_rmdup.narrowPeak_peak_829	20	.	2.76556	4.0481	2.04957	113
chr1	45431991	45432254	SRR8550326_PAIRED_rmdup.narrowPeak_peak_830	266	.	8.69176	29.362	26.621	63
chr1	45460545	45461410	SRR8550326_PAIRED_rmdup.narrowPeak_peak_831	266	.	8.69176	29.362	26.621	373
chr1	45501415	45503345	SRR8550326_PAIRED_rmdup.narrowPeak_peak_832	256	.	8.49422	28.3263	25.6029	1732
chr1	45572619	45572996	SRR8550326_PAIRED_rmdup.narrowPeak_peak_833	77	.	4.54342	10.0952	7.78834	173
chr1	45580513	45580705	SRR8550326_PAIRED_rmdup.narrowPeak_peak_834	49	.	3.75326	7.18539	4.99512	158
chr1	45587488	45587834	SRR8550326_PAIRED_rmdup.narrowPeak_peak_835	43	.	3.55572	6.50978	4.35268	169
chr1	45627965	45628125	SRR8550326_PAIRED_rmdup.narrowPeak_peak_836	70	.	4.34588	9.33848	7.05879	103
chr1	45672669	45673488	SRR8550326_PAIRED_rmdup.narrowPeak_peak_837	235	.	8.09914	26.2851	23.5973	284
chr1	45673648	45673960	SRR8550326_PAIRED_rmdup.narrowPeak_peak_838	70	.	4.34588	9.33848	7.05879	194
chr1	45675688	45676307	SRR8550326_PAIRED_rmdup.narrowPeak_peak_839	750	.	16.7909	78.4477	75.0511	424
chr1	45676623	45676825	SRR8550326_PAIRED_rmdup.narrowPeak_peak_840	37	.	3.35818	5.85696	3.73519	112
chr1	45677137	45677548	SRR8550326_PAIRED_rmdup.narrowPeak_peak_841	43	.	3.55572	6.50978	4.35268	360
chr1	45760474	45761689	SRR8550326_PAIRED_rmdup.narrowPeak_peak_842	226	.	7.9016	25.2799	22.6103	581
chr1	45765471	45766597	SRR8550326_PAIRED_rmdup.narrowPeak_peak_843	452	.	12.0499	48.3054	45.2821	420
chr1	45767272	45767888	SRR8550326_PAIRED_rmdup.narrowPeak_peak_844	256	.	8.49422	28.3263	25.6029	439
chr1	45794849	45796343	SRR8550326_PAIRED_rmdup.narrowPeak_peak_845	1814	.	31.2113	185.835	181.441	473
chr1	45816975	45817281	SRR8550326_PAIRED_rmdup.narrowPeak_peak_846	125	.	5.72866	14.9936	12.5421	129
chr1	45825129	45825567	SRR8550326_PAIRED_rmdup.narrowPeak_peak_847	329	.	9.87699	35.7729	32.9296	242
chr1	45835459	45835612	SRR8550326_PAIRED_rmdup.narrowPeak_peak_848	63	.	4.14834	8.6007	6.34937	88
chr1	45859759	45860203	SRR8550326_PAIRED_rmdup.narrowPeak_peak_849	70	.	4.34588	9.33848	7.05879	106
chr1	45865356	45865540	SRR8550326_PAIRED_rmdup.narrowPeak_peak_850	43	.	3.55572	6.50978	4.35268	113
chr1	45865922	45866861	SRR8550326_PAIRED_rmdup.narrowPeak_peak_851	226	.	7.9016	25.2799	22.6103	535
chr1	45868169	45868461	SRR8550326_PAIRED_rmdup.narrowPeak_peak_852	31	.	3.16064	5.22816	3.14406	32
chr1	45905156	45905674	SRR8550326_PAIRED_rmdup.narrowPeak_peak_853	235	.	8.09914	26.2851	23.5973	174
chr1	45925204	45926452	SRR8550326_PAIRED_rmdup.narrowPeak_peak_854	395	.	11.0622	42.493	39.5498	496
chr1	46022308	46022606	SRR8550326_PAIRED_rmdup.narrowPeak_peak_855	100	.	5.13604	12.4715	10.0888	149
chr1	46066235	46067390	SRR8550326_PAIRED_rmdup.narrowPeak_peak_856	1428	.	26.2728	146.957	142.869	640
chr1	46075937	46076107	SRR8550326_PAIRED_rmdup.narrowPeak_peak_857	63	.	4.14834	8.6007	6.34937	8
chr1	46123202	46123486	SRR8550326_PAIRED_rmdup.narrowPeak_peak_858	31	.	3.16064	5.22816	3.14406	31
chr1	46416841	46417191	SRR8550326_PAIRED_rmdup.narrowPeak_peak_859	100	.	5.13604	12.4715	10.0888	317
chr1	46425217	46425876	SRR8550326_PAIRED_rmdup.narrowPeak_peak_860	276	.	8.88929	30.4074	27.649	447
chr1	46829222	46829804	SRR8550326_PAIRED_rmdup.narrowPeak_peak_861	37	.	3.35818	5.85696	3.73519	294
chr1	46829991	46831370	SRR8550326_PAIRED_rmdup.narrowPeak_peak_862	351	.	10.2721	37.9803	35.1033	346
chr1	46837902	46838057	SRR8550326_PAIRED_rmdup.narrowPeak_peak_863	15	.	2.56802	3.49999	1.5519	93
chr1	46849845	46850154	SRR8550326_PAIRED_rmdup.narrowPeak_peak_864	187	.	7.11144	21.3687	18.7741	57
chr1	46852317	46854890	SRR8550326_PAIRED_rmdup.narrowPeak_peak_865	1735	.	30.2236	177.913	173.576	1497
chr1	46856909	46857465	SRR8550326_PAIRED_rmdup.narrowPeak_peak_866	31	.	3.16064	5.22816	3.14406	481
chr1	46885071	46885828	SRR8550326_PAIRED_rmdup.narrowPeak_peak_867	93	.	4.9385	11.6624	9.30416	367
chr1	46886046	46886504	SRR8550326_PAIRED_rmdup.narrowPeak_peak_868	169	.	6.71636	19.4829	16.9269	219
chr1	46888115	46888527	SRR8550326_PAIRED_rmdup.narrowPeak_peak_869	85	.	4.74096	10.8701	8.53713	322
chr1	46888985	46889166	SRR8550326_PAIRED_rmdup.narrowPeak_peak_870	25	.	2.9631	4.62471	2.58154	75
chr1	46894575	46894823	SRR8550326_PAIRED_rmdup.narrowPeak_peak_871	37	.	3.35818	5.85696	3.73519	228
chr1	47073384	47073941	SRR8550326_PAIRED_rmdup.narrowPeak_peak_872	197	.	7.30898	22.3296	19.716	88
chr1	47163991	47164646	SRR8550326_PAIRED_rmdup.narrowPeak_peak_873	37	.	3.35818	5.85696	3.73519	70
chr1	47263606	47264019	SRR8550326_PAIRED_rmdup.narrowPeak_peak_874	63	.	4.14834	8.6007	6.34937	281
chr1	47277688	47277986	SRR8550326_PAIRED_rmdup.narrowPeak_peak_875	133	.	5.9262	15.8641	13.3908	209
chr1	47345899	47346079	SRR8550326_PAIRED_rmdup.narrowPeak_peak_876	37	.	3.35818	5.85696	3.73519	40
chr1	47378577	47378768	SRR8550326_PAIRED_rmdup.narrowPeak_peak_877	25	.	2.9631	4.62471	2.58154	41
chr1	47400930	47401274	SRR8550326_PAIRED_rmdup.narrowPeak_peak_878	31	.	3.16064	5.22816	3.14406	163
chr1	47432780	47433224	SRR8550326_PAIRED_rmdup.narrowPeak_peak_879	329	.	9.87699	35.7729	32.9296	171
chr1	47492377	47492530	SRR8550326_PAIRED_rmdup.narrowPeak_peak_880	15	.	2.56802	3.49999	1.5519	20
chr1	47495176	47495388	SRR8550326_PAIRED_rmdup.narrowPeak_peak_881	31	.	3.16064	5.22816	3.14406	137
chr1	47744263	47744438	SRR8550326_PAIRED_rmdup.narrowPeak_peak_882	31	.	3.16064	5.22816	3.14406	132
chr1	47770704	47771066	SRR8550326_PAIRED_rmdup.narrowPeak_peak_883	93	.	4.9385	11.6624	9.30416	238
chr1	47809487	47809758	SRR8550326_PAIRED_rmdup.narrowPeak_peak_884	70	.	4.34588	9.33848	7.05879	194
chr1	48032777	48032945	SRR8550326_PAIRED_rmdup.narrowPeak_peak_885	25	.	2.9631	4.62471	2.58154	81
chr1	48156200	48156476	SRR8550326_PAIRED_rmdup.narrowPeak_peak_886	151	.	6.32128	17.647	15.1315	163
chr1	48453776	48454594	SRR8550326_PAIRED_rmdup.narrowPeak_peak_887	142	.	6.12374	16.7487	14.2541	220
chr1	48516977	48517397	SRR8550326_PAIRED_rmdup.narrowPeak_peak_888	37	.	3.35818	5.85696	3.73519	180
chr1	49058209	49058385	SRR8550326_PAIRED_rmdup.narrowPeak_peak_889	31	.	3.16064	5.22816	3.14406	42
chr1	49379552	49379731	SRR8550326_PAIRED_rmdup.narrowPeak_peak_890	49	.	3.75326	7.18539	4.99512	88
chr1	50491446	50491622	SRR8550326_PAIRED_rmdup.narrowPeak_peak_891	43	.	3.55572	6.50978	4.35268	78
chr1	50539080	50539446	SRR8550326_PAIRED_rmdup.narrowPeak_peak_892	49	.	3.75326	7.18539	4.99512	221
chr1	50613922	50614214	SRR8550326_PAIRED_rmdup.narrowPeak_peak_893	25	.	2.9631	4.62471	2.58154	287
chr1	50617552	50617872	SRR8550326_PAIRED_rmdup.narrowPeak_peak_894	125	.	5.72866	14.9936	12.5421	175
chr1	50619900	50620288	SRR8550326_PAIRED_rmdup.narrowPeak_peak_895	56	.	3.9508	7.88269	5.66104	99
chr1	50622982	50623826	SRR8550326_PAIRED_rmdup.narrowPeak_peak_896	100	.	5.13604	12.4715	10.0888	44
chr1	50629616	50629816	SRR8550326_PAIRED_rmdup.narrowPeak_peak_897	31	.	3.16064	5.22816	3.14406	30
chr1	50652238	50652605	SRR8550326_PAIRED_rmdup.narrowPeak_peak_898	77	.	4.54342	10.0952	7.78834	234
chr1	50831737	50831914	SRR8550326_PAIRED_rmdup.narrowPeak_peak_899	56	.	3.9508	7.88269	5.66104	71
chr1	50926204	50928375	SRR8550326_PAIRED_rmdup.narrowPeak_peak_900	776	.	17.186	81.1047	77.677	1382
chr1	50962435	50962968	SRR8550326_PAIRED_rmdup.narrowPeak_peak_901	70	.	4.34588	9.33848	7.05879	101
chr1	51064615	51065002	SRR8550326_PAIRED_rmdup.narrowPeak_peak_902	37	.	3.35818	5.85696	3.73519	59
chr1	51148542	51149195	SRR8550326_PAIRED_rmdup.narrowPeak_peak_903	160	.	6.51882	18.5585	16.0225	392
chr1	51265162	51265435	SRR8550326_PAIRED_rmdup.narrowPeak_peak_904	31	.	3.16064	5.22816	3.14406	180
chr1	51267050	51267654	SRR8550326_PAIRED_rmdup.narrowPeak_peak_905	226	.	7.9016	25.2799	22.6103	248
chr1	51268114	51268327	SRR8550326_PAIRED_rmdup.narrowPeak_peak_906	20	.	2.76556	4.0481	2.04957	35
chr1	51288784	51289337	SRR8550326_PAIRED_rmdup.narrowPeak_peak_907	169	.	6.71636	19.4829	16.9269	311
chr1	51290046	51290235	SRR8550326_PAIRED_rmdup.narrowPeak_peak_908	25	.	2.9631	4.62471	2.58154	179
chr1	51333486	51334392	SRR8550326_PAIRED_rmdup.narrowPeak_peak_909	609	.	14.618	64.2107	60.9836	629
chr1	51459153	51459386	SRR8550326_PAIRED_rmdup.narrowPeak_peak_910	125	.	5.72866	14.9936	12.5421	62
chr1	51468209	51468372	SRR8550326_PAIRED_rmdup.narrowPeak_peak_911	20	.	2.76556	4.0481	2.04957	4
chr1	51477535	51479085	SRR8550326_PAIRED_rmdup.narrowPeak_peak_912	1925	.	32.5941	197.041	192.575	1001
chr1	51509157	51509343	SRR8550326_PAIRED_rmdup.narrowPeak_peak_913	142	.	6.12374	16.7487	14.2541	116
chr1	51530201	51530391	SRR8550326_PAIRED_rmdup.narrowPeak_peak_914	43	.	3.55572	6.50978	4.35268	48
chr1	51551722	51551897	SRR8550326_PAIRED_rmdup.narrowPeak_peak_915	49	.	3.75326	7.18539	4.99512	67
chr1	51584965	51585200	SRR8550326_PAIRED_rmdup.narrowPeak_peak_916	25	.	2.9631	4.62471	2.58154	200
chr1	51596865	51597828	SRR8550326_PAIRED_rmdup.narrowPeak_peak_917	418	.	11.4573	44.7959	41.8202	293
chr1	51600551	51600869	SRR8550326_PAIRED_rmdup.narrowPeak_peak_918	43	.	3.55572	6.50978	4.35268	65
chr1	51607511	51607938	SRR8550326_PAIRED_rmdup.narrowPeak_peak_919	93	.	4.9385	11.6624	9.30416	179
chr1	51615362	51615868	SRR8550326_PAIRED_rmdup.narrowPeak_peak_920	206	.	7.50652	23.3019	20.6696	303
chr1	51617603	51618113	SRR8550326_PAIRED_rmdup.narrowPeak_peak_921	43	.	3.55572	6.50978	4.35268	490
chr1	51631505	51631851	SRR8550326_PAIRED_rmdup.narrowPeak_peak_922	160	.	6.51882	18.5585	16.0225	128
chr1	51644379	51644678	SRR8550326_PAIRED_rmdup.narrowPeak_peak_923	108	.	5.33358	13.2968	10.8905	194
chr1	51650004	51650979	SRR8550326_PAIRED_rmdup.narrowPeak_peak_924	464	.	12.2475	49.4896	46.4504	632
chr1	51670002	51670225	SRR8550326_PAIRED_rmdup.narrowPeak_peak_925	49	.	3.75326	7.18539	4.99512	153
chr1	51678520	51678757	SRR8550326_PAIRED_rmdup.narrowPeak_peak_926	93	.	4.9385	11.6624	9.30416	129
chr1	51697082	51697936	SRR8550326_PAIRED_rmdup.narrowPeak_peak_927	286	.	9.08683	31.4622	28.6867	466
chr1	51720301	51720482	SRR8550326_PAIRED_rmdup.narrowPeak_peak_928	25	.	2.9631	4.62471	2.58154	174
chr1	51758762	51758971	SRR8550326_PAIRED_rmdup.narrowPeak_peak_929	43	.	3.55572	6.50978	4.35268	50
chr1	51789336	51789628	SRR8550326_PAIRED_rmdup.narrowPeak_peak_930	63	.	4.14834	8.6007	6.34937	100
chr1	51837681	51838251	SRR8550326_PAIRED_rmdup.narrowPeak_peak_931	37	.	3.35818	5.85696	3.73519	128
chr1	51914790	51916414	SRR8550326_PAIRED_rmdup.narrowPeak_peak_932	634	.	15.013	66.7497	63.4912	374
chr1	51922901	51923131	SRR8550326_PAIRED_rmdup.narrowPeak_peak_933	85	.	4.74096	10.8701	8.53713	90
chr1	51929698	51929868	SRR8550326_PAIRED_rmdup.narrowPeak_peak_934	15	.	2.56802	3.49999	1.5519	100
chr1	51944744	51945227	SRR8550326_PAIRED_rmdup.narrowPeak_peak_935	142	.	6.12374	16.7487	14.2541	273
chr1	52004224	52004478	SRR8550326_PAIRED_rmdup.narrowPeak_peak_936	56	.	3.9508	7.88269	5.66104	95
chr1	52008442	52008663	SRR8550326_PAIRED_rmdup.narrowPeak_peak_937	31	.	3.16064	5.22816	3.14406	105
chr1	52008850	52009111	SRR8550326_PAIRED_rmdup.narrowPeak_peak_938	25	.	2.9631	4.62471	2.58154	175
chr1	52079631	52080476	SRR8550326_PAIRED_rmdup.narrowPeak_peak_939	100	.	5.13604	12.4715	10.0888	225
chr1	52098816	52099115	SRR8550326_PAIRED_rmdup.narrowPeak_peak_940	77	.	4.54342	10.0952	7.78834	226
chr1	52113322	52114204	SRR8550326_PAIRED_rmdup.narrowPeak_peak_941	1236	.	23.7048	127.523	123.611	547
chr1	52118989	52119994	SRR8550326_PAIRED_rmdup.narrowPeak_peak_942	384	.	10.8647	41.353	38.4262	271
chr1	52146447	52146986	SRR8550326_PAIRED_rmdup.narrowPeak_peak_943	178	.	6.9139	20.4197	17.8443	337
chr1	52176129	52176759	SRR8550326_PAIRED_rmdup.narrowPeak_peak_944	77	.	4.54342	10.0952	7.78834	70
chr1	52231758	52233859	SRR8550326_PAIRED_rmdup.narrowPeak_peak_945	2267	.	36.7424	231.408	226.751	1590
chr1	52242132	52242590	SRR8550326_PAIRED_rmdup.narrowPeak_peak_946	85	.	4.74096	10.8701	8.53713	72
chr1	52267561	52267815	SRR8550326_PAIRED_rmdup.narrowPeak_peak_947	43	.	3.55572	6.50978	4.35268	233
chr1	52293447	52293948	SRR8550326_PAIRED_rmdup.narrowPeak_peak_948	151	.	6.32128	17.647	15.1315	176
chr1	52301203	52301469	SRR8550326_PAIRED_rmdup.narrowPeak_peak_949	43	.	3.55572	6.50978	4.35268	181
chr1	52302703	52303064	SRR8550326_PAIRED_rmdup.narrowPeak_peak_950	245	.	8.29668	27.3006	24.595	75
chr1	52306169	52306318	SRR8550326_PAIRED_rmdup.narrowPeak_peak_951	25	.	2.9631	4.62471	2.58154	124
chr1	52306717	52307243	SRR8550326_PAIRED_rmdup.narrowPeak_peak_952	245	.	8.29668	27.3006	24.595	148
chr1	52308306	52308647	SRR8550326_PAIRED_rmdup.narrowPeak_peak_953	125	.	5.72866	14.9936	12.5421	145
chr1	52397485	52397692	SRR8550326_PAIRED_rmdup.narrowPeak_peak_954	85	.	4.74096	10.8701	8.53713	68
chr1	52427984	52428273	SRR8550326_PAIRED_rmdup.narrowPeak_peak_955	56	.	3.9508	7.88269	5.66104	126
chr1	52470886	52471489	SRR8550326_PAIRED_rmdup.narrowPeak_peak_956	151	.	6.32128	17.647	15.1315	454
chr1	52499694	52500962	SRR8550326_PAIRED_rmdup.narrowPeak_peak_957	276	.	8.88929	30.4074	27.649	311
chr1	52523486	52523722	SRR8550326_PAIRED_rmdup.narrowPeak_peak_958	77	.	4.54342	10.0952	7.78834	134
chr1	52524188	52524375	SRR8550326_PAIRED_rmdup.narrowPeak_peak_959	25	.	2.9631	4.62471	2.58154	16
chr1	52571751	52571978	SRR8550326_PAIRED_rmdup.narrowPeak_peak_960	37	.	3.35818	5.85696	3.73519	187
chr1	52578003	52578192	SRR8550326_PAIRED_rmdup.narrowPeak_peak_961	63	.	4.14834	8.6007	6.34937	58
chr1	52578337	52579019	SRR8550326_PAIRED_rmdup.narrowPeak_peak_962	634	.	15.013	66.7497	63.4912	206
chr1	52630195	52632174	SRR8550326_PAIRED_rmdup.narrowPeak_peak_963	910	.	19.1614	94.6784	91.0975	574
chr1	52648108	52648366	SRR8550326_PAIRED_rmdup.narrowPeak_peak_964	63	.	4.14834	8.6007	6.34937	178
chr1	52652635	52653423	SRR8550326_PAIRED_rmdup.narrowPeak_peak_965	256	.	8.49422	28.3263	25.6029	414
chr1	52725923	52726187	SRR8550326_PAIRED_rmdup.narrowPeak_peak_966	37	.	3.35818	5.85696	3.73519	63
chr1	52726462	52727533	SRR8550326_PAIRED_rmdup.narrowPeak_peak_967	307	.	9.48191	33.5997	30.7901	760
chr1	52727742	52727916	SRR8550326_PAIRED_rmdup.narrowPeak_peak_968	25	.	2.9631	4.62471	2.58154	115
chr1	52742932	52743101	SRR8550326_PAIRED_rmdup.narrowPeak_peak_969	20	.	2.76556	4.0481	2.04957	61
chr1	52748424	52748671	SRR8550326_PAIRED_rmdup.narrowPeak_peak_970	100	.	5.13604	12.4715	10.0888	9
chr1	52816542	52816686	SRR8550326_PAIRED_rmdup.narrowPeak_peak_971	20	.	2.76556	4.0481	2.04957	78
chr1	52816931	52818172	SRR8550326_PAIRED_rmdup.narrowPeak_peak_972	351	.	10.2721	37.9803	35.1033	812
chr1	52844328	52845856	SRR8550326_PAIRED_rmdup.narrowPeak_peak_973	2267	.	36.7424	231.408	226.751	554
chr1	52951633	52951933	SRR8550326_PAIRED_rmdup.narrowPeak_peak_974	100	.	5.13604	12.4715	10.0888	103
chr1	52952251	52953314	SRR8550326_PAIRED_rmdup.narrowPeak_peak_975	160	.	6.51882	18.5585	16.0225	369
chr1	53032519	53032809	SRR8550326_PAIRED_rmdup.narrowPeak_peak_976	63	.	4.14834	8.6007	6.34937	210
chr1	53053204	53053361	SRR8550326_PAIRED_rmdup.narrowPeak_peak_977	133	.	5.9262	15.8641	13.3908	79
chr1	53076515	53076833	SRR8550326_PAIRED_rmdup.narrowPeak_peak_978	31	.	3.16064	5.22816	3.14406	313
chr1	53085257	53085841	SRR8550326_PAIRED_rmdup.narrowPeak_peak_979	70	.	4.34588	9.33848	7.05879	253
chr1	53086021	53086292	SRR8550326_PAIRED_rmdup.narrowPeak_peak_980	37	.	3.35818	5.85696	3.73519	110
chr1	53123163	53123535	SRR8550326_PAIRED_rmdup.narrowPeak_peak_981	100	.	5.13604	12.4715	10.0888	107
chr1	53124316	53124483	SRR8550326_PAIRED_rmdup.narrowPeak_peak_982	31	.	3.16064	5.22816	3.14406	71
chr1	53191181	53191362	SRR8550326_PAIRED_rmdup.narrowPeak_peak_983	25	.	2.9631	4.62471	2.58154	174
chr1	53201587	53202821	SRR8550326_PAIRED_rmdup.narrowPeak_peak_984	488	.	12.6426	51.8784	48.8079	430
chr1	53296484	53297625	SRR8550326_PAIRED_rmdup.narrowPeak_peak_985	1489	.	27.063	153.05	148.908	650
chr1	53313178	53314034	SRR8550326_PAIRED_rmdup.narrowPeak_peak_986	924	.	19.3589	96.0611	92.4654	529
chr1	53351817	53352094	SRR8550326_PAIRED_rmdup.narrowPeak_peak_987	20	.	2.76556	4.0481	2.04957	99
chr1	53352248	53352966	SRR8550326_PAIRED_rmdup.narrowPeak_peak_988	1077	.	21.5318	111.552	107.796	483
chr1	53394027	53394648	SRR8550326_PAIRED_rmdup.narrowPeak_peak_989	93	.	4.9385	11.6624	9.30416	281
chr1	53706300	53707234	SRR8550326_PAIRED_rmdup.narrowPeak_peak_990	1149	.	22.5195	118.754	114.927	496
chr1	53715297	53715895	SRR8550326_PAIRED_rmdup.narrowPeak_peak_991	108	.	5.33358	13.2968	10.8905	529
chr1	53784188	53785420	SRR8550326_PAIRED_rmdup.narrowPeak_peak_992	1339	.	25.0876	137.916	133.908	961
chr1	53823551	53824256	SRR8550326_PAIRED_rmdup.narrowPeak_peak_993	622	.	14.8155	65.4773	62.2345	437
chr1	53909073	53909544	SRR8550326_PAIRED_rmdup.narrowPeak_peak_994	297	.	9.28438	32.5264	29.7338	253
chr1	53940242	53940872	SRR8550326_PAIRED_rmdup.narrowPeak_peak_995	197	.	7.30898	22.3296	19.716	158
chr1	54070031	54070597	SRR8550326_PAIRED_rmdup.narrowPeak_peak_996	266	.	8.69176	29.362	26.621	314
chr1	54133307	54133591	SRR8550326_PAIRED_rmdup.narrowPeak_peak_997	49	.	3.75326	7.18539	4.99512	138
chr1	54134712	54134948	SRR8550326_PAIRED_rmdup.narrowPeak_peak_998	70	.	4.34588	9.33848	7.05879	133
chr1	54149912	54150415	SRR8550326_PAIRED_rmdup.narrowPeak_peak_999	108	.	5.33358	13.2968	10.8905	164
chr1	54193750	54195349	SRR8550326_PAIRED_rmdup.narrowPeak_peak_1000	536	.	13.4327	56.7361	53.6024	703
chr1	54250306	54251244	SRR8550326_PAIRED_rmdup.narrowPeak_peak_1001	1957	.	32.9892	200.266	195.78	369
chr1	54288330	54288514	SRR8550326_PAIRED_rmdup.narrowPeak_peak_1002	37	.	3.35818	5.85696	3.73519	58
chr1	54332960	54333263	SRR8550326_PAIRED_rmdup.narrowPeak_peak_1003	31	.	3.16064	5.22816	3.14406	95
chr1	54381083	54381740	SRR8550326_PAIRED_rmdup.narrowPeak_peak_1004	93	.	4.9385	11.6624	9.30416	344
chr1	54438451	54439359	SRR8550326_PAIRED_rmdup.narrowPeak_peak_1005	464	.	12.2475	49.4896	46.4504	460
chr1	54557063	54558253	SRR8550326_PAIRED_rmdup.narrowPeak_peak_1006	476	.	12.445	50.6806	47.6257	562
chr1	54666069	54666214	SRR8550326_PAIRED_rmdup.narrowPeak_peak_1007	77	.	4.54342	10.0952	7.78834	76
chr1	54677224	54677473	SRR8550326_PAIRED_rmdup.narrowPeak_peak_1008	56	.	3.9508	7.88269	5.66104	44
chr1	54703268	54703825	SRR8550326_PAIRED_rmdup.narrowPeak_peak_1009	93	.	4.9385	11.6624	9.30416	429
chr1	54706780	54707292	SRR8550326_PAIRED_rmdup.narrowPeak_peak_1010	37	.	3.35818	5.85696	3.73519	98
chr1	54735010	54735222	SRR8550326_PAIRED_rmdup.narrowPeak_peak_1011	25	.	2.9631	4.62471	2.58154	185
chr1	54843099	54843290	SRR8550326_PAIRED_rmdup.narrowPeak_peak_1012	43	.	3.55572	6.50978	4.35268	111
chr1	54851657	54851813	SRR8550326_PAIRED_rmdup.narrowPeak_peak_1013	56	.	3.9508	7.88269	5.66104	55
chr1	54853353	54853995	SRR8550326_PAIRED_rmdup.narrowPeak_peak_1014	100	.	5.13604	12.4715	10.0888	333
chr1	54879576	54879785	SRR8550326_PAIRED_rmdup.narrowPeak_peak_1015	25	.	2.9631	4.62471	2.58154	148
chr1	54906381	54907569	SRR8550326_PAIRED_rmdup.narrowPeak_peak_1016	286	.	9.08683	31.4622	28.6867	977
chr1	54913590	54914635	SRR8550326_PAIRED_rmdup.narrowPeak_peak_1017	235	.	8.09914	26.2851	23.5973	644
chr1	54916487	54916770	SRR8550326_PAIRED_rmdup.narrowPeak_peak_1018	56	.	3.9508	7.88269	5.66104	225
chr1	54925550	54926895	SRR8550326_PAIRED_rmdup.narrowPeak_peak_1019	803	.	17.5811	83.7815	80.3229	745
chr1	54930820	54931551	SRR8550326_PAIRED_rmdup.narrowPeak_peak_1020	85	.	4.74096	10.8701	8.53713	524
chr1	54960747	54961412	SRR8550326_PAIRED_rmdup.narrowPeak_peak_1021	93	.	4.9385	11.6624	9.30416	89
chr1	54971963	54972276	SRR8550326_PAIRED_rmdup.narrowPeak_peak_1022	63	.	4.14834	8.6007	6.34937	198
chr1	54983368	54983802	SRR8550326_PAIRED_rmdup.narrowPeak_peak_1023	77	.	4.54342	10.0952	7.78834	153
chr1	55026578	55026743	SRR8550326_PAIRED_rmdup.narrowPeak_peak_1024	37	.	3.35818	5.85696	3.73519	57
chr1	55026922	55027831	SRR8550326_PAIRED_rmdup.narrowPeak_peak_1025	965	.	19.9515	100.235	96.5957	584
chr1	55052208	55053465	SRR8550326_PAIRED_rmdup.narrowPeak_peak_1026	1893	.	32.199	193.826	189.379	525
chr1	55074730	55074943	SRR8550326_PAIRED_rmdup.narrowPeak_peak_1027	43	.	3.55572	6.50978	4.35268	167
chr1	55076570	55077012	SRR8550326_PAIRED_rmdup.narrowPeak_peak_1028	70	.	4.34588	9.33848	7.05879	180
chr1	55087034	55088687	SRR8550326_PAIRED_rmdup.narrowPeak_peak_1029	1294	.	24.4949	133.44	129.473	1138
chr1	55130811	55131958	SRR8550326_PAIRED_rmdup.narrowPeak_peak_1030	750	.	16.7909	78.4477	75.0511	551
chr1	55193229	55193629	SRR8550326_PAIRED_rmdup.narrowPeak_peak_1031	142	.	6.12374	16.7487	14.2541	244
chr1	55210296	55210757	SRR8550326_PAIRED_rmdup.narrowPeak_peak_1032	37	.	3.35818	5.85696	3.73519	236
chr1	55224179	55224984	SRR8550326_PAIRED_rmdup.narrowPeak_peak_1033	70	.	4.34588	9.33848	7.05879	305
chr1	55225192	55225813	SRR8550326_PAIRED_rmdup.narrowPeak_peak_1034	77	.	4.54342	10.0952	7.78834	228
chr1	55225999	55227040	SRR8550326_PAIRED_rmdup.narrowPeak_peak_1035	169	.	6.71636	19.4829	16.9269	545
chr1	55227694	55227882	SRR8550326_PAIRED_rmdup.narrowPeak_peak_1036	37	.	3.35818	5.85696	3.73519	75
chr1	55236825	55237879	SRR8550326_PAIRED_rmdup.narrowPeak_peak_1037	1035	.	20.9392	107.277	103.565	343
chr1	55239265	55239816	SRR8550326_PAIRED_rmdup.narrowPeak_peak_1038	169	.	6.71636	19.4829	16.9269	240
chr1	55362722	55362883	SRR8550326_PAIRED_rmdup.narrowPeak_peak_1039	20	.	2.76556	4.0481	2.04957	101
chr1	55363046	55363986	SRR8550326_PAIRED_rmdup.narrowPeak_peak_1040	384	.	10.8647	41.353	38.4262	652
chr1	55383256	55383612	SRR8550326_PAIRED_rmdup.narrowPeak_peak_1041	276	.	8.88929	30.4074	27.649	100
chr1	55399865	55400092	SRR8550326_PAIRED_rmdup.narrowPeak_peak_1042	43	.	3.55572	6.50978	4.35268	187
chr1	55404373	55404779	SRR8550326_PAIRED_rmdup.narrowPeak_peak_1043	178	.	6.9139	20.4197	17.8443	220
chr1	55405672	55407022	SRR8550326_PAIRED_rmdup.narrowPeak_peak_1044	1077	.	21.5318	111.552	107.796	202
chr1	55432566	55433131	SRR8550326_PAIRED_rmdup.narrowPeak_peak_1045	142	.	6.12374	16.7487	14.2541	184
chr1	55433513	55434132	SRR8550326_PAIRED_rmdup.narrowPeak_peak_1046	56	.	3.9508	7.88269	5.66104	554
chr1	55606277	55606427	SRR8550326_PAIRED_rmdup.narrowPeak_peak_1047	31	.	3.16064	5.22816	3.14406	68
chr1	55736471	55736792	SRR8550326_PAIRED_rmdup.narrowPeak_peak_1048	160	.	6.51882	18.5585	16.0225	129
chr1	55820950	55821678	SRR8550326_PAIRED_rmdup.narrowPeak_peak_1049	93	.	4.9385	11.6624	9.30416	617
chr1	55838311	55838460	SRR8550326_PAIRED_rmdup.narrowPeak_peak_1050	63	.	4.14834	8.6007	6.34937	100
chr1	55874276	55874648	SRR8550326_PAIRED_rmdup.narrowPeak_peak_1051	266	.	8.69176	29.362	26.621	122
chr1	55878269	55878476	SRR8550326_PAIRED_rmdup.narrowPeak_peak_1052	15	.	2.56802	3.49999	1.5519	142
chr1	55890887	55891111	SRR8550326_PAIRED_rmdup.narrowPeak_peak_1053	70	.	4.34588	9.33848	7.05879	68
chr1	55960256	55960625	SRR8550326_PAIRED_rmdup.narrowPeak_peak_1054	77	.	4.54342	10.0952	7.78834	266
chr1	55997132	55997331	SRR8550326_PAIRED_rmdup.narrowPeak_peak_1055	63	.	4.14834	8.6007	6.34937	95
chr1	56228900	56229421	SRR8550326_PAIRED_rmdup.narrowPeak_peak_1056	142	.	6.12374	16.7487	14.2541	138
chr1	56249474	56250122	SRR8550326_PAIRED_rmdup.narrowPeak_peak_1057	197	.	7.30898	22.3296	19.716	493
chr1	56675182	56675469	SRR8550326_PAIRED_rmdup.narrowPeak_peak_1058	37	.	3.35818	5.85696	3.73519	69
chr1	56745165	56745525	SRR8550326_PAIRED_rmdup.narrowPeak_peak_1059	70	.	4.34588	9.33848	7.05879	161
chr1	56818208	56818586	SRR8550326_PAIRED_rmdup.narrowPeak_peak_1060	85	.	4.74096	10.8701	8.53713	182
chr1	56865275	56865618	SRR8550326_PAIRED_rmdup.narrowPeak_peak_1061	85	.	4.74096	10.8701	8.53713	173
chr1	56898726	56899020	SRR8550326_PAIRED_rmdup.narrowPeak_peak_1062	25	.	2.9631	4.62471	2.58154	89
chr1	56924636	56924886	SRR8550326_PAIRED_rmdup.narrowPeak_peak_1063	31	.	3.16064	5.22816	3.14406	103
chr1	56933805	56934113	SRR8550326_PAIRED_rmdup.narrowPeak_peak_1064	63	.	4.14834	8.6007	6.34937	205
chr1	56955345	56955529	SRR8550326_PAIRED_rmdup.narrowPeak_peak_1065	43	.	3.55572	6.50978	4.35268	169
chr1	56965944	56966754	SRR8550326_PAIRED_rmdup.narrowPeak_peak_1066	384	.	10.8647	41.353	38.4262	413
chr1	56969548	56969704	SRR8550326_PAIRED_rmdup.narrowPeak_peak_1067	31	.	3.16064	5.22816	3.14406	62
chr1	56969850	56970132	SRR8550326_PAIRED_rmdup.narrowPeak_peak_1068	37	.	3.35818	5.85696	3.73519	238
chr1	56970892	56971217	SRR8550326_PAIRED_rmdup.narrowPeak_peak_1069	43	.	3.55572	6.50978	4.35268	178
chr1	56972058	56973987	SRR8550326_PAIRED_rmdup.narrowPeak_peak_1070	952	.	19.754	98.8395	95.2147	1112
chr1	56976868	56978165	SRR8550326_PAIRED_rmdup.narrowPeak_peak_1071	187	.	7.11144	21.3687	18.7741	499
chr1	56980727	56981095	SRR8550326_PAIRED_rmdup.narrowPeak_peak_1072	31	.	3.16064	5.22816	3.14406	211
chr1	56984089	56984265	SRR8550326_PAIRED_rmdup.narrowPeak_peak_1073	43	.	3.55572	6.50978	4.35268	35
chr1	57095527	57097503	SRR8550326_PAIRED_rmdup.narrowPeak_peak_1074	340	.	10.0745	36.8724	34.0122	1333
chr1	57120439	57120652	SRR8550326_PAIRED_rmdup.narrowPeak_peak_1075	25	.	2.9631	4.62471	2.58154	112
chr1	57205550	57206031	SRR8550326_PAIRED_rmdup.narrowPeak_peak_1076	206	.	7.50652	23.3019	20.6696	239
chr1	57269718	57270158	SRR8550326_PAIRED_rmdup.narrowPeak_peak_1077	70	.	4.34588	9.33848	7.05879	175
chr1	57339273	57339582	SRR8550326_PAIRED_rmdup.narrowPeak_peak_1078	85	.	4.74096	10.8701	8.53713	48
chr1	57377153	57378383	SRR8550326_PAIRED_rmdup.narrowPeak_peak_1079	548	.	13.6303	57.9665	54.8172	389
chr1	57406045	57407155	SRR8550326_PAIRED_rmdup.narrowPeak_peak_1080	523	.	13.2352	55.5119	52.394	751
chr1	57423782	57423941	SRR8550326_PAIRED_rmdup.narrowPeak_peak_1081	100	.	5.13604	12.4715	10.0888	109
chr1	57428914	57429371	SRR8550326_PAIRED_rmdup.narrowPeak_peak_1082	117	.	5.53112	14.1377	11.7086	219
chr1	57429818	57430342	SRR8550326_PAIRED_rmdup.narrowPeak_peak_1083	49	.	3.75326	7.18539	4.99512	207
chr1	57437064	57437350	SRR8550326_PAIRED_rmdup.narrowPeak_peak_1084	37	.	3.35818	5.85696	3.73519	33
chr1	57477724	57477972	SRR8550326_PAIRED_rmdup.narrowPeak_peak_1085	63	.	4.14834	8.6007	6.34937	209
chr1	57478262	57478410	SRR8550326_PAIRED_rmdup.narrowPeak_peak_1086	63	.	4.14834	8.6007	6.34937	77
chr1	57489168	57489380	SRR8550326_PAIRED_rmdup.narrowPeak_peak_1087	49	.	3.75326	7.18539	4.99512	137
chr1	57613184	57613375	SRR8550326_PAIRED_rmdup.narrowPeak_peak_1088	43	.	3.55572	6.50978	4.35268	74
chr1	57773850	57775831	SRR8550326_PAIRED_rmdup.narrowPeak_peak_1089	441	.	11.8524	47.1284	44.1209	258
chr1	57810405	57810552	SRR8550326_PAIRED_rmdup.narrowPeak_peak_1090	25	.	2.9631	4.62471	2.58154	16
chr1	57906040	57906532	SRR8550326_PAIRED_rmdup.narrowPeak_peak_1091	49	.	3.75326	7.18539	4.99512	36
chr1	57961717	57962249	SRR8550326_PAIRED_rmdup.narrowPeak_peak_1092	56	.	3.9508	7.88269	5.66104	370
chr1	57969347	57970323	SRR8550326_PAIRED_rmdup.narrowPeak_peak_1093	452	.	12.0499	48.3054	45.2821	760
chr1	57995577	57996452	SRR8550326_PAIRED_rmdup.narrowPeak_peak_1094	1035	.	20.9392	107.277	103.565	432
chr1	58029671	58030335	SRR8550326_PAIRED_rmdup.narrowPeak_peak_1095	49	.	3.75326	7.18539	4.99512	310
chr1	58031155	58031459	SRR8550326_PAIRED_rmdup.narrowPeak_peak_1096	77	.	4.54342	10.0952	7.78834	160
chr1	58072557	58072714	SRR8550326_PAIRED_rmdup.narrowPeak_peak_1097	25	.	2.9631	4.62471	2.58154	121
chr1	58199658	58199842	SRR8550326_PAIRED_rmdup.narrowPeak_peak_1098	37	.	3.35818	5.85696	3.73519	60
chr1	58214043	58214284	SRR8550326_PAIRED_rmdup.narrowPeak_peak_1099	56	.	3.9508	7.88269	5.66104	143
chr1	58271284	58271573	SRR8550326_PAIRED_rmdup.narrowPeak_peak_1100	85	.	4.74096	10.8701	8.53713	75
chr1	58296251	58296766	SRR8550326_PAIRED_rmdup.narrowPeak_peak_1101	266	.	8.69176	29.362	26.621	236
chr1	58393017	58394032	SRR8550326_PAIRED_rmdup.narrowPeak_peak_1102	488	.	12.6426	51.8784	48.8079	332
chr1	58423073	58424361	SRR8550326_PAIRED_rmdup.narrowPeak_peak_1103	511	.	13.0376	54.2942	51.1921	960
chr1	58444870	58445836	SRR8550326_PAIRED_rmdup.narrowPeak_peak_1104	384	.	10.8647	41.353	38.4262	686
chr1	58504313	58505392	SRR8550326_PAIRED_rmdup.narrowPeak_peak_1105	1236	.	23.7048	127.523	123.611	733
chr1	58586253	58586844	SRR8550326_PAIRED_rmdup.narrowPeak_peak_1106	406	.	11.2598	43.6407	40.6812	106
chr1	58652410	58653189	SRR8550326_PAIRED_rmdup.narrowPeak_peak_1107	235	.	8.09914	26.2851	23.5973	281
chr1	58711166	58711962	SRR8550326_PAIRED_rmdup.narrowPeak_peak_1108	373	.	10.6672	40.2208	37.3105	298
chr1	58712316	58712760	SRR8550326_PAIRED_rmdup.narrowPeak_peak_1109	197	.	7.30898	22.3296	19.716	55
chr1	58713147	58714078	SRR8550326_PAIRED_rmdup.narrowPeak_peak_1110	235	.	8.09914	26.2851	23.5973	86
chr1	58795305	58795707	SRR8550326_PAIRED_rmdup.narrowPeak_peak_1111	206	.	7.50652	23.3019	20.6696	131
chr1	58826244	58826561	SRR8550326_PAIRED_rmdup.narrowPeak_peak_1112	25	.	2.9631	4.62471	2.58154	112
chr1	58951200	58951509	SRR8550326_PAIRED_rmdup.narrowPeak_peak_1113	43	.	3.55572	6.50978	4.35268	197
chr1	58972995	58974371	SRR8550326_PAIRED_rmdup.narrowPeak_peak_1114	1063	.	21.3343	110.123	106.381	480
chr1	59070992	59071142	SRR8550326_PAIRED_rmdup.narrowPeak_peak_1115	31	.	3.16064	5.22816	3.14406	12
chr1	59119575	59120826	SRR8550326_PAIRED_rmdup.narrowPeak_peak_1116	384	.	10.8647	41.353	38.4262	713
chr1	59236890	59238181	SRR8550326_PAIRED_rmdup.narrowPeak_peak_1117	660	.	15.4081	69.3114	66.0219	416
chr1	59247755	59248076	SRR8550326_PAIRED_rmdup.narrowPeak_peak_1118	133	.	5.9262	15.8641	13.3908	93
chr1	59256767	59257037	SRR8550326_PAIRED_rmdup.narrowPeak_peak_1119	93	.	4.9385	11.6624	9.30416	80
chr1	59270094	59270885	SRR8550326_PAIRED_rmdup.narrowPeak_peak_1120	511	.	13.0376	54.2942	51.1921	257
chr1	59291620	59291771	SRR8550326_PAIRED_rmdup.narrowPeak_peak_1121	20	.	2.76556	4.0481	2.04957	117
chr1	59316320	59316975	SRR8550326_PAIRED_rmdup.narrowPeak_peak_1122	100	.	5.13604	12.4715	10.0888	590
chr1	59322011	59322906	SRR8550326_PAIRED_rmdup.narrowPeak_peak_1123	142	.	6.12374	16.7487	14.2541	627
chr1	59327960	59328119	SRR8550326_PAIRED_rmdup.narrowPeak_peak_1124	25	.	2.9631	4.62471	2.58154	153
chr1	59332140	59332529	SRR8550326_PAIRED_rmdup.narrowPeak_peak_1125	85	.	4.74096	10.8701	8.53713	129
chr1	59334281	59334807	SRR8550326_PAIRED_rmdup.narrowPeak_peak_1126	49	.	3.75326	7.18539	4.99512	70
chr1	59340794	59341414	SRR8550326_PAIRED_rmdup.narrowPeak_peak_1127	85	.	4.74096	10.8701	8.53713	198
chr1	59368041	59368356	SRR8550326_PAIRED_rmdup.narrowPeak_peak_1128	85	.	4.74096	10.8701	8.53713	68
chr1	59368603	59369215	SRR8550326_PAIRED_rmdup.narrowPeak_peak_1129	63	.	4.14834	8.6007	6.34937	158
chr1	59376256	59376682	SRR8550326_PAIRED_rmdup.narrowPeak_peak_1130	37	.	3.35818	5.85696	3.73519	269
chr1	59394573	59394867	SRR8550326_PAIRED_rmdup.narrowPeak_peak_1131	63	.	4.14834	8.6007	6.34937	213
chr1	59455976	59456226	SRR8550326_PAIRED_rmdup.narrowPeak_peak_1132	49	.	3.75326	7.18539	4.99512	131
chr1	59458554	59459071	SRR8550326_PAIRED_rmdup.narrowPeak_peak_1133	85	.	4.74096	10.8701	8.53713	197
chr1	59480806	59484611	SRR8550326_PAIRED_rmdup.narrowPeak_peak_1134	856	.	18.3712	89.1928	85.6731	1228
chr1	59487805	59487983	SRR8550326_PAIRED_rmdup.narrowPeak_peak_1135	20	.	2.76556	4.0481	2.04957	118
chr1	59515941	59516669	SRR8550326_PAIRED_rmdup.narrowPeak_peak_1136	476	.	12.445	50.6806	47.6257	496
chr1	59520312	59520646	SRR8550326_PAIRED_rmdup.narrowPeak_peak_1137	25	.	2.9631	4.62471	2.58154	307
chr1	59574822	59575036	SRR8550326_PAIRED_rmdup.narrowPeak_peak_1138	43	.	3.55572	6.50978	4.35268	133
chr1	59579219	59579602	SRR8550326_PAIRED_rmdup.narrowPeak_peak_1139	125	.	5.72866	14.9936	12.5421	128
chr1	59580412	59580558	SRR8550326_PAIRED_rmdup.narrowPeak_peak_1140	31	.	3.16064	5.22816	3.14406	66
chr1	59584436	59585059	SRR8550326_PAIRED_rmdup.narrowPeak_peak_1141	160	.	6.51882	18.5585	16.0225	423
chr1	59604072	59604311	SRR8550326_PAIRED_rmdup.narrowPeak_peak_1142	43	.	3.55572	6.50978	4.35268	96
chr1	59613861	59614061	SRR8550326_PAIRED_rmdup.narrowPeak_peak_1143	70	.	4.34588	9.33848	7.05879	64
chr1	59633245	59633518	SRR8550326_PAIRED_rmdup.narrowPeak_peak_1144	25	.	2.9631	4.62471	2.58154	231
chr1	59670047	59671202	SRR8550326_PAIRED_rmdup.narrowPeak_peak_1145	362	.	10.4696	39.0965	36.2027	733
chr1	59684236	59685423	SRR8550326_PAIRED_rmdup.narrowPeak_peak_1146	993	.	20.3466	103.04	99.3709	713
chr1	59762250	59764222	SRR8550326_PAIRED_rmdup.narrowPeak_peak_1147	634	.	15.013	66.7497	63.4912	1290
chr1	59764538	59764952	SRR8550326_PAIRED_rmdup.narrowPeak_peak_1148	77	.	4.54342	10.0952	7.78834	325
chr1	59883879	59884146	SRR8550326_PAIRED_rmdup.narrowPeak_peak_1149	56	.	3.9508	7.88269	5.66104	187
chr1	59912759	59914032	SRR8550326_PAIRED_rmdup.narrowPeak_peak_1150	1035	.	20.9392	107.277	103.565	224
chr1	60042553	60043486	SRR8550326_PAIRED_rmdup.narrowPeak_peak_1151	362	.	10.4696	39.0965	36.2027	711
chr1	60097258	60098944	SRR8550326_PAIRED_rmdup.narrowPeak_peak_1152	1021	.	20.7417	105.861	102.163	1085
chr1	60180069	60181215	SRR8550326_PAIRED_rmdup.narrowPeak_peak_1153	1092	.	21.7294	112.984	109.214	394
chr1	60342823	60344027	SRR8550326_PAIRED_rmdup.narrowPeak_peak_1154	763	.	16.9884	79.7737	76.3615	607
chr1	60408978	60410299	SRR8550326_PAIRED_rmdup.narrowPeak_peak_1155	660	.	15.4081	69.3114	66.0219	839
chr1	60565261	60565864	SRR8550326_PAIRED_rmdup.narrowPeak_peak_1156	226	.	7.9016	25.2799	22.6103	227
chr1	60566090	60567589	SRR8550326_PAIRED_rmdup.narrowPeak_peak_1157	993	.	20.3466	103.04	99.3709	634
chr1	60823106	60823253	SRR8550326_PAIRED_rmdup.narrowPeak_peak_1158	20	.	2.76556	4.0481	2.04957	70
chr1	60860708	60860888	SRR8550326_PAIRED_rmdup.narrowPeak_peak_1159	77	.	4.54342	10.0952	7.78834	26
chr1	60954824	60955018	SRR8550326_PAIRED_rmdup.narrowPeak_peak_1160	43	.	3.55572	6.50978	4.35268	125
chr1	60961081	60961351	SRR8550326_PAIRED_rmdup.narrowPeak_peak_1161	133	.	5.9262	15.8641	13.3908	190
chr1	61055135	61055300	SRR8550326_PAIRED_rmdup.narrowPeak_peak_1162	37	.	3.35818	5.85696	3.73519	110
chr1	61100006	61100171	SRR8550326_PAIRED_rmdup.narrowPeak_peak_1163	25	.	2.9631	4.62471	2.58154	52
chr1	61101767	61102077	SRR8550326_PAIRED_rmdup.narrowPeak_peak_1164	206	.	7.50652	23.3019	20.6696	118
chr1	61111799	61112499	SRR8550326_PAIRED_rmdup.narrowPeak_peak_1165	56	.	3.9508	7.88269	5.66104	409
chr1	61113069	61113609	SRR8550326_PAIRED_rmdup.narrowPeak_peak_1166	25	.	2.9631	4.62471	2.58154	123
chr1	61139313	61139495	SRR8550326_PAIRED_rmdup.narrowPeak_peak_1167	56	.	3.9508	7.88269	5.66104	137
chr1	61142993	61143263	SRR8550326_PAIRED_rmdup.narrowPeak_peak_1168	43	.	3.55572	6.50978	4.35268	70
chr1	61145290	61145438	SRR8550326_PAIRED_rmdup.narrowPeak_peak_1169	20	.	2.76556	4.0481	2.04957	10
chr1	61181200	61181529	SRR8550326_PAIRED_rmdup.narrowPeak_peak_1170	245	.	8.29668	27.3006	24.595	128
chr1	61233175	61234568	SRR8550326_PAIRED_rmdup.narrowPeak_peak_1171	226	.	7.9016	25.2799	22.6103	727
chr1	61272701	61273035	SRR8550326_PAIRED_rmdup.narrowPeak_peak_1172	100	.	5.13604	12.4715	10.0888	200
chr1	61298125	61298593	SRR8550326_PAIRED_rmdup.narrowPeak_peak_1173	197	.	7.30898	22.3296	19.716	108
chr1	61301225	61301608	SRR8550326_PAIRED_rmdup.narrowPeak_peak_1174	25	.	2.9631	4.62471	2.58154	34
chr1	61305818	61306371	SRR8550326_PAIRED_rmdup.narrowPeak_peak_1175	37	.	3.35818	5.85696	3.73519	481
chr1	61407179	61407485	SRR8550326_PAIRED_rmdup.narrowPeak_peak_1176	37	.	3.35818	5.85696	3.73519	116
chr1	61530259	61530591	SRR8550326_PAIRED_rmdup.narrowPeak_peak_1177	56	.	3.9508	7.88269	5.66104	119
chr1	61638488	61639624	SRR8550326_PAIRED_rmdup.narrowPeak_peak_1178	216	.	7.70406	24.2854	21.6344	222
chr1	61651539	61651818	SRR8550326_PAIRED_rmdup.narrowPeak_peak_1179	31	.	3.16064	5.22816	3.14406	252
chr1	61771340	61771611	SRR8550326_PAIRED_rmdup.narrowPeak_peak_1180	49	.	3.75326	7.18539	4.99512	50
chr1	61924904	61925222	SRR8550326_PAIRED_rmdup.narrowPeak_peak_1181	63	.	4.14834	8.6007	6.34937	255
chr1	61928145	61928545	SRR8550326_PAIRED_rmdup.narrowPeak_peak_1182	77	.	4.54342	10.0952	7.78834	216
chr1	62019785	62020379	SRR8550326_PAIRED_rmdup.narrowPeak_peak_1183	108	.	5.33358	13.2968	10.8905	201
chr1	62086039	62086733	SRR8550326_PAIRED_rmdup.narrowPeak_peak_1184	178	.	6.9139	20.4197	17.8443	221
chr1	62156009	62156444	SRR8550326_PAIRED_rmdup.narrowPeak_peak_1185	108	.	5.33358	13.2968	10.8905	183
chr1	62190725	62191082	SRR8550326_PAIRED_rmdup.narrowPeak_peak_1186	37	.	3.35818	5.85696	3.73519	292
chr1	62244476	62244827	SRR8550326_PAIRED_rmdup.narrowPeak_peak_1187	25	.	2.9631	4.62471	2.58154	104
chr1	62374506	62374966	SRR8550326_PAIRED_rmdup.narrowPeak_peak_1188	169	.	6.71636	19.4829	16.9269	213
chr1	62382892	62383494	SRR8550326_PAIRED_rmdup.narrowPeak_peak_1189	266	.	8.69176	29.362	26.621	421
chr1	62563070	62563524	SRR8550326_PAIRED_rmdup.narrowPeak_peak_1190	125	.	5.72866	14.9936	12.5421	208
chr1	62644766	62645067	SRR8550326_PAIRED_rmdup.narrowPeak_peak_1191	63	.	4.14834	8.6007	6.34937	142
chr1	62647908	62648527	SRR8550326_PAIRED_rmdup.narrowPeak_peak_1192	266	.	8.69176	29.362	26.621	395
chr1	62701158	62701371	SRR8550326_PAIRED_rmdup.narrowPeak_peak_1193	93	.	4.9385	11.6624	9.30416	80
chr1	62702865	62703933	SRR8550326_PAIRED_rmdup.narrowPeak_peak_1194	476	.	12.445	50.6806	47.6257	477
chr1	62706273	62707190	SRR8550326_PAIRED_rmdup.narrowPeak_peak_1195	178	.	6.9139	20.4197	17.8443	436
chr1	62707474	62707857	SRR8550326_PAIRED_rmdup.narrowPeak_peak_1196	85	.	4.74096	10.8701	8.53713	281
chr1	62765330	62765608	SRR8550326_PAIRED_rmdup.narrowPeak_peak_1197	37	.	3.35818	5.85696	3.73519	8
chr1	62766858	62767123	SRR8550326_PAIRED_rmdup.narrowPeak_peak_1198	266	.	8.69176	29.362	26.621	140
chr1	62780015	62780332	SRR8550326_PAIRED_rmdup.narrowPeak_peak_1199	85	.	4.74096	10.8701	8.53713	243
chr1	62794541	62794855	SRR8550326_PAIRED_rmdup.narrowPeak_peak_1200	108	.	5.33358	13.2968	10.8905	204
chr1	62795669	62795960	SRR8550326_PAIRED_rmdup.narrowPeak_peak_1201	37	.	3.35818	5.85696	3.73519	33
chr1	62813276	62813453	SRR8550326_PAIRED_rmdup.narrowPeak_peak_1202	37	.	3.35818	5.85696	3.73519	173
chr1	62830132	62830517	SRR8550326_PAIRED_rmdup.narrowPeak_peak_1203	56	.	3.9508	7.88269	5.66104	117
chr1	62860023	62860206	SRR8550326_PAIRED_rmdup.narrowPeak_peak_1204	25	.	2.9631	4.62471	2.58154	57
chr1	62887134	62887384	SRR8550326_PAIRED_rmdup.narrowPeak_peak_1205	37	.	3.35818	5.85696	3.73519	125
chr1	62887669	62888277	SRR8550326_PAIRED_rmdup.narrowPeak_peak_1206	256	.	8.49422	28.3263	25.6029	203
chr1	62905700	62906063	SRR8550326_PAIRED_rmdup.narrowPeak_peak_1207	70	.	4.34588	9.33848	7.05879	95
chr1	62984643	62984877	SRR8550326_PAIRED_rmdup.narrowPeak_peak_1208	25	.	2.9631	4.62471	2.58154	27
chr1	63112853	63113177	SRR8550326_PAIRED_rmdup.narrowPeak_peak_1209	20	.	2.76556	4.0481	2.04957	67
chr1	63113523	63114813	SRR8550326_PAIRED_rmdup.narrowPeak_peak_1210	622	.	14.8155	65.4773	62.2345	1167
chr1	63130338	63130497	SRR8550326_PAIRED_rmdup.narrowPeak_peak_1211	25	.	2.9631	4.62471	2.58154	61
chr1	63176255	63177492	SRR8550326_PAIRED_rmdup.narrowPeak_peak_1212	536	.	13.4327	56.7361	53.6024	586
chr1	63180280	63180445	SRR8550326_PAIRED_rmdup.narrowPeak_peak_1213	25	.	2.9631	4.62471	2.58154	59
chr1	63180650	63181513	SRR8550326_PAIRED_rmdup.narrowPeak_peak_1214	660	.	15.4081	69.3114	66.0219	549
chr1	63182634	63183110	SRR8550326_PAIRED_rmdup.narrowPeak_peak_1215	43	.	3.55572	6.50978	4.35268	197
chr1	63204074	63204778	SRR8550326_PAIRED_rmdup.narrowPeak_peak_1216	197	.	7.30898	22.3296	19.716	361
chr1	63225942	63226150	SRR8550326_PAIRED_rmdup.narrowPeak_peak_1217	85	.	4.74096	10.8701	8.53713	91
chr1	63246990	63248754	SRR8550326_PAIRED_rmdup.narrowPeak_peak_1218	373	.	10.6672	40.2208	37.3105	215
chr1	63255742	63255926	SRR8550326_PAIRED_rmdup.narrowPeak_peak_1219	43	.	3.55572	6.50978	4.35268	128
chr1	63256093	63256552	SRR8550326_PAIRED_rmdup.narrowPeak_peak_1220	142	.	6.12374	16.7487	14.2541	232
chr1	63272871	63273976	SRR8550326_PAIRED_rmdup.narrowPeak_peak_1221	197	.	7.30898	22.3296	19.716	388
chr1	63368078	63368391	SRR8550326_PAIRED_rmdup.narrowPeak_peak_1222	216	.	7.70406	24.2854	21.6344	108
chr1	63414355	63414509	SRR8550326_PAIRED_rmdup.narrowPeak_peak_1223	49	.	3.75326	7.18539	4.99512	92
chr1	63445346	63445519	SRR8550326_PAIRED_rmdup.narrowPeak_peak_1224	37	.	3.35818	5.85696	3.73519	151
chr1	63445741	63446520	SRR8550326_PAIRED_rmdup.narrowPeak_peak_1225	297	.	9.28438	32.5264	29.7338	246
chr1	63464517	63464915	SRR8550326_PAIRED_rmdup.narrowPeak_peak_1226	93	.	4.9385	11.6624	9.30416	106
chr1	63552664	63553566	SRR8550326_PAIRED_rmdup.narrowPeak_peak_1227	384	.	10.8647	41.353	38.4262	522
chr1	63614564	63614787	SRR8550326_PAIRED_rmdup.narrowPeak_peak_1228	100	.	5.13604	12.4715	10.0888	150
chr1	63658151	63658364	SRR8550326_PAIRED_rmdup.narrowPeak_peak_1229	125	.	5.72866	14.9936	12.5421	77
chr1	63730131	63730859	SRR8550326_PAIRED_rmdup.narrowPeak_peak_1230	938	.	19.5564	97.4481	93.8378	433
chr1	63763259	63763621	SRR8550326_PAIRED_rmdup.narrowPeak_peak_1231	100	.	5.13604	12.4715	10.0888	151
chr1	63768047	63768392	SRR8550326_PAIRED_rmdup.narrowPeak_peak_1232	160	.	6.51882	18.5585	16.0225	208
chr1	63808406	63808905	SRR8550326_PAIRED_rmdup.narrowPeak_peak_1233	93	.	4.9385	11.6624	9.30416	109
chr1	63994737	63994948	SRR8550326_PAIRED_rmdup.narrowPeak_peak_1234	37	.	3.35818	5.85696	3.73519	16
chr1	64066918	64067220	SRR8550326_PAIRED_rmdup.narrowPeak_peak_1235	297	.	9.28438	32.5264	29.7338	187
chr1	64087796	64087981	SRR8550326_PAIRED_rmdup.narrowPeak_peak_1236	49	.	3.75326	7.18539	4.99512	81
chr1	64119399	64119555	SRR8550326_PAIRED_rmdup.narrowPeak_peak_1237	63	.	4.14834	8.6007	6.34937	101
chr1	64120072	64120300	SRR8550326_PAIRED_rmdup.narrowPeak_peak_1238	43	.	3.55572	6.50978	4.35268	56
chr1	64120632	64121053	SRR8550326_PAIRED_rmdup.narrowPeak_peak_1239	85	.	4.74096	10.8701	8.53713	194
chr1	64121266	64121443	SRR8550326_PAIRED_rmdup.narrowPeak_peak_1240	77	.	4.54342	10.0952	7.78834	78
chr1	64121589	64122771	SRR8550326_PAIRED_rmdup.narrowPeak_peak_1241	1611	.	28.6433	165.386	161.144	260
chr1	64305600	64305835	SRR8550326_PAIRED_rmdup.narrowPeak_peak_1242	31	.	3.16064	5.22816	3.14406	31
chr1	64311294	64311618	SRR8550326_PAIRED_rmdup.narrowPeak_peak_1243	43	.	3.55572	6.50978	4.35268	73
chr1	64381129	64381691	SRR8550326_PAIRED_rmdup.narrowPeak_peak_1244	85	.	4.74096	10.8701	8.53713	361
chr1	64445940	64446460	SRR8550326_PAIRED_rmdup.narrowPeak_peak_1245	100	.	5.13604	12.4715	10.0888	316
chr1	64531600	64533746	SRR8550326_PAIRED_rmdup.narrowPeak_peak_1246	856	.	18.3712	89.1928	85.6731	1345
chr1	64534111	64534322	SRR8550326_PAIRED_rmdup.narrowPeak_peak_1247	37	.	3.35818	5.85696	3.73519	80
chr1	64616557	64618065	SRR8550326_PAIRED_rmdup.narrowPeak_peak_1248	843	.	18.1737	87.8329	84.3283	703
chr1	64690031	64691696	SRR8550326_PAIRED_rmdup.narrowPeak_peak_1249	1134	.	22.322	117.306	113.493	753
chr1	64705209	64705542	SRR8550326_PAIRED_rmdup.narrowPeak_peak_1250	100	.	5.13604	12.4715	10.0888	200
chr1	64734728	64735296	SRR8550326_PAIRED_rmdup.narrowPeak_peak_1251	85	.	4.74096	10.8701	8.53713	210
chr1	64735837	64736792	SRR8550326_PAIRED_rmdup.narrowPeak_peak_1252	187	.	7.11144	21.3687	18.7741	305
chr1	64737048	64739055	SRR8550326_PAIRED_rmdup.narrowPeak_peak_1253	685	.	15.8032	71.8951	68.5753	940
chr1	64802649	64802885	SRR8550326_PAIRED_rmdup.narrowPeak_peak_1254	37	.	3.35818	5.85696	3.73519	153
chr1	64863443	64863791	SRR8550326_PAIRED_rmdup.narrowPeak_peak_1255	125	.	5.72866	14.9936	12.5421	259
chr1	64878833	64879365	SRR8550326_PAIRED_rmdup.narrowPeak_peak_1256	276	.	8.88929	30.4074	27.649	370
chr1	64884167	64884333	SRR8550326_PAIRED_rmdup.narrowPeak_peak_1257	37	.	3.35818	5.85696	3.73519	70
chr1	64918888	64919238	SRR8550326_PAIRED_rmdup.narrowPeak_peak_1258	100	.	5.13604	12.4715	10.0888	207
chr1	64956353	64957145	SRR8550326_PAIRED_rmdup.narrowPeak_peak_1259	584	.	14.2229	61.695	58.4991	415
chr1	65010106	65010423	SRR8550326_PAIRED_rmdup.narrowPeak_peak_1260	406	.	11.2598	43.6407	40.6812	245
chr1	65035482	65035887	SRR8550326_PAIRED_rmdup.narrowPeak_peak_1261	20	.	2.76556	4.0481	2.04957	191
chr1	65046456	65046648	SRR8550326_PAIRED_rmdup.narrowPeak_peak_1262	100	.	5.13604	12.4715	10.0888	110
chr1	65112160	65112561	SRR8550326_PAIRED_rmdup.narrowPeak_peak_1263	307	.	9.48191	33.5997	30.7901	86
chr1	65177914	65180276	SRR8550326_PAIRED_rmdup.narrowPeak_peak_1264	979	.	20.1491	101.635	97.9813	514
chr1	65185692	65185890	SRR8550326_PAIRED_rmdup.narrowPeak_peak_1265	31	.	3.16064	5.22816	3.14406	20
chr1	65186101	65187355	SRR8550326_PAIRED_rmdup.narrowPeak_peak_1266	1134	.	22.322	117.306	113.493	543
chr1	65282717	65283199	SRR8550326_PAIRED_rmdup.narrowPeak_peak_1267	169	.	6.71636	19.4829	16.9269	289
chr1	65311358	65311779	SRR8550326_PAIRED_rmdup.narrowPeak_peak_1268	108	.	5.33358	13.2968	10.8905	180
chr1	65312064	65312550	SRR8550326_PAIRED_rmdup.narrowPeak_peak_1269	77	.	4.54342	10.0952	7.78834	234
chr1	65347452	65347645	SRR8550326_PAIRED_rmdup.narrowPeak_peak_1270	25	.	2.9631	4.62471	2.58154	67
chr1	65388278	65388523	SRR8550326_PAIRED_rmdup.narrowPeak_peak_1271	63	.	4.14834	8.6007	6.34937	175
chr1	65511535	65512137	SRR8550326_PAIRED_rmdup.narrowPeak_peak_1272	77	.	4.54342	10.0952	7.78834	163
chr1	65535770	65536037	SRR8550326_PAIRED_rmdup.narrowPeak_peak_1273	85	.	4.74096	10.8701	8.53713	97
chr1	65654596	65654892	SRR8550326_PAIRED_rmdup.narrowPeak_peak_1274	43	.	3.55572	6.50978	4.35268	46
chr1	65699849	65700001	SRR8550326_PAIRED_rmdup.narrowPeak_peak_1275	31	.	3.16064	5.22816	3.14406	82
chr1	65983025	65983195	SRR8550326_PAIRED_rmdup.narrowPeak_peak_1276	43	.	3.55572	6.50978	4.35268	137
chr1	66000510	66000750	SRR8550326_PAIRED_rmdup.narrowPeak_peak_1277	93	.	4.9385	11.6624	9.30416	86
chr1	66003808	66004859	SRR8550326_PAIRED_rmdup.narrowPeak_peak_1278	1007	.	20.5441	104.448	100.765	722
chr1	66010356	66010524	SRR8550326_PAIRED_rmdup.narrowPeak_peak_1279	25	.	2.9631	4.62471	2.58154	49
chr1	66104701	66105559	SRR8550326_PAIRED_rmdup.narrowPeak_peak_1280	151	.	6.32128	17.647	15.1315	671
chr1	66115410	66115610	SRR8550326_PAIRED_rmdup.narrowPeak_peak_1281	37	.	3.35818	5.85696	3.73519	92
chr1	66148884	66149064	SRR8550326_PAIRED_rmdup.narrowPeak_peak_1282	37	.	3.35818	5.85696	3.73519	32
chr1	66174831	66175785	SRR8550326_PAIRED_rmdup.narrowPeak_peak_1283	724	.	16.3958	75.811	72.4451	548
chr1	66244752	66245578	SRR8550326_PAIRED_rmdup.narrowPeak_peak_1284	245	.	8.29668	27.3006	24.595	402
chr1	66246967	66247456	SRR8550326_PAIRED_rmdup.narrowPeak_peak_1285	70	.	4.34588	9.33848	7.05879	265
chr1	66250706	66251233	SRR8550326_PAIRED_rmdup.narrowPeak_peak_1286	125	.	5.72866	14.9936	12.5421	125
chr1	66320909	66321166	SRR8550326_PAIRED_rmdup.narrowPeak_peak_1287	31	.	3.16064	5.22816	3.14406	69
chr1	66321728	66322131	SRR8550326_PAIRED_rmdup.narrowPeak_peak_1288	216	.	7.70406	24.2854	21.6344	281
chr1	66331250	66331795	SRR8550326_PAIRED_rmdup.narrowPeak_peak_1289	49	.	3.75326	7.18539	4.99512	91
chr1	66372843	66373262	SRR8550326_PAIRED_rmdup.narrowPeak_peak_1290	77	.	4.54342	10.0952	7.78834	150
chr1	66386836	66386989	SRR8550326_PAIRED_rmdup.narrowPeak_peak_1291	25	.	2.9631	4.62471	2.58154	9
chr1	66467691	66468626	SRR8550326_PAIRED_rmdup.narrowPeak_peak_1292	441	.	11.8524	47.1284	44.1209	315
chr1	66552586	66552735	SRR8550326_PAIRED_rmdup.narrowPeak_peak_1293	63	.	4.14834	8.6007	6.34937	67
chr1	66654978	66655986	SRR8550326_PAIRED_rmdup.narrowPeak_peak_1294	142	.	6.12374	16.7487	14.2541	347
chr1	66700466	66701710	SRR8550326_PAIRED_rmdup.narrowPeak_peak_1295	1642	.	29.0384	168.501	164.235	457
chr1	66815140	66815374	SRR8550326_PAIRED_rmdup.narrowPeak_peak_1296	49	.	3.75326	7.18539	4.99512	35
chr1	66815881	66818548	SRR8550326_PAIRED_rmdup.narrowPeak_peak_1297	1149	.	22.5195	118.754	114.927	1972
chr1	66833462	66834319	SRR8550326_PAIRED_rmdup.narrowPeak_peak_1298	206	.	7.50652	23.3019	20.6696	429
chr1	66838651	66838921	SRR8550326_PAIRED_rmdup.narrowPeak_peak_1299	70	.	4.34588	9.33848	7.05879	73
chr1	66862726	66863581	SRR8550326_PAIRED_rmdup.narrowPeak_peak_1300	523	.	13.2352	55.5119	52.394	277
chr1	66895865	66896375	SRR8550326_PAIRED_rmdup.narrowPeak_peak_1301	70	.	4.34588	9.33848	7.05879	41
chr1	66940893	66941631	SRR8550326_PAIRED_rmdup.narrowPeak_peak_1302	318	.	9.67945	34.6819	31.8554	230
chr1	66985103	66985666	SRR8550326_PAIRED_rmdup.narrowPeak_peak_1303	49	.	3.75326	7.18539	4.99512	354
chr1	66992904	66993048	SRR8550326_PAIRED_rmdup.narrowPeak_peak_1304	20	.	2.76556	4.0481	2.04957	51
chr1	67014365	67014550	SRR8550326_PAIRED_rmdup.narrowPeak_peak_1305	37	.	3.35818	5.85696	3.73519	77
chr1	67038591	67039195	SRR8550326_PAIRED_rmdup.narrowPeak_peak_1306	1063	.	21.3343	110.123	106.381	274
chr1	67045130	67045634	SRR8550326_PAIRED_rmdup.narrowPeak_peak_1307	276	.	8.88929	30.4074	27.649	158
chr1	67046522	67046723	SRR8550326_PAIRED_rmdup.narrowPeak_peak_1308	100	.	5.13604	12.4715	10.0888	111
chr1	67052534	67053144	SRR8550326_PAIRED_rmdup.narrowPeak_peak_1309	187	.	7.11144	21.3687	18.7741	433
chr1	67061386	67061908	SRR8550326_PAIRED_rmdup.narrowPeak_peak_1310	418	.	11.4573	44.7959	41.8202	209
chr1	67103569	67104150	SRR8550326_PAIRED_rmdup.narrowPeak_peak_1311	125	.	5.72866	14.9936	12.5421	398
chr1	67141117	67141934	SRR8550326_PAIRED_rmdup.narrowPeak_peak_1312	133	.	5.9262	15.8641	13.3908	257
chr1	67143900	67144179	SRR8550326_PAIRED_rmdup.narrowPeak_peak_1313	70	.	4.34588	9.33848	7.05879	212
chr1	67158677	67159444	SRR8550326_PAIRED_rmdup.narrowPeak_peak_1314	100	.	5.13604	12.4715	10.0888	652
chr1	67172784	67172937	SRR8550326_PAIRED_rmdup.narrowPeak_peak_1315	63	.	4.14834	8.6007	6.34937	88
chr1	67181140	67181406	SRR8550326_PAIRED_rmdup.narrowPeak_peak_1316	63	.	4.14834	8.6007	6.34937	174
chr1	67184678	67185114	SRR8550326_PAIRED_rmdup.narrowPeak_peak_1317	37	.	3.35818	5.85696	3.73519	269
chr1	67218433	67218805	SRR8550326_PAIRED_rmdup.narrowPeak_peak_1318	56	.	3.9508	7.88269	5.66104	263
chr1	67235072	67235290	SRR8550326_PAIRED_rmdup.narrowPeak_peak_1319	31	.	3.16064	5.22816	3.14406	209
chr1	67235662	67235993	SRR8550326_PAIRED_rmdup.narrowPeak_peak_1320	37	.	3.35818	5.85696	3.73519	269
chr1	67465437	67466003	SRR8550326_PAIRED_rmdup.narrowPeak_peak_1321	340	.	10.0745	36.8724	34.0122	326
chr1	67469084	67469465	SRR8550326_PAIRED_rmdup.narrowPeak_peak_1322	206	.	7.50652	23.3019	20.6696	199
chr1	67640317	67640932	SRR8550326_PAIRED_rmdup.narrowPeak_peak_1323	235	.	8.09914	26.2851	23.5973	202
chr1	67794898	67795396	SRR8550326_PAIRED_rmdup.narrowPeak_peak_1324	297	.	9.28438	32.5264	29.7338	264
chr1	68047103	68047417	SRR8550326_PAIRED_rmdup.narrowPeak_peak_1325	93	.	4.9385	11.6624	9.30416	230
chr1	68056347	68056541	SRR8550326_PAIRED_rmdup.narrowPeak_peak_1326	20	.	2.76556	4.0481	2.04957	113
chr1	68106149	68106669	SRR8550326_PAIRED_rmdup.narrowPeak_peak_1327	63	.	4.14834	8.6007	6.34937	50
chr1	68400805	68401640	SRR8550326_PAIRED_rmdup.narrowPeak_peak_1328	216	.	7.70406	24.2854	21.6344	459
chr1	68501332	68501797	SRR8550326_PAIRED_rmdup.narrowPeak_peak_1329	108	.	5.33358	13.2968	10.8905	368
chr1	68620193	68620602	SRR8550326_PAIRED_rmdup.narrowPeak_peak_1330	108	.	5.33358	13.2968	10.8905	321
chr1	68632404	68632637	SRR8550326_PAIRED_rmdup.narrowPeak_peak_1331	49	.	3.75326	7.18539	4.99512	71
chr1	68787556	68788122	SRR8550326_PAIRED_rmdup.narrowPeak_peak_1332	318	.	9.67945	34.6819	31.8554	200
chr1	68824949	68825214	SRR8550326_PAIRED_rmdup.narrowPeak_peak_1333	37	.	3.35818	5.85696	3.73519	56
chr1	68886863	68887437	SRR8550326_PAIRED_rmdup.narrowPeak_peak_1334	70	.	4.34588	9.33848	7.05879	102
chr1	68973742	68973941	SRR8550326_PAIRED_rmdup.narrowPeak_peak_1335	25	.	2.9631	4.62471	2.58154	30
chr1	69005198	69005379	SRR8550326_PAIRED_rmdup.narrowPeak_peak_1336	56	.	3.9508	7.88269	5.66104	51
chr1	69056145	69056385	SRR8550326_PAIRED_rmdup.narrowPeak_peak_1337	37	.	3.35818	5.85696	3.73519	187
chr1	69105136	69105441	SRR8550326_PAIRED_rmdup.narrowPeak_peak_1338	37	.	3.35818	5.85696	3.73519	170
chr1	69105722	69106759	SRR8550326_PAIRED_rmdup.narrowPeak_peak_1339	100	.	5.13604	12.4715	10.0888	755
chr1	69107237	69108799	SRR8550326_PAIRED_rmdup.narrowPeak_peak_1340	197	.	7.30898	22.3296	19.716	1412
chr1	69138842	69139363	SRR8550326_PAIRED_rmdup.narrowPeak_peak_1341	85	.	4.74096	10.8701	8.53713	207
chr1	69165109	69165413	SRR8550326_PAIRED_rmdup.narrowPeak_peak_1342	56	.	3.9508	7.88269	5.66104	236
chr1	69241869	69242194	SRR8550326_PAIRED_rmdup.narrowPeak_peak_1343	169	.	6.71636	19.4829	16.9269	76
chr1	69305968	69306327	SRR8550326_PAIRED_rmdup.narrowPeak_peak_1344	31	.	3.16064	5.22816	3.14406	32
chr1	69307162	69307359	SRR8550326_PAIRED_rmdup.narrowPeak_peak_1345	77	.	4.54342	10.0952	7.78834	45
chr1	69466568	69467473	SRR8550326_PAIRED_rmdup.narrowPeak_peak_1346	418	.	11.4573	44.7959	41.8202	539
chr1	69488930	69489638	SRR8550326_PAIRED_rmdup.narrowPeak_peak_1347	49	.	3.75326	7.18539	4.99512	84
chr1	69591346	69592371	SRR8550326_PAIRED_rmdup.narrowPeak_peak_1348	169	.	6.71636	19.4829	16.9269	875
chr1	69657125	69657367	SRR8550326_PAIRED_rmdup.narrowPeak_peak_1349	49	.	3.75326	7.18539	4.99512	88
chr1	69686203	69688286	SRR8550326_PAIRED_rmdup.narrowPeak_peak_1350	634	.	15.013	66.7497	63.4912	1446
chr1	69688943	69689479	SRR8550326_PAIRED_rmdup.narrowPeak_peak_1351	297	.	9.28438	32.5264	29.7338	245
chr1	69729427	69729572	SRR8550326_PAIRED_rmdup.narrowPeak_peak_1352	63	.	4.14834	8.6007	6.34937	117
chr1	69767652	69768085	SRR8550326_PAIRED_rmdup.narrowPeak_peak_1353	85	.	4.74096	10.8701	8.53713	192
chr1	69775660	69775832	SRR8550326_PAIRED_rmdup.narrowPeak_peak_1354	37	.	3.35818	5.85696	3.73519	114
chr1	69785259	69785498	SRR8550326_PAIRED_rmdup.narrowPeak_peak_1355	85	.	4.74096	10.8701	8.53713	93
chr1	69787350	69787822	SRR8550326_PAIRED_rmdup.narrowPeak_peak_1356	100	.	5.13604	12.4715	10.0888	342
chr1	69790225	69790819	SRR8550326_PAIRED_rmdup.narrowPeak_peak_1357	206	.	7.50652	23.3019	20.6696	254
chr1	69826781	69827318	SRR8550326_PAIRED_rmdup.narrowPeak_peak_1358	856	.	18.3712	89.1928	85.6731	240
chr1	70265057	70265236	SRR8550326_PAIRED_rmdup.narrowPeak_peak_1359	37	.	3.35818	5.85696	3.73519	81
chr1	70266093	70266291	SRR8550326_PAIRED_rmdup.narrowPeak_peak_1360	31	.	3.16064	5.22816	3.14406	116
chr1	70442404	70442631	SRR8550326_PAIRED_rmdup.narrowPeak_peak_1361	43	.	3.55572	6.50978	4.35268	30
chr1	70466822	70466985	SRR8550326_PAIRED_rmdup.narrowPeak_peak_1362	37	.	3.35818	5.85696	3.73519	130
chr1	70725667	70726036	SRR8550326_PAIRED_rmdup.narrowPeak_peak_1363	133	.	5.9262	15.8641	13.3908	86
chr1	71004325	71004499	SRR8550326_PAIRED_rmdup.narrowPeak_peak_1364	77	.	4.54342	10.0952	7.78834	95
chr1	71025844	71026031	SRR8550326_PAIRED_rmdup.narrowPeak_peak_1365	49	.	3.75326	7.18539	4.99512	46
chr1	71037097	71037422	SRR8550326_PAIRED_rmdup.narrowPeak_peak_1366	125	.	5.72866	14.9936	12.5421	46
chr1	71101750	71103869	SRR8550326_PAIRED_rmdup.narrowPeak_peak_1367	1893	.	32.199	193.826	189.379	1260
chr1	71110084	71110259	SRR8550326_PAIRED_rmdup.narrowPeak_peak_1368	31	.	3.16064	5.22816	3.14406	131
chr1	71277052	71277378	SRR8550326_PAIRED_rmdup.narrowPeak_peak_1369	85	.	4.74096	10.8701	8.53713	61
chr1	71289676	71289999	SRR8550326_PAIRED_rmdup.narrowPeak_peak_1370	43	.	3.55572	6.50978	4.35268	6
chr1	71306370	71306520	SRR8550326_PAIRED_rmdup.narrowPeak_peak_1371	25	.	2.9631	4.62471	2.58154	54
chr1	71507225	71507874	SRR8550326_PAIRED_rmdup.narrowPeak_peak_1372	395	.	11.0622	42.493	39.5498	231
chr1	71531668	71531933	SRR8550326_PAIRED_rmdup.narrowPeak_peak_1373	117	.	5.53112	14.1377	11.7086	162
chr1	71556444	71557677	SRR8550326_PAIRED_rmdup.narrowPeak_peak_1374	1049	.	21.1368	108.698	104.971	579
chr1	71624751	71625128	SRR8550326_PAIRED_rmdup.narrowPeak_peak_1375	93	.	4.9385	11.6624	9.30416	66
chr1	71651435	71651680	SRR8550326_PAIRED_rmdup.narrowPeak_peak_1376	56	.	3.9508	7.88269	5.66104	58
chr1	71652512	71654095	SRR8550326_PAIRED_rmdup.narrowPeak_peak_1377	750	.	16.7909	78.4477	75.0511	673
chr1	71682319	71682706	SRR8550326_PAIRED_rmdup.narrowPeak_peak_1378	125	.	5.72866	14.9936	12.5421	195
chr1	71837114	71837521	SRR8550326_PAIRED_rmdup.narrowPeak_peak_1379	56	.	3.9508	7.88269	5.66104	219
chr1	71837675	71838347	SRR8550326_PAIRED_rmdup.narrowPeak_peak_1380	584	.	14.2229	61.695	58.4991	209
chr1	71845041	71845246	SRR8550326_PAIRED_rmdup.narrowPeak_peak_1381	25	.	2.9631	4.62471	2.58154	23
chr1	71849720	71850010	SRR8550326_PAIRED_rmdup.narrowPeak_peak_1382	77	.	4.54342	10.0952	7.78834	88
chr1	71877083	71877387	SRR8550326_PAIRED_rmdup.narrowPeak_peak_1383	63	.	4.14834	8.6007	6.34937	88
chr1	71893643	71894126	SRR8550326_PAIRED_rmdup.narrowPeak_peak_1384	169	.	6.71636	19.4829	16.9269	179
chr1	71896817	71897236	SRR8550326_PAIRED_rmdup.narrowPeak_peak_1385	43	.	3.55572	6.50978	4.35268	147
chr1	71921092	71921279	SRR8550326_PAIRED_rmdup.narrowPeak_peak_1386	77	.	4.54342	10.0952	7.78834	122
chr1	71937932	71938405	SRR8550326_PAIRED_rmdup.narrowPeak_peak_1387	37	.	3.35818	5.85696	3.73519	364
chr1	71947513	71947810	SRR8550326_PAIRED_rmdup.narrowPeak_peak_1388	25	.	2.9631	4.62471	2.58154	36
chr1	71980751	71980951	SRR8550326_PAIRED_rmdup.narrowPeak_peak_1389	93	.	4.9385	11.6624	9.30416	85
chr1	72002385	72002725	SRR8550326_PAIRED_rmdup.narrowPeak_peak_1390	206	.	7.50652	23.3019	20.6696	221
chr1	72020411	72020771	SRR8550326_PAIRED_rmdup.narrowPeak_peak_1391	93	.	4.9385	11.6624	9.30416	167
chr1	72060489	72060851	SRR8550326_PAIRED_rmdup.narrowPeak_peak_1392	187	.	7.11144	21.3687	18.7741	121
chr1	72105476	72105830	SRR8550326_PAIRED_rmdup.narrowPeak_peak_1393	49	.	3.75326	7.18539	4.99512	152
chr1	72108568	72109008	SRR8550326_PAIRED_rmdup.narrowPeak_peak_1394	197	.	7.30898	22.3296	19.716	314
chr1	72123586	72124091	SRR8550326_PAIRED_rmdup.narrowPeak_peak_1395	197	.	7.30898	22.3296	19.716	228
chr1	72141617	72142529	SRR8550326_PAIRED_rmdup.narrowPeak_peak_1396	256	.	8.49422	28.3263	25.6029	465
chr1	72182784	72183215	SRR8550326_PAIRED_rmdup.narrowPeak_peak_1397	77	.	4.54342	10.0952	7.78834	336
chr1	72188072	72188780	SRR8550326_PAIRED_rmdup.narrowPeak_peak_1398	49	.	3.75326	7.18539	4.99512	399
chr1	72198420	72198667	SRR8550326_PAIRED_rmdup.narrowPeak_peak_1399	56	.	3.9508	7.88269	5.66104	62
chr1	72211694	72212637	SRR8550326_PAIRED_rmdup.narrowPeak_peak_1400	340	.	10.0745	36.8724	34.0122	543
chr1	72225716	72227280	SRR8550326_PAIRED_rmdup.narrowPeak_peak_1401	1280	.	24.2974	131.956	128.002	693
chr1	72236255	72237737	SRR8550326_PAIRED_rmdup.narrowPeak_peak_1402	511	.	13.0376	54.2942	51.1921	886
chr1	72243420	72244852	SRR8550326_PAIRED_rmdup.narrowPeak_peak_1403	1428	.	26.2728	146.957	142.869	988
chr1	72254567	72255884	SRR8550326_PAIRED_rmdup.narrowPeak_peak_1404	1596	.	28.4457	163.834	159.604	653
chr1	72283917	72284695	SRR8550326_PAIRED_rmdup.narrowPeak_peak_1405	1007	.	20.5441	104.448	100.765	368
chr1	72306684	72308112	SRR8550326_PAIRED_rmdup.narrowPeak_peak_1406	1007	.	20.5441	104.448	100.765	707
chr1	72309555	72310366	SRR8550326_PAIRED_rmdup.narrowPeak_peak_1407	672	.	15.6057	70.6005	67.296	397
chr1	72313775	72314046	SRR8550326_PAIRED_rmdup.narrowPeak_peak_1408	49	.	3.75326	7.18539	4.99512	107
chr1	72384549	72384748	SRR8550326_PAIRED_rmdup.narrowPeak_peak_1409	31	.	3.16064	5.22816	3.14406	45
chr1	72457285	72457465	SRR8550326_PAIRED_rmdup.narrowPeak_peak_1410	108	.	5.33358	13.2968	10.8905	102
chr1	72536785	72537378	SRR8550326_PAIRED_rmdup.narrowPeak_peak_1411	151	.	6.32128	17.647	15.1315	328
chr1	72574146	72574325	SRR8550326_PAIRED_rmdup.narrowPeak_peak_1412	85	.	4.74096	10.8701	8.53713	111
chr1	72577397	72577890	SRR8550326_PAIRED_rmdup.narrowPeak_peak_1413	77	.	4.54342	10.0952	7.78834	198
chr1	72578266	72578439	SRR8550326_PAIRED_rmdup.narrowPeak_peak_1414	20	.	2.76556	4.0481	2.04957	149
chr1	72582785	72583804	SRR8550326_PAIRED_rmdup.narrowPeak_peak_1415	952	.	19.754	98.8395	95.2147	357
chr1	72641046	72641213	SRR8550326_PAIRED_rmdup.narrowPeak_peak_1416	31	.	3.16064	5.22816	3.14406	96
chr1	72710896	72711715	SRR8550326_PAIRED_rmdup.narrowPeak_peak_1417	429	.	11.6549	45.9585	42.9668	278
chr1	72717108	72717261	SRR8550326_PAIRED_rmdup.narrowPeak_peak_1418	85	.	4.74096	10.8701	8.53713	89
chr1	72736580	72736774	SRR8550326_PAIRED_rmdup.narrowPeak_peak_1419	20	.	2.76556	4.0481	2.04957	139
chr1	72805078	72805285	SRR8550326_PAIRED_rmdup.narrowPeak_peak_1420	37	.	3.35818	5.85696	3.73519	143
chr1	72823862	72824313	SRR8550326_PAIRED_rmdup.narrowPeak_peak_1421	77	.	4.54342	10.0952	7.78834	282
chr1	72824478	72825223	SRR8550326_PAIRED_rmdup.narrowPeak_peak_1422	206	.	7.50652	23.3019	20.6696	97
chr1	72825376	72825659	SRR8550326_PAIRED_rmdup.narrowPeak_peak_1423	63	.	4.14834	8.6007	6.34937	147
chr1	72827564	72827812	SRR8550326_PAIRED_rmdup.narrowPeak_peak_1424	49	.	3.75326	7.18539	4.99512	64
chr1	72854859	72855275	SRR8550326_PAIRED_rmdup.narrowPeak_peak_1425	56	.	3.9508	7.88269	5.66104	140
chr1	72865775	72866069	SRR8550326_PAIRED_rmdup.narrowPeak_peak_1426	70	.	4.34588	9.33848	7.05879	219
chr1	72870242	72870621	SRR8550326_PAIRED_rmdup.narrowPeak_peak_1427	117	.	5.53112	14.1377	11.7086	96
chr1	72870971	72871474	SRR8550326_PAIRED_rmdup.narrowPeak_peak_1428	226	.	7.9016	25.2799	22.6103	274
chr1	72871724	72871933	SRR8550326_PAIRED_rmdup.narrowPeak_peak_1429	25	.	2.9631	4.62471	2.58154	135
chr1	72872438	72872751	SRR8550326_PAIRED_rmdup.narrowPeak_peak_1430	63	.	4.14834	8.6007	6.34937	264
chr1	72873680	72874134	SRR8550326_PAIRED_rmdup.narrowPeak_peak_1431	117	.	5.53112	14.1377	11.7086	331
chr1	72874887	72875216	SRR8550326_PAIRED_rmdup.narrowPeak_peak_1432	85	.	4.74096	10.8701	8.53713	55
chr1	72877986	72878130	SRR8550326_PAIRED_rmdup.narrowPeak_peak_1433	77	.	4.54342	10.0952	7.78834	76
chr1	72963378	72963853	SRR8550326_PAIRED_rmdup.narrowPeak_peak_1434	49	.	3.75326	7.18539	4.99512	250
chr1	72969548	72969732	SRR8550326_PAIRED_rmdup.narrowPeak_peak_1435	108	.	5.33358	13.2968	10.8905	71
chr1	73045843	73046470	SRR8550326_PAIRED_rmdup.narrowPeak_peak_1436	160	.	6.51882	18.5585	16.0225	385
chr1	73083721	73083880	SRR8550326_PAIRED_rmdup.narrowPeak_peak_1437	15	.	2.56802	3.49999	1.5519	74
chr1	73089978	73090178	SRR8550326_PAIRED_rmdup.narrowPeak_peak_1438	37	.	3.35818	5.85696	3.73519	162
chr1	73130219	73130540	SRR8550326_PAIRED_rmdup.narrowPeak_peak_1439	37	.	3.35818	5.85696	3.73519	92
chr1	73251928	73252328	SRR8550326_PAIRED_rmdup.narrowPeak_peak_1440	108	.	5.33358	13.2968	10.8905	118
chr1	73307265	73307619	SRR8550326_PAIRED_rmdup.narrowPeak_peak_1441	117	.	5.53112	14.1377	11.7086	193
chr1	73363274	73364295	SRR8550326_PAIRED_rmdup.narrowPeak_peak_1442	511	.	13.0376	54.2942	51.1921	498
chr1	73538656	73538863	SRR8550326_PAIRED_rmdup.narrowPeak_peak_1443	108	.	5.33358	13.2968	10.8905	97
chr1	73702261	73702824	SRR8550326_PAIRED_rmdup.narrowPeak_peak_1444	245	.	8.29668	27.3006	24.595	338
chr1	73744756	73744938	SRR8550326_PAIRED_rmdup.narrowPeak_peak_1445	15	.	2.56802	3.49999	1.5519	109
chr1	73758148	73759195	SRR8550326_PAIRED_rmdup.narrowPeak_peak_1446	286	.	9.08683	31.4622	28.6867	589
chr1	73764876	73765142	SRR8550326_PAIRED_rmdup.narrowPeak_peak_1447	25	.	2.9631	4.62471	2.58154	5
chr1	73826251	73826607	SRR8550326_PAIRED_rmdup.narrowPeak_peak_1448	169	.	6.71636	19.4829	16.9269	215
chr1	73942339	73942622	SRR8550326_PAIRED_rmdup.narrowPeak_peak_1452	70	.	4.34588	9.33848	7.05879	137
chr1	73962707	73963366	SRR8550326_PAIRED_rmdup.narrowPeak_peak_1453	151	.	6.32128	17.647	15.1315	519
chr1	73970342	73970696	SRR8550326_PAIRED_rmdup.narrowPeak_peak_1454	93	.	4.9385	11.6624	9.30416	118
chr1	73986779	73986938	SRR8550326_PAIRED_rmdup.narrowPeak_peak_1455	49	.	3.75326	7.18539	4.99512	126
chr1	73996376	73996688	SRR8550326_PAIRED_rmdup.narrowPeak_peak_1456	63	.	4.14834	8.6007	6.34937	121
chr1	74024888	74025085	SRR8550326_PAIRED_rmdup.narrowPeak_peak_1457	56	.	3.9508	7.88269	5.66104	32
chr1	74027551	74027731	SRR8550326_PAIRED_rmdup.narrowPeak_peak_1458	77	.	4.54342	10.0952	7.78834	48
chr1	74031037	74031565	SRR8550326_PAIRED_rmdup.narrowPeak_peak_1459	125	.	5.72866	14.9936	12.5421	161
chr1	74036842	74037250	SRR8550326_PAIRED_rmdup.narrowPeak_peak_1460	56	.	3.9508	7.88269	5.66104	106
chr1	74040862	74041202	SRR8550326_PAIRED_rmdup.narrowPeak_peak_1461	31	.	3.16064	5.22816	3.14406	62
chr1	74041560	74042219	SRR8550326_PAIRED_rmdup.narrowPeak_peak_1462	256	.	8.49422	28.3263	25.6029	355
chr1	74054057	74054236	SRR8550326_PAIRED_rmdup.narrowPeak_peak_1463	31	.	3.16064	5.22816	3.14406	146
chr1	74068572	74068961	SRR8550326_PAIRED_rmdup.narrowPeak_peak_1464	70	.	4.34588	9.33848	7.05879	74
chr1	74077332	74077597	SRR8550326_PAIRED_rmdup.narrowPeak_peak_1465	49	.	3.75326	7.18539	4.99512	196
chr1	74082975	74083243	SRR8550326_PAIRED_rmdup.narrowPeak_peak_1466	117	.	5.53112	14.1377	11.7086	32
chr1	74091249	74091398	SRR8550326_PAIRED_rmdup.narrowPeak_peak_1467	56	.	3.9508	7.88269	5.66104	63
chr1	74091600	74092046	SRR8550326_PAIRED_rmdup.narrowPeak_peak_1468	245	.	8.29668	27.3006	24.595	333
chr1	74092334	74092535	SRR8550326_PAIRED_rmdup.narrowPeak_peak_1469	25	.	2.9631	4.62471	2.58154	152
chr1	74098206	74099066	SRR8550326_PAIRED_rmdup.narrowPeak_peak_1470	256	.	8.49422	28.3263	25.6029	458
chr1	74124478	74124814	SRR8550326_PAIRED_rmdup.narrowPeak_peak_1471	31	.	3.16064	5.22816	3.14406	34
chr1	74125251	74125558	SRR8550326_PAIRED_rmdup.narrowPeak_peak_1472	70	.	4.34588	9.33848	7.05879	100
chr1	74236122	74237151	SRR8550326_PAIRED_rmdup.narrowPeak_peak_1473	245	.	8.29668	27.3006	24.595	398
chr1	74275110	74275402	SRR8550326_PAIRED_rmdup.narrowPeak_peak_1474	37	.	3.35818	5.85696	3.73519	50
chr1	74284323	74285294	SRR8550326_PAIRED_rmdup.narrowPeak_peak_1475	1413	.	26.0753	145.442	141.368	530
chr1	74295876	74296111	SRR8550326_PAIRED_rmdup.narrowPeak_peak_1476	70	.	4.34588	9.33848	7.05879	39
chr1	74303665	74304443	SRR8550326_PAIRED_rmdup.narrowPeak_peak_1477	216	.	7.70406	24.2854	21.6344	400
chr1	74313271	74313606	SRR8550326_PAIRED_rmdup.narrowPeak_peak_1478	117	.	5.53112	14.1377	11.7086	272
chr1	74332092	74332827	SRR8550326_PAIRED_rmdup.narrowPeak_peak_1479	843	.	18.1737	87.8329	84.3283	389
chr1	74361924	74362165	SRR8550326_PAIRED_rmdup.narrowPeak_peak_1480	197	.	7.30898	22.3296	19.716	114
chr1	74368291	74368540	SRR8550326_PAIRED_rmdup.narrowPeak_peak_1481	56	.	3.9508	7.88269	5.66104	166
chr1	74386550	74387298	SRR8550326_PAIRED_rmdup.narrowPeak_peak_1482	464	.	12.2475	49.4896	46.4504	468
chr1	74390038	74390658	SRR8550326_PAIRED_rmdup.narrowPeak_peak_1483	31	.	3.16064	5.22816	3.14406	137
chr1	74391133	74393416	SRR8550326_PAIRED_rmdup.narrowPeak_peak_1484	476	.	12.445	50.6806	47.6257	1057
chr1	74394905	74395275	SRR8550326_PAIRED_rmdup.narrowPeak_peak_1485	77	.	4.54342	10.0952	7.78834	64
chr1	74397054	74398433	SRR8550326_PAIRED_rmdup.narrowPeak_peak_1486	789	.	17.3835	82.4406	78.9975	456
chr1	74505406	74506974	SRR8550326_PAIRED_rmdup.narrowPeak_peak_1487	1092	.	21.7294	112.984	109.214	391
chr1	74587656	74588598	SRR8550326_PAIRED_rmdup.narrowPeak_peak_1488	789	.	17.3835	82.4406	78.9975	558
chr1	74601178	74601713	SRR8550326_PAIRED_rmdup.narrowPeak_peak_1489	117	.	5.53112	14.1377	11.7086	295
chr1	74661313	74662392	SRR8550326_PAIRED_rmdup.narrowPeak_peak_1490	647	.	15.2106	68.0277	64.7536	492
chr1	74712974	74713864	SRR8550326_PAIRED_rmdup.narrowPeak_peak_1491	256	.	8.49422	28.3263	25.6029	436
chr1	74715560	74716107	SRR8550326_PAIRED_rmdup.narrowPeak_peak_1492	384	.	10.8647	41.353	38.4262	72
chr1	74748678	74749048	SRR8550326_PAIRED_rmdup.narrowPeak_peak_1493	63	.	4.14834	8.6007	6.34937	276
chr1	74759968	74760115	SRR8550326_PAIRED_rmdup.narrowPeak_peak_1494	142	.	6.12374	16.7487	14.2541	57
chr1	74772214	74772417	SRR8550326_PAIRED_rmdup.narrowPeak_peak_1495	25	.	2.9631	4.62471	2.58154	154
chr1	74773106	74773544	SRR8550326_PAIRED_rmdup.narrowPeak_peak_1496	362	.	10.4696	39.0965	36.2027	165
chr1	74784286	74784715	SRR8550326_PAIRED_rmdup.narrowPeak_peak_1497	125	.	5.72866	14.9936	12.5421	158
chr1	74787968	74788216	SRR8550326_PAIRED_rmdup.narrowPeak_peak_1498	117	.	5.53112	14.1377	11.7086	95
chr1	74794450	74794661	SRR8550326_PAIRED_rmdup.narrowPeak_peak_1499	25	.	2.9631	4.62471	2.58154	34
chr1	74797463	74797695	SRR8550326_PAIRED_rmdup.narrowPeak_peak_1500	85	.	4.74096	10.8701	8.53713	37
chr1	74803013	74803808	SRR8550326_PAIRED_rmdup.narrowPeak_peak_1501	329	.	9.87699	35.7729	32.9296	246
chr1	74806533	74807297	SRR8550326_PAIRED_rmdup.narrowPeak_peak_1502	49	.	3.75326	7.18539	4.99512	383
chr1	74807792	74808515	SRR8550326_PAIRED_rmdup.narrowPeak_peak_1503	441	.	11.8524	47.1284	44.1209	556
chr1	74816601	74817440	SRR8550326_PAIRED_rmdup.narrowPeak_peak_1504	276	.	8.88929	30.4074	27.649	452
chr1	74854561	74855933	SRR8550326_PAIRED_rmdup.narrowPeak_peak_1505	297	.	9.28438	32.5264	29.7338	284
chr1	74884602	74884779	SRR8550326_PAIRED_rmdup.narrowPeak_peak_1506	31	.	3.16064	5.22816	3.14406	32
chr1	74951223	74951422	SRR8550326_PAIRED_rmdup.narrowPeak_peak_1507	31	.	3.16064	5.22816	3.14406	30
chr1	74964444	74965149	SRR8550326_PAIRED_rmdup.narrowPeak_peak_1508	266	.	8.69176	29.362	26.621	274
chr1	75124441	75125492	SRR8550326_PAIRED_rmdup.narrowPeak_peak_1509	384	.	10.8647	41.353	38.4262	504
chr1	75141612	75141836	SRR8550326_PAIRED_rmdup.narrowPeak_peak_1510	49	.	3.75326	7.18539	4.99512	134
chr1	75142436	75143406	SRR8550326_PAIRED_rmdup.narrowPeak_peak_1511	429	.	11.6549	45.9585	42.9668	391
chr1	75168346	75169270	SRR8550326_PAIRED_rmdup.narrowPeak_peak_1512	843	.	18.1737	87.8329	84.3283	454
chr1	75179723	75180554	SRR8550326_PAIRED_rmdup.narrowPeak_peak_1513	307	.	9.48191	33.5997	30.7901	636
chr1	75191414	75192410	SRR8550326_PAIRED_rmdup.narrowPeak_peak_1514	1221	.	23.5072	126.052	122.154	635
chr1	75208978	75209376	SRR8550326_PAIRED_rmdup.narrowPeak_peak_1515	63	.	4.14834	8.6007	6.34937	90
chr1	75210497	75211082	SRR8550326_PAIRED_rmdup.narrowPeak_peak_1516	245	.	8.29668	27.3006	24.595	355
chr1	75218937	75219875	SRR8550326_PAIRED_rmdup.narrowPeak_peak_1517	77	.	4.54342	10.0952	7.78834	346
chr1	75236091	75237142	SRR8550326_PAIRED_rmdup.narrowPeak_peak_1518	226	.	7.9016	25.2799	22.6103	405
chr1	75251581	75251835	SRR8550326_PAIRED_rmdup.narrowPeak_peak_1519	31	.	3.16064	5.22816	3.14406	245
chr1	75254328	75254499	SRR8550326_PAIRED_rmdup.narrowPeak_peak_1520	31	.	3.16064	5.22816	3.14406	136
chr1	75263136	75263288	SRR8550326_PAIRED_rmdup.narrowPeak_peak_1521	37	.	3.35818	5.85696	3.73519	68
chr1	75316738	75318466	SRR8550326_PAIRED_rmdup.narrowPeak_peak_1522	1294	.	24.4949	133.44	129.473	960
chr1	75339335	75339479	SRR8550326_PAIRED_rmdup.narrowPeak_peak_1523	25	.	2.9631	4.62471	2.58154	95
chr1	75342818	75343095	SRR8550326_PAIRED_rmdup.narrowPeak_peak_1524	108	.	5.33358	13.2968	10.8905	204
chr1	75344023	75344366	SRR8550326_PAIRED_rmdup.narrowPeak_peak_1525	31	.	3.16064	5.22816	3.14406	212
chr1	75344531	75344892	SRR8550326_PAIRED_rmdup.narrowPeak_peak_1526	93	.	4.9385	11.6624	9.30416	188
chr1	75360296	75360837	SRR8550326_PAIRED_rmdup.narrowPeak_peak_1527	31	.	3.16064	5.22816	3.14406	452
chr1	75381738	75382393	SRR8550326_PAIRED_rmdup.narrowPeak_peak_1528	43	.	3.55572	6.50978	4.35268	556
chr1	75388077	75388646	SRR8550326_PAIRED_rmdup.narrowPeak_peak_1529	56	.	3.9508	7.88269	5.66104	190
chr1	75398626	75399080	SRR8550326_PAIRED_rmdup.narrowPeak_peak_1530	235	.	8.09914	26.2851	23.5973	280
chr1	75399771	75400230	SRR8550326_PAIRED_rmdup.narrowPeak_peak_1531	108	.	5.33358	13.2968	10.8905	254
chr1	75422050	75422481	SRR8550326_PAIRED_rmdup.narrowPeak_peak_1532	31	.	3.16064	5.22816	3.14406	154
chr1	75422846	75423536	SRR8550326_PAIRED_rmdup.narrowPeak_peak_1533	85	.	4.74096	10.8701	8.53713	126
chr1	75425827	75426038	SRR8550326_PAIRED_rmdup.narrowPeak_peak_1534	77	.	4.54342	10.0952	7.78834	131
chr1	75435696	75436107	SRR8550326_PAIRED_rmdup.narrowPeak_peak_1535	266	.	8.69176	29.362	26.621	242
chr1	75445858	75446185	SRR8550326_PAIRED_rmdup.narrowPeak_peak_1536	125	.	5.72866	14.9936	12.5421	39
chr1	75450788	75451085	SRR8550326_PAIRED_rmdup.narrowPeak_peak_1537	20	.	2.76556	4.0481	2.04957	27
chr1	75456634	75457183	SRR8550326_PAIRED_rmdup.narrowPeak_peak_1538	43	.	3.55572	6.50978	4.35268	231
chr1	75467492	75468041	SRR8550326_PAIRED_rmdup.narrowPeak_peak_1539	206	.	7.50652	23.3019	20.6696	277
chr1	75477303	75477804	SRR8550326_PAIRED_rmdup.narrowPeak_peak_1540	117	.	5.53112	14.1377	11.7086	234
chr1	75478781	75479899	SRR8550326_PAIRED_rmdup.narrowPeak_peak_1541	856	.	18.3712	89.1928	85.6731	596
chr1	75487541	75488148	SRR8550326_PAIRED_rmdup.narrowPeak_peak_1542	307	.	9.48191	33.5997	30.7901	237
chr1	75495182	75495447	SRR8550326_PAIRED_rmdup.narrowPeak_peak_1543	63	.	4.14834	8.6007	6.34937	187
chr1	75505233	75506766	SRR8550326_PAIRED_rmdup.narrowPeak_peak_1544	340	.	10.0745	36.8724	34.0122	917
chr1	75521173	75522101	SRR8550326_PAIRED_rmdup.narrowPeak_peak_1545	597	.	14.4204	62.9499	59.7385	409
chr1	75546157	75547035	SRR8550326_PAIRED_rmdup.narrowPeak_peak_1546	245	.	8.29668	27.3006	24.595	230
chr1	75559330	75559964	SRR8550326_PAIRED_rmdup.narrowPeak_peak_1547	452	.	12.0499	48.3054	45.2821	323
chr1	75653769	75654027	SRR8550326_PAIRED_rmdup.narrowPeak_peak_1548	49	.	3.75326	7.18539	4.99512	46
chr1	75662188	75662510	SRR8550326_PAIRED_rmdup.narrowPeak_peak_1549	77	.	4.54342	10.0952	7.78834	241
chr1	75662666	75663109	SRR8550326_PAIRED_rmdup.narrowPeak_peak_1550	85	.	4.74096	10.8701	8.53713	147
chr1	75695698	75695858	SRR8550326_PAIRED_rmdup.narrowPeak_peak_1551	20	.	2.76556	4.0481	2.04957	45
chr1	75833157	75833834	SRR8550326_PAIRED_rmdup.narrowPeak_peak_1552	318	.	9.67945	34.6819	31.8554	436
chr1	75885708	75885918	SRR8550326_PAIRED_rmdup.narrowPeak_peak_1553	49	.	3.75326	7.18539	4.99512	101
chr1	75925846	75926183	SRR8550326_PAIRED_rmdup.narrowPeak_peak_1554	169	.	6.71636	19.4829	16.9269	110
chr1	75983203	75983791	SRR8550326_PAIRED_rmdup.narrowPeak_peak_1555	108	.	5.33358	13.2968	10.8905	482
chr1	76009469	76010222	SRR8550326_PAIRED_rmdup.narrowPeak_peak_1556	100	.	5.13604	12.4715	10.0888	445
chr1	76039136	76039431	SRR8550326_PAIRED_rmdup.narrowPeak_peak_1557	31	.	3.16064	5.22816	3.14406	40
chr1	76065716	76066138	SRR8550326_PAIRED_rmdup.narrowPeak_peak_1558	85	.	4.74096	10.8701	8.53713	220
chr1	76137663	76138042	SRR8550326_PAIRED_rmdup.narrowPeak_peak_1559	25	.	2.9631	4.62471	2.58154	215
chr1	76258160	76258434	SRR8550326_PAIRED_rmdup.narrowPeak_peak_1560	31	.	3.16064	5.22816	3.14406	213
chr1	76323142	76323367	SRR8550326_PAIRED_rmdup.narrowPeak_peak_1561	43	.	3.55572	6.50978	4.35268	76
chr1	76717356	76717509	SRR8550326_PAIRED_rmdup.narrowPeak_peak_1562	20	.	2.76556	4.0481	2.04957	10
chr1	76832220	76832777	SRR8550326_PAIRED_rmdup.narrowPeak_peak_1563	56	.	3.9508	7.88269	5.66104	329
chr1	76843453	76843685	SRR8550326_PAIRED_rmdup.narrowPeak_peak_1564	37	.	3.35818	5.85696	3.73519	21
chr1	76865831	76866732	SRR8550326_PAIRED_rmdup.narrowPeak_peak_1565	125	.	5.72866	14.9936	12.5421	579
chr1	76895994	76896751	SRR8550326_PAIRED_rmdup.narrowPeak_peak_1566	151	.	6.32128	17.647	15.1315	268
chr1	76907503	76907902	SRR8550326_PAIRED_rmdup.narrowPeak_peak_1567	20	.	2.76556	4.0481	2.04957	48
chr1	76957586	76957754	SRR8550326_PAIRED_rmdup.narrowPeak_peak_1568	43	.	3.55572	6.50978	4.35268	26
chr1	76972433	76972997	SRR8550326_PAIRED_rmdup.narrowPeak_peak_1569	100	.	5.13604	12.4715	10.0888	183
chr1	76975656	76976301	SRR8550326_PAIRED_rmdup.narrowPeak_peak_1570	85	.	4.74096	10.8701	8.53713	145
chr1	77080959	77081232	SRR8550326_PAIRED_rmdup.narrowPeak_peak_1571	70	.	4.34588	9.33848	7.05879	116
chr1	77140833	77141510	SRR8550326_PAIRED_rmdup.narrowPeak_peak_1572	245	.	8.29668	27.3006	24.595	262
chr1	77227221	77227460	SRR8550326_PAIRED_rmdup.narrowPeak_peak_1573	43	.	3.55572	6.50978	4.35268	54
chr1	77256385	77256624	SRR8550326_PAIRED_rmdup.narrowPeak_peak_1574	31	.	3.16064	5.22816	3.14406	159
chr1	77289649	77289875	SRR8550326_PAIRED_rmdup.narrowPeak_peak_1575	108	.	5.33358	13.2968	10.8905	87
chr1	77315487	77315716	SRR8550326_PAIRED_rmdup.narrowPeak_peak_1576	20	.	2.76556	4.0481	2.04957	194
chr1	77338298	77338550	SRR8550326_PAIRED_rmdup.narrowPeak_peak_1577	85	.	4.74096	10.8701	8.53713	204
chr1	77404565	77404812	SRR8550326_PAIRED_rmdup.narrowPeak_peak_1578	31	.	3.16064	5.22816	3.14406	22
chr1	77513623	77513803	SRR8550326_PAIRED_rmdup.narrowPeak_peak_1579	20	.	2.76556	4.0481	2.04957	85
chr1	77514386	77515633	SRR8550326_PAIRED_rmdup.narrowPeak_peak_1580	340	.	10.0745	36.8724	34.0122	710
chr1	77516113	77516747	SRR8550326_PAIRED_rmdup.narrowPeak_peak_1581	151	.	6.32128	17.647	15.1315	376
chr1	77972367	77972600	SRR8550326_PAIRED_rmdup.narrowPeak_peak_1582	49	.	3.75326	7.18539	4.99512	220
chr1	77978648	77978926	SRR8550326_PAIRED_rmdup.narrowPeak_peak_1583	49	.	3.75326	7.18539	4.99512	212
chr1	78008883	78009187	SRR8550326_PAIRED_rmdup.narrowPeak_peak_1584	70	.	4.34588	9.33848	7.05879	118
chr1	78021321	78021552	SRR8550326_PAIRED_rmdup.narrowPeak_peak_1585	31	.	3.16064	5.22816	3.14406	216
chr1	78110373	78110614	SRR8550326_PAIRED_rmdup.narrowPeak_peak_1586	70	.	4.34588	9.33848	7.05879	123
chr1	78129324	78129636	SRR8550326_PAIRED_rmdup.narrowPeak_peak_1587	125	.	5.72866	14.9936	12.5421	76
chr1	78140576	78140889	SRR8550326_PAIRED_rmdup.narrowPeak_peak_1588	77	.	4.54342	10.0952	7.78834	52
chr1	78181917	78182139	SRR8550326_PAIRED_rmdup.narrowPeak_peak_1589	49	.	3.75326	7.18539	4.99512	156
chr1	78189544	78190146	SRR8550326_PAIRED_rmdup.narrowPeak_peak_1590	151	.	6.32128	17.647	15.1315	225
chr1	78196431	78197256	SRR8550326_PAIRED_rmdup.narrowPeak_peak_1591	63	.	4.14834	8.6007	6.34937	623
chr1	78215849	78216234	SRR8550326_PAIRED_rmdup.narrowPeak_peak_1592	77	.	4.54342	10.0952	7.78834	128
chr1	78216585	78217700	SRR8550326_PAIRED_rmdup.narrowPeak_peak_1593	151	.	6.32128	17.647	15.1315	616
chr1	78237952	78238185	SRR8550326_PAIRED_rmdup.narrowPeak_peak_1594	43	.	3.55572	6.50978	4.35268	34
chr1	78310326	78310602	SRR8550326_PAIRED_rmdup.narrowPeak_peak_1595	20	.	2.76556	4.0481	2.04957	182
chr1	78338333	78338641	SRR8550326_PAIRED_rmdup.narrowPeak_peak_1596	160	.	6.51882	18.5585	16.0225	165
chr1	78419721	78419922	SRR8550326_PAIRED_rmdup.narrowPeak_peak_1597	49	.	3.75326	7.18539	4.99512	43
chr1	78443138	78443700	SRR8550326_PAIRED_rmdup.narrowPeak_peak_1598	77	.	4.54342	10.0952	7.78834	85
chr1	78488276	78489599	SRR8550326_PAIRED_rmdup.narrowPeak_peak_1599	938	.	19.5564	97.4481	93.8378	784
chr1	78511839	78512103	SRR8550326_PAIRED_rmdup.narrowPeak_peak_1600	56	.	3.9508	7.88269	5.66104	145
chr1	78537597	78537790	SRR8550326_PAIRED_rmdup.narrowPeak_peak_1601	31	.	3.16064	5.22816	3.14406	39
chr1	78539226	78539446	SRR8550326_PAIRED_rmdup.narrowPeak_peak_1602	117	.	5.53112	14.1377	11.7086	140
chr1	78588663	78588982	SRR8550326_PAIRED_rmdup.narrowPeak_peak_1603	117	.	5.53112	14.1377	11.7086	159
chr1	78649189	78649621	SRR8550326_PAIRED_rmdup.narrowPeak_peak_1604	216	.	7.70406	24.2854	21.6344	228
chr1	78656484	78656718	SRR8550326_PAIRED_rmdup.narrowPeak_peak_1605	20	.	2.76556	4.0481	2.04957	14
chr1	78657285	78658902	SRR8550326_PAIRED_rmdup.narrowPeak_peak_1606	829	.	17.9761	86.4777	82.9884	677
chr1	78724557	78724947	SRR8550326_PAIRED_rmdup.narrowPeak_peak_1607	125	.	5.72866	14.9936	12.5421	130
chr1	78734474	78734755	SRR8550326_PAIRED_rmdup.narrowPeak_peak_1608	49	.	3.75326	7.18539	4.99512	16
chr1	78844201	78844570	SRR8550326_PAIRED_rmdup.narrowPeak_peak_1609	70	.	4.34588	9.33848	7.05879	90
chr1	78852468	78852795	SRR8550326_PAIRED_rmdup.narrowPeak_peak_1610	93	.	4.9385	11.6624	9.30416	214
chr1	78919716	78920215	SRR8550326_PAIRED_rmdup.narrowPeak_peak_1611	142	.	6.12374	16.7487	14.2541	115
chr1	78945347	78945878	SRR8550326_PAIRED_rmdup.narrowPeak_peak_1612	43	.	3.55572	6.50978	4.35268	242
chr1	79148332	79148547	SRR8550326_PAIRED_rmdup.narrowPeak_peak_1613	20	.	2.76556	4.0481	2.04957	64
chr1	79183631	79184514	SRR8550326_PAIRED_rmdup.narrowPeak_peak_1614	476	.	12.445	50.6806	47.6257	332
chr1	79314365	79315011	SRR8550326_PAIRED_rmdup.narrowPeak_peak_1615	100	.	5.13604	12.4715	10.0888	584
chr1	79317234	79317379	SRR8550326_PAIRED_rmdup.narrowPeak_peak_1616	25	.	2.9631	4.62471	2.58154	112
chr1	79332504	79332859	SRR8550326_PAIRED_rmdup.narrowPeak_peak_1617	63	.	4.14834	8.6007	6.34937	261
chr1	79415489	79416082	SRR8550326_PAIRED_rmdup.narrowPeak_peak_1618	235	.	8.09914	26.2851	23.5973	164
chr1	79439792	79440249	SRR8550326_PAIRED_rmdup.narrowPeak_peak_1619	488	.	12.6426	51.8784	48.8079	271
chr1	79543653	79544127	SRR8550326_PAIRED_rmdup.narrowPeak_peak_1620	49	.	3.75326	7.18539	4.99512	171
chr1	79581129	79581801	SRR8550326_PAIRED_rmdup.narrowPeak_peak_1621	85	.	4.74096	10.8701	8.53713	419
chr1	79640066	79640275	SRR8550326_PAIRED_rmdup.narrowPeak_peak_1622	25	.	2.9631	4.62471	2.58154	165
chr1	79671462	79672436	SRR8550326_PAIRED_rmdup.narrowPeak_peak_1623	286	.	9.08683	31.4622	28.6867	502
chr1	79761366	79762218	SRR8550326_PAIRED_rmdup.narrowPeak_peak_1624	476	.	12.445	50.6806	47.6257	469
chr1	79775762	79776535	SRR8550326_PAIRED_rmdup.narrowPeak_peak_1625	672	.	15.6057	70.6005	67.296	281
chr1	79822273	79822579	SRR8550326_PAIRED_rmdup.narrowPeak_peak_1626	77	.	4.54342	10.0952	7.78834	102
chr1	79824396	79824588	SRR8550326_PAIRED_rmdup.narrowPeak_peak_1627	49	.	3.75326	7.18539	4.99512	39
chr1	79832774	79833101	SRR8550326_PAIRED_rmdup.narrowPeak_peak_1628	117	.	5.53112	14.1377	11.7086	116
chr1	79857988	79859424	SRR8550326_PAIRED_rmdup.narrowPeak_peak_1629	384	.	10.8647	41.353	38.4262	490
chr1	79860477	79860951	SRR8550326_PAIRED_rmdup.narrowPeak_peak_1630	85	.	4.74096	10.8701	8.53713	204
chr1	79861643	79862031	SRR8550326_PAIRED_rmdup.narrowPeak_peak_1631	43	.	3.55572	6.50978	4.35268	278
chr1	79913971	79914307	SRR8550326_PAIRED_rmdup.narrowPeak_peak_1632	206	.	7.50652	23.3019	20.6696	170
chr1	79978284	79978837	SRR8550326_PAIRED_rmdup.narrowPeak_peak_1633	108	.	5.33358	13.2968	10.8905	82
chr1	79982693	79983306	SRR8550326_PAIRED_rmdup.narrowPeak_peak_1634	351	.	10.2721	37.9803	35.1033	376
chr1	80014497	80015107	SRR8550326_PAIRED_rmdup.narrowPeak_peak_1635	169	.	6.71636	19.4829	16.9269	368
chr1	80061321	80061950	SRR8550326_PAIRED_rmdup.narrowPeak_peak_1636	476	.	12.445	50.6806	47.6257	492
chr1	80088626	80089014	SRR8550326_PAIRED_rmdup.narrowPeak_peak_1637	93	.	4.9385	11.6624	9.30416	243
chr1	80106293	80106553	SRR8550326_PAIRED_rmdup.narrowPeak_peak_1638	31	.	3.16064	5.22816	3.14406	164
chr1	80110267	80110629	SRR8550326_PAIRED_rmdup.narrowPeak_peak_1639	100	.	5.13604	12.4715	10.0888	144
chr1	80181151	80181469	SRR8550326_PAIRED_rmdup.narrowPeak_peak_1640	100	.	5.13604	12.4715	10.0888	84
chr1	80218386	80218570	SRR8550326_PAIRED_rmdup.narrowPeak_peak_1641	49	.	3.75326	7.18539	4.99512	117
chr1	80221192	80221353	SRR8550326_PAIRED_rmdup.narrowPeak_peak_1642	77	.	4.54342	10.0952	7.78834	81
chr1	80225332	80225493	SRR8550326_PAIRED_rmdup.narrowPeak_peak_1643	25	.	2.9631	4.62471	2.58154	110
chr1	80239527	80239675	SRR8550326_PAIRED_rmdup.narrowPeak_peak_1644	25	.	2.9631	4.62471	2.58154	93
chr1	80331001	80331179	SRR8550326_PAIRED_rmdup.narrowPeak_peak_1645	20	.	2.76556	4.0481	2.04957	5
chr1	80339492	80341499	SRR8550326_PAIRED_rmdup.narrowPeak_peak_1646	910	.	19.1614	94.6784	91.0975	1484
chr1	80358577	80358912	SRR8550326_PAIRED_rmdup.narrowPeak_peak_1647	56	.	3.9508	7.88269	5.66104	136
chr1	80404021	80404409	SRR8550326_PAIRED_rmdup.narrowPeak_peak_1648	77	.	4.54342	10.0952	7.78834	227
chr1	80408488	80408796	SRR8550326_PAIRED_rmdup.narrowPeak_peak_1649	178	.	6.9139	20.4197	17.8443	244
chr1	80409621	80410189	SRR8550326_PAIRED_rmdup.narrowPeak_peak_1650	93	.	4.9385	11.6624	9.30416	288
chr1	80630280	80631023	SRR8550326_PAIRED_rmdup.narrowPeak_peak_1651	329	.	9.87699	35.7729	32.9296	455
chr1	80656485	80657166	SRR8550326_PAIRED_rmdup.narrowPeak_peak_1652	142	.	6.12374	16.7487	14.2541	231
chr1	80755450	80755648	SRR8550326_PAIRED_rmdup.narrowPeak_peak_1653	37	.	3.35818	5.85696	3.73519	43
chr1	80756873	80757848	SRR8550326_PAIRED_rmdup.narrowPeak_peak_1654	125	.	5.72866	14.9936	12.5421	436
chr1	80758083	80759087	SRR8550326_PAIRED_rmdup.narrowPeak_peak_1655	197	.	7.30898	22.3296	19.716	145
chr1	80777354	80778632	SRR8550326_PAIRED_rmdup.narrowPeak_peak_1656	235	.	8.09914	26.2851	23.5973	1069
chr1	80783996	80784482	SRR8550326_PAIRED_rmdup.narrowPeak_peak_1657	100	.	5.13604	12.4715	10.0888	395
chr1	80854477	80854656	SRR8550326_PAIRED_rmdup.narrowPeak_peak_1658	25	.	2.9631	4.62471	2.58154	106
chr1	81125848	81126304	SRR8550326_PAIRED_rmdup.narrowPeak_peak_1659	31	.	3.16064	5.22816	3.14406	348
chr1	81163651	81163844	SRR8550326_PAIRED_rmdup.narrowPeak_peak_1660	49	.	3.75326	7.18539	4.99512	47
chr1	81284629	81284798	SRR8550326_PAIRED_rmdup.narrowPeak_peak_1661	56	.	3.9508	7.88269	5.66104	113
chr1	81285528	81286026	SRR8550326_PAIRED_rmdup.narrowPeak_peak_1662	125	.	5.72866	14.9936	12.5421	244
chr1	81287121	81287636	SRR8550326_PAIRED_rmdup.narrowPeak_peak_1663	384	.	10.8647	41.353	38.4262	223
chr1	81301731	81301961	SRR8550326_PAIRED_rmdup.narrowPeak_peak_1664	117	.	5.53112	14.1377	11.7086	115
chr1	81310052	81310365	SRR8550326_PAIRED_rmdup.narrowPeak_peak_1665	93	.	4.9385	11.6624	9.30416	212
chr1	81316582	81317159	SRR8550326_PAIRED_rmdup.narrowPeak_peak_1666	169	.	6.71636	19.4829	16.9269	374
chr1	81358782	81359173	SRR8550326_PAIRED_rmdup.narrowPeak_peak_1667	133	.	5.9262	15.8641	13.3908	161
chr1	81516544	81516966	SRR8550326_PAIRED_rmdup.narrowPeak_peak_1668	56	.	3.9508	7.88269	5.66104	160
chr1	81582570	81582767	SRR8550326_PAIRED_rmdup.narrowPeak_peak_1669	31	.	3.16064	5.22816	3.14406	16
chr1	81587788	81588075	SRR8550326_PAIRED_rmdup.narrowPeak_peak_1670	37	.	3.35818	5.85696	3.73519	224
chr1	81593372	81594130	SRR8550326_PAIRED_rmdup.narrowPeak_peak_1671	235	.	8.09914	26.2851	23.5973	417
chr1	81608600	81609510	SRR8550326_PAIRED_rmdup.narrowPeak_peak_1672	406	.	11.2598	43.6407	40.6812	384
chr1	81613369	81613594	SRR8550326_PAIRED_rmdup.narrowPeak_peak_1673	31	.	3.16064	5.22816	3.14406	20
chr1	81661187	81661450	SRR8550326_PAIRED_rmdup.narrowPeak_peak_1674	70	.	4.34588	9.33848	7.05879	201
chr1	81677924	81678087	SRR8550326_PAIRED_rmdup.narrowPeak_peak_1675	31	.	3.16064	5.22816	3.14406	8
chr1	81744254	81745701	SRR8550326_PAIRED_rmdup.narrowPeak_peak_1676	816	.	17.7786	85.1272	81.6531	541
chr1	81795008	81795198	SRR8550326_PAIRED_rmdup.narrowPeak_peak_1677	31	.	3.16064	5.22816	3.14406	67
chr1	81795715	81795967	SRR8550326_PAIRED_rmdup.narrowPeak_peak_1678	56	.	3.9508	7.88269	5.66104	109
chr1	81857590	81858176	SRR8550326_PAIRED_rmdup.narrowPeak_peak_1679	216	.	7.70406	24.2854	21.6344	276
chr1	81913407	81913726	SRR8550326_PAIRED_rmdup.narrowPeak_peak_1680	70	.	4.34588	9.33848	7.05879	215
chr1	81916904	81917390	SRR8550326_PAIRED_rmdup.narrowPeak_peak_1681	93	.	4.9385	11.6624	9.30416	205
chr1	81950217	81950472	SRR8550326_PAIRED_rmdup.narrowPeak_peak_1682	63	.	4.14834	8.6007	6.34937	158
chr1	82106784	82107358	SRR8550326_PAIRED_rmdup.narrowPeak_peak_1683	133	.	5.9262	15.8641	13.3908	256
chr1	82112431	82112859	SRR8550326_PAIRED_rmdup.narrowPeak_peak_1684	77	.	4.54342	10.0952	7.78834	107
chr1	82135879	82136498	SRR8550326_PAIRED_rmdup.narrowPeak_peak_1685	406	.	11.2598	43.6407	40.6812	252
chr1	82186099	82186245	SRR8550326_PAIRED_rmdup.narrowPeak_peak_1686	20	.	2.76556	4.0481	2.04957	5
chr1	82202924	82203501	SRR8550326_PAIRED_rmdup.narrowPeak_peak_1687	77	.	4.54342	10.0952	7.78834	183
chr1	82203898	82204171	SRR8550326_PAIRED_rmdup.narrowPeak_peak_1688	70	.	4.34588	9.33848	7.05879	119
chr1	82257570	82257727	SRR8550326_PAIRED_rmdup.narrowPeak_peak_1689	43	.	3.55572	6.50978	4.35268	86
chr1	82258920	82259117	SRR8550326_PAIRED_rmdup.narrowPeak_peak_1690	43	.	3.55572	6.50978	4.35268	108
chr1	82261220	82261777	SRR8550326_PAIRED_rmdup.narrowPeak_peak_1691	70	.	4.34588	9.33848	7.05879	115
chr1	82282762	82284169	SRR8550326_PAIRED_rmdup.narrowPeak_peak_1692	829	.	17.9761	86.4777	82.9884	417
chr1	82289824	82292148	SRR8550326_PAIRED_rmdup.narrowPeak_peak_1693	829	.	17.9761	86.4777	82.9884	1744
chr1	82292649	82293396	SRR8550326_PAIRED_rmdup.narrowPeak_peak_1694	351	.	10.2721	37.9803	35.1033	382
chr1	82294033	82294564	SRR8550326_PAIRED_rmdup.narrowPeak_peak_1695	85	.	4.74096	10.8701	8.53713	231
chr1	82304606	82304831	SRR8550326_PAIRED_rmdup.narrowPeak_peak_1696	85	.	4.74096	10.8701	8.53713	122
chr1	82316162	82317016	SRR8550326_PAIRED_rmdup.narrowPeak_peak_1697	1443	.	26.4703	148.475	144.374	387
chr1	82375030	82375762	SRR8550326_PAIRED_rmdup.narrowPeak_peak_1698	142	.	6.12374	16.7487	14.2541	146
chr1	82381922	82382145	SRR8550326_PAIRED_rmdup.narrowPeak_peak_1699	43	.	3.55572	6.50978	4.35268	170
chr1	82433290	82433811	SRR8550326_PAIRED_rmdup.narrowPeak_peak_1700	187	.	7.11144	21.3687	18.7741	230
chr1	82453330	82453547	SRR8550326_PAIRED_rmdup.narrowPeak_peak_1701	56	.	3.9508	7.88269	5.66104	106
chr1	82476397	82477113	SRR8550326_PAIRED_rmdup.narrowPeak_peak_1702	297	.	9.28438	32.5264	29.7338	528
chr1	82538050	82538255	SRR8550326_PAIRED_rmdup.narrowPeak_peak_1703	49	.	3.75326	7.18539	4.99512	138
chr1	82586795	82587174	SRR8550326_PAIRED_rmdup.narrowPeak_peak_1704	43	.	3.55572	6.50978	4.35268	227
chr1	82612181	82612771	SRR8550326_PAIRED_rmdup.narrowPeak_peak_1705	85	.	4.74096	10.8701	8.53713	228
chr1	82641517	82641929	SRR8550326_PAIRED_rmdup.narrowPeak_peak_1706	77	.	4.54342	10.0952	7.78834	319
chr1	82724758	82725734	SRR8550326_PAIRED_rmdup.narrowPeak_peak_1707	1120	.	22.1245	115.862	112.063	182
chr1	82787289	82787715	SRR8550326_PAIRED_rmdup.narrowPeak_peak_1708	178	.	6.9139	20.4197	17.8443	284
chr1	82839106	82840129	SRR8550326_PAIRED_rmdup.narrowPeak_peak_1709	672	.	15.6057	70.6005	67.296	394
chr1	82972016	82972344	SRR8550326_PAIRED_rmdup.narrowPeak_peak_1710	25	.	2.9631	4.62471	2.58154	33
chr1	82987712	82988178	SRR8550326_PAIRED_rmdup.narrowPeak_peak_1711	235	.	8.09914	26.2851	23.5973	220
chr1	83034688	83035524	SRR8550326_PAIRED_rmdup.narrowPeak_peak_1712	108	.	5.33358	13.2968	10.8905	505
chr1	83038038	83038814	SRR8550326_PAIRED_rmdup.narrowPeak_peak_1713	245	.	8.29668	27.3006	24.595	176
chr1	83064912	83065236	SRR8550326_PAIRED_rmdup.narrowPeak_peak_1714	142	.	6.12374	16.7487	14.2541	114
chr1	83076052	83076559	SRR8550326_PAIRED_rmdup.narrowPeak_peak_1715	351	.	10.2721	37.9803	35.1033	304
chr1	83159275	83160103	SRR8550326_PAIRED_rmdup.narrowPeak_peak_1716	1207	.	23.3097	124.585	120.702	464
chr1	83168987	83169697	SRR8550326_PAIRED_rmdup.narrowPeak_peak_1717	395	.	11.0622	42.493	39.5498	400
chr1	83273456	83273851	SRR8550326_PAIRED_rmdup.narrowPeak_peak_1718	49	.	3.75326	7.18539	4.99512	55
chr1	83317029	83317217	SRR8550326_PAIRED_rmdup.narrowPeak_peak_1719	20	.	2.76556	4.0481	2.04957	184
chr1	83407875	83408507	SRR8550326_PAIRED_rmdup.narrowPeak_peak_1720	206	.	7.50652	23.3019	20.6696	352
chr1	83611429	83611722	SRR8550326_PAIRED_rmdup.narrowPeak_peak_1721	20	.	2.76556	4.0481	2.04957	113
chr1	83697436	83697699	SRR8550326_PAIRED_rmdup.narrowPeak_peak_1722	63	.	4.14834	8.6007	6.34937	213
chr1	83697939	83698087	SRR8550326_PAIRED_rmdup.narrowPeak_peak_1723	20	.	2.76556	4.0481	2.04957	94
chr1	83723534	83723719	SRR8550326_PAIRED_rmdup.narrowPeak_peak_1724	20	.	2.76556	4.0481	2.04957	148
chr1	83727222	83727561	SRR8550326_PAIRED_rmdup.narrowPeak_peak_1725	197	.	7.30898	22.3296	19.716	129
chr1	83746060	83746289	SRR8550326_PAIRED_rmdup.narrowPeak_peak_1726	151	.	6.32128	17.647	15.1315	123
chr1	83853919	83854575	SRR8550326_PAIRED_rmdup.narrowPeak_peak_1727	160	.	6.51882	18.5585	16.0225	284
chr1	83862488	83863155	SRR8550326_PAIRED_rmdup.narrowPeak_peak_1728	56	.	3.9508	7.88269	5.66104	217
chr1	83870929	83872045	SRR8550326_PAIRED_rmdup.narrowPeak_peak_1729	938	.	19.5564	97.4481	93.8378	477
chr1	83890017	83890354	SRR8550326_PAIRED_rmdup.narrowPeak_peak_1730	20	.	2.76556	4.0481	2.04957	22
chr1	83896772	83897054	SRR8550326_PAIRED_rmdup.narrowPeak_peak_1731	133	.	5.9262	15.8641	13.3908	155
chr1	83954534	83954747	SRR8550326_PAIRED_rmdup.narrowPeak_peak_1732	31	.	3.16064	5.22816	3.14406	57
chr1	84013223	84013473	SRR8550326_PAIRED_rmdup.narrowPeak_peak_1733	49	.	3.75326	7.18539	4.99512	34
chr1	84079819	84080034	SRR8550326_PAIRED_rmdup.narrowPeak_peak_1734	37	.	3.35818	5.85696	3.73519	67
chr1	84080246	84080553	SRR8550326_PAIRED_rmdup.narrowPeak_peak_1735	56	.	3.9508	7.88269	5.66104	216
chr1	84102274	84102461	SRR8550326_PAIRED_rmdup.narrowPeak_peak_1736	25	.	2.9631	4.62471	2.58154	3
chr1	84186666	84187521	SRR8550326_PAIRED_rmdup.narrowPeak_peak_1737	373	.	10.6672	40.2208	37.3105	565
chr1	84283149	84283298	SRR8550326_PAIRED_rmdup.narrowPeak_peak_1738	49	.	3.75326	7.18539	4.99512	52
chr1	84284092	84284842	SRR8550326_PAIRED_rmdup.narrowPeak_peak_1739	307	.	9.48191	33.5997	30.7901	403
chr1	84286742	84287083	SRR8550326_PAIRED_rmdup.narrowPeak_peak_1740	266	.	8.69176	29.362	26.621	243
chr1	84507002	84507284	SRR8550326_PAIRED_rmdup.narrowPeak_peak_1741	49	.	3.75326	7.18539	4.99512	222
chr1	84536080	84536479	SRR8550326_PAIRED_rmdup.narrowPeak_peak_1742	93	.	4.9385	11.6624	9.30416	287
chr1	84549279	84550324	SRR8550326_PAIRED_rmdup.narrowPeak_peak_1743	373	.	10.6672	40.2208	37.3105	480
chr1	84585539	84585798	SRR8550326_PAIRED_rmdup.narrowPeak_peak_1744	70	.	4.34588	9.33848	7.05879	49
chr1	84695390	84696418	SRR8550326_PAIRED_rmdup.narrowPeak_peak_1745	340	.	10.0745	36.8724	34.0122	878
chr1	84710132	84710549	SRR8550326_PAIRED_rmdup.narrowPeak_peak_1746	31	.	3.16064	5.22816	3.14406	286
chr1	84838655	84840401	SRR8550326_PAIRED_rmdup.narrowPeak_peak_1747	1221	.	23.5072	126.052	122.154	929
chr1	84882360	84882517	SRR8550326_PAIRED_rmdup.narrowPeak_peak_1748	49	.	3.75326	7.18539	4.99512	49
chr1	84934145	84935330	SRR8550326_PAIRED_rmdup.narrowPeak_peak_1749	266	.	8.69176	29.362	26.621	660
chr1	85703377	85704023	SRR8550326_PAIRED_rmdup.narrowPeak_peak_1751	523	.	13.2352	55.5119	52.394	357
chr1	85736404	85736900	SRR8550326_PAIRED_rmdup.narrowPeak_peak_1752	276	.	8.88929	30.4074	27.649	251
chr1	85793035	85794785	SRR8550326_PAIRED_rmdup.narrowPeak_peak_1753	1519	.	27.458	156.116	151.948	509
chr1	85853429	85853735	SRR8550326_PAIRED_rmdup.narrowPeak_peak_1754	93	.	4.9385	11.6624	9.30416	91
chr1	85894109	85895755	SRR8550326_PAIRED_rmdup.narrowPeak_peak_1755	829	.	17.9761	86.4777	82.9884	485
chr1	85928440	85928596	SRR8550326_PAIRED_rmdup.narrowPeak_peak_1756	37	.	3.35818	5.85696	3.73519	45
chr1	85933754	85934128	SRR8550326_PAIRED_rmdup.narrowPeak_peak_1757	49	.	3.75326	7.18539	4.99512	58
chr1	85935595	85935760	SRR8550326_PAIRED_rmdup.narrowPeak_peak_1758	63	.	4.14834	8.6007	6.34937	49
chr1	86007835	86008108	SRR8550326_PAIRED_rmdup.narrowPeak_peak_1759	197	.	7.30898	22.3296	19.716	175
chr1	86018099	86018766	SRR8550326_PAIRED_rmdup.narrowPeak_peak_1760	307	.	9.48191	33.5997	30.7901	478
chr1	86045699	86046662	SRR8550326_PAIRED_rmdup.narrowPeak_peak_1761	276	.	8.88929	30.4074	27.649	365
chr1	86047023	86047249	SRR8550326_PAIRED_rmdup.narrowPeak_peak_1762	49	.	3.75326	7.18539	4.99512	157
chr1	86059385	86059873	SRR8550326_PAIRED_rmdup.narrowPeak_peak_1763	511	.	13.0376	54.2942	51.1921	225
chr1	86064141	86065052	SRR8550326_PAIRED_rmdup.narrowPeak_peak_1764	622	.	14.8155	65.4773	62.2345	434
chr1	86154266	86155043	SRR8550326_PAIRED_rmdup.narrowPeak_peak_1765	938	.	19.5564	97.4481	93.8378	417
chr1	86178871	86179110	SRR8550326_PAIRED_rmdup.narrowPeak_peak_1766	169	.	6.71636	19.4829	16.9269	167
chr1	86218058	86218250	SRR8550326_PAIRED_rmdup.narrowPeak_peak_1767	43	.	3.55572	6.50978	4.35268	49
chr1	86300183	86300630	SRR8550326_PAIRED_rmdup.narrowPeak_peak_1768	142	.	6.12374	16.7487	14.2541	173
chr1	86303101	86303784	SRR8550326_PAIRED_rmdup.narrowPeak_peak_1769	117	.	5.53112	14.1377	11.7086	375
chr1	86339352	86339798	SRR8550326_PAIRED_rmdup.narrowPeak_peak_1770	117	.	5.53112	14.1377	11.7086	234
chr1	86344072	86344281	SRR8550326_PAIRED_rmdup.narrowPeak_peak_1771	37	.	3.35818	5.85696	3.73519	171
chr1	86345100	86345480	SRR8550326_PAIRED_rmdup.narrowPeak_peak_1772	37	.	3.35818	5.85696	3.73519	113
chr1	86347176	86347492	SRR8550326_PAIRED_rmdup.narrowPeak_peak_1773	25	.	2.9631	4.62471	2.58154	77
chr1	86348645	86349068	SRR8550326_PAIRED_rmdup.narrowPeak_peak_1774	56	.	3.9508	7.88269	5.66104	334
chr1	86349451	86349680	SRR8550326_PAIRED_rmdup.narrowPeak_peak_1775	20	.	2.76556	4.0481	2.04957	66
chr1	86349832	86350055	SRR8550326_PAIRED_rmdup.narrowPeak_peak_1776	37	.	3.35818	5.85696	3.73519	93
chr1	86358544	86360342	SRR8550326_PAIRED_rmdup.narrowPeak_peak_1777	1642	.	29.0384	168.501	164.235	842
chr1	86372067	86372406	SRR8550326_PAIRED_rmdup.narrowPeak_peak_1778	160	.	6.51882	18.5585	16.0225	119
chr1	86381014	86381291	SRR8550326_PAIRED_rmdup.narrowPeak_peak_1779	70	.	4.34588	9.33848	7.05879	67
chr1	86389410	86389554	SRR8550326_PAIRED_rmdup.narrowPeak_peak_1780	37	.	3.35818	5.85696	3.73519	97
chr1	86398134	86398566	SRR8550326_PAIRED_rmdup.narrowPeak_peak_1781	151	.	6.32128	17.647	15.1315	290
chr1	86429856	86430229	SRR8550326_PAIRED_rmdup.narrowPeak_peak_1782	169	.	6.71636	19.4829	16.9269	238
chr1	86434051	86435384	SRR8550326_PAIRED_rmdup.narrowPeak_peak_1783	1596	.	28.4457	163.834	159.604	513
chr1	86435543	86435728	SRR8550326_PAIRED_rmdup.narrowPeak_peak_1784	31	.	3.16064	5.22816	3.14406	118
chr1	86440226	86440939	SRR8550326_PAIRED_rmdup.narrowPeak_peak_1785	634	.	15.013	66.7497	63.4912	426
chr1	86441779	86443788	SRR8550326_PAIRED_rmdup.narrowPeak_peak_1786	660	.	15.4081	69.3114	66.0219	860
chr1	86464767	86465378	SRR8550326_PAIRED_rmdup.narrowPeak_peak_1787	85	.	4.74096	10.8701	8.53713	164
chr1	86472285	86472683	SRR8550326_PAIRED_rmdup.narrowPeak_peak_1788	43	.	3.55572	6.50978	4.35268	39
chr1	86487131	86488050	SRR8550326_PAIRED_rmdup.narrowPeak_peak_1789	1309	.	24.6925	134.929	130.948	332
chr1	86501076	86501363	SRR8550326_PAIRED_rmdup.narrowPeak_peak_1790	93	.	4.9385	11.6624	9.30416	139
chr1	86501693	86502096	SRR8550326_PAIRED_rmdup.narrowPeak_peak_1791	187	.	7.11144	21.3687	18.7741	129
chr1	86502437	86504908	SRR8550326_PAIRED_rmdup.narrowPeak_peak_1792	776	.	17.186	81.1047	77.677	1872
chr1	86509390	86509931	SRR8550326_PAIRED_rmdup.narrowPeak_peak_1793	266	.	8.69176	29.362	26.621	200
chr1	86520464	86520617	SRR8550326_PAIRED_rmdup.narrowPeak_peak_1794	49	.	3.75326	7.18539	4.99512	57
chr1	86524736	86529380	SRR8550326_PAIRED_rmdup.narrowPeak_peak_1795	1642	.	29.0384	168.501	164.235	1789
chr1	86530906	86532853	SRR8550326_PAIRED_rmdup.narrowPeak_peak_1796	452	.	12.0499	48.3054	45.2821	1672
chr1	86533392	86533976	SRR8550326_PAIRED_rmdup.narrowPeak_peak_1797	93	.	4.9385	11.6624	9.30416	88
chr1	86582172	86583134	SRR8550326_PAIRED_rmdup.narrowPeak_peak_1798	1428	.	26.2728	146.957	142.869	634
chr1	86586834	86587542	SRR8550326_PAIRED_rmdup.narrowPeak_peak_1799	125	.	5.72866	14.9936	12.5421	425
chr1	86614378	86614612	SRR8550326_PAIRED_rmdup.narrowPeak_peak_1800	77	.	4.54342	10.0952	7.78834	119
chr1	86618569	86618865	SRR8550326_PAIRED_rmdup.narrowPeak_peak_1801	63	.	4.14834	8.6007	6.34937	120
chr1	86632819	86633185	SRR8550326_PAIRED_rmdup.narrowPeak_peak_1802	125	.	5.72866	14.9936	12.5421	197
chr1	86650374	86650580	SRR8550326_PAIRED_rmdup.narrowPeak_peak_1803	43	.	3.55572	6.50978	4.35268	167
chr1	86669570	86670883	SRR8550326_PAIRED_rmdup.narrowPeak_peak_1804	297	.	9.28438	32.5264	29.7338	1063
chr1	86703539	86704324	SRR8550326_PAIRED_rmdup.narrowPeak_peak_1805	523	.	13.2352	55.5119	52.394	285
chr1	87030707	87030889	SRR8550326_PAIRED_rmdup.narrowPeak_peak_1806	31	.	3.16064	5.22816	3.14406	87
chr1	87035442	87036351	SRR8550326_PAIRED_rmdup.narrowPeak_peak_1807	256	.	8.49422	28.3263	25.6029	549
chr1	87041211	87041371	SRR8550326_PAIRED_rmdup.narrowPeak_peak_1808	56	.	3.9508	7.88269	5.66104	87
chr1	87042193	87042487	SRR8550326_PAIRED_rmdup.narrowPeak_peak_1809	160	.	6.51882	18.5585	16.0225	101
chr1	87098623	87098988	SRR8550326_PAIRED_rmdup.narrowPeak_peak_1810	85	.	4.74096	10.8701	8.53713	215
chr1	87154269	87154980	SRR8550326_PAIRED_rmdup.narrowPeak_peak_1811	125	.	5.72866	14.9936	12.5421	431
chr1	87155905	87156341	SRR8550326_PAIRED_rmdup.narrowPeak_peak_1812	77	.	4.54342	10.0952	7.78834	131
chr1	87170726	87170870	SRR8550326_PAIRED_rmdup.narrowPeak_peak_1813	25	.	2.9631	4.62471	2.58154	57
chr1	87174260	87174764	SRR8550326_PAIRED_rmdup.narrowPeak_peak_1814	266	.	8.69176	29.362	26.621	254
chr1	87175839	87176202	SRR8550326_PAIRED_rmdup.narrowPeak_peak_1815	206	.	7.50652	23.3019	20.6696	108
chr1	87184847	87185026	SRR8550326_PAIRED_rmdup.narrowPeak_peak_1816	37	.	3.35818	5.85696	3.73519	155
chr1	87186727	87187494	SRR8550326_PAIRED_rmdup.narrowPeak_peak_1817	297	.	9.28438	32.5264	29.7338	340
chr1	87213655	87214549	SRR8550326_PAIRED_rmdup.narrowPeak_peak_1818	1021	.	20.7417	105.861	102.163	292
chr1	87246124	87246599	SRR8550326_PAIRED_rmdup.narrowPeak_peak_1819	169	.	6.71636	19.4829	16.9269	215
chr1	87263959	87264203	SRR8550326_PAIRED_rmdup.narrowPeak_peak_1820	37	.	3.35818	5.85696	3.73519	31
chr1	87264461	87264690	SRR8550326_PAIRED_rmdup.narrowPeak_peak_1821	77	.	4.54342	10.0952	7.78834	48
chr1	87270719	87271229	SRR8550326_PAIRED_rmdup.narrowPeak_peak_1822	117	.	5.53112	14.1377	11.7086	247
chr1	87326566	87327809	SRR8550326_PAIRED_rmdup.narrowPeak_peak_1823	776	.	17.186	81.1047	77.677	502
chr1	87447417	87447723	SRR8550326_PAIRED_rmdup.narrowPeak_peak_1824	63	.	4.14834	8.6007	6.34937	238
chr1	87509698	87510734	SRR8550326_PAIRED_rmdup.narrowPeak_peak_1825	108	.	5.33358	13.2968	10.8905	447
chr1	87755580	87756628	SRR8550326_PAIRED_rmdup.narrowPeak_peak_1826	776	.	17.186	81.1047	77.677	487
chr1	87852867	87853963	SRR8550326_PAIRED_rmdup.narrowPeak_peak_1827	464	.	12.2475	49.4896	46.4504	552
chr1	88008040	88008670	SRR8550326_PAIRED_rmdup.narrowPeak_peak_1828	142	.	6.12374	16.7487	14.2541	142
chr1	88094960	88095223	SRR8550326_PAIRED_rmdup.narrowPeak_peak_1829	77	.	4.54342	10.0952	7.78834	105
chr1	88120455	88120637	SRR8550326_PAIRED_rmdup.narrowPeak_peak_1830	31	.	3.16064	5.22816	3.14406	173
chr1	88205392	88206003	SRR8550326_PAIRED_rmdup.narrowPeak_peak_1831	441	.	11.8524	47.1284	44.1209	275
chr1	88357528	88357816	SRR8550326_PAIRED_rmdup.narrowPeak_peak_1853	266	.	8.69176	29.362	26.621	78
chr1	88424734	88425057	SRR8550326_PAIRED_rmdup.narrowPeak_peak_1854	85	.	4.74096	10.8701	8.53713	117
chr1	88456762	88456973	SRR8550326_PAIRED_rmdup.narrowPeak_peak_1855	160	.	6.51882	18.5585	16.0225	83
chr1	88474512	88476090	SRR8550326_PAIRED_rmdup.narrowPeak_peak_1856	142	.	6.12374	16.7487	14.2541	1099
chr1	88510684	88511053	SRR8550326_PAIRED_rmdup.narrowPeak_peak_1857	56	.	3.9508	7.88269	5.66104	92
chr1	88562489	88562634	SRR8550326_PAIRED_rmdup.narrowPeak_peak_1858	56	.	3.9508	7.88269	5.66104	81
chr1	88605700	88605877	SRR8550326_PAIRED_rmdup.narrowPeak_peak_1859	31	.	3.16064	5.22816	3.14406	97
chr1	88640118	88640372	SRR8550326_PAIRED_rmdup.narrowPeak_peak_1860	49	.	3.75326	7.18539	4.99512	85
chr1	88699170	88699792	SRR8550326_PAIRED_rmdup.narrowPeak_peak_1861	49	.	3.75326	7.18539	4.99512	448
chr1	88700271	88700641	SRR8550326_PAIRED_rmdup.narrowPeak_peak_1862	37	.	3.35818	5.85696	3.73519	37
chr1	88700940	88702694	SRR8550326_PAIRED_rmdup.narrowPeak_peak_1863	711	.	16.1983	74.5004	71.1498	992
chr1	88705782	88706187	SRR8550326_PAIRED_rmdup.narrowPeak_peak_1864	226	.	7.9016	25.2799	22.6103	209
chr1	88745307	88745694	SRR8550326_PAIRED_rmdup.narrowPeak_peak_1865	142	.	6.12374	16.7487	14.2541	89
chr1	88867127	88867274	SRR8550326_PAIRED_rmdup.narrowPeak_peak_1866	20	.	2.76556	4.0481	2.04957	87
chr1	89039539	89040306	SRR8550326_PAIRED_rmdup.narrowPeak_peak_1867	117	.	5.53112	14.1377	11.7086	562
chr1	89069457	89071219	SRR8550326_PAIRED_rmdup.narrowPeak_peak_1868	910	.	19.1614	94.6784	91.0975	747
chr1	89092592	89092983	SRR8550326_PAIRED_rmdup.narrowPeak_peak_1869	70	.	4.34588	9.33848	7.05879	42
chr1	89166996	89167610	SRR8550326_PAIRED_rmdup.narrowPeak_peak_1870	49	.	3.75326	7.18539	4.99512	364
chr1	89191283	89191811	SRR8550326_PAIRED_rmdup.narrowPeak_peak_1871	160	.	6.51882	18.5585	16.0225	296
chr1	89196235	89196520	SRR8550326_PAIRED_rmdup.narrowPeak_peak_1872	56	.	3.9508	7.88269	5.66104	79
chr1	89235457	89235617	SRR8550326_PAIRED_rmdup.narrowPeak_peak_1873	56	.	3.9508	7.88269	5.66104	115
chr1	89453795	89455882	SRR8550326_PAIRED_rmdup.narrowPeak_peak_1874	329	.	9.87699	35.7729	32.9296	678
chr1	89524482	89524682	SRR8550326_PAIRED_rmdup.narrowPeak_peak_1875	245	.	8.29668	27.3006	24.595	86
chr1	89547992	89548324	SRR8550326_PAIRED_rmdup.narrowPeak_peak_1876	31	.	3.16064	5.22816	3.14406	274
chr1	89568557	89568764	SRR8550326_PAIRED_rmdup.narrowPeak_peak_1877	77	.	4.54342	10.0952	7.78834	110
chr1	89577005	89577380	SRR8550326_PAIRED_rmdup.narrowPeak_peak_1878	178	.	6.9139	20.4197	17.8443	273
chr1	89579896	89581928	SRR8550326_PAIRED_rmdup.narrowPeak_peak_1879	276	.	8.88929	30.4074	27.649	264
chr1	89646767	89646999	SRR8550326_PAIRED_rmdup.narrowPeak_peak_1880	43	.	3.55572	6.50978	4.35268	33
chr1	89647653	89647840	SRR8550326_PAIRED_rmdup.narrowPeak_peak_1881	37	.	3.35818	5.85696	3.73519	130
chr1	89671341	89671836	SRR8550326_PAIRED_rmdup.narrowPeak_peak_1882	85	.	4.74096	10.8701	8.53713	247
chr1	89764085	89764240	SRR8550326_PAIRED_rmdup.narrowPeak_peak_1883	93	.	4.9385	11.6624	9.30416	87
chr1	89816737	89817067	SRR8550326_PAIRED_rmdup.narrowPeak_peak_1884	70	.	4.34588	9.33848	7.05879	196
chr1	89824961	89825114	SRR8550326_PAIRED_rmdup.narrowPeak_peak_1885	49	.	3.75326	7.18539	4.99512	14
chr1	89846183	89846472	SRR8550326_PAIRED_rmdup.narrowPeak_peak_1886	85	.	4.74096	10.8701	8.53713	188
chr1	89849246	89849471	SRR8550326_PAIRED_rmdup.narrowPeak_peak_1887	20	.	2.76556	4.0481	2.04957	29
chr1	89859146	89859391	SRR8550326_PAIRED_rmdup.narrowPeak_peak_1888	25	.	2.9631	4.62471	2.58154	82
chr1	89926993	89927560	SRR8550326_PAIRED_rmdup.narrowPeak_peak_1889	85	.	4.74096	10.8701	8.53713	211
chr1	89930032	89930442	SRR8550326_PAIRED_rmdup.narrowPeak_peak_1890	77	.	4.54342	10.0952	7.78834	210
chr1	89930615	89931717	SRR8550326_PAIRED_rmdup.narrowPeak_peak_1891	318	.	9.67945	34.6819	31.8554	589
chr1	89939456	89939654	SRR8550326_PAIRED_rmdup.narrowPeak_peak_1892	37	.	3.35818	5.85696	3.73519	76
chr1	89940428	89940653	SRR8550326_PAIRED_rmdup.narrowPeak_peak_1893	100	.	5.13604	12.4715	10.0888	113
chr1	89941974	89942249	SRR8550326_PAIRED_rmdup.narrowPeak_peak_1894	49	.	3.75326	7.18539	4.99512	260
chr1	89968192	89968768	SRR8550326_PAIRED_rmdup.narrowPeak_peak_1895	77	.	4.54342	10.0952	7.78834	360
chr1	90051506	90051810	SRR8550326_PAIRED_rmdup.narrowPeak_peak_1896	37	.	3.35818	5.85696	3.73519	56
chr1	90118751	90119693	SRR8550326_PAIRED_rmdup.narrowPeak_peak_1897	452	.	12.0499	48.3054	45.2821	667
chr1	90153251	90153711	SRR8550326_PAIRED_rmdup.narrowPeak_peak_1898	452	.	12.0499	48.3054	45.2821	245
chr1	90202224	90202722	SRR8550326_PAIRED_rmdup.narrowPeak_peak_1899	93	.	4.9385	11.6624	9.30416	147
chr1	90203687	90204342	SRR8550326_PAIRED_rmdup.narrowPeak_peak_1900	187	.	7.11144	21.3687	18.7741	306
chr1	90300286	90300601	SRR8550326_PAIRED_rmdup.narrowPeak_peak_1901	85	.	4.74096	10.8701	8.53713	143
chr1	90334900	90335514	SRR8550326_PAIRED_rmdup.narrowPeak_peak_1902	276	.	8.88929	30.4074	27.649	284
chr1	90338058	90338395	SRR8550326_PAIRED_rmdup.narrowPeak_peak_1903	63	.	4.14834	8.6007	6.34937	159
chr1	90374712	90374871	SRR8550326_PAIRED_rmdup.narrowPeak_peak_1904	31	.	3.16064	5.22816	3.14406	124
chr1	90442636	90442987	SRR8550326_PAIRED_rmdup.narrowPeak_peak_1905	25	.	2.9631	4.62471	2.58154	56
chr1	90506657	90507035	SRR8550326_PAIRED_rmdup.narrowPeak_peak_1906	43	.	3.55572	6.50978	4.35268	62
chr1	90553879	90554218	SRR8550326_PAIRED_rmdup.narrowPeak_peak_1907	31	.	3.16064	5.22816	3.14406	285
chr1	90603091	90603791	SRR8550326_PAIRED_rmdup.narrowPeak_peak_1908	488	.	12.6426	51.8784	48.8079	358
chr1	90650704	90651481	SRR8550326_PAIRED_rmdup.narrowPeak_peak_1909	169	.	6.71636	19.4829	16.9269	326
chr1	90743937	90744590	SRR8550326_PAIRED_rmdup.narrowPeak_peak_1910	266	.	8.69176	29.362	26.621	234
chr1	90750135	90750679	SRR8550326_PAIRED_rmdup.narrowPeak_peak_1911	178	.	6.9139	20.4197	17.8443	235
chr1	90775565	90775772	SRR8550326_PAIRED_rmdup.narrowPeak_peak_1912	43	.	3.55572	6.50978	4.35268	108
chr1	90838050	90838315	SRR8550326_PAIRED_rmdup.narrowPeak_peak_1913	77	.	4.54342	10.0952	7.78834	158
chr1	90840304	90840551	SRR8550326_PAIRED_rmdup.narrowPeak_peak_1914	100	.	5.13604	12.4715	10.0888	200
chr1	90844002	90844165	SRR8550326_PAIRED_rmdup.narrowPeak_peak_1915	43	.	3.55572	6.50978	4.35268	109
chr1	90885988	90886334	SRR8550326_PAIRED_rmdup.narrowPeak_peak_1916	31	.	3.16064	5.22816	3.14406	211
chr1	90928108	90928731	SRR8550326_PAIRED_rmdup.narrowPeak_peak_1917	49	.	3.75326	7.18539	4.99512	533
chr1	90956800	90957064	SRR8550326_PAIRED_rmdup.narrowPeak_peak_1918	125	.	5.72866	14.9936	12.5421	55
chr1	90973092	90973761	SRR8550326_PAIRED_rmdup.narrowPeak_peak_1919	266	.	8.69176	29.362	26.621	326
chr1	90998423	90999355	SRR8550326_PAIRED_rmdup.narrowPeak_peak_1920	70	.	4.34588	9.33848	7.05879	374
chr1	91013942	91014112	SRR8550326_PAIRED_rmdup.narrowPeak_peak_1921	20	.	2.76556	4.0481	2.04957	161
chr1	91052615	91053902	SRR8550326_PAIRED_rmdup.narrowPeak_peak_1922	373	.	10.6672	40.2208	37.3105	381
chr1	91076515	91076768	SRR8550326_PAIRED_rmdup.narrowPeak_peak_1923	43	.	3.55572	6.50978	4.35268	139
chr1	91077000	91077359	SRR8550326_PAIRED_rmdup.narrowPeak_peak_1924	56	.	3.9508	7.88269	5.66104	179
chr1	91098881	91099218	SRR8550326_PAIRED_rmdup.narrowPeak_peak_1925	85	.	4.74096	10.8701	8.53713	225
chr1	91179189	91179455	SRR8550326_PAIRED_rmdup.narrowPeak_peak_1926	49	.	3.75326	7.18539	4.99512	51
chr1	91249735	91250893	SRR8550326_PAIRED_rmdup.narrowPeak_peak_1927	1134	.	22.322	117.306	113.493	480
chr1	91297672	91298591	SRR8550326_PAIRED_rmdup.narrowPeak_peak_1928	362	.	10.4696	39.0965	36.2027	595
chr1	91345228	91345392	SRR8550326_PAIRED_rmdup.narrowPeak_peak_1929	15	.	2.56802	3.49999	1.5519	8
chr1	91366329	91366970	SRR8550326_PAIRED_rmdup.narrowPeak_peak_1930	85	.	4.74096	10.8701	8.53713	470
chr1	91380514	91380733	SRR8550326_PAIRED_rmdup.narrowPeak_peak_1931	37	.	3.35818	5.85696	3.73519	136
chr1	91398154	91399121	SRR8550326_PAIRED_rmdup.narrowPeak_peak_1932	441	.	11.8524	47.1284	44.1209	541
chr1	91412331	91414709	SRR8550326_PAIRED_rmdup.narrowPeak_peak_1933	1077	.	21.5318	111.552	107.796	931
chr1	91458825	91459990	SRR8550326_PAIRED_rmdup.narrowPeak_peak_1934	1504	.	27.2605	154.581	150.427	619
chr1	91494325	91494884	SRR8550326_PAIRED_rmdup.narrowPeak_peak_1935	256	.	8.49422	28.3263	25.6029	336
chr1	91539784	91541104	SRR8550326_PAIRED_rmdup.narrowPeak_peak_1936	965	.	19.9515	100.235	96.5957	704
chr1	91585151	91585489	SRR8550326_PAIRED_rmdup.narrowPeak_peak_1937	25	.	2.9631	4.62471	2.58154	12
chr1	91600676	91601593	SRR8550326_PAIRED_rmdup.narrowPeak_peak_1938	329	.	9.87699	35.7729	32.9296	453
chr1	91685066	91685235	SRR8550326_PAIRED_rmdup.narrowPeak_peak_1939	70	.	4.34588	9.33848	7.05879	84
chr1	91685392	91685552	SRR8550326_PAIRED_rmdup.narrowPeak_peak_1940	31	.	3.16064	5.22816	3.14406	124
chr1	91685842	91686341	SRR8550326_PAIRED_rmdup.narrowPeak_peak_1941	100	.	5.13604	12.4715	10.0888	124
chr1	91729340	91729940	SRR8550326_PAIRED_rmdup.narrowPeak_peak_1942	133	.	5.9262	15.8641	13.3908	70
chr1	91731852	91732202	SRR8550326_PAIRED_rmdup.narrowPeak_peak_1943	100	.	5.13604	12.4715	10.0888	49
chr1	91755182	91755426	SRR8550326_PAIRED_rmdup.narrowPeak_peak_1944	235	.	8.09914	26.2851	23.5973	114
chr1	91760197	91760347	SRR8550326_PAIRED_rmdup.narrowPeak_peak_1945	25	.	2.9631	4.62471	2.58154	18
chr1	91770110	91771072	SRR8550326_PAIRED_rmdup.narrowPeak_peak_1946	169	.	6.71636	19.4829	16.9269	413
chr1	91799334	91799699	SRR8550326_PAIRED_rmdup.narrowPeak_peak_1947	43	.	3.55572	6.50978	4.35268	205
chr1	91799977	91802842	SRR8550326_PAIRED_rmdup.narrowPeak_peak_1948	384	.	10.8647	41.353	38.4262	1469
chr1	91819274	91819524	SRR8550326_PAIRED_rmdup.narrowPeak_peak_1949	49	.	3.75326	7.18539	4.99512	202
chr1	91839333	91839491	SRR8550326_PAIRED_rmdup.narrowPeak_peak_1950	43	.	3.55572	6.50978	4.35268	113
chr1	91844360	91845248	SRR8550326_PAIRED_rmdup.narrowPeak_peak_1951	597	.	14.4204	62.9499	59.7385	452
chr1	91952831	91953634	SRR8550326_PAIRED_rmdup.narrowPeak_peak_1952	187	.	7.11144	21.3687	18.7741	266
chr1	91964423	91965038	SRR8550326_PAIRED_rmdup.narrowPeak_peak_1953	93	.	4.9385	11.6624	9.30416	273
chr1	91968989	91969248	SRR8550326_PAIRED_rmdup.narrowPeak_peak_1954	93	.	4.9385	11.6624	9.30416	177
chr1	92083787	92084383	SRR8550326_PAIRED_rmdup.narrowPeak_peak_1955	56	.	3.9508	7.88269	5.66104	117
chr1	92113260	92113509	SRR8550326_PAIRED_rmdup.narrowPeak_peak_1956	56	.	3.9508	7.88269	5.66104	74
chr1	92177932	92178087	SRR8550326_PAIRED_rmdup.narrowPeak_peak_1957	20	.	2.76556	4.0481	2.04957	2
chr1	92178404	92178648	SRR8550326_PAIRED_rmdup.narrowPeak_peak_1958	100	.	5.13604	12.4715	10.0888	88
chr1	92179337	92181312	SRR8550326_PAIRED_rmdup.narrowPeak_peak_1959	1688	.	29.631	173.194	168.893	1315
chr1	92286005	92286305	SRR8550326_PAIRED_rmdup.narrowPeak_peak_1960	56	.	3.9508	7.88269	5.66104	56
chr1	92337522	92337675	SRR8550326_PAIRED_rmdup.narrowPeak_peak_1961	85	.	4.74096	10.8701	8.53713	54
chr1	92371693	92372027	SRR8550326_PAIRED_rmdup.narrowPeak_peak_1962	125	.	5.72866	14.9936	12.5421	154
chr1	92379230	92379631	SRR8550326_PAIRED_rmdup.narrowPeak_peak_1963	93	.	4.9385	11.6624	9.30416	107
chr1	92397784	92398081	SRR8550326_PAIRED_rmdup.narrowPeak_peak_1964	133	.	5.9262	15.8641	13.3908	102
chr1	92437769	92437952	SRR8550326_PAIRED_rmdup.narrowPeak_peak_1965	31	.	3.16064	5.22816	3.14406	65
chr1	92453778	92454012	SRR8550326_PAIRED_rmdup.narrowPeak_peak_1966	49	.	3.75326	7.18539	4.99512	161
chr1	92473327	92474325	SRR8550326_PAIRED_rmdup.narrowPeak_peak_1967	406	.	11.2598	43.6407	40.6812	406
chr1	92521255	92521541	SRR8550326_PAIRED_rmdup.narrowPeak_peak_1968	63	.	4.14834	8.6007	6.34937	170
chr1	92611143	92611453	SRR8550326_PAIRED_rmdup.narrowPeak_peak_1969	56	.	3.9508	7.88269	5.66104	34
chr1	92641544	92642309	SRR8550326_PAIRED_rmdup.narrowPeak_peak_1970	340	.	10.0745	36.8724	34.0122	523
chr1	92647738	92648211	SRR8550326_PAIRED_rmdup.narrowPeak_peak_1971	169	.	6.71636	19.4829	16.9269	200
chr1	92648863	92649129	SRR8550326_PAIRED_rmdup.narrowPeak_peak_1972	142	.	6.12374	16.7487	14.2541	64
chr1	92687084	92687346	SRR8550326_PAIRED_rmdup.narrowPeak_peak_1973	25	.	2.9631	4.62471	2.58154	61
chr1	92696973	92697157	SRR8550326_PAIRED_rmdup.narrowPeak_peak_1974	142	.	6.12374	16.7487	14.2541	40
chr1	92714951	92715148	SRR8550326_PAIRED_rmdup.narrowPeak_peak_1975	37	.	3.35818	5.85696	3.73519	115
chr1	92751759	92751906	SRR8550326_PAIRED_rmdup.narrowPeak_peak_1976	25	.	2.9631	4.62471	2.58154	8
chr1	92754908	92755106	SRR8550326_PAIRED_rmdup.narrowPeak_peak_1977	37	.	3.35818	5.85696	3.73519	127
chr1	92771969	92773079	SRR8550326_PAIRED_rmdup.narrowPeak_peak_1978	235	.	8.09914	26.2851	23.5973	541
chr1	92774645	92775120	SRR8550326_PAIRED_rmdup.narrowPeak_peak_1979	133	.	5.9262	15.8641	13.3908	272
chr1	92790918	92792046	SRR8550326_PAIRED_rmdup.narrowPeak_peak_1980	499	.	12.8401	53.083	49.9967	562
chr1	92831172	92833102	SRR8550326_PAIRED_rmdup.narrowPeak_peak_1981	763	.	16.9884	79.7737	76.3615	337
chr1	92833952	92834381	SRR8550326_PAIRED_rmdup.narrowPeak_peak_1982	108	.	5.33358	13.2968	10.8905	259
chr1	92895168	92895361	SRR8550326_PAIRED_rmdup.narrowPeak_peak_1983	206	.	7.50652	23.3019	20.6696	127
chr1	92902712	92903185	SRR8550326_PAIRED_rmdup.narrowPeak_peak_1984	245	.	8.29668	27.3006	24.595	236
chr1	92906704	92907737	SRR8550326_PAIRED_rmdup.narrowPeak_peak_1985	897	.	18.9638	93.3002	89.7343	481
chr1	92910466	92911758	SRR8550326_PAIRED_rmdup.narrowPeak_peak_1986	307	.	9.48191	33.5997	30.7901	600
chr1	92934099	92935142	SRR8550326_PAIRED_rmdup.narrowPeak_peak_1987	1767	.	30.6187	181.074	176.713	545
chr1	92956740	92957114	SRR8550326_PAIRED_rmdup.narrowPeak_peak_1988	226	.	7.9016	25.2799	22.6103	121
chr1	93014449	93014819	SRR8550326_PAIRED_rmdup.narrowPeak_peak_1989	245	.	8.29668	27.3006	24.595	171
chr1	93100430	93100616	SRR8550326_PAIRED_rmdup.narrowPeak_peak_1990	37	.	3.35818	5.85696	3.73519	133
chr1	93101663	93101900	SRR8550326_PAIRED_rmdup.narrowPeak_peak_1991	63	.	4.14834	8.6007	6.34937	180
chr1	93114951	93115708	SRR8550326_PAIRED_rmdup.narrowPeak_peak_1992	1035	.	20.9392	107.277	103.565	291
chr1	93128831	93129221	SRR8550326_PAIRED_rmdup.narrowPeak_peak_1993	160	.	6.51882	18.5585	16.0225	112
chr1	93174368	93174867	SRR8550326_PAIRED_rmdup.narrowPeak_peak_1994	256	.	8.49422	28.3263	25.6029	247
chr1	93176011	93176214	SRR8550326_PAIRED_rmdup.narrowPeak_peak_1995	70	.	4.34588	9.33848	7.05879	144
chr1	93176391	93177563	SRR8550326_PAIRED_rmdup.narrowPeak_peak_1996	897	.	18.9638	93.3002	89.7343	471
chr1	93211766	93211965	SRR8550326_PAIRED_rmdup.narrowPeak_peak_1997	25	.	2.9631	4.62471	2.58154	2
chr1	93220839	93221287	SRR8550326_PAIRED_rmdup.narrowPeak_peak_1998	297	.	9.28438	32.5264	29.7338	90
chr1	93223919	93224209	SRR8550326_PAIRED_rmdup.narrowPeak_peak_1999	70	.	4.34588	9.33848	7.05879	185
chr1	93225260	93225436	SRR8550326_PAIRED_rmdup.narrowPeak_peak_2000	31	.	3.16064	5.22816	3.14406	57
chr1	93232960	93233444	SRR8550326_PAIRED_rmdup.narrowPeak_peak_2001	77	.	4.54342	10.0952	7.78834	314
chr1	93235307	93236763	SRR8550326_PAIRED_rmdup.narrowPeak_peak_2002	711	.	16.1983	74.5004	71.1498	452
chr1	93272485	93272895	SRR8550326_PAIRED_rmdup.narrowPeak_peak_2003	151	.	6.32128	17.647	15.1315	254
chr1	93279075	93279273	SRR8550326_PAIRED_rmdup.narrowPeak_peak_2004	43	.	3.55572	6.50978	4.35268	67
chr1	93305559	93306105	SRR8550326_PAIRED_rmdup.narrowPeak_peak_2005	329	.	9.87699	35.7729	32.9296	306
chr1	93342452	93344017	SRR8550326_PAIRED_rmdup.narrowPeak_peak_2006	1550	.	27.8531	159.194	155.001	1116
chr1	93444582	93445971	SRR8550326_PAIRED_rmdup.narrowPeak_peak_2007	698	.	16.0007	73.1951	69.8598	995
chr1	93477915	93479919	SRR8550326_PAIRED_rmdup.narrowPeak_peak_2008	1092	.	21.7294	112.984	109.214	418
chr1	93507137	93507469	SRR8550326_PAIRED_rmdup.narrowPeak_peak_2009	142	.	6.12374	16.7487	14.2541	48
chr1	93511302	93512610	SRR8550326_PAIRED_rmdup.narrowPeak_peak_2010	1398	.	25.8777	143.93	139.87	663
chr1	93617956	93618773	SRR8550326_PAIRED_rmdup.narrowPeak_peak_2011	698	.	16.0007	73.1951	69.8598	312
chr1	93634942	93636493	SRR8550326_PAIRED_rmdup.narrowPeak_peak_2012	2367	.	37.9277	241.422	236.72	919
chr1	93667846	93668113	SRR8550326_PAIRED_rmdup.narrowPeak_peak_2013	25	.	2.9631	4.62471	2.58154	53
chr1	93668746	93669229	SRR8550326_PAIRED_rmdup.narrowPeak_peak_2014	464	.	12.2475	49.4896	46.4504	97
chr1	93685351	93686980	SRR8550326_PAIRED_rmdup.narrowPeak_peak_2015	488	.	12.6426	51.8784	48.8079	1165
chr1	93726969	93727259	SRR8550326_PAIRED_rmdup.narrowPeak_peak_2016	77	.	4.54342	10.0952	7.78834	166
chr1	93753638	93755492	SRR8550326_PAIRED_rmdup.narrowPeak_peak_2017	1035	.	20.9392	107.277	103.565	1141
chr1	93801329	93802295	SRR8550326_PAIRED_rmdup.narrowPeak_peak_2018	1149	.	22.5195	118.754	114.927	615
chr1	93803151	93804763	SRR8550326_PAIRED_rmdup.narrowPeak_peak_2019	2300	.	37.1375	234.737	230.065	883
chr1	93824687	93826127	SRR8550326_PAIRED_rmdup.narrowPeak_peak_2020	1178	.	22.9146	121.662	117.807	729
chr1	93827754	93827936	SRR8550326_PAIRED_rmdup.narrowPeak_peak_2021	43	.	3.55572	6.50978	4.35268	83
chr1	94034793	94035891	SRR8550326_PAIRED_rmdup.narrowPeak_peak_2022	965	.	19.9515	100.235	96.5957	305
chr1	94078257	94078681	SRR8550326_PAIRED_rmdup.narrowPeak_peak_2023	70	.	4.34588	9.33848	7.05879	230
chr1	94079094	94079504	SRR8550326_PAIRED_rmdup.narrowPeak_peak_2024	634	.	15.013	66.7497	63.4912	186
chr1	94417104	94417328	SRR8550326_PAIRED_rmdup.narrowPeak_peak_2025	49	.	3.75326	7.18539	4.99512	85
chr1	94502470	94502842	SRR8550326_PAIRED_rmdup.narrowPeak_peak_2026	85	.	4.74096	10.8701	8.53713	181
chr1	94548008	94548257	SRR8550326_PAIRED_rmdup.narrowPeak_peak_2027	25	.	2.9631	4.62471	2.58154	191
chr1	94712576	94713345	SRR8550326_PAIRED_rmdup.narrowPeak_peak_2028	307	.	9.48191	33.5997	30.7901	350
chr1	94714232	94714424	SRR8550326_PAIRED_rmdup.narrowPeak_peak_2029	31	.	3.16064	5.22816	3.14406	179
chr1	94796062	94796389	SRR8550326_PAIRED_rmdup.narrowPeak_peak_2030	286	.	9.08683	31.4622	28.6867	206
chr1	94826426	94826602	SRR8550326_PAIRED_rmdup.narrowPeak_peak_2031	43	.	3.55572	6.50978	4.35268	68
[truncated: 61,832 more rows]
