# Supplementary material for: A gene desert required for regulatory control of pleiotropic Shox2 expression and embryonic survival
Source: Nat Commun. 2024 Oct 10;15:8793. doi: 10.1038/s41467-024-53009-7 (PMC11467299; doi:10.1038/s41467-024-53009-7)
Supplement: Supplementary file 10 — Source Data [file 41467_2024_53009_MOESM10_ESM.xlsx]

## Sheet: Figure 3C
Figure 3C
	FL E11.5	Gene	Genotype	Norm. Exp.		HL E11.5	Gene	Genotype	Norm. Exp.
		Shox2	WT	0.991409			Shox2	WT	1.03853
		Shox2	WT	1.00757			Shox2	WT	1.2845
		Shox2	WT	0.869075			Shox2	WT	0.765535
		Shox2	WT	0.972128			Shox2	WT	0.935974
		Shox2	WT	1.05036			Shox2	WT	1.02423
		Shox2	WT	1.1362			Shox2	WT	0.951235
		Shox2	WT	0.973252			Shox2	GDd/d	0.525297
		Shox2	GDd/d	0.460376			Shox2	GDd/d	0.572179
		Shox2	GDd/d	0.445723			Shox2	GDd/d	0.411189
		Shox2	GDd/d	0.422655			Shox2	GDd/d	0.458356
		Shox2	GDd/d	0.447787			Shox2	GDd/d	0.387215
		Shox2	GDd/d	0.515562			Shox2	GDd/d	0.459416
		Shox2	GDd/d	0.475511			Shox2	GDd/d	0.416929
		Shox2	GDd/d	0.432534			Shox2	GDd/d	0.445822
		Shox2	GDd/d	0.503787			Shox2	GDd/d	0.409293
		Rsrc1	WT	0.964597			Rsrc1	WT	0.923598
		Rsrc1	WT	1.02906			Rsrc1	WT	1.22717
		Rsrc1	WT	0.971306			Rsrc1	WT	0.915101
		Rsrc1	WT	0.929589			Rsrc1	WT	0.994472
		Rsrc1	WT	0.955723			Rsrc1	WT	0.945186
		Rsrc1	WT	1.17392			Rsrc1	WT	0.994472
		Rsrc1	WT	0.975805			Rsrc1	GDd/d	0.877824
		Rsrc1	GDd/d	0.921037			Rsrc1	GDd/d	1.19361
		Rsrc1	GDd/d	0.925303			Rsrc1	GDd/d	0.934329
		Rsrc1	GDd/d	0.962371			Rsrc1	GDd/d	0.794803
		Rsrc1	GDd/d	0.914675			Rsrc1	GDd/d	0.840121
		Rsrc1	GDd/d	1.36415			Rsrc1	GDd/d	1.35223
		Rsrc1	GDd/d	0.847527			Rsrc1	GDd/d	0.881889
		Rsrc1	GDd/d	0.787125			Rsrc1	GDd/d	0.832393
		Rsrc1	GDd/d	0.989427			Rsrc1	GDd/d	0.800332

## Sheet: Figure 3E
Figure 3E
	NP E11.5	Gene	Genotype	Norm. Exp.		MDP E11.5	Gene	Genotype	Norm. Exp.
		Shox2	WT	1.02941			Shox2	WT	0.856416
		Shox2	WT	0.992049			Shox2	WT	1.12744
		Shox2	WT	1.01289			Shox2	WT	0.842676
		Shox2	WT	0.996644			Shox2	WT	1.03029
		Shox2	WT	0.976133			Shox2	WT	1.14318
		Shox2	WT	0.969391			Shox2	GDd/d	0.128192
		Shox2	WT	1.02348			Shox2	GDd/d	0.10081
		Shox2	GDd/d	0.0382556			Shox2	GDd/d	0.0967038
		Shox2	GDd/d	0.0363597			Shox2	GDd/d	0.082835
		Shox2	GDd/d	0.0421541			Shox2	GDd/d	0.0940595
		Shox2	GDd/d	0.0419598			Shox2	GDd/d	0.0919111
		Shox2	GDd/d	0.0366973			Shox2	GDd/d	0.128786
		Shox2	GDd/d	0.0438428			Rsrc1	WT	0.919142
		Shox2	GDd/d	0.0433392			Rsrc1	WT	0.839941
		Rsrc1	WT	0.967274			Rsrc1	WT	0.962612
		Rsrc1	WT	0.898338			Rsrc1	WT	0.944983
		Rsrc1	WT	0.945182			Rsrc1	WT	1.33332
		Rsrc1	WT	0.971755			Rsrc1	GDd/d	0.904396
		Rsrc1	WT	0.989883			Rsrc1	GDd/d	0.889886
		Rsrc1	WT	1.09834			Rsrc1	GDd/d	0.861562
		Rsrc1	WT	1.12922			Rsrc1	GDd/d	0.780079
		Rsrc1	GDd/d	0.603739			Rsrc1	GDd/d	0.807589
		Rsrc1	GDd/d	0.719632			Rsrc1	GDd/d	0.906488
		Rsrc1	GDd/d	0.851846			Rsrc1	GDd/d	0.805725
		Rsrc1	GDd/d	0.869745
		Rsrc1	GDd/d	1.00602
		Rsrc1	GDd/d	0.92573
		Rsrc1	GDd/d	1.01771

## Sheet: Figure 4B
Figure 4B
	Heart E11.5	Gene	Genotype	Norm. Exp.
		Shox2	WT	0.65784
		Shox2	WT	1.36839
		Shox2	WT	0.75044
		Shox2	WT	1.07114
		Shox2	WT	1.07859
		Shox2	WT	1.07361
		Shox2	GDd/d	0.01074
		Shox2	GDd/d	0.00535762
		Shox2	GDd/d	0.00804593
		Shox2	GDd/d	0.00523525
		Shox2	GDd/d	0.00778983
		Shox2	GDd/d	0.00474013
		Rsrc1	WT	0.926114
		Rsrc1	WT	1.0737
		Rsrc1	WT	1.06875
		Rsrc1	WT	1.07868
		Rsrc1	WT	1.00644
		Rsrc1	WT	0.846312
		Rsrc1	GDd/d	1.38121
		Rsrc1	GDd/d	1.47692
		Rsrc1	GDd/d	0.864095
		Rsrc1	GDd/d	0.846312
		Rsrc1	GDd/d	0.713307
		Rsrc1	GDd/d	0.809963

## Sheet: Figure 5C
Figure 5C
	Heart E10.5	Gene	Genotype	Norm. Exp.
		Shox2	WT	1.42423
		Shox2	WT	1.24417
		Shox2	WT	0.831425
		Shox2	WT	0.89572
		Shox2	WT	0.819897
		Shox2	WT	0.96417
		Shox2	WT	0.820386
		Shox2	SV-Enhd/+	0.758758
		Shox2	SV-Enhd/+	1.41591
		Shox2	SV-Enhd/+	2.14421
		Shox2	SV-Enhd/+	1.96047
		Shox2	SV-Enhd/+	1.07249
		Shox2	SV-Enhd/+	0.37817
		Shox2	SV-Enhd/+	0.647009
		Shox2	SV-Enhd/+	0.550468
		Shox2	SV-Enhd/+	0.4694
		Shox2	SV-Enhd/+	0.616192
		Shox2	SV-Enhd/+	0.857821
		Shox2	SV-Enhd/+	0.718557
		Shox2	SV-Enhd/+	0.556979
		Shox2	SV-Enhd/+	0.696189
		Shox2	SV-Enhd/+	0.59015
		Shox2	SV-Enhd/+	0.65313
		Shox2	SV-Enhd/+	0.556188
		Shox2	SV-Enhd/d	0.202966
		Shox2	SV-Enhd/d	0.344726
		Shox2	SV-Enhd/d	0.439573
		Shox2	SV-Enhd/d	0.201091
		Shox2	SV-Enhd/d	0.459343
		Shox2	SV-Enhd/d	0.32407
		Shox2	SV-Enhd/d	0.345159
		Shox2	SV-Enhd/d	0.497696
		Rsrc1	WT	1.66921
		Rsrc1	WT	0.786181
		Rsrc1	WT	1.12818
		Rsrc1	WT	1.21368
		Rsrc1	WT	0.873724
		Rsrc1	WT	0.989563
		Rsrc1	WT	0.339456
		Rsrc1	SV-Enhd/+	0.910391
		Rsrc1	SV-Enhd/+	1.37679
		Rsrc1	SV-Enhd/+	1.23401
		Rsrc1	SV-Enhd/+	0.815165
		Rsrc1	SV-Enhd/+	1.19386
		Rsrc1	SV-Enhd/+	0.461896
		Rsrc1	SV-Enhd/+	0.74555
		Rsrc1	SV-Enhd/+	0.825503
		Rsrc1	SV-Enhd/+	1.05777
		Rsrc1	SV-Enhd/+	0.853978
		Rsrc1	SV-Enhd/+	0.859247
		Rsrc1	SV-Enhd/+	1.06248
		Rsrc1	SV-Enhd/+	0.952701
		Rsrc1	SV-Enhd/+	0.900574
		Rsrc1	SV-Enhd/+	0.727018
		Rsrc1	SV-Enhd/+	0.386258
		Rsrc1	SV-Enhd/+	0.250341
		Rsrc1	SV-Enhd/d	2.23799
		Rsrc1	SV-Enhd/d	0.774001
		Rsrc1	SV-Enhd/d	0.709422
		Rsrc1	SV-Enhd/d	0.362804
		Rsrc1	SV-Enhd/d	0.736653
		Rsrc1	SV-Enhd/d	0.476341
		Rsrc1	SV-Enhd/d	0.839549
		Rsrc1	SV-Enhd/d	0.513426

## Sheet: Figure 7B
Figure 7B
	FL E11.5	Gene	Genotype	Norm. Exp.		HL E11.5	Gene	Genotype	Norm. Exp.
		Shox2	WT	1.06231			Shox2	WT	1.10898
		Shox2	WT	0.820093			Shox2	WT	1.00151
		Shox2	WT	0.765126			Shox2	WT	1.06014
		Shox2	WT	0.673437			Shox2	WT	1.07229
		Shox2	WT	1.78966			Shox2	WT	0.920318
		Shox2	WT	0.888257			Shox2	WT	0.836995
		Shox2	Shox2∆c/+	0.382499			Shox2	Shox2∆c/+	0.570088
		Shox2	Shox2∆c/+	0.488517			Shox2	Shox2∆c/+	0.462879
		Shox2	Shox2∆c/+	0.528256			Shox2	Shox2∆c/+	0.559564
		Shox2	Shox2∆c/+	0.262275			Shox2	Shox2∆c/+	0.478624
		Shox2	Shox2∆c/+	0.699682			Shox2	Shox2∆c/+	0.572451
		Shox2	Shox2∆c/+	0.512948			Shox2	Shox2∆c/+	0.452686
		Shox2	Shox2∆c/+	0.374162			Shox2	GD∆/Shox2∆c	0.182593
		Shox2	GD∆/Shox2∆c	0.207921			Shox2	GD∆/Shox2∆c	0.226882
		Shox2	GD∆/Shox2∆c	0.218828			Shox2	GD∆/Shox2∆c	0.267549
		Shox2	GD∆/Shox2∆c	0.159446			Shox2	GD∆/Shox2∆c	0.276472
		Shox2	GD∆/Shox2∆c	0.16831			Shox2	GD∆/Shox2∆c	0.23469
		Shox2	GD∆/Shox2∆c	0.259056			Shox2	GD∆/Shox2∆c	0.24499
		Shox2	GD∆/Shox2∆c	0.213126			Shox2	GD∆/Shox2∆c	0.225677
		Shox2	GD∆/Shox2∆c	0.189096
		Shox2	GD∆/Shox2∆c	0.154632

## Sheet: Figure 7D
Figure 7D
	Normalized Length (P42)	Genotype	Humerus	Femur	Sex
		WT	1.31631	2.03912	Male
		WT	1.35983	2.1114	Female
		WT	1.41253	2.17919	Male
		WT	1.40838	2.20002	Male
		Shox2∆c/+	1.30343	2.04176	Female
		Shox2∆c/+	1.26468	2.05711	Female
		Shox2∆c/+	1.23172	1.9389	Female
		Shox2∆c/+	1.28139	1.99438	Female
		GD∆/+	1.28624	2.06416	Male
		GD∆/+	1.32659	2.08317	Female
		GD∆/+	1.32135	2.10997	Female
		GD∆/+	1.26001	1.99706	Female
		GD∆/Shox2∆c	0.78891	0.921022	Male
		GD∆/Shox2∆c	0.789469	1.05144	Female
		GD∆/Shox2∆c	0.776455	0.907005	Female
		GD∆/Shox2∆c	0.791857	0.88794	Female
		GD∆/Shox2∆c	0.788426	0.975882	Male
		GD∆/Shox2∆c	0.774771	0.90962	Female
		GD∆/Shox2∆c	0.794219	0.883586	Female
		GD∆/Shox2∆c	0.885914	1.06357	Male

## Sheet: Suppl. Fig. 8A
Supplementary Figure 8A
	FL E11.5	Gene	Genotype	Norm. Exp.		HL E11.5	Gene	Genotype	Norm. Exp.
		Shox2	WT	0.898996			Shox2	WT	0.817112
		Shox2	WT	1.26695			Shox2	WT	0.74425
		Shox2	WT	0.795566			Shox2	WT	0.821583
		Shox2	WT	1.19967			Shox2	WT	1.21223
		Shox2	WT	0.995577			Shox2	WT	1.33008
		Shox2	WT	0.952038			Shox2	WT	1.07475
		Shox2	WT	0.891198			Shox2	Shox2∆c/+	0.440813
		Shox2	Shox2∆c/+	0.575293			Shox2	Shox2∆c/+	0.738788
		Shox2	Shox2∆c/+	0.389282			Shox2	Shox2∆c/+	0.56339
		Shox2	Shox2∆c/+	0.719596			Shox2	Shox2∆c/+	0.608379
		Shox2	Shox2∆c/+	0.883988			Shox2	Shox2∆c/+	0.603547
		Shox2	Shox2∆c/+	0.663919			Shox2	Shox2∆c/+	0.771452
		Shox2	Shox2∆c/+	0.657777			Shox2	hs1262∆/Shox2∆c	0.367795
		Shox2	Shox2∆c/+	0.664486			Shox2	hs1262∆/Shox2∆c	0.557733
		Shox2	hs1262∆/Shox2∆c	0.612241			Shox2	hs1262∆/Shox2∆c	0.628729
		Shox2	hs1262∆/Shox2∆c	0.641472			Shox2	hs1262∆/Shox2∆c	0.582259
		Shox2	hs1262∆/Shox2∆c	0.431834			Shox2	hs1262∆/Shox2∆c	0.463762
		Shox2	hs1262∆/Shox2∆c	0.589046			Shox2	hs1262∆/Shox2∆c	0.461311
		Shox2	hs1262∆/Shox2∆c	0.502824
		Shox2	hs1262∆/Shox2∆c	0.480665

## Sheet: Suppl. Fig. 8C
Supplementary Figure 8C
	Normalized Length (P0)	Genotype	Humerus	Femur
		WT	6.04688	5.89062
		WT	5.42361	4.29861
		WT	7.42	5.88
		WT	7.10092	5.61468
		WT	4.28283	3.56566
		WT	4.36923	3.74872
		WT	4.42857	3.89947
		WT	4.47396	3.81771
		Shox2∆c/+	8.38043	6.19565
		Shox2∆c/+	4.84375	3.68125
		Shox2∆c/+	5.67647	4.33824
		Shox2∆c/+	7.26531	6.17347
		GD∆/+	4.83648	3.68553
		GD∆/+	7.0463	5.48148
		GD∆/+	3.9837	3.84783
		GD∆/+	5.26	4.38667
		GD∆/+	4.19588	3.80412
		GD∆/Shox2∆c	3.36697	0.770642
		GD∆/Shox2∆c	3.38947	3.70526
		GD∆/Shox2∆c	2.71831	1.33803
		GD∆/Shox2∆c	3.10694	1.80925
		GD∆/Shox2∆c	1.75843	0.651685
		GD∆/Shox2∆c	2.44103	0.876923
		GD∆/Shox2∆c	2.78824	0.752941
